# Supplementary material for: Protein and Solvent Reorganization Drives Radical Pair Stability in Avian Cryptochrome 4a
Source: J Am Chem Soc. 2025 Nov 14;147(47):43934–45. doi: 10.1021/jacs.5c15726 (PMC12673606; doi:10.1021/jacs.5c15726)
Supplement: Supplementary file 2 [file ja5c15726_si_002.zip]

Archive with 6,979 entries (4,175 files):
- Cry4a_data/
- Cry4a_data/.DS_Store
- __MACOSX/Cry4a_data/._.DS_Store
- Cry4a_data/MD_simulations/
- Cry4a_data/electrostatic_potential/
- Cry4a_data/TDDFT/
- Cry4a_data/CDFT-CI/
- Cry4a_data/MD_simulations/.DS_Store
- __MACOSX/Cry4a_data/MD_simulations/._.DS_Store
- Cry4a_data/MD_simulations/dark_state/
- Cry4a_data/MD_simulations/rpd/
- Cry4a_data/MD_simulations/rpc/
- Cry4a_data/electrostatic_potential/.DS_Store
- __MACOSX/Cry4a_data/electrostatic_potential/._.DS_Store
- Cry4a_data/electrostatic_potential/dark_state/
- Cry4a_data/electrostatic_potential/rpd/
- Cry4a_data/electrostatic_potential/rpc/
- Cry4a_data/TDDFT/.DS_Store
- __MACOSX/Cry4a_data/TDDFT/._.DS_Store
- Cry4a_data/TDDFT/dark_state/
- Cry4a_data/TDDFT/rpd/
- Cry4a_data/TDDFT/rpc/
- Cry4a_data/CDFT-CI/.DS_Store
- __MACOSX/Cry4a_data/CDFT-CI/._.DS_Store
- Cry4a_data/CDFT-CI/rpc_set-1_c1.log
- Cry4a_data/CDFT-CI/dark_state/
- Cry4a_data/CDFT-CI/rpd/
- Cry4a_data/CDFT-CI/rpc/
- Cry4a_data/CDFT-CI/rpc_set-1_c1.inp
- Cry4a_data/MD_simulations/dark_state/ionized.pdb
- __MACOSX/Cry4a_data/MD_simulations/dark_state/._ionized.pdb
- Cry4a_data/MD_simulations/dark_state/ionized.psf
- __MACOSX/Cry4a_data/MD_simulations/dark_state/._ionized.psf
- Cry4a_data/MD_simulations/dark_state/initial_coordinate.pdb
- __MACOSX/Cry4a_data/MD_simulations/dark_state/._initial_coordinate.pdb
- Cry4a_data/MD_simulations/dark_state/.DS_Store
- __MACOSX/Cry4a_data/MD_simulations/dark_state/._.DS_Store
- Cry4a_data/MD_simulations/dark_state/par_all36_na_nad_ppi.str
- __MACOSX/Cry4a_data/MD_simulations/dark_state/._par_all36_na_nad_ppi.str
- Cry4a_data/MD_simulations/dark_state/par_all36_na.prm
- __MACOSX/Cry4a_data/MD_simulations/dark_state/._par_all36_na.prm
- Cry4a_data/MD_simulations/dark_state/final_coordinate.pdb
- __MACOSX/Cry4a_data/MD_simulations/dark_state/._final_coordinate.pdb
- Cry4a_data/MD_simulations/dark_state/param_Flavin.prm
- __MACOSX/Cry4a_data/MD_simulations/dark_state/._param_Flavin.prm
- Cry4a_data/MD_simulations/dark_state/par_water_ions.str
- __MACOSX/Cry4a_data/MD_simulations/dark_state/._par_water_ions.str
- Cry4a_data/MD_simulations/dark_state/par_all36m_prot.prm
- __MACOSX/Cry4a_data/MD_simulations/dark_state/._par_all36m_prot.prm
- Cry4a_data/MD_simulations/rpd/initial_coordinate.pdb
- __MACOSX/Cry4a_data/MD_simulations/rpd/._initial_coordinate.pdb
- Cry4a_data/MD_simulations/rpd/top_all36_na.rtf
- __MACOSX/Cry4a_data/MD_simulations/rpd/._top_all36_na.rtf
- Cry4a_data/MD_simulations/rpd/par_all36_na_nad_ppi.str
- __MACOSX/Cry4a_data/MD_simulations/rpd/._par_all36_na_nad_ppi.str
- Cry4a_data/MD_simulations/rpd/input.pdb
- __MACOSX/Cry4a_data/MD_simulations/rpd/._input.pdb
- Cry4a_data/MD_simulations/rpd/par_all36_na.prm
- __MACOSX/Cry4a_data/MD_simulations/rpd/._par_all36_na.prm
- Cry4a_data/MD_simulations/rpd/final_coordinate.pdb
- __MACOSX/Cry4a_data/MD_simulations/rpd/._final_coordinate.pdb
- Cry4a_data/MD_simulations/rpd/input.psf
- __MACOSX/Cry4a_data/MD_simulations/rpd/._input.psf
- Cry4a_data/MD_simulations/rpd/param_Flavin.prm
- __MACOSX/Cry4a_data/MD_simulations/rpd/._param_Flavin.prm
- Cry4a_data/MD_simulations/rpd/par_water_ions.str
- __MACOSX/Cry4a_data/MD_simulations/rpd/._par_water_ions.str
- Cry4a_data/MD_simulations/rpd/top_water_ions.str
- __MACOSX/Cry4a_data/MD_simulations/rpd/._top_water_ions.str
- Cry4a_data/MD_simulations/rpd/top_all36_prot_na_FADM_FAD_FADH_TRPP_TRPR.rtf
- __MACOSX/Cry4a_data/MD_simulations/rpd/._top_all36_prot_na_FADM_FAD_FADH_TRPP_TRPR.rtf
- Cry4a_data/MD_simulations/rpd/par_all36m_prot.prm
- __MACOSX/Cry4a_data/MD_simulations/rpd/._par_all36m_prot.prm
- Cry4a_data/MD_simulations/rpc/initial_coordinate.pdb
- __MACOSX/Cry4a_data/MD_simulations/rpc/._initial_coordinate.pdb
- Cry4a_data/MD_simulations/rpc/.DS_Store
- __MACOSX/Cry4a_data/MD_simulations/rpc/._.DS_Store
- Cry4a_data/MD_simulations/rpc/top_all36_na.rtf
- __MACOSX/Cry4a_data/MD_simulations/rpc/._top_all36_na.rtf
- Cry4a_data/MD_simulations/rpc/par_all36_na_nad_ppi.str
- __MACOSX/Cry4a_data/MD_simulations/rpc/._par_all36_na_nad_ppi.str
- Cry4a_data/MD_simulations/rpc/input.pdb
- __MACOSX/Cry4a_data/MD_simulations/rpc/._input.pdb
- Cry4a_data/MD_simulations/rpc/par_all36_na.prm
- __MACOSX/Cry4a_data/MD_simulations/rpc/._par_all36_na.prm
- Cry4a_data/MD_simulations/rpc/final_coordinate.pdb
- __MACOSX/Cry4a_data/MD_simulations/rpc/._final_coordinate.pdb
- Cry4a_data/MD_simulations/rpc/input.psf
- __MACOSX/Cry4a_data/MD_simulations/rpc/._input.psf
- Cry4a_data/MD_simulations/rpc/param_Flavin.prm
- __MACOSX/Cry4a_data/MD_simulations/rpc/._param_Flavin.prm
- Cry4a_data/MD_simulations/rpc/par_water_ions.str
- __MACOSX/Cry4a_data/MD_simulations/rpc/._par_water_ions.str
- Cry4a_data/MD_simulations/rpc/top_water_ions.str
- __MACOSX/Cry4a_data/MD_simulations/rpc/._top_water_ions.str
- Cry4a_data/MD_simulations/rpc/top_all36_prot_na_FADM_FAD_FADH_TRPP_TRPR.rtf
- __MACOSX/Cry4a_data/MD_simulations/rpc/._top_all36_prot_na_FADM_FAD_FADH_TRPP_TRPR.rtf
- Cry4a_data/MD_simulations/rpc/par_all36m_prot.prm
- __MACOSX/Cry4a_data/MD_simulations/rpc/._par_all36m_prot.prm
- Cry4a_data/electrostatic_potential/dark_state/FAD_ds_sol.txt
- Cry4a_data/electrostatic_potential/dark_state/FAD_ds_rsd.txt
- Cry4a_data/electrostatic_potential/dark_state/TrpD_ds_sol.txt
- Cry4a_data/electrostatic_potential/dark_state/TrpD_ds_rsd.txt
- Cry4a_data/electrostatic_potential/dark_state/TrpC_ds_rsd.txt
- Cry4a_data/electrostatic_potential/dark_state/TrpC_ds_sol.txt
- Cry4a_data/electrostatic_potential/rpd/TrpD_rpd_rsd.txt
- Cry4a_data/electrostatic_potential/rpd/TrpD_rpd_sol.txt
- Cry4a_data/electrostatic_potential/rpd/FAD_rpd_sol.txt
- Cry4a_data/electrostatic_potential/rpd/TrpC_rpd_sol.txt
- Cry4a_data/electrostatic_potential/rpd/FAD_rpd_rsd.txt
- Cry4a_data/electrostatic_potential/rpd/TrpC_rpd_rsd.txt
- Cry4a_data/electrostatic_potential/rpc/TrpC_rpc_sol.txt
- Cry4a_data/electrostatic_potential/rpc/FAD_rpc_sol.txt
- Cry4a_data/electrostatic_potential/rpc/TrpC_rpc_rsd.txt
- Cry4a_data/electrostatic_potential/rpc/FAD_rpc_rsd.txt
- Cry4a_data/electrostatic_potential/rpc/TrpD_rpc_rsd.txt
- Cry4a_data/electrostatic_potential/rpc/TrpD_rpc_sol.txt
- Cry4a_data/TDDFT/dark_state/.DS_Store
- __MACOSX/Cry4a_data/TDDFT/dark_state/._.DS_Store
- Cry4a_data/TDDFT/dark_state/prot_sol/
- Cry4a_data/TDDFT/dark_state/prot/
- Cry4a_data/TDDFT/dark_state/gas_phase/
- Cry4a_data/TDDFT/rpd/prot_sol/
- Cry4a_data/TDDFT/rpd/prot/
- Cry4a_data/TDDFT/rpd/gas_phase/
- Cry4a_data/TDDFT/rpc/.DS_Store
- __MACOSX/Cry4a_data/TDDFT/rpc/._.DS_Store
- Cry4a_data/TDDFT/rpc/prot_sol/
- Cry4a_data/TDDFT/rpc/prot/
- Cry4a_data/TDDFT/rpc/gas_phase/
- Cry4a_data/CDFT-CI/dark_state/.DS_Store
- __MACOSX/Cry4a_data/CDFT-CI/dark_state/._.DS_Store
- Cry4a_data/CDFT-CI/dark_state/set-2/
- Cry4a_data/CDFT-CI/dark_state/set-4/
- Cry4a_data/CDFT-CI/dark_state/set-3/
- Cry4a_data/CDFT-CI/dark_state/set-1/
- Cry4a_data/CDFT-CI/rpd/set-2/
- Cry4a_data/CDFT-CI/rpd/set-5/
- Cry4a_data/CDFT-CI/rpd/set-4/
- Cry4a_data/CDFT-CI/rpd/set-3/
- Cry4a_data/CDFT-CI/rpd/set-6/
- Cry4a_data/CDFT-CI/rpd/set-1/
- Cry4a_data/CDFT-CI/rpd/set-7/
- Cry4a_data/CDFT-CI/rpc/.DS_Store
- __MACOSX/Cry4a_data/CDFT-CI/rpc/._.DS_Store
- Cry4a_data/CDFT-CI/rpc/set-2/
- Cry4a_data/CDFT-CI/rpc/set-5/
- Cry4a_data/CDFT-CI/rpc/set-4/
- Cry4a_data/CDFT-CI/rpc/set-3/
- Cry4a_data/CDFT-CI/rpc/set-6/
- Cry4a_data/CDFT-CI/rpc/set-1/
- Cry4a_data/CDFT-CI/rpc/set-7/
- Cry4a_data/TDDFT/dark_state/prot_sol/ds34/
- Cry4a_data/TDDFT/dark_state/prot_sol/ds33/
- Cry4a_data/TDDFT/dark_state/prot_sol/ds32/
- Cry4a_data/TDDFT/dark_state/prot_sol/ds35/
- Cry4a_data/TDDFT/dark_state/prot_sol/.DS_Store
- __MACOSX/Cry4a_data/TDDFT/dark_state/prot_sol/._.DS_Store
- Cry4a_data/TDDFT/dark_state/prot_sol/ds1_prot_sol.inp
- Cry4a_data/TDDFT/dark_state/prot_sol/ds19/
- Cry4a_data/TDDFT/dark_state/prot_sol/ds6/
- Cry4a_data/TDDFT/dark_state/prot_sol/ds26/
- Cry4a_data/TDDFT/dark_state/prot_sol/ds21/
- Cry4a_data/TDDFT/dark_state/prot_sol/ds1/
- Cry4a_data/TDDFT/dark_state/prot_sol/ds28/
- Cry4a_data/TDDFT/dark_state/prot_sol/ds8/
- Cry4a_data/TDDFT/dark_state/prot_sol/ds17/
- Cry4a_data/TDDFT/dark_state/prot_sol/ds10/
- Cry4a_data/TDDFT/dark_state/prot_sol/ds11/
- Cry4a_data/TDDFT/dark_state/prot_sol/ds9/
- Cry4a_data/TDDFT/dark_state/prot_sol/ds29/
- Cry4a_data/TDDFT/dark_state/prot_sol/ds16/
- Cry4a_data/TDDFT/dark_state/prot_sol/ds20/
- Cry4a_data/TDDFT/dark_state/prot_sol/ds18/
- Cry4a_data/TDDFT/dark_state/prot_sol/ds27/
- Cry4a_data/TDDFT/dark_state/prot_sol/ds7/
- Cry4a_data/TDDFT/dark_state/prot_sol/ds39/
- Cry4a_data/TDDFT/dark_state/prot_sol/ds30/
- Cry4a_data/TDDFT/dark_state/prot_sol/ds37/
- Cry4a_data/TDDFT/dark_state/prot_sol/ds36/
- Cry4a_data/TDDFT/dark_state/prot_sol/ds31/
- Cry4a_data/TDDFT/dark_state/prot_sol/ds38/
- Cry4a_data/TDDFT/dark_state/prot_sol/ds_prot_sol_CTD.txt
- __MACOSX/Cry4a_data/TDDFT/dark_state/prot_sol/._ds_prot_sol_CTD.txt
- Cry4a_data/TDDFT/dark_state/prot_sol/ds22/
- Cry4a_data/TDDFT/dark_state/prot_sol/ds2/
- Cry4a_data/TDDFT/dark_state/prot_sol/ds_prot_sol_CTB.txt
- __MACOSX/Cry4a_data/TDDFT/dark_state/prot_sol/._ds_prot_sol_CTB.txt
- Cry4a_data/TDDFT/dark_state/prot_sol/ds5/
- Cry4a_data/TDDFT/dark_state/prot_sol/ds25/
- Cry4a_data/TDDFT/dark_state/prot_sol/ds13/
- Cry4a_data/TDDFT/dark_state/prot_sol/ds14/
- Cry4a_data/TDDFT/dark_state/prot_sol/ds40/
- Cry4a_data/TDDFT/dark_state/prot_sol/ds_prot_sol_CTC.txt
- __MACOSX/Cry4a_data/TDDFT/dark_state/prot_sol/._ds_prot_sol_CTC.txt
- Cry4a_data/TDDFT/dark_state/prot_sol/ds15/
- Cry4a_data/TDDFT/dark_state/prot_sol/ds12/
- Cry4a_data/TDDFT/dark_state/prot_sol/ds24/
- Cry4a_data/TDDFT/dark_state/prot_sol/ds4/
- Cry4a_data/TDDFT/dark_state/prot_sol/ds3/
- Cry4a_data/TDDFT/dark_state/prot_sol/ds23/
- Cry4a_data/TDDFT/dark_state/prot/ds34/
- Cry4a_data/TDDFT/dark_state/prot/ds33/
- Cry4a_data/TDDFT/dark_state/prot/ds32/
- Cry4a_data/TDDFT/dark_state/prot/ds35/
- Cry4a_data/TDDFT/dark_state/prot/ds_prot_CTD.txt
- Cry4a_data/TDDFT/dark_state/prot/ds1_prot.inp
- Cry4a_data/TDDFT/dark_state/prot/.DS_Store
- __MACOSX/Cry4a_data/TDDFT/dark_state/prot/._.DS_Store
- Cry4a_data/TDDFT/dark_state/prot/ds_prot_CTB.txt
- __MACOSX/Cry4a_data/TDDFT/dark_state/prot/._ds_prot_CTB.txt
- Cry4a_data/TDDFT/dark_state/prot/ds_prot_CTC.txt
- Cry4a_data/TDDFT/dark_state/prot/ds19/
- Cry4a_data/TDDFT/dark_state/prot/ds6/
- Cry4a_data/TDDFT/dark_state/prot/ds26/
- Cry4a_data/TDDFT/dark_state/prot/ds21/
- Cry4a_data/TDDFT/dark_state/prot/ds1/
- Cry4a_data/TDDFT/dark_state/prot/ds28/
- Cry4a_data/TDDFT/dark_state/prot/ds8/
- Cry4a_data/TDDFT/dark_state/prot/ds17/
- Cry4a_data/TDDFT/dark_state/prot/ds10/
- Cry4a_data/TDDFT/dark_state/prot/ds11/
- Cry4a_data/TDDFT/dark_state/prot/ds9/
- Cry4a_data/TDDFT/dark_state/prot/ds29/
- Cry4a_data/TDDFT/dark_state/prot/ds16/
- Cry4a_data/TDDFT/dark_state/prot/ds20/
- Cry4a_data/TDDFT/dark_state/prot/ds18/
- Cry4a_data/TDDFT/dark_state/prot/ds27/
- Cry4a_data/TDDFT/dark_state/prot/ds7/
- Cry4a_data/TDDFT/dark_state/prot/ds39/
- Cry4a_data/TDDFT/dark_state/prot/ds30/
- Cry4a_data/TDDFT/dark_state/prot/ds37/
- Cry4a_data/TDDFT/dark_state/prot/ds36/
- Cry4a_data/TDDFT/dark_state/prot/ds31/
- Cry4a_data/TDDFT/dark_state/prot/ds38/
- Cry4a_data/TDDFT/dark_state/prot/ds22/
- Cry4a_data/TDDFT/dark_state/prot/ds2/
- Cry4a_data/TDDFT/dark_state/prot/ds5/
- Cry4a_data/TDDFT/dark_state/prot/ds25/
- Cry4a_data/TDDFT/dark_state/prot/ds13/
- Cry4a_data/TDDFT/dark_state/prot/ds14/
- Cry4a_data/TDDFT/dark_state/prot/ds40/
- Cry4a_data/TDDFT/dark_state/prot/ds15/
- Cry4a_data/TDDFT/dark_state/prot/ds12/
- Cry4a_data/TDDFT/dark_state/prot/ds24/
- Cry4a_data/TDDFT/dark_state/prot/ds4/
- Cry4a_data/TDDFT/dark_state/prot/ds3/
- Cry4a_data/TDDFT/dark_state/prot/ds23/
- Cry4a_data/TDDFT/dark_state/gas_phase/ds34/
- Cry4a_data/TDDFT/dark_state/gas_phase/ds33/
- Cry4a_data/TDDFT/dark_state/gas_phase/ds32/
- Cry4a_data/TDDFT/dark_state/gas_phase/ds35/
- Cry4a_data/TDDFT/dark_state/gas_phase/.DS_Store
- __MACOSX/Cry4a_data/TDDFT/dark_state/gas_phase/._.DS_Store
- Cry4a_data/TDDFT/dark_state/gas_phase/ds_gas-phase_CTC.txt
- Cry4a_data/TDDFT/dark_state/gas_phase/ds_gas-phase_CTB.txt
- Cry4a_data/TDDFT/dark_state/gas_phase/ds19/
- Cry4a_data/TDDFT/dark_state/gas_phase/ds6/
- Cry4a_data/TDDFT/dark_state/gas_phase/ds26/
- Cry4a_data/TDDFT/dark_state/gas_phase/ds21/
- Cry4a_data/TDDFT/dark_state/gas_phase/ds1/
- Cry4a_data/TDDFT/dark_state/gas_phase/ds28/
- Cry4a_data/TDDFT/dark_state/gas_phase/ds8/
- Cry4a_data/TDDFT/dark_state/gas_phase/ds17/
- Cry4a_data/TDDFT/dark_state/gas_phase/ds10/
- Cry4a_data/TDDFT/dark_state/gas_phase/ds1_gas-phase.inp
- Cry4a_data/TDDFT/dark_state/gas_phase/ds11/
- Cry4a_data/TDDFT/dark_state/gas_phase/ds9/
- Cry4a_data/TDDFT/dark_state/gas_phase/ds_gas-phase_CTD.txt
- Cry4a_data/TDDFT/dark_state/gas_phase/ds29/
- Cry4a_data/TDDFT/dark_state/gas_phase/ds16/
- Cry4a_data/TDDFT/dark_state/gas_phase/ds20/
- Cry4a_data/TDDFT/dark_state/gas_phase/ds18/
- Cry4a_data/TDDFT/dark_state/gas_phase/ds27/
- Cry4a_data/TDDFT/dark_state/gas_phase/ds7/
- Cry4a_data/TDDFT/dark_state/gas_phase/ds39/
- Cry4a_data/TDDFT/dark_state/gas_phase/ds30/
- Cry4a_data/TDDFT/dark_state/gas_phase/ds37/
- Cry4a_data/TDDFT/dark_state/gas_phase/ds36/
- Cry4a_data/TDDFT/dark_state/gas_phase/ds31/
- Cry4a_data/TDDFT/dark_state/gas_phase/ds38/
- Cry4a_data/TDDFT/dark_state/gas_phase/ds22/
- Cry4a_data/TDDFT/dark_state/gas_phase/ds2/
- Cry4a_data/TDDFT/dark_state/gas_phase/ds5/
- Cry4a_data/TDDFT/dark_state/gas_phase/ds25/
- Cry4a_data/TDDFT/dark_state/gas_phase/ds13/
- Cry4a_data/TDDFT/dark_state/gas_phase/ds14/
- Cry4a_data/TDDFT/dark_state/gas_phase/ds40/
- Cry4a_data/TDDFT/dark_state/gas_phase/ds15/
- Cry4a_data/TDDFT/dark_state/gas_phase/ds12/
- Cry4a_data/TDDFT/dark_state/gas_phase/ds24/
- Cry4a_data/TDDFT/dark_state/gas_phase/ds4/
- Cry4a_data/TDDFT/dark_state/gas_phase/ds3/
- Cry4a_data/TDDFT/dark_state/gas_phase/ds23/
- Cry4a_data/TDDFT/rpd/prot_sol/d12/
- Cry4a_data/TDDFT/rpd/prot_sol/d15/
- Cry4a_data/TDDFT/rpd/prot_sol/d23/
- Cry4a_data/TDDFT/rpd/prot_sol/d24/
- Cry4a_data/TDDFT/rpd/prot_sol/d25/
- Cry4a_data/TDDFT/rpd/prot_sol/d22/
[truncated: 6,679 more entries]
