# Supplementary material for: Protein and Solvent Reorganization Drives Radical Pair Stability in Avian Cryptochrome 4a
Source: J Am Chem Soc. 2025 Nov 14;147(47):43934–45. doi: 10.1021/jacs.5c15726 (PMC12673606; doi:10.1021/jacs.5c15726)
Supplement: Supplementary file 2 [file ja5c15726_si_002.zip › Cry4a_data/CDFT-CI/rpc_set-1_c1.log]

                  Welcome to Q-Chem
     A Quantum Leap Into The Future Of Chemistry


 Q-Chem 6.2 (devel), Q-Chem, Inc., Pleasanton, CA (2024)

 E. Epifanovsky,  A. T. B. Gilbert,  Xintian Feng,  Joonho Lee,  Yuezhi Mao,  
 N. Mardirossian,  P. Pokhilko,  A. White,  M. Wormit,  M. P. Coons,  
 A. L. Dempwolff,  Zhengting Gan,  D. Hait,  P. R. Horn,  L. D. Jacobson,  
 I. Kaliman,  J. Kussmann,  A. W. Lange,  Ka Un Lao,  D. S. Levine,  Jie Liu,  
 S. C. McKenzie,  A. F. Morrison,  K. D. Nanda,  F. Plasser,  D. R. Rehn,  
 M. L. Vidal,  Zhi-Qiang You,  Ying Zhu,  Huseyin Aksu,  B. Alam,  
 B. Albrecht,  A. Aldossary,  E. Alguire,  J. H. Andersen,  
 J. E. Arias-Martinez,  V. Athavale,  D. Barton,  K. Begam,  A. Behn,  
 N. Bellonzi,  Y. A. Bernard,  E. J. Berquist,  H. Burton,  A. Carreras,  
 K. Carter-Fenk,  Mathew Chow,  Romit Chakraborty,  Chandrima Chakravarty,  
 Junhan Chen,  A. D. Chien,  K. D. Closser,  V. Cofer-Shabica,  L. Cunha,  
 S. Dasgupta,  Jia Deng,  Joseph Dickinson,  M. de Wergifosse,  
 M. Diedenhofen,  Hainam Do,  Wenjie Dou,  S. Ehlert,  Po-Tung Fang,  
 S. Fatehi,  Qingguo Feng,  Jonathan Fetherolf,  T. Friedhoff,  
 Thomas Froitzheim,  Sarai Folkestad,  B. Ganoe,  J. Gayvert,  Qinghui Ge,  
 G. Gidofalvi,  M. Gimferrer,  M. Goldey,  Montgomery Gray,  J. Gomes,  
 C. Gonzalez-Espinoza,  S. Gulania,  A. Gunina,  J. A. Gyamfi,  
 M. W. D. Hanson-Heine,  P. H. P. Harbach,  A. W. Hauser,  M. F. Herbst,  
 M. Hernandez Vera,  M. Hodecker,  Z. C. Holden,  S. Houck,  Xunkun Huang,  
 Kerwin Hui,  B. C. Huynh,  K. Ikeda,  M. Ivanov,  Nayanthara K. Jayadev,  
 Hyunjun Ji,  Zuxin Jin,  Hanjie Jiang,  Subrata Jana,  B. Kaduk,  
 S. Kaehler,  R. Kang,  K. Khistyaev,  Jaehoon Kim,  Yongbin Kim,  
 P. Klunzinger,  Z. Koczor-Benda,  Joong Hoon Koh,  D. Kosenkov,  
 Saikiran Kotaru,  L. Koulias,  T. Kowalczyk,  C. M. Krauter,  K. Kue,  
 A. Kunitsa,  T. Kus,  A. Landau,  K. V. Lawler,  D. Lefrancois,  S. Lehtola,  
 Rain Li,  Shaozhi Li,  Tao E. Li,  Yi-Pei Li,  Jiashu Liang,  M. Liebenthal,  
 Hung-Hsuan Lin,  You-Sheng Lin,  Fenglai Liu,  Kuan-Yu Liu,  Xiao Liu,  
 M. Loipersberger,  A. Luenser,  C. Malbon,  Aniket Mandal,  Manisha,  
 A. Manjanath,  P. Manohar,  E. Mansoor,  S. F. Manzer,  Shan-Ping Mao,  
 A. V. Marenich,  T. Markovich,  S. Mason,  F. Matz,  S. A. Maurer,  
 Samuel May,  Alexandra McIsaac,  P. F. McLaughlin,  M. F. S. J. Menger,  
 J.-M. Mewes,  S. A. Mewes,  P. Morgante,  Mohammad Mostafanejad,  
 Madhubani Mukherjee,  J. W. Mullinax,  Quyen Nguyen,  Avik Kumar Ojha,  
 K. J. Oosterbaan,  Eno Paenurk,  Xiaoliang Pan,  G. Paran,  V. Parravicini,  
 Alexander C. Paul,  Suranjan K. Paul,  F. Pavosevic,  Zheng Pei,  S. Prager,  
 E. I. Proynov,  E. Ramos,  B. Rana,  A. E. Rask,  A. Rettig,  R. M. Richard,  
 F. Rob,  E. Rossomme,  T. Scheele,  M. Scheurer,  M. Schneider,  
 P. E. Schneider,  Tim K. Schramm,  N. Sergueev,  S. M. Sharada,  
 Hengyuan Shen,  W. Skomorowski,  D. W. Small,  C. J. Stein,  
 Alistair J. Sterling,  Yingli Su,  Yu-Chuan Su,  E. J. Sundstrom,  
 J. Talbot,  Zhen Tao,  J. Thirman,  Hung-Yi Tsai,  T. Tsuchimochi,  
 N. M. Tubman,  C. Utku,  S. P. Veccham,  O. Vydrov,  Rahel Weiss,  
 J. Wenzel,  Jonathan Wong,  J. Witte,  H. Wu,  Yanze Wu,  A. Yamada,  
 Chou-Hsun Yang,  Kun Yao,  S. Yeganeh,  S. R. Yost,  Qi Yu,  A. Zech,  
 F. Zeller,  Chongxiao Zhao,  Igor Ying Zhang,  Xing Zhang,  Yu Zhang,  
 D. Zuev,  A. Aspuru-Guzik,  A. T. Bell,  N. A. Besley,  K. B. Bravaya,  
 B. R. Brooks,  D. Casanova,  Jeng-Da Chai,  Hsing-Ta Chen,  S. Coriani,  
 C. J. Cramer,  A. E. DePrince, III,  R. A. DiStasio Jr.,  A. Dreuw,  
 B. D. Dunietz,  T. R. Furlani,  W. A. Goddard III,  S. Grimme,  
 S. Hammes-Schiffer,  T. Head-Gordon,  W. J. Hehre,  Chao-Ping Hsu,  
 T.-C. Jagau,  Yousung Jung,  A. Klamt,  Jing Kong,  D. S. Lambrecht,  
 Xiangyuan Li,  WanZhen Liang,  N. J. Mayhall,  C. W. McCurdy,  J. B. Neaton,  
 T. Neudecker,  C. Ochsenfeld,  J. A. Parkhill,  R. Peverati,  
 V. A. Rassolov,  Haisheng Ren,  Yihan Shao,  L. V. Slipchenko,  
 R. P. Steele,  J. E. Subotnik,  A. J. W. Thom,  A. Tkatchenko,  
 D. G. Truhlar,  T. Van Voorhis,  Fan Wang,  T. A. Wesolowski,  K. B. Whaley,  
 H. L. Woodcock III,  P. M. Zimmerman,  S. Faraji,  P. M. W. Gill,  
 M. Head-Gordon,  J. M. Herbert,  A. I. Krylov

 Contributors to earlier versions of Q-Chem not listed above: 
 R. D. Adamson,  B. Austin,  R. Baer,  J. Baker,  G. J. O. Beran,  
 K. Brandhorst,  S. T. Brown,  E. F. C. Byrd,  Arup K. Chakraborty,  
 G. K. L. Chan,  Chun-Min Chang,  Yunqing Chen,  C.-L. Cheng,  
 Siu Hung Chien,  D. M. Chipman,  D. L. Crittenden,  H. Dachsel,  
 R. J. Doerksen,  A. D. Dutoi,  R. G. Edgar,  J. Fosso-Tande,  
 L. Fusti-Molnar,  D. Ghosh,  A. Ghysels,  A. Golubeva-Zadorozhnaya,  
 J. Gonthier,  M. S. Gordon,  S. R. Gwaltney,  G. Hawkins,  J. E. Herr,  
 A. Heyden,  S. Hirata,  E. G. Hohenstein,  G. Kedziora,  F. J. Keil,  
 C. Kelley,  Jihan Kim,  R. A. King,  R. Z. Khaliullin,  P. P. Korambath,  
 W. Kurlancheek,  A. Laurent,  A. M. Lee,  M. S. Lee,  S. V. Levchenko,  
 Ching Yeh Lin,  D. Liotard,  E. Livshits,  R. C. Lochan,  I. Lotan,  
 L. A. Martinez-Martinez,  P. E. Maslen,  N. Nair,  D. P. O'Neill,  
 D. Neuhauser,  E. Neuscamman,  C. M. Oana,  R. Olivares-Amaya,  R. Olson,  
 T. M. Perrine,  B. Peters,  P. A. Pieniazek,  A. Prociuk,  Y. M. Rhee,  
 J. Ritchie,  M. A. Rohrdanz,  E. Rosta,  N. J. Russ,  H. F. Schaefer III,  
 M. W. Schmidt,  N. E. Schultz,  S. Sharma,  N. Shenvi,  C. D. Sherrill,  
 A. C. Simmonett,  A. Sodt,  T. Stein,  D. Stuck,  K. S. Thanthiriwatte,  
 V. Vanovschi,  L. Vogt,  Tao Wang,  A. Warshel,  M. A. Watson,  
 C. F. Williams,  Q. Wu,  X. Xu,  Jun Yang,  W. Zhang,  Yan Zhao

   Please cite Q-Chem as follows:
  "Software for the frontiers of quantum chemistry:
   An overview of developments in the Q-Chem 5 package"
   J. Chem. Phys. 155, 084801 (2021)
   https://doi.org/10.1063/5.0055522 (open access)

 Q-Chem 6.2.2 for Intel X86 EM64T Linux

 Parts of Q-Chem use Armadillo 9.900.5 (Nocturnal Misbehaviour).
 http://arma.sourceforge.net/

 Q-Chem begins on Sat Apr 26 17:37:47 2025  

 Host: della-h14n15
0

     Scratch files written to /scratch/gpfs/jl7155/robin_saves/c_set1_fcd1.save//
 Processing $rem in /scratch/gpfs/SHS/qchem-gcc/config/preferences:
 Processing $rem in /home/jl7155/.qchemrc:
 Turning off orthogonal frozen decomp for EDA jobs with external charges
 Performing classical frozen decomp only

 Checking the input file for inconsistencies... 	...done.

--------------------------------------------------------------
User input:
--------------------------------------------------------------
$molecule
0 1
N        68.2916488999999984     -15.7277450999999999      82.9365844999999950
C        69.1021956999999958     -14.8651885999999998      82.3718642999999986
O        69.9273605000000060     -15.2133207000000006      81.5800629000000015
N        69.3305588000000057     -13.7027903000000002      82.9847488000000055
H        70.0831527999999935     -13.0855283999999994      82.7151412999999991
C        68.4784927000000039     -13.1714535000000001      83.9181595000000016
O        68.7742767000000015     -12.0135354999999997      84.2671966999999995
C        67.4164504999999963     -13.9674540000000000      84.4994278000000065
N        66.4443816999999939     -13.5065507999999994      85.3577805000000041
C        65.4061583999999954     -14.3014174000000001      85.6490096999999935
C        64.3769759999999991     -13.7703056000000004      86.4412307999999996
H        64.5080032000000045     -12.7776116999999996      86.8719253999999950
C        63.2347449999999967     -14.3936729000000003      86.6829299999999989
C        62.1728821000000025     -13.6184378000000006      87.3275603999999959
H        62.5656127999999967     -13.1069344999999995      88.2322388000000046
H        61.3754311000000001     -14.2933578000000008      87.7055435000000045
H        61.8073577999999983     -12.7944621999999999      86.6781158000000005
C        63.2232894999999999     -15.7668418999999993      86.5749969000000021
C        62.1975249999999988     -16.6772765999999990      86.9818192000000039
H        62.5715598999999969     -17.6014651999999998      87.4720229999999930
H        61.6986160000000012     -17.0129185000000014      86.0476074000000040
H        61.3760261999999983     -16.2769107999999996      87.6136168999999967
C        64.0670319000000035     -16.4080657999999993      85.7154464999999988
H        63.9851378999999980     -17.4730777999999987      85.4983292000000006
C        65.2463302999999968     -15.6611899999999995      85.2134932999999961
N        66.2875290000000064     -16.2149448000000014      84.3246840999999989
C        67.3608475000000055     -15.3461542000000009      83.9249573000000026
C        66.1340866000000034     -17.5250549000000007      83.7430496000000062
H        65.0582808999999997     -17.7212047999999989      83.5468673999999965
H        66.4941788000000003     -17.5726642999999996      82.6931000000000012
H        66.5334047539807187     -18.3183588185933601      84.3749624932423075
C        60.2584190000000035      -9.6431208000000002      85.2610092000000037
H        60.9641457000000031      -9.2465916000000004      84.5000610000000023
H        59.4358749000000017      -8.9562749999999998      85.5542374000000052
C        61.0645370000000014      -9.9520683000000005      86.4863129000000015
C        62.4100493999999983      -9.9694184999999997      86.5456695999999965
H        63.0300407000000007      -9.7953758000000004      85.6786498999999964
N        62.8266982999999968     -10.4078026000000001      87.7368163999999950
H        63.7739600999999965     -10.5443639999999998      87.9282227000000063
C        61.7760085999999973     -10.5579699999999992      88.5680236999999977
C        60.6161308000000005     -10.3267030999999996      87.7833786000000060
C        59.3335876000000013     -10.4882021000000005      88.4463042999999942
H        58.4420280000000005     -10.5265398000000001      87.8379821999999990
C        59.3191757000000024     -10.5479078000000008      89.8285750999999948
H        58.3192558000000005     -10.5111456000000008      90.2350311000000005
C        61.7131881999999976     -10.6900128999999993      89.9825363000000067
H        62.5548286000000004     -10.8102312000000005      90.6485595999999987
C        60.4517632000000020     -10.6863136000000001      90.5940247000000056
H        60.2179069999999967     -10.6646012999999993      91.6481856999999991
H        59.8132838573664927     -10.5364179581063784      84.8228598052592275
C        56.7554207000000019      -7.2770171000000001      86.1905364999999932
H        57.5190314999999970      -8.0454311000000001      85.9440460000000002
H        55.8252296000000001      -7.7934203000000002      86.5105286000000007
C        56.4557799999999972      -6.4845600000000001      85.0359954999999985
C        55.3226928999999998      -5.6948651999999997      84.7386627000000061
H        54.4444350999999997      -5.7497964000000001      85.3647919000000002
N        55.5438765999999973      -4.8382649000000004      83.6924515000000042
H        55.0582236999999992      -4.1358509000000003      83.2198638999999929
C        56.8115692000000010      -5.0366821000000002      83.2717360999999983
C        57.4656334000000015      -5.9646511000000002      84.0438613999999973
C        58.7868805000000023      -6.2320055999999999      83.7862396000000018
H        59.2733230999999989      -6.8895759999999999      84.4914856000000043
C        59.4237517999999980      -5.6850905000000003      82.6282882999999941
H        60.3475074999999990      -6.0925064000000004      82.2447585999999973
C        57.4677773000000016      -4.3767490000000002      82.2379683999999997
H        56.9584655999999967      -3.6811286999999999      81.5874938999999983
C        58.8115997000000021      -4.7431654999999999      81.8532790999999946
H        59.1926230999999987      -4.3977241999999999      80.9036025999999993
H        57.1868979942317139      -6.8079745263538936      87.0748025282233584
C        51.1549301000000014      -3.3464873000000002      89.9900741999999951
H        51.5536269999999988      -2.4149183999999999      89.5345154000000036
H        51.9044074999999978      -3.5876169000000000      90.7739487000000054
C        51.2428359999999969      -4.3198179999999997      88.8894729999999953
C        51.5913315000000026      -3.9102646999999999      87.6710891999999973
H        51.8216895999999991      -2.8658717000000000      87.5208358999999945
N        51.5453224000000034      -5.0059699999999996      86.8024444999999929
H        51.2700577000000024      -4.9914575000000001      85.8661804000000046
C        51.1487045000000009      -6.0742626000000000      87.4876098999999954
C        50.9540519999999972      -5.7208462000000004      88.7827453999999960
C        50.5833854999999986      -6.6320715000000003      89.7600860999999952
H        50.4607849000000002      -6.2912488000000000      90.7775421000000051
C        50.2984085000000007      -7.9388627999999999      89.3452759000000043
H        50.1119385000000008      -8.7796450000000004      89.9969787999999937
C        50.9738540999999969      -7.3310046000000000      87.0896912000000043
H        51.1619911000000016      -7.6196589000000001      86.0661240000000021
C        50.5593567000000021      -8.3019227999999998      88.0602188000000012
H        50.5359687999999991      -9.3063220999999992      87.6639557000000025
H        50.1658626417506710      -3.2194282002240238      90.4301895805495946
C        49.5307083000000006      -7.6644582999999997      94.5374984999999981
H        49.2491721999999967      -8.6717891999999992      94.9121322999999961
H        49.3488197000000000      -6.9410509999999999      95.3608626999999984
C        48.7210425999999970      -7.3289609000000002      93.3029784999999947
C        48.2294769000000016      -6.0792941999999996      92.9661406999999969
H        48.3788108999999977      -5.2214437000000000      93.6050414999999987
N        47.6092338999999996      -6.1871995999999996      91.7008667000000059
H        47.6238022000000001      -5.5855845999999998      90.9324799000000041
C        47.4753341999999989      -7.5039968000000004      91.3392029000000036
C        48.2508620999999991      -8.2496165999999995      92.2508315999999979
C        48.5586776999999969      -9.5958518999999995      91.9912491000000045
H        49.2080612000000031     -10.1865539999999992      92.6203536999999955
C        47.7611350999999971     -10.2518472999999997      90.9956511999999975
H        47.7215919000000000     -11.3242463999999998      90.8739853000000011
C        46.8881301999999991      -8.0782366000000003      90.2536697000000032
H        46.2838248999999990      -7.4314790000000004      89.6348648000000026
C        46.9682503000000011      -9.4863271999999998      90.1088943000000029
H        46.4225234999999969     -10.0068368999999997      89.3358077999999978
H        50.6049601413048649      -7.7501397361174700      94.3739696861537567
C        50.2736014999999981      -2.5810423000000000      95.2536240000000021
H        50.8990974000000023      -3.4961798000000002      95.3284378000000032
H        50.4998855999999989      -1.9937773000000001      96.1691742000000005
C        48.8488121000000035      -2.9752710000000002      95.3806380999999988
C        47.7014313000000030      -2.2603445000000000      94.8129653999999960
H        47.8558463999999972      -1.2906883000000000      94.3631668000000019
C        46.3710899000000012      -2.7302162999999999      94.9075164999999998
H        45.5450019999999967      -2.3057504000000000      94.3563232000000056
C        46.1291847000000033      -3.9012272000000001      95.6512146000000030
O        44.8312035000000009      -4.4036865000000001      95.7838057999999961
H        44.3000526000000008      -3.8291089999999999      95.2276154000000048
C        48.4658240999999990      -4.2171000999999997      95.8929595999999975
H        49.2013129999999990      -4.9753137000000001      96.1178512999999981
C        47.1606025999999972      -4.6590223000000002      96.1531142999999986
H        46.8961143000000007      -5.6211843000000004      96.5662688999999972
H        50.5432689363535772      -1.9829300316519984      94.3831981339883725
$end

$external_charges
  86.7977523999999931  -3.1880194999999998  67.6639861999999965  -0.3000012850339989
  85.9059830000000062  -3.2497126999999999  67.1324386999999945   0.3300171020275403
  87.4010009999999937  -4.0198578999999999  67.5035476999999986   0.3300171020275403
  87.3346252000000050  -2.5222112999999999  67.0723189999999931   0.3300171020275403
  86.7567748999999964  -2.7960908000000000  69.0788115999999945   0.2100135997301042
  87.7631226000000026  -2.8318593999999999  69.4692000999999948   0.1000103892907879
  86.2138061999999934  -1.4002437999999999  69.3889388999999994  -0.1799977827365629
  85.1060181000000000  -1.4391309999999999  69.3139266999999961   0.0900100974326682
  86.3095473999999996  -1.1720265000000001  70.4720229999999930   0.0900100974326682
  86.6988144000000034  -0.2268454000000000  68.5446548000000035  -0.0899951560134858
  86.5803757000000047  -0.5837867000000000  67.4992371000000020   0.0900100974326682
  85.9321288999999950   1.1011770999999999  68.6647109999999969  -0.2700004094596399
  84.8323668999999967   1.0215026000000000  68.5288086000000050   0.0900100974326682
  86.3199081000000064   1.5452492000000000  69.6063919000000055   0.0900100974326682
  86.2213820999999996   1.7335730000000000  67.7982712000000021   0.0900100974326682
  88.2650299000000018  -0.0096218000000000  68.7790145999999964  -0.2700004094596399
  88.8819275000000033  -0.8553662000000000  68.4069061000000005   0.0900100974326682
  88.3581542999999954   0.9857779000000000  68.2944183000000038   0.0900100974326682
  88.5088348000000025   0.0325529000000000  69.8621140000000054   0.0900100974326682
  85.8547896999999978  -3.7963030000000000  69.8334578999999991   0.5100223554736942
  84.6743163999999950  -3.8520401000000000  69.5439453000000043  -0.5100074140545120
  86.4038848999999942  -4.3810238999999997  70.8581848000000036  -0.4700062466220333
  87.3408050999999972  -4.1867942999999999  71.1382674999999978   0.3100165183113009
  85.6593627999999967  -5.1341752999999999  71.8888244999999984   0.0700095137164289
  84.9949569999999994  -5.7703772000000004  71.3229599000000007   0.0900100974326682
  86.4884643999999980  -5.9940319000000004  72.7872696000000019  -0.1799977827365629
  87.2190932999999973  -5.3453740999999999  73.3161697000000032   0.0900100974326682
  85.9213180999999935  -6.4686604000000001  73.6163712000000032   0.0900100974326682
  87.2032013000000035  -7.1546368999999999  72.1095351999999963   0.0000074707095912
  87.0159912000000020  -8.4532404000000003  72.5554961999999932  -0.1149958856587850
  86.1160354999999953  -8.7100954000000002  73.0944671999999969   0.1150108270779674
  87.7556686000000070  -9.5204772999999996  71.9733200000000011  -0.1149958856587850
  87.3741073999999998 -10.5027770999999994  72.2097626000000048   0.1150108270779674
  88.8147124999999988  -9.2713918999999994  71.0820465000000041  -0.1149958856587850
  89.4204864999999955 -10.0985669999999992  70.7426071000000007   0.1150108270779674
  88.2809752999999944  -6.8508949000000001  71.2170181000000042  -0.1149958856587850
  88.5369414999999975  -5.8668079000000004  70.8530731000000031   0.1150108270779674
  89.1092910999999930  -7.9327439999999996  70.7855605999999966  -0.1149958856587850
  89.9672774999999945  -7.7371892999999998  70.1594542999999931   0.1150108270779674
  84.9708861999999954  -4.1109508999999997  72.7951355000000007   0.5100223554736942
  85.5916748000000069  -3.1394009999999999  73.2029342999999955  -0.5100074140545120
  83.6912841999999983  -4.3674679000000003  73.0878524999999968  -0.4700062466220333
  83.2489470999999952  -5.1575689000000002  72.6706085000000002   0.3100165183113009
  82.9493255999999946  -3.5086423999999998  74.0154876999999942   0.0700095137164289
  83.6232909999999947  -3.0986449999999999  74.7530974999999955   0.0900100974326682
  82.3712539999999933  -2.2936630000000000  73.2966461000000038  -0.1799977827365629
  81.8921660999999972  -1.6016798999999999  74.0218658000000005   0.0900100974326682
  83.2527694999999994  -1.9248902999999999  72.7298430999999965   0.0900100974326682
  81.2336501999999996  -2.7380787999999998  72.2861252000000007  -0.1799977827365629
  81.8385085999999973  -3.2558064000000000  71.5112534000000011   0.0900100974326682
  80.6147614000000061  -3.4362116000000000  72.8893661000000037   0.0900100974326682
  80.4238280999999944  -1.5276428000000000  71.6280212000000063   0.2000133078719846
  80.1119079999999997  -0.8476100000000000  72.4493484000000052   0.0900100974326682
  80.9096298000000047  -0.9106596000000000  70.8421096999999946   0.0900100974326682
  79.2314453000000043  -2.2914629000000000  71.1735077000000018  -0.7000129593587856
  79.1126861999999988  -3.2615501999999998  71.3852157999999974   0.4400203124668566
  78.1232605000000007  -1.7388414999999999  70.6127089999999953   0.6400261496292500
  78.0585860999999994  -0.4092066000000000  70.3942947000000032  -0.8000158779399824
  77.1137999999999977  -0.1456896000000000  70.5890732000000014   0.4600208961830959
  78.9126815999999991   0.0618527000000000  70.6147842000000026   0.4600208961830959
  76.9825210999999996  -2.3897061000000002  70.4373092999999955  -0.8000158779399824
  76.2014465000000030  -1.8584719999999999  70.1091385000000002   0.4600208961830959
  76.9431000000000012  -3.3882555999999999  70.4006653000000000   0.4600208961830959
  81.8932800000000043  -4.2968621000000002  74.8322220000000016   0.5100223554736942
  81.4088820999999996  -3.8541900999999998  75.8258514000000048  -0.5100074140545120
  81.5187073000000026  -5.5089040000000002  74.4454726999999963  -0.4700062466220333
  81.9383162999999968  -5.9747949000000000  73.6703033000000005   0.3100165183113009
  80.5372619999999984  -6.3401923000000000  75.1377791999999971   0.0700095137164289
  80.5253830000000050  -6.0283008000000002  76.1716995000000026   0.0900100974326682
  79.1265259000000043  -6.0011320000000001  74.5792083999999988  -0.1799977827365629
  79.0245819000000012  -4.8948330999999996  74.5841293000000007   0.0900100974326682
  79.1906204000000002  -6.2674117000000003  73.5025023999999974   0.0900100974326682
  77.9537811000000005  -6.8182516000000000  75.1390762000000052  -0.1799977827365629
  77.1380005000000040  -6.4006543000000002  74.5110167999999931   0.0900100974326682
  78.1094666000000046  -7.9112128999999998  75.0145339999999976   0.0900100974326682
  77.4604796999999934  -6.6875963000000000  76.5798949999999934  -0.1799977827365629
  78.3200073000000003  -6.5703969000000004  77.2740249999999946   0.0900100974326682
  76.7733230999999989  -5.8286895999999997  76.7361602999999945   0.0900100974326682
  76.6635590000000064  -7.9176754999999996  77.1133269999999982   0.2100135997301042
  77.2384414999999933  -8.8678817999999993  77.0826645000000070   0.0500089300001895
  76.4515152000000029  -7.7050141999999999  78.1829680999999965   0.0500089300001895
  75.3870849999999990  -8.0939054000000006  76.3292541999999941  -0.3000012850339989
  75.4949036000000007  -8.1272116000000008  75.2953949000000051   0.3300171020275403
  74.8864441000000056  -8.9586314999999992  76.6176909999999936   0.3300171020275403
  74.6974182000000013  -7.3311542999999997  76.4847182999999973   0.3300171020275403
  80.7943267999999932  -7.8871446000000001  75.3423690999999991   0.5100223554736942
  81.1500091999999995  -8.3563165999999995  76.4564742999999964  -0.5100074140545120
  80.7371597000000065  -8.7540139999999997  74.2960814999999997  -0.4700062466220333
  80.5210799999999978  -8.3925724000000006  73.3923798000000005   0.3100165183113009
  81.2479476999999974 -10.0779485999999991  74.2519530999999944   0.0700095137164289
  80.8332824999999957 -10.5620765999999993  75.1237792999999954   0.0900100974326682
  80.7928313999999972 -10.8487805999999996  72.8898391999999973  -0.1799977827365629
  81.0913010000000014 -11.9070683000000006  73.0488205000000050   0.0900100974326682
  79.6869353999999959 -10.8465556999999997  72.7833786000000060   0.0900100974326682
  81.4900207999999964 -10.4565400999999998  71.5773391999999973  -0.2800007013177596
  82.5706710999999984 -10.6946572999999994  71.6764373999999975   0.0900100974326682
  81.1137542999999965 -11.0848484000000003  70.7418976000000015   0.0900100974326682
  81.1758422999999993  -9.0405426000000002  71.1790237000000019   0.6200255659130106
  80.0431137000000064  -8.5075970000000005  71.3437042000000048  -0.7600147105075037
  82.0820540999999935  -8.4000473000000007  70.5753097999999994  -0.7600147105075037
  82.7955704000000026 -10.2953968000000007  74.2891235000000023   0.5100223554736942
  83.5914611999999977  -9.5074462999999998  73.8385849000000007  -0.5100074140545120
  83.2561568999999935 -11.4141463999999999  74.9005051000000037  -0.4700062466220333
  82.6466140999999936 -12.1217355999999992  75.2494965000000064   0.3100165183113009
  84.6142578000000043 -11.7268562000000003  75.1356583000000029   0.0700095137164289
  85.2426375999999948 -11.0608605999999998  74.5629425000000055   0.0900100974326682
  85.0506362999999936 -11.7189627000000005  76.6672745000000049  -0.1799977827365629
  84.3445128999999980 -12.4067211000000004  77.1798248000000058   0.0900100974326682
  86.0960082999999941 -12.0192232000000008  76.8939132999999941   0.0900100974326682
  84.9672470000000004 -10.3245591999999995  77.3710174999999936  -0.0899951560134858
  85.0925598000000036  -9.6067456999999994  76.5323486000000059   0.0900100974326682
  83.6214676000000026 -10.0873547000000006  78.0635300000000001  -0.2700004094596399
  83.4230881000000011  -9.0209179000000006  78.3036879999999940   0.0900100974326682
  82.7404784999999947 -10.3207912000000004  77.4281845000000004   0.0900100974326682
  83.4928512999999981 -10.6449765999999997  79.0158081000000010   0.0900100974326682
  86.1380843999999968 -10.1332416999999992  78.3517838000000069  -0.2700004094596399
  87.0998763999999994 -10.2210350000000005  77.8026275999999939   0.0900100974326682
  86.0435638000000012  -9.1313858000000003  78.8226013000000023   0.0900100974326682
  86.0737534000000011 -10.9504242000000005  79.1017151000000069   0.0900100974326682
  84.9207382000000024 -13.1553153999999992  74.6687088000000045   0.5100223554736942
  86.0433426000000026 -13.6866274000000008  74.7649993999999936  -0.5100074140545120
  83.9124984999999981 -13.9043416999999998  74.1302184999999980  -0.4700062466220333
  82.9590988000000067 -13.6134471999999995  74.1509398999999974   0.3100165183113009
  84.1070251000000013 -15.1148404999999997  73.4872665000000040   0.0700095137164289
  84.5795059000000009 -15.7921486000000009  74.1832657000000069   0.0900100974326682
  82.6874619000000024 -15.7116889999999998  73.1663283999999976  -0.1799977827365629
  82.7341614000000050 -16.7227668999999999  72.7082137999999958   0.0900100974326682
  82.2762909000000064 -15.7391272000000004  74.1980743000000018   0.0900100974326682
  81.7113494999999972 -14.9009104000000008  72.2349624999999946  -0.1799977827365629
  81.7502135999999950 -13.8252267999999994  72.5101317999999964   0.0900100974326682
  82.1263962000000021 -14.9927940000000000  71.2085114000000061   0.0900100974326682
  80.3074874999999935 -15.5036591999999995  72.2742537999999968   0.2000133078719846
  80.4003220000000027 -16.6107425999999982  72.2661133000000007   0.0900100974326682
  79.8603133999999955 -15.2037115000000007  73.2460556000000054   0.0900100974326682
  79.5949248999999952 -15.1277466000000000  71.0404510000000045  -0.7000129593587856
  79.9271774000000050 -15.4383534999999998  70.1498717999999997   0.4400203124668566
  78.9146041999999994 -13.9811353999999994  70.9526137999999946   0.6400261496292500
  78.4157562000000041 -13.3619956999999996  71.9990157999999951  -0.8000158779399824
  78.3623505000000051 -13.9534950000000002  72.8035507000000024   0.4600208961830959
  77.8493880999999988 -12.5642575999999995  71.7920302999999933   0.4600208961830959
  78.7450027000000006 -13.4664792999999996  69.7630539000000027  -0.8000158779399824
  78.3735427999999956 -12.5452136999999997  69.6477584999999948   0.4600208961830959
  78.6092910999999930 -14.1223316000000008  69.0204619999999949   0.4600208961830959
  84.9774170000000026 -14.9458570000000002  72.2779311999999976   0.5100223554736942
  84.8113785000000036 -14.0002850999999993  71.4661712999999992  -0.5100074140545120
  85.8411942000000039 -15.9910688000000007  72.0245132000000012  -0.4700062466220333
  86.0804595999999975 -16.7080479000000004  72.6746674000000041   0.3100165183113009
  86.6075210999999996 -16.0394114999999999  70.7330017000000026   0.0700095137164289
  86.3753204000000068 -15.2296019000000005  70.0572128000000021   0.0900100974326682
  88.0816879000000057 -16.1599274000000008  71.1382294000000002  -0.1799977827365629
  88.1323775999999981 -17.0308247000000001  71.8261947999999961   0.0900100974326682
  88.6150054999999952 -16.5572146999999994  70.2482528999999971   0.0900100974326682
  88.7915572999999938 -14.8937568999999996  71.7041396999999989  -0.0899951560134858
  88.3929672000000011 -14.7181931000000006  72.7262039000000016   0.0900100974326682
  90.2916031000000032 -15.0708628000000004  71.7468566999999950  -0.2700004094596399
  90.7563933999999932 -14.2496147000000004  72.3332367000000005   0.0900100974326682
  90.4462508999999955 -15.9461346000000006  72.4134140000000031   0.0900100974326682
  90.6095657000000045 -15.2483796999999992  70.6972351000000003   0.0900100974326682
  88.5467148000000037 -13.6215218999999994  70.8639220999999964  -0.2700004094596399
  87.4548187000000041 -13.4194859999999991  70.8991012999999981   0.0900100974326682
  88.9906234999999981 -12.6976309000000001  71.2925110000000046   0.0900100974326682
  88.7933196999999979 -13.6999779000000004  69.7834854000000036   0.0900100974326682
  86.1148833999999965 -17.2210864999999984  69.9043960999999996   0.5100223554736942
  86.5297927999999956 -17.4497147000000012  68.7858582000000069  -0.5100074140545120
  85.2809067000000027 -18.1099415000000015  70.5119552999999968  -0.4700062466220333
  85.3290023999999931 -18.1705666000000008  71.5059509000000020   0.3100165183113009
  84.5559769000000045 -19.2234783000000000  69.8279265999999978   0.0700095137164289
  85.0285796999999945 -19.3983115999999995  68.8726882999999930   0.0900100974326682
  84.5953827000000018 -20.6328315999999994  70.4992371000000020  -0.0899951560134858
  83.9306870000000060 -20.5787791999999996  71.3878174000000030   0.0900100974326682
  84.1638564999999943 -21.4226817999999994  69.8479004000000003   0.0900100974326682
  86.7393493999999947 -20.4558639999999983  71.8630219000000068  -0.3600030361827169
  86.3404617000000059 -19.7473258999999999  72.4451370000000026   0.3200168101694206
  86.0382003999999938 -21.0670852999999987  70.8754349000000019  -0.0499939885810072
  87.9346847999999994 -20.9889851000000007  71.8610840000000053   0.2500147671625829
  88.6636809999999969 -20.8567734000000016  72.6605758999999978   0.1300112648651469
  88.0635986000000059 -21.9430923000000000  70.9576110999999941  -0.7000129593587856
  86.8471222000000012 -22.0073165999999993  70.3713989000000026   0.2200138915882239
  86.5998840000000030 -22.7344359999999988  69.6078186000000017   0.1000103892907879
  83.1377028999999936 -18.7975540000000017  69.5642394999999993   0.5100223554736942
  82.3885192999999987 -18.6403941999999994  70.4787826999999965  -0.5100074140545120
  82.7559662000000031 -18.7038574000000004  68.3088225999999992  -0.4700062466220333
  83.3310165000000040 -19.1554317000000012  67.6310349000000031   0.3100165183113009
  81.6035004000000015 -18.1142979000000004  67.7747573999999986   0.0700095137164289
  81.7435454999999962 -18.4508170999999983  66.7581253000000032   0.0900100974326682
  80.2429503999999980 -18.8506068999999989  68.3687438999999983  -0.2800007013177596
  80.4319610999999952 -19.9450454999999991  68.3404388000000012   0.0900100974326682
  80.0252150999999969 -18.5569419999999994  69.4178772000000066   0.0900100974326682
  79.0216903999999971 -18.5100422000000009  67.5888367000000017   0.6200255659130106
  77.8718185000000034 -18.8949737999999989  68.1682280999999932  -0.7600147105075037
  79.0578461000000061 -17.8217964000000002  66.5433196999999979  -0.7600147105075037
  81.4985808999999932 -16.6215304999999987  68.0139084000000054   0.5100223554736942
  80.7084121999999979 -16.1624546000000002  68.8028716999999972  -0.5100074140545120
  82.2854842999999931 -15.8027228999999991  67.2697220000000016  -0.4700062466220333
  83.1040038999999950 -16.1978015999999982  66.8599166999999994   0.3100165183113009
  82.1917114000000026 -14.3530169000000001  67.3369064000000037   0.0700095137164289
  81.2380294999999961 -14.1017531999999992  67.7770691000000056   0.0900100974326682
  83.4124680000000041 -13.8085766000000003  68.2634658999999999  -0.1799977827365629
  83.3572235000000035 -14.4181757000000008  69.1906433000000050   0.0900100974326682
  84.4015045000000015 -14.0743132000000006  67.8327332000000069   0.0900100974326682
  83.3108368000000041 -12.3802146999999998  68.5340728999999982   0.5500235229061731
  82.4481200999999970 -11.7289876999999994  67.8395995999999997  -0.5500085814869907
  84.0971526999999952 -11.8384932999999997  69.5181426999999985  -0.6200106244938284
  84.1872711000000038 -10.8427372000000002  69.4995650999999981   0.3200168101694206
  84.5137557999999984 -12.3015279999999994  70.3004760999999974   0.3000162264531813
  82.2700119000000001 -13.7201404999999994  65.8816147000000001   0.5100223554736942
  83.3768996999999956 -13.4212456000000007  65.5136185000000069  -0.5100074140545120
  81.1603546000000051 -13.4985131999999997  65.2176055999999988  -0.2900009931758792
  79.8976288000000068 -14.0632657999999999  65.6337738000000002   0.0000074707095912
  79.2487717000000060 -13.2563334000000008  66.0364684999999980   0.0900100974326682
  80.0141907000000003 -14.9547977000000003  66.2863846000000052   0.0900100974326682
  81.0792313000000036 -13.0788039999999999  63.7563170999999969   0.0200080544258305
  81.7289734000000010 -13.8058671999999998  63.2919655000000034   0.0900100974326682
  79.6049957000000035 -13.3565521000000000  63.3814812000000032  -0.1799977827365629
  79.4932632000000012 -13.7948179000000000  62.3667106999999987   0.0900100974326682
  79.0675659000000053 -12.3846769000000005  63.4123420999999965   0.0900100974326682
  79.1802291999999994 -14.4249381999999997  64.3605651999999964  -0.1799977827365629
  79.5597915999999969 -15.4174042000000000  64.0361175999999972   0.0900100974326682
  78.0931930999999935 -14.4131354999999992  64.5897674999999936   0.0900100974326682
  81.5890883999999943 -11.6921195999999998  63.4901389999999992   0.5100223554736942
  81.9976730000000060 -11.5794954000000008  62.3299293999999975  -0.5100074140545120
  81.3911362000000054 -10.7334566000000002  64.4031600999999938  -0.4700062466220333
  80.8459473000000060 -10.8489494000000004  65.2298583999999977   0.3100165183113009
  81.8773804000000069  -9.3858662000000006  64.3052978999999993   0.0700095137164289
  81.6003723000000036  -9.1873044999999998  63.2804831999999990   0.0900100974326682
  81.1174088000000069  -8.3914413000000003  65.2040252999999979  -0.0899951560134858
  81.2887955000000062  -8.7104768999999997  66.2543411000000049   0.0900100974326682
  81.4425200999999959  -6.8269266999999996  65.1668624999999935  -0.2700004094596399
  82.4665985000000035  -6.6763963999999998  65.5704956000000010   0.0900100974326682
  81.6196671000000009  -6.6571902999999999  64.0832900999999993   0.0900100974326682
  80.6983565999999968  -6.1805620000000001  65.6794510000000002   0.0900100974326682
  79.6579665999999946  -8.6076651000000002  64.8511199999999945  -0.2700004094596399
  79.0937346999999988  -7.7895513000000003  65.3477706999999981   0.0900100974326682
  79.4473267000000050  -8.4939088999999992  63.7662239000000000   0.0900100974326682
  79.2273864999999944  -9.5559645000000000  65.2379607999999962   0.0900100974326682
  83.3704986999999988  -9.1935605999999996  64.3261641999999938   0.5100223554736942
  83.8796233999999998  -8.6030587999999995  63.4138565000000014  -0.5100074140545120
  84.0952910999999972  -9.7490825999999995  65.2634276999999940  -0.4700062466220333
  83.6959915000000052 -10.1463861000000009  66.0860595999999987   0.3100165183113009
  85.5551681999999971  -9.8005694999999999  65.1798095999999987   0.0700095137164289
  85.9068831999999958  -8.7799014999999994  65.1491393999999957   0.0900100974326682
  86.0445023000000049 -10.5480394000000004  66.4669494999999984  -0.1799977827365629
  85.7031630999999976 -10.0012989000000001  67.3718719000000021   0.0900100974326682
  85.5637894000000045 -11.5496330000000000  66.4603958000000006   0.0900100974326682
  87.5735396999999978 -10.8147373000000009  66.5373153999999971  -0.0899951560134858
  87.7526778999999948 -11.3391026999999998  65.5743637000000064   0.0900100974326682
  88.4380874999999946  -9.6107960000000006  66.4829787999999979  -0.2700004094596399
  88.0799712999999969  -9.0944242000000006  65.5667724999999990   0.0900100974326682
  88.3281936999999999  -9.0099497000000000  67.4109954999999985   0.0900100974326682
  89.4804915999999935  -9.9062996000000005  66.2372512999999969   0.0900100974326682
  87.9720992999999964 -11.8480310000000006  67.6243743999999936  -0.2700004094596399
  89.0633926000000002 -12.0538921000000006  67.6565932999999973   0.0900100974326682
  87.6135177999999968 -11.4276456999999994  68.5882339000000059   0.0900100974326682
  87.4786376999999931 -12.8360119000000008  67.5031127999999967   0.0900100974326682
  86.1120300000000043 -10.4608526000000008  63.9545821999999973   0.5100223554736942
  86.9943619000000012  -9.8579311000000001  63.4098128999999986  -0.5100074140545120
  85.6013564999999943 -11.6127386000000001  63.4682198000000000  -0.4700062466220333
  84.7440337999999969 -11.9749365000000001  63.8257484000000019   0.3100165183113009
  86.1225052000000062 -12.3204212000000002  62.3433647000000022   0.0700095137164289
  87.1754760999999974 -12.5260134000000001  62.4674873000000019   0.0900100974326682
  85.3231964000000005 -13.6131811000000003  62.2464179999999985  -0.1799977827365629
  85.3385772999999972 -14.0082941000000005  63.2846680000000035   0.0900100974326682
  84.2410277999999977 -13.4413327999999996  62.0629119999999972   0.0900100974326682
  85.8121108999999933 -14.6895741999999991  61.2424965000000014  -0.0899951560134858
  85.8482742000000059 -14.3738012000000008  60.1779326999999995   0.0900100974326682
  87.2154311999999976 -14.9919499999999992  61.5735321000000013  -0.2700004094596399
  87.9396895999999941 -14.1595429999999993  61.4436912999999976   0.0900100974326682
  87.2519989000000038 -15.3267354999999998  62.6322556000000006   0.0900100974326682
  87.5027084000000031 -15.8526229999999995  60.9324111999999971   0.0900100974326682
  84.9561539000000039 -15.9591036000000006  61.3302345000000031  -0.2700004094596399
  83.8881530999999967 -15.8283138000000001  61.0534363000000013   0.0900100974326682
  85.2927016999999950 -16.6399708000000004  60.5193824999999990   0.0900100974326682
  85.0593338000000045 -16.4772034000000005  62.3076019000000016   0.0900100974326682
  86.0578536999999955 -11.4948397000000000  61.0986632999999983   0.5100223554736942
  87.0851135000000056 -11.4985455999999999  60.3881111000000033  -0.5100074140545120
  84.9643326000000059 -10.7533188000000006  60.7853545999999980  -0.4700062466220333
  84.1156464000000028 -10.9300995000000007  61.2778015000000025   0.3100165183113009
  84.8335952999999989  -9.6697073000000007  59.7871170000000021   0.0700095137164289
  84.9240417000000036 -10.1437673999999998  58.8209495999999987   0.0900100974326682
  83.3867340000000041  -9.1642294000000000  59.7898520999999974  -0.2700004094596399
  83.1528244000000001  -8.6803702999999999  60.7622107999999983   0.0900100974326682
  83.2465897000000012  -8.4764967000000002  58.9286308000000005   0.0900100974326682
  82.6638564999999943  -9.9987803000000000  59.6661452999999966   0.0900100974326682
  85.7797852000000063  -8.5382967000000001  60.0166588000000019   0.5100223554736942
  86.3416442999999987  -7.9673252000000003  59.1045913999999968  -0.5100074140545120
  86.0220565999999991  -8.1606369000000001  61.3068352000000019  -0.4700062466220333
  85.4940490999999980  -8.5087279999999996  62.0775794999999988   0.3100165183113009
  87.0936736999999965  -7.1566805999999996  61.6134376999999986   0.0700095137164289
  86.8524474999999967  -6.2480368999999998  61.0818557999999996   0.0900100974326682
  87.1532059000000032  -6.7960390999999998  63.1119385000000008  -0.2700004094596399
  86.1331557999999973  -6.4507665999999997  63.3850669999999994   0.0900100974326682
  87.3900069999999971  -7.6049213000000000  63.8357924999999966   0.0900100974326682
  87.7514496000000008  -5.8655080999999996  63.2145957999999979   0.0900100974326682
  88.5257950000000022  -7.7028708000000004  61.2513008000000028   0.5100223554736942
  89.3337250000000012  -7.0547437999999998  60.6039200000000022  -0.5100074140545120
  88.8826140999999978  -8.9830055000000009  61.5700568999999973  -0.4700062466220333
  88.2732314999999943  -9.5430335999999993  62.1259766000000013   0.3100165183113009
  90.1615371999999979  -9.5653524000000001  61.2545166000000023   0.0700095137164289
  90.8798522999999960  -8.8106574999999996  61.5388947000000002   0.0900100974326682
  90.3446198000000038 -10.7915001000000004  62.1457061999999993  -0.1799977827365629
  90.2268143000000009 -10.3965902000000003  63.1774445000000000   0.0900100974326682
  89.5764312999999959 -11.5644072999999992  61.9293709000000021   0.0900100974326682
  91.6743850999999950 -11.5412388000000004  62.1492423999999986  -0.0899951560134858
  91.6871490000000051 -12.2253094000000004  61.2739066999999977   0.0900100974326682
  92.9711532999999974 -10.6969442000000008  62.2262801999999979  -0.2700004094596399
  93.0444489000000061  -9.9710807999999993  63.0641747000000024   0.0900100974326682
  93.8612212999999969 -11.3605155999999994  62.2685966000000022   0.0900100974326682
  93.0969620000000049 -10.0799111999999997  61.3109893999999969   0.0900100974326682
  91.8424911000000037 -12.4326638999999997  63.4504700000000028  -0.2700004094596399
  91.0940094000000045 -13.2335901000000007  63.6310081000000025   0.0900100974326682
  92.8529357999999974 -12.8943176000000008  63.4654388000000012   0.0900100974326682
  91.8022078999999991 -11.7004938000000003  64.2851105000000018   0.0900100974326682
  90.4195174999999978  -9.7247324000000006  59.8090630000000019   0.5100223554736942
  91.6015320000000060  -9.6083955999999997  59.3964728999999991  -0.5100074140545120
  89.3233795000000015 -10.0325737000000004  59.0690421999999984  -0.4700062466220333
  88.4670028999999971 -10.3112469000000004  59.4967803999999987   0.3100165183113009
  89.2436066000000068 -10.0826674000000001  57.6413536000000022   0.0700095137164289
  90.0432358000000050 -10.6905698999999998  57.2445678999999998   0.0900100974326682
  88.0386658000000040 -10.8583431000000008  57.0479088000000019  -0.1799977827365629
  87.0319977000000051 -10.4087151999999996  57.1849976000000026   0.0900100974326682
  88.1571959999999990 -10.8868313000000008  55.9436188000000030   0.0900100974326682
  87.9983825999999993 -12.3424025000000004  57.5075988999999979  -0.1799977827365629
  87.4795151000000004 -12.4954262000000007  58.4779967999999997   0.0900100974326682
  87.2828369000000066 -12.8361988000000000  56.8158912999999970   0.0900100974326682
  89.2718581999999969 -13.0902472000000003  57.3367843999999991   0.5500235229061731
  89.4550858000000062 -13.7935113999999999  56.3332480999999987  -0.5500085814869907
  90.2364196999999990 -13.0820284000000004  58.2925376999999969  -0.6200106244938284
  91.0924530000000061 -13.5415229999999998  58.0557250999999965   0.3200168101694206
  90.0489501999999931 -12.5744065999999997  59.1334724000000023   0.3000162264531813
  89.4856719999999939  -8.7545327999999998  56.8995857000000029   0.5100223554736942
  90.1887360000000058  -8.6519145999999996  55.9336242999999982  -0.5100074140545120
  88.8366776000000016  -7.6231460999999996  57.4067038999999966  -0.4700062466220333
  88.1480255000000028  -7.8084264000000001  58.1034430999999998   0.3100165183113009
  88.8972397000000001  -6.2802300000000004  56.7917212999999990   0.0700095137164289
  88.9598998999999964  -6.4127793000000004  55.7217216000000022   0.0900100974326682
  87.5882110999999952  -5.3895612000000002  56.9648972000000029   0.0500089300001895
  87.7177657999999951  -4.3246994000000001  56.6757469000000000   0.0900100974326682
  86.8213348000000025  -5.7914833999999997  56.2687035000000009   0.0900100974326682
  87.0211639000000048  -5.5165229000000000  58.2268600000000021  -0.6600117919263071
  86.5464706000000064  -6.3472486000000004  58.1483954999999995   0.4300200206087370
  90.1302795000000003  -5.5736474999999999  57.2843590000000020   0.5100223554736942
  90.7150115999999969  -4.8266958999999998  56.5470314000000016  -0.5100074140545120
  90.6403121999999968  -5.8930264000000001  58.4977683999999982  -0.4700062466220333
  90.2261886999999945  -6.4881910999999999  59.1820907999999974   0.3100165183113009
  91.8195496000000020  -5.3075866999999999  58.9952393000000015   0.0700095137164289
  91.8813095000000004  -4.3290930000000003  58.5423241000000019   0.0900100974326682
  91.7961806999999936  -5.1872372999999996  60.5537757999999968   0.0500089300001895
  91.7376632999999941  -6.1906309000000004  61.0271529999999984   0.0900100974326682
  92.7258223999999984  -4.6788406000000000  60.8878898999999976   0.0900100974326682
  90.6820830999999998  -4.3532805000000003  60.9505806000000021  -0.6600117919263071
  89.8849182000000013  -4.8720645999999999  60.8201980999999989   0.4300200206087370
  93.1228332999999964  -6.0859752000000000  58.5844001999999975   0.5100223554736942
  93.3785323999999974  -7.1437244000000000  59.1515770000000032  -0.5100074140545120
  93.9327315999999968  -5.5227164999999996  57.6245917999999975  -0.4700062466220333
  93.6022109999999969  -4.6658844999999998  57.2364997999999972   0.3100165183113009
  95.2457657000000069  -6.0329756999999997  57.3915671999999972   0.0700095137164289
  95.1083754999999940  -7.0908623000000004  57.2230491999999984   0.0900100974326682
  95.9802475000000044  -5.4676103999999999  56.1483688000000001  -0.1799977827365629
  96.1953278000000012  -4.3807554000000000  56.2308846000000031   0.0900100974326682
  97.0129395000000017  -5.8756328000000000  56.1108893999999978   0.0900100974326682
  95.1989441000000056  -5.7553834999999998  54.8439559999999986  -0.2800007013177596
  94.8485107000000056  -6.8003016000000001  54.7037505999999993   0.0900100974326682
  94.3999100000000055  -4.9850010999999999  54.7953261999999981   0.0900100974326682
  95.9763564999999943  -5.5838970999999997  53.6663094000000029   0.6200255659130106
  95.6649323000000038  -4.6121224999999999  52.8192252999999994  -0.7600147105075037
  96.8273544000000044  -6.4209665999999999  53.4219932999999969  -0.7600147105075037
  96.1598740000000021  -6.0914501999999997  58.6530837999999974   0.5100223554736942
  96.8067779999999942  -7.0452437000000003  58.9403572000000011  -0.5100074140545120
  96.1291504000000003  -5.0181322000000002  59.4037209000000033  -0.4700062466220333
  95.7039795000000026  -4.2468060999999997  58.9365043999999969   0.3100165183113009
  96.6082382000000024  -4.9965763000000001  60.7649193000000025   0.0700095137164289
  96.8706664999999987  -5.9891071000000000  61.1002196999999967   0.0900100974326682
  97.6244049000000018  -3.7695219999999998  60.9277115000000009  -0.2700004094596399
  98.2213897999999972  -3.9019333999999999  61.8552932999999996   0.0900100974326682
  98.3066405999999944  -3.8368590000000000  60.0534438999999978   0.0900100974326682
  97.0676574999999957  -2.8086283000000001  60.8955192999999966   0.0900100974326682
  95.4571075000000064  -4.7694402000000000  61.7432213000000019   0.5100223554736942
  94.7501220999999987  -3.7428720000000002  61.6178169000000011  -0.5100074140545120
  95.2410430999999988  -5.5361414000000000  62.7881165000000010  -0.4700062466220333
  95.6295929000000058  -6.4433103000000003  62.9297790999999975   0.3100165183113009
  94.2434006000000011  -5.2972239999999999  63.7622871000000018   0.0700095137164289
  93.7398757999999930  -4.3578805999999997  63.5876503000000000   0.0900100974326682
  93.1723709000000042  -6.4060544999999998  63.8348350999999994  -0.1799977827365629
  92.5884781000000032  -6.5923967000000001  62.9081992999999997   0.0900100974326682
  93.6424636999999933  -7.3903480000000004  64.0458145000000059   0.0900100974326682
  92.0661925999999937  -6.1969494999999997  64.9170380000000051  -0.0899951560134858
  92.5163193000000064  -6.0639504999999998  65.9240264999999965   0.0900100974326682
  91.0300826999999941  -5.1130943000000002  64.7555770999999964  -0.2700004094596399
  90.2273787999999968  -5.2104621000000000  65.5174865999999980   0.0900100974326682
  91.4118804999999952  -4.0721635999999997  64.8264235999999983   0.0900100974326682
  90.6406860000000023  -5.3074988999999997  63.7333793999999969   0.0900100974326682
  91.4453811999999999  -7.5521339999999997  65.0664977999999934  -0.2700004094596399
  91.0483092999999997  -7.9346318000000000  64.1019440000000031   0.0900100974326682
  92.1638717999999955  -8.3171166999999997  65.4310303000000033   0.0900100974326682
  90.6027679000000035  -7.5636716000000002  65.7905121000000008   0.0900100974326682
  94.9403534000000064  -5.2240247999999996  65.1165313999999995   0.5100223554736942
  95.8935242000000017  -5.9611950000000000  65.3368758999999955  -0.5100074140545120
  94.5361403999999936  -4.2625184000000003  65.8935089000000005  -0.4700062466220333
  93.8501282000000003  -3.5895855000000001  65.6278992000000017   0.3100165183113009
  94.9583968999999968  -4.2657499000000003  67.2754211000000026   0.0700095137164289
  95.6807632000000012  -5.0046071999999997  67.5895538000000045   0.0900100974326682
  95.5244521999999989  -2.8788965000000002  67.6538848999999942  -0.1799977827365629
  94.8183822999999961  -2.1019703999999999  67.2903213999999963   0.0900100974326682
  95.5570907999999974  -2.7449598000000002  68.7562942999999933   0.0900100974326682
  96.8778381000000053  -2.6707730000000001  67.0611724999999979   0.0000074707095912
  98.0768738000000013  -2.9192838999999999  67.7919921999999957  -0.1149958856587850
  98.0628281000000044  -3.0432703000000001  68.8647614000000061   0.1150108270779674
  99.3631438999999972  -2.9173026000000002  67.1962280000000050  -0.1149958856587850
 100.2438202000000018  -3.1076950999999999  67.7916565000000020   0.1150108270779674
  99.4357758000000018  -2.5880234000000000  65.8210677999999945   0.1100106811489075
 100.7327422999999982  -2.4178183000000000  65.1901778999999948  -0.5400082896288710
 101.3114548000000070  -2.9322585999999999  65.7576751999999942   0.4300200206087370
  97.0593491000000057  -2.4329307000000000  65.6664963000000057  -0.1149958856587850
  96.1846541999999971  -2.2666255999999998  65.0552368000000030   0.1150108270779674
  98.2862243999999947  -2.3717248000000000  65.0366058000000038  -0.1149958856587850
  98.4071045000000026  -2.3141441000000000  63.9649428999999969   0.1150108270779674
  93.6657943999999958  -4.5122108000000001  68.1659470000000027   0.5100223554736942
  92.6292418999999967  -3.8130964999999999  68.0708846999999935  -0.5100074140545120
  93.6045074000000028  -5.6415218999999999  68.9088516000000055  -0.2900009931758792
  94.2281875999999983  -6.8832135000000001  68.4812163999999939   0.0000074707095912
  95.3246460000000013  -6.7488022000000001  68.5997543000000007   0.0900100974326682
  93.9893950999999959  -7.0450686999999999  67.4083176000000037   0.0900100974326682
  92.6558380000000028  -5.9023136999999997  69.9794846000000064   0.0200080544258305
  91.6933898999999997  -5.9674950000000004  69.4938506999999959   0.0900100974326682
  93.0554199000000040  -7.2511109999999999  70.5487976000000003  -0.1799977827365629
  92.3005370999999997  -7.7439890000000000  71.1980743000000018   0.0900100974326682
  93.9096375000000023  -7.0183562999999998  71.2199554000000035   0.0900100974326682
  93.4863814999999931  -8.0212374000000004  69.2577057000000025  -0.1799977827365629
  92.5652618000000018  -8.3614473000000000  68.7379837000000009   0.0900100974326682
  93.9629745000000014  -8.9560431999999999  69.6228408999999999   0.0900100974326682
  92.5933837999999980  -4.7513652000000004  70.9833069000000023   0.5100223554736942
  93.3533783000000028  -4.6980719999999998  71.8805770999999964  -0.5100074140545120
  91.4300841999999960  -3.9651394000000000  70.8664093000000008  -0.4700062466220333
  90.9789657999999974  -3.8576025999999999  69.9838333000000006   0.3100165183113009
  91.1960143999999957  -2.9142275000000000  71.7968216000000012   0.0700095137164289
  91.9367522999999949  -2.8889716000000001  72.5823517000000038   0.0900100974326682
  91.2739487000000054  -1.6479609000000000  71.0365371999999979  -0.0899951560134858
  90.7155991000000057  -1.7871850000000000  70.0861739999999998   0.0900100974326682
  90.7515487999999948  -0.3850943000000000  71.8517151000000069  -0.2700004094596399
  89.8122252999999944  -0.5125497000000000  72.4311600000000055   0.0900100974326682
  91.4466323999999986  -0.1458396000000000  72.6847458000000017   0.0900100974326682
  90.6877975000000021   0.4918061000000000  71.1725234999999969   0.0900100974326682
  92.7403716999999972  -1.3144943000000000  70.7242126000000013  -0.2700004094596399
  93.3934784000000064  -1.5784050000000001  71.5833587999999992   0.0900100974326682
  93.0066527999999977  -1.8552970000000000  69.7909697999999992   0.0900100974326682
  92.8452147999999937  -0.2445452000000000  70.4439773999999943   0.0900100974326682
  89.8483429000000058  -3.0679579000000001  72.4929733000000027   0.5100223554736942
  88.7687607000000014  -3.2621939000000002  71.9037093999999968  -0.5100074140545120
  89.8773804000000069  -3.0582704999999999  73.8436202999999978  -0.4700062466220333
  90.6430663999999950  -2.8695778999999999  74.4536362000000054   0.3100165183113009
  88.6360854999999930  -3.1037075999999999  74.5748061999999976   0.0700095137164289
  87.8417510999999962  -3.3733493999999999  73.8945693999999946   0.0900100974326682
  88.7961731000000043  -4.3176870000000003  75.4822082999999964  -0.1799977827365629
  89.3612976000000003  -5.0947317999999999  74.9244003000000021   0.0900100974326682
  89.4719848999999954  -4.0169262999999997  76.3111420000000038   0.0900100974326682
  87.5624923999999965  -4.8688893000000002  76.1016845999999987   0.0000074707095912
  87.2961731000000043  -6.2845426000000000  76.0086211999999932  -0.1149958856587850
  87.9013061999999934  -6.8275389999999998  75.2977295000000026   0.1150108270779674
  86.1422881999999959  -6.8370952999999997  76.4688263000000035  -0.1149958856587850
  86.0056380999999988  -7.8720007000000001  76.1918639999999954   0.1150108270779674
  85.1732482999999974  -6.0634750999999998  77.0907593000000020   0.1100106811489075
  83.9122849000000031  -6.5087285000000001  77.6265716999999995  -0.5400082896288710
  83.4428177000000062  -5.7341151000000004  77.9446640000000031   0.4300200206087370
  86.5650634999999937  -4.1245193000000002  76.7868500000000012  -0.1149958856587850
  86.6896973000000060  -3.0588077999999999  76.9098282000000069   0.1150108270779674
  85.4022140999999948  -4.7285218000000002  77.2718581999999969  -0.1149958856587850
  84.6536406999999969  -4.1020383999999996  77.7339783000000040   0.1150108270779674
  88.3568267999999932  -1.7711349999999999  75.2733688000000001   0.5100223554736942
  89.1216735999999941  -1.2812007999999999  76.1319809000000021  -0.5100074140545120
  87.3619460999999973  -1.0359586000000001  74.7232208000000071  -0.4700062466220333
  86.7515944999999959  -1.3647438999999999  74.0067214999999976   0.3100165183113009
  87.0551834000000042   0.3068324000000000  75.1814956999999993   0.0700095137164289
  87.9454802999999998   0.6882735000000000  75.6592712000000063   0.0900100974326682
  86.7152939000000060   1.3006570000000000  73.9816131999999982  -0.0899951560134858
  86.5258560000000045   2.3269000000000002  74.3627395999999976   0.0900100974326682
  87.9671096999999946   1.3677691000000001  73.0838928000000010  -0.2700004094596399
  88.8446198000000038   1.6721983000000000  73.6934966999999972   0.0900100974326682
  88.1727448000000038   0.3935630000000000  72.5909881999999982   0.0900100974326682
  87.8378447999999992   2.1265953000000000  72.2827682000000067   0.0900100974326682
  85.4703063999999983   0.7977853000000000  73.2763901000000004  -0.1799977827365629
  85.7480086999999997  -0.1278022000000000  72.7282256999999959   0.0900100974326682
  84.6259689000000037   0.5074310000000000  73.9375380999999976   0.0900100974326682
  84.9593811000000017   1.8256599000000000  72.2140121000000050  -0.2700004094596399
  85.8154755000000051   2.2983940000000000  71.6867828000000031   0.0900100974326682
  84.2483978000000064   1.3127694999999999  71.5315551999999997   0.0900100974326682
  84.4410247999999939   2.6898727000000000  72.6817398000000026   0.0900100974326682
  85.9608383000000060   0.1811645000000000  76.1843262000000010   0.5100223554736942
  85.0001450000000034  -0.5365620000000000  76.0022964000000059  -0.5100074140545120
  86.1373595999999964   0.7732543000000000  77.3865662000000043  -0.4700062466220333
  86.9613341999999960   1.3038257000000000  77.5697937000000053   0.3100165183113009
  85.3201751999999942   0.5037248000000000  78.5046616000000057   0.0700095137164289
  84.3788985999999994   0.0764277000000000  78.1919173999999941   0.0900100974326682
  86.0760039999999975  -0.4113191000000000  79.5104141000000055  -0.1799977827365629
  86.2536925999999937  -1.3442254000000000  78.9338530999999932   0.0900100974326682
  87.0596084999999960   0.0764839000000000  79.6803665000000052   0.0900100974326682
  85.2278519000000045  -0.8940347000000000  80.7830962999999969  -0.0899951560134858
  85.0554427999999945  -0.0202217000000000  81.4472121999999956   0.0900100974326682
  83.8673248000000058  -1.4191560999999999  80.4320984000000010  -0.2700004094596399
  83.9742355000000060  -2.3123002000000001  79.7800368999999989   0.0900100974326682
  83.3277968999999956  -1.7659726000000000  81.3392714999999953   0.0900100974326682
  83.2074965999999989  -0.7003422000000000  79.9008026000000058   0.0900100974326682
  85.9241332999999941  -2.0213584999999998  81.5670395000000070  -0.2700004094596399
  85.8428573999999998  -2.9210899000000001  80.9203567999999933   0.0900100974326682
  86.9803847999999959  -1.8067660000000001  81.8364715999999959   0.0900100974326682
  85.4093093999999979  -2.1520326000000001  82.5428466999999983   0.0900100974326682
  85.0990142999999932   1.8050724000000000  79.2054595999999975   0.5100223554736942
  86.0621261999999945   2.6100857000000000  79.4286194000000023  -0.5100074140545120
  83.8720778999999936   2.1714950000000002  79.6382217000000026  -0.4700062466220333
  83.0786437999999947   1.6846733000000000  79.2812119000000024   0.3100165183113009
  83.7053604000000036   3.1806507000000002  80.6939696999999967   0.0700095137164289
  84.6768340999999936   3.3820682000000000  81.1206817999999998   0.0900100974326682
  83.1774444999999929   4.5138483000000003  80.1182938000000036  -0.2800007013177596
  83.8748322000000002   4.9318013000000001  79.3611298000000005   0.0900100974326682
  82.1822891000000055   4.3748741000000004  79.6442870999999997   0.0900100974326682
  83.1288071000000031   5.5164165000000001  81.1875229000000047   0.6200255659130106
  82.5231093999999956   6.5523218999999999  80.8207321000000007  -0.7600147105075037
  83.5931472999999983   5.2546619999999997  82.3305588000000057  -0.7600147105075037
  82.9252089999999953   2.5997545999999998  81.8952866000000057   0.5100223554736942
  81.7441864000000038   2.4163871000000001  81.7360534999999970  -0.5100074140545120
  83.5769118999999989   2.2598319000000000  82.9933089999999964  -0.4700062466220333
  84.5626450000000034   2.4053683000000001  82.9592743000000041   0.3100165183113009
  82.9441147000000001   1.7145292999999999  84.1804580999999956   0.0700095137164289
  82.3140716999999995   0.8770536000000000  83.9195251000000013   0.0900100974326682
  83.9709624999999988   1.3114444999999999  85.2758179000000069  -0.1799977827365629
  84.6739273000000026   0.4858499000000000  85.0338516000000055   0.0900100974326682
  84.7204818999999958   2.1288887999999999  85.3415375000000012   0.0900100974326682
  83.3700714000000005   1.0760710000000000  86.7038040000000052  -0.1799977827365629
  83.2565079000000026   2.0787206000000000  87.1686707000000069   0.0900100974326682
  82.2992095999999975   0.7808043000000000  86.6837615999999969   0.0900100974326682
  84.2181853999999959   0.2289704000000000  87.6422194999999959   0.2000133078719846
  84.3216934000000009  -0.8296788000000000  87.3214798000000059   0.0900100974326682
  85.2079010000000068   0.7327920999999999  87.6728516000000013   0.0900100974326682
  83.4757689999999997   0.3111261000000000  88.9968108999999998  -0.7000129593587856
  82.7491760000000056  -0.3048948000000000  89.3011017000000038   0.4400203124668566
  83.5672760000000068   1.3137757999999999  89.8176880000000040   0.6400261496292500
  84.4470977999999945   2.2647693000000002  89.7617340000000041  -0.8000158779399824
  84.4977264000000048   2.7543723999999998  90.6322097999999983   0.4600208961830959
  85.2478789999999975   2.2318444000000000  89.1636809999999969   0.4600208961830959
  82.7020569000000023   1.4309125000000000  90.8098296999999945  -0.8000158779399824
  82.5189666999999929   2.3355812999999999  91.1946030000000007   0.4600208961830959
  82.0812836000000061   0.6938549000000001  91.0770186999999964   0.4600208961830959
  81.9505615000000063   2.7050413999999998  84.7752609000000064   0.5100223554736942
  80.8193588000000034   2.3716623999999999  85.1493988000000002  -0.5100074140545120
  82.3278198000000003   3.9698329000000001  84.8786010999999974  -0.4700062466220333
  83.1183852999999999   4.3354305999999996  84.3934784000000064   0.3100165183113009
  81.4573211999999955   4.9905261999999997  85.3762435999999951   0.0700095137164289
  81.2734832999999952   4.6395410999999998  86.3809432999999984   0.0900100974326682
  82.1169280999999955   6.4364042000000001  85.4647980000000018  -0.2700004094596399
  83.0125885000000068   6.3759356000000000  86.1193466000000001   0.0900100974326682
  82.4681168000000042   6.6862459000000003  84.4408035000000012   0.0900100974326682
  81.4152145000000047   7.2444863000000002  85.7630233999999945   0.0900100974326682
  80.2134094000000033   5.1626624999999997  84.5582047000000046   0.5100223554736942
  79.1099853999999993   5.1193379999999999  85.1206588999999951  -0.5100074140545120
  80.2729111000000017   5.2536868999999999  83.2177429000000046  -0.4700062466220333
  81.1477050999999960   5.2295493999999998  82.7400970000000058   0.3100165183113009
  79.0380554000000046   5.2500558000000002  82.4401397999999972   0.0700095137164289
  78.5010451999999930   6.1540622999999997  82.6867064999999997   0.0900100974326682
  79.3953475999999938   5.3391051000000003  80.8862151999999952  -0.1799977827365629
  80.0493926999999985   6.2106117999999997  80.6694183000000038   0.0900100974326682
  79.8982161999999931   4.3868803999999999  80.6128845000000069   0.0900100974326682
  78.2027283000000040   5.3814172999999998  79.8955459999999960   0.0000074707095912
  77.2766876000000025   6.3510422999999996  80.2456741000000022  -0.1149958856587850
  77.4153366000000034   7.0335374000000002  81.0711287999999968   0.1150108270779674
  76.0529937999999959   6.3510733000000004  79.5500792999999931  -0.1149958856587850
  75.2452239999999932   7.0236254000000002  79.7982559000000009   0.1150108270779674
  75.8339844000000056   5.4165172999999998  78.5218277000000029  -0.1149958856587850
  74.9468535999999972   5.4379667999999999  77.9062729000000047   0.1150108270779674
  78.0024185000000045   4.4049363000000001  78.9584274000000050  -0.1149958856587850
  78.6448974999999990   3.5522919000000002  78.7952652000000029   0.1150108270779674
  76.8032455000000027   4.3908924999999996  78.2170638999999994  -0.1149958856587850
  76.6769943000000040   3.6885724000000000  77.4063873000000058   0.1150108270779674
  78.1119690000000020   4.0011330000000003  82.7498702999999978   0.5100223554736942
  76.9253005999999999   4.0583137999999996  82.8863678000000021  -0.5100074140545120
  78.7719192999999933   2.8413029000000001  82.8409805000000006  -0.4700062466220333
  79.7350387999999981   2.9098774999999999  82.5925598000000036   0.3100165183113009
  78.1678619000000054   1.5306867000000000  82.8996582000000046   0.0700095137164289
  77.4004364000000038   1.5529116000000001  82.1400756999999970   0.0900100974326682
  79.2353363000000002   0.5301247000000000  82.3933028999999948  -0.1799977827365629
  79.6277541999999983   0.8493912000000000  81.4041672000000034   0.0900100974326682
  80.0777893000000063   0.6648800000000000  83.1049423000000047   0.0900100974326682
  78.8237000000000023  -0.9241970000000000  82.2365417000000036  -0.0899951560134858
  78.0736083999999977  -1.1600703000000001  83.0214310000000069   0.0900100974326682
  78.3424605999999955  -1.1885827000000000  80.7990111999999954  -0.2700004094596399
  77.5316391000000067  -0.4322502000000000  80.7294846000000064   0.0900100974326682
  79.1040725999999950  -0.9136908000000000  80.0382919000000044   0.0900100974326682
  77.9761352999999957  -2.2325257999999999  80.6974716000000001   0.0900100974326682
  80.0479201999999930  -1.8367221000000000  82.3615036000000060  -0.2700004094596399
  80.7721710000000002  -1.5606239000000000  81.5655440999999968   0.0900100974326682
  80.5259704999999997  -1.8016473000000000  83.3637848000000048   0.0900100974326682
  79.8221817000000016  -2.9148337999999998  82.2164688000000012   0.0900100974326682
  77.5312729000000047   1.2090514000000001  84.2687607000000014   0.5100223554736942
  76.4419632000000036   0.7309108000000000  84.3276824999999945  -0.5100074140545120
  78.1731491000000034   1.5550866000000001  85.3868255999999946  -0.4700062466220333
  79.0833892999999932   1.9308779000000000  85.2310714999999988   0.3100165183113009
  77.5959624999999988   1.5689177999999999  86.7481765999999936   0.0700095137164289
  77.2602463000000057   0.5794556000000000  87.0214157000000057   0.0900100974326682
  78.6016082999999952   1.9710276000000000  87.8398590000000041   0.1400115567232666
  78.2002640000000042   2.3887434000000001  88.7878798999999930   0.0900100974326682
  79.6441803000000021   2.9097962000000002  87.4412765999999948  -0.6600117919263071
  80.2291641000000055   2.3256000999999999  86.9533004999999974   0.4300200206087370
  79.2704010000000068   0.6886549000000000  88.2216643999999945  -0.2700004094596399
  78.5266189999999966  -0.0486527000000000  88.5924758999999966   0.0900100974326682
  79.8778992000000017   0.2587077000000000  87.3967896000000053   0.0900100974326682
  80.0215606999999949   0.7830667000000000  89.0347672000000046   0.0900100974326682
  76.4538193000000064   2.5263550000000001  86.8446959999999990   0.5100223554736942
  75.5211257999999930   2.2841878000000002  87.5327606000000031  -0.5100074140545120
  76.5030974999999955   3.6985096999999998  86.1159820999999965  -0.4700062466220333
  77.3901671999999934   4.0633325999999999  85.8439484000000022   0.3100165183113009
  75.3252868999999947   4.5788602999999997  85.9912108999999987   0.0700095137164289
  74.9345931999999948   4.6523972000000002  86.9953766000000002   0.0900100974326682
  75.7494812000000053   5.9288764000000000  85.3927917000000036   0.0500089300001895
  76.1924743999999947   5.7762523000000003  84.3854294000000067   0.0900100974326682
  74.8579024999999945   6.5818156999999999  85.5071944999999971   0.0900100974326682
  76.6547240999999957   6.5817404000000002  86.3459167000000036  -0.6600117919263071
  77.5484771999999936   6.2320867000000000  86.3221664000000004   0.4300200206087370
  74.1535949999999957   3.9751452999999999  85.1435089000000005   0.5100223554736942
  72.9996414000000016   4.1513190000000000  85.4710541000000035  -0.5100074140545120
  74.5783004999999974   3.2257566000000000  84.0874862999999948  -0.4700062466220333
  75.5569076999999965   3.0794763999999999  83.9652404999999931   0.3100165183113009
  73.6024323000000038   2.7467598999999998  83.0889587000000063   0.0700095137164289
  72.9128570999999965   3.5309796000000002  82.8134689000000037   0.0900100974326682
  74.2337418000000042   2.3002441000000000  81.8359755999999976   0.0500089300001895
  74.9571990999999969   1.5261244000000000  82.1701431000000042   0.0900100974326682
  73.4987945999999965   1.8348722000000000  81.1448821999999979   0.0900100974326682
  74.9230041999999941   3.3548681999999999  81.1585158999999976  -0.6600117919263071
  75.7426758000000007   3.5032236999999999  81.6357421999999957   0.4300200206087370
  72.7824782999999940   1.5732303000000001  83.6408234000000022   0.5100223554736942
  71.5598372999999981   1.4976745000000000  83.4708099000000061  -0.5100074140545120
  73.5088042999999942   0.6140929000000001  84.2065505999999999  -0.4700062466220333
  74.4888686999999976   0.7457670000000000  84.3336182000000036   0.3100165183113009
  72.9537887999999981  -0.5718867000000000  84.7992325000000022   0.0700095137164289
  71.9300613000000055  -0.3279446000000000  85.0418930000000017   0.0900100974326682
  72.7370681999999960  -1.7112042000000001  83.8032761000000050  -0.1799977827365629
  72.2992248999999987  -2.6184921000000001  84.2717360999999983   0.0900100974326682
  71.8963394000000022  -1.3250568000000000  83.1881637999999981   0.0900100974326682
  73.8798522999999960  -2.1875198000000000  82.8484801999999974  -0.1399966153040842
  73.5244141000000013  -3.0375079999999999  82.2275848000000025   0.0900100974326682
  74.1311110999999983  -1.2910820000000001  82.2421875000000000   0.0900100974326682
  75.4245911000000007  -2.8150783000000001  83.6832581000000033  -0.0899951560134858
  76.1021956999999958  -3.8022466000000001  82.3339157000000057  -0.2199989501690415
  75.4869766000000055  -4.6880592999999999  82.0671616000000057   0.0900100974326682
  76.1864242999999988  -3.1939818999999998  81.4080428999999981   0.0900100974326682
  77.0379104999999953  -4.3162931999999996  82.6413421999999969   0.0900100974326682
  73.7292479999999983  -1.0393585999999999  86.0814514000000059   0.5100223554736942
  74.8501662999999979  -0.7004234000000000  86.4039535999999941  -0.5100074140545120
  72.9255294999999961  -1.7579351999999999  86.8850783999999976  -0.4700062466220333
  72.0605620999999985  -2.0418769999999999  86.4786148000000026   0.3100165183113009
  73.2854842999999931  -2.2076134999999999  88.3025588999999940   0.0700095137164289
  73.5708694000000065  -1.2893195000000000  88.7941742000000005   0.0900100974326682
  72.0191573999999974  -2.5739486000000000  89.1510619999999960  -0.0899951560134858
  71.5146407999999951  -3.3990431000000001  88.6042479999999983   0.0900100974326682
  72.3702468999999979  -2.8439654999999999  90.1699523999999997   0.0900100974326682
  71.2589722000000023  -0.0204404000000000  89.5384903000000065  -0.3600030361827169
  72.1335373000000004   0.4542439000000000  89.6376113999999973   0.3200168101694206
  71.0294724000000031  -1.4238748999999999  89.2850037000000043  -0.0499939885810072
  70.0280991000000057   0.5520183000000000  89.7385330000000039   0.2500147671625829
  69.9393462999999969   1.5562491000000001  90.1529464999999988   0.1300112648651469
  69.0710373000000004  -0.3404196000000000  89.6386641999999938  -0.7000129593587856
  69.6861343000000062  -1.5451678000000000  89.3223342999999943   0.2200138915882239
  69.1564864999999998  -2.4618804000000001  89.0942840999999959   0.1000103892907879
  74.2979813000000036  -3.2947687999999999  88.2757186999999988   0.5100223554736942
  74.0586471999999958  -4.3048371999999997  88.8901824999999945  -0.5100074140545120
  75.4516373000000016  -3.1684882999999999  87.6293488000000025  -0.4700062466220333
  75.6447371999999945  -2.3952559999999998  87.0303191999999939   0.3100165183113009
  76.6005095999999952  -3.9847828999999999  87.7159424000000030   0.0700095137164289
  76.2832564999999931  -5.0144824999999997  87.6419448999999986   0.0900100974326682
  77.5077438000000001  -3.6883849999999998  86.5266646999999978  -0.0899951560134858
  76.9605789000000016  -3.9524705000000000  85.5965041999999983   0.0900100974326682
  77.9500809000000032  -2.2365632000000000  86.5365067000000039  -0.2700004094596399
  78.4489975000000044  -1.8590032000000001  85.6184386999999987   0.0900100974326682
  77.0412749999999988  -1.6023487000000001  86.6150054999999952   0.0900100974326682
  78.5310286999999931  -2.0065148000000002  87.4551392000000050   0.0900100974326682
  78.7246703999999937  -4.5705352000000001  86.4001616999999982  -0.1799977827365629
  79.4561539000000039  -4.3463807000000001  87.2057724000000007   0.0900100974326682
  78.4103621999999945  -5.6285968000000004  86.5268250000000023   0.0900100974326682
  79.4256438999999972  -4.4786549000000004  84.9961928999999969  -0.2700004094596399
  78.6128922000000046  -4.6189784999999999  84.2518462999999969   0.0900100974326682
  79.7671279999999996  -3.4768176000000000  84.6585082999999941   0.0900100974326682
  80.1700744999999984  -5.2580179999999999  84.7265091000000012   0.0900100974326682
  77.2667083999999988  -3.8512900000000001  89.1133118000000053   0.5100223554736942
  77.3964844000000056  -2.7453599000000000  89.6810913000000056  -0.5100074140545120
  77.4993134000000055  -4.9863137999999996  89.7778320000000036  -0.4700062466220333
  77.2074432000000002  -5.8695016000000004  89.4189377000000007   0.3100165183113009
  77.9394072999999992  -5.0366821000000002  91.2287826999999965  -0.0199931130066482
  77.2440643000000051  -5.7217526000000003  91.6909485000000046   0.0900100974326682
  78.2031020999999953  -4.0704383999999996  91.6328048999999965   0.0900100974326682
  79.3275833000000006  -5.6278471999999997  91.2985534999999970   0.5100223554736942
  80.0127715999999936  -5.9100827999999996  90.3156586000000061  -0.5100074140545120
  79.8493804999999952  -5.7594399000000003  92.4953461000000061  -0.4700062466220333
  79.3432083000000006  -5.4046550000000000  93.2775955000000039   0.3100165183113009
  81.1977844000000033  -6.2523866000000003  92.8069076999999965   0.0700095137164289
  81.9702376999999984  -5.6247220000000002  92.3876572000000067   0.0900100974326682
  81.3244324000000063  -6.2727050999999996  94.3452453999999960  -0.2700004094596399
  81.3402404999999931  -5.2177686999999997  94.6933594000000056   0.0900100974326682
  80.4416655999999932  -6.7521272000000003  94.8198090000000064   0.0900100974326682
  82.2493438999999995  -6.8850635999999996  94.4074326000000070   0.0900100974326682
  81.4267348999999996  -7.6572770999999999  92.2856445000000036   0.5100223554736942
  82.3930435000000045  -7.9400506000000002  91.6190720000000027  -0.5100074140545120
  80.4380797999999970  -8.5191402000000007  92.5521087999999992  -0.4700062466220333
  79.6022490999999945  -8.2767610999999999  93.0385741999999993   0.3100165183113009
  80.5224915000000010  -9.9094180999999999  92.0192870999999997   0.0700095137164289
  81.4261017000000038 -10.4444523000000000  92.2715072999999961   0.0900100974326682
  79.4063033999999988 -10.8372059000000007  92.6006851000000069  -0.1799977827365629
  78.5521698000000015 -10.1302233000000008  92.5303573999999998   0.0900100974326682
  79.2742537999999968 -11.7212876999999995  91.9409332000000035   0.0900100974326682
  79.6471329000000026 -11.2435846000000002  94.0676346000000052  -0.0899951560134858
  80.0575561999999934 -10.3524159999999998  94.5888747999999993   0.0900100974326682
  78.3976669000000044 -11.7528439000000002  94.8030777000000029  -0.2700004094596399
  78.6499785999999972 -11.9823856000000006  95.8604201999999930   0.0900100974326682
  77.5981979000000024 -10.9857426000000000  94.8851242000000070   0.0900100974326682
  77.9819183000000038 -12.6547756000000007  94.3050766000000067   0.0900100974326682
  80.7245025999999939 -12.4064207000000000  94.2853393999999980  -0.2700004094596399
  80.7571410999999983 -12.5338945000000006  95.3885192999999987   0.0900100974326682
  80.3703232000000014 -13.3614578000000002  93.8417357999999950   0.0900100974326682
  81.7570572000000055 -12.2209406000000005  93.9196167000000059   0.0900100974326682
  80.6212921000000051  -9.9705057000000004  90.4587630999999988   0.5100223554736942
  81.4610901000000069 -10.7288131999999994  89.9436568999999935  -0.5100074140545120
  79.7737273999999985  -9.1916981000000000  89.7332305999999988  -0.4700062466220333
  78.9184494000000001  -8.8546753000000002  90.1191330000000050   0.3100165183113009
  79.8935622999999993  -8.8934937000000005  88.2803497000000021   0.0700095137164289
  79.8860320999999942  -9.8239564999999995  87.7321014000000048   0.0900100974326682
  78.7069931000000054  -8.0135869999999993  87.9109267999999986  -0.1799977827365629
  78.2632980000000060  -7.3248857999999997  88.6613617000000005   0.0900100974326682
  78.9360886000000050  -7.5146908999999997  86.9450377999999944   0.0900100974326682
  77.4712296000000009  -8.8924570000000003  87.5527191000000045  -0.1799977827365629
  77.8940125000000023  -9.8761816000000007  87.2563248000000016   0.0900100974326682
  76.7865905999999967  -9.0836801999999999  88.4065475000000021   0.0900100974326682
  76.6279830999999945  -8.4437218000000005  86.3398514000000006   0.2000133078719846
  77.2474136000000016  -7.7924265999999998  85.6868285999999983   0.0900100974326682
  76.1517714999999953  -9.2398415000000007  85.7285004000000015   0.0900100974326682
  75.5603332999999964  -7.6250838999999999  86.8256836000000050  -0.7000129593587856
  75.2523498999999987  -7.6345272000000000  87.7770308999999997   0.4400203124668566
  74.7043610000000058  -6.9321321999999999  86.0037003000000055   0.6400261496292500
  74.8291550000000001  -6.8208079000000001  84.7309340999999989  -0.8000158779399824
  74.1193770999999941  -6.3979730999999997  84.1675261999999975   0.4600208961830959
  75.5088425000000001  -7.3363041999999998  84.2091140999999936   0.4600208961830959
  73.7575073000000003  -6.2890487000000004  86.5730743000000018  -0.8000158779399824
  73.2230988000000025  -5.7846837000000004  85.8948211999999955   0.4600208961830959
  73.4604262999999946  -6.3239112000000004  87.5272827000000007   0.4600208961830959
  81.2743073000000038  -8.2731104000000002  87.8680648999999931   0.5100223554736942
  82.0254288000000003  -8.8281012000000008  87.0184784000000064  -0.5100074140545120
  81.7841262999999969  -7.1443995999999999  88.4989395000000059  -0.4700062466220333
  81.1336823000000038  -6.5948281000000000  89.0174942000000016   0.3100165183113009
  83.0659713999999951  -6.5770096999999996  88.1702652000000029   0.0700095137164289
  83.0873260000000045  -6.1533246000000004  87.1770630000000040   0.0900100974326682
  83.3228072999999938  -5.3520927000000000  89.1087341000000066  -0.1799977827365629
  83.0059203999999937  -5.6211972000000001  90.1390152000000029   0.0900100974326682
  84.4140395999999953  -5.2163873000000001  89.2672347999999971   0.0900100974326682
  82.6329956000000010  -4.1182508000000002  88.6307982999999950  -0.0299934048647678
  81.5895157000000069  -3.5207860000000002  89.2760085999999973  -0.1499969071622038
  81.3922577000000018  -3.7216160000000000  90.3186797999999982   0.2200138915882239
  81.0628051999999997  -2.5318301000000001  88.4891357000000056  -0.5100074140545120
  80.2541961999999955  -2.0132648999999998  88.6618347000000000   0.3700182694600189
  81.7502288999999962  -2.5218989999999999  87.2787017999999932   0.2400144753044632
  82.7723998999999964  -3.4611926000000000  87.3377303999999981   0.1100106811489075
  83.6015014999999977  -3.7198595999999999  86.2059555000000017  -0.2499998257434005
  84.2161102000000028  -4.6079226000000002  86.2060393999999945   0.1700124322976256
  83.5026627000000019  -2.8428342000000000  85.1551055999999988  -0.1999983664528022
  84.1707382000000024  -2.9338524000000001  84.3114319000000023   0.1400115567232666
  81.4951018999999945  -1.7899286999999999  86.1018294999999938  -0.2700004094596399
  80.6443634000000031  -1.1881200999999999  85.8181533999999999   0.1600121404395059
  82.4618988000000002  -1.9228778000000000  85.0930481000000043  -0.1399966153040842
  82.3370895000000047  -1.2304136999999999  84.2737122000000056   0.1400115567232666
  84.1741028000000000  -7.6177526000000002  88.3182373000000069   0.5100223554736942
  85.1102599999999967  -7.6138778000000000  87.4725799999999936  -0.5100074140545120
  84.1522369000000054  -8.4683904999999999  89.3900680999999935  -0.4700062466220333
  83.3825455000000062  -8.4203539000000003  90.0219498000000016   0.3100165183113009
  85.1670380000000051  -9.5213021999999992  89.6012573000000003   0.0700095137164289
  86.1234283000000005  -9.0249433999999997  89.6743926999999985   0.0900100974326682
  85.0335464000000059 -10.1863852000000001  91.0140456999999969  -0.0899951560134858
  85.4008864999999986  -9.4589338000000005  91.7691573999999974   0.0900100974326682
  83.9464569000000012 -10.2787228000000006  91.2239074999999957   0.0900100974326682
  87.0017165999999946 -11.8937120000000007  91.2551574999999957  -0.3600030361827169
  87.7294693000000052 -11.3397836999999999  90.8507766999999973   0.3200168101694206
  85.6527710000000013 -11.5568828999999997  91.3222884999999991  -0.0499939885810072
  87.1161957000000058 -13.1504344999999994  91.8459091000000001   0.2500147671625829
  88.0579757999999941 -13.6888656999999991  91.9519348000000036   0.1300112648651469
  85.9708938999999930 -13.5769252999999992  92.2735595999999987  -0.7000129593587856
  85.0536117999999988 -12.6415004999999994  91.9139861999999965   0.2200138915882239
  83.9925613000000055 -12.7157935999999996  92.1177596999999935   0.1000103892907879
  85.1030807000000067 -10.5972328000000005  88.4829330000000027   0.5100223554736942
  86.1113205000000050 -11.0056925000000003  87.9452208999999954  -0.5100074140545120
  83.9023894999999982 -11.0830479000000004  88.1253966999999960  -0.4700062466220333
  83.1351851999999951 -10.7633133000000001  88.6760100999999992   0.3100165183113009
  83.6910095000000069 -12.0043421000000006  87.0340805000000017   0.0700095137164289
  84.4787673999999953 -12.7350873999999994  87.1429214000000059   0.0900100974326682
  82.2695999000000029 -12.5047455000000003  87.0980605999999966  -0.1799977827365629
  81.9653473000000048 -12.8800678000000008  88.0985031000000021   0.0900100974326682
  81.5746764999999954 -11.6740379000000001  86.8504257000000024   0.0900100974326682
  82.1143265000000042 -13.7208529000000006  86.2353058000000061   0.0000074707095912
  81.8199462999999980 -13.5862627000000007  84.8938445999999942  -0.1149958856587850
  81.7740936000000005 -12.6545314999999992  84.3496245999999985   0.1150108270779674
  81.4898223999999942 -14.6941214000000002  84.0933761999999945  -0.1149958856587850
  81.3109130999999934 -14.6096000999999998  83.0316543999999936   0.1150108270779674
  81.3977126999999996 -15.9364281000000005  84.7381668000000019  -0.1149958856587850
  81.1165160999999983 -16.7593670000000010  84.0977859000000052   0.1150108270779674
  82.0615997000000021 -14.9968471999999995  86.8268967000000060  -0.1149958856587850
  82.1129607999999962 -15.0266037000000008  87.9052657999999951   0.1150108270779674
  81.6647262999999981 -16.1343861000000004  86.0557785000000024  -0.1149958856587850
  81.5339203000000055 -17.0668086999999993  86.5848083000000059   0.1150108270779674
  84.1877213000000069 -11.3059463999999998  85.6635131999999970   0.5100223554736942
  84.9014205999999945 -11.9835423999999993  84.8645096000000052  -0.5100074140545120
  83.8722381999999982 -10.0178556000000007  85.3335189999999955  -0.4700062466220333
  83.1524277000000041  -9.5176333999999994  85.8085480000000018   0.3100165183113009
  84.4169921999999957  -9.3962716999999998  84.1218719000000021   0.0700095137164289
  84.0649185000000045 -10.0288609999999991  83.3204498000000058   0.0900100974326682
  83.8249435000000034  -8.0113810999999995  83.8976897999999949  -0.1799977827365629
  82.7828827000000018  -8.2674170000000000  83.6098022000000043   0.0900100974326682
  83.8419188999999960  -7.4985223000000003  84.8830872000000056   0.0900100974326682
  84.2953720000000004  -7.1719995000000001  82.6402053999999993  -0.0899951560134858
  85.3978118999999936  -7.0652752000000003  82.7272186000000005   0.0900100974326682
  84.0752868999999947  -7.9388256000000004  81.3113936999999964  -0.2700004094596399
  84.4971771000000018  -7.3053422000000001  80.5020676000000037   0.0900100974326682
  84.6623076999999995  -8.8801068999999995  81.2504806999999971   0.0900100974326682
  83.0197600999999992  -8.1469488000000005  81.0341109999999958   0.0900100974326682
  83.6821364999999986  -5.8362645999999998  82.6672592000000037  -0.2700004094596399
  83.8468170000000015  -5.2682433000000000  83.6077652000000029   0.0900100974326682
  84.2185973999999931  -5.2004184999999996  81.9308929000000035   0.0900100974326682
  82.6407851999999963  -5.8367829000000002  82.2800902999999977   0.0900100974326682
  85.9088744999999960  -9.3685721999999991  84.0951462000000021   0.5100223554736942
  86.5296859999999981  -9.7556323999999996  83.0780945000000060  -0.5100074140545120
  86.5877914000000004  -8.9109373000000005  85.1739807000000013  -0.4700062466220333
  86.1059036000000049  -8.5680904000000009  85.9766311999999999   0.3100165183113009
  88.0026854999999983  -8.8034821000000001  85.3363953000000066   0.0700095137164289
  88.4029083000000071  -8.1872548999999992  84.5448990000000009   0.0900100974326682
  88.3725739000000061  -8.1950921999999995  86.6818695000000048  -0.1799977827365629
  87.8827667000000048  -7.2005052999999997  86.6097259999999949   0.0900100974326682
  87.9777298000000059  -8.7364511000000000  87.5680694999999929   0.0900100974326682
  89.8716124999999977  -7.8891821000000002  86.8804549999999978  -0.0899951560134858
  90.4715041999999983  -8.8221816999999998  86.9433441000000045   0.0900100974326682
  90.3645324999999957  -6.9182448000000001  85.7940140000000042  -0.2700004094596399
  91.4541626000000036  -6.8926888000000002  86.0094069999999959   0.0900100974326682
  90.2453308000000050  -7.1397804999999996  84.7118683000000061   0.0900100974326682
  89.9006957999999941  -5.9361701000000000  86.0279007000000036   0.0900100974326682
  90.1043090999999947  -7.2496238000000002  88.2240218999999968  -0.2700004094596399
  89.1785964999999976  -6.7306523000000000  88.5527115000000009   0.0900100974326682
  90.3023223999999942  -8.0534306000000004  88.9649734000000052   0.0900100974326682
  90.9363479999999953  -6.5149597999999997  88.1760941000000003   0.0900100974326682
  88.7412795999999986 -10.2061787000000006  85.1296767999999986   0.5100223554736942
  89.7846298000000047 -10.3251656999999994  84.4689864999999998  -0.5100074140545120
  88.1539154000000025 -11.2912216000000001  85.6916504000000003  -0.4700062466220333
  87.3236313000000024 -11.1673164000000007  86.2294997999999993   0.3100165183113009
  88.5731583000000029 -12.6822938999999995  85.4449615000000051   0.0700095137164289
  89.6138382000000036 -12.7904614999999993  85.7126999000000040   0.0900100974326682
  87.7257689999999997 -13.6353121000000002  86.3584060999999963  -0.1799977827365629
  86.6842194000000035 -13.2647896000000003  86.4687804999999940   0.0900100974326682
  87.5940247000000056 -14.6923741999999997  86.0428390999999948   0.0900100974326682
  88.4438705000000027 -13.7853116999999994  87.7712097000000000  -0.1799977827365629
  89.4405746000000050 -14.2406463999999993  87.5880355999999978   0.0900100974326682
  88.4781952000000018 -12.7713871000000001  88.2240905999999967   0.0900100974326682
  87.7073287999999991 -14.7693834000000006  88.6339645000000047   0.5500235229061731
  86.5629349000000019 -15.1077279999999998  88.4062653000000012  -0.5500085814869907
  88.4785233000000062 -15.2912921999999991  89.6475525000000033  -0.6200106244938284
  89.4352188000000012 -15.0205316999999994  89.7543029999999931   0.3200168101694206
  88.0166245000000060 -15.8814601999999994  90.3096390000000042   0.3000162264531813
  88.4631957999999941 -13.0273476000000006  83.9637146000000030   0.5100223554736942
  89.3820572000000055 -13.7265244000000006  83.4728621999999945  -0.5100074140545120
  87.3953323000000069 -12.5936947000000004  83.2935944000000035  -0.4700062466220333
  86.7574233999999933 -12.0515670999999998  83.8350525000000033   0.3100165183113009
  87.1703186000000017 -12.7356061999999994  81.8659667999999954   0.0700095137164289
  87.4436263999999994 -13.7597275000000003  81.6588744999999960   0.0900100974326682
  85.6546478000000064 -12.5070323999999999  81.3946152000000041   0.0500089300001895
  85.4634628000000021 -11.4128647000000001  81.3707962000000009   0.0900100974326682
  85.6393355999999955 -12.8216801000000000  80.3292160000000024   0.0900100974326682
  84.6323471000000040 -13.1616534999999999  82.0809631000000053  -0.6600117919263071
  84.6306610000000035 -12.7317934000000008  82.9393386999999933   0.4300200206087370
  88.0624846999999988 -11.9628048000000007  80.8971329000000026   0.5100223554736942
  88.5112000000000023 -12.4493828000000004  79.8654022000000055  -0.5100074140545120
  88.3884735000000035 -10.6982508000000003  81.2589798000000059  -0.4700062466220333
  87.9266281000000021 -10.3532095000000002  82.0723952999999966   0.3100165183113009
  89.3829575000000034  -9.8760060999999997  80.7002487000000031   0.0700095137164289
  89.0905228000000022  -9.7631817000000005  79.6667403999999948   0.0900100974326682
  89.4591522000000055  -8.4775218999999993  81.3540038999999950  -0.1799977827365629
  89.6370543999999967  -8.6559086000000001  82.4360657000000003   0.0900100974326682
  90.3390502999999967  -7.8959694000000002  81.0048598999999996   0.0900100974326682
  88.2998427999999933  -7.6027836999999998  81.0047607000000056  -0.0899951560134858
  87.3567809999999980  -8.1832361000000002  81.0943756000000064   0.0900100974326682
  88.3236770999999976  -6.4117230999999997  81.8624114999999932  -0.2700004094596399
  87.5013275000000021  -5.6991652999999998  81.6380615000000063   0.0900100974326682
  88.2197646999999989  -6.7925892000000001  82.9009094000000033   0.0900100974326682
  89.2669525000000021  -5.8294081999999996  81.7884978999999959   0.0900100974326682
  88.3716507000000036  -7.0856934000000003  79.5649032999999974  -0.2700004094596399
  87.5507202000000007  -6.3686670999999997  79.3497772000000055   0.0900100974326682
  89.3854903999999948  -6.6529588999999998  79.4264526000000046   0.0900100974326682
  88.3573532000000057  -7.8799009000000000  78.7881469999999950   0.0900100974326682
  90.7269821000000007 -10.5289391999999999  80.6978531000000032   0.5100223554736942
  91.3819809000000021 -10.7209939999999992  79.6297225999999938  -0.5100074140545120
  91.0442580999999933 -11.1101665000000001  81.9031753999999950  -0.4700062466220333
  90.5703964000000070 -10.9628239000000001  82.7679061999999988   0.3100165183113009
  92.1631545999999986 -12.0749788000000002  82.0888901000000004   0.0700095137164289
  93.0463715000000064 -11.5712451999999999  81.7247696000000019   0.0900100974326682
  92.4731749999999977 -12.3263216000000000  83.6398544000000044  -0.1799977827365629
  91.6336898999999931 -12.7710304000000008  84.2158965999999936   0.0900100974326682
  93.2733535999999930 -13.0969782000000006  83.6513747999999993   0.0900100974326682
  93.2455063000000024 -11.1877479999999991  84.3760376000000036  -0.2800007013177596
  94.0972595000000069 -10.9141616999999993  83.7172774999999945   0.0900100974326682
  92.6706161000000037 -10.2435226000000004  84.4867782999999974   0.0900100974326682
  93.6425171000000063 -11.7045507000000004  85.7111052999999998   0.6200255659130106
  92.8820189999999997 -11.5598449999999993  86.6785354999999953  -0.7600147105075037
  94.6861801000000014 -12.4133519999999997  85.9038848999999942  -0.7600147105075037
  92.1538620000000037 -13.3584890000000005  81.3138275000000021   0.5100223554736942
  93.2431792999999942 -13.7463522000000005  80.8933334000000031  -0.5100074140545120
  90.9590148999999997 -14.0543250999999998  81.1474915000000010  -0.4700062466220333
  90.1138535000000047 -13.8450489000000001  81.6332168999999936   0.3100165183113009
  90.9546509000000043 -15.0631217999999993  80.1599044999999961   0.0700095137164289
  91.7604369999999960 -15.6967926000000002  80.4998549999999966   0.0900100974326682
  89.7189177999999998 -15.9173259999999992  80.3498459000000054  -0.2800007013177596
  89.5045776000000046 -15.9780940999999999  81.4382781999999992   0.0900100974326682
  88.7937392999999986 -15.4339943000000002  79.9693756000000064   0.0900100974326682
  89.8751144000000011 -17.3442402000000016  79.9500656000000021   0.6200255659130106
  88.9308395000000047 -18.0866794999999989  79.5650710999999973  -0.7600147105075037
  90.9603043000000042 -17.9413586000000009  80.1971130000000016  -0.7600147105075037
  91.1872177000000050 -14.6108217000000007  78.7038802999999945   0.5100223554736942
  91.9594115999999957 -15.2379303000000004  77.9717559999999992  -0.5100074140545120
  90.4882431000000054 -13.5830316999999994  78.2881469999999950  -0.4700062466220333
  89.8230515000000054 -13.1934280000000008  78.9203873000000016   0.3100165183113009
  90.5830306999999948 -13.1018915000000007  76.9219666000000046   0.0700095137164289
  90.5273131999999947 -13.9049672999999991  76.2019882000000024   0.0900100974326682
  89.4154663000000056 -12.0375166000000000  76.6919860999999941  -0.1799977827365629
  88.3639526000000046 -12.3800267999999996  76.7984160999999972   0.0900100974326682
  89.5602569999999929 -11.2401780999999996  77.4519882000000024   0.0900100974326682
  89.4993972999999983 -11.1931285999999997  75.4480437999999936  -0.0899951560134858
  90.5476912999999968 -10.8772868999999996  75.2592544999999973   0.0900100974326682
  88.9934386999999987 -12.1313162000000005  74.3021851000000026  -0.2700004094596399
  89.7379913000000045 -12.9342421999999999  74.1143722999999994   0.0900100974326682
  88.1747208000000029 -12.6817998999999997  74.8130646000000041   0.0900100974326682
  88.7356719999999939 -11.5196953000000004  73.4112319999999983   0.0900100974326682
  88.5969391000000002  -9.9657430999999992  75.4440155000000061  -0.2700004094596399
  88.9315414000000004  -9.2093048000000000  76.1857451999999995   0.0900100974326682
  88.7419433999999967  -9.5229645000000005  74.4354323999999963   0.0900100974326682
  87.5074615000000051 -10.1464604999999999  75.5653228999999982   0.0900100974326682
  91.9975661999999943 -12.5879440000000002  76.5356902999999988   0.5100223554736942
  92.5451050000000066 -12.8372487999999993  75.4559325999999970  -0.5100074140545120
  92.7115478999999993 -11.8369245999999997  77.4442061999999964  -0.4700062466220333
  92.2700499999999977 -11.4569148999999992  78.2533339999999953   0.3100165183113009
  94.1176375999999948 -11.5404081000000005  77.3695984000000010   0.0700095137164289
  94.3050079000000068 -11.0314426000000001  76.4356613000000067   0.0900100974326682
  94.6064681999999948 -10.5460080999999999  78.5669785000000047  -0.0899951560134858
  94.2164764000000048  -9.5156840999999996  78.4232406999999938   0.0900100974326682
  94.1664885999999939 -10.9456805999999993  79.5055923000000035   0.0900100974326682
  96.9327545000000015  -9.8688316000000000  77.8922957999999994  -0.3600030361827169
  96.6606522000000012  -9.9279118000000004  76.9318466000000001   0.3200168101694206
  96.0667267000000038 -10.3797587999999994  78.8191451999999941  -0.0499939885810072
  98.1560364000000050  -9.8158750999999995  78.4933166999999941   0.2500147671625829
  99.0222167999999954  -9.4204282999999993  77.9627990999999980   0.1300112648651469
  98.1061478000000022 -10.2261667000000003  79.7548522999999960  -0.7000129593587856
  96.7537994000000054 -10.5024271000000002  79.9725418000000019   0.2200138915882239
  96.5371322999999961 -10.8300686000000006  80.9817962999999992   0.1000103892907879
  95.0743865999999969 -12.7639875000000007  77.3736037999999979   0.5100223554736942
  95.9994812000000053 -12.8345050999999994  76.5784378000000032  -0.5100074140545120
  94.8545761000000027 -13.8182677999999992  78.1965789999999998  -0.4700062466220333
  93.9993591000000066 -13.7353276999999991  78.7022934000000021   0.3100165183113009
  95.5017699999999934 -15.1895962000000004  78.0246810999999951   0.0700095137164289
  96.5438232000000056 -14.9073820000000001  77.9951934999999992   0.0900100974326682
  95.3929442999999964 -15.9646626000000005  79.3492126000000013  -0.1799977827365629
  96.0685272000000055 -15.4788189000000003  80.0853271000000007   0.0900100974326682
  94.4647216999999983 -15.7611951999999995  79.9248046999999957   0.0900100974326682
  95.6241684000000021 -17.4953995000000013  79.3407516000000044  -0.1799977827365629
  96.5170516999999961 -17.8137970000000010  78.7613525000000010   0.0900100974326682
  95.7326659999999947 -17.6889476999999999  80.4293746999999968   0.0900100974326682
  94.3515548999999965 -18.2950839999999992  78.9249496000000050  -0.1799977827365629
  93.5596390000000042 -17.5191994000000015  78.8529204999999962   0.0900100974326682
  94.5197143999999980 -18.6807040999999998  77.8966826999999995   0.0900100974326682
  93.9797667999999931 -19.3889961000000000  79.9494858000000050   0.2100135997301042
  94.6986694000000000 -20.2187538000000018  79.7791442999999987   0.0500089300001895
  94.0466080000000062 -19.0364323000000013  81.0009383999999955   0.0500089300001895
  92.6878509999999949 -19.8667487999999999  79.5845565999999991  -0.3000012850339989
  92.6950377999999944 -20.1326312999999999  78.5791473000000025   0.3300171020275403
  92.3484267999999986 -20.6248530999999993  80.2103881999999970   0.3300171020275403
  91.9414062000000030 -19.1428012999999986  79.6021499999999946   0.3300171020275403
  95.3105086999999997 -15.8611754999999999  76.7238540999999969   0.5100223554736942
  96.2229995999999943 -16.4100380000000001  76.0816650000000010  -0.5100074140545120
  94.0351868000000053 -15.9327164000000003  76.3544464000000005  -0.4700062466220333
  93.3253174000000030 -15.5605344999999993  76.9473801000000037   0.3100165183113009
  93.5719375999999983 -16.5650234000000012  75.0948563000000036   0.0700095137164289
  93.9866104000000036 -17.5621796000000003  75.1067656999999969   0.0900100974326682
  92.0376815999999991 -16.5650024000000009  75.1448821999999979  -0.1799977827365629
  91.6833038000000045 -15.5668057999999991  75.4800644000000034   0.0900100974326682
  91.5613251000000048 -16.7539042999999985  74.1591262999999969   0.0900100974326682
  91.5056914999999975 -17.5840701999999993  76.1415405000000050   0.5500235229061731
  92.2734679999999940 -18.4103373999999995  76.5435561999999976  -0.5500085814869907
  90.2853699000000063 -17.4893187999999995  76.6325606999999991  -0.6200106244938284
  90.1683426000000026 -17.8966121999999999  77.5383300999999960   0.3200168101694206
  89.6439208999999977 -16.7944755999999984  76.3073882999999995   0.3000162264531813
  94.0361252000000007 -15.9555597000000002  73.8663635000000056   0.5100223554736942
  94.4620972000000023 -16.6272640000000003  72.9136275999999981  -0.5100074140545120
  93.9799423000000047 -14.5857972999999994  73.7180022999999949  -0.4700062466220333
  93.5410004000000015 -13.9438820000000003  74.3419265999999936   0.3100165183113009
  94.6043396000000030 -13.9077263000000002  72.6263275000000021   0.0700095137164289
  94.2913360999999952 -14.3391514000000004  71.6870193000000029   0.0900100974326682
  94.2372284000000064 -12.4445952999999996  72.5959930000000071  -0.1799977827365629
  94.1848145000000017 -12.0944413999999991  73.6490706999999958   0.0900100974326682
  94.9799270999999976 -11.7429123000000004  72.1596832000000035   0.0900100974326682
  92.8629913000000045 -12.0962914999999995  72.0656508999999943  -0.0899951560134858
  92.1508560000000045 -12.6021385000000006  72.7521744000000012   0.0900100974326682
  92.5948180999999977 -10.6355076000000004  72.3176804000000004  -0.2700004094596399
  92.5460587000000032 -10.2028046000000003  73.3397903000000042   0.0900100974326682
  93.2485199000000051  -9.9783744999999993  71.7051696999999990   0.0900100974326682
  91.5855636999999945 -10.4816523000000004  71.8794249999999977   0.0900100974326682
  92.6831284000000011 -12.4067077999999995  70.5667342999999931  -0.2700004094596399
  92.9435196000000019 -13.4810447999999994  70.4557266000000055   0.0900100974326682
  91.6512833000000029 -12.1928786999999996  70.2147827000000007   0.0900100974326682
  93.3386536000000007 -11.8116617000000002  69.8955231000000055   0.0900100974326682
  96.1054687999999970 -14.0826720999999999  72.5104599000000007   0.5100223554736942
  96.5719603999999947 -14.4154319999999991  71.4530182000000025  -0.5100074140545120
  96.9071426000000002 -13.9567450999999991  73.6502150999999969  -0.4700062466220333
  96.5119629000000003 -13.8153676999999995  74.5545577999999978   0.3100165183113009
  98.3374557000000067 -14.3952884999999995  73.7289580999999998   0.0700095137164289
  98.8115386999999998 -13.8394861000000002  72.9335174999999936   0.0900100974326682
  98.9816437000000064 -14.0388727000000006  75.0606841999999972  -0.1099957397297252
  98.2194594999999993 -14.3511419000000000  75.8062515000000019   0.0900100974326682
  99.9602737000000019 -14.5596285000000005  75.1343231000000031   0.0900100974326682
  99.2350311000000005 -12.2477283000000003  75.2983856000000031  -0.2299992420271612
  98.9134674000000018 -12.0905476000000007  76.5741272000000066   0.1600121404395059
  98.6348571999999990 -15.8062696000000003  73.3235473999999954   0.5100223554736942
  99.7160721000000052 -16.1286334999999994  72.8595351999999963  -0.5100074140545120
  97.6813353999999947 -16.7530631999999997  73.5099411000000060  -0.4700062466220333
  96.8263321000000019 -16.5653609999999993  73.9871597000000065   0.3100165183113009
  97.8297806000000065 -18.1001204999999992  72.9399260999999939   0.0700095137164289
  98.8845824999999934 -18.2929001000000007  73.0688705000000027   0.0900100974326682
  96.9812163999999939 -19.1481227999999994  73.7919768999999945  -0.1799977827365629
  97.5946959999999990 -19.3810958999999983  74.6884689000000037   0.0900100974326682
  95.9810333000000071 -18.8230742999999983  74.1501540999999946   0.0900100974326682
  96.6850739000000061 -20.4624671999999990  73.0597458000000017  -0.1799977827365629
  96.0133972000000000 -21.0358696000000016  73.7338333000000006   0.0900100974326682
  96.1229706000000022 -20.2414589000000014  72.1272658999999976   0.0900100974326682
  98.0083846999999935 -21.1624088000000015  72.7912139999999965   0.5500235229061731
  98.9733123999999975 -21.2793120999999985  73.6154937999999959  -0.5500085814869907
  98.0483169999999973 -21.8421078000000009  71.6826781999999980  -0.6200106244938284
  98.8727188000000012 -22.3085175000000007  71.3620070999999996   0.3200168101694206
  97.1856765999999936 -21.9033107999999999  71.1805954000000014   0.3000162264531813
  97.6932144000000022 -18.2006912000000014  71.4007416000000035   0.5100223554736942
  98.3761597000000023 -19.0093861000000004  70.7656403000000012  -0.5100074140545120
  97.0691223000000036 -17.2310599999999994  70.7218170000000015  -0.4700062466220333
  96.5409240999999980 -16.5451622000000000  71.2163467000000026   0.3100165183113009
  97.1945723999999984 -16.9442787000000017  69.2987899999999968   0.0700095137164289
  97.4005202999999966 -17.8661403999999990  68.7751999000000040   0.0900100974326682
  95.8540344000000033 -16.3676719999999989  68.7648848999999984  -0.1799977827365629
  95.7431945999999954 -15.3260546000000009  69.1351089000000059   0.0900100974326682
  95.8764113999999950 -16.2495116999999993  67.6604155999999932   0.0900100974326682
  94.5063552999999956 -17.0796528000000016  69.2771300999999937  -0.0899951560134858
  94.4883269999999982 -17.0804653000000002  70.3879852000000028   0.0900100974326682
  93.2746735000000058 -16.3988438000000016  68.7885895000000005  -0.2700004094596399
  92.4809417999999965 -16.8751125000000002  69.4029770000000070   0.0900100974326682
  93.3704986999999988 -15.3716202000000006  69.2008361999999977   0.0900100974326682
  93.0090942000000069 -16.4380340999999994  67.7105102999999957   0.0900100974326682
  94.4369887999999946 -18.5253791999999997  68.6923141000000044  -0.2700004094596399
  93.4766616999999940 -19.0661507000000015  68.8326110999999941   0.0900100974326682
  94.6020125999999948 -18.3806781999999984  67.6032103999999947   0.0900100974326682
  95.2494812000000053 -19.2047099999999986  69.0279845999999964   0.0900100974326682
  98.3031768999999969 -15.9337844999999998  68.9509429999999952   0.5100223554736942
  98.4988785000000036 -15.7346486999999993  67.7771149000000008  -0.5100074140545120
  99.1474761999999998 -15.5546150000000001  69.9733733999999998  -0.4700062466220333
  98.9691466999999960 -15.8214264000000000  70.9173126000000025   0.3100165183113009
 100.1704102000000063 -14.5150099000000008  69.8950499999999977  -0.0199931130066482
 100.7362595000000027 -14.7420425000000002  69.0036087000000009   0.0900100974326682
 100.7298126000000025 -14.6571902999999999  70.8078917999999931   0.0900100974326682
  99.7872466999999972 -13.0213851999999992  69.8389281999999980   0.5100223554736942
 100.5135345000000058 -12.2471466000000007  69.2590942000000069  -0.5100074140545120
  98.6635590000000064 -12.6103381999999993  70.5055007999999930  -0.4700062466220333
  98.0679320999999931 -13.2827395999999993  70.9380721999999935   0.3100165183113009
  98.3136748999999952 -11.1956538999999999  70.4284743999999989   0.0700095137164289
  98.9816284000000053 -10.5339203000000001  69.8971252000000050   0.0900100974326682
  97.0295943999999935 -11.1403475000000007  69.6533431999999948   0.0500089300001895
  97.1158065999999991 -11.5678824999999996  68.6315307999999931   0.0900100974326682
  96.2553252999999955 -11.7469873000000007  70.1698836999999997   0.0900100974326682
  96.5799025999999969  -9.8338690000000000  69.4544678000000033  -0.6600117919263071
  97.0929184000000021  -9.4635086000000008  68.7324981999999949   0.4300200206087370
  98.1030425999999949 -10.4709778000000000  71.8000411999999955   0.5100223554736942
  97.7003021000000018 -11.1271296000000000  72.7003937000000064  -0.5100074140545120
  98.4462357000000026  -9.1642361000000001  71.9496994000000001  -0.4700062466220333
  98.7929459000000065  -8.6804828999999994  71.1498337000000021   0.3100165183113009
  98.2454833999999977  -8.2482862000000008  73.0908507999999983   0.0700095137164289
  98.2309340999999989  -8.8071508000000005  74.0148925999999960   0.0900100974326682
  99.3812790000000064  -7.1209806999999996  73.0527419999999950  -0.1099957397297252
 100.2491607999999985  -7.6743959999999998  73.4708786000000060   0.0900100974326682
  99.5083084000000042  -6.9084386999999996  71.9696883999999955   0.0900100974326682
  99.1105727999999999  -5.7225336999999996  74.1188506999999959  -0.2299992420271612
  98.3710022000000066  -6.2560678000000003  75.0801009999999991   0.1600121404395059
  96.9417877000000061  -7.6066212999999996  73.0886229999999983   0.5100223554736942
  96.5810012999999969  -6.8497390999999999  72.2073441000000003  -0.5100074140545120
  96.1396332000000058  -7.9030695000000000  74.1514358999999956  -0.4700062466220333
  96.3346863000000013  -8.6981640000000002  74.7204590000000053   0.3100165183113009
  94.9404143999999945  -7.1617493999999997  74.5295258000000018   0.0700095137164289
  94.4675368999999989  -6.9538945999999999  73.5810622999999993   0.0900100974326682
  93.9779129000000069  -8.0262937999999995  75.4782409999999970  -0.1799977827365629
  93.6941680999999988  -8.9679871000000002  74.9615021000000041   0.0900100974326682
  94.4539108000000027  -8.1392307000000006  76.4757385000000056   0.0900100974326682
  92.6022873000000004  -7.5863589999999999  75.8410492000000005  -0.0899951560134858
  92.6552657999999951  -6.5339970999999997  76.1932678000000010   0.0900100974326682
  91.6291504000000003  -7.7423954000000004  74.6338805999999977  -0.2700004094596399
  91.6070327999999989  -8.8375444000000005  74.4481964000000005   0.0900100974326682
  90.6232909999999947  -7.3237604999999997  74.8513870000000026   0.0900100974326682
  92.0067214999999976  -7.2297362999999999  73.7234191999999950   0.0900100974326682
  91.9742202999999989  -8.3536605999999995  77.0187073000000026  -0.2700004094596399
  90.9574508999999978  -7.9105067000000000  77.0830078000000043   0.0900100974326682
  91.8935852000000040  -9.4326714999999997  76.7666016000000013   0.0900100974326682
  92.5542755000000028  -8.2309798999999995  77.9582747999999981   0.0900100974326682
  95.2394637999999958  -5.7950020000000002  75.0507202000000007   0.5100223554736942
  96.2263640999999978  -5.6648154000000002  75.7217255000000051  -0.5100074140545120
  94.5183104999999983  -4.7409406000000001  74.6616973999999942  -0.4700062466220333
  93.6879349000000019  -4.8713145000000004  74.1255187999999947   0.3100165183113009
  94.7569275000000033  -3.3935680000000001  75.1432877000000019   0.0700095137164289
  95.5914764000000048  -3.3244935999999998  75.8253097999999994   0.0900100974326682
  95.1713103999999959  -2.3738999000000001  74.0421448000000026  -0.1799977827365629
  94.3311767999999944  -2.4866991000000001  73.3239745999999997   0.0900100974326682
  95.2443466000000001  -1.2852257000000000  74.2513579999999962   0.0900100974326682
  96.4355391999999938  -2.7154913000000001  73.3422546000000040  -0.0899951560134858
  96.5231093999999956  -3.8081714999999998  73.1613846000000052   0.0900100974326682
  96.4455185000000057  -2.0566208000000001  71.9494705000000039  -0.2700004094596399
  96.3528747999999950  -0.9495343000000001  71.9397658999999976   0.0900100974326682
  97.2979279000000048  -2.3340876000000002  71.2931671000000051   0.0900100974326682
  95.5518112000000031  -2.4712429000000000  71.4359436000000017   0.0900100974326682
  97.6898955999999998  -2.3511312000000002  74.1461105000000060  -0.2700004094596399
  97.6854706000000022  -1.3799876000000000  74.6857224000000031   0.0900100974326682
  97.9330750000000023  -3.1346886000000000  74.8952560000000034   0.0900100974326682
  98.5505600000000044  -2.3740811000000002  73.4439315999999991   0.0900100974326682
  93.4809113000000025  -3.0432518000000002  75.8384628000000021   0.5100223554736942
  92.4717483999999956  -3.0753889000000001  75.1663666000000035  -0.5100074140545120
  93.4657287999999937  -2.7979471999999999  77.1602019999999982  -0.4700062466220333
  94.3034210000000002  -2.7976407999999999  77.7008361999999977   0.3100165183113009
  92.2560653999999971  -2.3911872000000001  77.8899535999999983   0.0700095137164289
  91.4473342999999943  -2.5933858999999999  77.2033157000000045   0.0900100974326682
  92.0659332000000035  -3.1926508000000000  79.1293105999999966  -0.0899951560134858
  92.7708205999999933  -2.8190157000000000  79.9025039999999933   0.0900100974326682
  90.6039885999999939  -3.1059139000000000  79.6282424999999989  -0.2700004094596399
  90.6509094000000033  -3.5075797999999998  80.6630324999999999   0.0900100974326682
  90.2097167999999954  -2.0672831999999999  79.6173552999999998   0.0900100974326682
  89.9315720000000027  -3.7100222000000000  78.9823150999999939   0.0900100974326682
  92.4342651000000046  -4.7368464000000001  79.0209351000000026  -0.2700004094596399
  92.2303466999999983  -5.2404184000000003  79.9900283999999999   0.0900100974326682
  91.7330474999999979  -5.0876317000000002  78.2338028000000065   0.0900100974326682
  93.4178162000000043  -4.9960760999999998  78.5740128000000055   0.0900100974326682
  92.2878570999999965  -0.8855972000000000  78.0794829999999962   0.5100223554736942
  93.3022078999999991  -0.3658319000000000  78.5505753000000055  -0.5100074140545120
  91.1794739000000050  -0.2039205000000000  77.5973969000000068  -0.4700062466220333
  90.5845183999999932  -0.7156796000000000  76.9824677000000008   0.3100165183113009
  91.1282805999999965   1.2332449999999999  77.5614623999999964   0.0700095137164289
  91.9557190000000020   1.7257855000000000  78.0504913000000045   0.0900100974326682
  90.8775482000000068   1.8793157000000000  76.1540604000000059  -0.0899951560134858
  89.7978286999999966   1.6621859000000001  76.0078658999999988   0.0900100974326682
  91.1745681999999960   3.3867368999999998  76.2470016000000044  -0.2700004094596399
  92.2031020999999953   3.6798223999999999  76.5479050000000001   0.0900100974326682
  90.9662476000000026   3.8905460999999999  75.2789611999999977   0.0900100974326682
  90.4507523000000049   3.9204834000000002  76.8993301000000002   0.0900100974326682
  91.5396805000000029   1.2164514000000000  74.9938431000000065  -0.1799977827365629
  91.2022551999999962   0.1582646000000000  75.0205002000000007   0.0900100974326682
  91.0669479000000024   1.6659983000000000  74.0945281999999992   0.0900100974326682
  93.0536041000000012   1.2339199999999999  74.9900970000000058  -0.2700004094596399
  93.3662872000000021   2.2847691000000001  75.1697235000000035   0.0900100974326682
  93.5171126999999984   0.6033117000000000  75.7786559999999980   0.0900100974326682
  93.3920441000000068   0.6984298000000000  74.0773925999999960   0.0900100974326682
  89.9371490000000051   1.5276368000000000  78.5283356000000055   0.5100223554736942
  88.7984466999999995   1.3328255000000000  78.2097854999999953  -0.5100074140545120
  90.2556380999999988   1.9820963000000000  79.7276305999999977  -0.4700062466220333
  91.1000595000000004   2.4841242000000001  79.8976822000000055   0.3100165183113009
  89.1739043999999978   2.2853753999999999  80.7213897999999972   0.0700095137164289
  88.2008132999999930   1.9116591999999999  80.4388656999999938   0.0900100974326682
  89.5562057000000067   1.5807739000000001  82.0724411000000060  -0.1799977827365629
  90.1682205000000039   0.6856173000000000  81.8306656000000032   0.0900100974326682
  90.1569214000000017   2.2557942999999998  82.7188263000000035   0.0900100974326682
  88.4019622999999939   0.9232783000000000  82.8196563999999995  -0.1799977827365629
  87.8648376000000013   0.2302829000000000  82.1373138000000012   0.0900100974326682
  88.6888351000000057   0.4365190000000000  83.7762527000000006   0.0900100974326682
  87.2296905999999979   1.8775470000000001  83.2198410000000024   0.5500235229061731
  86.1499100000000055   1.8321285000000000  82.6200561999999934  -0.5500085814869907
  87.4914703000000031   2.9692709000000002  84.0090560999999951  -0.6200106244938284
  86.7578964000000070   3.5548419999999998  84.3539885999999939   0.3200168101694206
  88.3586884000000055   2.9353148999999998  84.5058288999999974   0.3000162264531813
  89.1434174000000041   3.8097903999999998  80.8529816000000068   0.5100223554736942
  90.1610260000000068   4.3169807999999996  81.3705520999999976  -0.5100074140545120
  88.0551987000000054   4.4650420999999998  80.3924636999999933  -0.4700062466220333
  87.2839354999999983   3.9674391999999998  80.0031508999999943   0.3100165183113009
  87.8847046000000063   5.8947514999999999  80.6194686999999988  -0.0199931130066482
  88.4426650999999993   6.1380935000000001  81.5115890999999948   0.0900100974326682
  86.8807448999999963   6.2759428000000002  80.7341765999999978   0.0900100974326682
  88.6009827000000030   6.6955023000000002  79.5508803999999969   0.5100223554736942
  89.7770157000000069   6.5541596000000002  79.1916427999999968  -0.5100074140545120
  87.9312057000000067   7.6166773000000001  79.0154876999999942  -0.4700062466220333
  86.9817505000000040   7.7344828000000003  79.2959366000000045   0.3100165183113009
  88.4384766000000013   8.5538959999999999  77.9944839000000059   0.0700095137164289
  87.6603699000000063   9.2984848000000007  77.9136809999999969   0.0900100974326682
  89.5871657999999940   9.4583463999999999  78.4421004999999951  -0.1799977827365629
  90.5892486999999988   8.9788618000000007  78.4572449000000063   0.0900100974326682
  89.5849532999999951  10.2184849000000000  77.6318511999999998   0.0900100974326682
  89.2511977999999999  10.2348222999999994  79.7402953999999937  -0.2800007013177596
  88.3971557999999931  10.9414244000000007  79.6651763999999929   0.0900100974326682
  89.0160293999999936   9.5466145999999998  80.5801696999999990   0.0900100974326682
  90.4803390999999948  10.9861363999999995  80.2379073999999974   0.6200255659130106
  91.3778762999999969  10.2783593999999994  80.7599563999999930  -0.7600147105075037
  90.5530700999999993  12.2202158000000001  80.0397109999999969  -0.7600147105075037
  88.5863341999999960   8.0068997999999993  76.5343551999999931   0.5100223554736942
  89.3432846000000040   8.5384273999999998  75.6845550999999972  -0.5100074140545120
  87.8771361999999954   6.9311446999999999  76.2093430000000041  -0.4700062466220333
  87.1528244000000001   6.5797467000000003  76.7974700999999982   0.3100165183113009
  88.1645888999999983   6.1079749999999997  75.0252990999999980   0.0700095137164289
  89.2001877000000007   5.8220329000000000  75.1355972000000065   0.0900100974326682
  87.4103317000000004   4.7715649999999998  74.9693221999999935  -0.1799977827365629
  87.7906418000000031   4.1564816999999996  74.1259079000000014   0.0900100974326682
  87.6534652999999935   4.1640692000000001  75.8671875000000000   0.0900100974326682
  85.8727951000000047   4.9243392999999998  74.8563003999999950   0.0000074707095912
  85.3623656999999980   5.2591495999999998  73.6176604999999995  -0.1149958856587850
  85.9240723000000060   5.3737297000000002  72.7023697000000055   0.1150108270779674
  83.9497910000000047   5.2253622999999996  73.4224090999999959  -0.1149958856587850
  83.5401001000000036   5.3839420999999996  72.4357909999999947   0.1150108270779674
  83.0877533000000028   5.1423812000000000  74.4970627000000007   0.1100106811489075
  81.6643753000000032   5.1733623000000000  74.2720108000000039  -0.5400082896288710
  81.2797699000000051   5.4258232000000000  75.1145858999999945   0.4300200206087370
  84.9846344000000045   4.7018342000000004  75.9257584000000065  -0.1149958856587850
  85.4036102000000028   4.4322800999999998  76.8839873999999952   0.1150108270779674
  83.5951385000000045   4.8415146000000000  75.7619552999999968  -0.1149958856587850
  82.8801270000000017   4.5450353999999997  76.5151137999999946   0.1150108270779674
  88.2188567999999975   6.8243079000000000  73.6788788000000068   0.5100223554736942
  89.0295485999999983   6.4605975000000004  72.8487930000000006  -0.5100074140545120
  87.4113617000000005   7.8313636999999998  73.3921509000000043  -0.4700062466220333
  86.8446579000000014   8.2802792000000007  74.0786896000000041   0.3100165183113009
  87.4205704000000026   8.5413084000000001  72.1316680999999988   0.0700095137164289
  87.3869780999999932   7.8329325000000001  71.3171310000000034   0.0900100974326682
  86.1363372999999939   9.3919344000000002  71.9149246000000062  -0.1799977827365629
  86.0267029000000036  10.0156869999999998  72.8277434999999969   0.0900100974326682
  86.1713637999999946  10.1004237999999997  71.0598602000000028   0.0900100974326682
  84.8130721999999935   8.5815772999999993  71.7361755000000016  -0.2800007013177596
  84.6807251000000036   8.1844739999999998  70.7070465000000041   0.0900100974326682
  84.9000853999999947   7.5875586999999998  72.2247238000000067   0.0900100974326682
  83.6567840999999959   9.4421902000000006  72.1727676000000002   0.6200255659130106
  83.4199753000000044   9.5249462000000005  73.4052504999999940  -0.7600147105075037
  82.9133910999999983  10.0380926000000006  71.3643950999999959  -0.7600147105075037
  88.6593627999999967   9.3762530999999996  71.7898711999999932   0.5100223554736942
  89.0499954000000002   9.5344838999999997  70.6459808000000038  -0.5100074140545120
  89.2571793000000042   9.9568615000000005  72.8099823000000015  -0.4700062466220333
  88.7832108000000062   9.9051685000000003  73.6855927000000008   0.3100165183113009
  90.5508803999999969  10.6446322999999996  72.6568146000000041   0.0700095137164289
  90.5511702999999954  10.9078054000000009  71.6093673999999965   0.0900100974326682
  90.7927856000000020  11.8636245999999996  73.4543838999999963   0.1400115567232666
  91.7667847000000023  12.3365144999999998  73.2052917000000036   0.0900100974326682
  90.6704864999999955  11.5705328000000005  74.8440322999999950  -0.6600117919263071
  89.7341765999999978  11.4613457000000007  75.0256653000000000   0.4300200206087370
  89.7692947000000032  12.9062480999999991  73.1311263999999994  -0.2700004094596399
  89.7442092999999943  13.1738090999999997  72.0531234999999981   0.0900100974326682
  88.7525100999999950  12.4963826999999998  73.3113402999999977   0.0900100974326682
  89.8218994000000066  13.8200740999999994  73.7607955999999945   0.0900100974326682
  91.6987685999999940   9.7060575000000000  72.7585296999999969   0.5100223554736942
  92.7635422000000034   9.8979244000000008  72.0954818999999958  -0.5100074140545120
  91.5325394000000045   8.5436277000000000  73.4345550999999972  -0.4700062466220333
  90.7235031000000021   8.3718976999999999  73.9913176999999962   0.3100165183113009
  92.4141922000000022   7.4112663000000003  73.2975768999999957   0.0700095137164289
  93.3726807000000036   7.8637819000000002  73.5047531000000021   0.0900100974326682
  92.2593688999999983   6.2319678999999999  74.2311248999999975  -0.0899951560134858
  91.2302399000000008   5.8756827999999999  74.0114669999999961   0.0900100974326682
  93.2964171999999934   5.1135440000000001  73.9779891999999961  -0.2700004094596399
  94.3249358999999998   5.5139914000000001  73.8510665999999958   0.0900100974326682
  93.3994751000000036   4.4553924000000000  74.8671111999999965   0.0900100974326682
  92.9754410000000036   4.4161862999999997  73.1748733999999956   0.0900100974326682
  92.3747558999999967   6.7575954999999999  75.7452849999999955  -0.2700004094596399
  92.1763152999999988   6.0280943000000002  76.5593948000000069   0.0900100974326682
  93.3628082000000035   7.2317615000000002  75.9276504999999986   0.0900100974326682
  91.5576096000000064   7.4527535000000000  76.0339965999999947   0.0900100974326682
  92.4999695000000060   6.9267073000000003  71.8288040000000052   0.5100223554736942
  93.5561600000000055   6.7819829000000000  71.2808074999999945  -0.5100074140545120
  91.3491211000000050   6.8388824000000001  71.1068573000000015  -0.4700062466220333
  90.4972228999999970   6.8740262999999997  71.6236190999999991   0.3100165183113009
  91.3270416000000012   6.2569613000000004  69.7409592000000060   0.0700095137164289
  91.9217452999999978   5.3571986999999996  69.6848602000000028   0.0900100974326682
  89.9666748000000069   5.6350284000000004  69.3035736000000071  -0.1799977827365629
  89.2030258000000060   6.4292230999999997  69.4464416999999941   0.0900100974326682
  90.1171798999999965   5.4319921000000004  68.2217026000000004   0.0900100974326682
  89.5140533000000005   4.3802114000000003  70.0713425000000001  -0.0899951560134858
  89.7743607000000026   4.5023108000000001  71.1444931000000054   0.0900100974326682
  88.0051270000000017   4.2860870000000002  69.8263321000000019  -0.2700004094596399
  87.7371062999999936   4.0646386000000003  68.7711333999999965   0.0900100974326682
  87.6760405999999932   3.4156928000000000  70.4333266999999950   0.0900100974326682
  87.4638290000000040   5.1516561999999997  70.2646332000000058   0.0900100974326682
  90.2366104000000036   3.1432071000000001  69.5170975000000055  -0.2700004094596399
  89.9978942999999987   3.0327267999999998  68.4376907000000045   0.0900100974326682
  91.3468551999999931   3.1547258000000000  69.4777526999999964   0.0900100974326682
  89.8832854999999995   2.2927504000000001  70.1385573999999963   0.0900100974326682
  91.8529281999999938   7.2264423000000004  68.7340927000000050   0.5100223554736942
  92.3923491999999982   6.9112195999999999  67.7312926999999974  -0.5100074140545120
  91.6077118000000041   8.5153961000000002  69.0367736999999977  -0.4700062466220333
  91.1672133999999943   8.7855443999999991  69.8894118999999989   0.3100165183113009
  92.0451888999999994   9.6989135999999991  68.2524109000000010   0.0700095137164289
  91.9455566000000033   9.6584892000000000  67.1777725000000032   0.0900100974326682
  91.2770766999999950  10.9865741999999997  68.7372284000000064  -0.1799977827365629
  90.1943665000000010  10.7522383000000001  68.8218307000000067   0.0900100974326682
  91.6184157999999940  11.1692228000000000  69.7785949999999957   0.0900100974326682
  91.5136719000000056  12.2519092999999994  67.8938064999999966  -0.1799977827365629
  92.6122971000000064  12.4150390999999996  67.8669433999999967   0.0900100974326682
  91.1588593000000031  12.0590600999999999  66.8587952000000030   0.0900100974326682
  90.9410857999999962  13.5828313999999999  68.4576186999999976   0.2000133078719846
  91.1779099000000031  14.4262008999999995  67.7742690999999979   0.0900100974326682
  89.8587418000000042  13.3816956999999999  68.6072692999999987   0.0900100974326682
  91.5931625000000054  13.9441413999999995  69.7160338999999993  -0.7000129593587856
  92.5252303999999981  13.6347121999999992  69.9044724000000031   0.4400203124668566
  91.2219695999999942  14.9564971999999994  70.4588317999999987   0.6400261496292500
  90.2804337000000032  15.7563858000000003  70.1274109000000010  -0.8000158779399824
  89.8515320000000060  16.3598824000000000  70.7996062999999936   0.4600208961830959
  89.7076339999999988  15.3654699000000008  69.4069290000000052   0.4600208961830959
  91.8404541000000023  15.2950888000000003  71.5934067000000027  -0.8000158779399824
  91.6295166000000023  16.1619948999999998  72.0450438999999960   0.4600208961830959
  92.5363006999999982  14.7231492999999993  72.0277786000000049   0.4600208961830959
  93.5933914000000016   9.9486436999999999  68.2663955999999956   0.5100223554736942
  94.2313766000000044  10.2075481000000003  67.2502669999999938  -0.5100074140545120
  94.2459487999999936   9.5967330999999998  69.4314193999999958  -0.4700062466220333
  93.7475967000000026   9.5838021999999992  70.2948303000000010   0.3100165183113009
  95.6693496999999979   9.5636644000000004  69.4874649000000062   0.0700095137164289
  96.0287552000000062  10.2206162999999997  68.7092284999999947   0.0900100974326682
  96.3157729999999930   9.7745008000000002  70.8883667000000059  -0.2800007013177596
  95.8813705000000027   9.0360364999999998  71.5956802000000039   0.0900100974326682
  97.4166565000000020   9.6419449000000004  70.8190155000000061   0.0900100974326682
  96.1513671999999957  11.2008410000000005  71.3793792999999965   0.6200255659130106
  95.7842559999999992  11.4886579999999991  72.5386428999999993  -0.7600147105075037
  96.4381408999999934  12.1489782000000002  70.5813370000000049  -0.7600147105075037
  96.3246002000000061   8.3334293000000006  68.8366927999999945   0.5100223554736942
  97.4271164000000027   8.3696345999999995  68.2779770000000070  -0.5100074140545120
  95.6727142000000015   7.2057991000000001  68.9519501000000048  -0.4700062466220333
  94.7972335999999984   7.1886739999999998  69.4286345999999952   0.3100165183113009
  96.1005248999999964   5.9238825000000004  68.4390182000000067   0.0700095137164289
  97.1573944000000012   5.9160075000000001  68.2167891999999938   0.0900100974326682
  95.9099884000000031   4.9753451000000002  69.6176071000000007  -0.0899951560134858
  94.8897934000000021   4.9583763999999997  70.0571975999999950   0.0900100974326682
  96.0242156999999992   3.9650455000000000  69.1697539999999975   0.0900100974326682
  98.0854187000000053   4.6572471000000002  70.6779860999999983  -0.3600030361827169
  98.3045807000000025   3.9057833999999998  70.0556717000000049   0.3200168101694206
  96.8339766999999938   5.1562561999999996  70.7778397000000012  -0.0499939885810072
  98.7218627999999967   4.9976387000000004  71.8236617999999964   0.2500147671625829
  99.6963195999999954   4.6183285999999999  72.1313477000000063   0.1300112648651469
  97.9417418999999967   5.6451406000000004  72.6499022999999937  -0.7000129593587856
  96.7580260999999950   5.6973152000000002  71.9741439999999955   0.2200138915882239
  95.8387374999999935   6.0355878000000001  72.4360580000000027   0.1000103892907879
  95.4175414999999987   5.4869351000000002  67.0788268999999957   0.5100223554736942
  95.4042816000000045   4.2793307000000000  66.7243500000000012  -0.5100074140545120
  94.8405379999999951   6.4635600999999996  66.3431702000000030  -0.4700062466220333
  94.9397048999999953   7.3449106000000004  66.7985840000000053   0.3100165183113009
  94.1906204000000002   6.3571672000000001  65.0297012000000052   0.0700095137164289
  93.2434235000000058   5.9270573000000004  65.3199233999999933   0.0900100974326682
  93.8323592999999931   7.6879705999999999  64.3950042999999965  -0.0899951560134858
  93.0300217000000060   8.1772860999999999  64.9875792999999931   0.0900100974326682
  94.9633635999999939   8.7186699000000001  64.2752227999999945  -0.2700004094596399
  94.4314803999999981   9.6826571999999995  64.4240874999999988   0.0900100974326682
  95.7205048000000005   8.6301641000000000  65.0834351000000026   0.0900100974326682
  95.4370727999999957   8.8078012000000001  63.2742348000000021   0.0900100974326682
  93.1138763000000012   7.3824538999999998  63.0318909000000005  -0.1799977827365629
  92.6712188999999995   8.3518352999999994  62.7177581999999987   0.0900100974326682
  93.8314361999999988   7.1668677000000001  62.2115478999999993   0.0900100974326682
  91.9762877999999944   6.3316736000000002  63.0039558000000000  -0.2700004094596399
  91.5026397999999972   6.4798597999999998  62.0099639999999965   0.0900100974326682
  92.4017791999999929   5.3177928999999997  63.1630439999999993   0.0900100974326682
  91.2318802000000062   6.4095855000000004  63.8250007999999980   0.0900100974326682
  95.0881805000000071   5.5454473000000002  63.9306908000000007   0.5100223554736942
  94.5564040999999946   4.5140982000000003  63.4674109999999985  -0.5100074140545120
  96.2228850999999992   6.0560818000000003  63.6055144999999982  -0.4700062466220333
  96.5186920000000015   6.9194632000000000  64.0068588000000034   0.3100165183113009
  97.1219406000000021   5.4089608000000000  62.6141396000000015   0.0700095137164289
  96.6643676999999997   4.6838093000000001  61.9575005000000019   0.0900100974326682
  97.7832413000000003   6.5942717000000002  61.7270621999999989  -0.1799977827365629
  98.2655105999999989   7.2400798999999996  62.4917030000000011   0.0900100974326682
  98.5683745999999985   6.1530870999999996  61.0764809000000000   0.0900100974326682
  96.7084045000000003   7.2720547000000000  60.8601723000000021  -0.1799977827365629
  96.5892333999999977   6.5750903999999997  60.0032234000000031   0.0900100974326682
  95.8096618999999947   7.5004530000000003  61.4720573000000030   0.0900100974326682
  97.1027756000000011   8.6842956999999998  60.4035567999999969   0.5500235229061731
  96.5908737000000031   9.7243443000000003  60.8548660000000012  -0.5500085814869907
  98.1826171999999957   8.7043885999999997  59.5652161000000007  -0.6200106244938284
  98.5380707000000058   9.6122207999999993  59.3427391000000028   0.3200168101694206
  98.4870070999999996   7.9606003999999997  58.9701347000000027   0.3000162264531813
  98.2625960999999961   4.6230035000000003  63.2754401999999985   0.5100223554736942
  99.0871048000000059   3.8805211000000002  62.6380424000000033  -0.5100074140545120
  98.4037780999999967   4.7668276000000001  64.5591888000000012  -0.4700062466220333
  98.0149993999999936   5.5390286000000000  65.0557404000000048   0.3100165183113009
  99.2743988000000002   3.8288527000000001  65.3822784000000041   0.0700095137164289
 100.2416915999999958   3.7480406999999998  64.9087753000000021   0.0900100974326682
  99.2792663999999974   4.3399305000000004  66.9079056000000065  -0.1799977827365629
  98.2283324999999934   4.6233411000000002  67.1305083999999965   0.0900100974326682
  99.6272658999999976   3.5447356999999999  67.6013564999999943   0.0900100974326682
 100.1550368999999989   5.4990915999999999  67.1479491999999993  -0.1799977827365629
 100.1167449999999945   6.2414364999999998  66.3222427000000039   0.0900100974326682
  99.6839217999999931   6.0529317999999996  67.9879683999999997   0.0900100974326682
 101.6230163999999974   5.1030631000000000  67.5873413000000056  -0.1799977827365629
 101.5487899999999968   4.3618302000000000  68.4115982000000002   0.0900100974326682
 102.1203612999999990   4.6120038000000001  66.7237319999999983   0.0900100974326682
 102.4984589000000028   6.2816552999999997  68.1731948999999986   0.2100135997301042
 102.6235808999999932   7.1931051999999998  67.5503539999999987   0.0500089300001895
 101.9102096999999958   6.6989713000000002  69.0182570999999996   0.0500089300001895
 103.7819671999999969   5.8011894000000002  68.5558548000000059  -0.3000012850339989
 104.2318953999999991   6.4833287999999998  69.1991577000000007   0.3300171020275403
 103.8022842000000026   4.9359764999999998  69.1325683999999967   0.3300171020275403
 104.4024277000000041   5.5872536000000004  67.7490920999999986   0.3300171020275403
  98.7070922999999993   2.4201434000000002  65.3955153999999936   0.5100223554736942
  99.4220047000000022   1.4183375000000000  65.1397170999999986  -0.5100074140545120
  97.3281020999999953   2.2626319000000001  65.5997085999999996  -0.4700062466220333
  96.8209381000000064   3.0266080000000000  65.9910430999999988   0.3100165183113009
  96.6693726000000026   1.0879646999999999  65.5689011000000050   0.0700095137164289
  97.3512420999999932   0.2616452000000000  65.7054748999999987   0.0900100974326682
  95.6616211000000050   0.9959590000000000  66.7739487000000054  -0.1799977827365629
  94.8189696999999967   1.7030544000000001  66.6181030000000050   0.0900100974326682
  95.2172240999999957  -0.0192467000000000  66.6952133000000060   0.0900100974326682
  96.2267379999999974   1.1843203000000000  68.1530532999999963  -0.0299934048647678
  97.5392760999999950   0.9802404000000000  68.4518814000000049  -0.1499969071622038
  98.2687758999999943   0.4897186000000000  67.8244780999999932   0.2200138915882239
  97.6706923999999930   1.3255819000000000  69.7555160999999941  -0.5100074140545120
  98.5301436999999964   1.5497679000000000  70.1600722999999959   0.3700182694600189
  96.4432067999999987   1.6056113000000001  70.3661651999999975   0.2400144753044632
  95.5055007999999930   1.5401742000000000  69.3617782999999974   0.1100106811489075
  94.1652756000000011   1.8430347000000000  69.6174697999999950  -0.2499998257434005
  93.4078674000000007   1.6868608000000000  68.8635787999999991   0.1700124322976256
  93.8401566000000003   2.2688630000000001  70.9411544999999961  -0.1999983664528022
  92.7869338999999940   2.3075502000000001  71.1769867000000005   0.1400115567232666
  96.1534575999999959   1.9868337000000000  71.6249923999999965  -0.2700004094596399
  96.9547806000000065   2.0307521999999998  72.3477249000000029   0.1600121404395059
  94.8396912000000043   2.2838254000000000  71.9521407999999951  -0.1399966153040842
  94.5207900999999993   2.2877752999999998  72.9839783000000040   0.1400115567232666
  96.0326004000000069   0.8799723000000000  64.2383880999999946   0.5100223554736942
  95.1255263999999983   0.0874526000000000  64.1305694999999929  -0.5100074140545120
  96.4482497999999993   1.5628614000000001  63.1687125999999992  -0.4700062466220333
  97.2187880999999976   2.1705263000000001  63.3448410000000024   0.3100165183113009
  96.1051788000000045   1.1566767000000000  61.8196449000000001   0.0700095137164289
  96.4247284000000064   1.9422714999999999  61.1509628000000021   0.0900100974326682
  96.8179015999999990  -0.1602646000000000  61.2501105999999993   0.0500089300001895
  96.5414123999999987  -0.9743216000000000  61.9538116000000016   0.0900100974326682
  96.5115737999999936  -0.3198822000000000  60.1941719000000006   0.0900100974326682
  98.2267685000000057  -0.0284654000000000  61.1747130999999982  -0.6600117919263071
  98.3696898999999974   0.7604293000000000  60.6466826999999995   0.4300200206087370
  94.6075438999999960   1.1449018000000000  61.4596291000000008   0.5100223554736942
  94.2238846000000052   0.2790700000000000  60.6763344000000018  -0.5100074140545120
  93.7519530999999944   1.9918087000000000  62.0366477999999972  -0.4700062466220333
  94.1115341000000001   2.6977975000000001  62.6418609999999987   0.3100165183113009
  92.3500290000000064   1.7685789000000001  61.9640120999999979   0.0700095137164289
  92.1072235000000035   0.7178546000000000  62.0224686000000034   0.0900100974326682
  91.6351776000000058   2.3589623000000000  63.2640266000000011  -0.0899951560134858
  91.7936325000000011   3.4578364000000001  63.3051719999999989   0.0900100974326682
  90.1352767999999998   2.2032197000000000  63.2622374999999977  -0.2700004094596399
  89.8948517000000038   1.1206456000000000  63.1947631999999970   0.0900100974326682
  89.6888962000000021   2.6230544999999998  64.1889496000000008   0.0900100974326682
  89.7330780000000061   2.7963032999999999  62.4132346999999967   0.0900100974326682
  92.3506775000000033   1.7476727000000001  64.5392609000000022  -0.1799977827365629
  92.4100112999999936   0.6444114000000000  64.4225693000000064   0.0900100974326682
  93.4232559000000009   2.0319957999999998  64.5946883999999955   0.0900100974326682
  91.7606659000000064   2.2113632999999999  65.8558120999999943  -0.2700004094596399
  90.7493515000000031   1.7658415000000001  65.9701766999999961   0.0900100974326682
  92.4266510000000068   1.9378278000000000  66.7019652999999977   0.0900100974326682
  91.6573714999999964   3.3150561000000001  65.9300537000000020   0.0900100974326682
  91.7190704000000068   2.3720560000000002  60.6765060000000034   0.5100223554736942
  91.4313431000000065   3.5292045999999999  60.7364043999999978  -0.5100074140545120
  91.5394821000000007   1.5897049999999999  59.5726356999999993  -0.4700062466220333
  91.7731780999999955   0.6207865000000000  59.5969582000000031   0.3100165183113009
  91.0596924000000030   2.0365082999999999  58.2747116000000034   0.0700095137164289
  91.0124207000000069   3.1154573000000001  58.2683563000000007   0.0900100974326682
  91.8419800000000066   1.5191992999999999  57.0833664000000027   0.1400115567232666
  91.4065628000000032   1.7933911000000000  56.0987129000000024   0.0900100974326682
  91.9819107000000002   0.0877338000000000  57.0600051999999991  -0.6600117919263071
  92.2003325999999959  -0.1350960000000000  56.1521301000000008   0.4300200206087370
  93.3211898999999931   2.0184522000000000  57.1585236000000023  -0.2700004094596399
  94.0867003999999980   1.4409997000000001  56.5974045000000032   0.0900100974326682
  93.4540176000000002   3.0698013000000000  56.8248444000000035   0.0900100974326682
  93.6599274000000008   2.0289771999999999  58.2165717999999970   0.0900100974326682
  89.6067199999999957   1.7188104000000000  58.1205405999999982   0.5100223554736942
  89.0616684000000021   2.0335271000000001  57.0907745000000020  -0.5100074140545120
  89.0314788999999962   0.9726405000000000  59.0756873999999996  -0.4700062466220333
  89.5736770999999976   0.6455301000000000  59.8457679999999996   0.3100165183113009
  87.6040954999999997   0.8333288000000000  59.1263123000000022   0.0700095137164289
  87.1665801999999985   1.8121098000000000  59.2565918000000025   0.0900100974326682
  86.9565505999999999  -0.0048906000000000  57.9902267000000009  -0.1799977827365629
  85.8668899999999979   0.2098955000000000  57.9619636999999983   0.0900100974326682
  87.1613921999999945   0.4910749000000000  57.0173988000000023   0.0900100974326682
  87.2656479000000047  -1.5450615999999999  57.9707565000000002  -0.1799977827365629
  86.9041138000000046  -2.0770768999999998  58.8766060000000024   0.0900100974326682
  86.6896210000000025  -1.9476153000000000  57.1102485999999985   0.0900100974326682
  88.7856979000000024  -1.8846967999999999  57.7139359000000027   0.5500235229061731
  89.3984375000000000  -2.4492992999999998  58.6296005000000022  -0.5500085814869907
  89.3670043999999990  -1.5111368999999999  56.6467552000000012  -0.6200106244938284
  88.8907089000000070  -0.9646029000000000  55.9579505999999967   0.3200168101694206
  90.3638382000000036  -1.4319748999999999  56.6398162999999997   0.3000162264531813
  87.2677383000000049   0.2871887000000000  60.4941673000000009   0.5100223554736942
  88.1893921000000063  -0.1399272000000000  61.1926192999999969  -0.5100074140545120
  86.0097351000000003   0.3208385000000000  60.9791870000000031  -0.4700062466220333
  85.3377227999999945   0.8328476000000000  60.4497986000000012   0.3100165183113009
  85.6380462999999992  -0.5420808000000000  62.0815085999999994   0.0700095137164289
  86.4170608999999956  -1.2774696000000001  62.2184029000000010   0.0900100974326682
  85.4546279999999996   0.2152892000000000  63.3200111000000021  -0.0899951560134858
  84.8022308000000038   1.1047395000000000  63.1873817000000031   0.0900100974326682
  84.7934570000000036  -0.6361614000000000  64.4207763999999941  -0.2700004094596399
  83.7602157999999974  -0.8441287000000000  64.0693892999999974   0.0900100974326682
  85.3981856999999991  -1.5525302999999999  64.5907363999999973   0.0900100974326682
  84.7405700999999993  -0.0721839000000000  65.3765259000000043   0.0900100974326682
  86.7862090999999936   0.9480906000000000  63.8435020000000009  -0.2700004094596399
  87.6679610999999994   0.3472696000000000  64.1530685000000034   0.0900100974326682
  87.1770781999999969   1.5649865000000001  63.0062599000000034   0.0900100974326682
  86.4859694999999959   1.4155499000000000  64.8056183000000061   0.0900100974326682
  84.3991546999999969  -1.2996321000000000  61.7323226999999974   0.5100223554736942
  83.3746490000000051  -0.6579112000000000  61.3598671000000024  -0.5100074140545120
  84.4253310999999940  -2.6817915000000001  61.8395767000000021  -0.4700062466220333
  85.2663651000000016  -2.9686146000000000  62.2916870000000031   0.3100165183113009
  83.2409210000000002  -3.4649990000000002  61.8480301000000026   0.0700095137164289
  82.5077744000000024  -2.9423773000000000  61.2515868999999995   0.0900100974326682
  83.3011398000000014  -4.8980392999999998  61.3691024999999968   0.1400115567232666
  83.9482117000000017  -5.5080042000000002  62.0351105000000018   0.0900100974326682
  83.8655853000000064  -4.9317016999999996  60.0343552000000003  -0.6600117919263071
  84.2936707000000069  -4.0974010999999999  59.8287582000000029   0.4300200206087370
  81.8959045000000003  -5.5300726999999998  61.2134438000000003  -0.2700004094596399
  81.3187561000000017  -5.2374120000000000  60.3103560999999999   0.0900100974326682
  82.0195769999999982  -6.6289715999999999  61.1064377000000007   0.0900100974326682
  81.2376021999999978  -5.2748995000000001  62.0712584999999990   0.0900100974326682
  82.7365494000000012  -3.4143181000000000  63.3293800000000005   0.5100223554736942
  83.4234771999999936  -3.7214472000000001  64.2575455000000062  -0.5100074140545120
  81.5265045000000015  -2.8110282000000000  63.5900420999999980  -0.4700062466220333
  80.9246444999999994  -2.4942179000000002  62.8610572999999988   0.3100165183113009
  81.0654526000000004  -2.4265745000000001  64.9162903000000000   0.0700095137164289
  81.8746795999999932  -2.6083045000000000  65.6080398999999943   0.0900100974326682
  80.8185119999999984  -0.9686654000000000  65.0679702999999989  -0.1799977827365629
  81.7446213000000057  -0.3729569000000000  64.9204711999999944   0.0900100974326682
  80.2440947999999992  -0.7741730000000000  64.1370849999999990   0.0900100974326682
  80.1132965000000041  -0.3672257000000000  66.2589416999999941  -0.0899951560134858
  79.1237717000000060  -0.8271101000000000  66.4678497000000021   0.0900100974326682
  80.9137343999999956  -0.4596876000000000  67.5746383999999978  -0.2700004094596399
  80.9883040999999935  -1.5367740000000001  67.8366546999999969   0.0900100974326682
  81.9686736999999965  -0.1678770000000000  67.3842087000000021   0.0900100974326682
  80.4006119000000012   0.2334953000000000  68.2750168000000031   0.0900100974326682
  79.8241959000000065   1.1258082000000000  65.9501266000000044  -0.2700004094596399
  79.2080382999999983   1.5420803999999999  66.7755889999999965   0.0900100974326682
  80.7852630999999946   1.6697983999999999  65.8286362000000054   0.0900100974326682
  79.3120193000000029   1.3926624999999999  65.0010376000000036   0.0900100974326682
  79.8220290999999946  -3.2185191999999998  65.2507248000000004   0.5100223554736942
  78.8553847999999959  -3.2487689999999998  64.5398864999999944  -0.5100074140545120
  79.9092026000000004  -3.8856649000000001  66.4842758000000060  -0.4700062466220333
  80.7846222000000012  -3.9241332999999998  66.9598694000000023   0.3100165183113009
  78.8496856999999949  -4.5441794000000000  67.1696472000000000   0.0700095137164289
  78.7758407999999974  -5.4897727999999999  66.6531219000000021   0.0900100974326682
  79.3042908000000040  -4.7129154000000000  68.6450499999999977  -0.2800007013177596
  80.1852417000000059  -5.3889674999999997  68.6104050000000001   0.0900100974326682
  79.6251984000000022  -3.7849466999999999  69.1648636000000039   0.0900100974326682
  78.2513351000000057  -5.2407870000000001  69.6153259000000020   0.6200255659130106
  78.3371582000000046  -4.9193829999999998  70.8493500000000012  -0.7600147105075037
  77.4337996999999945  -6.0613688999999997  69.1958922999999970  -0.7600147105075037
  77.4403305000000017  -4.0188389000000004  67.0348969000000068   0.5100223554736942
  77.1626128999999992  -2.8384217999999999  67.1757659999999959  -0.5100074140545120
  76.4689026000000069  -4.9533391000000000  66.8182907000000057  -0.4700062466220333
  76.5721359000000064  -5.9026265000000002  66.5315704000000068   0.3100165183113009
  75.1309356999999949  -4.5163292999999998  66.7003325999999959   0.0700095137164289
  75.0411986999999954  -3.4428554000000000  66.6228713999999940   0.0900100974326682
  74.5710296999999969  -5.1713060999999998  65.4634628000000021  -0.2700004094596399
  73.4621123999999952  -5.1218003999999997  65.4167175000000043   0.0900100974326682
  75.0923308999999932  -4.9102892999999996  64.5177230999999978   0.0900100974326682
  74.7711716000000024  -6.2583117000000001  65.5760956000000022   0.0900100974326682
  74.2214203000000055  -4.7206906999999996  67.9580002000000007   0.5100223554736942
  72.9912719999999950  -4.5058607999999998  67.8371276999999964  -0.5100074140545120
  74.7625426999999974  -5.0570883999999996  69.1108779999999996  -0.4700062466220333
  75.7359466999999995  -5.2431368999999997  69.2198638999999929   0.3100165183113009
  73.9506607000000002  -5.3453426000000004  70.2927322000000032   0.0700095137164289
  73.3068085000000025  -6.1338372000000003  69.9319992000000070   0.0900100974326682
  74.8485260000000068  -5.8586577999999996  71.4419936999999976  -0.1799977827365629
  75.3621902000000006  -6.7688645999999997  71.0651627000000019   0.0900100974326682
  75.6012039000000016  -5.0477819000000004  71.5433502000000061   0.0900100974326682
  74.1680527000000041  -6.2609614999999996  72.7780304000000058  -0.2800007013177596
  74.9498825000000011  -6.4920850000000003  73.5327682000000067   0.0900100974326682
  73.6924590999999936  -5.3306613000000000  73.1557540999999958   0.0900100974326682
  73.2173233000000039  -7.3474731000000002  72.6010284000000041   0.6200255659130106
  72.0133438000000012  -6.9927815999999998  72.6469268999999969  -0.7600147105075037
  73.5271912000000043  -8.5517024999999993  72.4772643999999957  -0.7600147105075037
  73.0097884999999991  -4.3008933000000003  70.7337722999999983   0.5100223554736942
  73.2314606000000055  -3.1154698999999999  70.5926055999999988  -0.5100074140545120
  71.8610991999999982  -4.6917033000000004  71.2832413000000003  -0.4700062466220333
  71.7443313999999930  -5.6314783000000004  71.5950011999999987   0.3100165183113009
  70.7008972000000000  -3.8436775000000001  71.2333526999999975   0.0700095137164289
  70.9213028000000065  -3.0281956000000001  70.5604400999999939   0.0900100974326682
  69.5502166999999929  -4.6337346999999998  70.6997451999999953  -0.1799977827365629
  68.6274796000000009  -4.0168575999999998  70.6515045000000015   0.0900100974326682
  69.8041000000000054  -4.8656081999999996  69.6432877000000019   0.0900100974326682
  69.1666565000000020  -5.8992266999999998  71.3959732000000002  -0.1399966153040842
  68.4617920000000026  -6.3234611000000003  70.6493148999999931   0.0900100974326682
  69.9033356000000055  -6.7308459000000003  71.4009857000000068   0.0900100974326682
  68.2709351000000026  -5.8103455999999998  72.9456710999999984  -0.0899951560134858
  68.2305144999999982  -7.5528531000000001  73.4695511000000039  -0.2199989501690415
  67.7726897999999949  -8.1783180000000009  72.6736144999999993   0.0900100974326682
  69.2749785999999972  -7.8449321000000003  73.7106246999999968   0.0900100974326682
  67.6636733999999933  -7.6678524000000001  74.4181212999999957   0.0900100974326682
  70.3389815999999968  -3.1003262999999999  72.5132523000000049   0.5100223554736942
  69.4026489000000026  -2.3494625000000000  72.4618073000000038  -0.5100074140545120
  71.1434249999999935  -3.3889182000000000  73.6812285999999972  -0.4700062466220333
  71.8460692999999964  -4.0896387000000001  73.5848083000000059   0.3100165183113009
  70.8670807000000025  -2.8074408000000002  74.9982758000000018   0.0700095137164289
  69.8833388999999983  -3.1962942999999999  75.2160796999999945   0.0900100974326682
  71.7348862000000054  -3.4515364000000002  76.0838775999999939  -0.1799977827365629
  72.7323913999999974  -3.3108436999999999  75.6153640999999936   0.0900100974326682
  71.6958694000000065  -2.9345713000000000  77.0664977999999934   0.0900100974326682
  71.5366669000000002  -5.0190196000000000  76.2143707000000035  -0.2800007013177596
  70.5396041999999994  -5.3589548999999996  76.5673981000000055   0.0900100974326682
  71.7663574000000040  -5.5519476000000001  75.2669754000000069   0.0900100974326682
  72.5139618000000041  -5.6554532000000002  77.1640854000000047   0.6200255659130106
  73.2456817999999998  -6.5670346999999998  76.7042236000000059  -0.7600147105075037
  72.5335007000000047  -5.3220552999999997  78.3812180000000041  -0.7600147105075037
  70.9884796000000051  -1.2366073000000000  74.8597182999999973   0.5100223554736942
  71.8537673999999953  -0.6522550000000000  74.2171859999999981  -0.5100074140545120
  70.0857848999999931  -0.5598806000000000  75.5538253999999938  -0.2900009931758792
  69.1394501000000048  -1.0849458000000001  76.4999923999999965   0.0000074707095912
  69.6490478999999993  -1.6710419999999999  77.2944260000000014   0.0900100974326682
  68.4444579999999974  -1.8369470999999999  76.0689468000000062   0.0900100974326682
  69.7376021999999978   0.8421288000000000  75.1903686999999934   0.0200080544258305
  69.5365448000000015   0.9789217000000000  74.1380996999999979   0.0900100974326682
  68.4314650999999969   1.2075577000000000  76.0375977000000063  -0.1799977827365629
  67.5529326999999995   1.2057576999999999  75.3575210999999996   0.0900100974326682
  68.5800095000000027   2.2038945999999999  76.5061721999999946   0.0900100974326682
  68.4358292000000006   0.1433334000000000  77.1415786999999966  -0.1799977827365629
  67.4056930999999935  -0.0346966000000000  77.5176696999999990   0.0900100974326682
  69.0566864000000038   0.4444502000000000  78.0123138000000012   0.0900100974326682
  70.8924025999999969   1.7868538000000000  75.4504088999999993   0.5100223554736942
  71.1002730999999955   2.7197475000000000  74.7091826999999995  -0.5100074140545120
  71.7574539000000016   1.4756247000000000  76.4422225999999938  -0.4700062466220333
  71.4733733999999998   0.7451670000000000  77.0584563999999972   0.3100165183113009
  73.0122757000000036   2.0810768999999998  76.7138367000000017   0.0700095137164289
  72.9305496000000062   3.1560945999999999  76.6501312000000041   0.0900100974326682
  73.3710403000000042   1.9594526000000001  78.1623840000000030  -0.1799977827365629
  74.4794617000000017   1.9933212000000000  78.2299804999999964   0.0900100974326682
  73.0721970000000027   2.8109655000000000  78.8104095000000058   0.0900100974326682
  72.8741913000000068   0.6964360000000001  78.7506180000000029   0.0000074707095912
  71.6285933999999997   0.6905798000000000  79.4287032999999951  -0.1149958856587850
  71.1504364000000038   1.6583610000000000  79.4629364000000038   0.1150108270779674
  71.0629729999999995  -0.4883186000000000  79.9476470999999975  -0.1149958856587850
  70.1417770000000047  -0.5453182000000000  80.5084990999999945   0.1150108270779674
  71.7965468999999956  -1.6673107000000000  79.7574462999999980  -0.1149958856587850
  71.3268051000000014  -2.5934048000000001  80.0542374000000052   0.1150108270779674
  73.5733261000000027  -0.4966748000000000  78.6362838999999951  -0.1149958856587850
  74.4571762000000064  -0.4726937000000000  78.0160979999999995   0.1150108270779674
  73.0621033000000040  -1.6599858000000001  79.2041167999999942  -0.1149958856587850
  73.6167678999999993  -2.5598923999999998  78.9829787999999979   0.1150108270779674
  74.2183533000000040   1.7709290000000000  75.7744521999999989   0.5100223554736942
  74.8522415000000052   2.6584417999999999  75.2826691000000068  -0.5100074140545120
  74.3966293000000007   0.4984999000000000  75.3824539000000016  -0.4700062466220333
  73.7049561000000040  -0.1205335000000000  75.7463225999999992   0.3100165183113009
  75.1935043000000007   0.1881519000000000  74.1641235000000023   0.0700095137164289
  76.1638183999999967   0.6499738000000000  74.2719498000000016   0.0900100974326682
  75.3827438000000001  -1.2820133000000000  73.9335937999999970  -0.1799977827365629
  74.4362030000000061  -1.8636531999999999  73.9251479999999930   0.0900100974326682
  75.8681107000000026  -1.6479359000000000  73.0036240000000021   0.0900100974326682
  76.2845382999999941  -1.8430533000000000  75.0163878999999980   0.0000074707095912
  77.6443787000000043  -1.7798350000000001  74.8369904000000048  -0.1149958856587850
  78.0924682999999931  -1.2923819999999999  73.9837569999999971   0.1150108270779674
  78.5169219999999939  -2.2603380999999998  75.8284835999999984  -0.1149958856587850
  79.5582732999999962  -1.9754274000000001  75.8004532000000069   0.1150108270779674
  78.0080109000000022  -3.0503016000000001  76.8990631000000064   0.1100106811489075
  78.8430405000000007  -3.5421795999999999  77.9404143999999945  -0.5400082896288710
  78.3768845000000027  -4.2123752000000003  78.4455260999999950   0.4300200206087370
  75.7415084999999948  -2.5281739000000001  76.0960311999999988  -0.1149958856587850
  74.6662216000000001  -2.5905485000000001  76.1751328000000001   0.1150108270779674
  76.6241913000000068  -3.2433502999999999  76.9980316000000045  -0.1149958856587850
  76.2802353000000011  -3.7324657000000001  77.8973923000000070   0.1150108270779674
  74.7166823999999963   0.7914667000000000  72.8643112000000031   0.5100223554736942
  75.6161879999999940   1.2200451000000001  72.1109543000000031  -0.5100074140545120
  73.3999404999999996   0.9410844000000000  72.5074692000000027  -0.4700062466220333
  72.6674423000000047   0.8466475000000000  73.1771927000000062   0.3100165183113009
  72.9562149000000062   1.6608235000000000  71.3445662999999968   0.0700095137164289
  73.5586777000000041   1.2233263000000001  70.5622405999999955   0.0900100974326682
  71.4504165999999969   1.3237506000000001  70.9827880999999934  -0.1799977827365629
  70.8378447999999992   1.4440373000000000  71.9018097000000012   0.0900100974326682
  71.1135787999999991   2.0825768000000000  70.2445144999999940   0.0900100974326682
  71.0804595999999975  -0.0933150000000000  70.5439300999999972  -0.1799977827365629
  71.4923859000000022  -0.8127102000000000  71.2835998999999987   0.0900100974326682
  69.9767760999999950  -0.2004705000000000  70.4752579000000026   0.0900100974326682
  71.5708084000000042  -0.4775999000000000  69.1721497000000056  -0.1799977827365629
  72.6462783999999999  -0.2526452000000000  69.0075760000000002   0.0900100974326682
  71.2614135999999974  -1.5390428000000000  69.0628966999999960   0.0900100974326682
  70.8148041000000035   0.4292690000000000  68.1862105999999955   0.2100135997301042
  69.7061309999999992   0.4146879000000000  68.2567061999999964   0.0500089300001895
  71.2285004000000015   1.4586372000000001  68.2459259000000031   0.0500089300001895
  71.0890808000000050  -0.1469209000000000  66.7744292999999942  -0.3000012850339989
  72.1079864999999955   0.0011281000000000  66.6277847000000065   0.3300171020275403
  70.9187622000000033  -1.1708015000000001  66.7092056000000042   0.3300171020275403
  70.5482482999999974   0.4003505000000000  66.0747147000000012   0.3300171020275403
  73.3068695000000048   3.0833075000000001  71.2805785999999983   0.5100223554736942
  73.6998901000000046   3.6368600999999998  70.2068938999999972  -0.5100074140545120
  73.3323592999999931   3.7892842000000000  72.4020766999999950  -0.4700062466220333
  72.9040298000000035   3.3966116999999998  73.2122344999999939   0.3100165183113009
  73.9352492999999953   5.0721755000000002  72.5137787000000031   0.0700095137164289
  73.7305755999999946   5.6989464999999999  71.6584014999999965   0.0900100974326682
  73.6804352000000051   5.7737961000000002  73.8532181000000065  -0.1799977827365629
  73.7057800000000043   5.0283259999999999  74.6765975999999938   0.0900100974326682
  74.3169708000000071   6.6753273000000002  73.9812469000000021   0.0900100974326682
  72.1912154999999984   6.3390922999999999  73.8716048999999941  -0.2800007013177596
  71.5940398999999985   5.4023231999999997  73.8844909999999970   0.0900100974326682
  72.2381210000000067   6.8716888000000003  74.8454971000000029   0.0900100974326682
  71.6725615999999945   7.1760368000000003  72.7340240000000051   0.6200255659130106
  72.2350158999999934   8.2667731999999994  72.4887772000000012  -0.7600147105075037
  70.6371154999999931   6.7680081999999997  72.1916884999999979  -0.7600147105075037
  75.4113540999999969   5.1218877000000003  72.2987822999999992   0.5100223554736942
  75.9698180999999977   6.0541377000000001  71.6879272000000043  -0.5100074140545120
  76.2379456000000033   4.1552505000000002  72.7634811000000070  -0.4700062466220333
  75.9147873000000004   3.3296936000000001  73.2195815999999979   0.3100165183113009
  77.7124938999999983   4.1345691999999996  72.6296463000000045   0.0700095137164289
  78.0440140000000042   5.1580938999999999  72.7238921999999945   0.0900100974326682
  78.4410247999999939   3.1922069000000000  73.6668319999999994  -0.1799977827365629
  77.7285384999999991   2.3706809999999998  73.8944015999999948   0.0900100974326682
  79.3646087999999992   2.6730977999999999  73.3324202999999954   0.0900100974326682
  78.4838103999999959   3.7791904999999999  75.0995407000000057  -0.1399966153040842
  78.9776535000000024   4.7684525999999998  74.9908905000000061   0.0900100974326682
  77.4594040000000064   3.9381707000000001  75.4990844999999950   0.0900100974326682
  79.4628143000000051   2.8499780000000001  76.2463989000000026  -0.0899951560134858
  78.6303711000000050   1.2771946999999999  76.4786758000000049  -0.2199989501690415
  77.8367156999999992   1.3868940000000001  77.2483521000000053   0.0900100974326682
  78.1692656999999969   0.8769161000000000  75.5505141999999950   0.0900100974326682
  79.3434905999999955   0.5340933000000000  76.8953017999999986   0.0900100974326682
  78.1190947999999992   3.6757162000000001  71.2165526999999940   0.5100223554736942
  79.2114409999999936   3.8513525000000000  70.7677001999999931  -0.5100074140545120
  77.1897278000000000   3.0228956000000000  70.4719237999999990  -0.4700062466220333
  76.3713683999999944   2.7183663999999998  70.9531326000000035   0.3100165183113009
  77.2701569000000035   2.7262474999999999  69.0230025999999981   0.0700095137164289
  78.1463698999999963   2.1018140000000001  68.9294586000000038   0.0900100974326682
  76.0938339000000070   1.8556908000000001  68.5875091999999995  -0.1799977827365629
  76.3604354999999941   0.9593280000000000  69.1873245000000026   0.0900100974326682
  75.2209167000000036   2.3925622000000000  69.0165786999999966   0.0900100974326682
  75.8169402999999988   1.6060612000000001  67.1112365999999980  -0.2800007013177596
  75.8864745999999997   2.4426180999999998  66.3834609999999969   0.0900100974326682
  76.5903777999999988   0.8807348000000000  66.7795485999999983   0.0900100974326682
  74.4490356000000020   1.0562274000000000  66.9665069999999929   0.6200255659130106
  74.2555007999999930  -0.1657333000000000  66.8906936999999999  -0.7600147105075037
  73.5156783999999988   1.8466283999999999  66.7813644000000011  -0.7600147105075037
  77.3648148000000049   3.9505455000000000  68.1529617000000059   0.5100223554736942
  78.2505646000000041   4.1228880999999999  67.3378754000000015  -0.5100074140545120
  76.5090866000000034   4.9137329999999997  68.4424132999999983  -0.4700062466220333
  75.9676970999999952   4.7980150999999998  69.2715759000000020   0.3100165183113009
  76.5021210000000025   6.2389302000000004  67.7601623999999987   0.0700095137164289
  76.5306243999999936   6.0261506999999996  66.7017136000000050   0.0900100974326682
  75.3228454999999997   7.1483369000000003  68.0056838999999940  -0.2700004094596399
  75.1011428999999993   7.3851165999999999  69.0682831000000022   0.0900100974326682
  75.4695586999999932   8.1264676999999992  67.4996718999999956   0.0900100974326682
  74.4533691000000033   6.6790900000000004  67.4975967000000026   0.0900100974326682
  77.8747101000000015   7.0117001999999999  68.0586777000000041   0.5100223554736942
  78.1764679000000058   7.7864075000000001  67.1739960000000025  -0.5100074140545120
  78.5354384999999979   6.9238571999999996  69.2189177999999998  -0.4700062466220333
  78.1220778999999936   6.4388914000000002  69.9857025000000021   0.3100165183113009
  79.8348923000000070   7.5096159000000000  69.3570404000000025   0.0700095137164289
  79.6299896000000018   8.5599088999999999  69.2110672000000022   0.0900100974326682
  80.5209655999999967   7.3520602999999998  70.8515395999999953  -0.1799977827365629
  80.7641449000000051   6.2989926000000001  71.1089096000000040   0.0900100974326682
  81.3903731999999991   8.0228558000000003  71.0202941999999950   0.0900100974326682
  79.4833907999999951   7.7489328000000004  71.9294890999999978   0.5500235229061731
  78.3595123000000058   8.1000738000000005  71.6938628999999992  -0.5500085814869907
  79.9214706000000064   7.5500093000000001  73.2184981999999991  -0.6200106244938284
  79.2573775999999981   7.5587467999999998  73.9661025999999993   0.3200168101694206
  80.7783203000000043   7.0699186000000003  73.4063950000000034   0.3000162264531813
  80.9378281000000044   6.9238634000000001  68.4615249999999946   0.5100223554736942
  81.6562804999999940   7.6668148000000000  67.8373947000000044  -0.5100074140545120
  81.1366347999999959   5.5896281999999999  68.2758179000000069  -0.4700062466220333
  80.7434386999999987   4.9033956999999999  68.8828658999999988   0.3100165183113009
  81.9645995999999997   5.0470071000000001  67.2590789999999998   0.0700095137164289
  82.9491500999999971   5.4908915000000000  67.2641067999999933   0.0900100974326682
  82.2229614000000026   3.5758481000000000  67.5309677000000050  -0.0899951560134858
  81.2475814999999955   3.0446266999999998  67.5585784999999959   0.0900100974326682
  82.9392699999999934   2.8175968999999998  66.3729400999999939  -0.2700004094596399
  82.3313828000000001   2.8487966000000000  65.4435272000000055   0.0900100974326682
  83.9493712999999957   3.2691751000000000  66.2724838000000034   0.0900100974326682
  83.0287933000000038   1.7449790999999999  66.6482467999999955   0.0900100974326682
  82.9502944999999983   3.3932430999999998  68.9259490999999969  -0.1799977827365629
  82.3999862999999948   3.9515142000000001  69.7132339000000059   0.0900100974326682
  82.9851074000000040   2.3119752000000000  69.1788635000000056   0.0900100974326682
  84.3521805000000029   4.0833759000000001  68.9297408999999988  -0.2700004094596399
  84.8813933999999932   3.8650397999999999  69.8818892999999974   0.0900100974326682
  85.0499267999999944   3.6907410999999999  68.1594771999999978   0.0900100974326682
  84.0703964000000070   5.1578936999999998  68.9119414999999975   0.0900100974326682
  81.6461563000000012   5.3754109999999997  65.7783890000000042   0.5100223554736942
  82.5190429999999964   5.6934214000000001  64.9963683999999944  -0.5100074140545120
  80.3624649000000062   5.3576236000000002  65.4864501999999931  -0.4700062466220333
  79.6486739999999998   4.8510394000000003  65.9638137999999969   0.3100165183113009
  79.8659743999999989   5.9577074000000003  64.2933730999999966   0.0700095137164289
  80.3780059999999992   5.4091234000000004  63.5166550000000001   0.0900100974326682
  78.2941512999999958   5.8974953000000001  64.1120911000000007  -0.1799977827365629
  77.7661819000000065   6.4656916000000004  64.9075317000000069   0.0900100974326682
  78.0822524999999956   6.4026103000000001  63.1455115999999990   0.0900100974326682
  77.6791000000000054   4.4773984000000002  63.9711761000000010  -0.1799977827365629
  78.1072998000000069   3.8983085000000002  64.8171233999999998   0.0900100974326682
  76.5752257999999983   4.5243731000000000  64.0876465000000053   0.0900100974326682
  78.0431137000000064   3.6834598000000001  62.6834182999999996   0.5500235229061731
  78.8328017999999986   4.2051878000000000  61.8860359000000031  -0.5500085814869907
  77.5034789999999987   2.5147800000000000  62.4765853999999976  -0.6200106244938284
  77.8516158999999988   2.0918454999999998  61.6399688999999995   0.3200168101694206
  76.8933257999999995   2.1280326999999999  63.1680716999999987   0.3000162264531813
  80.2245331000000022   7.3734979999999997  64.1060867000000059   0.5100223554736942
  80.5090560999999951   7.8198508999999996  62.9947777000000002  -0.5100074140545120
  80.0891495000000049   8.2844601000000004  65.1423264000000017  -0.4700062466220333
  79.7682800000000043   8.0491056000000007  66.0564727999999945   0.3100165183113009
  80.4749755999999934   9.7055445000000002  64.9618683000000061   0.0700095137164289
  80.2667998999999952  10.0688486000000008  63.9663429000000008   0.0900100974326682
  79.8683929000000035  10.6423321000000008  66.0650023999999974  -0.1099957397297252
  80.2812195000000060  10.1906604999999999  66.9923019000000011   0.0900100974326682
  80.0931702000000030  11.7222252000000005  65.9322432999999961   0.0900100974326682
  78.0530167000000006  10.6559258000000003  65.9252472000000012  -0.2299992420271612
  77.9815521000000018   9.4200592000000007  65.4528502999999944   0.1600121404395059
  81.9942092999999943   9.8878746000000000  64.9773483000000027   0.5100223554736942
  82.5484543000000031  10.8014621999999996  64.3561629999999951  -0.5100074140545120
  82.7272796999999969   8.9960432000000008  65.5658188000000024  -0.4700062466220333
  82.4220047000000022   8.2189607999999996  66.1107559000000009   0.3100165183113009
  84.1479262999999946   8.9320001999999992  65.3821259000000055   0.0700095137164289
  84.5857697000000002   9.8732252000000003  65.6800918999999936   0.0900100974326682
  84.7354660000000024   7.7871952000000002  66.2872772000000055  -0.1799977827365629
  84.2470093000000020   7.8965569000000002  67.2791289999999975   0.0900100974326682
  84.5067520000000059   6.7203397999999996  66.0779342999999955   0.0900100974326682
  86.2877273999999943   7.8460197000000003  66.5923690999999991  -0.0899951560134858
  86.7766266000000002   7.7920952000000003  65.5961760999999939   0.0900100974326682
  86.8160095000000069   9.0310869000000000  67.3256149000000050  -0.2700004094596399
  87.9212569999999971   9.0372181000000005  67.4382858000000027   0.0900100974326682
  86.5417632999999995   9.9997301000000007  66.8556746999999945   0.0900100974326682
  86.4062880999999976   9.1038113000000003  68.3557433999999944   0.0900100974326682
  86.8431778000000065   6.6504526000000004  67.3664780000000007  -0.2700004094596399
  86.6707458000000059   5.6941027999999996  66.8279723999999931   0.0900100974326682
  87.9277648999999997   6.8836136000000003  67.4267578000000043   0.0900100974326682
  86.4644928000000021   6.5711284000000001  68.4079284999999970   0.0900100974326682
  84.5815352999999988   8.6704950000000007  63.9632987999999969   0.5100223554736942
  85.4647140999999948   9.3215284000000000  63.4010123999999990  -0.5100074140545120
  83.9366301999999962   7.7011018000000000  63.2877654999999990  -0.4700062466220333
  83.3789519999999982   7.0924934999999998  63.8468742000000020   0.3100165183113009
  84.2882309000000021   7.3501978000000001  61.8785476999999986  -0.0199931130066482
  83.6919860999999941   6.4865912999999997  61.6234474000000034   0.0900100974326682
  85.3324585000000013   7.0850058000000002  61.8033829000000026   0.0900100974326682
  84.0177536000000060   8.4191599000000004  60.9442711000000017   0.5100223554736942
  84.7142257999999941   8.7219324000000000  59.9724998000000014  -0.5100074140545120
  82.9458771000000041   9.1815423999999997  61.3043556000000009  -0.4700062466220333
  82.5251846000000029   9.0199680000000004  62.1936912999999976   0.3100165183113009
  82.6096725000000021  10.3921595000000000  60.5791550000000001   0.0700095137164289
  82.2823104999999941  10.2017287999999997  59.5677337999999992   0.0900100974326682
  81.3703917999999931  10.9366111999999998  61.2361258999999976  -0.2700004094596399
  81.7094192999999933  11.2652968999999992  62.2417830999999993   0.0900100974326682
  80.9700698999999986  11.8128308999999998  60.6826744000000033   0.0900100974326682
  80.6230086999999997  10.1445103000000003  61.4559058999999976   0.0900100974326682
  83.6728058000000061  11.5144576999999995  60.6836853000000005   0.5100223554736942
  84.2100372000000021  12.1600284999999992  59.7205772000000010  -0.5100074140545120
  84.1384125000000012  11.7351685000000003  61.9129600999999994  -0.4700062466220333
  83.8241043000000019  11.3683958000000001  62.7851410000000030   0.3100165183113009
  85.1824187999999936  12.7414246000000002  62.1716270000000009   0.0700095137164289
  84.9234771999999936  13.6311312000000004  61.6168632999999986   0.0900100974326682
  85.2665709999999990  13.1131724999999992  63.7293510000000012  -0.1799977827365629
  85.4410553000000021  12.1243476999999995  64.2048644999999993   0.0900100974326682
  86.1923828000000043  13.6827812000000009  63.9590225000000032   0.0900100974326682
  83.9456481999999937  13.7811556000000000  64.1292648000000014  -0.2800007013177596
  84.0086364999999944  14.8666982999999995  63.9013442999999981   0.0900100974326682
  83.1960602000000051  13.3098583000000001  63.4581947000000000   0.0900100974326682
  83.5537185999999963  13.4734697000000008  65.5684585999999996   0.6200255659130106
  82.3059006000000011  13.4414701000000001  65.8374862999999948  -0.7600147105075037
  84.3851166000000035  13.3182583000000001  66.4463958999999988  -0.7600147105075037
  86.5814361999999988  12.4289207000000008  61.6351470999999975   0.5100223554736942
  87.3247681000000000  13.3016520000000007  61.2842559999999992  -0.5100074140545120
  86.9982985999999983  11.1216545000000000  61.6341782000000009  -0.4700062466220333
  86.3554993000000053  10.4001216999999997  61.8795433000000017   0.3100165183113009
  88.3544234999999958  10.7003135999999994  61.2380370999999997   0.0700095137164289
  88.9826125999999960  11.5753325999999994  61.1598167000000004   0.0900100974326682
  89.0512161000000049   9.7379636999999999  62.3416252000000028  -0.1799977827365629
  88.2259140000000031   9.0555496000000009  62.6374206999999998   0.0900100974326682
  89.9161376999999931   9.1795110999999991  61.9240607999999995   0.0900100974326682
  89.4315414000000004  10.5546702999999997  63.5476645999999974  -0.0899951560134858
  88.6921004999999951  11.3615464999999993  63.7386513000000008   0.0900100974326682
  89.5883788999999950   9.6662263999999993  64.8016128999999950  -0.2700004094596399
  90.1750258999999943   8.7511883000000008  64.5716704999999962   0.0900100974326682
  90.1038055000000071  10.2121972999999997  65.6204986999999988   0.0900100974326682
  88.5754929000000004   9.3172913000000008  65.0959548999999953   0.0900100974326682
  90.6682129000000003  11.4189463000000000  63.4607505999999972  -0.2700004094596399
  90.7943573000000015  12.0614605000000008  64.3582916000000012   0.0900100974326682
  91.6363448999999974  10.9226369999999999  63.2355575999999999   0.0900100974326682
  90.5293427000000008  12.0661669000000007  62.5684852999999990   0.0900100974326682
  88.4608841000000012   9.9767933000000006  59.8875656000000021   0.5100223554736942
  89.5948944000000012   9.7085513999999993  59.4910622000000018  -0.5100074140545120
  87.3925171000000063   9.6411514000000000  59.1317978000000011  -0.4700062466220333
  86.4789200000000022   9.8278379000000005  59.4846381999999991   0.3100165183113009
  87.4478912000000008   9.2692975999999998  57.7440720000000027  -0.0199931130066482
  88.3135680999999977   9.7103509999999993  57.2724074999999999   0.0900100974326682
  86.5563278000000054   9.6504516999999996  57.2684250000000006   0.0900100974326682
  87.6063232000000056   7.7681265000000002  57.5191116000000022   0.5100223554736942
  87.7732697000000002   7.3302854999999996  56.3626213000000007  -0.5100074140545120
  87.6262131000000011   6.8916388000000000  58.6104622000000006  -0.4700062466220333
  87.5692748999999964   7.2687549999999996  59.5316315000000031   0.3100165183113009
  87.5951919999999973   5.4731478999999998  58.5299149000000014   0.0700095137164289
  87.9864501999999931   5.1142754999999998  57.5894203000000005   0.0900100974326682
  88.3714142000000038   4.7142343999999996  59.6621323000000032  -0.1799977827365629
  88.2152252000000061   3.6166977999999999  59.5891074999999972   0.0900100974326682
  89.4306792999999942   4.9964136999999997  59.4814605999999984   0.0900100974326682
  87.8961792000000059   5.1948438000000001  61.0144844000000006   0.0000074707095912
  86.8718413999999939   4.3808116999999998  61.6007232999999985  -0.1149958856587850
  86.2934340999999989   3.6364538999999998  61.0736770999999976   0.1150108270779674
  86.4320830999999998   4.6074223999999999  62.9072913999999983  -0.1149958856587850
  85.6536179000000004   3.9575205000000002  63.2788048000000032   0.1150108270779674
  86.9837112000000019   5.6630529999999997  63.6028633000000028  -0.1149958856587850
  86.6985167999999931   5.8727703000000000  64.6231918000000007   0.1150108270779674
  88.4652099999999990   6.2152867000000001  61.7975921999999969  -0.1149958856587850
  89.3166427999999968   6.7396770000000004  61.3895721000000023   0.1150108270779674
  88.0780105999999989   6.4392852999999999  63.0738106000000016  -0.1149958856587850
  88.5548019000000011   7.2623110000000004  63.5853729000000030   0.1150108270779674
  86.0905762000000010   5.1003942000000002  58.4463500999999965   0.5100223554736942
  85.1961593999999991   5.6716088999999998  59.1014747999999983  -0.5100074140545120
  85.7784194999999983   4.2384186000000001  57.5382614000000032  -0.4700062466220333
  86.4863205000000050   3.7827342000000002  57.0041962000000026   0.3100165183113009
  84.4545212000000021   3.7476406000000000  57.3533325000000005   0.0700095137164289
  83.8003235000000046   4.6050601000000002  57.2963027999999994   0.0900100974326682
  84.2098311999999964   3.0936637000000000  56.0080069999999992  -0.1799977827365629
  84.5714111000000059   2.0433145000000001  56.0265922999999972   0.0900100974326682
  83.1208878000000055   2.9724770000000000  55.8240699999999990   0.0900100974326682
  84.7695159999999959   3.8167653000000001  54.7480048999999980  -0.2800007013177596
  84.8749466000000012   4.8941393000000000  54.9979591000000028   0.0900100974326682
  85.7906265000000019   3.4357052000000001  54.5324898000000005   0.0900100974326682
  84.0255966000000001   3.5704482000000000  53.4681931000000006   0.6200255659130106
  83.0774688999999995   4.2512936999999997  53.1177978999999993  -0.7600147105075037
  84.3320769999999982   2.5329237000000000  52.8086814999999987  -0.7600147105075037
  84.0784759999999949   2.8377029999999999  58.5265999000000008   0.5100223554736942
  84.9544372999999950   2.2830503000000002  59.2299003999999982  -0.5100074140545120
  82.8261185000000069   2.8871465000000001  58.8513680000000008  -0.4700062466220333
  82.2025452000000030   3.5496232999999999  58.4436035000000018   0.3100165183113009
  82.2938156000000021   1.9590713000000000  59.9226151000000016   0.0700095137164289
  83.1105804000000035   1.3557315999999999  60.2904167000000015   0.0900100974326682
  81.7104874000000052   2.6509792999999999  61.1845665000000025  -0.0899951560134858
  80.9779891999999961   3.4034243000000002  60.8217888000000002   0.0900100974326682
  81.0224457000000058   1.6954544000000000  62.0898589999999970  -0.2700004094596399
  81.4409255999999999   0.6663987000000000  62.0748138000000012   0.0900100974326682
  80.9777373999999952   2.0632207000000000  63.1372756999999964   0.0900100974326682
  79.9309539999999998   1.5712864000000000  61.9239235000000008   0.0900100974326682
  82.8028640999999936   3.3354058000000002  62.0668563999999989  -0.2700004094596399
  82.3248901000000046   3.6636038000000002  63.0145644999999988   0.0900100974326682
  83.6444244000000054   2.6184356000000002  62.1766776999999990   0.0900100974326682
  83.0313797000000022   4.3222370000000003  61.6104850999999982   0.0900100974326682
  81.1989365000000021   1.0465523999999999  59.3294525000000021   0.5100223554736942
  80.3482589999999988   1.4222999000000001  58.4664993000000024  -0.5100074140545120
  81.2737197999999950  -0.2723576000000000  59.6691093000000023  -0.4700062466220333
  81.9508972000000000  -0.5644119000000000  60.3400383000000033   0.3100165183113009
  80.3025817999999987  -1.2025326000000001  59.1745337999999990   0.0700095137164289
  79.5255736999999954  -0.7393795000000000  58.5844955000000027   0.0900100974326682
  81.0129012999999958  -2.3963122000000001  58.4874535000000009  -0.1799977827365629
  81.6095276000000069  -2.1241641000000002  57.5906295999999998   0.0900100974326682
  81.7485046000000040  -2.8104032999999999  59.2097815999999995   0.0900100974326682
  80.0423813000000024  -3.5006735000000000  58.0437392999999986  -0.0899951560134858
  79.6317901999999975  -3.9805017000000000  58.9577979999999968   0.0900100974326682
  79.0598068000000040  -3.1349010000000002  57.0519675999999976  -0.2700004094596399
  78.1349639999999965  -3.7383408999999999  57.1738242999999997   0.0900100974326682
  78.8471909000000011  -2.0450020000000002  57.0872039999999998   0.0900100974326682
  79.3211974999999967  -3.3167062000000000  55.9875679000000019   0.0900100974326682
  80.8959121999999979  -4.5588417000000003  57.3541106999999997  -0.2700004094596399
  81.4279784999999947  -4.1641630999999997  56.4622268999999974   0.0900100974326682
  81.7417374000000052  -4.9722514000000002  57.9440231000000026   0.0900100974326682
  80.2311629999999951  -5.3755050000000004  56.9998702999999978   0.0900100974326682
  79.5682448999999963  -1.6329986000000001  60.4253844999999998   0.5100223554736942
  80.1297988999999973  -1.9388715000000001  61.5011405999999994  -0.5100074140545120
  78.2497330000000062  -1.5912801000000001  60.4585190000000026  -0.4700062466220333
  77.8614730999999978  -1.1632016999999999  59.6461104999999989   0.3100165183113009
  77.3803939999999955  -2.1123829000000001  61.5113525000000010   0.0700095137164289
  77.9137496999999968  -2.1685262000000001  62.4487876999999969   0.0900100974326682
  76.0368270999999964  -1.3716941000000000  61.6608848999999992   0.0500089300001895
  76.2977676000000002  -0.3361134000000000  61.9671592999999987   0.0900100974326682
  75.5098189999999931  -1.4602246999999999  60.6868552999999977   0.0900100974326682
  75.3351822000000055  -1.8559095999999999  62.8085517999999965  -0.6600117919263071
  75.8464584000000031  -1.4510373000000001  63.5130234000000016   0.4300200206087370
  77.1480025999999981  -3.6012854999999999  61.0910605999999987   0.5100223554736942
  76.6390762000000052  -3.9595017000000001  59.9923400999999998  -0.5100074140545120
  77.4990386999999998  -4.5137796000000003  62.0409012000000004  -0.4700062466220333
  77.8826217999999955  -4.3071995000000003  62.9376717000000028   0.3100165183113009
  77.4544678000000033  -5.9519386000000001  61.8511620000000022   0.0700095137164289
  76.6134720000000016  -6.0568441999999996  61.1817435999999972   0.0900100974326682
  78.8134995000000060  -6.4829850000000002  61.1746139999999983  -0.1799977827365629
  79.1299972999999994  -5.8022708999999999  60.3556061000000028   0.0900100974326682
  79.5844345000000004  -6.3891983000000003  61.9690970999999990   0.0900100974326682
  78.6292114000000026  -7.8507948000000001  60.4092216000000022  -0.0899951560134858
  78.1785964999999976  -8.5634707999999993  61.1326560999999984   0.0900100974326682
  77.7249297999999982  -7.8090824999999997  59.2343329999999995  -0.2700004094596399
  76.7206268000000051  -7.5450716000000000  59.6292953000000026   0.0900100974326682
  77.9689713000000069  -7.1718807000000000  58.3575516000000007   0.0900100974326682
  77.6022033999999934  -8.8121948000000003  58.7727890000000031   0.0900100974326682
  80.0718231000000031  -8.4070596999999996  60.0163726999999980  -0.2700004094596399
  79.9491959000000065  -9.2765225999999998  59.3356971999999985   0.0900100974326682
  80.7356872999999950  -7.6761645999999999  59.5070763000000014   0.0900100974326682
  80.6359711000000061  -8.6667204000000009  60.9375915999999975   0.0900100974326682
  77.0707854999999995  -6.6860274999999998  63.1500015000000019   0.5100223554736942
  77.6196517999999998  -6.2734737000000003  64.1893692000000016  -0.5100074140545120
  76.2817993000000030  -7.7634578000000003  63.1896705999999995  -0.4700062466220333
  75.7188720999999987  -7.9854063999999996  62.3972892999999971   0.3100165183113009
  76.2096176000000014  -8.6903143000000007  64.3136063000000036  -0.0199931130066482
  76.7365417000000036  -8.2572050000000008  65.1509704999999997   0.0900100974326682
  76.4687576000000035  -9.6591263000000005  63.9127960000000002   0.0900100974326682
  74.7820586999999932  -8.8929185999999998  64.8649826000000047   0.5100223554736942
  73.8423995999999931  -8.4712028999999998  64.1844787999999937  -0.5100074140545120
  74.6169433999999967  -9.4754400000000008  66.0772017999999974  -0.4700062466220333
  75.4628830000000050  -9.4450711999999992  66.6039580999999998   0.3100165183113009
  73.4188079999999985  -9.8106317999999995  66.9157866999999982   0.0700095137164289
  73.5053252999999955  -9.2062978999999991  67.8066864000000038   0.0900100974326682
  72.0808104999999983  -9.4650210999999995  66.2880858999999987   0.0500089300001895
  72.1600799999999936  -8.3669224000000000  66.1390075999999993   0.0900100974326682
  72.0707778999999960 -10.0268306999999997  65.3296509000000043   0.0900100974326682
  71.0154648000000037  -9.8110437000000008  67.1652832000000046  -0.6600117919263071
  71.1361770999999976  -9.1996737000000000  67.8955231000000055   0.4300200206087370
  73.4503325999999959 -11.3091717000000003  67.1774979000000059   0.5100223554736942
  72.8108825999999993 -12.0395231000000003  66.4860457999999994  -0.5100074140545120
  74.1757355000000018 -11.7436246999999998  68.2660446000000007  -0.4700062466220333
  74.7575683999999967 -11.0947542000000006  68.7502441000000033   0.3100165183113009
  74.2231979000000024 -13.0929604000000008  68.8265915000000064   0.0700095137164289
  74.6984711000000061 -13.7210178000000003  68.0876312000000041   0.0900100974326682
  75.1209716999999983 -13.1361284000000005  70.1190796000000063  -0.0899951560134858
  76.1687469000000021 -12.9871540000000003  69.7809981999999991   0.0900100974326682
  74.9515915000000064 -12.3536835000000007  70.8894118999999989   0.0900100974326682
  75.8119202000000030 -15.5741215000000004  69.9872818000000052  -0.3600030361827169
  76.4531707999999952 -15.4448632999999997  69.2309189000000060   0.3200168101694206
  75.2176285000000036 -14.5748692000000002  70.6960983000000027  -0.0499939885810072
  75.7054442999999964 -16.6617870000000003  70.8153915000000040   0.2500147671625829
  76.0654143999999945 -17.6544513999999992  70.5449370999999985   0.1300112648651469
  75.2349547999999970 -16.3947620000000001  71.9856261999999987  -0.7000129593587856
  75.0326538000000056 -15.0533751999999996  71.9762877999999944   0.2200138915882239
  74.7631073000000015 -14.4835510000000003  72.8569336000000050   0.1000103892907879
  72.9012603999999982 -13.6876563999999998  69.1057816000000003   0.5100223554736942
  72.1132735999999994 -13.3667765000000003  70.0030289000000039  -0.5100074140545120
  72.5638122999999950 -14.6511592999999998  68.2348099000000019  -0.4700062466220333
  73.2385634999999979 -15.1052341000000006  67.6581421000000063   0.3100165183113009
  71.1656875999999983 -15.1531239000000006  68.1107178000000033   0.0700095137164289
  70.7355498999999952 -15.4968032999999998  69.0398406999999992   0.0900100974326682
  70.2578125000000000 -14.1015347999999996  67.5274505999999946   0.0500089300001895
  69.2221145999999976 -14.4863938999999995  67.6437454000000002   0.0900100974326682
  70.3896713000000034 -13.2027778999999992  68.1671218999999979   0.0900100974326682
  70.4749221999999946 -13.5954695000000001  66.1978225999999950  -0.6600117919263071
  71.2368697999999938 -13.0135546000000009  66.2469100999999938   0.4300200206087370
  71.1528473000000048 -16.3481941000000006  67.1958465999999959   0.5100223554736942
  71.9547347999999971 -16.4804630000000003  66.2304153000000042  -0.5100074140545120
  70.2053908999999976 -17.3601188999999998  67.4030685000000034  -0.4700062466220333
  69.6114654999999942 -17.0537337999999998  68.1429291000000035   0.3100165183113009
  70.0651320999999996 -18.5162182000000008  66.6088486000000017   0.0700095137164289
  71.0866699000000040 -18.8252467999999986  66.4434279999999973   0.0900100974326682
  69.2530517999999944 -19.5570106999999993  67.4615859999999969  -0.1799977827365629
  69.6175384999999949 -19.6795654000000013  68.5039139000000006   0.0900100974326682
  68.2351151000000016 -19.1412449000000002  67.6205214999999953   0.0900100974326682
  69.2451934999999992 -21.0270919999999997  66.9490509000000031  -0.0899951560134858
  69.1808242999999976 -21.0280532999999998  65.8399200000000064   0.0900100974326682
  70.5276412999999991 -21.6625365999999993  67.4043120999999985  -0.2700004094596399
  70.4129180999999988 -22.7498740999999995  67.2071686000000028   0.0900100974326682
  71.2922667999999931 -21.2211646999999992  66.7298736999999988   0.0900100974326682
  70.7291488999999984 -21.4938010999999989  68.4837799000000018   0.0900100974326682
  68.0928573999999998 -21.9400691999999999  67.4082489000000038  -0.2700004094596399
  67.1107178000000033 -21.4266663000000008  67.3298340000000053   0.0900100974326682
  68.0294800000000066 -22.8651142000000007  66.7962035999999983   0.0900100974326682
  68.1577834999999936 -22.2250462000000013  68.4801101999999986   0.0900100974326682
  69.5101776000000058 -18.2486782000000005  65.1763458000000071   0.5100223554736942
  69.8725280999999967 -18.8804626000000013  64.1554413000000068  -0.5100074140545120
  68.6709670999999986 -17.2454758000000012  65.0096740999999980  -0.4700062466220333
  68.4776688000000036 -16.6769333000000017  65.8055343999999991   0.3100165183113009
  68.1698456000000022 -16.7295361000000007  63.7001952999999972   0.0700095137164289
  68.7456360000000046 -17.1175041000000014  62.8729439000000028   0.0900100974326682
  66.7807921999999934 -17.2855701000000010  63.5587768999999980  -0.1799977827365629
  66.4133606000000043 -16.8904724000000002  64.5299682999999931   0.0900100974326682
  66.2261886999999945 -16.6749457999999997  62.8145485000000008   0.0900100974326682
  66.5004806999999971 -18.7123260000000009  63.4419784999999976   0.0000074707095912
  66.3893814000000049 -19.4481524999999991  64.5740966999999983  -0.1149958856587850
  66.4352188000000012 -18.9052733999999987  65.5066147000000001   0.1150108270779674
  66.1762619000000001 -20.7904549000000003  64.4929276000000016  -0.1149958856587850
  65.9763717999999955 -21.3205203999999995  65.4124221999999946   0.1150108270779674
  66.0658188000000024 -21.4842261999999984  63.2883110000000002   0.1100106811489075
  65.5954971000000029 -22.7921772000000011  63.3067588999999984  -0.5400082896288710
  65.3620681999999960 -23.1208534000000014  62.4355011000000033   0.4300200206087370
  66.3113022000000001 -19.3041191000000012  62.2088012999999975  -0.1149958856587850
  66.3761748999999952 -18.7296885999999994  61.2965392999999992   0.1150108270779674
  66.0496062999999936 -20.7017783999999985  62.1415215000000032  -0.1149958856587850
  65.8938751000000025 -21.2353649000000004  61.2155456999999998   0.1150108270779674
  68.1281967000000037 -15.2325295999999994  63.6318245000000005   0.5100223554736942
  68.0680466000000024 -14.5613908999999992  64.6706695999999965  -0.5100074140545120
  68.0419234999999958 -14.6821746999999991  62.4346237000000031  -0.4700062466220333
  67.9380034999999936 -15.1799678999999994  61.5770569000000023   0.3100165183113009
  67.8900680999999935 -13.2818527000000000  62.3224030000000013   0.0700095137164289
  68.6315460000000002 -12.9435987000000008  63.0310555000000008   0.0900100974326682
  68.2171325999999993 -13.0060100999999992  60.8271523000000016  -0.2800007013177596
  69.2989273000000026 -13.2214775000000007  60.6944350999999997   0.0900100974326682
  67.6465453999999937 -13.6479625999999996  60.1224174000000033   0.0900100974326682
  68.1046676999999931 -11.4955081999999997  60.5289458999999965   0.6200255659130106
  67.8873291000000023 -10.6187953999999998  61.4309348999999969  -0.7600147105075037
  68.3848495000000014 -11.2084788999999994  59.3687820000000031  -0.7600147105075037
  66.5159378000000032 -12.7342434000000004  62.6419295999999974   0.5100223554736942
  65.5030670000000015 -13.1524152999999995  62.0848884999999981  -0.5100074140545120
  66.4681930999999935 -11.7895374000000004  63.6128539999999987  -0.4700062466220333
  67.3880920000000003 -11.5231638000000007  63.8900604000000030   0.3100165183113009
  65.2728577000000030 -11.0540295000000004  64.0621108999999933   0.0700095137164289
  64.6825484999999958 -11.8715867999999993  64.4487991000000022   0.0900100974326682
  65.4616852000000051  -9.9508991000000009  65.1077728000000064   0.1400115567232666
  66.5049819999999983  -9.5842580999999996  65.0009002999999979   0.0900100974326682
  65.4768829000000068 -10.6215638999999999  66.3302688999999930  -0.6600117919263071
  66.2167435000000069 -11.2329349999999994  66.3094787999999937   0.4300200206087370
  64.4259490999999969  -8.8502320999999995  65.2367325000000022  -0.2700004094596399
  63.3988913999999966  -9.2671975999999994  65.1618270999999964   0.0900100974326682
  64.4543076000000070  -8.2760420000000003  66.1874313000000001   0.0900100974326682
  64.5982132000000036  -8.0473374999999994  64.4884033000000017   0.0900100974326682
  64.4359055000000041 -10.5429458999999994  62.8950577000000024   0.5100223554736942
  63.1743698000000009 -10.5571269999999995  62.9102858999999981  -0.5100074140545120
  65.1062545999999998 -10.0861359000000004  61.8138770999999991  -0.4700062466220333
  66.0954514000000017 -10.2098350999999994  61.8278503000000015   0.3100165183113009
  64.3248901000000046  -9.4957151000000000  60.6616173000000032   0.0700095137164289
  63.6305923000000035  -8.8098697999999995  61.1241646000000003   0.0900100974326682
  65.1549224999999979  -8.6734772000000007  59.6694946000000002  -0.1799977827365629
  65.8647842000000026  -9.4153280000000006  59.2451401000000004   0.0900100974326682
  64.4726409999999959  -8.3558787999999993  58.8522186000000005   0.0900100974326682
  65.9884871999999945  -7.4280977000000004  60.1424828000000034  -0.1799977827365629
  66.9815063000000066  -7.8267135999999997  60.4413642999999965   0.0900100974326682
  66.0493010999999939  -6.7576394000000004  59.2586745999999991   0.0900100974326682
  65.5339584000000031  -6.5443911999999997  61.3162574999999990   0.5500235229061731
  66.3146895999999941  -6.4227103999999997  62.2587317999999996  -0.5500085814869907
  64.3336182000000036  -5.8014269000000001  61.2291907999999978  -0.6200106244938284
  64.2189560000000057  -5.1147689999999999  61.9470748999999969   0.3200168101694206
  63.7261925000000033  -5.8703389000000001  60.4378128000000032   0.3000162264531813
  63.4777069000000012 -10.5841893999999996  59.9409942999999998   0.5100223554736942
  62.3208388999999983 -10.4394217000000005  59.5353927999999968  -0.5100074140545120
  64.1053237999999936 -11.8221369000000003  59.7968216000000012  -0.4700062466220333
  65.0224685999999963 -11.9049806999999994  60.1789131000000026   0.3100165183113009
  63.3158073000000030 -12.8715553000000007  59.2174491999999972   0.0700095137164289
  62.8688010999999989 -12.5343952000000005  58.2939148000000031   0.0900100974326682
  64.1518554999999964 -14.1346655000000005  58.8989333999999971  -0.1799977827365629
  64.4874343999999979 -14.5822000999999997  59.8588371000000024   0.0900100974326682
  63.5611724999999979 -14.8334168999999996  58.2687262999999973   0.0900100974326682
  65.4544067000000069 -13.9739980999999993  58.0865250000000017  -0.1799977827365629
  66.1784743999999989 -13.3104400999999992  58.6058960000000013   0.0900100974326682
  65.9135055999999935 -14.9809914000000006  57.9889908000000034   0.0900100974326682
  65.2412338000000034 -13.4054546000000006  56.6785697999999982   0.2000133078719846
  64.8581085000000002 -12.3651275999999992  56.7511252999999982   0.0900100974326682
  66.2179564999999997 -13.3654078999999992  56.1506309999999971   0.0900100974326682
  64.2854308999999944 -14.1941308999999993  55.8553123000000014  -0.7000129593587856
  64.4543991000000034 -15.1550273999999998  55.6359405999999979   0.4400203124668566
  63.2233390999999969 -13.7160186999999993  55.2541275000000027   0.6400261496292500
  62.7055969000000033 -12.5122260999999995  55.3432961000000034  -0.8000158779399824
  62.0101775999999987 -12.2212534000000002  54.6862373000000019   0.4600208961830959
  63.2029990999999995 -11.8359117999999999  55.8866118999999983   0.4600208961830959
  62.6818619000000012 -14.4783191999999996  54.2936667999999969  -0.8000158779399824
  61.7640342999999987 -14.1862431000000004  54.0248070000000027   0.4600208961830959
  63.0174980000000033 -15.3886099000000005  54.0513496000000018   0.4600208961830959
  62.1924591000000007 -13.4170140999999994  60.2345581000000010   0.5100223554736942
  61.1073074000000034 -13.5595198000000003  59.7691993999999980  -0.5100074140545120
  62.3944243999999983 -13.3914080000000002  61.5680083999999965  -0.4700062466220333
  63.3040275999999977 -13.1171722000000006  61.8703766000000002   0.3100165183113009
  61.3251723999999996 -13.6099566999999997  62.5264396999999974   0.0700095137164289
  61.0120391999999967 -14.6422776999999993  62.5780219999999971   0.0900100974326682
  61.9212455999999989 -13.6709470999999994  63.9324950999999970  -0.0899951560134858
  62.6224022000000033 -12.8096370999999998  63.9615172999999970   0.0900100974326682
  60.8524399000000003 -13.5263042000000002  64.9406586000000061  -0.2700004094596399
  60.3755035000000007 -12.5311822999999993  65.0694426999999962   0.0900100974326682
  60.1617202999999989 -14.3923483000000001  65.0254898000000026   0.0900100974326682
  61.4245070999999996 -13.5947189000000002  65.8905945000000060   0.0900100974326682
  62.7098579000000029 -14.9761190000000006  64.0426558999999997  -0.1799977827365629
  61.9218102000000030 -15.7557793000000004  64.1163025000000033   0.0900100974326682
  63.2716521999999983 -15.2637357999999992  63.1283340000000024   0.0900100974326682
  63.6578941000000000 -15.1132811999999994  65.2992248999999987  -0.2700004094596399
  64.4006423999999953 -14.2872610000000009  65.3174666999999971   0.0900100974326682
  63.0054244999999966 -15.0595064000000001  66.1968384000000043   0.0900100974326682
  64.1209563999999972 -16.1206263999999990  65.3709335000000067   0.0900100974326682
  60.0237655999999973 -12.7627553999999996  62.3442038999999966   0.5100223554736942
  58.8904724000000002 -13.2922211000000008  62.3129119999999972  -0.5100074140545120
  60.2086601000000030 -11.4591016999999997  62.2135010000000008  -0.4700062466220333
  61.1246909999999986 -11.0659417999999992  62.1956824999999967   0.3100165183113009
  59.2570114000000032 -10.4810084999999997  61.8233109000000027   0.0700095137164289
  58.5207328999999987 -10.4333466999999995  62.6119995000000031   0.0900100974326682
  59.8935966000000022  -9.0247059000000007  61.7770537999999974  -0.1799977827365629
  60.7279242999999980  -8.8401002999999996  61.0670319000000035   0.0900100974326682
  59.1364020999999980  -8.2292918999999998  61.6088561999999982   0.0900100974326682
  60.5294189000000031  -8.5592278999999998  63.1077080000000024  -0.0899951560134858
  61.1326904000000013  -9.3397349999999992  63.6187858999999989   0.0900100974326682
  61.4567337000000009  -7.3467855000000002  62.8213730000000012  -0.2700004094596399
  60.8982315000000014  -6.5778470000000002  62.2459259000000031   0.0900100974326682
  61.6818657000000030  -6.7614269000000000  63.7384261999999993   0.0900100974326682
  62.3285713000000001  -7.6477212999999997  62.2019690999999995   0.0900100974326682
  59.3807945000000004  -8.1460304000000008  64.0112610000000046  -0.2700004094596399
  58.5020370000000014  -8.7990817999999997  63.8225326999999965   0.0900100974326682
  59.6818160999999989  -8.2803354000000002  65.0722351000000003   0.0900100974326682
  59.0981789000000006  -7.0845808999999997  63.8445968999999991   0.0900100974326682
  58.5190010000000029 -10.6685572000000004  60.5155334000000025   0.5100223554736942
  57.2937240999999986 -10.7081385000000004  60.4007912000000005  -0.5100074140545120
  59.3143615999999980 -10.8684873999999994  59.4438056999999986  -0.4700062466220333
  60.3022537000000014 -10.7988309999999998  59.5587768999999980   0.3100165183113009
  58.8541183000000032 -10.8536748999999997  58.0380211000000017   0.0700095137164289
  58.0345458999999977 -10.1542043999999994  57.9642219999999995   0.0900100974326682
  59.9922485000000023 -10.3774470999999995  57.0506516000000019  -0.2800007013177596
  60.8587455999999989 -11.0471982999999998  57.2375526000000008   0.0900100974326682
  59.6042060999999990 -10.4714775000000007  56.0138778999999971   0.0900100974326682
  60.2059593000000035  -8.8876877000000007  57.2521552999999983   0.6200255659130106
  61.1551971000000023  -8.3694161999999999  56.6729468999999995  -0.7600147105075037
  59.3685837000000021  -8.1810864999999993  57.8555336000000011  -0.7600147105075037
  58.2246437000000014 -12.1718034999999993  57.5394440000000031   0.5100223554736942
  57.4332581000000033 -12.1844281999999993  56.6164551000000031  -0.5100074140545120
  58.4799575999999988 -13.3169584000000008  58.2294655000000034  -0.4700062466220333
  59.2795525000000012 -13.2961273000000002  58.8246383999999978   0.3100165183113009
  57.6036338999999984 -14.5185156000000006  58.1471976999999995   0.0700095137164289
  57.0083427000000000 -14.5705404000000005  57.2475738999999990   0.0900100974326682
  58.3832054000000014 -15.6858272999999997  58.3842392000000032  -0.0899951560134858
  58.9462851999999984 -15.5847654000000002  59.3366317999999993   0.0900100974326682
  57.7060584999999975 -17.0001658999999989  58.4233169999999973  -0.2700004094596399
  57.0677147000000033 -17.2314013999999993  57.5439033999999978   0.0900100974326682
  58.4515227999999993 -17.7770499999999991  58.6972884999999991   0.0900100974326682
  56.9776077000000001 -16.9146403999999997  59.2578011000000018   0.0900100974326682
  59.4883841999999987 -15.8609200000000001  57.2775306999999998  -0.1799977827365629
  60.3001099000000025 -15.1291493999999993  57.4773598000000021   0.0900100974326682
  59.9733962999999974 -16.8604622000000006  57.2782059000000032   0.0900100974326682
  59.0677871999999979 -15.6124276999999996  55.8562812999999991  -0.2700004094596399
  58.1062279000000004 -16.1402931000000009  55.6799735999999967   0.0900100974326682
  58.8358192000000031 -14.5261288000000004  55.8347015000000013   0.0900100974326682
  59.8090744000000001 -15.9551029000000000  55.1030311999999967   0.0900100974326682
  56.4337196000000034 -14.4449042999999993  59.0477942999999996   0.5100223554736942
  55.4060745000000026 -15.0465183000000007  58.6962891000000013  -0.5100074140545120
  56.6082230000000024 -13.6667938000000007  60.1319732999999985  -0.4700062466220333
  57.4670333999999983 -13.2228212000000003  60.3755950999999982   0.3100165183113009
  55.4883728000000005 -13.3664207000000008  61.0699882999999986   0.0700095137164289
  54.8167648000000014 -14.2093743999999997  61.0009040999999996   0.0900100974326682
  55.8926696999999990 -13.1775722999999996  62.5878906000000015  -0.1799977827365629
  56.5730019000000013 -13.9623536999999995  62.9823418000000004   0.0900100974326682
  56.3099518000000003 -12.1781406000000008  62.8355597999999986   0.0900100974326682
  54.6704178000000027 -13.4390134999999997  63.5250739999999965   0.5500235229061731
  54.0869865000000019 -14.5127754000000007  63.4681739999999976  -0.5500085814869907
  54.2163123999999996 -12.4489584000000004  64.2963333000000006  -0.6200106244938284
  53.4045905999999988 -12.6250134000000003  64.8532028000000054   0.3200168101694206
  54.5727119000000016 -11.5146207999999994  64.2953796000000040   0.3000162264531813
  54.5390663000000018 -12.3210715999999998  60.4871368000000018   0.5100223554736942
  53.3904610000000019 -12.3018961000000004  60.9542312999999965  -0.5100074140545120
  54.8608169999999973 -11.4722957999999995  59.4809532000000019  -0.4700062466220333
  55.8338164999999975 -11.4803391000000001  59.2636565999999974   0.3100165183113009
  53.8991469999999993 -10.5373076999999995  58.8497199999999978  -0.0199931130066482
  52.9533004999999974 -10.7474688999999994  59.3267974999999979   0.0900100974326682
  53.8799362000000031 -10.6909379999999992  57.7808800000000033   0.0900100974326682
  54.2205543999999975  -9.0963869000000006  59.1096001000000015   0.5100223554736942
  53.3359221999999988  -8.2932538999999998  58.9181975999999992  -0.5100074140545120
  55.4191055000000006  -8.8489065000000000  59.7041511999999983  -0.4700062466220333
  56.0895118999999980  -9.5745267999999992  59.8384323000000009   0.3100165183113009
  55.8650589000000011  -7.4940848000000004  60.0537415000000010  -0.0199931130066482
  55.3976134999999985  -6.8123139999999998  59.3587035999999983   0.0900100974326682
  56.9195861999999977  -7.3635354000000000  59.8605347000000023   0.0900100974326682
  55.6874846999999988  -7.0535126000000004  61.4615974000000023   0.5100223554736942
  55.7909965999999997  -5.8450704000000000  61.7244719999999987  -0.5100074140545120
  55.4732208000000000  -7.9232693000000003  62.4220237999999981  -0.4700062466220333
  55.3520316999999977  -8.8782443999999998  62.1625061000000017   0.3100165183113009
  55.3202781999999971  -7.7272644000000001  63.8695640999999981   0.0700095137164289
  55.8732795999999965  -6.8617825999999997  64.2035293999999936   0.0900100974326682
  53.8519782999999990  -7.7340331000000004  64.1595688000000024   0.0500089300001895
  53.4319991999999999  -7.0786246999999998  63.3668632999999986   0.0900100974326682
  53.2700539000000006  -8.6784639000000006  64.0984344000000021   0.0900100974326682
  53.5284691000000024  -6.9827064999999999  65.3173752000000007  -0.6600117919263071
  53.2121581999999975  -6.1196999999999999  65.0402985000000058   0.4300200206087370
  55.8361014999999981  -8.9028130000000001  64.5920105000000007   0.5100223554736942
  55.9881057999999996 -10.0208806999999993  63.9663962999999995  -0.5100074140545120
  56.2673873999999969  -8.9116812000000003  65.8491515999999990  -0.2900009931758792
  56.4157906000000011  -7.6804585000000003  66.5863341999999960   0.0000074707095912
  55.4634895000000014  -7.2059740999999997  66.9061889999999977   0.0900100974326682
  57.0437279000000004  -6.9357882000000002  66.0520247999999981   0.0900100974326682
  57.0316124000000002 -10.0466298999999992  66.4536133000000007   0.0200080544258305
  57.6027946000000028 -10.5468016000000002  65.6855163999999974   0.0900100974326682
  57.8420447999999965  -9.3240470999999996  67.5450210999999996  -0.1799977827365629
  58.7865676999999991  -8.9648933000000000  67.0832824999999957   0.0900100974326682
  58.2217178000000004  -9.9422054000000006  68.3864822000000032   0.0900100974326682
  57.0500182999999979  -8.0692491999999998  68.0149841000000066  -0.1799977827365629
  57.7192688000000018  -7.2677236000000001  68.3944321000000031   0.0900100974326682
  56.2895813000000018  -8.3099603999999996  68.7883606000000043   0.0900100974326682
  56.0479735999999988 -11.0431051000000000  66.9481811999999934   0.5100223554736942
  54.8804092000000026 -10.6510447999999993  67.2028808999999967  -0.5100074140545120
  56.3299942000000016 -12.3086777000000005  67.1686171999999999  -0.2900009931758792
  57.4036826999999974 -13.1578035000000000  66.5885695999999996   0.0000074707095912
  58.3894385999999983 -12.7294750000000008  66.8698959000000031   0.0900100974326682
  57.2781372000000033 -13.2974338999999997  65.4935531999999938   0.0900100974326682
  55.3291358999999972 -13.2031527000000004  67.8474197000000032   0.0200080544258305
  54.3203697000000005 -13.0053166999999998  67.5162658999999934   0.0900100974326682
  55.6293068000000019 -14.6759777000000007  67.4968032999999963  -0.1799977827365629
  55.0923232999999968 -14.9813346999999997  66.5733718999999979   0.0900100974326682
  55.3730927000000008 -15.4081849999999996  68.2921295000000015   0.0900100974326682
  57.1727829000000014 -14.5608816000000001  67.2735748000000058  -0.1799977827365629
  57.7006720999999985 -15.2897987000000004  66.6221694999999983   0.0900100974326682
  57.6761398000000014 -14.4259386000000003  68.2547684000000032   0.0900100974326682
  55.2227516000000023 -12.9631796000000001  69.2965317000000027   0.5100223554736942
  56.3485832000000002 -12.7802247999999992  69.7733307000000025  -0.5100074140545120
  54.0481071000000028 -12.9362172999999991  70.0481567000000069  -0.4700062466220333
  53.2131958000000012 -13.2388028999999996  69.5949707000000046   0.3100165183113009
  53.9252395999999976 -12.6401319999999995  71.3689650999999969   0.0700095137164289
  54.8495026000000010 -12.3194084000000004  71.8264312999999959   0.0900100974326682
  52.7961655000000007 -11.5749511999999992  71.5542449999999945  -0.1799977827365629
  51.8122253000000015 -12.0267172000000002  71.3050690000000031   0.0900100974326682
  52.7310486000000012 -11.3375654000000008  72.6376343000000020   0.0900100974326682
  52.9059639000000033 -10.3730469000000003  70.5528106999999949  -0.0899951560134858
  52.8944663999999989 -10.7753811000000006  69.5172881999999959   0.0900100974326682
  51.6414031999999992  -9.5397396000000008  70.7672043000000031  -0.2700004094596399
  51.5713805999999977  -9.0278367999999993  71.7507552999999945   0.0900100974326682
  51.4824103999999991  -8.6887454999999996  70.0708999999999946   0.0900100974326682
  50.6690406999999965 -10.0764046000000000  70.7960128999999938   0.0900100974326682
  54.1847381999999982  -9.6677952000000005  70.7868194999999929  -0.2700004094596399
  55.1033630000000016 -10.0758800999999991  70.3136367999999976   0.0900100974326682
  54.1355819999999994  -8.6361703999999992  70.3773726999999951   0.0900100974326682
  54.4323959000000031  -9.6518955000000002  71.8697509999999937   0.0900100974326682
  53.6185684000000009 -13.8113050000000008  72.1399306999999936   0.5100223554736942
  53.3259163000000029 -13.6830558999999994  73.3112182999999931  -0.5100074140545120
  53.7435303000000033 -15.0502157000000008  71.5064620999999931  -0.4700062466220333
  53.8901024000000035 -15.0854529999999993  70.5209274000000050   0.3100165183113009
  53.5100097999999988 -16.3261299000000015  72.1595382999999941   0.0700095137164289
  53.6624908000000005 -16.1631011999999998  73.2162170000000003   0.0900100974326682
  52.0565528999999998 -16.9104938999999987  71.9488982999999962   0.1400115567232666
  52.0510292000000021 -17.8056811999999987  72.6068649000000050   0.0900100974326682
  51.8103180000000023 -17.2078819000000003  70.6793212999999980  -0.6600117919263071
  51.7769203000000005 -16.3137225999999984  70.3315201000000059   0.4300200206087370
  50.9146728999999993 -15.9089784999999999  72.4456329000000068  -0.2700004094596399
  50.9523087000000032 -14.9134606999999999  71.9538498000000004   0.0900100974326682
  49.9530105999999989 -16.3684100999999984  72.1318588000000034   0.0900100974326682
  50.9530829999999995 -15.8242043999999993  73.5527266999999938   0.0900100974326682
  54.5095366999999982 -17.2883797000000001  71.6970673000000005   0.5100223554736942
  54.9223479999999995 -17.2159920000000000  70.5284575999999959  -0.5100074140545120
  54.9242782999999974 -18.1251449999999998  72.5631331999999958  -0.4700062466220333
  54.5826111000000012 -18.1456795000000000  73.4995421999999934   0.3100165183113009
  55.9160995000000014 -19.1168860999999985  72.3388290000000040   0.0700095137164289
  56.7945441999999971 -18.6744918999999996  71.8927154999999942   0.0900100974326682
  56.3895339999999976 -19.7536430000000003  73.6316376000000048  -0.1799977827365629
  56.7607803000000004 -18.9270114999999990  74.2744292999999942   0.0900100974326682
  55.5285225000000011 -20.1935253000000010  74.1788863999999961   0.0900100974326682
  57.5068206999999987 -20.7474899000000015  73.6018219000000045   0.0000074707095912
  58.8616638000000023 -20.4028454000000004  73.4517821999999967  -0.1149958856587850
  59.0306434999999965 -19.3414192000000007  73.3458710000000025   0.1150108270779674
  59.8898506000000026 -21.3255558000000001  73.5744705000000039  -0.1149958856587850
  60.9437943000000004 -21.0979537999999991  73.5129088999999993   0.1150108270779674
  59.5853119000000007 -22.6623440000000009  73.6852341000000024   0.1100106811489075
  60.6311722000000017 -23.6642361000000001  73.7620543999999967  -0.5400082896288710
  61.3650360000000035 -23.1822547999999991  74.1502990999999980   0.4300200206087370
  57.1943588000000034 -22.1699409000000003  73.7526627000000019  -0.1149958856587850
  56.1842308000000017 -22.5505791000000002  73.7866820999999931   0.1150108270779674
  58.2603531000000032 -23.0850182000000004  73.7689895999999976  -0.1149958856587850
  58.0133286000000012 -24.1069430999999987  74.0160828000000066   0.1150108270779674
  55.4930992000000032 -20.1785183000000004  71.3094100999999938   0.5100223554736942
  56.2325783000000001 -20.5233382999999989  70.3336029000000025  -0.5100074140545120
  54.1874961999999982 -20.6139201999999990  71.3230286000000007  -0.4700062466220333
  53.6121902000000006 -20.3638458000000000  72.0979537999999991   0.3100165183113009
  53.6661872999999972 -21.5258655999999995  70.2055510999999939   0.0700095137164289
  54.2929115000000024 -22.4037380000000006  70.2599792000000036   0.0900100974326682
  52.2896118000000030 -22.1460551999999993  70.5360718000000020  -0.1799977827365629
  51.7356223999999969 -21.3498859000000003  71.0778580000000062   0.0900100974326682
  51.7023009999999985 -22.4298533999999989  69.6367110999999994   0.0900100974326682
  52.3598861999999983 -23.2154388000000012  71.5988006999999982  -0.1799977827365629
  53.1014480999999989 -24.0227584999999983  71.4181289999999933   0.0900100974326682
  52.5667724999999990 -22.8899135999999999  72.6407013000000035   0.0900100974326682
  51.0411452999999966 -23.9656619999999982  71.6218566999999950  -0.1799977827365629
  50.3537216000000001 -23.2357520999999991  72.1003951999999941   0.0900100974326682
  50.6413383000000010 -24.0123004999999985  70.5863418999999936   0.0900100974326682
  51.1321410999999983 -25.1925200999999994  72.4526824999999945   0.2100135997301042
  51.6600913999999989 -25.9723091000000004  71.8631744000000054   0.0500089300001895
  51.5418128999999965 -24.8699474000000009  73.4337234000000052   0.0500089300001895
  49.8535079999999979 -25.8728352000000008  72.7589798000000059  -0.3000012850339989
  49.7554282999999984 -26.8734244999999987  72.4929046999999969   0.3300171020275403
  49.6657294999999976 -25.6777172000000000  73.7631073000000015   0.3300171020275403
  49.1496009999999970 -25.3627776999999988  72.1880569000000065   0.3300171020275403
  53.7881584000000004 -20.9569054000000001  68.7732773000000037   0.5100223554736942
  54.2228737000000010 -21.6671219000000015  67.8663176999999962  -0.5100074140545120
  53.5110855000000001 -19.6083220999999988  68.5893326000000059  -0.4700062466220333
  53.0169066999999998 -19.1569938999999998  69.3283234000000022   0.3100165183113009
  53.7214012000000025 -18.9140395999999988  67.3278198000000003   0.0700095137164289
  53.2810668999999990 -19.4583301999999989  66.5054702999999989   0.0900100974326682
  53.0457839999999976 -17.5579108999999995  67.3322296000000051  -0.1799977827365629
  51.9656524999999974 -17.7540665000000004  67.5029906999999980   0.0900100974326682
  53.4463158000000007 -16.8296509000000007  68.0694809000000021   0.0900100974326682
  52.9825287000000031 -16.8224640000000001  65.9813919000000055  -0.1799977827365629
  52.7514152999999979 -15.7656545999999995  66.2345047000000022   0.0900100974326682
  54.0029906999999980 -16.8861407999999997  65.5467452999999978   0.0900100974326682
  51.8885956000000022 -17.2763938999999986  65.0495757999999995   0.2000133078719846
  51.8935584999999975 -18.3448218999999995  64.7450103999999982   0.0900100974326682
  50.9411048999999991 -16.8939246999999995  65.4858016999999961   0.0900100974326682
  52.1508942000000033 -16.4699059000000005  63.7950324999999978  -0.7000129593587856
  52.9217185999999984 -15.8331108000000000  63.7771262999999990   0.4400203124668566
  51.4068642000000011 -16.3992100000000001  62.7075157000000019   0.6400261496292500
  50.2758140999999981 -16.9896908000000018  62.4506798000000032  -0.8000158779399824
  49.7401084999999981 -16.9880771999999993  61.6062774999999974   0.4600208961830959
  49.9653664000000006 -17.5133018000000007  63.2440567000000016   0.4600208961830959
  51.8431969000000024 -15.6182145999999999  61.7126349999999988  -0.8000158779399824
  51.1018867000000014 -15.1514682999999994  61.2303428999999966   0.4600208961830959
  52.6817283999999972 -15.0996532000000006  61.8798485000000014   0.4600208961830959
  55.2074890000000025 -18.7554091999999990  66.8787918000000019   0.5100223554736942
  55.5987206000000000 -18.9659462000000012  65.7216492000000017  -0.5100074140545120
  56.1183090000000036 -18.4053268000000010  67.8948134999999979  -0.4700062466220333
  55.6720200000000034 -18.2403411999999996  68.7709502999999955   0.3100165183113009
  57.5322533000000007 -18.2280693000000014  67.6978072999999938   0.0700095137164289
  57.6552620000000005 -17.4348582999999984  66.9752502000000050   0.0900100974326682
  58.1995087000000026 -17.6903286000000008  69.0135956000000022  -0.1799977827365629
  57.8204802999999998 -16.6721706000000012  69.2459946000000031   0.0900100974326682
  57.6721763999999979 -18.1780757999999985  69.8611525999999969   0.0900100974326682
  59.6706657000000007 -17.8718089999999989  69.0808562999999936   0.0000074707095912
  60.1031914000000000 -18.9163150999999985  69.8948668999999967  -0.1149958856587850
  59.4390143999999978 -19.6011448000000001  70.4011002000000019   0.1150108270779674
  61.4408073000000030 -19.0949725999999984  70.1569061000000005  -0.1149958856587850
  61.8434714999999997 -19.7466717000000003  70.9181899999999956   0.1150108270779674
  62.4313392999999976 -18.4062309000000006  69.4160308999999955  -0.1149958856587850
  63.4708785999999989 -18.6308040999999989  69.6040114999999986   0.1150108270779674
  60.6590194999999994 -17.1080933000000002  68.4001312000000041  -0.1149958856587850
  60.3974074999999999 -16.3344687999999998  67.6934052000000008   0.1150108270779674
  62.0009841999999978 -17.3423538000000015  68.5931472999999983  -0.1149958856587850
  62.7735138000000035 -16.8466129000000002  68.0240706999999958   0.1150108270779674
  58.1545792000000006 -19.5093670000000010  67.0717544999999973   0.5100223554736942
  58.9589653000000027 -19.3608437000000002  66.1338120000000060  -0.5100074140545120
  57.7826117999999980 -20.6591166999999984  67.6543503000000044  -0.4700062466220333
  57.2639313000000030 -20.6784840000000010  68.5055923000000035   0.3100165183113009
  58.1527710000000013 -21.9905566999999991  67.2439650999999969   0.0700095137164289
  59.2209739999999982 -22.1192969999999995  67.1503677000000039   0.0900100974326682
  57.6409263999999979 -22.9796103999999985  68.3507156000000009  -0.1799977827365629
  56.5406760999999989 -22.8478642000000001  68.4308242999999976   0.0900100974326682
  57.8402900999999972 -24.0115565999999987  67.9906311000000017   0.0900100974326682
  58.4715575999999970 -23.0061569000000006  69.6958846999999935  -0.0899951560134858
  58.2105407999999969 -22.1410617999999992  70.3422623000000016   0.0900100974326682
  58.0916594999999987 -24.3086300000000008  70.4169464000000005  -0.2700004094596399
  58.2917479999999983 -25.2054386000000008  69.7924347000000012   0.0900100974326682
  58.6498794999999973 -24.4452838999999997  71.3677596999999935   0.0900100974326682
  56.9964026999999973 -24.4114532000000004  70.5724258000000049   0.0900100974326682
  59.9876633000000012 -22.9383450000000018  69.3820266999999973  -0.2700004094596399
  60.5008201999999997 -23.1425896000000009  70.3460158999999976   0.0900100974326682
  60.1805457999999973 -23.7791634000000016  68.6819229000000036   0.0900100974326682
  60.2278708999999992 -21.9600887000000000  68.9133759000000055   0.0900100974326682
  57.6182403999999977 -22.3253230999999985  65.8510131999999970   0.5100223554736942
  58.3591193999999973 -22.8690643000000016  65.0230865000000051  -0.5100074140545120
  56.3342475999999976 -22.0313167999999990  65.5093001999999984  -0.4700062466220333
  55.6170844999999971 -21.9976653999999989  66.2010726999999974   0.3100165183113009
  55.8253860000000017 -22.1201839000000007  64.1328888000000035   0.0700095137164289
  56.1098136999999966 -23.0809803000000002  63.7299270999999976   0.0900100974326682
  54.2840728999999982 -21.9731293000000001  64.0991364000000061  -0.0899951560134858
  53.8361854999999991 -22.9275969999999987  64.4494324000000063   0.0900100974326682
  54.0006637999999981 -21.0742416000000006  64.6873626999999942   0.0900100974326682
  54.0249556999999996 -22.5366782999999984  61.6304435999999995  -0.3600030361827169
  54.5689774000000014 -23.3756580000000014  61.6430739999999986   0.3200168101694206
  53.8151741000000001 -21.7007370000000002  62.7644043000000025  -0.0499939885810072
  53.3819084000000004 -21.9732780000000005  60.5425834999999992   0.2500147671625829
  53.3599472000000006 -22.4823284000000001  59.5789985999999985   0.1300112648651469
  52.7880898000000016 -20.8492584000000001  60.9042778000000027  -0.7000129593587856
  53.0514144999999999 -20.7184714999999997  62.2888870000000026   0.2200138915882239
  52.5129967000000022 -19.8776836000000010  62.7085037000000014   0.1000103892907879
  56.6197510000000008 -21.2979735999999988  63.0266189999999966   0.5100223554736942
  56.9017219999999995 -21.7180804999999992  61.8940085999999994  -0.5100074140545120
  56.8580437000000032 -20.0701065000000014  63.4349059999999980  -0.4700062466220333
  56.5095519999999993 -19.8200283000000006  64.3349228000000011   0.3100165183113009
  57.6932678000000010 -19.1489906000000012  62.6846007999999983   0.0700095137164289
  57.3888474000000031 -18.9317397999999990  61.6714248999999981   0.0900100974326682
  57.6910286000000028 -17.7595387000000002  63.3716277999999988  -0.0899951560134858
  57.6477927999999977 -17.8675499000000002  64.4765167000000048   0.0900100974326682
  58.9745521999999980 -16.8656158000000005  63.1155814999999976  -0.2700004094596399
  59.7764548999999974 -17.1178607999999990  63.8419838000000013   0.0900100974326682
  59.3241692000000000 -16.9405192999999983  62.0636864000000017   0.0900100974326682
  58.6962090000000032 -15.8277044000000000  63.3976898000000020   0.0900100974326682
  56.4312171999999990 -16.8993092000000011  63.0905380000000022  -0.1799977827365629
  56.1219559000000032 -16.2403487999999996  63.9298514999999981   0.0900100974326682
  56.7661858000000024 -16.1785545000000006  62.3142471000000029   0.0900100974326682
  55.1804810000000003 -17.6336765000000000  62.4638214000000005  -0.2700004094596399
  54.4608802999999995 -16.8395538000000009  62.1708106999999970   0.0900100974326682
  55.4397658999999976 -18.0652484999999992  61.4734534999999980   0.0900100974326682
  54.7292289999999966 -18.4065437000000003  63.1221312999999995   0.0900100974326682
  59.0791588000000019 -19.7122688000000004  62.5032883000000012   0.5100223554736942
  59.6515427000000003 -19.6355629000000000  61.4065665999999979  -0.5100074140545120
  59.7194976999999980 -20.1177940000000000  63.5887947000000011  -0.4700062466220333
  59.3775673000000026 -19.9953670999999993  64.5172881999999959   0.3100165183113009
  60.8859710999999990 -20.8639296999999999  63.4709816000000018   0.0700095137164289
  61.6260146999999989 -20.2702503000000007  62.9549560999999969   0.0900100974326682
  61.3231964000000005 -21.2771015000000006  64.8267440999999991  -0.1799977827365629
  60.5415840000000003 -21.7899113000000000  65.4271087999999992   0.0900100974326682
  62.1876677999999998 -21.9693794000000011  64.7386245999999943   0.0900100974326682
  61.9846878000000032 -20.1472854999999988  65.6997374999999977  -0.0899951560134858
  61.1450272000000012 -19.7951487999999998  66.3363571000000007   0.0900100974326682
  63.0085029999999975 -20.7755432000000013  66.7303162000000043  -0.2700004094596399
  63.8876418999999984 -21.0508041000000006  66.1092910999999930   0.0900100974326682
  63.3699303000000000 -20.0710258000000010  67.5096359000000064   0.0900100974326682
  62.7965317000000027 -21.7607306999999999  67.1980743000000018   0.0900100974326682
  62.6726837000000003 -19.0029545000000013  64.9532013000000035  -0.2700004094596399
  63.3839492999999976 -18.5133705000000006  65.6522980000000018   0.0900100974326682
  63.3765221000000025 -19.3933430000000016  64.1873549999999966   0.0900100974326682
  61.9436836000000000 -18.3276710999999999  64.4563370000000049   0.0900100974326682
  60.8954543999999984 -22.1215438999999989  62.6254691999999977   0.5100223554736942
  61.8716506999999964 -22.4070225000000001  61.9827727999999993  -0.5100074140545120
  59.8051071000000007 -22.8371142999999996  62.7047005000000013  -0.4700062466220333
  59.1145934999999980 -22.6359652999999987  63.3951606999999981   0.3100165183113009
  59.5420074000000028 -24.0160027000000014  61.8925590999999997   0.0700095137164289
  60.3537330999999995 -24.7193985000000005  62.0054169000000002   0.0900100974326682
  58.3086281000000000 -24.8320198000000012  62.3450393999999974   0.0500089300001895
  57.3346863000000013 -24.3389567999999983  62.1385269000000022   0.0900100974326682
  58.2615051000000008 -25.7815246999999985  61.7701224999999994   0.0900100974326682
  58.4246825999999970 -25.1698856000000006  63.7021178999999975  -0.6600117919263071
  58.5105019000000013 -24.3111324000000018  64.1225739000000061   0.4300200206087370
  59.4822310999999999 -23.7730330999999993  60.3463707000000014   0.5100223554736942
  59.9609108000000006 -24.5119286000000010  59.4964905000000002  -0.5100074140545120
  58.9110451000000026 -22.6055031000000000  59.9856261999999987  -0.4700062466220333
  58.3350944999999967 -22.1859055000000005  60.6829184999999995   0.3100165183113009
  58.8638763000000012 -22.2038897999999989  58.5955391000000034   0.0700095137164289
  58.6158829000000026 -23.0588093000000001  57.9839745000000022   0.0900100974326682
  57.8490066999999968 -21.0259761999999988  58.4628105000000033  -0.1799977827365629
  58.0459670999999986 -20.1604938999999987  59.1309966999999972   0.0900100974326682
  57.9599113000000017 -20.7239246000000001  57.3994254999999995   0.0900100974326682
  56.3371161999999970 -21.4025229999999986  58.5600777000000008  -0.0899951560134858
  56.1454468000000020 -21.6051502000000006  59.6354941999999966   0.0900100974326682
  55.4374084000000025 -20.2420025000000017  58.2605057000000031  -0.2700004094596399
  55.5860862999999981 -19.8900337000000000  57.2172698999999980   0.0900100974326682
  54.3682250999999965 -20.4868735999999991  58.4371337999999980   0.0900100974326682
  55.6112365999999980 -19.3357123999999985  58.8791695000000033   0.0900100974326682
  55.9256896999999995 -22.7096900999999995  57.8096389999999971  -0.2700004094596399
  54.8496093999999985 -22.9856319000000013  57.8245239000000026   0.0900100974326682
  56.1873817000000031 -22.6064091000000005  56.7348479999999995   0.0900100974326682
  56.5435219000000018 -23.5279960999999993  58.2374038999999968   0.0900100974326682
  60.3110351999999992 -21.6961459999999988  58.1223754999999969   0.5100223554736942
  60.6087188999999995 -21.7604733000000010  56.8993834999999990  -0.5100074140545120
  61.1741905000000017 -21.2530651000000006  59.0424537999999970  -0.4700062466220333
  60.9163895000000011 -21.0781230999999991  59.9895210000000034   0.3100165183113009
  62.4842796000000007 -20.7500153000000012  58.7184714999999997   0.0700095137164289
  62.4396782000000030 -20.5078163000000018  57.6669235000000029   0.0900100974326682
  62.9648894999999982 -19.6839008000000000  59.7218131999999997  -0.1799977827365629
  62.9453048999999965 -20.0859698999999985  60.7573241999999993   0.0900100974326682
  64.0509949000000063 -19.5359420999999998  59.5407180999999994   0.0900100974326682
  62.3314743000000036 -18.3610344000000012  59.7066803000000021  -0.0899951560134858
  61.2935294999999982 -18.4158611000000008  60.0991020000000020   0.0900100974326682
  63.0974426000000008 -17.4006900999999985  60.5569305000000000  -0.2700004094596399
  64.1437301999999931 -17.4429091999999990  60.1856879999999990   0.0900100974326682
  62.6602249000000029 -16.3855438000000007  60.4445151999999979   0.0900100974326682
  63.0996017000000009 -17.6458988000000012  61.6405334000000025   0.0900100974326682
  62.3447952000000001 -17.6968917999999995  58.3374748000000025  -0.2700004094596399
  61.9149894999999972 -16.6725978999999995  58.3172149999999974   0.0900100974326682
  63.4178543000000019 -17.5812302000000003  58.0738601999999986   0.0900100974326682
  61.9732131999999964 -18.1713200000000015  57.4041137999999975   0.0900100974326682
  63.4839325000000017 -21.8505229999999990  58.7320938000000012   0.5100223554736942
  64.6215133999999978 -21.5969371999999993  58.4581680000000006  -0.5100074140545120
  63.0552902000000017 -23.1519146000000013  58.8501167000000009  -0.4700062466220333
  62.0915527000000012 -23.4033355999999984  58.8949280000000002   0.3100165183113009
  63.9797821000000013 -24.2857818999999999  58.7739563000000018  -0.0199931130066482
  64.3532639000000017 -24.2311516000000005  57.7620659000000032   0.0900100974326682
  63.4352760000000018 -25.1926173999999996  58.9920424999999966   0.0900100974326682
  65.2010498000000069 -24.2796191999999991  59.6790160999999983   0.5100223554736942
  65.1805724999999967 -23.8539104000000002  60.8450737000000004  -0.5100074140545120
  66.3535308999999955 -24.7913512999999988  59.1901168999999996  -0.4700062466220333
  66.3286209000000042 -25.1737366000000016  58.2696990999999969   0.3100165183113009
  67.6842498999999975 -24.8504410000000000  59.6877251000000015   0.0700095137164289
  67.7742690999999979 -25.5646209999999989  60.4928589000000017   0.0900100974326682
  68.5673294000000055 -25.6229076000000013  58.5754013000000029  -0.2800007013177596
  68.4876404000000036 -24.9473400000000005  57.6970099999999988   0.0900100974326682
  69.6384888000000046 -25.6596413000000005  58.8679428000000016   0.0900100974326682
  68.0860748000000058 -27.0330924999999986  58.2960471999999967   0.6200255659130106
  67.6996460000000013 -27.7192936000000003  59.3544922000000028  -0.7600147105075037
  67.7496948000000003 -27.3584460999999983  57.1608962999999974  -0.7600147105075037
  68.2535095000000069 -23.5745125000000009  60.3171425000000028   0.5100223554736942
  68.1441192999999998 -22.5254058999999991  59.6487999000000002  -0.5100074140545120
  68.8138962000000021 -23.5884113000000006  61.4358749000000017  -0.2900009931758792
  68.5458526999999975 -24.5387936000000018  62.5526695000000004   0.0000074707095912
  68.8228072999999938 -25.5600586000000014  62.2140999000000008   0.0900100974326682
  67.5088348000000025 -24.4314098000000008  62.9365807000000004   0.0900100974326682
  69.6580581999999993 -22.4620971999999988  61.9788475000000005   0.0200080544258305
  69.2315521000000018 -21.5059451999999993  61.7137680000000017   0.0900100974326682
  69.8499755999999934 -22.7463303000000003  63.5093613000000019  -0.1799977827365629
  69.0181273999999974 -22.2330092999999991  64.0374297999999982   0.0900100974326682
  70.8456649999999968 -22.5353718000000001  63.9548072999999988   0.0900100974326682
  69.5726317999999964 -24.2156543999999982  63.5968245999999979  -0.1799977827365629
  69.0632858000000027 -24.5635376000000001  64.5208664000000027   0.0900100974326682
  70.5043869000000001 -24.7643890000000013  63.3417701999999991   0.0900100974326682
  71.0086287999999968 -22.4446849999999998  61.3034096000000019   0.5100223554736942
  71.5911865000000063 -23.5018940000000001  61.0564650999999969  -0.5100074140545120
  71.5475615999999945 -21.2267036000000004  60.9964293999999967  -0.4700062466220333
  71.0521011000000016 -20.3645591999999986  61.0687714000000028   0.3100165183113009
  72.8769530999999944 -21.0611229000000009  60.5069962000000032   0.0700095137164289
  73.0640029999999996 -21.7967776999999998  59.7387352000000007   0.0900100974326682
  73.1997070000000036 -19.6759720000000016  59.9913634999999985  -0.1799977827365629
  73.0053939999999955 -18.9163150999999985  60.7784347999999994   0.0900100974326682
  74.2927399000000008 -19.6640854000000012  59.7927170000000032   0.0900100974326682
  72.4361267000000026 -19.2957535000000000  58.6765442000000021  -0.2800007013177596
  72.3581008999999966 -20.1578598000000007  57.9801178000000021   0.0900100974326682
  71.3972473000000036 -19.0337047999999989  58.9704169999999976   0.0900100974326682
  72.9613418999999936 -18.0904522000000014  57.9008407999999974   0.6200255659130106
  73.1530838000000045 -18.2056599000000006  56.6564636000000021  -0.7600147105075037
  72.9436568999999935 -17.0052643000000003  58.5240974000000023  -0.7600147105075037
  73.8811417000000006 -21.4162788000000006  61.6771621999999979   0.5100223554736942
  73.5993194999999929 -21.2433471999999988  62.9025725999999992  -0.5100074140545120
  75.0388870000000026 -21.9730224999999990  61.2888298000000020  -0.4700062466220333
  75.2429580999999956 -21.9797915999999987  60.3129654000000031   0.3100165183113009
  75.8677596999999935 -22.6287002999999984  62.2864189000000010   0.0700095137164289
  75.3077926999999931 -23.0467338999999996  63.1098785000000007   0.0900100974326682
  76.7901839999999964 -23.7254581000000009  61.6734200000000001  -0.0899951560134858
  77.3229599000000007 -24.1819324000000009  62.5348740000000021   0.0900100974326682
  75.9169006000000053 -24.7914314000000005  60.9531211999999982  -0.2700004094596399
  76.5346985000000046 -25.6073112000000016  60.5206871000000035   0.0900100974326682
  75.1966934000000009 -25.1702231999999988  61.7095145999999986   0.0900100974326682
  75.4578400000000045 -24.3830661999999982  60.0274733999999981   0.0900100974326682
  77.7837372000000045 -23.1613274000000011  60.6488686000000001  -0.2700004094596399
  78.4832916000000012 -23.8400822000000012  60.1157378999999992   0.0900100974326682
  77.1973267000000050 -22.6513747999999993  59.8549003999999982   0.0900100974326682
  78.3518523999999985 -22.3319511000000013  61.1218375999999992   0.0900100974326682
  76.7035293999999936 -21.5056380999999988  63.0748786999999993   0.5100223554736942
  76.9158324999999934 -20.3841991000000000  62.5510826000000009  -0.5100074140545120
  77.3316956000000033 -21.8610171999999991  64.1475676999999962  -0.2900009931758792
  77.0558242999999976 -22.9766311999999999  65.0476074000000040   0.0000074707095912
  77.3047485000000023 -24.0004786999999986  64.6953201000000035   0.0900100974326682
  75.9819030999999967 -22.9872340999999984  65.3320312000000030   0.0900100974326682
  78.5520096000000052 -21.2406998000000016  64.6155318999999935   0.0200080544258305
  78.1344681000000065 -20.3083686999999991  64.9659805000000006   0.0900100974326682
  78.9946213000000057 -22.0257225000000005  65.8067321999999990  -0.1799977827365629
  79.4977798000000035 -21.4097079999999984  66.5824127000000061   0.0900100974326682
  79.6948395000000005 -22.8143864000000001  65.4574051000000026   0.0900100974326682
  77.7952956999999969 -22.7891426000000017  66.3571091000000024  -0.1799977827365629
  77.3016434000000032 -22.0721930999999998  67.0474930000000029   0.0900100974326682
  78.1750870000000049 -23.6698550999999995  66.9178390999999948   0.0900100974326682
  79.7228699000000063 -21.0556641000000013  63.6928253000000026   0.5100223554736942
  80.1759337999999957 -22.0603885999999996  63.1340484999999987  -0.5100074140545120
  80.1895599000000061 -19.7973061000000001  63.5559731000000028  -0.4700062466220333
  79.7564162999999979 -19.1549167999999987  64.1834412000000043   0.3100165183113009
  81.3196030000000007 -19.3933430000000016  62.7416077000000030   0.0700095137164289
  81.0614242999999988 -19.7134685999999988  61.7429770999999974   0.0900100974326682
  81.4837722999999983 -17.8727912999999994  62.5681725000000029  -0.0899951560134858
  82.2655945000000060 -17.6415271999999987  61.8134536999999966   0.0900100974326682
  80.2472762999999958 -17.2796668999999987  61.9200210999999996  -0.2700004094596399
  80.2306289999999933 -17.6193695000000012  60.8623581000000016   0.0900100974326682
  79.3074646000000030 -17.4684428999999994  62.4816588999999993   0.0900100974326682
  80.3430175999999960 -16.1745358000000010  61.9819869999999966   0.0900100974326682
  81.7956772000000001 -17.2680472999999992  63.9372406000000026  -0.2700004094596399
  82.7551270000000017 -17.7231063999999989  64.2638931000000042   0.0900100974326682
  81.9167709000000031 -16.1686076999999990  63.8328666999999967   0.0900100974326682
  81.1286391999999950 -17.5618705999999989  64.7757186999999988   0.0900100974326682
  82.5958938999999930 -20.2076148999999994  62.8458138000000019   0.5100223554736942
  82.7728194999999971 -20.9636326000000004  63.7939071999999996  -0.5100074140545120
  83.5356139999999954 -20.2086773000000015  61.9090194999999994  -0.4700062466220333
  83.4129027999999977 -19.5800915000000018  61.1449318000000019   0.3100165183113009
  84.8464890000000054 -20.8441867999999992  62.0020256000000032   0.0700095137164289
  84.7361144999999993 -21.9054603999999991  62.1691131999999982   0.0900100974326682
  85.7834395999999941 -20.8221187999999984  60.7374687000000009  -0.1799977827365629
  86.7775421000000051 -21.3106499000000014  60.8236732000000018   0.0900100974326682
  85.2892609000000022 -21.3306828000000017  59.8822136000000000   0.0900100974326682
  86.1494979999999941 -19.3940295999999996  60.2898712000000003  -0.1799977827365629
  85.2887115000000051 -18.7527980999999997  60.0032234000000031   0.0900100974326682
  86.7077713000000045 -18.9400711000000008  61.1363792000000004   0.0900100974326682
  87.1325683999999967 -19.2115326000000017  59.0870627999999982   0.2000133078719846
  87.3278731999999991 -18.1666355000000017  58.7640075999999993   0.0900100974326682
  88.1278609999999958 -19.6415290999999996  59.3296204000000031   0.0900100974326682
  86.4663695999999931 -19.9108981999999983  57.9182662999999991  -0.7000129593587856
  85.4898833999999965 -20.0801601000000005  58.0517463999999990   0.4400203124668566
  86.8440398999999985 -19.9625586999999989  56.7016334999999998   0.6400261496292500
  88.0430450000000064 -19.6586533000000010  56.2983971000000025  -0.8000158779399824
  88.2562103000000064 -19.8359489000000018  55.3376007000000030   0.4600208961830959
  88.8095703000000043 -19.4818420000000003  56.9158058000000011   0.4600208961830959
  86.0318146000000041 -20.3753147000000006  55.7386168999999967  -0.8000158779399824
  86.1081772000000001 -20.0430163999999991  54.7985419999999976   0.4600208961830959
  85.1201781999999980 -20.5465012000000016  56.1122855999999999   0.4600208961830959
  85.6586913999999950 -20.3324832999999998  63.2331543000000025   0.5100223554736942
  85.6250610000000023 -19.2100353000000013  63.6072577999999993  -0.5100074140545120
  86.3443221999999935 -21.2598953000000002  63.9360123000000016  -0.4700062466220333
  86.4859847999999971 -22.1708965000000013  63.5565185999999969   0.3100165183113009
  87.2576370000000026 -20.9312897000000007  65.0549088000000069   0.0700095137164289
  86.7534102999999988 -20.2516211999999989  65.7258834999999948   0.0900100974326682
  87.6906280999999979 -22.0968723000000011  65.9056015000000031  -0.1799977827365629
  88.3151397999999972 -22.8625793000000002  65.3976593000000008   0.0900100974326682
  88.2805556999999936 -21.8160610000000013  66.8041840000000064   0.0900100974326682
  86.4562377999999967 -22.7978020000000008  66.4791182999999961   0.5500235229061731
  85.2994460999999973 -22.4503975000000011  66.3739776999999975  -0.5500085814869907
  86.7810439999999943 -23.9564036999999992  67.1420975000000055  -0.6200106244938284
  85.9445496000000020 -24.4211558999999987  67.4324187999999936   0.3200168101694206
  87.7459869000000054 -24.1884860999999987  67.2646483999999987   0.3000162264531813
  88.4804840000000041 -20.1909618000000002  64.5674743999999947   0.5100223554736942
  88.9918212999999980 -20.3258209000000001  63.4814567999999966  -0.5100074140545120
  88.9512557999999984 -19.3102646000000000  65.4200134000000020  -0.4700062466220333
  88.5847626000000048 -19.2367629999999998  66.3442916999999994   0.3100165183113009
  90.0902327999999954 -18.4000434999999989  65.0372162000000031   0.0700095137164289
  90.0264358999999956 -17.8704242999999998  64.0981522000000012   0.0900100974326682
  90.1953429999999940 -17.1836890999999987  65.9986267000000026  -0.1799977827365629
  90.4670028999999971 -17.5580329999999982  67.0087661999999966   0.0900100974326682
  91.1252594000000045 -16.6135178000000003  65.7877045000000038   0.0900100974326682
  89.0759735000000035 -16.1777020000000000  65.9169997999999993  -0.0899951560134858
  88.1341629000000069 -16.6874198999999983  65.6212081999999981   0.0900100974326682
  88.7313079999999985 -15.5398282999999999  67.2526093000000031  -0.2700004094596399
  87.8164519999999982 -14.9251289000000007  67.1129607999999962   0.0900100974326682
  88.5931853999999959 -16.3216628999999998  68.0297699000000051   0.0900100974326682
  89.5730437999999936 -14.8928328000000008  67.5800171000000063   0.0900100974326682
  89.4591903999999971 -15.1133156000000000  64.9066543999999936  -0.2700004094596399
  90.4812163999999939 -14.7408266000000001  65.1326293999999990   0.0900100974326682
  89.4529723999999931 -15.4616813999999998  63.8517036000000004   0.0900100974326682
  88.7492447000000055 -14.2618399000000000  64.9792479999999983   0.0900100974326682
  91.4329680999999965 -19.0740051000000008  64.8586731000000043   0.5100223554736942
  91.7330780000000061 -20.1570816000000015  65.2555007999999930  -0.5100074140545120
  92.1524200000000064 -18.4702339000000002  63.8958701999999974  -0.4700062466220333
  91.9771728999999993 -17.5287703999999991  63.6184806999999992   0.3100165183113009
  93.3751677999999998 -18.9513205999999990  63.3736687000000032   0.0700095137164289
  93.5171050999999949 -19.9813727999999990  63.6656493999999995   0.0900100974326682
  93.4345778999999936 -18.8519992999999992  61.7930869999999999   0.1400115567232666
  93.4477614999999986 -17.8032226999999992  61.4267310999999978   0.0900100974326682
  92.2838287000000008 -19.4809607999999983  61.1816329999999979  -0.6600117919263071
  91.5345764000000059 -18.9881458000000016  61.5242081000000027   0.4300200206087370
  94.5597075999999959 -19.5144711000000015  61.0748558000000017  -0.2700004094596399
  94.6409301999999997 -20.5938969000000007  61.3249740999999986   0.0900100974326682
  94.4710769999999940 -19.4016398999999993  59.9731597999999977   0.0900100974326682
  95.4334412000000043 -18.9756584000000004  61.4997901999999996   0.0900100974326682
  94.6090851000000015 -18.1174506999999991  63.8419876000000031   0.5100223554736942
  94.5519027999999935 -16.9405746000000015  63.6434096999999994  -0.5100074140545120
  95.7400588999999940 -18.7197342000000013  64.4512481999999949  -0.4700062466220333
  95.7281112999999948 -19.6589546000000013  64.7855224999999990   0.3100165183113009
  96.9589844000000056 -17.9858931999999996  64.9402771000000030   0.0700095137164289
  96.6875991999999940 -17.3132534000000007  65.7404633000000018   0.0900100974326682
  98.0015793000000031 -18.9280930000000005  65.4558868000000018  -0.2700004094596399
  98.9270781999999969 -18.3521748000000002  65.6706389999999942   0.0900100974326682
  97.6258698000000038 -19.3817120000000003  66.3978958000000006   0.0900100974326682
  98.2671356000000031 -19.7609996999999993  64.7702637000000010   0.0900100974326682
  97.6242675999999960 -17.2565860999999998  63.8096312999999995   0.5100223554736942
  98.2118148999999931 -16.2240734000000018  64.0024185000000045  -0.5100074140545120
  97.6195297000000011 -17.8732566999999989  62.6418571000000028  -0.4700062466220333
  97.2998427999999933 -18.8093967000000006  62.5175551999999968   0.3100165183113009
  98.2248153999999971 -17.1625233000000001  61.4589461999999997   0.0700095137164289
  99.2820662999999968 -16.9783153999999996  61.5801201000000020   0.0900100974326682
  98.2470703000000043 -18.0988101999999991  60.1797447000000005  -0.1799977827365629
  97.2406845000000004 -18.2240752999999991  59.7260666000000029   0.0900100974326682
  98.8553085000000067 -17.5621204000000013  59.4205779999999990   0.0900100974326682
  98.9733276000000046 -19.4328116999999985  60.2241210999999979  -0.2800007013177596
  99.1634978999999959 -19.8098679000000004  59.1965027000000035   0.0900100974326682
  99.9501266000000044 -19.2842960000000012  60.7321892000000005   0.0900100974326682
  98.2733001999999942 -20.6267871999999990  60.8081664999999987   0.6200255659130106
  98.0026016000000055 -20.5989436999999995  62.0721778999999998  -0.7600147105075037
  97.9737700999999959 -21.6752624999999988  60.0988997999999981  -0.7600147105075037
  97.7364960000000025 -15.7586516999999997  61.0554276000000016   0.5100223554736942
  98.4577254999999951 -14.9263849000000004  60.4830092999999991  -0.5100074140545120
  96.4135437000000053 -15.4218855000000001  61.1865807000000004  -0.4700062466220333
  95.8350676999999962 -16.1333388999999983  61.5779952999999978   0.3100165183113009
  95.8884888000000046 -14.1215838999999992  60.8161429999999967   0.0700095137164289
  96.3225479000000036 -13.8985509999999994  59.8526877999999982   0.0900100974326682
  94.3264465000000030 -14.1048221999999992  60.7794112999999996  -0.2800007013177596
  93.8537139999999965 -14.6297902999999998  61.6368751999999986   0.0900100974326682
  93.8719559000000032 -13.0993910000000007  60.6495590000000036   0.0900100974326682
  93.8260573999999963 -14.9601878999999993  59.6393051000000014   0.6200255659130106
  92.7988892000000050 -15.6224650999999994  59.8995132000000012  -0.7600147105075037
  94.3843231000000031 -14.9656915999999995  58.4726752999999988  -0.7600147105075037
  96.3421021000000053 -13.0896845000000006  61.8955994000000018   0.5100223554736942
  96.5649796000000009 -11.9001178999999997  61.6316108999999983  -0.5100074140545120
  96.5641403000000054 -13.5447129999999998  63.1275253000000021  -0.4700062466220333
  96.3052596999999935 -14.4533348000000004  63.4459686000000005   0.3100165183113009
  97.2671890000000019 -12.7216433999999996  64.1110000999999983   0.0700095137164289
  96.8767090000000053 -11.7147378999999994  64.1191483000000062   0.0900100974326682
  96.9987258999999966 -13.2508526000000000  65.5453186000000017  -0.1799977827365629
  97.3209075999999982 -14.3120955999999993  65.6108550999999949   0.0900100974326682
  97.5819855000000018 -12.6900996999999993  66.3066939999999931   0.0900100974326682
  95.5165939000000037 -13.1915215999999997  65.9255066000000056   0.0000074707095912
  94.8899765000000031 -11.9948359000000000  66.4504088999999993  -0.1149958856587850
  95.5914307000000036 -11.1746855000000007  66.4919280999999955   0.1150108270779674
  93.6147155999999967 -11.9980668999999995  67.0305862000000019  -0.1149958856587850
  93.2052001999999931 -11.1138171999999997  67.4961852999999934   0.1150108270779674
  92.8349685999999963 -13.1781845000000004  66.9426040999999969  -0.1149958856587850
  91.8478850999999992 -13.1104412000000004  67.3755646000000041   0.1150108270779674
  94.6012649999999979 -14.2914305000000006  65.7979888999999929  -0.1149958856587850
  94.8945922999999993 -15.2212458000000002  65.3334427000000062   0.1150108270779674
  93.2883987000000019 -14.2811021999999994  66.2313460999999961  -0.1149958856587850
  92.5834961000000050 -15.0740089000000008  66.0293044999999950   0.1150108270779674
  98.7760085999999973 -12.5369387000000003  63.9046172999999982   0.5100223554736942
  99.2971572999999950 -11.4745016000000000  64.1672973999999954  -0.5100074140545120
  99.4816208000000017 -13.5448351000000002  63.3800201000000030  -0.4700062466220333
  98.9820327999999989 -14.3148240999999992  62.9907417000000009   0.3100165183113009
 100.9313202000000018 -13.4764137000000002  63.0313415999999975   0.0700095137164289
 101.3340835999999996 -13.2464589999999998  64.0066910000000036   0.0900100974326682
 101.5298767000000026 -14.7111149000000001  62.2662505999999993  -0.1799977827365629
 100.8433303999999993 -14.9547977000000003  61.4274405999999971   0.0900100974326682
 102.5537261999999998 -14.3991136999999991  61.9684371999999968   0.0900100974326682
 101.6105651999999964 -15.9596567000000000  63.1430167999999981  -0.1799977827365629
 100.5563659999999970 -16.2794322999999999  63.2870293000000004   0.0900100974326682
 102.0050353999999970 -16.8569716999999990  62.6200142000000000   0.0900100974326682
 102.3688965000000053 -15.8202418999999992  64.4793090999999947   0.5500235229061731
 101.8424988000000013 -15.4707155000000007  65.5474166999999994  -0.5500085814869907
 103.6742935000000045 -16.0124664000000010  64.3960648000000049  -0.6200106244938284
 104.2303162000000043 -15.5379839000000004  65.0784912000000020   0.3200168101694206
 104.0022888000000023 -16.5987529999999985  63.6553345000000022   0.3000162264531813
 101.2488479999999953 -12.3281708000000005  62.1590385000000012   0.5100223554736942
 102.2550963999999993 -11.6223010999999996  62.2862472999999994  -0.5100074140545120
 100.3601608000000027 -12.0757045999999999  61.1945953000000031  -0.4700062466220333
  99.6113129000000015 -12.7127686000000004  61.0291786000000016   0.3100165183113009
 100.4668197999999961 -10.9374427999999995  60.2556839000000011   0.0700095137164289
 101.5160293999999936 -10.6933012000000005  60.1785850999999994   0.0900100974326682
  99.8931579999999997 -11.3336220000000001  58.9026909000000032  -0.1799977827365629
  99.9866561999999988 -10.4577150000000003  58.2256622000000021   0.0900100974326682
 100.3860930999999965 -12.2133093000000006  58.4363250999999977   0.0900100974326682
  98.4546432000000067 -11.8252124999999992  58.9496573999999995  -0.1799977827365629
  98.3633346999999958 -12.7281752000000008  58.3088417000000021   0.0900100974326682
  98.2524872000000045 -12.1742725000000007  59.9848479999999995   0.0900100974326682
  97.3934478999999982 -10.7036200000000008  58.4947777000000002   0.2000133078719846
  97.5110779000000036  -9.8988370999999997  59.2516135999999989   0.0900100974326682
  97.6433334000000031 -10.3343658000000005  57.4771652000000017   0.0900100974326682
  95.9696502999999979 -11.2546406000000001  58.4180297999999993  -0.7000129593587856
  95.8886870999999985 -12.1338471999999999  57.9485244999999978   0.4400203124668566
  94.8015594000000021 -10.6359891999999991  58.7485123000000016   0.6400261496292500
  94.7980576000000070  -9.4171905999999996  59.1023787999999968  -0.8000158779399824
  93.9223937999999947  -8.9366751000000004  59.1505737000000025   0.4600208961830959
  95.6341857999999974  -8.8899249999999999  58.9510803000000010   0.4600208961830959
  93.6332091999999960 -11.2532101000000004  58.6138839999999988  -0.8000158779399824
  92.7652053999999993 -10.7745999999999995  58.7461966999999987   0.4600208961830959
  93.5054855000000060 -12.1383162000000002  58.1663588999999988   0.4600208961830959
  99.7986602999999945  -9.6507015000000003  60.5784530999999973   0.5100223554736942
  99.9201888999999994  -8.6787452999999992  59.8693619000000012  -0.5100074140545120
  99.4223403999999960  -9.5364962000000002  61.8663482999999985  -0.4700062466220333
  99.6188431000000065 -10.2766037000000008  62.5048026999999990   0.3100165183113009
  99.1436080999999945  -8.2570858000000005  62.4817275999999993   0.0700095137164289
  98.9742279000000025  -7.5688405000000003  61.6668471999999994   0.0900100974326682
  97.8656081999999969  -8.3176041000000005  63.3530234999999990  -0.1099957397297252
  97.9190978999999970  -9.1013613000000007  64.1386336999999997   0.0900100974326682
  97.8485335999999961  -7.2899732999999998  63.7749290000000002   0.0900100974326682
  96.4002227999999945  -8.7311764000000007  62.4046211000000000  -0.2299992420271612
  96.7986602999999945  -9.8744621000000006  61.8663254000000009   0.1600121404395059
 100.3540038999999950  -7.7556704999999999  63.3453979000000018   0.5100223554736942
 100.7654572000000002  -8.3421105999999998  64.3495254999999986  -0.5100074140545120
 100.8979721000000040  -6.5425095999999998  62.9851456000000027  -0.4700062466220333
 100.4583281999999969  -6.0562253000000004  62.2339782999999969   0.3100165183113009
 101.9488067999999998  -5.7148275000000002  63.5078391999999994   0.0700095137164289
 102.7536850000000044  -6.4106107000000003  63.3222045999999992   0.0900100974326682
 101.9779053000000033  -4.3379617000000001  62.6943550000000016   0.0500089300001895
 102.7673568999999958  -3.6527352000000000  63.0705871999999985   0.0900100974326682
 102.2399826000000047  -4.8186711999999998  61.7276343999999995   0.0900100974326682
 100.7046432000000067  -3.6689289000000000  62.5655860999999973  -0.6600117919263071
 100.6056442000000004  -3.0167894000000000  63.2630959000000033   0.4300200206087370
 102.0219878999999992  -5.5963845000000001  65.0948638999999929   0.5100223554736942
 101.0106734999999958  -5.6154283999999999  65.8169860999999941  -0.5100074140545120
 103.2234191999999950  -5.4902791999999998  65.6435776000000004  -0.4700062466220333
 104.0669249999999977  -5.4871416000000002  65.1120834000000031   0.3100165183113009
 103.3889693999999935  -5.4512295999999996  67.0654755000000051   0.0700095137164289
 103.0465393000000063  -6.4188789999999996  67.4013137999999969   0.0900100974326682
 104.8705826000000059  -5.6714592000000001  67.4757689999999997  -0.2700004094596399
 105.5047531000000021  -4.7594776000000003  67.4549408000000028   0.0900100974326682
 104.9674071999999967  -6.0512381000000000  68.5153427000000050   0.0900100974326682
 105.2859954999999985  -6.4910664999999996  66.8512726000000015   0.0900100974326682
 102.9067687999999947  -4.1935129000000000  67.7014771000000053   0.5100223554736942
 102.7576370000000026  -3.1088889000000002  67.1052399000000008  -0.5100074140545120
 102.5816269000000034  -4.2370811000000002  69.0339965999999947  -0.2900009931758792
 101.9485930999999965  -5.4488792000000004  69.6479721000000040   0.0000074707095912
 102.8041762999999946  -6.1436563000000000  69.7879791000000012   0.0900100974326682
 101.1487044999999938  -5.7313213000000003  68.9305343999999991   0.0900100974326682
 102.4327849999999955  -3.0179331000000000  69.8866119000000054   0.0200080544258305
 101.6321181999999936  -2.3791623000000000  69.5441055000000006   0.0900100974326682
 102.3206863000000055  -3.7254033000000000  71.2384109000000052  -0.1799977827365629
 102.0372849000000031  -3.1150199999999999  72.1223983999999945   0.0900100974326682
 103.3348998999999964  -4.0770450000000000  71.5248107999999974   0.0900100974326682
 101.4047699000000051  -4.9343328000000000  70.9620819000000012  -0.1799977827365629
 100.3311767999999944  -4.7018532999999998  70.7957535000000036   0.0900100974326682
 101.3439788999999962  -5.6857905000000004  71.7781295999999998   0.0900100974326682
 103.6270980999999978  -2.1023079999999998  69.8356018000000063   0.5100223554736942
 104.7113037000000020  -2.5006303999999999  69.4282836999999944  -0.5100074140545120
 103.4380874999999946  -0.8457850000000000  70.2993010999999939  -0.4700062466220333
 102.5332870000000014  -0.4999935000000000  70.5354842999999931   0.3100165183113009
 104.5646667000000036  -0.0239092000000000  70.5780792000000048   0.0700095137164289
 105.2539596999999958  -0.0660589000000000  69.7477188000000012   0.0900100974326682
 104.2176055999999988   1.4381873999999999  70.9267731000000055  -0.2800007013177596
 103.2942122999999981   1.5487055000000001  71.5345916999999929   0.0900100974326682
 105.0679320999999931   1.8503096000000001  71.5110779000000036   0.0900100974326682
 104.0029602000000040   2.3040752000000002  69.6807479999999941   0.6200255659130106
 103.9308472000000023   3.5412545000000000  69.8458786000000060  -0.7600147105075037
 104.0001144000000011   1.7344354000000000  68.5336989999999986  -0.7600147105075037
 105.2218170000000015  -0.5939742000000000  71.9179381999999947   0.5100223554736942
 104.5026931999999960  -1.2294387000000000  72.6647873000000004  -0.5100074140545120
 106.5253754000000015  -0.4662250000000000  72.1986694000000000  -0.2900009931758792
 107.4573287999999991   0.0896026000000000  71.1640625000000000   0.0000074707095912
 107.4669265999999936   1.1992452000000000  71.1099547999999970   0.0900100974326682
 107.2607040000000040  -0.2677201000000000  70.1306380999999988   0.0900100974326682
 107.3008956999999981  -1.2022763000000001  73.1844176999999974   0.0200080544258305
 107.2830048000000005  -2.2437757999999999  72.8991852000000051   0.0900100974326682
 108.6323775999999981  -0.5811242000000000  73.0261459000000031  -0.1799977827365629
 109.4436646000000053  -1.2541323000000000  73.3771438999999930   0.0900100974326682
 108.7761916999999983   0.4100817000000000  73.5069198999999998   0.0900100974326682
 108.7465286000000049  -0.4517438000000000  71.5350265999999948  -0.1799977827365629
 108.9425812000000064  -1.4152686999999999  71.0178145999999941   0.0900100974326682
 109.5476531999999992   0.2692326000000000  71.2653808999999967   0.0900100974326682
 106.7008895999999964  -1.0403712000000001  74.6238173999999930   0.5100223554736942
 106.8741150000000033  -2.0276584999999998  75.3206176999999997  -0.5100074140545120
 106.0639266999999961   0.1042337000000000  74.9904480000000007  -0.4700062466220333
 106.0571594000000033   0.9312907000000000  74.4337311000000028   0.3100165183113009
 105.5877074999999934   0.3824444000000000  76.3617859000000010   0.0700095137164289
 106.0744858000000050  -0.2506264000000000  77.0888824000000028   0.0900100974326682
 105.9921341000000012   1.7939913000000001  76.7855835000000013  -0.2800007013177596
 105.6878966999999960   2.5357926000000002  76.0165023999999931   0.0900100974326682
 105.5200652999999988   2.0961704000000001  77.7448349000000007   0.0900100974326682
 107.4579848999999996   2.0000960999999999  76.9861602999999945   0.6200255659130106
 107.8854294000000067   3.1626257999999998  76.7536925999999937  -0.7600147105075037
 108.0400238000000002   1.1003708999999999  77.6193923999999953  -0.7600147105075037
 104.0249328999999960   0.3442884000000000  76.5365067000000039   0.5100223554736942
 103.4617996000000062   0.6322927000000000  77.5406188999999983  -0.5100074140545120
 103.3552703999999949   0.0245967000000000  75.4143523999999985  -0.4700062466220333
 103.8150787000000008  -0.2510327000000000  74.5737534000000011   0.3100165183113009
 101.9112243999999947  -0.0457528000000000  75.2412261999999998   0.0700095137164289
 101.4501647999999960   0.9011846999999999  75.4802550999999937   0.0900100974326682
 101.6961974999999967  -0.3713819000000000  73.7115631000000064  -0.1799977827365629
 102.3629303000000021   0.1935644000000000  73.0255355999999978   0.0900100974326682
 101.7922820999999942  -1.4562558999999999  73.4921417000000048   0.0900100974326682
 100.2595596000000029   0.0123718000000000  73.2812042000000048  -0.0899951560134858
  99.6083603000000011  -0.4743937000000000  74.0383759000000055   0.0900100974326682
 100.0472565000000031   1.5275555999999999  73.2936095999999964  -0.2700004094596399
 100.7390441999999950   2.1320950999999999  72.6688919000000055   0.0900100974326682
  99.0329361000000006   1.7237355000000001  72.8849411000000060   0.0900100974326682
 100.1213759999999979   1.9584652000000000  74.3149489999999986   0.0900100974326682
  99.9882584000000065  -0.6384739000000000  71.8455811000000040  -0.2700004094596399
 100.4887008999999978  -0.2260078000000000  70.9434966999999972   0.0900100974326682
 100.2456360000000046  -1.7148416000000000  71.9430847000000000   0.0900100974326682
  98.8902587999999980  -0.5358745000000000  71.7106246999999968   0.0900100974326682
 101.0772857999999985  -0.9841528000000000  76.1583480999999978   0.5100223554736942
  99.9960784999999959  -0.5901054000000000  76.6822051999999985  -0.5100074140545120
 101.5178451999999965  -2.2206508999999999  76.2807465000000064  -0.4700062466220333
 102.3962707999999964  -2.5273175000000001  75.9224853999999993   0.3100165183113009
 100.8739548000000070  -3.1418697999999998  77.0682144000000022   0.0700095137164289
  99.8264542000000006  -3.1480198000000001  76.8053283999999934   0.0900100974326682
 101.4397201999999965  -4.5695477000000002  76.6964951000000070  -0.2700004094596399
 100.9952087000000063  -5.3759489000000000  77.3181457999999964   0.0900100974326682
 101.2218017999999944  -4.8622332000000004  75.6471329000000026   0.0900100974326682
 102.5266570999999942  -4.7233720000000003  76.8674544999999938   0.0900100974326682
 101.0197296000000051  -2.9872896999999998  78.4850921999999969   0.5100223554736942
 100.2142104999999930  -3.5120298999999999  79.2642440999999991  -0.5100074140545120
 102.0321426000000002  -2.2755879999999999  78.8888244999999984  -0.4700062466220333
 102.7128677000000039  -1.9719962000000000  78.2266692999999975   0.3100165183113009
 102.0097121999999956  -1.7760224000000000  80.2860412999999937   0.0700095137164289
 101.5483169999999973  -2.4817116000000001  80.9609604000000047   0.0900100974326682
 103.4526977999999957  -1.6644794999999999  80.8052521000000041  -0.1799977827365629
 104.0218124000000017  -0.9443406000000000  80.1792908000000040   0.0900100974326682
 103.4686583999999954  -1.1774203000000001  81.8036728000000011   0.0900100974326682
 104.3438567999999975  -2.8642216000000000  80.8924636999999933  -0.2800007013177596
 104.3228378000000021  -3.4861238000000001  79.9720764000000059   0.0900100974326682
 105.3622893999999945  -2.5040803000000000  81.1520919999999961   0.0900100974326682
 103.8878859999999946  -3.7312346000000001  82.0563278000000054   0.6200255659130106
 103.8312911999999955  -3.1835258000000000  83.1906204000000002  -0.7600147105075037
 103.6726685000000003  -4.9778761999999999  81.9647369000000054  -0.7600147105075037
 101.1629257000000024  -0.4887873000000000  80.4644775000000010   0.5100223554736942
 100.5347519000000034  -0.2958511000000000  81.5048903999999936  -0.5100074140545120
 100.9948959000000031   0.3155073000000000  79.3895492999999988  -0.4700062466220333
 101.5120849999999990   0.1761457000000000  78.5486602999999945   0.3100165183113009
 100.0772781000000009   1.4016377000000000  79.4128417999999954   0.0700095137164289
 100.3056183000000061   1.9812525999999999  80.2950591999999972   0.0900100974326682
 100.2978286999999966   2.4382619999999999  78.3215179000000035  -0.1099957397297252
 100.2989043999999978   2.1642511000000000  77.2448349000000007   0.0900100974326682
  99.4582062000000064   3.1620696000000001  78.2476882999999930   0.0900100974326682
 102.0055847000000000   3.2006192000000002  78.5305556999999936  -0.2299992420271612
 102.4818726000000026   2.4342806000000001  77.5602417000000059   0.1600121404395059
  98.6256408999999934   0.9750217000000000  79.5637511999999987   0.5100223554736942
  97.8416672000000034   1.6338485000000000  80.2341765999999978  -0.5100074140545120
  98.2303696000000031  -0.0433153000000000  78.8740540000000010  -0.4700062466220333
  98.8399352999999934  -0.4593938000000000  78.2037353999999993   0.3100165183113009
  96.8246689000000060  -0.4711624000000000  78.7517624000000040   0.0700095137164289
  96.1953888000000035   0.1965706000000000  79.3214416999999941   0.0900100974326682
  96.3452834999999936  -0.2816825000000000  77.2553101000000026  -0.1799977827365629
  97.0125656000000021  -0.9546280000000000  76.6754837000000009   0.0900100974326682
  95.3112488000000013  -0.6269739000000000  77.0411148000000026   0.0900100974326682
  96.4838790999999958   1.1053146000000000  76.7558822999999961   0.0000074707095912
  95.6639480999999989   2.1599824000000001  77.3040924000000018  -0.1149958856587850
  94.9776076999999930   1.9174967000000001  78.1019287000000020   0.1150108270779674
  95.8476256999999947   3.4919235999999998  77.0217284999999947  -0.1149958856587850
  95.2321472000000000   4.2223186000000004  77.5258101999999951   0.1150108270779674
  96.7288666000000035   3.8732524000000002  76.0630340999999959   0.1100106811489075
  96.5675659000000053   5.1406627000000000  75.5043335000000013  -0.5400082896288710
  96.9706421000000063   5.0587381999999996  74.6369171000000051   0.4300200206087370
  97.4229583999999988   1.5538928999999999  75.8264693999999935  -0.1149958856587850
  98.0315781000000044   0.7814854000000000  75.3799590999999936   0.1150108270779674
  97.6135100999999992   2.9475460000000000  75.5613326999999941  -0.1149958856587850
  98.4006805000000071   3.3448495999999999  74.9376984000000022   0.1150108270779674
  96.5826263000000012  -1.8512907000000001  79.3457793999999978   0.5100223554736942
  95.6991959000000065  -2.5784172999999999  78.9212035999999983  -0.5100074140545120
  97.4267119999999949  -2.2712381000000001  80.3364409999999936  -0.4700062466220333
  98.2404250999999960  -1.7256727999999999  80.5214766999999938   0.3100165183113009
  97.2975768999999957  -3.3743370000000001  81.1559905999999955   0.0700095137164289
  97.5606231999999949  -4.1605692000000003  80.4638518999999945   0.0900100974326682
  98.2179107999999985  -3.4512801000000000  82.2921752999999967  -0.1799977827365629
  98.0596847999999994  -4.4111551999999996  82.8287734999999969   0.0900100974326682
  99.2036209000000042  -3.6678476000000000  81.8276366999999993   0.0900100974326682
  98.2512207000000046  -2.2329259000000001  83.2393188000000066  -0.1799977827365629
  99.0858383000000060  -2.4461620000000002  83.9409255999999999   0.0900100974326682
  98.5344695999999942  -1.3216443000000000  82.6704024999999945   0.0900100974326682
  96.9718323000000026  -1.8103848000000000  84.0664825000000064   0.2000133078719846
  96.2570723999999984  -1.3531378999999999  83.3493042000000059   0.0900100974326682
  96.3669739000000050  -2.6329169000000001  84.5045546999999999   0.0900100974326682
  97.4397735999999952  -0.8335975000000000  85.1368027000000041  -0.7000129593587856
  98.4201431000000042  -0.6410550000000000  85.1792983999999933   0.4400203124668566
  96.6871490000000051  -0.1391397000000000  86.0407866999999982   0.6400261496292500
  95.4228973000000025  -0.2281453000000000  85.9681549000000018  -0.8000158779399824
  94.7998733999999956   0.1774770000000000  86.6369780999999932   0.4600208961830959
  95.2113647000000043  -0.5634243000000000  85.0500870000000049   0.4600208961830959
  97.3121337999999980   0.3279510000000000  87.0878067000000016  -0.8000158779399824
  96.7773590000000041   0.7167547000000000  87.8380279999999942   0.4600208961830959
  98.2920074000000028   0.1456897000000000  87.1693115000000063   0.4600208961830959
  95.8251572000000067  -3.7062786000000001  81.5037154999999984   0.5100223554736942
  95.0471038999999962  -2.8045157999999999  81.7914810000000045  -0.5100074140545120
  95.4060439999999943  -5.0168571000000002  81.6660689999999931  -0.4700062466220333
  96.0322570999999954  -5.7858771999999998  81.5636901999999964   0.3100165183113009
  94.2733611999999965  -5.3611864999999996  82.4820174999999978   0.0700095137164289
  93.3551178000000021  -5.1337504000000003  81.9609451000000035   0.0900100974326682
  94.2170258000000018  -6.9285883999999998  82.7585677999999945  -0.0899951560134858
  95.1373978000000022  -7.3303479999999999  83.2337646000000007   0.0900100974326682
  93.0952606000000031  -7.2073178000000002  83.7159347999999994  -0.2700004094596399
  92.1477584999999948  -6.6447963999999997  83.5740662000000043   0.0900100974326682
  92.9076385000000045  -8.3022975999999993  83.7040405000000050   0.0900100974326682
  93.4013137999999969  -6.9797191999999999  84.7594146999999936   0.0900100974326682
  93.8008118000000053  -7.7245083000000001  81.4922408999999988  -0.2700004094596399
  93.6246643000000063  -8.7972888999999999  81.7212142999999998   0.0900100974326682
  92.8436889999999977  -7.3227668000000001  81.0962219000000033   0.0900100974326682
  94.5001450000000034  -7.5349592999999997  80.6500319999999959   0.0900100974326682
  94.0752028999999936  -4.5756788000000004  83.8816070999999965   0.5100223554736942
  95.0486908000000028  -4.5531978999999998  84.6602783000000017  -0.5100074140545120
  92.9662093999999968  -3.9416582999999998  84.1919708000000071  -0.2900009931758792
  91.8911437999999947  -3.6368477000000001  83.2742156999999992   0.0000074707095912
  91.3402480999999966  -4.5892724999999999  83.1202164000000039   0.0900100974326682
  92.3147278000000000  -3.3419435000000002  82.2903823999999986   0.0900100974326682
  92.8009567000000004  -3.2042880000000000  85.3989409999999936   0.0200080544258305
  93.5387955000000062  -2.4156308000000002  85.4019547000000046   0.0900100974326682
  91.3413010000000014  -2.7790159999999999  85.4244766000000055  -0.1799977827365629
  91.1873168999999990  -1.8797029999999999  86.0583878000000055   0.0900100974326682
  90.6606673999999941  -3.5288172000000002  85.8815002000000050   0.0900100974326682
  91.0636063000000036  -2.5387487000000002  83.9700088999999963  -0.1799977827365629
  91.5258560000000045  -1.5366991000000001  83.8414001000000013   0.0900100974326682
  90.0017548000000005  -2.7003225999999998  83.6859512000000052   0.0900100974326682
  93.1234970000000004  -3.7759531000000002  86.7926865000000021   0.5100223554736942
  92.9432678000000010  -4.9417514999999996  86.9898529000000025  -0.5100074140545120
  93.7149047999999993  -3.0076456000000000  87.6640244000000024  -0.4700062466220333
  93.8680801000000002  -2.0368333000000001  87.4964752000000061   0.3100165183113009
  94.0069656000000009  -3.4912486000000000  89.0238875999999948   0.0700095137164289
  94.4704131999999959  -4.4555673999999996  88.8765563999999983   0.0900100974326682
  94.9494629000000003  -2.6536480999999998  89.8008422999999993  -0.1799977827365629
  94.4773560000000003  -1.6740231999999999  90.0283660999999995   0.0900100974326682
  95.2527618000000018  -3.1558885999999999  90.7442702999999966   0.0900100974326682
  96.3219986000000006  -2.4404056000000001  89.1009827000000030  -0.0899951560134858
  96.1966019000000045  -1.7570664000000000  88.2340087999999980   0.0900100974326682
  97.3008803999999969  -1.9830399000000001  90.1463851999999974  -0.2700004094596399
  98.3586578000000031  -1.8986278999999999  89.8173065000000008   0.0900100974326682
  96.9552460000000025  -0.9348093000000000  90.2731705000000062   0.0900100974326682
  97.2878342000000060  -2.5339488999999999  91.1110915999999946   0.0900100974326682
  96.8897094999999950  -3.7456407999999999  88.4304733000000027  -0.2700004094596399
  96.9845963000000069  -4.6302475999999997  89.0959091000000001   0.0900100974326682
  96.2501067999999975  -4.0279388000000003  87.5670319000000035   0.0900100974326682
  97.8599013999999983  -3.6105230000000001  87.9062729000000047   0.0900100974326682
  92.6405410999999930  -3.7244283999999999  89.7320098999999942   0.5100223554736942
  91.7094040000000064  -2.9647334000000001  89.3953475999999938  -0.5100074140545120
  92.4642180999999965  -4.6279162999999999  90.6365356000000020  -0.2900009931758792
  93.3974074999999999  -5.7794337000000002  90.7268829000000068   0.0000074707095912
  94.4405289000000039  -5.4015111999999998  90.7853240999999969   0.0900100974326682
  93.2954787999999979  -6.3604044999999996  89.7853927999999968   0.0900100974326682
  91.3686066000000068  -4.6649098000000002  91.6342544999999973   0.0200080544258305
  90.5226593000000008  -5.0831571000000002  91.1090621999999968   0.0900100974326682
  91.9318619000000012  -5.5876222000000002  92.6800537000000020  -0.1799977827365629
  91.0938339000000070  -6.0461440000000000  93.2473221000000052   0.0900100974326682
  92.7197036999999966  -5.1538754000000004  93.3323592999999931   0.0900100974326682
  92.7876815999999991  -6.6316905000000004  91.8801497999999981  -0.1799977827365629
  92.1374358999999998  -7.4683099000000004  91.5461197000000055   0.0900100974326682
  93.5620499000000052  -6.9532695000000002  92.6090087999999980   0.0900100974326682
  90.9297561999999999  -3.3975181999999999  92.2636719000000056   0.5100223554736942
  89.7162017999999932  -3.1786070000000000  92.4662323000000015  -0.5100074140545120
  91.8520125999999948  -2.4441055999999999  92.5268020999999976  -0.4700062466220333
  92.8467177999999933  -2.5032616000000001  92.4943313999999930   0.3100165183113009
  91.5503539999999987  -1.1815202000000000  93.1751861999999988   0.0700095137164289
  90.9031600999999938  -1.4715244999999999  93.9897078999999991   0.0900100974326682
  92.7299270999999976  -0.4240127000000000  93.8795470999999964  -0.0899951560134858
  92.2568435999999963   0.4388753000000000  94.3952407999999963   0.0900100974326682
  93.1240463000000034  -1.2938570000000000  95.0983887000000010  -0.2700004094596399
  92.2109451000000035  -1.6524296000000001  95.6199187999999936   0.0900100974326682
  93.6008300999999960  -2.2105071999999999  94.6900406000000032   0.0900100974326682
  93.8883972000000000  -0.7871541000000000  95.7255554000000046   0.0900100974326682
  93.9265517999999986  -0.0239841000000000  92.8823471000000040  -0.2700004094596399
  94.6924515000000042   0.6488426000000000  93.3239745999999997   0.0900100974326682
  94.4659500000000065  -0.8763410000000000  92.4166869999999960   0.0900100974326682
  93.4639358999999956   0.4625126000000000  91.9971237000000031   0.0900100974326682
  90.8129349000000019  -0.1730644000000000  92.2257385000000056   0.5100223554736942
  89.8518447999999950   0.5263435000000000  92.6113052000000039  -0.5100074140545120
  91.0432816000000003  -0.3222759000000000  90.9192962999999992  -0.4700062466220333
  91.7559509000000020  -0.9547092000000000  90.6258086999999932   0.3100165183113009
  90.4400787000000008   0.5118310000000000  89.9659118999999947   0.0700095137164289
  90.4427108999999945   1.5565928000000000  90.2395477000000028   0.0900100974326682
  91.2059325999999970   0.3495571000000000  88.5706940000000031  -0.2800007013177596
  91.3936690999999968  -0.7354606000000000  88.4230270000000047   0.0900100974326682
  90.6401977999999957   0.7951667000000000  87.7247085999999996   0.0900100974326682
  92.5859755999999976   0.9391969000000000  88.5455474999999979   0.6200255659130106
  92.8894652999999977   1.8290036000000001  89.4231795999999974  -0.7600147105075037
  93.3679123000000004   0.5509871000000000  87.6978607000000068  -0.7600147105075037
  88.9460983000000027   0.1593646000000000  89.7898711999999932   0.5100223554736942
  88.1409912000000020   0.9806467000000000  89.4931870000000060  -0.5100074140545120
  88.5831146000000018  -1.0997832000000001  90.1670380000000051  -0.4700062466220333
  89.1918258999999978  -1.7438852000000000  90.6237792999999954   0.3100165183113009
  87.3107224000000031  -1.6745481000000000  89.9946060000000045   0.0700095137164289
  86.6206664999999987  -0.9950464000000000  89.5165939000000037   0.0900100974326682
  87.4570235999999994  -3.0410203999999998  89.2714385999999962  -0.1799977827365629
  88.1121597000000065  -3.7338032999999999  89.8416823999999963   0.0900100974326682
  86.4837722999999983  -3.5624983000000001  89.1483154000000013   0.0900100974326682
  88.0481872999999950  -2.9401647999999998  87.8562622000000033  -0.0899951560134858
  89.1510238999999984  -2.8332280999999999  87.9376526000000069   0.0900100974326682
  87.7967910999999930  -4.2341937999999999  87.0351715000000041  -0.2700004094596399
  88.3665847999999983  -4.9721264999999999  87.6394195999999965   0.0900100974326682
  86.7172165000000064  -4.4379863999999998  86.8699187999999936   0.0900100974326682
  88.3085784999999959  -4.0578012000000001  86.0649719000000033   0.0900100974326682
  87.4748763999999994  -1.6906167999999999  87.0777664000000016  -0.2700004094596399
  87.9769057999999973  -1.5683301999999999  86.0942306999999971   0.0900100974326682
  86.3665009000000055  -1.6388297000000001  87.0217360999999983   0.0900100974326682
  87.7866135000000014  -0.7980915000000000  87.6613159000000053   0.0900100974326682
  86.5897063999999972  -1.9873836000000000  91.3603439000000037   0.5100223554736942
  85.5376815999999991  -2.5090303000000000  91.3887634000000020  -0.5100074140545120
  87.2035750999999948  -1.4780743999999999  92.4148636000000039  -0.4700062466220333
  87.9747009000000020  -0.8619848000000000  92.2741546999999969   0.3100165183113009
  86.4673080000000027  -1.4466121999999999  93.6875000000000000   0.0700095137164289
  87.1549988000000013  -0.8515911000000000  94.2700882000000036   0.0900100974326682
  85.1573714999999964  -0.6644924000000000  93.6921997000000033  -0.1799977827365629
  84.4633026000000058  -0.9346906000000000  92.8678359999999969   0.0900100974326682
  84.5408400999999969  -0.8698723000000000  94.5933303999999993   0.0900100974326682
  85.3429260000000056   0.7865480000000000  93.6821213000000057  -0.1799977827365629
  85.7273940999999979   1.1798016000000000  92.7167891999999938   0.0900100974326682
  84.2946472000000000   1.1539079999999999  93.7041167999999942   0.0900100974326682
  86.2384414999999933   1.4612685000000001  94.7643814000000049  -0.1799977827365629
  85.8566055000000006   1.1604767000000000  95.7634048000000035   0.0900100974326682
  87.2997971000000064   1.2223326000000001  94.5391311999999999   0.0900100974326682
  86.1368637000000064   2.9969020000000000  94.7763824000000028   0.2100135997301042
  86.4410019000000034   3.4952173000000002  93.8311386000000027   0.0500089300001895
  85.1014633000000060   3.3634620000000002  94.9434432999999984   0.0500089300001895
  86.9489365000000021   3.5182297000000000  95.9084091000000001  -0.3000012850339989
  86.4283676000000014   3.2399939999999998  96.7646790000000010   0.3300171020275403
  87.9280167000000006   3.1824881999999999  95.8069229000000036   0.3300171020275403
  86.9919052000000050   4.5561166000000002  95.9588013000000046   0.3300171020275403
  86.3490142999999932  -2.7691786000000000  94.5059585999999996   0.5100223554736942
  85.5239104999999995  -2.7763722000000000  95.4444809000000021  -0.5100074140545120
  87.1093139999999977  -3.8042340000000001  94.2057266000000055  -0.4700062466220333
  87.8526688000000036  -3.6550102000000000  93.5583038000000045   0.3100165183113009
  86.9229813000000036  -5.1921811000000000  94.7373580999999945   0.0700095137164289
  86.1335373000000004  -5.0867319000000002  95.4667740000000009   0.0900100974326682
  86.5509109000000052  -6.1322250000000000  93.6527863000000025  -0.0899951560134858
  86.4239501999999931  -7.1597179999999998  94.0558472000000023   0.0900100974326682
  85.1210937999999970  -5.8031020000000000  93.2316055000000006  -0.2700004094596399
  85.1532059000000032  -4.8959393999999996  92.5910187000000064   0.0900100974326682
  84.8107147000000055  -6.7080026000000004  92.6666718000000031   0.0900100974326682
  84.5304794000000044  -5.7185024999999996  94.1688003999999950   0.0900100974326682
  87.6417313000000036  -6.2450055999999998  92.5674743999999947  -0.1799977827365629
  87.5393981999999937  -5.3719735000000002  91.8880233999999945   0.0900100974326682
  88.6838836999999955  -6.2697740000000000  92.9516907000000003   0.0900100974326682
  87.4875336000000061  -7.4856848999999999  91.7537460000000067  -0.2700004094596399
  88.2926025000000010  -7.6998205000000004  91.0186767999999944   0.0900100974326682
  87.4372177000000050  -8.3716220999999997  92.4222565000000031   0.0900100974326682
  86.5441818000000040  -7.3778977000000001  91.1768493999999947   0.0900100974326682
  88.1524277000000041  -5.5514288000000001  95.5391845999999987   0.5100223554736942
  89.2409057999999931  -5.0046762999999999  95.2613831000000033  -0.5100074140545120
  87.9912108999999987  -6.4809536999999997  96.4831848000000036  -0.4700062466220333
  87.0649413999999950  -6.7856082999999998  96.6910400000000010   0.3100165183113009
  89.1344986000000006  -7.0361875999999999  97.1219559000000032   0.0700095137164289
  89.6388015999999936  -6.1619997000000000  97.5064926000000014   0.0900100974326682
  88.6406250000000000  -8.0294495000000001  98.1682129000000003   0.0500089300001895
  88.0028228999999982  -7.5526280000000003  98.9429169000000002   0.0900100974326682
  88.1906737999999990  -8.9150124000000002  97.6705855999999955   0.0900100974326682
  89.6997757000000036  -8.6606579000000004  98.9474792000000036  -0.6600117919263071
  89.2294693000000052  -9.3336915999999999  99.4449158000000040   0.4300200206087370
  90.0772476000000069  -7.7919077999999997  96.2267913999999962   0.5100223554736942
  89.6273955999999998  -8.4502410999999995  95.3472976999999986  -0.5100074140545120
  91.3554000999999971  -7.8036199000000002  96.3132705999999956  -0.2900009931758792
  92.0644683999999955  -6.6519088999999996  96.8617782999999974   0.0000074707095912
  92.0623168999999990  -6.6994147000000002  97.9717559999999992   0.0900100974326682
  91.5679398000000049  -5.6774969000000004  96.6660384999999991   0.0900100974326682
  92.2960738999999961  -8.6684388999999999  95.5500717000000037   0.0200080544258305
  92.2614975000000044  -8.5075531000000009  94.4826812999999959   0.0900100974326682
  93.6980590999999947  -8.2830610000000000  96.1115874999999988  -0.1799977827365629
  94.4973449999999957  -8.5482960000000006  95.3869399999999956   0.0900100974326682
  93.8673172000000022  -8.7620381999999992  97.0996475000000032   0.0900100974326682
  93.5696793000000042  -6.7395272000000004  96.4354553000000010  -0.1799977827365629
  93.6299056999999948  -6.1765933000000004  95.4795302999999933   0.0900100974326682
  94.4651946999999979  -6.4643101999999999  97.0326538000000056   0.0900100974326682
  91.9993668000000042 -10.1554164999999994  95.8004073999999974   0.5100223554736942
  92.3322754000000003 -10.9369487999999997  94.9045258000000018  -0.5100074140545120
  91.3538817999999964 -10.5452584999999992  96.9362030000000061  -0.4700062466220333
  91.0258254999999963  -9.9364433000000005  97.6543503000000044   0.3100165183113009
  90.9775771999999989 -11.9310112000000004  97.1651001000000036   0.0700095137164289
  91.7285538000000003 -12.5913447999999999  96.7572174000000018   0.0900100974326682
  90.8198546999999934 -12.1417541999999994  98.7117080999999956  -0.1799977827365629
  89.9108810000000034 -11.5680513000000005  98.9926681999999971   0.0900100974326682
  90.6404036999999931 -13.1677847000000003  99.0981902999999988   0.0900100974326682
  92.1338195999999954 -11.6316509000000003  99.4142685000000057  -0.2800007013177596
  92.9886245999999943 -11.7589684000000005  98.7161179000000004   0.0900100974326682
  91.9461974999999967 -10.5788516999999995  99.7154770000000070   0.0900100974326682
  92.5206222999999994 -12.4676199000000008 100.6708298000000070   0.6200255659130106
  93.5188141000000002 -13.2148838000000008 100.5623932000000025  -0.7600147105075037
  91.7757644999999940 -12.4038391000000008 101.7080078000000043  -0.7600147105075037
  89.7222823999999974 -12.1972847000000009  96.4838486000000017   0.5100223554736942
  88.8493500000000012 -11.3469028000000005  96.4130324999999999  -0.5100074140545120
  89.5588683999999944 -13.3642959999999995  95.8739319000000023  -0.4700062466220333
  90.2156525000000045 -14.0916224000000003  96.0573195999999996   0.3100165183113009
  88.4009628000000021 -13.6326465999999993  95.0341262999999969   0.0700095137164289
  88.3906020999999953 -12.8606052000000002  94.2789764000000048   0.0900100974326682
  88.6168442000000027 -15.0253657999999994  94.4220885999999950  -0.1799977827365629
  88.6774750000000012 -15.8627824999999998  95.1496657999999940   0.0900100974326682
  87.7195281999999992 -15.1365651999999997  93.7765045000000015   0.0900100974326682
  89.8198241999999993 -15.1228590000000001  93.5193404999999984   0.5500235229061731
  90.1343307000000067 -14.1530904999999994  92.7701035000000047  -0.5500085814869907
  90.4142379999999974 -16.2939128999999987  93.4626540999999946  -0.6200106244938284
  91.1253432999999973 -16.4784088000000004  92.7842026000000004   0.3200168101694206
  90.0421218999999979 -17.0481967999999995  94.0035629000000057   0.3000162264531813
  87.0500641000000002 -13.6104907999999991  95.7837447999999938   0.5100223554736942
  86.9467467999999997 -14.3638735000000004  96.7033081000000010  -0.5100074140545120
  86.1362838999999951 -12.8070182999999993  95.3189086999999944  -0.4700062466220333
  86.2779694000000035 -12.1970158000000009  94.5431289999999933   0.3100165183113009
  84.8683852999999999 -12.6655502000000002  95.8986969000000045   0.0700095137164289
  85.1593704000000002 -12.5123195999999997  96.9274063000000012   0.0900100974326682
  84.0835419000000002 -11.4640579000000002  95.2008742999999953  -0.1799977827365629
  83.8994751000000036 -11.8069935000000008  94.1602783000000017   0.0900100974326682
  83.1657256999999959 -11.2516537000000003  95.7897949000000040   0.0900100974326682
  84.8577271000000053 -10.1399918000000007  95.1493073000000038  -0.0899951560134858
  85.6623383000000018 -10.3195037999999997  94.4045258000000018   0.0900100974326682
  83.8991699000000040  -9.0709552999999996  94.6277541999999983  -0.2700004094596399
  83.2355117999999976  -9.5240459000000008  93.8605498999999952   0.0900100974326682
  83.0939941000000033  -8.8850373999999999  95.3703383999999943   0.0900100974326682
  84.3440247000000056  -8.1201553000000004  94.2638855000000007   0.0900100974326682
  85.5010680999999977  -9.6079577999999994  96.4620819000000012  -0.2700004094596399
  86.4842605999999989 -10.0830611999999995  96.6668700999999970   0.0900100974326682
  85.7014999000000017  -8.5169028999999998  96.4008026000000058   0.0900100974326682
  84.9175491000000022  -9.7619629000000003  97.3948745999999943   0.0900100974326682
  83.9683914000000016 -13.8955202000000000  95.9114531999999969   0.5100223554736942
  83.1864548000000070 -14.1286401999999995  96.8303680000000071  -0.5100074140545120
  84.0999527000000029 -14.8019952999999997  94.8863754000000057  -0.4700062466220333
  84.8867340000000041 -14.6431313000000003  94.2949677000000008   0.3100165183113009
  83.4339980999999966 -16.0543994999999988  94.8766631999999959   0.0700095137164289
  83.1581802000000039 -16.3359413000000018  95.8821716000000066   0.0900100974326682
  82.1545028999999971 -15.9401655000000009  94.0873413000000056   0.0500089300001895
  81.5886536000000007 -15.0350093999999999  94.3952866000000057   0.0900100974326682
  82.3574523999999997 -15.6529740999999998  93.0334701999999965   0.0900100974326682
  81.3900986000000017 -17.1482638999999999  94.1278458000000029  -0.6600117919263071
  80.8403014999999954 -17.1254233999999990  94.9144821000000007   0.4300200206087370
  84.3152999999999935 -17.1067771999999998  94.2284164000000004   0.5100223554736942
  85.1893845000000027 -16.7603511999999988  93.4760284000000041  -0.5100074140545120
  84.1457290999999969 -18.4164181000000013  94.5566711000000026  -0.2900009931758792
  83.5642090000000053 -18.9368954000000009  95.7594299000000007   0.0000074707095912
  82.4973906999999969 -18.6451321000000014  95.8647232000000002   0.0900100974326682
  84.1102218999999991 -18.4436625999999997  96.5918427000000008   0.0900100974326682
  85.0878371999999956 -19.4067459000000007  93.9741898000000049   0.0200080544258305
  86.0964203000000055 -19.0401917000000012  94.0958938999999930   0.0900100974326682
  84.9818953999999991 -20.7124710000000007  94.7766646999999978  -0.1799977827365629
  85.8425826999999941 -20.9497833000000000  95.4378815000000031   0.0900100974326682
  84.8161316000000056 -21.5993214000000009  94.1283264000000059   0.0900100974326682
  83.6627502000000050 -20.4079552000000000  95.5034789999999987  -0.1799977827365629
  83.5408019999999993 -20.8201560999999984  96.5279464999999988   0.0900100974326682
  82.8506545999999986 -20.6955470999999989  94.8019790999999969   0.0900100974326682
  84.7746963999999963 -19.6531506000000000  92.4616165000000052   0.5100223554736942
  85.3838501000000036 -20.4996605000000010  91.8204498000000058  -0.5100074140545120
  83.7624054000000058 -18.9997138999999997  91.8970718000000062  -0.4700062466220333
  83.2878951999999941 -18.2976379000000016  92.4223556999999971   0.3100165183113009
  83.3776397999999972 -19.2007809000000016  90.5484237999999948   0.0700095137164289
  83.4329070999999942 -20.2480221000000000  90.2902832000000046   0.0900100974326682
  81.9046096999999946 -18.7492847000000005  90.3544464000000005  -0.1799977827365629
  81.3776474000000007 -19.1564788999999998  91.2437285999999972   0.0900100974326682
  81.8352584999999948 -17.6413918000000010  90.4001389000000017   0.0900100974326682
  81.1617049999999978 -19.1529007000000000  89.1027832000000046  -0.0299934048647678
  81.5333480999999978 -19.2795714999999994  87.7902145000000047  -0.1499969071622038
  82.5705489999999998 -19.4739265000000010  87.5604095000000058   0.2200138915882239
  80.5609130999999934 -19.6430168000000016  86.9678878999999938  -0.5100074140545120
  80.6739196999999990 -19.8974152000000011  86.0324248999999952   0.3700182694600189
  79.4205551000000014 -19.6351851999999987  87.7608948000000026   0.2400144753044632
  79.7924727999999988 -19.3490925000000011  89.0593566999999950   0.1100106811489075
  78.7780228000000022 -19.3201904000000013  90.0671157999999963  -0.2499998257434005
  79.1126021999999978 -19.1378917999999985  91.0776749000000052   0.1700124322976256
  77.4900436000000070 -19.7009162999999994  89.7435837000000021  -0.1999983664528022
  76.7311478000000022 -19.7147694000000016  90.5118865999999969   0.1400115567232666
  78.1466063999999960 -20.1021843000000011  87.4500809000000032  -0.2700004094596399
  77.9635468000000031 -20.2869281999999984  86.4018630999999999   0.1600121404395059
  77.1307373000000069 -19.9718741999999985  88.4511719000000056  -0.1399966153040842
  76.1113967999999943 -20.2528438999999985  88.2311248999999975   0.1400115567232666
  84.3300246999999956 -18.4046306999999985  89.6338120000000060   0.5100223554736942
  84.5769652999999977 -17.2490100999999996  89.8032761000000050  -0.5100074140545120
  84.8783645999999976 -19.0439605999999984  88.6029204999999962  -0.4700062466220333
  84.9131392999999974 -20.0397758000000010  88.5689849999999979   0.3100165183113009
  85.9951477000000040 -18.6405411000000001  87.8235092000000037   0.0700095137164289
  86.4735107000000056 -17.8238753999999986  88.3437270999999953   0.0900100974326682
  87.0378798999999930 -19.7397784999999999  87.6274489999999986  -0.1799977827365629
  86.5627441000000033 -20.6240653999999992  87.1514205999999945   0.0900100974326682
  87.8913878999999980 -19.3789271999999997  87.0145720999999952   0.0900100974326682
  87.5558242999999976 -20.3849620999999992  88.8841934000000009  -0.1799977827365629
  86.7347716999999960 -20.9751568000000006  89.3444824000000040   0.0900100974326682
  88.2705231000000055 -21.1543559999999999  88.5214538999999974   0.0900100974326682
  88.0893250000000023 -19.3997649999999986  89.8745346000000040   0.2000133078719846
  88.8290482000000026 -18.7376633000000012  89.3757858000000027   0.0900100974326682
  87.3339615000000009 -18.7495003000000011  90.3653563999999960   0.0900100974326682
  88.8601074000000040 -20.1930027000000010  90.9227599999999967  -0.7000129593587856
  89.1025620000000060 -21.0761794999999985  90.5212479000000059   0.4400203124668566
  88.8637619000000001 -20.0588416999999986  92.2160187000000064   0.6400261496292500
  89.3445511000000039 -21.0259514000000003  92.9805068999999946  -0.8000158779399824
  88.9861678999999981 -21.1904715999999986  93.8994675000000001   0.4600208961830959
  89.5874634000000043 -21.9052830000000007  92.5709075999999982   0.4600208961830959
  88.4032210999999961 -19.0113963999999989  92.8391342000000037  -0.8000158779399824
  88.6604995999999943 -18.9761181000000008  93.8048248000000058   0.4600208961830959
  88.2505950999999982 -18.2212066999999998  92.2455750000000023   0.4600208961830959
  85.5916976999999974 -18.1007633000000006  86.4245224000000007   0.5100223554736942
  84.9122696000000019 -18.8924026000000005  85.7530823000000026  -0.5100074140545120
  85.7476348999999942 -16.8008595000000014  86.1815109000000064  -0.4700062466220333
  86.1254272000000043 -16.1919269999999997  86.8746718999999956   0.3100165183113009
  85.3151320999999996 -16.1167048999999984  85.0212401999999940  -0.0199931130066482
  85.5082854999999995 -15.0566311000000006  85.0942612000000054   0.0900100974326682
  84.2481994999999984 -16.2724037000000017  84.9595336999999944   0.0900100974326682
  85.8587569999999971 -16.5639247999999988  83.6980056999999960   0.5100223554736942
  86.9582900999999993 -17.1621895000000002  83.6503447999999992  -0.5100074140545120
  85.3013839999999988 -16.0505676000000008  82.5449294999999950  -0.4700062466220333
  84.4112015000000042 -15.6042242000000009  82.4962005999999946   0.3100165183113009
  85.9589232999999950 -16.1301270000000017  81.2464676000000026  -0.0199931130066482
  87.0219574000000051 -16.2758007000000013  81.3695601999999951   0.0900100974326682
  85.7043381000000011 -15.1960049000000001  80.7679291000000035   0.0900100974326682
  85.5241318000000064 -17.2962513000000015  80.3274384000000055   0.5100223554736942
  85.1320343000000008 -18.3029499000000015  80.9126739999999955  -0.5100074140545120
  85.8360748000000058 -17.2630291000000007  79.0232620000000026  -0.4700062466220333
  86.3051224000000019 -16.4437713999999993  78.7026062000000053   0.3100165183113009
  85.5316619999999972 -18.2710323000000017  78.0328674000000007   0.0700095137164289
  84.4880370999999997 -18.3197498000000003  77.7592467999999997   0.0900100974326682
  86.3687057000000067 -17.8218098000000005  76.8184738000000067  -0.1799977827365629
  85.9693221999999935 -16.8786124999999991  76.3881377999999955   0.0900100974326682
  87.3658905000000061 -17.4294033000000006  77.1116714000000059   0.0900100974326682
  86.5081406000000044 -18.9109783000000000  75.7582091999999960  -0.2800007013177596
  87.3976746000000020 -19.5037650999999990  76.0609512000000052   0.0900100974326682
  85.6319045999999986 -19.5796546999999990  75.6189423000000005   0.0900100974326682
  86.6814727999999945 -18.2917403999999983  74.3437653000000012   0.6200255659130106
  85.8053818000000064 -18.5188617999999998  73.4732360999999941  -0.7600147105075037
  87.6018753000000032 -17.5323086000000004  74.1128463999999951  -0.7600147105075037
  85.9431076000000047 -19.6978435999999988  78.3171920999999998   0.5100223554736942
  85.1623993000000041 -20.6282500999999989  78.1413574000000040  -0.5100074140545120
  87.2580489999999998 -19.9537581999999993  78.6733092999999997  -0.4700062466220333
  87.7706527999999935 -19.1267853000000017  78.8909454000000068   0.3100165183113009
  87.8039322000000055 -21.2731093999999992  78.8812408000000005   0.0700095137164289
  87.7427596999999935 -21.8811892999999991  77.9907912999999979   0.0900100974326682
  89.2676009999999991 -21.2606181999999997  79.2847976999999986   0.1400115567232666
  89.4368972999999983 -20.9336510000000011  80.3330078000000043   0.0900100974326682
  89.9506226000000026 -20.2788372000000017  78.4485320999999942  -0.6600117919263071
  89.7187042000000048 -19.4381428000000014  78.8498383000000018   0.4300200206087370
  89.9666976999999974 -22.6110438999999985  79.1327438000000001  -0.2700004094596399
  89.5514603000000022 -23.3418826999999993  79.8592223999999931   0.0900100974326682
  89.7840424000000041 -23.0487995000000012  78.1280899000000062   0.0900100974326682
  91.0406418000000031 -22.5391121000000005  79.4080886999999933   0.0900100974326682
  87.0637511999999987 -22.0211886999999997  79.9641495000000049   0.5100223554736942
  86.7548752000000007 -23.1675682000000016  79.7639235999999983  -0.5100074140545120
  86.8309555000000017 -21.4267177999999987  81.1859970000000004  -0.4700062466220333
  87.1543731999999949 -20.4881172000000014  81.2779235999999941   0.3100165183113009
  86.0549622000000056 -22.0335751000000002  82.2431107000000026   0.0700095137164289
  86.4256515999999948 -23.0198287999999991  82.4803696000000031   0.0900100974326682
  86.0230102999999957 -21.1419010000000007  83.4459686000000005  -0.1799977827365629
  85.7289276000000058 -20.1217976000000007  83.1184997999999950   0.0900100974326682
  85.2482681000000042 -21.4468631999999992  84.1815643000000051   0.0900100974326682
  87.4238358000000062 -21.0571441999999998  84.1381989000000061  -0.2800007013177596
  88.2656403000000012 -20.7547493000000003  83.4792175000000043   0.0900100974326682
  87.5008468999999991 -20.2589340000000000  84.9071273999999931   0.0900100974326682
  87.7369307999999961 -22.4005699000000007  84.7723083000000059   0.6200255659130106
  88.9255219000000068 -22.8436546000000007  84.7627715999999936  -0.7600147105075037
  86.8059235000000058 -23.1114311000000008  85.2582168999999936  -0.7600147105075037
  84.6689910999999995 -22.3561763999999989  81.8341369999999984   0.5100223554736942
  84.1478805999999935 -23.4241905000000017  82.1036148000000026  -0.5100074140545120
  83.9425277999999935 -21.5068282999999987  81.0332642000000050  -0.4700062466220333
  84.3199996999999968 -20.5869350000000004  80.9603500000000054   0.3100165183113009
  82.6232375999999960 -21.7864894999999983  80.5589217999999931  -0.0199931130066482
  82.4473724000000061 -20.8858147000000010  79.9894867000000005   0.0900100974326682
  81.9105529999999931 -22.0393447999999985  81.3300018000000051   0.0900100974326682
  82.6080704000000026 -22.8807754999999986  79.4699326000000070   0.5100223554736942
  81.7072600999999992 -23.7166518999999987  79.4776992999999976  -0.5100074140545120
  83.5538863999999961 -22.8900204000000009  78.5187377999999967  -0.4700062466220333
  84.2531967000000037 -22.1794089999999997  78.5158691000000033   0.3100165183113009
  83.6891250999999983 -23.9802494000000017  77.5623932000000025   0.0700095137164289
  82.7364654999999942 -24.3326911999999993  77.1954956000000010   0.0900100974326682
  84.6749039000000039 -23.5676097999999996  76.3849639999999965  -0.1799977827365629
  85.4966888000000012 -22.9394360000000006  76.7904281999999938   0.0900100974326682
  84.9201355000000007 -24.4433556000000003  75.7467957000000069   0.0900100974326682
  83.9452820000000060 -22.7864512999999995  75.3695067999999964  -0.0899951560134858
  83.4661942000000039 -21.9152260000000005  75.8652572999999961   0.0900100974326682
  84.9301300000000055 -22.2671680000000016  74.2691497999999939  -0.2700004094596399
  85.8499146000000053 -21.8947333999999998  74.7687530999999979   0.0900100974326682
  85.2057190000000020 -23.1723022000000007  73.6868285999999983   0.0900100974326682
  84.4899826000000047 -21.3938236000000011  73.7420197000000002   0.0900100974326682
  82.8686371000000008 -23.6137656999999983  74.5920715000000030  -0.2700004094596399
  81.9763183999999967 -23.9128246000000004  75.1825180000000017   0.0900100974326682
  82.5008162999999968 -22.9797668000000002  73.7571640000000031   0.0900100974326682
  83.3072585999999973 -24.5198307000000000  74.1219863999999973   0.0900100974326682
  84.0179672000000011 -25.3507004000000009  78.1680221999999958   0.5100223554736942
  83.3688812000000041 -26.3920937000000002  77.8390883999999943  -0.5100074140545120
  84.9095916999999929 -25.3158187999999988  79.2189941000000033  -0.4700062466220333
  85.3791961999999955 -24.5158252999999995  79.5843581999999969   0.3100165183113009
  85.2086486999999977 -26.5369987000000016  79.9235840000000053   0.0700095137164289
  85.4170989999999932 -27.3517016999999996  79.2459412000000043   0.0900100974326682
  86.4560852000000040 -26.3124026999999998  80.8527756000000011  -0.1799977827365629
  86.4679488999999961 -25.3220881999999996  81.3562241000000057   0.0900100974326682
  86.5911942000000039 -27.0393486000000003  81.6819992000000070   0.0900100974326682
  87.7487030000000061 -26.2824001000000003  79.9989166000000012  -0.1799977827365629
  87.8072585999999973 -25.3275909000000006  79.4339066000000003   0.0900100974326682
  88.6292724999999990 -26.3953686000000012  80.6668624999999935   0.0900100974326682
  87.8396606000000020 -27.3339748000000000  78.9484558000000050   0.5500235229061731
  87.5783157000000045 -27.0519351999999991  77.7601547000000011  -0.5500085814869907
  88.0409774999999968 -28.5926876000000014  79.3841094999999939  -0.6200106244938284
  87.9767302999999998 -29.2184428999999994  78.6067352000000028   0.3200168101694206
  88.2740706999999958 -28.7717303999999992  80.3399352999999934   0.3000162264531813
  84.0879745000000014 -27.0423489000000004  80.8432387999999946   0.5100223554736942
  83.8976973999999984 -28.2643738000000013  80.9814453000000043  -0.5100074140545120
  83.2544556000000000 -26.1986598999999991  81.4102477999999934  -0.4700062466220333
  83.4307785000000024 -25.2183856999999989  81.3657227000000063   0.3100165183113009
  81.9582137999999958 -26.6253756999999993  81.9939116999999982   0.0700095137164289
  82.2417525999999981 -27.4663448000000017  82.6093596999999988   0.0900100974326682
  81.2778473000000048 -25.5181961000000008  82.8251190000000008  -0.1799977827365629
  81.9408264000000059 -25.1116829000000017  83.6185454999999962   0.0900100974326682
  81.1395339999999976 -24.5958767000000016  82.2213593000000031   0.0900100974326682
  79.8675384999999949 -25.7229576000000009  83.5252303999999981  -0.1799977827365629
  79.4631653000000000 -24.6942443999999988  83.6372527999999988   0.0900100974326682
  79.2369384999999937 -26.2653445999999988  82.7886886999999945   0.0900100974326682
  79.8048935000000057 -26.3633938000000008  84.9073410000000024   0.2000133078719846
  80.6306914999999975 -25.9204845000000006  85.5041655999999932   0.0900100974326682
  78.9011765000000054 -26.1395264000000012  85.5135650999999939   0.0900100974326682
  80.0690230999999955 -27.8330650000000013  84.8140334999999936  -0.7000129593587856
  80.8941345000000069 -28.2502631999999991  85.1950149999999979   0.4400203124668566
  79.1210327000000007 -28.7142085999999992  84.5648041000000035   0.6400261496292500
  77.8943938999999972 -28.5052909999999997  84.1698913999999974  -0.8000158779399824
  77.2468032999999963 -29.2517528999999996  84.0168381000000011   0.4600208961830959
  77.6027526999999964 -27.6059628000000004  83.8440856999999937   0.4600208961830959
  79.5482178000000033 -29.9645976999999988  84.6931838999999940  -0.8000158779399824
  78.8536376999999931 -30.6757926999999988  84.5847473000000036   0.4600208961830959
  80.3616791000000035 -30.1813374000000003  85.2329102000000063   0.4600208961830959
  80.9946213000000057 -27.2012882000000005  80.9843596999999988   0.5100223554736942
  80.3761520000000047 -28.2516841999999997  81.1927184999999980  -0.5100074140545120
  80.8529281999999938 -26.6082478000000009  79.8327254999999951  -0.4700062466220333
  81.3830872000000056 -25.7682876999999984  79.7466583000000071   0.3100165183113009
  80.0665740999999969 -27.2131633999999991  78.7257919000000044   0.0700095137164289
  79.1119613999999984 -27.4470862999999987  79.1734543000000031   0.0900100974326682
  79.9331284000000011 -26.1592388000000007  77.5999221999999946  -0.1799977827365629
  79.4391937000000041 -25.2965908000000006  78.0960845999999975   0.0900100974326682
  80.9191055000000006 -25.8739586000000017  77.1747359999999958   0.0900100974326682
  79.0402298000000059 -26.5980263000000008  76.4218596999999988  -0.0899951560134858
  79.6539764000000048 -27.3407650000000011  75.8687057000000067   0.0900100974326682
  77.7425918999999936 -27.2710475999999993  76.9408492999999964  -0.2700004094596399
  77.9491424999999936 -28.0914439999999992  77.6609954999999985   0.0900100974326682
  77.1382523000000049 -26.5931758999999985  77.5808411000000007   0.0900100974326682
  77.0975494000000054 -27.5219516999999989  76.0717850000000055   0.0900100974326682
  78.8033980999999955 -25.4243087999999986  75.4514846999999946  -0.2700004094596399
  79.7255173000000070 -25.0734233999999994  74.9407120000000049   0.0900100974326682
  78.0415572999999938 -25.5498046999999993  74.6526183999999944   0.0900100974326682
  78.5491104000000036 -24.5983294999999984  76.1496429000000035   0.0900100974326682
  80.5861435000000057 -28.6022968000000013  78.2026671999999934   0.5100223554736942
  79.8981170999999932 -29.5777034999999984  78.1661682000000013  -0.5100074140545120
  81.9117049999999978 -28.6359385999999994  78.0196456999999981  -0.4700062466220333
  82.4246291999999983 -27.7955189000000011  78.1765366000000057   0.3100165183113009
  82.6620788999999974 -29.8632050000000007  77.5982360999999941   0.0700095137164289
  82.2697067000000004 -29.9535197999999987  76.5960922000000011   0.0900100974326682
  84.2018355999999955 -29.5846347999999999  77.5893860000000046  -0.1799977827365629
  84.3734665000000064 -28.7126559999999991  76.9226685000000003   0.0900100974326682
  84.5273437999999970 -29.3178711000000014  78.6175918999999936   0.0900100974326682
  85.0591583000000071 -30.7662982999999990  77.0041580000000039  -0.2800007013177596
  86.0448913999999974 -30.2857589999999988  76.8260192999999987   0.0900100974326682
  85.0395659999999936 -31.6532954999999987  77.6728667999999942   0.0900100974326682
  84.6507492000000070 -31.3409595000000003  75.6869736000000017   0.6200255659130106
  84.3180236999999977 -30.6290034999999996  74.6880950999999982  -0.7600147105075037
  84.6056289999999933 -32.5936584000000025  75.5821075000000064  -0.7600147105075037
  82.3501128999999992 -31.0561028000000015  78.4359589000000028   0.5100223554736942
  82.0004196000000007 -32.1978301999999985  77.9095764000000059  -0.5100074140545120
  82.4565963999999951 -30.9243698000000009  79.7782135000000068  -0.4700062466220333
  82.7639999000000017 -30.0599002999999989  80.1683349999999990   0.3100165183113009
  82.1167525999999981 -31.9680537999999999  80.7787399000000050   0.0700095137164289
  82.5597992000000005 -32.8478126999999986  80.3358688000000001   0.0900100974326682
  82.7277069000000012 -31.4961471999999993  82.0977553999999969  -0.1799977827365629
  82.2990951999999965 -30.5083218000000009  82.3712768999999980   0.0900100974326682
  82.4010619999999960 -32.2377243000000036  82.8578109999999981   0.0900100974326682
  84.2897643999999957 -31.4581508999999997  81.9682159000000041  -0.1799977827365629
  84.5824965999999989 -32.5223961000000017  81.8416672000000034   0.0900100974326682
  84.7623138000000012 -30.9658318000000001  81.0914917000000059   0.0900100974326682
  84.9210204999999974 -30.9967308000000017  83.2854384999999979   0.5500235229061731
  85.0053482000000002 -31.8225440999999982  84.2201079999999962  -0.5500085814869907
  85.0989380000000040 -29.6788272999999982  83.4061736999999965  -0.6200106244938284
  84.9674988000000013 -29.0374946999999999  82.6502456999999993   0.3200168101694206
  84.9992981000000043 -29.3698234999999990  84.3519974000000019   0.3000162264531813
  80.6456909000000053 -32.3211555000000033  80.7912445000000048   0.5100223554736942
  80.2733841000000012 -33.4958304999999967  80.8411255000000040  -0.5100074140545120
  79.7355498999999952 -31.3298720999999993  80.6092072000000002  -0.4700062466220333
  80.1554564999999997 -30.4258881000000017  80.5867310000000003   0.3100165183113009
  78.3359528000000012 -31.5594119999999982  80.4965820000000036   0.0700095137164289
  78.0215453999999937 -32.1807518000000030  81.3221053999999981   0.0900100974326682
  77.5728454999999997 -30.2011089000000013  80.4871749999999935  -0.0899951560134858
  77.5537185999999963 -29.8990040000000015  81.5561371000000008   0.0900100974326682
  78.2005462999999992 -29.3892631999999985  80.0614776999999975   0.0900100974326682
  75.2649612000000019 -31.2633705000000006  80.5158157000000045  -0.3600030361827169
  75.4895020000000017 -32.0763778999999971  81.0530318999999935   0.3200168101694206
  76.1063919000000055 -30.2918358000000012  80.0446014000000048  -0.0499939885810072
  74.0282593000000020 -30.9589004999999986  80.0776137999999946   0.2500147671625829
  73.1329802999999998 -31.5722236999999986  80.1796645999999953   0.1300112648651469
  74.0043411000000049 -29.8349209000000002  79.3672485000000023  -0.7000129593587856
  75.3191910000000036 -29.4160670999999994  79.3227921000000009   0.2200138915882239
  75.7051086000000026 -28.7949181000000003  78.5239562999999947   0.1000103892907879
  78.0723952999999966 -32.4112701000000030  79.2525557999999961   0.5100223554736942
  77.3066483000000062 -33.3872794999999982  79.2806319999999971  -0.5100074140545120
  78.7619018999999980 -32.1843185000000034  78.1542969000000056  -0.4700062466220333
  79.3842391999999961 -31.4056071999999986  78.1364212000000009   0.3100165183113009
  78.5263290000000040 -32.9165840000000003  76.9586333999999965   0.0700095137164289
  77.4767456000000010 -33.1554679999999991  76.8709029999999984   0.0900100974326682
  78.7410201999999941 -31.9914683999999987  75.6976851999999951  -0.1799977827365629
  79.8231200999999970 -31.7399482999999982  75.6856384000000020   0.0900100974326682
  78.5859375000000000 -32.5658530999999982  74.7594146999999936   0.0900100974326682
  77.8243789999999933 -30.8055076999999997  75.4817199999999957  -0.0899951560134858
  78.0373917000000006 -30.0763493000000004  76.2924500000000023   0.0900100974326682
  78.1553878999999938 -30.1041527000000002  74.1199036000000007  -0.2700004094596399
  79.2315444999999983 -29.8580112000000000  73.9949112000000042   0.0900100974326682
  77.9183273000000014 -30.9054375000000014  73.3877410999999995   0.0900100974326682
  77.5242461999999932 -29.1899814999999982  74.1362685999999940   0.0900100974326682
  76.2863846000000052 -31.0567054999999996  75.4433365000000009  -0.2700004094596399
  76.0391692999999975 -31.6227245000000003  74.5198517000000038   0.0900100974326682
  75.9182739000000026 -31.6090240000000016  76.3342667000000006   0.0900100974326682
  75.7862549000000030 -30.0744304999999983  75.5823517000000038   0.0900100974326682
  79.1858062999999959 -34.2760010000000008  76.8015823000000069   0.5100223554736942
  78.8237838999999951 -35.2403029999999973  76.0738220000000069  -0.5100074140545120
  80.2490616000000045 -34.4297905000000029  77.6089630000000028  -0.4700062466220333
  80.4632339000000059 -33.6644477999999978  78.2109528000000012   0.3100165183113009
  80.8181000000000012 -35.7912369000000012  77.8118209999999948   0.0700095137164289
  80.9574814000000060 -36.3606376999999981  76.9047623000000016   0.0900100974326682
  82.2341231999999991 -35.6693343999999968  78.4228745000000060   0.1400115567232666
  82.1330413999999962 -35.4830704000000026  79.5134735000000035   0.0900100974326682
  83.0587921000000051 -34.6437110999999973  77.7951431000000042  -0.6600117919263071
  82.4094848999999954 -33.9973067999999969  77.5085068000000064   0.4300200206087370
  83.0591431000000000 -36.9265289000000010  78.3751677999999998  -0.2700004094596399
  84.0098571999999990 -36.8053627000000034  78.9370956000000064   0.0900100974326682
  82.6142425999999972 -37.8221245000000010  78.8592148000000037   0.0900100974326682
  83.3196716000000066 -37.1577263000000002  77.3201827999999978   0.0900100974326682
  79.8928985999999952 -36.5517615999999990  78.8212508999999955   0.5100223554736942
  79.6705398999999943 -37.7485923999999997  78.5843124000000017  -0.5100074140545120
  79.4200897000000055 -35.9977570000000000  79.8862304999999964  -0.4700062466220333
  79.5077744000000024 -35.0192375000000027  80.0560073999999986   0.3100165183113009
  78.4955901999999952 -36.7664223000000021  80.8251877000000007   0.0700095137164289
  78.8244399999999956 -37.7857741999999988  80.9636840999999947   0.0900100974326682
  78.5824738000000025 -36.0231437999999997  82.1824265000000054  -0.2800007013177596
  78.3427733999999987 -34.9438400000000016  82.0730437999999936   0.0900100974326682
  77.8596648999999985 -36.4935799000000003  82.8828354000000047   0.0900100974326682
  79.9604874000000052 -36.1737937999999986  82.7488632000000024   0.6200255659130106
  80.1334381000000064 -35.9168968000000035  83.9760284000000041  -0.7600147105075037
  80.8538132000000047 -36.7240181000000021  82.1002426000000014  -0.7600147105075037
  77.0519713999999993 -36.9635162000000008  80.5103531000000032   0.5100223554736942
  76.4387969999999939 -36.1297951000000026  79.8531875999999983  -0.5100074140545120
  76.4047927999999956 -38.0161361999999983  81.0953750999999983  -0.4700062466220333
  76.9599379999999940 -38.6783371000000002  81.5926742999999988   0.3100165183113009
  75.0689468000000062 -38.3217811999999967  80.7169037000000031   0.0700095137164289
  74.7341614000000050 -37.7662277000000017  79.8533783000000028   0.0900100974326682
  74.9861908000000028 -39.8356628000000015  80.5674056999999948  -0.1799977827365629
  75.1647339000000017 -40.3751372999999987  81.5220870999999931   0.0900100974326682
  73.9000931000000065 -39.9917450000000017  80.3931884999999937   0.0900100974326682
  75.9605559999999969 -40.3941573999999974  79.4789810000000045  -0.1799977827365629
  77.0145720999999952 -40.1179503999999980  79.6959609999999969   0.0900100974326682
  75.8375625999999983 -41.4948157999999978  79.3909682999999973   0.0900100974326682
  75.6843185000000034 -39.6412964000000017  78.2213974000000007   0.5500235229061731
  76.5061950999999993 -38.8326263000000012  77.8154677999999933  -0.5500085814869907
  74.5079726999999963 -39.8177528000000009  77.5651244999999960  -0.6200106244938284
  74.4311600000000055 -39.0945243999999974  76.8787994000000054   0.3200168101694206
  73.8428878999999938 -40.5634651000000019  77.6048507999999941   0.3000162264531813
  74.1254729999999995 -37.8794327000000024  81.7786406999999969   0.5100223554736942
  74.3172912999999937 -38.1594963000000007  82.9682846000000040  -0.5100074140545120
  73.0967789000000039 -37.1053313999999972  81.4774551000000002  -0.4700062466220333
  72.8623962000000063 -36.7774658000000017  80.5655517999999944   0.3100165183113009
  72.1701278999999971 -36.6246529000000010  82.4586333999999965  -0.0199931130066482
  71.5722046000000063 -35.9122810000000001  81.9096145999999976   0.0900100974326682
  72.8884429999999952 -36.2705879000000024  83.1832351999999986   0.0900100974326682
  71.1320800999999960 -37.5774230999999972  83.0281295999999998   0.5100223554736942
  71.0176392000000050 -38.7651748999999981  82.7212066999999962  -0.5100074140545120
  70.3972473000000036 -36.9910430999999988  83.9158936000000040  -0.4700062466220333
  70.5982970999999964 -36.0628013999999979  84.2191466999999960   0.3100165183113009
  69.2460022000000066 -37.5627251000000015  84.5775986000000017   0.0700095137164289
  69.5794678000000033 -38.4083824000000007  85.1607513000000012   0.0900100974326682
  68.6946410999999983 -36.4540634000000026  85.5336838000000057  -0.1799977827365629
  69.4232559000000009 -36.4443740999999974  86.3723449999999957   0.0900100974326682
  68.6732482999999974 -35.4805526999999969  84.9987717000000060   0.0900100974326682
  67.4464188000000036 -36.7888565000000014  86.3140106000000031  -0.0299934048647678
  67.3382873999999987 -37.2730255000000028  87.6417541999999941  -0.1499969071622038
  68.2428131000000064 -37.3835029999999975  88.2214203000000055   0.2200138915882239
  66.0259017999999998 -37.4290352000000013  87.9781875999999983  -0.5100074140545120
  65.5987625000000065 -37.7240523999999979  88.8046798999999965   0.3700182694600189
  65.2071990999999969 -36.8688544999999976  86.9677429000000046   0.2400144753044632
  66.1101761000000039 -36.5088043000000013  85.8914642000000015   0.1100106811489075
  65.6030731000000031 -35.8929405000000017  84.7605896000000030  -0.2499998257434005
  66.2507094999999993 -35.5759200999999976  83.9565505999999999   0.1700124322976256
  64.2564849999999979 -35.4778670999999974  84.7853164999999933  -0.1999983664528022
  63.9154624999999967 -34.8634605000000022  83.9651870999999943   0.1400115567232666
  63.8769951000000020 -36.5610962000000015  86.9800110000000046  -0.2700004094596399
  63.1800612999999984 -36.8381844000000029  87.7571259000000055   0.1600121404395059
  63.3959006999999986 -35.8804130999999984  85.8724212999999992  -0.1399966153040842
  62.3643302999999989 -35.5643882999999974  85.9211425999999960   0.1400115567232666
  68.2064589999999953 -38.0149422000000001  83.5064620999999931   0.5100223554736942
  68.0198134999999979 -37.3897095000000022  82.5135422000000034  -0.5100074140545120
  67.4914473999999984 -39.1766815000000008  83.6815871999999956  -0.4700062466220333
  67.7764664000000039 -39.8297539000000000  84.3789215000000041   0.3100165183113009
  66.6915436000000028 -39.8377647000000010  82.6143950999999959   0.0700095137164289
  66.9355469000000056 -39.3974915000000010  81.6588744999999960   0.0900100974326682
  67.0001754999999974 -41.2708626000000010  82.3641815000000008  -0.0899951560134858
  66.2006226000000026 -41.7366523999999970  81.7492981000000043   0.0900100974326682
  68.3688278000000054 -41.3701553000000004  81.5834578999999991  -0.2700004094596399
  68.5661087000000009 -42.3702201999999986  81.1415709999999990   0.0900100974326682
  68.3066483000000062 -40.5721817000000016  80.8129425000000055   0.0900100974326682
  69.2342986999999965 -41.1319694999999967  82.2380904999999984   0.0900100974326682
  66.9992141999999973 -42.0812415999999985  83.6298598999999996  -0.2700004094596399
  67.6138306000000000 -41.6628647000000001  84.4554061999999988   0.0900100974326682
  65.9475783999999976 -42.2461089999999970  83.9479752000000019   0.0900100974326682
  67.3552779999999984 -43.0928802000000033  83.3398209000000065   0.0900100974326682
  65.1875457999999952 -39.6398048000000003  82.7256469999999950   0.5100223554736942
  64.5813445999999942 -39.9277802000000008  83.7299804999999964  -0.5100074140545120
  64.5306702000000030 -39.1042366000000001  81.7088013000000046  -0.4700062466220333
  65.0618134000000055 -39.0073967000000010  80.8706435999999940   0.3100165183113009
  63.0780639999999977 -39.1911087000000009  81.6391907000000003   0.0700095137164289
  62.6893920999999992 -40.0717392000000032  82.1289139000000006   0.0900100974326682
  62.4839553999999993 -37.9281578000000010  82.2721405000000061  -0.2700004094596399
  61.3828925999999981 -37.8288573999999969  82.3822937000000053   0.0900100974326682
  62.8421439999999976 -37.8522034000000005  83.3210677999999945   0.0900100974326682
  62.9920082000000008 -37.0832328999999987  81.7599869000000012   0.0900100974326682
  62.4962158000000017 -39.3005104000000003  80.1536255000000040   0.5100223554736942
  63.2727355999999972 -39.0474166999999994  79.2632370000000037  -0.5100074140545120
  61.2464484999999996 -39.7476654000000025  79.9361267000000026  -0.4700062466220333
  60.6579704000000035 -39.8502693000000008  80.7343596999999988   0.3100165183113009
  60.8334198000000015 -40.0694962000000032  78.5750198000000069   0.0700095137164289
  61.1953963999999999 -39.3140716999999995  77.8933257999999995   0.0900100974326682
  61.2930107000000035 -41.4252205000000018  78.2269057999999973   0.0500089300001895
  62.2611388999999988 -41.6484870999999970  78.7240905999999967   0.0900100974326682
  60.6406326000000035 -42.2603683000000032  78.5604553000000010   0.0900100974326682
  61.5073013000000017 -41.6320418999999973  76.8822327000000030  -0.6600117919263071
  62.4530563000000001 -41.4892082000000002  76.8000564999999966   0.4300200206087370
  59.3118782000000024 -40.1530800000000028  78.4214400999999981   0.5100223554736942
  58.7770537999999974 -40.1787375999999981  77.3636779999999931  -0.5100074140545120
  58.6438674999999989 -40.1862221000000019  79.5972823999999974  -0.4700062466220333
  59.1629180999999988 -40.3083037999999974  80.4397124999999988   0.3100165183113009
  57.2067718999999997 -39.7991713999999988  79.7745589999999964   0.0700095137164289
  56.8823318000000029 -39.7804793999999973  78.7446135999999939   0.0900100974326682
  56.3947181999999998 -40.8781509000000014  80.4440536000000037  -0.1799977827365629
  56.7696189999999987 -41.1375618000000003  81.4571990999999969   0.0900100974326682
  55.3120575000000017 -40.6427193000000031  80.5261153999999948   0.0900100974326682
  56.4399909999999991 -42.1795730999999989  79.7621230999999966   0.0000074707095912
  57.4746819000000002 -43.1476439999999997  80.0625076000000035  -0.1149958856587850
  58.1734238000000019 -42.9363327000000012  80.8584366000000045   0.1150108270779674
  57.6064872999999977 -44.3610802000000035  79.4432297000000034  -0.1149958856587850
  58.3661803999999975 -45.0676270000000017  79.7433166999999941   0.1150108270779674
  56.6805382000000009 -44.6210021999999995  78.4188309000000032  -0.1149958856587850
  56.9301758000000007 -45.4662170000000003  77.7945785999999941   0.1150108270779674
  55.5529975999999976 -42.4986687000000032  78.7028502999999944  -0.1149958856587850
  54.8351898000000020 -41.7498969999999971  78.4020308999999997   0.1150108270779674
  55.6801261999999966 -43.7431182999999990  78.0524750000000012  -0.1149958856587850
  55.0331726000000003 -43.9474716000000001  77.2121886999999987   0.1150108270779674
  57.1505622999999972 -38.4978675999999993  80.5407639000000017   0.5100223554736942
  58.0417022999999972 -38.3554572999999976  81.3676987000000054  -0.5100074140545120
  56.1741028000000000 -37.5847205999999971  80.4096602999999988  -0.4700062466220333
  55.4992408999999967 -37.7027512000000016  79.6853408999999999   0.3100165183113009
  55.9567757000000015 -36.4275969999999987  81.2670975000000055   0.0700095137164289
  56.8817062000000035 -36.0611762999999996  81.6873855999999989   0.0900100974326682
  55.3566436999999993 -35.2459411999999972  80.5143889999999942   0.1400115567232666
  54.3971291000000008 -35.5881958000000012  80.0710983000000027   0.0900100974326682
  56.1912421999999978 -34.8359221999999988  79.4477691999999962  -0.6600117919263071
  56.2649917999999971 -35.5509681999999998  78.8114776999999975   0.4300200206087370
  55.2287291999999965 -33.9330482000000018  81.3598403999999960  -0.2700004094596399
  54.7670554999999979 -33.1046333000000033  80.7811279000000013   0.0900100974326682
  54.6074637999999979 -34.1797295000000005  82.2472534000000053   0.0900100974326682
  56.2522888000000023 -33.6718636000000018  81.7039871000000062   0.0900100974326682
  55.0310935999999984 -36.8045424999999966  82.4511260999999962   0.5100223554736942
  53.9392508999999976 -37.2567786999999981  82.1907195999999942  -0.5100074140545120
  55.4565085999999994 -36.5370101999999974  83.6699600000000032  -0.4700062466220333
  56.3952140999999969 -36.2414131000000026  83.8295212000000021   0.3100165183113009
  54.7015686000000017 -36.5234108000000006  84.8945999000000029   0.0700095137164289
  53.8390160000000009 -37.1469001999999975  84.7111359000000022   0.0900100974326682
  55.6412163000000035 -37.2397270000000020  85.9573821999999979  -0.1799977827365629
  55.9657630999999967 -38.1542815999999974  85.4164810000000045   0.0900100974326682
  56.5920485999999983 -36.7020111000000000  86.1601256999999947   0.0900100974326682
  54.9504585000000034 -37.4369811999999982  87.2991332999999941  -0.1799977827365629
  54.5970001000000025 -36.4750670999999969  87.7282181000000065   0.0900100974326682
  54.1600188999999972 -38.1881752000000034  87.0864409999999936   0.0900100974326682
  55.9227065999999979 -38.0118178999999969  88.3294754000000069  -0.1799977827365629
  56.3055992000000032 -38.9946594000000033  87.9805602999999934   0.0900100974326682
  56.8313788999999971 -37.3843688999999983  88.4517517000000026   0.0900100974326682
  55.4442824999999999 -38.1320037999999997  89.7809830000000062   0.2100135997301042
  56.3531113000000019 -38.2200850999999986  90.4139098999999931   0.0500089300001895
  54.9861603000000017 -37.1472549000000001  90.0149078000000031   0.0500089300001895
  54.6003380000000007 -39.3236121999999995  90.0957793999999978  -0.3000012850339989
  54.8160323999999974 -40.1087074000000001  89.4487076000000059   0.3300171020275403
  54.5968093999999979 -39.6060791000000023  91.0966796999999957   0.3300171020275403
  53.6322249999999983 -39.1286240000000021  89.7696914999999933   0.3300171020275403
  54.2371216000000018 -35.0921059000000000  85.3125686999999999   0.5100223554736942
  55.1090507999999986 -34.1967734999999990  85.3251647999999960  -0.5100074140545120
  52.9891014000000027 -34.8117293999999973  85.6700821000000019  -0.2900009931758792
  51.9289360000000002 -35.8229255999999978  85.7883147999999949   0.0000074707095912
  52.0877647000000010 -36.4292488000000034  86.7056273999999974   0.0900100974326682
  51.8163947999999976 -36.4335785000000030  84.8670348999999931   0.0900100974326682
  52.5279083000000000 -33.5842438000000030  86.2462615999999969   0.0200080544258305
  52.2692642000000021 -32.8824844000000027  85.4671325999999993   0.0900100974326682
  51.2012215000000026 -33.9666976999999974  86.9602966000000066  -0.1799977827365629
  50.4055366999999990 -33.1927261000000016  87.0069198999999998   0.0900100974326682
  51.3878670000000000 -34.2895888999999983  88.0068282999999951   0.0900100974326682
  50.6416893000000030 -35.1170615999999995  86.1288605000000018  -0.1799977827365629
  50.1640091000000012 -34.5586052000000024  85.2956314000000049   0.0900100974326682
  49.9570541000000006 -35.8475533000000013  86.6105117999999976   0.0900100974326682
  53.3142891000000034 -32.8106689000000031  87.2895965999999959   0.5100223554736942
  54.1132392999999965 -33.2554359000000019  88.0691680999999988  -0.5100074140545120
  53.1125182999999979 -31.4857654999999994  87.2098923000000070  -0.4700062466220333
  52.5216254999999990 -31.0839806000000003  86.5146026999999975   0.3100165183113009
  53.8132553000000016 -30.5593032999999998  88.0654677999999933   0.0700095137164289
  53.8856658999999993 -31.0522251000000011  89.0236893000000009   0.0900100974326682
  55.2133178999999998 -30.1964207000000009  87.4678497000000021  -0.1799977827365629
  55.8685265000000015 -29.5608940000000011  88.1011962999999980   0.0900100974326682
  55.7731628000000015 -31.1536751000000010  87.4003067000000016   0.0900100974326682
  55.0702896000000024 -29.5341415000000005  86.0995331000000022  -0.1799977827365629
  54.1553917000000027 -29.7018088999999996  85.4919433999999967   0.0900100974326682
  54.8812714000000028 -28.4743977000000008  86.3743668000000042   0.0900100974326682
  56.3009720000000016 -29.6770649000000013  85.2708817000000039   0.2000133078719846
  57.2355461000000005 -29.6363087000000007  85.8702392999999944   0.0900100974326682
  56.4979361999999981 -30.6745300000000007  84.8230056999999960   0.0900100974326682
  56.1833916000000002 -28.5554504000000016  84.2725676999999962  -0.7000129593587856
  56.5893402000000023 -27.6638126000000000  84.4730377000000061   0.4400203124668566
  55.8029251000000031 -28.6499786000000007  83.0344086000000061   0.6400261496292500
  55.8525009000000026 -27.6110268000000012  82.2726288000000068  -0.8000158779399824
  55.6505240999999984 -27.7762622999999991  81.3072738999999984   0.4600208961830959
  55.7321013999999977 -26.6711235000000002  82.5921325999999993   0.4600208961830959
  55.4876328000000001 -29.7851275999999991  82.4277038999999974  -0.8000158779399824
  55.5766106000000022 -29.7687987999999990  81.4318008000000049   0.4600208961830959
  55.5712242000000032 -30.6854458000000001  82.8548279000000036   0.4600208961830959
  53.0540542999999971 -29.2880153999999990  88.2790526999999940   0.5100223554736942
  52.2249222000000017 -28.9081669000000012  87.4570389000000006  -0.5100074140545120
  53.3556595000000016 -28.6039257000000013  89.4144440000000031  -0.4700062466220333
  54.2006073000000015 -28.8750114000000018  89.8689574999999934   0.3100165183113009
  52.5120543999999967 -27.5060481999999986  89.9129561999999964   0.0700095137164289
  51.5265006999999997 -27.5855350000000001  89.4784621999999956   0.0900100974326682
  52.3502654999999990 -27.3477744999999999  91.4225311000000005   0.1400115567232666
  51.6662788000000006 -26.5067367999999988  91.6657103999999947   0.0900100974326682
  53.5846291000000008 -27.2707367000000005  92.1473311999999964  -0.6600117919263071
  53.2949867000000026 -27.0115432999999996  93.0251236000000006   0.4300200206087370
  51.6180915999999996 -28.6420154999999994  91.9275436000000070  -0.2700004094596399
  50.6337090000000032 -28.7332114999999995  91.4206008999999966   0.0900100974326682
  52.0817031999999998 -29.6478958000000006  91.8404235999999941   0.0900100974326682
  51.3436774999999983 -28.4676514000000012  92.9898986999999977   0.0900100974326682
  52.9804344000000000 -26.1888885000000009  89.4065628000000032   0.5100223554736942
  52.3554000999999971 -25.1427554999999998  89.6113205000000050  -0.5100074140545120
  54.0850867999999991 -26.2172947000000001  88.7002640000000042  -0.4700062466220333
  54.5271949999999990 -27.0786705000000012  88.4623947000000044   0.3100165183113009
  54.6416283000000007 -25.0165709999999990  88.1792755000000028   0.0700095137164289
  54.2282219000000012 -24.1447429999999983  88.6644591999999960   0.0900100974326682
  56.1426848999999990 -24.9232253999999998  88.5432433999999944  -0.0899951560134858
  56.1998786999999993 -24.9231070999999993  89.6527710000000013   0.0900100974326682
  56.8695106999999993 -26.1393261000000017  88.0074692000000027  -0.2700004094596399
  56.4179764000000006 -27.0181712999999988  88.5154723999999931   0.0900100974326682
  56.6987457000000035 -26.2453937999999987  86.9148026000000016   0.0900100974326682
  57.9367371000000020 -25.9573840999999987  88.2569503999999938   0.0900100974326682
  56.8178748999999996 -23.5835629000000004  88.1316910000000036  -0.1799977827365629
  56.8455658000000028 -23.4850025000000002  87.0254134999999991   0.0900100974326682
  56.2070656000000000 -22.7148113000000009  88.4580459999999960   0.0900100974326682
  58.2915039000000021 -23.3398360999999994  88.6017685000000057  -0.2700004094596399
  58.7098999000000035 -22.3406582000000000  88.3549651999999952   0.0900100974326682
  58.4503898999999976 -23.4942340999999999  89.6904602000000040   0.0900100974326682
  58.9943466000000001 -24.0291958000000001  88.0868911999999966   0.0900100974326682
  54.4557265999999984 -24.9449158000000004  86.6477280000000007   0.5100223554736942
  54.5070229000000026 -26.0063209999999998  86.0180588000000057  -0.5100074140545120
  54.1785277999999977 -23.8263701999999995  85.9573441000000003  -0.2900009931758792
  53.6925963999999993 -22.5067443999999988  86.4363708000000059   0.0000074707095912
  54.4715500000000006 -22.0291634000000016  87.0684052000000008   0.0900100974326682
  52.6912688999999972 -22.6823215000000005  86.8845215000000053   0.0900100974326682
  53.9043502999999973 -23.9523314999999997  84.5489120000000014   0.0200080544258305
  53.3311958000000033 -24.8351001999999994  84.3068085000000025   0.0900100974326682
  53.1928940000000026 -22.7202586999999987  84.0738907000000069  -0.1799977827365629
  52.0893172999999976 -22.8450164999999998  84.1034317000000016   0.0900100974326682
  53.4722633000000016 -22.2876434000000003  83.0894547000000046   0.0900100974326682
  53.4645500000000027 -21.7217331000000016  85.1782149999999945  -0.1799977827365629
  52.6922149999999974 -20.9239081999999996  85.1423415999999946   0.0900100974326682
  54.3863219999999998 -21.1107501999999982  85.0715942000000069   0.0900100974326682
  55.1843262000000010 -24.1639023000000002  83.8238678000000021   0.5100223554736942
  55.1798629999999974 -24.9290562000000016  82.8383026000000058  -0.5100074140545120
  56.3352165000000014 -23.5575218000000000  84.1499328999999960  -0.4700062466220333
  56.2975731000000010 -22.8669739000000014  84.8680801000000002   0.3100165183113009
  57.6521796999999978 -23.9436073000000000  83.5975952000000007   0.0700095137164289
  57.3999251999999984 -23.8272419000000006  82.5539397999999949   0.0900100974326682
  58.9010048000000026 -23.0901278999999988  84.1590881000000053  -0.1799977827365629
  58.8599930000000029 -23.1407775999999998  85.2681732000000068   0.0900100974326682
  59.8511620000000022 -23.5107937000000007  83.7659378000000032   0.0900100974326682
  58.8417968999999985 -21.6626033999999983  83.6336136000000039   0.5500235229061731
  57.9428863999999990 -21.1775283999999999  82.9442748999999964  -0.5500085814869907
  59.9529418999999990 -21.0074977999999994  83.9031829999999985  -0.6200106244938284
  60.6977119000000016 -21.4895476999999993  84.3646468999999968   0.3200168101694206
  59.9557265999999984 -20.0359191999999986  83.6664810000000045   0.3000162264531813
  58.0682411000000016 -25.4527186999999984  83.8221206999999993   0.5100223554736942
  57.5431442000000004 -26.2703494999999982  84.6198044000000067  -0.5100074140545120
  59.0589484999999996 -25.9130840000000013  82.9752426000000014  -0.4700062466220333
  59.4753074999999995 -25.3194942000000012  82.2909087999999969   0.3100165183113009
  59.6260375999999965 -27.3450622999999986  82.9971007999999983   0.0700095137164289
  58.8003539999999987 -27.9807853999999985  83.2808303999999993   0.0900100974326682
  60.1024971000000008 -27.9397677999999985  81.6446762000000064   0.0500089300001895
  59.3500403999999975 -27.6825541999999984  80.8688125999999983   0.0900100974326682
  61.0601157999999984 -27.4595641999999991  81.3502349999999979   0.0900100974326682
  60.2162743000000020 -29.3703460999999990  81.6874923999999965  -0.6600117919263071
  60.7576293999999990 -29.6248684000000004  80.9366531000000009   0.4300200206087370
  60.7188300999999981 -27.5743445999999999  84.0188904000000036   0.5100223554736942
  61.7185363999999979 -26.8701210000000010  84.1692122999999981  -0.5100074140545120
  60.6129837000000009 -28.6819495999999994  84.8455124000000040  -0.4700062466220333
  59.9260215999999986 -29.4001292999999997  84.7660979999999995   0.3100165183113009
  61.5537642999999974 -28.9818324999999994  85.8676681999999971   0.0700095137164289
  62.0516166999999967 -28.0670451999999990  86.1535109999999946   0.0900100974326682
  60.9493903999999986 -29.5855122000000001  87.1633987000000019  -0.1799977827365629
  60.3279990999999995 -30.4774780000000014  86.9340590999999989   0.0900100974326682
  61.6359557999999979 -29.8027401000000012  88.0094146999999936   0.0900100974326682
  59.9711570999999992 -28.6301689000000010  87.8465499999999935  -0.0899951560134858
  59.2787818999999985 -28.1383820000000000  87.1302490000000063   0.0900100974326682
  59.2208557000000013 -29.4162731000000015  88.9884567000000004  -0.2700004094596399
  60.0551299999999983 -29.8980388999999995  89.5418166999999983   0.0900100974326682
  58.5968437000000009 -28.7410336000000015  89.6121368000000018   0.0900100974326682
  58.6216010999999995 -30.2832298000000009  88.6368789999999933   0.0900100974326682
  60.7580795000000009 -27.3560428999999985  88.3484267999999986  -0.2700004094596399
  61.3961219999999983 -27.5911045000000001  89.2270508000000007   0.0900100974326682
  61.3495598000000015 -26.7059822000000011  87.6688079999999985   0.0900100974326682
  60.0588684000000015 -26.6731796000000010  88.8767394999999993   0.0900100974326682
  62.5667381000000020 -29.9705982000000013  85.3230743000000018   0.5100223554736942
  63.5743598999999975 -30.3617363000000005  85.9796448000000026  -0.5100074140545120
  62.2988051999999968 -30.5536193999999988  84.1495285000000024  -0.4700062466220333
  61.4620742999999976 -30.3626480000000001  83.6421660999999972   0.3100165183113009
  63.1299781999999965 -31.5967368999999998  83.5496291999999983   0.0700095137164289
  63.1978454999999997 -32.3943252999999984  84.2746506000000011   0.0900100974326682
  62.5694542000000027 -32.1027222000000023  82.1925430000000006  -0.1799977827365629
  62.5832213999999993 -31.3456192000000016  81.3795700000000011   0.0900100974326682
  63.2587546999999972 -32.8899840999999995  81.8191680999999988   0.0900100974326682
  61.2074241999999984 -32.7012634000000020  82.2775421000000051  -0.0899951560134858
  60.5108718999999979 -31.9017811000000009  82.6091536999999931   0.0900100974326682
  60.8500136999999981 -32.9937056999999996  80.7981567000000069  -0.2700004094596399
  61.3010559000000015 -33.9476967000000016  80.4506073000000015   0.0900100974326682
  59.7428589000000017 -33.0146598999999981  80.8880920000000003   0.0900100974326682
  61.0873946999999973 -32.1124915999999985  80.1645659999999936   0.0900100974326682
  61.0993461999999994 -34.0155411000000001  83.1598969000000068  -0.2700004094596399
  60.0405349999999984 -34.3511047000000005  83.1850814999999955   0.0900100974326682
  61.7252731000000026 -34.8104094999999987  82.7008361999999977   0.0900100974326682
  61.4966697999999994 -33.8311768000000015  84.1809082000000046   0.0900100974326682
  64.7190094000000045 -31.2369708999999993  83.3870926000000026   0.5100223554736942
  65.4874114999999932 -32.0979079999999968  83.7666245000000060  -0.5100074140545120
  65.1662979000000036 -30.1593246000000015  82.7686996000000050  -0.2900009931758792
  64.2480086999999997 -29.1099663000000000  82.2091599000000031   0.0000074707095912
  64.1050110000000046 -28.3418579000000008  82.9990233999999987   0.0900100974326682
  63.2488060000000019 -29.4422664999999988  81.8549347000000012   0.0900100974326682
  66.5378417999999954 -29.8575516000000007  82.7581176999999997   0.0200080544258305
  67.0021744000000012 -30.6907023999999993  82.2514953999999960   0.0900100974326682
  66.4091186999999934 -28.5369033999999999  81.9128876000000048  -0.1799977827365629
  67.2646790000000010 -28.3665294999999986  81.2249068999999935   0.0900100974326682
  66.2829361000000006 -27.7413157999999989  82.6780243000000041   0.0900100974326682
  65.0762557999999984 -28.5381794000000006  81.1405716000000012  -0.1799977827365629
  65.1365203999999949 -29.2960205000000009  80.3304061999999988   0.0900100974326682
  64.8085174999999936 -27.5266953000000001  80.7670288000000056   0.0900100974326682
  67.2327042000000006 -29.5806636999999988  84.1000595000000004   0.5100223554736942
  66.6741942999999964 -29.1512032000000012  85.1281814999999966  -0.5100074140545120
  68.5282973999999996 -29.8644351999999991  84.2272033999999934  -0.4700062466220333
  69.0521240000000063 -30.1446438000000008  83.4265137000000010   0.3100165183113009
  69.2870178000000010 -29.6293468000000004  85.4024581999999981   0.0700095137164289
  68.6367034999999959 -29.3210715999999998  86.2077254999999951   0.0900100974326682
  70.0826569000000035 -30.7803383000000004  86.0567855999999978   0.0500089300001895
  70.5062714000000028 -31.4376259000000005  85.2675858000000062   0.0900100974326682
  70.9205780000000061 -30.5048466000000005  86.7322845000000058   0.0900100974326682
  69.1730194000000012 -31.7361259000000011  86.6796035999999930  -0.6600117919263071
  68.7456130999999999 -32.2578125000000000  85.9963989000000026   0.4300200206087370
  70.2597197999999992 -28.5287800000000011  85.2589035000000024   0.5100223554736942
  70.8637085000000013 -28.4514388999999994  84.2365417000000036  -0.5100074140545120
  70.3692551000000037 -27.5965233000000012  86.2107467999999955  -0.4700062466220333
  69.7545470999999964 -27.7381343999999999  86.9828186000000017   0.3100165183113009
  71.3544464000000005 -26.4534340000000014  86.1982497999999993   0.0700095137164289
  70.9127502000000050 -25.7225093999999999  85.5371475000000032   0.0900100974326682
  71.5051955999999933 -25.8565597999999994  87.5929641999999973   0.1400115567232666
  71.3642119999999949 -26.7127380000000016  88.2867966000000024   0.0900100974326682
  70.5328903000000054 -24.8484687999999991  87.8279418999999990  -0.6600117919263071
  70.7463225999999992 -24.1002331000000005  87.2656326000000035   0.4300200206087370
  72.8562392999999986 -25.0759295999999985  87.7768097000000012  -0.2700004094596399
  73.1973952999999966 -24.4459380999999993  86.9276657000000057   0.0900100974326682
  73.0959930000000071 -24.6028175000000005  88.7530289000000039   0.0900100974326682
  73.6722259999999949 -25.8297157000000013  87.7596817000000016   0.0900100974326682
  72.6249160999999930 -26.7543468000000004  85.5598145000000017   0.5100223554736942
  73.4039458999999965 -27.6294192999999986  85.9618911999999966  -0.5100074140545120
  72.9795227000000040 -26.0347271000000013  84.5482559000000009  -0.4700062466220333
  72.3181304999999952 -25.3505305999999990  84.2508773999999931   0.3100165183113009
  74.0719909999999970 -26.2817669000000009  83.6535187000000064   0.0700095137164289
  74.2876815999999991 -27.3138427999999998  83.8873825000000011   0.0900100974326682
  73.7482758000000018 -25.9836577999999996  82.1829604999999930   0.1400115567232666
  73.7551804000000004 -24.8783130999999997  82.0712051000000002   0.0900100974326682
  72.4019470000000069 -26.3659095999999984  81.9005508000000049  -0.6600117919263071
  71.8820038000000068 -25.7587794999999993  82.4321975999999950   0.4300200206087370
  74.6458664000000027 -26.6346911999999989  81.2396774000000050  -0.2700004094596399
  74.2758864999999986 -26.5376453000000012  80.1965942000000069   0.0900100974326682
  75.6894455000000050 -26.2948418000000004  81.4121932999999984   0.0900100974326682
  74.5632018999999957 -27.7200221999999989  81.4622650000000021   0.0900100974326682
  75.3408584999999960 -25.4971752000000009  84.1169739000000050   0.5100223554736942
  76.4680556999999936 -25.9776497000000006  83.9480362000000042  -0.5100074140545120
  75.1948699999999945 -24.3020725000000013  84.7514800999999949  -0.4700062466220333
  74.3046875000000000 -23.8648604999999989  84.8536071999999990   0.3100165183113009
  76.3275299000000018 -23.5248927999999999  85.2771149000000008  -0.0199931130066482
  77.1393432999999931 -24.1540642000000005  85.6110534999999970   0.0900100974326682
  76.0052642999999932 -22.9181327999999986  86.1104126000000036   0.0900100974326682
  76.9492415999999935 -22.6306648000000017  84.3798218000000020   0.5100223554736942
  77.9979782000000057 -22.1420116000000000  84.6769333000000017  -0.5100074140545120
  76.2976685000000003 -22.3000602999999984  83.2365264999999965  -0.4700062466220333
  75.3272400000000033 -22.5031661999999990  83.1315383999999966   0.3100165183113009
  76.7392197000000067 -21.5226860000000002  82.1043700999999970   0.0700095137164289
  77.8176880000000040 -21.4907761000000015  82.1524811000000028   0.0900100974326682
  76.4033660999999995 -22.1610183999999997  80.7473068000000040  -0.1799977827365629
  75.3007431000000054 -22.1301993999999986  80.6147002999999955   0.0900100974326682
  76.8717421999999999 -21.5593815000000006  79.9392318999999958   0.0900100974326682
  76.8080214999999953 -23.6409874000000002  80.6387938999999960  -0.0899951560134858
  76.2582397000000043 -24.2777728999999987  81.3644484999999946   0.0900100974326682
  76.3625945999999942 -24.1259994999999989  79.2615662000000043  -0.2700004094596399
  76.6687698000000069 -25.0888270999999996  78.7994613999999984   0.0900100974326682
  75.2537918000000019 -24.1346874000000007  79.3307570999999996   0.0900100974326682
  76.6340102999999999 -23.3881167999999988  78.4765929999999940   0.0900100974326682
  78.2809981999999991 -23.8390750999999987  80.7967223999999931  -0.2700004094596399
  78.7883834999999948 -23.0388316999999994  80.2166366999999951   0.0900100974326682
  78.6332474000000019 -23.8394985000000013  81.8504027999999977   0.0900100974326682
  78.5982208000000071 -24.8019694999999984  80.3422699000000051   0.0900100974326682
  76.2185592999999955 -20.0871849000000005  82.1550751000000048   0.5100223554736942
  76.7282332999999994 -19.1981220000000015  81.4713440000000020  -0.5100074140545120
  75.2132186999999988 -19.7223414999999989  83.0196837999999957  -0.4700062466220333
  74.9727172999999993 -20.4586448999999995  83.6473923000000070   0.3100165183113009
  74.6353835999999973 -18.3453273999999986  82.9435425000000066   0.0700095137164289
  74.2351455999999956 -18.1548480999999988  81.9586944999999929   0.0900100974326682
  73.4092940999999968 -18.1322326999999994  83.7911376999999931   0.0500089300001895
  72.9767609000000022 -17.1144771999999996  83.6843413999999939   0.0900100974326682
  72.7279663000000056 -18.9748650000000012  83.5460434000000021   0.0900100974326682
  73.7553177000000062 -18.3240623000000014  85.1362761999999975  -0.6600117919263071
  73.2262268000000063 -17.7296505000000018  85.6732482999999974   0.4300200206087370
  75.5140228000000064 -16.9936562000000002  83.0329818999999958   0.5100223554736942
  75.3136214999999964 -16.0867462000000003  82.2373962000000063  -0.5100074140545120
  76.4729691000000003 -16.7168197999999997  83.8905486999999965  -0.2900009931758792
  76.7353667999999942 -17.5090675000000005  85.0908660999999995   0.0000074707095912
  76.8236083999999977 -18.6065769000000003  84.9425200999999959   0.0900100974326682
  75.9008484000000010 -17.3635063000000009  85.8097075999999959   0.0900100974326682
  77.2381591999999983 -15.4778757000000002  83.9184951999999953   0.0200080544258305
  76.6362227999999988 -14.6071557999999992  83.7042007000000012   0.0900100974326682
  77.9478148999999974 -15.4097567000000009  85.2729034000000041  -0.1799977827365629
  77.2066803000000021 -14.9720945000000007  85.9753951999999941   0.0900100974326682
  78.8787384000000031 -14.8072300000000006  85.3411942000000039   0.0900100974326682
  78.0149155000000007 -16.8842658999999990  85.6931457999999964  -0.1799977827365629
  78.1662369000000012 -17.0428962999999989  86.7823029000000048   0.0900100974326682
  78.9325561999999934 -17.3414573999999995  85.2650986000000017   0.0900100974326682
  78.1576309000000009 -15.4901599999999995  82.7360153000000054   0.5100223554736942
  78.5340805000000017 -14.3812198999999996  82.3367843999999991  -0.5100074140545120
  78.5442656999999969 -16.6243458000000004  82.1659164000000004  -0.4700062466220333
  78.2257689999999997 -17.4711494000000016  82.5848311999999964   0.3100165183113009
  79.2788161999999943 -16.7062798000000008  80.8775482000000068   0.0700095137164289
  80.1055984000000052 -16.0118027000000005  80.8544387999999969   0.0900100974326682
  79.8120270000000005 -18.0846614999999993  80.5182647999999972  -0.1799977827365629
  79.0139999000000017 -18.8189963999999996  80.2769851999999986   0.0900100974326682
  80.5040436000000028 -18.1339797999999988  79.6505051000000037   0.0900100974326682
  80.6319426999999962 -18.6642970999999989  81.6519622999999939   0.0000074707095912
  82.0397568000000064 -18.2153968999999982  81.8469924999999989  -0.1149958856587850
  82.4524612000000019 -17.4695740000000015  81.1837996999999945   0.1150108270779674
  82.8252487000000031 -18.7771320000000017  82.8668593999999956  -0.1149958856587850
  83.8221970000000027 -18.3923740000000002  83.0232543999999990   0.1150108270779674
  82.2178344999999950 -19.6604136999999994  83.7131423999999953   0.1100106811489075
  82.8601761000000039 -20.3903141000000012  84.6323090000000064  -0.5400082896288710
  83.6038817999999964 -19.8484707000000000  84.9059981999999991   0.4300200206087370
  80.0897903000000042 -19.5163478999999995  82.5621871999999968  -0.1149958856587850
  79.0444107000000002 -19.7696533000000017  82.4651489000000026   0.1150108270779674
  80.9339904999999931 -20.0806103000000000  83.5591048999999941  -0.1149958856587850
  80.5153198000000003 -20.8611927000000001  84.1770171999999945   0.1150108270779674
  78.4258727999999934 -16.1639328000000013  79.7425003000000032   0.5100223554736942
  78.9999770999999953 -15.7291927000000005  78.7451934999999992  -0.5100074140545120
  77.0792464999999964 -16.3724784999999997  79.7500763000000035  -0.4700062466220333
  76.6784973000000036 -16.7672291000000016  80.5732346000000064   0.3100165183113009
  76.2583541999999994 -15.8157539000000007  78.6844025000000045   0.0700095137164289
  76.8379439999999931 -15.8028822000000009  77.7731856999999991   0.0900100974326682
  74.8942107999999962 -16.5587748999999995  78.4597014999999942  -0.1799977827365629
  74.3644484999999946 -16.4074631000000011  79.4244766000000055   0.0900100974326682
  74.2113647000000043 -16.1598739999999985  77.6793593999999956   0.0900100974326682
  74.8328017999999986 -18.0483855999999996  78.2140349999999955   0.0000074707095912
  75.7752609000000064 -18.6649971000000008  77.3946837999999957  -0.1149958856587850
  76.5516585999999961 -18.0686016000000009  76.9386826000000070   0.1150108270779674
  75.7476501000000013 -20.0350512999999992  77.0398864999999944  -0.1149958856587850
  76.3369141000000013 -20.4695853999999997  76.2459487999999936   0.1150108270779674
  74.6975936999999988 -20.8576201999999995  77.6924972999999994  -0.1149958856587850
  74.6599120999999997 -21.9176539999999989  77.4892578000000043   0.1150108270779674
  73.8340072999999961 -18.8468398999999991  78.7708664000000027  -0.1149958856587850
  73.0992049999999978 -18.5396956999999993  79.5003509999999949   0.1150108270779674
  73.7592238999999950 -20.2306099000000010  78.5107421999999957  -0.1149958856587850
  73.1756134000000031 -20.8613110000000006  79.1649857000000026   0.1150108270779674
  75.7949677000000008 -14.3540610999999991  79.0094603999999947   0.5100223554736942
  75.6361923000000047 -13.5784569000000008  78.0564880000000016  -0.5100074140545120
  75.6386032000000057 -13.9390944999999995  80.2865524000000050  -0.4700062466220333
  75.5909958000000017 -14.6905269999999994  80.9400710999999973   0.3100165183113009
  75.4637222000000065 -12.5436449000000003  80.6570281999999992   0.0700095137164289
  74.5974120999999997 -12.1153793000000007  80.1748580999999945   0.0900100974326682
  75.3558577999999954 -12.3240213000000001  82.2096405000000061   0.0500089300001895
  74.4890517999999986 -12.9210233999999993  82.5653915000000040   0.0900100974326682
  76.2058868000000018 -12.8473368000000008  82.6974182000000013   0.0900100974326682
  75.1492233000000027 -11.0109177000000003  82.5814208999999977  -0.6600117919263071
  74.2137527000000006 -10.8592996999999993  82.4280624000000017   0.4300200206087370
  76.6456069999999983 -11.7596311999999994  80.2157059000000032   0.5100223554736942
  76.4526215000000064 -10.6807756000000005  79.6706848000000036  -0.5100074140545120
  77.8419951999999995 -12.2226095000000008  80.3933715999999947  -0.4700062466220333
  78.0219498000000016 -12.9976415999999997  80.9941558999999955   0.3100165183113009
  79.0188141000000002 -11.3578405000000000  80.0345305999999965   0.0700095137164289
  78.6906051999999931 -10.3312407000000004  79.9654007000000036   0.0900100974326682
  80.2387465999999989 -11.5338449000000001  81.0553206999999958  -0.1799977827365629
  80.5180892999999998 -12.6073693999999996  81.1172714000000070   0.0900100974326682
  81.1073226999999974 -10.9000740000000000  80.7756423999999953   0.0900100974326682
  79.8012161000000049 -11.0775918999999998  82.4949874999999935  -0.1399966153040842
  78.7256469999999950 -11.2573346999999995  82.7075652999999988   0.0900100974326682
  80.3978194999999971 -11.6623944999999996  83.2273636000000039   0.0900100974326682
  80.1675644000000034  -9.3660536000000008  82.8335648000000049  -0.0899951560134858
  79.7466735999999941  -9.2024478999999992  84.5469283999999988  -0.2199989501690415
  80.0235901000000069 -10.0910300999999993  85.1536025999999993   0.0900100974326682
  80.2854461999999955  -8.2929735000000004  84.8888397000000055   0.0900100974326682
  78.6527939000000060  -9.0233115999999995  84.6220856000000055   0.0900100974326682
  79.5830840999999936 -11.6983756999999997  78.5547408999999988   0.5100223554736942
  80.4947357000000068 -10.9949054999999998  78.1259536999999966  -0.5100074140545120
  78.9426421999999945 -12.5825128999999993  77.8306884999999937  -0.4700062466220333
  78.1290436000000028 -12.9395924000000004  78.2829590000000053   0.3100165183113009
  79.2300034000000011 -12.9945477999999994  76.4283065999999991  -0.0199931130066482
  79.1392745999999931 -12.0364045999999991  75.9382705999999956   0.0900100974326682
  78.4541854999999941 -13.6430655000000005  76.0489349000000061   0.0900100974326682
  80.5242690999999979 -13.6865149000000006  76.1832275000000010   0.5100223554736942
  81.1169814999999943 -13.5728787999999998  75.1024246000000062  -0.5100074140545120
  80.9827271000000053 -14.4450760000000002  77.1800918999999936  -0.4700062466220333
  80.5697250000000054 -14.5330285999999997  78.0832596000000052   0.3100165183113009
  82.0776215000000064 -15.3106918000000007  77.0819397000000066   0.0700095137164289
  82.9018173000000047 -14.8906793999999998  76.5245589999999964   0.0900100974326682
  82.6564864999999998 -15.5865182999999998  78.5700760000000002  -0.1099957397297252
  81.9101790999999935 -16.0059813999999996  79.2781676999999974   0.0900100974326682
  83.5193253000000055 -16.2828045000000010  78.6410065000000031   0.0900100974326682
  83.3617172000000011 -14.1095810000000004  79.2332152999999977  -0.2299992420271612
  82.1950989000000050 -13.5119790999999996  79.0395659999999936   0.1600121404395059
  81.7284697999999992 -16.7280292999999993  76.5875244000000066   0.5100223554736942
  82.6122893999999945 -17.5197620000000001  76.3285979999999995  -0.5100074140545120
  80.4152985000000058 -16.9444903999999994  76.3747330000000062  -0.4700062466220333
  79.7456588999999951 -16.2639980000000008  76.6619873000000069   0.3100165183113009
  79.9216461000000038 -18.2278252000000016  75.8898848999999984   0.0700095137164289
  80.6381302000000062 -18.7728557999999985  75.2932358000000050   0.0900100974326682
  79.6424178999999981 -19.2331275999999995  77.0675583000000017  -0.1799977827365629
  80.5873794999999973 -19.1862658999999987  77.6499175999999949   0.0900100974326682
  78.8267745999999931 -18.8507214000000012  77.7178040000000010   0.0900100974326682
  79.4741669000000002 -20.6526813999999987  76.6695098999999942  -0.0899951560134858
  78.7872085999999996 -20.8624897000000011  75.8219299000000007   0.0900100974326682
  80.8967818999999935 -21.2633952999999991  76.3507919000000044  -0.2700004094596399
  80.7712707999999964 -22.3672828999999993  76.3526229999999941   0.0900100974326682
  81.2728881999999970 -20.9028586999999995  75.3695297000000011   0.0900100974326682
  81.6354369999999960 -21.0528641000000007  77.1535338999999993   0.0900100974326682
  78.8838805999999977 -21.4598292999999991  77.8891296000000040  -0.2700004094596399
  79.2983246000000008 -20.9537163000000000  78.7871322999999961   0.0900100974326682
  77.7756042000000036 -21.3931636999999988  77.9290543000000042   0.0900100974326682
  79.0877686000000040 -22.5501633000000012  77.9517821999999967   0.0900100974326682
  78.6709136999999998 -17.9973297000000017  75.0774155000000007   0.5100223554736942
  77.8765563999999983 -17.1223202000000008  75.3388290000000040  -0.5100074140545120
  78.5302582000000058 -18.7397385000000014  74.0377502000000050  -0.4700062466220333
  79.2109145999999953 -19.4621639000000002  73.9438095000000004   0.3100165183113009
  77.5153502999999944 -18.6555691000000010  72.9470596000000029   0.0700095137164289
  77.0523833999999965 -17.6800919000000007  72.9695968999999991   0.0900100974326682
  78.1098250999999948 -18.8598536999999986  71.5508499000000029   0.0500089300001895
  78.5544890999999978 -17.9674624999999999  71.0607147000000055   0.0900100974326682
  78.9704665999999946 -19.5405520999999993  71.7248000999999960   0.0900100974326682
  77.2159194999999983 -19.4676417999999991  70.5853194999999971  -0.6600117919263071
  77.4555892999999998 -19.1537761999999994  69.7103118999999936   0.4300200206087370
  76.3890762000000052 -19.5726794999999996  73.3072128000000021   0.5100223554736942
  76.5485534999999970 -20.8575705999999990  73.3845443999999958  -0.5100074140545120
  75.1657639000000017 -18.9547671999999991  73.3762435999999951  -0.4700062466220333
  75.2146149000000008 -18.0199451000000010  73.0331268000000051   0.3100165183113009
  73.9414139000000006 -19.7319278999999987  73.5197371999999945   0.0700095137164289
  74.0780716000000012 -20.3726273000000013  74.3783645999999976   0.0900100974326682
  72.6457977000000028 -18.8563937999999993  73.7170715000000030  -0.0899951560134858
  72.4744186000000070 -18.1316260999999983  72.8926543999999978   0.0900100974326682
  71.3623580999999945 -19.6976185000000008  73.9401397999999972  -0.2700004094596399
  71.1749724999999955 -20.4536513999999983  73.1479111000000017   0.0900100974326682
  71.4447861000000017 -20.2868862000000014  74.8783722000000012   0.0900100974326682
  70.4663848999999942 -19.0853882000000006  74.1783523999999943   0.0900100974326682
  72.9403915000000040 -18.1173897000000004  75.0263518999999945  -0.2700004094596399
  73.2545395000000070 -18.8220615000000002  75.8257674999999978   0.0900100974326682
  73.8163375999999971 -17.4345970000000001  74.9975357000000002   0.0900100974326682
  72.1117935000000045 -17.5469933000000005  75.4979400999999939   0.0900100974326682
  73.7935104000000024 -20.6880722000000006  72.3576584000000054   0.5100223554736942
  73.5170212000000021 -21.9049109999999985  72.4970627000000007  -0.5100074140545120
  73.9126815999999991 -20.1687088000000010  71.1090468999999956  -0.4700062466220333
  74.0260162000000008 -19.2121409999999990  70.8518753000000032   0.3100165183113009
  73.6372147000000012 -21.0273857000000000  69.9592743000000041   0.0700095137164289
  72.7892989999999998 -21.6309375999999993  70.2476730000000060   0.0900100974326682
  73.5136870999999985 -20.2577496000000004  68.5835036999999943  -0.1799977827365629
  73.3848801000000037 -21.0364952000000009  67.8016510000000068   0.0900100974326682
  72.5810393999999945 -19.6551189000000015  68.6198502000000019   0.0900100974326682
  74.7107161999999931 -19.3034877999999992  68.1205139000000059  -0.1799977827365629
  74.7524109000000010 -18.4288521000000003  68.8043212999999980   0.0900100974326682
  75.6901093000000031 -19.8202056999999989  68.2105559999999969   0.0900100974326682
  74.5728607000000068 -18.8179531000000004  66.6095427999999998   0.2000133078719846
  74.2954787999999979 -19.6923904000000007  65.9828490999999957   0.0900100974326682
  73.8370972000000023 -17.9872017000000000  66.5563353999999947   0.0900100974326682
  75.8415526999999940 -18.3114719000000008  66.1381530999999967  -0.7000129593587856
  76.6704636000000050 -18.3670025000000017  66.6947708000000006   0.4400203124668566
  76.0523299999999978 -17.8086070999999997  64.9001693999999958   0.6400261496292500
  75.1266174000000007 -17.7952042000000006  63.9435196000000019  -0.8000158779399824
  75.4066391000000067 -17.4585800000000013  63.0444794000000002   0.4600208961830959
  74.1698303000000010 -18.0219650000000016  64.1255263999999983   0.4600208961830959
  77.2490691999999939 -17.3745536999999999  64.5870819000000012  -0.8000158779399824
  77.4329070999999942 -17.0313644000000011  63.6659812999999986   0.4600208961830959
  77.9900970000000058 -17.5233859999999986  65.2418670999999932   0.4600208961830959
  74.7566527999999977 -22.1045340999999986  69.7473449999999957   0.5100223554736942
  74.4629134999999991 -23.1028060999999987  69.2128983000000062  -0.5100074140545120
  76.0282593000000020 -21.9672984999999983  70.1904449000000028  -0.4700062466220333
  76.3362731999999937 -21.0981845999999997  70.5696334999999948   0.3100165183113009
  76.9168700999999970 -23.1159840000000010  70.2167891999999938   0.0700095137164289
  76.9243088000000057 -23.3985500000000002  69.1744384999999937   0.0900100974326682
  78.3540572999999938 -22.6916142000000001  70.7577208999999954   0.1400115567232666
  78.2741699000000040 -21.7446117000000001  71.3331527999999935   0.0900100974326682
  79.1673583999999977 -22.3499203000000009  69.7138061999999934  -0.6600117919263071
  78.9934082000000046 -21.4436512000000015  69.4492034999999959   0.4300200206087370
  79.1597747999999939 -23.7721386000000017  71.5684509000000020  -0.2700004094596399
  80.1301117000000005 -23.3272514000000015  71.8764191000000068   0.0900100974326682
  78.6944732999999985 -23.9033717999999986  72.5687484999999981   0.0900100974326682
  79.3859482000000014 -24.7464541999999987  71.0848541000000012   0.0900100974326682
  76.4994049000000018 -24.3000565000000002  71.0268784000000011   0.5100223554736942
  76.5005034999999936 -25.4642525000000006  70.6319885000000056  -0.5100074140545120
  75.9048386000000050 -24.0533085000000000  72.2997742000000017  -0.4700062466220333
  75.8802718999999968 -23.1026211000000004  72.5991058000000038   0.3100165183113009
  75.4165267999999998 -24.9750937999999998  73.2498473999999931   0.0700095137164289
  76.3329772999999960 -25.4753551000000016  73.5259932999999961   0.0900100974326682
  74.9608458999999954 -24.1994800999999988  74.5618819999999971  -0.1799977827365629
  75.8614043999999978 -23.7520331999999996  75.0342330999999945   0.0900100974326682
  74.2805251999999996 -23.3713455000000003  74.2691803000000021   0.0900100974326682
  74.4414443999999946 -25.1614323000000013  75.6762389999999954   0.0000074707095912
  73.7731856999999991 -24.5942611999999983  76.7448806999999960  -0.1149958856587850
  73.5797577000000018 -23.5320186999999983  76.7698134999999979   0.1150108270779674
  73.2728653000000065 -25.3676223999999984  77.8258742999999953  -0.1149958856587850
  72.8317490000000021 -24.9167155999999999  78.7025146000000007   0.1150108270779674
  73.3242797999999993 -26.7254906000000005  77.7017821999999967  -0.1149958856587850
  73.0007781999999992 -27.4314861000000008  78.4523238999999961   0.1150108270779674
  74.5196456999999981 -26.5545539999999995  75.6340636999999987  -0.1149958856587850
  75.0293044999999950 -27.0635013999999998  74.8293076000000070   0.1150108270779674
  74.0363159000000053 -27.3410091000000008  76.6815414000000004  -0.1149958856587850
  74.1073532000000057 -28.4169178000000002  76.6201477000000040   0.1150108270779674
  74.3015060000000034 -25.7149734000000016  72.6083603000000011   0.5100223554736942
  74.2733611999999965 -26.9138050000000000  72.6471099999999979  -0.5100074140545120
  73.3947067000000004 -24.9738311999999993  72.0124282999999963  -0.4700062466220333
  73.5407866999999982 -23.9908180000000009  72.0921325999999993   0.3100165183113009
  72.3083725000000044 -25.4930935000000005  71.2266158999999988   0.0700095137164289
  71.6283264000000059 -26.0511760999999993  71.8530884000000043   0.0900100974326682
  71.4132996000000020 -24.3105888000000014  70.6513367000000017  -0.1799977827365629
  71.1167525999999981 -23.5627059999999986  71.4175261999999975   0.0900100974326682
  71.9548721000000029 -23.6957054000000014  69.9010391000000055   0.0900100974326682
  70.2095183999999932 -24.7634791999999990  69.9509658999999999   0.0000074707095912
  68.9964066000000003 -24.7005081000000004  70.6457824999999957  -0.1149958856587850
  68.9275741999999951 -24.3865279999999984  71.6768416999999971   0.1150108270779674
  67.7795562999999959 -25.0638827999999982  70.0406799000000007  -0.1149958856587850
  66.8424605999999955 -25.1656513000000004  70.5678482000000002   0.1150108270779674
  67.8234786999999955 -25.6266822999999988  68.7548598999999996  -0.1149958856587850
  66.9067993000000030 -26.0490017000000016  68.3704833999999977   0.1150108270779674
  70.2024993999999936 -25.2148724000000009  68.6095047000000022  -0.1149958856587850
  71.1692656999999969 -25.2819824000000004  68.1327971999999988   0.1150108270779674
  68.9934006000000011 -25.6303082000000018  67.9968413999999939  -0.1149958856587850
  68.9628067000000016 -25.9010066999999999  66.9517670000000038   0.1150108270779674
  72.7815398999999985 -26.3824214999999995  70.0553740999999945   0.5100223554736942
  72.3034057999999931 -27.4883270000000017  69.9273682000000036  -0.5100074140545120
  73.6895446999999990 -25.9357681000000007  69.1502303999999981  -0.4700062466220333
  74.1165847999999983 -25.0434494000000001  69.2743607000000026   0.3100165183113009
  74.2719345000000004 -26.6449698999999995  68.0431671000000051   0.0700095137164289
  73.4859694999999959 -26.9189720000000001  67.3550110000000046   0.0900100974326682
  75.2440720000000027 -25.6765517999999986  67.2520523000000026  -0.1799977827365629
  74.6639174999999966 -24.7565516999999993  67.0254439999999931   0.0900100974326682
  76.1019057999999973 -25.2915096000000013  67.8438033999999988   0.0900100974326682
  75.9790801999999985 -26.2109012999999997  66.0031661999999955   0.0000074707095912
  77.3650817999999987 -26.4929923999999986  66.0597915999999969  -0.1149958856587850
  77.8914108000000027 -26.0294056000000005  66.8810500999999960   0.1150108270779674
  78.0093612999999948 -27.0637608000000007  64.9990767999999974  -0.1149958856587850
  79.0273971999999958 -27.4055557000000007  65.1139069000000035   0.1150108270779674
  77.3278808999999967 -27.4163741999999999  63.7788657999999984   0.1100106811489075
  77.8564681999999948 -28.0171889999999983  62.6775322000000017  -0.5400082896288710
  77.1143722999999994 -28.2819366000000016  62.1290703000000022   0.4300200206087370
  75.2708054000000004 -26.5284462000000012  64.8570861999999977  -0.1149958856587850
  74.2099532999999951 -26.3389586999999992  64.9284210000000002   0.1150108270779674
  75.9277725000000032 -27.0940075000000000  63.7391548000000014  -0.1149958856587850
  75.3229294000000067 -27.2972278999999993  62.8677978999999993   0.1150108270779674
  74.9844436999999999 -27.9368076000000016  68.4139023000000037   0.5100223554736942
  74.7546157999999963 -29.0432758000000000  67.7938003999999950  -0.5100074140545120
  75.8688736000000006 -27.9542980000000014  69.5077667000000048  -0.4700062466220333
  75.9469832999999994 -27.0969790999999987  70.0106734999999958   0.3100165183113009
  76.5028686999999934 -29.2264023000000002  69.9715041999999983   0.0700095137164289
  77.0015259000000043 -29.7487278000000011  69.1684340999999989   0.0900100974326682
  77.5401305999999977 -28.9511794999999985  71.0826796999999999  -0.1799977827365629
  76.9782256999999959 -28.4178084999999996  71.8789825000000064   0.0900100974326682
  77.9562224999999955 -29.8830604999999991  71.5217667000000006   0.0900100974326682
  78.6891327000000018 -28.1090030999999989  70.5075149999999979  -0.1799977827365629
  78.8350676999999962 -28.1516036999999990  69.4069671999999969   0.0900100974326682
  78.4393081999999993 -27.0433291999999987  70.6979065000000020   0.0900100974326682
  79.9864349000000061 -28.2518616000000016  71.2767867999999964   0.2000133078719846
  79.6334075999999982 -27.9299983999999988  72.2798233000000039   0.0900100974326682
  80.3455505000000016 -29.3018894000000003  71.3296890000000019   0.0900100974326682
  81.0137023999999997 -27.1871013999999995  70.7901001000000036  -0.7000129593587856
  80.8708649000000008 -26.7957630000000009  69.8810119999999984   0.4400203124668566
  82.0488205000000050 -26.8155688999999988  71.5192794999999961   0.6400261496292500
  82.7497939999999943 -25.7358378999999999  71.2114334000000042  -0.8000158779399824
  83.6409225000000021 -25.6034049999999986  71.6454391000000044   0.4600208961830959
  82.4329223999999954 -25.0813483999999995  70.5249634000000043   0.4600208961830959
  82.4373322000000002 -27.4106826999999988  72.6095657000000045  -0.8000158779399824
  83.2547150000000045 -27.0781822000000005  73.0800171000000063   0.4600208961830959
  81.9765701000000035 -28.2049370000000010  73.0056076000000047   0.4600208961830959
  75.5683594000000056 -30.3165225999999990  70.5063324000000051   0.5100223554736942
  75.7423325000000034 -31.5704250000000002  70.3010864000000026  -0.5100074140545120
  74.6035080000000050 -29.8604392999999995  71.2756957999999941  -0.4700062466220333
  74.4199904999999973 -28.8805523000000015  71.2631607000000002   0.3100165183113009
  73.5133438000000012 -30.6207236999999992  71.8699569999999994   0.0700095137164289
  73.8097762999999958 -31.4560375000000008  72.4870300000000043   0.0900100974326682
  72.8191604999999953 -29.7163429000000008  72.8528136999999987  -0.1799977827365629
  73.6212005999999946 -29.4423980999999984  73.5711440999999979   0.0900100974326682
  72.3923111000000006 -28.8274898999999998  72.3409041999999971   0.0900100974326682
  71.5941925000000055 -30.2372931999999999  73.5716247999999950  -0.0899951560134858
  70.8921126999999984 -30.6568241000000015  72.8196944999999971   0.0900100974326682
  71.9980927000000008 -31.4190407000000000  74.4850615999999945  -0.2700004094596399
  72.7758101999999951 -31.0200652999999988  75.1708449999999999   0.0900100974326682
  71.1201705999999945 -31.9430847000000000  74.9197539999999975   0.0900100974326682
  72.4633484000000010 -32.2206917000000033  73.8725127999999955   0.0900100974326682
  71.0203857000000056 -29.0570258999999993  74.3340988000000067  -0.2700004094596399
  71.7429503999999980 -28.6085014000000015  75.0489807000000013   0.0900100974326682
  70.6292877000000061 -28.3322925999999988  73.5883635999999939   0.0900100974326682
  70.1055374000000029 -29.3203887999999999  74.9068069000000065   0.0900100974326682
  72.6192168999999978 -31.1825618999999996  70.7606049000000041   0.5100223554736942
  72.2291945999999996 -32.3797112000000027  70.7809981999999991  -0.5100074140545120
  72.3359451000000035 -30.3908005000000010  69.7293624999999935  -0.4700062466220333
  72.4273682000000036 -29.4108981999999983  69.8888778999999971   0.3100165183113009
  71.7080153999999936 -30.9187164000000010  68.4892272999999960   0.0700095137164289
  70.6995926000000026 -31.1710339000000012  68.7821732000000026   0.0900100974326682
  71.5025253000000021 -29.8273201000000014  67.3857497999999993   0.0500089300001895
  72.4768676999999997 -29.5077572000000004  66.9581146000000018   0.0900100974326682
  70.8692474000000061 -30.2972983999999990  66.6031875999999983   0.0900100974326682
  70.9309692000000069 -28.7091521999999983  67.9267425999999972  -0.6600117919263071
  71.3533400999999969 -28.3597202000000017  68.7148437999999970   0.4300200206087370
  72.3426132000000024 -32.1335983000000027  67.8520965999999959   0.5100223554736942
  71.7423172000000022 -33.2022552000000033  67.5827026000000046  -0.5100074140545120
  73.6747818000000052 -32.0203856999999985  67.6996230999999966  -0.4700062466220333
  74.1994171000000051 -31.2367306000000013  68.0231093999999956   0.3100165183113009
  74.4684752999999944 -33.1460837999999995  67.1567763999999983   0.0700095137164289
  74.1430739999999986 -33.5512275999999972  66.2100066999999939   0.0900100974326682
  75.9439162999999979 -32.7566338000000030  66.8142928999999981  -0.1799977827365629
  76.4670792000000006 -32.4635390999999984  67.7495574999999945   0.0900100974326682
  76.4853058000000061 -33.6458281999999969  66.4262772000000012   0.0900100974326682
  76.0879974000000061 -31.6929550000000013  65.7159271000000018   0.5500235229061731
  75.1987000000000023 -31.2021769999999989  64.9815063000000066  -0.5500085814869907
  77.3418273999999997 -31.2273139999999998  65.6911697000000032  -0.6200106244938284
  77.5547332999999952 -30.5155257999999989  65.0218200999999993   0.3200168101694206
  78.0346526999999952 -31.5599364999999992  66.3309708000000029   0.3000162264531813
  74.5751266000000044 -34.3399391000000023  68.0476302999999945   0.5100223554736942
  74.3624724999999955 -35.4899597000000000  67.6376953000000043  -0.5100074140545120
  74.8380279999999942 -34.1570128999999980  69.3612365999999980  -0.4700062466220333
  74.9249724999999955 -33.2198944000000012  69.6902694999999994   0.3100165183113009
  74.8876800999999972 -35.2430572999999967  70.3506622000000021   0.0700095137164289
  75.6073073999999963 -35.9951553000000004  70.0627822999999950   0.0900100974326682
  75.1736525999999969 -34.5515250999999992  71.6430129999999963  -0.0899951560134858
  74.6482314999999943 -33.5791625999999965  71.7559966999999972   0.0900100974326682
  74.6838683999999944 -35.2987250999999986  72.8951186999999976  -0.2700004094596399
  73.5730132999999995 -35.3156357000000014  72.8995819000000012   0.0900100974326682
  75.1295700000000011 -36.3163947999999976  72.9000625999999983   0.0900100974326682
  75.0742644999999982 -34.7528610000000029  73.7805328000000031   0.0900100974326682
  76.7352905000000050 -34.3801689000000010  71.5881423999999953  -0.1799977827365629
  77.1746978999999982 -35.2065886999999975  70.9895858999999945   0.0900100974326682
  76.9549865999999980 -33.4189949000000013  71.0760803000000010   0.0900100974326682
  77.4368515000000031 -34.1347274999999968  72.8734740999999957  -0.2700004094596399
  78.4894637999999958 -33.9148483000000027  72.5942306999999971   0.0900100974326682
  76.9061126999999942 -33.2286223999999990  73.2362518000000051   0.0900100974326682
  77.3788299999999936 -34.8831557999999973  73.6925049000000030   0.0900100974326682
  73.6199416999999983 -36.0382996000000020  70.3609160999999972   0.5100223554736942
  73.6052169999999961 -37.2564849999999979  70.3625717000000037  -0.5100074140545120
  72.3953628999999950 -35.3473740000000021  70.3600768999999957  -0.4700062466220333
  72.3285903999999960 -34.3719024999999974  70.1651229999999941   0.3100165183113009
  71.0726166000000035 -36.0396995999999987  70.4468078999999960   0.0700095137164289
  70.9758530000000007 -36.5991287000000014  71.3655471999999946   0.0900100974326682
  70.0301742999999988 -34.9226036000000022  70.7474670000000003  -0.1799977827365629
  70.2961501999999996 -34.2900848000000025  71.6212462999999957   0.0900100974326682
  70.0619506999999970 -34.2105178999999993  69.8952713000000045   0.0900100974326682
  68.6357268999999945 -35.4603157000000024  70.9620132000000012   0.0000074707095912
  68.4254303000000021 -36.1202315999999968  72.1679153000000042  -0.1149958856587850
  69.1882858000000027 -36.0797080999999977  72.9313278000000054   0.1150108270779674
  67.1641616999999940 -36.5250587000000024  72.5671233999999998  -0.1149958856587850
  67.0248794999999973 -36.9298552999999998  73.5586547999999993   0.1150108270779674
  66.0496597000000065 -36.4249458000000033  71.7558441000000045   0.1100106811489075
  64.7791900999999939 -36.8770675999999966  72.2302094000000068  -0.5400082896288710
  64.1309585999999996 -36.5901832999999996  71.5828400000000045   0.4300200206087370
  67.4601288000000068 -35.2920341000000022  70.1203155999999979  -0.1149958856587850
  67.5857848999999931 -34.8055382000000009  69.1643143000000009   0.1150108270779674
  66.1980437999999936 -35.8200493000000009  70.4956360000000046  -0.1149958856587850
  65.3642882999999983 -35.6487922999999967  69.8308640000000054   0.1150108270779674
  70.7745589999999964 -36.8845366999999982  69.2828444999999959   0.5100223554736942
  70.2492981000000043 -38.0167083999999988  69.3659592000000060  -0.5100074140545120
  71.1926117000000005 -36.4317740999999984  68.0579680999999965  -0.4700062466220333
  71.6675948999999974 -35.5551871999999989  68.0585784999999959   0.3100165183113009
  71.2000426999999974 -37.0922623000000016  66.7767867999999964   0.0700095137164289
  70.1617813000000012 -37.2502289000000033  66.5248717999999997   0.0900100974326682
  71.8779755000000051 -36.2822304000000031  65.6403198000000003  -0.2700004094596399
  71.7398986999999977 -35.1849097999999998  65.7458953999999949   0.0900100974326682
  72.9696655000000050 -36.4835434000000021  65.6851501000000013   0.0900100974326682
  71.6440429999999964 -36.6526909000000032  64.6193619000000012   0.0900100974326682
  71.9245987000000042 -38.4319381999999976  66.9458922999999970   0.5100223554736942
  71.3402480999999966 -39.4436569000000006  66.5912552000000062  -0.5100074140545120
  73.1018447999999950 -38.4615974000000023  67.5976485999999994  -0.4700062466220333
  73.5583038000000045 -37.6273383999999993  67.8970946999999967   0.3100165183113009
  73.8289642000000015 -39.7386741999999984  67.6885223000000025   0.0700095137164289
  73.5782927999999998 -40.3403587000000030  66.8273925999999960   0.0900100974326682
  75.3316803000000021 -39.4128226999999995  67.4712447999999938  -0.1799977827365629
  75.6477356000000043 -38.7239150999999993  68.2835464000000059   0.0900100974326682
  75.9832001000000048 -40.3111496000000002  67.5244370000000060   0.0900100974326682
  75.6868209999999948 -38.8310699000000028  66.1368255999999946  -0.1799977827365629
  75.7244110000000035 -39.5510826000000009  65.2915497000000045   0.0900100974326682
  75.0124435000000034 -37.9831924000000001  65.8905639999999977   0.0900100974326682
  77.0148087000000032 -38.0132522999999978  66.2478179999999952   0.5500235229061731
  78.1100921999999969 -38.4270972999999998  65.8527069000000012  -0.5500085814869907
  76.9238205000000050 -36.7511634999999970  66.6936721999999946  -0.6200106244938284
  77.8353653000000065 -36.3507346999999967  66.7871552000000008   0.3200168101694206
  76.0901489000000026 -36.3677520999999970  67.0911483999999945   0.3000162264531813
  73.5802917000000036 -40.5220757000000020  68.9827575999999993   0.5100223554736942
  74.0596771000000018 -41.6378936999999993  69.1789626999999996  -0.5100074140545120
  72.8271026999999975 -39.9724045000000032  69.9128036000000037  -0.4700062466220333
  72.5276336999999955 -39.0253142999999980  69.8271026999999975   0.3100165183113009
  72.4883269999999982 -40.7347145000000026  71.0827254999999951   0.0700095137164289
  73.3343505999999934 -41.3028754999999990  71.4402694999999994   0.0900100974326682
  71.8402327999999954 -39.8182486999999981  72.1742554000000069  -0.2700004094596399
  70.7852325000000064 -39.5804787000000005  71.9197311000000070   0.0900100974326682
  71.9626006999999959 -40.3047447000000005  73.1655501999999984   0.0900100974326682
  72.4156188999999983 -38.8770179999999996  72.3059157999999940   0.0900100974326682
  71.4467697000000044 -41.7958908000000022  70.7277679000000035   0.5100223554736942
  70.9061889999999977 -41.7871398999999997  69.6273804000000069  -0.5100074140545120
  71.1257628999999980 -42.7545890999999969  71.6408004999999974  -0.4700062466220333
  71.5872344999999939 -42.8378447999999992  72.5206375000000065   0.3100165183113009
  70.0907822000000067 -43.7805633999999984  71.4980850000000032   0.0700095137164289
  69.6474228000000011 -43.6667861999999971  70.5198821999999979   0.0900100974326682
  70.5720366999999982 -45.2416114999999976  71.6176604999999995  -0.1799977827365629
  70.9471817000000016 -45.2752533000000028  72.6628647000000001   0.0900100974326682
  69.7443161000000060 -45.9825516000000007  71.6031646999999936   0.0900100974326682
  71.6873473999999931 -45.6767196999999996  70.6063843000000020  -0.1799977827365629
  72.5911942000000039 -45.0320930000000033  70.6494675000000001   0.0900100974326682
  71.9822769000000022 -46.6685256999999964  71.0109329000000002   0.0900100974326682
  71.3346633999999966 -45.7533835999999994  69.1346053999999981  -0.1799977827365629
  71.1105727999999999 -44.7182770000000005  68.7989730999999978   0.0900100974326682
  72.1991881999999947 -45.9972420000000000  68.4807892000000038   0.0900100974326682
  70.1333541999999994 -46.7123565999999997  68.7806168000000042   0.2100135997301042
  69.1410750999999948 -46.4931488000000002  69.2296676999999931   0.0500089300001895
  69.8066405999999944 -46.6299171000000001  67.7219467000000037   0.0500089300001895
  70.5585784999999959 -47.9973030000000023  69.0602111999999977  -0.3000012850339989
  71.1767882999999983 -48.4237517999999980  68.3408050999999972   0.3300171020275403
  70.9678878999999938 -48.0859146000000024  70.0121613000000025   0.3300171020275403
  69.6835174999999936 -48.5589141999999967  69.0383223999999984   0.3300171020275403
  68.7910461000000026 -43.5571022000000028  72.4092712000000063   0.5100223554736942
  68.8743134000000055 -43.6575011999999987  73.5970382999999941  -0.5100074140545120
  67.5998763999999994 -43.4459305000000029  71.7761382999999995  -0.4700062466220333
  67.5008773999999931 -43.3438530000000029  70.7893294999999938   0.3100165183113009
  66.2680816999999962 -43.5941771999999972  72.3566895000000017   0.0700095137164289
  65.5930938999999995 -43.7685242000000017  71.5318297999999970   0.0900100974326682
  66.0395584000000042 -44.7821120999999991  73.2275848000000025  -0.0899951560134858
  66.8244246999999945 -44.8194846999999967  74.0130233999999945   0.0900100974326682
  65.1085051999999962 -44.6468352999999993  73.8184813999999960   0.0900100974326682
  64.7630539000000027 -46.6062737000000027  71.8039322000000055  -0.3600030361827169
  63.9066315000000031 -46.0972442999999998  71.7177276999999975   0.3200168101694206
  65.9038010000000014 -46.1300278000000006  72.4338225999999992  -0.0499939885810072
  65.0726089000000059 -47.7816849000000019  71.2050322999999992   0.2500147671625829
  64.4515228000000064 -48.1785736000000000  70.4020157000000069   0.1300112648651469
  66.3708953999999949 -48.1182632000000012  71.4501190000000008  -0.7000129593587856
  66.7964858999999933 -47.1259956000000031  72.3857651000000004   0.2200138915882239
  67.8022842000000026 -47.3028641000000007  72.7462692000000004   0.1000103892907879
  65.7667617999999976 -42.3393364000000005  73.0160369999999972   0.5100223554736942
  66.4406357000000014 -41.5407906000000011  73.6590041999999983  -0.5100074140545120
  64.4567719000000068 -42.0490494000000012  72.8209305000000029  -0.4700062466220333
  63.9348412000000010 -42.6951447000000002  72.2694244000000054   0.3100165183113009
  63.7449913000000024 -40.8195991999999990  73.1564941000000033   0.0700095137164289
  64.0198898000000014 -40.1228065000000029  72.3784789999999987   0.0900100974326682
  62.1984329000000002 -41.2349967999999976  73.1695023000000049  -0.0899951560134858
  61.8632240000000024 -41.5297545999999969  72.1521149000000008   0.0900100974326682
  62.0168571000000028 -42.0656242000000020  73.8846283000000028   0.0900100974326682
  60.5633507000000009 -39.9574508999999978  74.5987166999999971  -0.3600030361827169
  60.2264137000000019 -40.6961784000000009  75.1824646000000030   0.3200168101694206
  61.3711853000000005 -40.0559081999999975  73.5210952999999989  -0.0499939885810072
  60.0188751000000025 -38.6980361999999971  74.5482406999999938   0.2500147671625829
  59.6236037999999979 -38.2862281999999965  75.4768294999999938   0.1300112648651469
  60.4822310999999999 -38.0083960999999988  73.5657424999999989  -0.7000129593587856
  61.2570953000000031 -38.8853950999999967  72.8851929000000069   0.2200138915882239
  61.7450408999999993 -38.6163025000000033  71.9565429999999964   0.1000103892907879
  64.0392913999999962 -40.2520218000000014  74.5816573999999974   0.5100223554736942
  63.8545417999999998 -40.9604491999999993  75.6540908999999999  -0.5100074140545120
  64.6497497999999950 -39.0115204000000020  74.7088623000000069  -0.4700062466220333
  64.7383346999999958 -38.4530334000000025  73.8877410999999995   0.3100165183113009
  64.9784774999999968 -38.4062805000000012  76.0000304999999940   0.0700095137164289
  64.5034636999999975 -39.0337753000000021  76.7396317000000039   0.0900100974326682
  66.5279311999999976 -38.3233948000000026  76.3802261000000016   0.0500089300001895
  66.9592437999999959 -39.3405952000000028  76.2636641999999938   0.0900100974326682
  66.9766998000000058 -37.5332565000000002  75.7410048999999930   0.0900100974326682
  66.7609024000000062 -38.0358238000000028  77.7889785999999930  -0.6600117919263071
  66.2473679000000004 -38.7248497000000000  78.2169037000000031   0.4300200206087370
  64.3472672000000046 -37.0077057000000025  76.1064147999999960   0.5100223554736942
  64.7032623000000058 -36.1210555999999983  75.3542479999999983  -0.5100074140545120
  63.4820861999999977 -36.9043502999999973  77.0508269999999982  -0.4700062466220333
  63.1213417000000021 -37.6888083999999992  77.5493239999999986   0.3100165183113009
  62.9496573999999995 -35.5807152000000002  77.4081115999999980   0.0700095137164289
  62.6244888000000017 -35.2177314999999993  76.4443054000000046   0.0900100974326682
  61.6190528999999998 -35.6005211000000017  78.3188171000000040  -0.1799977827365629
  61.7555236999999977 -36.1004332999999988  79.3015594000000021   0.0900100974326682
  61.3061904999999996 -34.5392531999999974  78.4195404000000025   0.0900100974326682
  60.4670372000000000 -36.2937469000000021  77.4957504000000057  -0.0899951560134858
  60.8969573999999980 -37.2616158000000013  77.1600037000000043   0.0900100974326682
  59.2241897999999978 -36.5741958999999994  78.2538756999999947  -0.2700004094596399
  58.6641578999999993 -37.3308678000000000  77.6638489000000050   0.0900100974326682
  59.5350838000000024 -36.9374619000000024  79.2567214999999976   0.0900100974326682
  58.5818863000000007 -35.6737862000000021  78.3588637999999946   0.0900100974326682
  60.0221710000000002 -35.4793053000000000  76.2642974999999979  -0.2700004094596399
  59.1450614999999971 -35.9921798999999965  75.8149109000000010   0.0900100974326682
  59.8525771999999989 -34.4487380999999999  76.6431046000000009   0.0900100974326682
  60.8140907000000013 -35.5798988000000023  75.4916000000000054   0.0900100974326682
  63.8804741000000007 -34.4954719999999995  77.9452591000000012   0.5100223554736942
  63.6409187000000003 -33.3463974000000007  77.5317687999999947  -0.5100074140545120
  64.9134293000000042 -34.6711578000000031  78.7706680000000006  -0.2900009931758792
  65.0350341999999983 -35.8433228000000028  79.6015244000000024   0.0000074707095912
  65.8345336999999944 -36.4805144999999982  79.1666565000000020   0.0900100974326682
  64.0820389000000006 -36.4106522000000012  79.6668090999999947   0.0900100974326682
  65.6140137000000010 -33.5491600000000005  79.3901062000000053   0.0200080544258305
  64.9109497000000033 -32.8199959000000021  79.7648238999999961   0.0900100974326682
  66.2213516000000055 -34.1246375999999998  80.6494904000000048  -0.1799977827365629
  66.2559585999999996 -33.4270667999999986  81.5135039999999975   0.0900100974326682
  67.2842330999999945 -34.2092285000000018  80.3373107999999974   0.0900100974326682
  65.4775238000000002 -35.3902969000000027  80.9465179000000035  -0.1799977827365629
  64.5724411000000060 -35.1203574999999972  81.5315781000000044   0.0900100974326682
  66.2006377999999955 -36.1436728999999985  81.3257980000000060   0.0900100974326682
  66.4985733000000039 -32.7993926999999985  78.3842544999999973   0.5100223554736942
  66.4114837999999992 -31.6335030000000010  78.5547028000000012  -0.5100074140545120
  67.3600311000000005 -33.3734626999999975  77.5065917999999954  -0.2900009931758792
  67.5836410999999941 -34.8201407999999972  77.3102875000000012   0.0000074707095912
  66.8713683999999944 -35.4231681999999992  76.7075042999999965   0.0900100974326682
  67.7296295000000015 -35.3785209999999992  78.2596130000000016   0.0900100974326682
  67.9706802000000039 -32.6194419999999994  76.3894958000000059   0.0200080544258305
  68.6322403000000065 -31.8762320999999993  76.8094635000000068   0.0900100974326682
  68.6719741999999940 -33.7106017999999992  75.5719832999999994  -0.1799977827365629
  69.6008987000000019 -33.2902336000000005  75.1307297000000034   0.0900100974326682
  68.0684966999999972 -34.0775641999999976  74.7143784000000011   0.0900100974326682
  68.8625258999999943 -34.7966498999999985  76.5150833000000006  -0.1799977827365629
  69.6982117000000017 -34.5485878000000000  77.2038651000000016   0.0900100974326682
  69.0733948000000026 -35.7381401000000025  75.9642180999999965   0.0900100974326682
  66.9270477000000028 -31.9008007000000013  75.5387726000000015   0.5100223554736942
  67.0904311999999976 -30.7496146999999986  75.1963425000000001  -0.5100074140545120
  65.7982329999999962 -32.5402069000000012  75.1103516000000013  -0.4700062466220333
  65.6675338999999951 -33.5129775999999993  75.2854004000000003   0.3100165183113009
  64.7942580999999933 -31.8866577000000007  74.2938003999999950   0.0700095137164289
  65.4100571000000031 -31.4145545999999989  73.5425872999999939   0.0900100974326682
  63.7897452999999999 -32.8873633999999981  73.7105789000000016  -0.0899951560134858
  63.3972205999999971 -33.5608864000000011  74.5021667000000036   0.0900100974326682
  62.6926383999999999 -31.9877585999999994  73.0852737000000019  -0.2700004094596399
  63.1352462999999986 -31.2976570000000009  72.3354949999999945   0.0900100974326682
  61.8824844000000027 -32.5715675000000005  72.5983046999999999   0.0900100974326682
  62.1676331000000033 -31.3298512000000002  73.8104323999999963   0.0900100974326682
  64.5917510999999962 -33.5429535000000030  72.6199646000000030  -0.2700004094596399
  65.5947495000000060 -33.9167441999999966  72.9176178000000021   0.0900100974326682
  63.9641457000000031 -34.3691139000000021  72.2226256999999947   0.0900100974326682
  64.6853255999999988 -32.7925261999999975  71.8060684000000009   0.0900100974326682
  64.1708449999999999 -30.6527118999999999  75.1060181000000000   0.5100223554736942
  64.0212707999999964 -29.5698909999999984  74.5091629000000069  -0.5100074140545120
  63.9009818999999979 -30.7475203999999991  76.4593964000000028  -0.4700062466220333
  64.1981887999999969 -31.5142592999999991  77.0231246999999968   0.3100165183113009
  63.3368110999999985 -29.6331099999999985  77.2074279999999931   0.0700095137164289
  62.4723510999999974 -29.1819439000000003  76.7431488000000002   0.0900100974326682
  62.7729758999999987 -30.1829394999999998  78.5326309000000009   0.0500089300001895
  62.0929946999999984 -31.0552272999999985  78.4274673000000035   0.0900100974326682
  63.6697577999999993 -30.6192740999999984  79.0222167999999954   0.0900100974326682
  62.1398848999999984 -29.1835498999999992  79.3871002000000061  -0.6600117919263071
  61.7301215999999968 -28.4948616000000001  78.8585204999999974   0.4300200206087370
  64.3831787000000020 -28.6233654000000008  77.4645766999999950   0.5100223554736942
  64.1289368000000053 -27.4389019000000012  77.5066910000000036  -0.5100074140545120
  65.6608429000000058 -28.9714050000000007  77.6291350999999992  -0.4700062466220333
  65.9816131999999982 -29.9117794000000004  77.5465927000000050   0.3100165183113009
  66.7752761999999933 -28.0157318000000011  77.6763610999999941   0.0700095137164289
  66.5459670999999986 -27.2907753000000000  78.4433365000000009   0.0900100974326682
  68.0039443999999946 -28.7841187000000005  78.0109099999999955  -0.1799977827365629
  67.9753798999999930 -29.1334248000000002  79.0651778999999948   0.0900100974326682
  68.0032578000000001 -29.6399155000000007  77.3024367999999953   0.0900100974326682
  69.3179245000000037 -28.0619793000000008  77.8408356000000055  -0.0899951560134858
  69.4699631000000011 -27.5817508999999994  76.8505858999999987   0.0900100974326682
  69.4904250999999960 -26.9292583000000008  78.8544006000000053  -0.2700004094596399
  69.1874923999999965 -27.2709712999999994  79.8672104000000047   0.0900100974326682
  70.5158310000000057 -26.5064677999999994  78.9185638000000012   0.0900100974326682
  68.8471222000000012 -26.0644607999999991  78.5849532999999951   0.0900100974326682
  70.4299163999999962 -29.0704937000000001  77.9337996999999945  -0.2700004094596399
  70.5476455999999956 -29.3748760000000004  78.9957885999999974   0.0900100974326682
  70.2756348000000060 -30.0011578000000014  77.3469542999999931   0.0900100974326682
  71.3967437999999959 -28.6071032999999986  77.6425552000000039   0.0900100974326682
  66.9037857000000002 -27.2656403000000012  76.2950438999999960   0.5100223554736942
  67.1241301999999962 -26.0458545999999984  76.2975311000000005  -0.5100074140545120
  66.7603378000000021 -27.9050578999999992  75.1232681000000042  -0.4700062466220333
  66.6846237000000031 -28.8877543999999986  74.9729995999999943   0.3100165183113009
  66.5990905999999967 -27.2348289000000001  73.8560181000000000   0.0700095137164289
  67.4905318999999935 -26.6702042000000006  73.6259459999999990   0.0900100974326682
  66.4568557999999996 -28.2346877999999997  72.6938705000000027  -0.1799977827365629
  65.8726882999999930 -29.1634215999999995  72.8685837000000021   0.0900100974326682
  65.9171065999999968 -27.7887306000000009  71.8312530999999979   0.0900100974326682
  67.8377303999999981 -28.6723900000000000  72.2119217000000049  -0.1799977827365629
  68.3190230999999955 -27.9199467000000006  71.5512389999999954   0.0900100974326682
  68.5357819000000035 -28.8321742999999984  73.0613402999999977   0.0900100974326682
  67.8069076999999965 -29.9536324000000000  71.3237076000000059   0.5500235229061731
  67.8571776999999940 -29.9366665000000012  70.1019363000000055  -0.5500085814869907
  67.9312362999999948 -31.0711212000000003  72.0304107999999985  -0.6200106244938284
  68.0967789000000039 -31.8820037999999997  71.4691085999999984   0.3200168101694206
  67.8237000000000023 -31.0360125999999994  73.0239944000000065   0.3000162264531813
  65.4686583999999954 -26.3282661000000004  73.8778992000000017   0.5100223554736942
  65.4769057999999973 -25.2212639000000003  73.3521728999999993  -0.5100074140545120
  64.3228072999999938 -26.7448845000000013  74.4513321000000019  -0.4700062466220333
  64.3059235000000058 -27.6562099000000003  74.8553237999999936   0.3100165183113009
  63.2482224000000031 -25.7862414999999991  74.6345596000000029  -0.0199931130066482
  62.5139847000000017 -26.3908558000000006  75.1461639000000048   0.0900100974326682
  62.9864043999999978 -25.4677773000000016  73.6363448999999974   0.0900100974326682
  63.5391311999999999 -24.5115662000000007  75.3707198999999974   0.5100223554736942
  63.2017287999999979 -23.3782004999999984  74.9931641000000013  -0.5100074140545120
  64.3195723999999984 -24.6687793999999982  76.4467238999999950  -0.4700062466220333
  64.5333557000000013 -25.5838299000000013  76.7798614999999955   0.3100165183113009
  64.8529357999999974 -23.5735245000000013  77.2881622000000021   0.0700095137164289
  64.0366745000000037 -22.9229468999999995  77.5654143999999945   0.0900100974326682
  65.4387131000000011 -24.1336994000000011  78.6118622000000045  -0.1799977827365629
  66.1746674000000041 -24.9546032000000011  78.4747162000000031   0.0900100974326682
  65.9015579000000002 -23.3135566999999995  79.2013168000000007   0.0900100974326682
  64.3379898000000026 -24.8038445000000003  79.4474105999999978  -0.1799977827365629
  63.9686622999999983 -25.7357845000000012  78.9684524999999979   0.0900100974326682
  64.8881226000000026 -25.1093082000000010  80.3630294999999961   0.0900100974326682
  63.1514206000000016 -23.9152602999999999  79.6648864999999944   0.5500235229061731
  62.0239333999999971 -24.3207568999999992  79.3005981000000020  -0.5500085814869907
  63.3788300000000007 -22.7733993999999988  80.3366318000000064  -0.6200106244938284
  62.6532326000000026 -22.0888595999999993  80.4067612000000054   0.3200168101694206
  64.2132567999999964 -22.6353836000000008  80.8702011000000027   0.3000162264531813
  65.8995819000000012 -22.6380176999999989  76.6534118999999947   0.5100223554736942
  65.8859711000000061 -21.4307288999999983  76.8926467999999943  -0.5100074140545120
  66.7812880999999976 -23.1790580999999989  75.7739638999999983  -0.4700062466220333
  66.5517044000000055 -24.1410274999999999  75.6478043000000042   0.3100165183113009
  67.5672454999999985 -22.4649506000000017  74.8508834999999948   0.0700095137164289
  68.2051696999999990 -21.8026237000000016  75.4172439999999966   0.0900100974326682
  68.5721206999999993 -23.3142947999999990  74.0684585999999996  -0.1799977827365629
  68.0160065000000031 -24.1356831000000014  73.5680847000000000   0.0900100974326682
  69.1031952000000018 -22.7350655000000010  73.2831039000000004   0.0900100974326682
  69.5955124000000040 -24.0734406000000014  75.0522919000000002  -0.0899951560134858
  69.0606078999999937 -24.5848922999999999  75.8809128000000044   0.0900100974326682
  70.4206695999999965 -25.2069797999999992  74.3831406000000044  -0.2700004094596399
  69.8949585000000013 -26.1856231999999984  74.3687744000000066   0.0900100974326682
  71.0130615000000063 -24.8873977999999987  73.4992447000000055   0.0900100974326682
  71.0773468000000008 -25.5537205000000007  75.2095032000000003   0.0900100974326682
  70.5230483999999933 -23.0527534000000003  75.7362746999999956  -0.2700004094596399
  69.8593520999999953 -22.3303337000000006  76.2577438000000001   0.0900100974326682
  71.3085937999999970 -23.5434875000000012  76.3498000999999960   0.0900100974326682
  70.8972397000000001 -22.4039135000000016  74.9157181000000065   0.0900100974326682
  66.6885986000000059 -21.6323718999999990  73.9270934999999980   0.5100223554736942
  66.9439011000000050 -20.4934863999999983  73.6271591000000001  -0.5100074140545120
  65.5659332000000035 -22.1682434000000015  73.3504714999999976  -0.4700062466220333
  65.4127196999999967 -23.1502304000000017  73.4294205000000062   0.3100165183113009
  64.6476897999999949 -21.4875164000000005  72.5213013000000046   0.0700095137164289
  65.2915497000000045 -21.0486068999999993  71.7734985000000023   0.0900100974326682
  63.5780486999999965 -22.3737850000000016  71.7936554000000058  -0.1799977827365629
  62.9639511000000027 -22.8936042999999998  72.5598068000000040   0.0900100974326682
  62.9308929000000035 -21.7750586999999989  71.1175994999999972   0.0900100974326682
  64.1258239999999944 -23.4331436000000011  70.9296721999999988  -0.0899951560134858
  64.9820708999999965 -23.8172035000000015  71.5243683000000061   0.0900100974326682
  63.1609154000000004 -24.5277747999999995  70.4471664000000004  -0.2700004094596399
  62.4587669000000005 -24.8332291000000005  71.2521514999999965   0.0900100974326682
  62.5506209999999996 -24.2096920000000004  69.5749892999999986   0.0900100974326682
  63.6566429000000014 -25.4525967000000009  70.0820846999999958   0.0900100974326682
  64.6927337999999992 -22.9241351999999985  69.5262374999999935  -0.2700004094596399
  64.8472289999999987 -23.7307358000000015  68.7780075000000011   0.0900100974326682
  63.9737206000000000 -22.1778869999999984  69.1256790000000052   0.0900100974326682
  65.6472701999999941 -22.3652821000000017  69.6304932000000036   0.0900100974326682
  63.9247703999999999 -20.3448142999999995  73.2454376000000025   0.5100223554736942
  63.5692100999999994 -19.3144492999999997  72.6884383999999955  -0.5100074140545120
  63.5860747999999987 -20.5579071000000013  74.4993819999999971  -0.4700062466220333
  63.6808814999999981 -21.4810543000000003  74.8638382000000036   0.3100165183113009
  63.0960541000000035 -19.4692897999999985  75.3520203000000066   0.0700095137164289
  62.1452408000000034 -19.0757885000000016  75.0241165000000052   0.0900100974326682
  62.8038367999999991 -20.1911221000000012  76.7808456000000064  -0.1799977827365629
  63.5868874000000019 -20.9328766000000002  77.0472031000000044   0.0900100974326682
  62.8749427999999995 -19.4500026999999989  77.6054687999999970   0.0900100974326682
  61.4438895999999986 -20.8211517000000015  76.8347701999999941  -0.0299934048647678
  61.1347923000000009 -22.1401997000000001  76.8868942000000004  -0.1499969071622038
  61.8185043000000007 -22.9582404999999987  77.0593642999999986   0.2200138915882239
  59.7610054000000019 -22.2209052999999983  77.0835036999999943  -0.5100074140545120
  59.1726493999999974 -22.9986838999999996  77.1219253999999950   0.3700182694600189
  59.2365874999999988 -21.0082911999999986  76.8556061000000028   0.2400144753044632
  60.2650871000000024 -20.0792198000000006  76.8331984999999946   0.1100106811489075
  60.0259361000000027 -18.6966971999999991  76.7267913999999962  -0.2499998257434005
  60.7972602999999978 -17.9434184999999999  76.6633606000000043   0.1700124322976256
  58.6791649000000035 -18.2697697000000012  76.6674727999999988  -0.1999983664528022
  58.4576644999999999 -17.2171574000000014  76.7641677999999956   0.1400115567232666
  57.9140396000000024 -20.5810126999999987  76.7943802000000062  -0.2700004094596399
  57.1311150000000012 -21.3186302000000012  76.8910979999999995   0.1600121404395059
  57.6320266999999973 -19.1634196999999986  76.6983718999999979  -0.1399966153040842
  56.6013755999999972 -18.8460007000000012  76.6400069999999971   0.1400115567232666
  63.9833716999999993 -18.2020568999999988  75.5691223000000036   0.5100223554736942
  63.4643936000000011 -17.0561714000000002  75.6466369999999984  -0.5100074140545120
  65.3037642999999974 -18.2930869999999999  75.6495742999999976  -0.4700062466220333
[truncated: 8,199,880 more chars]
