# Supplementary material for: Protein and Solvent Reorganization Drives Radical Pair Stability in Avian Cryptochrome 4a
Source: J Am Chem Soc. 2025 Nov 14;147(47):43934–45. doi: 10.1021/jacs.5c15726 (PMC12673606; doi:10.1021/jacs.5c15726)
Supplement: Supplementary file 2 [file ja5c15726_si_002.zip › Cry4a_data/MD_simulations/dark_state/ionized.pdb]

CRYST1   94.449  107.557  102.890  90.00  90.00  90.00 P 1           1
ATOM      1    N LEU 0   8      70.914  17.855  92.840  1.00  0.00      0PR  N
ATOM      2  HT1 LEU 0   8      70.729  18.656  93.409  1.00  0.00      0PR  H
ATOM      3  HT2 LEU 0   8      71.043  18.134  91.889  1.00  0.00      0PR  H
ATOM      4  HT3 LEU 0   8      71.731  17.382  93.171  1.00  0.00      0PR  H
ATOM      5   CA LEU 0   8      69.757  16.931  92.920  1.00  0.00      0PR  C
ATOM      6   HA LEU 0   8      69.686  16.619  93.954  1.00  0.00      0PR  H
ATOM      7   CB LEU 0   8      68.500  17.650  92.377  1.00  0.00      0PR  C
ATOM      8  HB1 LEU 0   8      68.735  17.985  91.340  1.00  0.00      0PR  H
ATOM      9  HB2 LEU 0   8      67.674  16.912  92.281  1.00  0.00      0PR  H
ATOM     10   CG LEU 0   8      67.999  18.876  93.162  1.00  0.00      0PR  C
ATOM     11   HG LEU 0   8      68.864  19.557  93.349  1.00  0.00      0PR  H
ATOM     12  CD1 LEU 0   8      66.938  19.593  92.316  1.00  0.00      0PR  C
ATOM     13 HD11 LEU 0   8      66.517  20.458  92.871  1.00  0.00      0PR  H
ATOM     14 HD12 LEU 0   8      67.380  19.968  91.369  1.00  0.00      0PR  H
ATOM     15 HD13 LEU 0   8      66.104  18.903  92.065  1.00  0.00      0PR  H
ATOM     16  CD2 LEU 0   8      67.401  18.484  94.519  1.00  0.00      0PR  C
ATOM     17 HD21 LEU 0   8      67.065  19.390  95.069  1.00  0.00      0PR  H
ATOM     18 HD22 LEU 0   8      66.523  17.817  94.403  1.00  0.00      0PR  H
ATOM     19 HD23 LEU 0   8      68.159  17.961  95.141  1.00  0.00      0PR  H
ATOM     20    C LEU 0   8      69.964  15.696  92.085  1.00  0.00      0PR  C
ATOM     21    O LEU 0   8      70.154  15.787  90.879  1.00  0.00      0PR  O
ATOM     22    N PHE 0   9      69.924  14.507  92.700  1.00  0.00      0PR  N
ATOM     23   HN PHE 0   9      69.985  14.376  93.688  1.00  0.00      0PR  H
ATOM     24   CA PHE 0   9      69.785  13.285  91.941  1.00  0.00      0PR  C
ATOM     25   HA PHE 0   9      70.397  13.406  91.055  1.00  0.00      0PR  H
ATOM     26   CB PHE 0   9      70.168  12.053  92.794  1.00  0.00      0PR  C
ATOM     27  HB1 PHE 0   9      69.771  12.187  93.824  1.00  0.00      0PR  H
ATOM     28  HB2 PHE 0   9      69.712  11.126  92.386  1.00  0.00      0PR  H
ATOM     29   CG PHE 0   9      71.648  11.917  92.897  1.00  0.00      0PR  C
ATOM     30  CD1 PHE 0   9      72.343  11.249  91.878  1.00  0.00      0PR  C
ATOM     31  HD1 PHE 0   9      71.798  10.827  91.046  1.00  0.00      0PR  H
ATOM     32  CE1 PHE 0   9      73.735  11.121  91.938  1.00  0.00      0PR  C
ATOM     33  HE1 PHE 0   9      74.267  10.631  91.135  1.00  0.00      0PR  H
ATOM     34   CZ PHE 0   9      74.435  11.634  93.034  1.00  0.00      0PR  C
ATOM     35   HZ PHE 0   9      75.508  11.523  93.088  1.00  0.00      0PR  H
ATOM     36  CD2 PHE 0   9      72.355  12.431  93.994  1.00  0.00      0PR  C
ATOM     37  HD2 PHE 0   9      71.822  12.910  94.803  1.00  0.00      0PR  H
ATOM     38  CE2 PHE 0   9      73.748  12.298  94.055  1.00  0.00      0PR  C
ATOM     39  HE2 PHE 0   9      74.292  12.710  94.894  1.00  0.00      0PR  H
ATOM     40    C PHE 0   9      68.348  13.097  91.468  1.00  0.00      0PR  C
ATOM     41    O PHE 0   9      67.401  13.400  92.193  1.00  0.00      0PR  O
ATOM     42    N ARG 0  10      68.153  12.571  90.247  1.00  0.00      0PR  N
ATOM     43   HN ARG 0  10      68.904  12.478  89.598  1.00  0.00      0PR  H
ATOM     44   CA ARG 0  10      66.854  12.113  89.806  1.00  0.00      0PR  C
ATOM     45   HA ARG 0  10      66.206  11.958  90.661  1.00  0.00      0PR  H
ATOM     46   CB ARG 0  10      66.164  13.094  88.826  1.00  0.00      0PR  C
ATOM     47  HB1 ARG 0  10      66.862  13.222  87.964  1.00  0.00      0PR  H
ATOM     48  HB2 ARG 0  10      65.247  12.621  88.410  1.00  0.00      0PR  H
ATOM     49   CG ARG 0  10      65.861  14.479  89.433  1.00  0.00      0PR  C
ATOM     50  HG1 ARG 0  10      65.520  14.338  90.482  1.00  0.00      0PR  H
ATOM     51  HG2 ARG 0  10      66.811  15.059  89.502  1.00  0.00      0PR  H
ATOM     52   CD ARG 0  10      64.868  15.324  88.633  1.00  0.00      0PR  C
ATOM     53  HD1 ARG 0  10      63.902  14.775  88.544  1.00  0.00      0PR  H
ATOM     54  HD2 ARG 0  10      64.677  16.305  89.125  1.00  0.00      0PR  H
ATOM     55   NE ARG 0  10      65.460  15.575  87.293  1.00  0.00      0PR  N
ATOM     56   HE ARG 0  10      66.361  15.143  87.172  1.00  0.00      0PR  H
ATOM     57   CZ ARG 0  10      64.915  16.287  86.301  1.00  0.00      0PR  C
ATOM     58  NH1 ARG 0  10      63.754  16.913  86.429  1.00  0.00      0PR  N
ATOM     59 HH11 ARG 0  10      63.364  17.412  85.668  1.00  0.00      0PR  H
ATOM     60 HH12 ARG 0  10      63.245  16.738  87.274  1.00  0.00      0PR  H
ATOM     61  NH2 ARG 0  10      65.594  16.374  85.166  1.00  0.00      0PR  N
ATOM     62 HH21 ARG 0  10      65.268  16.962  84.440  1.00  0.00      0PR  H
ATOM     63 HH22 ARG 0  10      66.515  16.008  85.166  1.00  0.00      0PR  H
ATOM     64    C ARG 0  10      67.046  10.759  89.159  1.00  0.00      0PR  C
ATOM     65    O ARG 0  10      66.729   9.734  89.759  1.00  0.00      0PR  O
ATOM     66    N LYS 0  11      67.602  10.714  87.931  1.00  0.00      0PR  N
ATOM     67   HN LYS 0  11      67.901  11.534  87.446  1.00  0.00      0PR  H
ATOM     68   CA LYS 0  11      67.809   9.466  87.217  1.00  0.00      0PR  C
ATOM     69   HA LYS 0  11      67.262   8.704  87.759  1.00  0.00      0PR  H
ATOM     70   CB LYS 0  11      67.288   9.642  85.761  1.00  0.00      0PR  C
ATOM     71  HB1 LYS 0  11      66.225   9.970  85.832  1.00  0.00      0PR  H
ATOM     72  HB2 LYS 0  11      67.841  10.477  85.277  1.00  0.00      0PR  H
ATOM     73   CG LYS 0  11      67.353   8.380  84.880  1.00  0.00      0PR  C
ATOM     74  HG1 LYS 0  11      68.354   7.906  84.997  1.00  0.00      0PR  H
ATOM     75  HG2 LYS 0  11      66.595   7.648  85.239  1.00  0.00      0PR  H
ATOM     76   CD LYS 0  11      67.128   8.656  83.383  1.00  0.00      0PR  C
ATOM     77  HD1 LYS 0  11      67.802   9.487  83.073  1.00  0.00      0PR  H
ATOM     78  HD2 LYS 0  11      67.435   7.748  82.813  1.00  0.00      0PR  H
ATOM     79   CE LYS 0  11      65.687   9.011  82.999  1.00  0.00      0PR  C
ATOM     80  HE1 LYS 0  11      64.997   8.179  83.261  1.00  0.00      0PR  H
ATOM     81  HE2 LYS 0  11      65.355   9.926  83.537  1.00  0.00      0PR  H
ATOM     82   NZ LYS 0  11      65.600   9.257  81.552  1.00  0.00      0PR  N
ATOM     83  HZ1 LYS 0  11      64.622   9.497  81.290  1.00  0.00      0PR  H
ATOM     84  HZ2 LYS 0  11      66.230  10.043  81.294  1.00  0.00      0PR  H
ATOM     85  HZ3 LYS 0  11      65.895   8.402  81.038  1.00  0.00      0PR  H
ATOM     86    C LYS 0  11      69.271   9.047  87.197  1.00  0.00      0PR  C
ATOM     87    O LYS 0  11      69.592   7.864  87.116  1.00  0.00      0PR  O
ATOM     88    N GLU 0  12      70.216   9.994  87.306  1.00  0.00      0PR  N
ATOM     89   HN GLU 0  12      70.010  10.958  87.447  1.00  0.00      0PR  H
ATOM     90   CA GLU 0  12      71.642   9.698  87.229  1.00  0.00      0PR  C
ATOM     91   HA GLU 0  12      71.760   9.012  86.400  1.00  0.00      0PR  H
ATOM     92   CB GLU 0  12      72.451  10.993  86.986  1.00  0.00      0PR  C
ATOM     93  HB1 GLU 0  12      72.180  11.726  87.780  1.00  0.00      0PR  H
ATOM     94  HB2 GLU 0  12      73.538  10.789  87.117  1.00  0.00      0PR  H
ATOM     95   CG GLU 0  12      72.250  11.691  85.619  1.00  0.00      0PR  C
ATOM     96  HG1 GLU 0  12      72.475  10.979  84.804  1.00  0.00      0PR  H
ATOM     97  HG2 GLU 0  12      71.209  12.054  85.508  1.00  0.00      0PR  H
ATOM     98   CD GLU 0  12      73.218  12.869  85.444  1.00  0.00      0PR  C
ATOM     99  OE1 GLU 0  12      73.801  13.336  86.457  1.00  0.00      0PR  O
ATOM    100  OE2 GLU 0  12      73.424  13.296  84.277  1.00  0.00      0PR  O
ATOM    101    C GLU 0  12      72.250   9.027  88.463  1.00  0.00      0PR  C
ATOM    102    O GLU 0  12      73.070   9.606  89.169  1.00  0.00      0PR  O
ATOM    103    N LEU 0  13      71.908   7.763  88.762  1.00  0.00      0PR  N
ATOM    104   HN LEU 0  13      71.335   7.193  88.177  1.00  0.00      0PR  H
ATOM    105   CA LEU 0  13      72.353   7.109  89.987  1.00  0.00      0PR  C
ATOM    106   HA LEU 0  13      72.475   7.907  90.708  1.00  0.00      0PR  H
ATOM    107   CB LEU 0  13      71.284   6.130  90.535  1.00  0.00      0PR  C
ATOM    108  HB1 LEU 0  13      71.263   5.250  89.852  1.00  0.00      0PR  H
ATOM    109  HB2 LEU 0  13      71.619   5.745  91.523  1.00  0.00      0PR  H
ATOM    110   CG LEU 0  13      69.862   6.717  90.635  1.00  0.00      0PR  C
ATOM    111   HG LEU 0  13      69.569   6.949  89.582  1.00  0.00      0PR  H
ATOM    112  CD1 LEU 0  13      68.909   5.668  91.219  1.00  0.00      0PR  C
ATOM    113 HD11 LEU 0  13      67.890   6.093  91.343  1.00  0.00      0PR  H
ATOM    114 HD12 LEU 0  13      68.841   4.785  90.549  1.00  0.00      0PR  H
ATOM    115 HD13 LEU 0  13      69.264   5.327  92.215  1.00  0.00      0PR  H
ATOM    116  CD2 LEU 0  13      69.785   8.020  91.447  1.00  0.00      0PR  C
ATOM    117 HD21 LEU 0  13      68.742   8.403  91.466  1.00  0.00      0PR  H
ATOM    118 HD22 LEU 0  13      70.107   7.868  92.497  1.00  0.00      0PR  H
ATOM    119 HD23 LEU 0  13      70.432   8.802  90.991  1.00  0.00      0PR  H
ATOM    120    C LEU 0  13      73.688   6.389  89.868  1.00  0.00      0PR  C
ATOM    121    O LEU 0  13      73.859   5.278  90.366  1.00  0.00      0PR  O
ATOM    122    N ARG 0  14      74.682   7.022  89.218  1.00  0.00      0PR  N
ATOM    123   HN ARG 0  14      74.563   7.963  88.911  1.00  0.00      0PR  H
ATOM    124   CA ARG 0  14      75.956   6.399  88.927  1.00  0.00      0PR  C
ATOM    125   HA ARG 0  14      76.120   5.609  89.648  1.00  0.00      0PR  H
ATOM    126   CB ARG 0  14      75.978   5.819  87.485  1.00  0.00      0PR  C
ATOM    127  HB1 ARG 0  14      77.009   5.424  87.321  1.00  0.00      0PR  H
ATOM    128  HB2 ARG 0  14      75.301   4.939  87.428  1.00  0.00      0PR  H
ATOM    129   CG ARG 0  14      75.660   6.842  86.373  1.00  0.00      0PR  C
ATOM    130  HG1 ARG 0  14      74.637   7.244  86.544  1.00  0.00      0PR  H
ATOM    131  HG2 ARG 0  14      76.345   7.715  86.476  1.00  0.00      0PR  H
ATOM    132   CD ARG 0  14      75.814   6.313  84.940  1.00  0.00      0PR  C
ATOM    133  HD1 ARG 0  14      76.784   5.774  84.847  1.00  0.00      0PR  H
ATOM    134  HD2 ARG 0  14      74.989   5.612  84.672  1.00  0.00      0PR  H
ATOM    135   NE ARG 0  14      75.759   7.503  84.031  1.00  0.00      0PR  N
ATOM    136   HE ARG 0  14      76.584   8.077  84.081  1.00  0.00      0PR  H
ATOM    137   CZ ARG 0  14      74.785   7.876  83.196  1.00  0.00      0PR  C
ATOM    138  NH1 ARG 0  14      73.600   7.288  83.161  1.00  0.00      0PR  N
ATOM    139 HH11 ARG 0  14      72.912   7.578  82.510  1.00  0.00      0PR  H
ATOM    140 HH12 ARG 0  14      73.496   6.464  83.723  1.00  0.00      0PR  H
ATOM    141  NH2 ARG 0  14      75.012   8.894  82.367  1.00  0.00      0PR  N
ATOM    142 HH21 ARG 0  14      74.278   9.244  81.802  1.00  0.00      0PR  H
ATOM    143 HH22 ARG 0  14      75.854   9.401  82.499  1.00  0.00      0PR  H
ATOM    144    C ARG 0  14      77.107   7.384  89.089  1.00  0.00      0PR  C
ATOM    145    O ARG 0  14      76.988   8.585  88.833  1.00  0.00      0PR  O
ATOM    146    N LEU 0  15      78.274   6.890  89.539  1.00  0.00      0PR  N
ATOM    147   HN LEU 0  15      78.365   5.923  89.765  1.00  0.00      0PR  H
ATOM    148   CA LEU 0  15      79.477   7.661  89.738  1.00  0.00      0PR  C
ATOM    149   HA LEU 0  15      79.153   8.694  89.759  1.00  0.00      0PR  H
ATOM    150   CB LEU 0  15      80.152   7.314  91.071  1.00  0.00      0PR  C
ATOM    151  HB1 LEU 0  15      80.381   6.224  91.049  1.00  0.00      0PR  H
ATOM    152  HB2 LEU 0  15      81.134   7.834  91.126  1.00  0.00      0PR  H
ATOM    153   CG LEU 0  15      79.297   7.625  92.311  1.00  0.00      0PR  C
ATOM    154   HG LEU 0  15      78.330   7.074  92.214  1.00  0.00      0PR  H
ATOM    155  CD1 LEU 0  15      80.068   7.108  93.519  1.00  0.00      0PR  C
ATOM    156 HD11 LEU 0  15      79.524   7.345  94.459  1.00  0.00      0PR  H
ATOM    157 HD12 LEU 0  15      80.197   6.006  93.459  1.00  0.00      0PR  H
ATOM    158 HD13 LEU 0  15      81.073   7.577  93.573  1.00  0.00      0PR  H
ATOM    159  CD2 LEU 0  15      78.978   9.114  92.488  1.00  0.00      0PR  C
ATOM    160 HD21 LEU 0  15      78.345   9.269  93.388  1.00  0.00      0PR  H
ATOM    161 HD22 LEU 0  15      79.899   9.718  92.616  1.00  0.00      0PR  H
ATOM    162 HD23 LEU 0  15      78.427   9.501  91.604  1.00  0.00      0PR  H
ATOM    163    C LEU 0  15      80.502   7.523  88.622  1.00  0.00      0PR  C
ATOM    164    O LEU 0  15      81.358   8.392  88.457  1.00  0.00      0PR  O
ATOM    165    N HSD 0  16      80.419   6.461  87.797  1.00  0.00      0PR  N
ATOM    166   HN HSD 0  16      79.742   5.739  87.927  1.00  0.00      0PR  H
ATOM    167   CA HSD 0  16      81.304   6.281  86.658  1.00  0.00      0PR  C
ATOM    168   HA HSD 0  16      82.310   6.405  87.037  1.00  0.00      0PR  H
ATOM    169   CB HSD 0  16      81.204   4.847  86.094  1.00  0.00      0PR  C
ATOM    170  HB1 HSD 0  16      81.401   4.121  86.912  1.00  0.00      0PR  H
ATOM    171  HB2 HSD 0  16      80.167   4.658  85.741  1.00  0.00      0PR  H
ATOM    172  ND1 HSD 0  16      83.489   4.307  85.240  1.00  0.00      0PR  N
ATOM    173  HD1 HSD 0  16      83.893   4.180  86.146  1.00  0.00      0PR  H
ATOM    174   CG HSD 0  16      82.156   4.544  84.966  1.00  0.00      0PR  C
ATOM    175  CE1 HSD 0  16      84.067   4.168  84.068  1.00  0.00      0PR  C
ATOM    176  HE1 HSD 0  16      85.133   3.966  83.934  1.00  0.00      0PR  H
ATOM    177  NE2 HSD 0  16      83.182   4.298  83.050  1.00  0.00      0PR  N
ATOM    178  CD2 HSD 0  16      81.949   4.539  83.622  1.00  0.00      0PR  C
ATOM    179  HD2 HSD 0  16      81.039   4.717  83.061  1.00  0.00      0PR  H
ATOM    180    C HSD 0  16      81.111   7.301  85.540  1.00  0.00      0PR  C
ATOM    181    O HSD 0  16      82.070   7.900  85.090  1.00  0.00      0PR  O
ATOM    182    N ASP 0  17      79.869   7.562  85.080  1.00  0.00      0PR  N
ATOM    183   HN ASP 0  17      79.049   7.118  85.432  1.00  0.00      0PR  H
ATOM    184   CA ASP 0  17      79.587   8.522  84.020  1.00  0.00      0PR  C
ATOM    185   HA ASP 0  17      80.502   9.048  83.770  1.00  0.00      0PR  H
ATOM    186   CB ASP 0  17      78.999   7.745  82.794  1.00  0.00      0PR  C
ATOM    187  HB1 ASP 0  17      79.788   7.101  82.358  1.00  0.00      0PR  H
ATOM    188  HB2 ASP 0  17      78.156   7.099  83.110  1.00  0.00      0PR  H
ATOM    189   CG ASP 0  17      78.468   8.556  81.613  1.00  0.00      0PR  C
ATOM    190  OD1 ASP 0  17      78.108   9.748  81.757  1.00  0.00      0PR  O
ATOM    191  OD2 ASP 0  17      78.337   7.939  80.525  1.00  0.00      0PR  O
ATOM    192    C ASP 0  17      78.629   9.557  84.603  1.00  0.00      0PR  C
ATOM    193    O ASP 0  17      77.498   9.238  84.945  1.00  0.00      0PR  O
ATOM    194    N ASN 0  18      79.034  10.828  84.754  1.00  0.00      0PR  N
ATOM    195   HN ASN 0  18      79.922  11.184  84.465  1.00  0.00      0PR  H
ATOM    196   CA ASN 0  18      78.163  11.812  85.378  1.00  0.00      0PR  C
ATOM    197   HA ASN 0  18      77.185  11.625  84.949  1.00  0.00      0PR  H
ATOM    198   CB ASN 0  18      78.054  11.625  86.916  1.00  0.00      0PR  C
ATOM    199  HB1 ASN 0  18      77.504  12.500  87.327  1.00  0.00      0PR  H
ATOM    200  HB2 ASN 0  18      77.462  10.718  87.152  1.00  0.00      0PR  H
ATOM    201   CG ASN 0  18      79.389  11.553  87.656  1.00  0.00      0PR  C
ATOM    202  OD1 ASN 0  18      80.361  12.282  87.478  1.00  0.00      0PR  O
ATOM    203  ND2 ASN 0  18      79.425  10.632  88.628  1.00  0.00      0PR  N
ATOM    204 HD21 ASN 0  18      80.270  10.550  89.150  1.00  0.00      0PR  H
ATOM    205 HD22 ASN 0  18      78.620  10.083  88.824  1.00  0.00      0PR  H
ATOM    206    C ASN 0  18      78.538  13.262  85.060  1.00  0.00      0PR  C
ATOM    207    O ASN 0  18      79.088  13.957  85.914  1.00  0.00      0PR  O
ATOM    208    N PRO 0  19      78.293  13.838  83.895  1.00  0.00      0PR  N
ATOM    209   CD PRO 0  19      77.380  13.306  82.878  1.00  0.00      0PR  C
ATOM    210  HD1 PRO 0  19      76.442  12.915  83.336  1.00  0.00      0PR  H
ATOM    211  HD2 PRO 0  19      77.857  12.492  82.286  1.00  0.00      0PR  H
ATOM    212   CA PRO 0  19      78.708  15.214  83.632  1.00  0.00      0PR  C
ATOM    213   HA PRO 0  19      79.790  15.272  83.666  1.00  0.00      0PR  H
ATOM    214   CB PRO 0  19      78.269  15.431  82.172  1.00  0.00      0PR  C
ATOM    215  HB1 PRO 0  19      79.071  15.147  81.453  1.00  0.00      0PR  H
ATOM    216  HB2 PRO 0  19      77.950  16.482  81.988  1.00  0.00      0PR  H
ATOM    217   CG PRO 0  19      77.063  14.499  81.971  1.00  0.00      0PR  C
ATOM    218  HG1 PRO 0  19      76.956  14.215  80.905  1.00  0.00      0PR  H
ATOM    219  HG2 PRO 0  19      76.106  14.964  82.298  1.00  0.00      0PR  H
ATOM    220    C PRO 0  19      78.122  16.238  84.598  1.00  0.00      0PR  C
ATOM    221    O PRO 0  19      78.840  17.108  85.078  1.00  0.00      0PR  O
ATOM    222    N VAL 0  20      76.836  16.137  84.952  1.00  0.00      0PR  N
ATOM    223   HN VAL 0  20      76.248  15.415  84.598  1.00  0.00      0PR  H
ATOM    224   CA VAL 0  20      76.178  17.052  85.868  1.00  0.00      0PR  C
ATOM    225   HA VAL 0  20      76.303  18.044  85.451  1.00  0.00      0PR  H
ATOM    226   CB VAL 0  20      74.714  16.670  85.972  1.00  0.00      0PR  C
ATOM    227   HB VAL 0  20      74.666  15.601  86.295  1.00  0.00      0PR  H
ATOM    228  CG1 VAL 0  20      73.954  17.521  87.004  1.00  0.00      0PR  C
ATOM    229 HG11 VAL 0  20      72.880  17.238  87.021  1.00  0.00      0PR  H
ATOM    230 HG12 VAL 0  20      74.352  17.373  88.030  1.00  0.00      0PR  H
ATOM    231 HG13 VAL 0  20      74.021  18.600  86.750  1.00  0.00      0PR  H
ATOM    232  CG2 VAL 0  20      74.072  16.816  84.581  1.00  0.00      0PR  C
ATOM    233 HG21 VAL 0  20      72.987  16.582  84.623  1.00  0.00      0PR  H
ATOM    234 HG22 VAL 0  20      74.192  17.853  84.202  1.00  0.00      0PR  H
ATOM    235 HG23 VAL 0  20      74.536  16.121  83.850  1.00  0.00      0PR  H
ATOM    236    C VAL 0  20      76.795  17.062  87.259  1.00  0.00      0PR  C
ATOM    237    O VAL 0  20      77.021  18.116  87.857  1.00  0.00      0PR  O
ATOM    238    N LEU 0  21      77.110  15.869  87.805  1.00  0.00      0PR  N
ATOM    239   HN LEU 0  21      76.898  14.997  87.370  1.00  0.00      0PR  H
ATOM    240   CA LEU 0  21      77.787  15.748  89.080  1.00  0.00      0PR  C
ATOM    241   HA LEU 0  21      77.229  16.375  89.763  1.00  0.00      0PR  H
ATOM    242   CB LEU 0  21      77.687  14.299  89.608  1.00  0.00      0PR  C
ATOM    243  HB1 LEU 0  21      76.645  13.952  89.421  1.00  0.00      0PR  H
ATOM    244  HB2 LEU 0  21      78.344  13.644  88.993  1.00  0.00      0PR  H
ATOM    245   CG LEU 0  21      77.999  14.085  91.107  1.00  0.00      0PR  C
ATOM    246   HG LEU 0  21      79.099  14.223  91.238  1.00  0.00      0PR  H
ATOM    247  CD1 LEU 0  21      77.228  15.051  92.019  1.00  0.00      0PR  C
ATOM    248 HD11 LEU 0  21      77.443  14.833  93.088  1.00  0.00      0PR  H
ATOM    249 HD12 LEU 0  21      77.521  16.103  91.812  1.00  0.00      0PR  H
ATOM    250 HD13 LEU 0  21      76.133  14.953  91.859  1.00  0.00      0PR  H
ATOM    251  CD2 LEU 0  21      77.653  12.641  91.491  1.00  0.00      0PR  C
ATOM    252 HD21 LEU 0  21      77.887  12.460  92.563  1.00  0.00      0PR  H
ATOM    253 HD22 LEU 0  21      76.576  12.424  91.341  1.00  0.00      0PR  H
ATOM    254 HD23 LEU 0  21      78.242  11.924  90.881  1.00  0.00      0PR  H
ATOM    255    C LEU 0  21      79.229  16.251  89.067  1.00  0.00      0PR  C
ATOM    256    O LEU 0  21      79.626  17.005  89.955  1.00  0.00      0PR  O
ATOM    257    N LEU 0  22      80.038  15.924  88.027  1.00  0.00      0PR  N
ATOM    258   HN LEU 0  22      79.749  15.316  87.290  1.00  0.00      0PR  H
ATOM    259   CA LEU 0  22      81.403  16.429  87.889  1.00  0.00      0PR  C
ATOM    260   HA LEU 0  22      81.925  16.123  88.786  1.00  0.00      0PR  H
ATOM    261   CB LEU 0  22      82.101  15.847  86.626  1.00  0.00      0PR  C
ATOM    262  HB1 LEU 0  22      82.084  14.736  86.723  1.00  0.00      0PR  H
ATOM    263  HB2 LEU 0  22      81.487  16.087  85.730  1.00  0.00      0PR  H
ATOM    264   CG LEU 0  22      83.567  16.301  86.412  1.00  0.00      0PR  C
ATOM    265   HG LEU 0  22      83.496  17.404  86.252  1.00  0.00      0PR  H
ATOM    266  CD1 LEU 0  22      84.468  15.994  87.613  1.00  0.00      0PR  C
ATOM    267 HD11 LEU 0  22      85.517  16.292  87.400  1.00  0.00      0PR  H
ATOM    268 HD12 LEU 0  22      84.124  16.549  88.512  1.00  0.00      0PR  H
ATOM    269 HD13 LEU 0  22      84.456  14.908  87.846  1.00  0.00      0PR  H
ATOM    270  CD2 LEU 0  22      84.180  15.678  85.152  1.00  0.00      0PR  C
ATOM    271 HD21 LEU 0  22      85.224  16.036  85.013  1.00  0.00      0PR  H
ATOM    272 HD22 LEU 0  22      84.209  14.571  85.214  1.00  0.00      0PR  H
ATOM    273 HD23 LEU 0  22      83.593  15.962  84.253  1.00  0.00      0PR  H
ATOM    274    C LEU 0  22      81.467  17.950  87.814  1.00  0.00      0PR  C
ATOM    275    O LEU 0  22      82.289  18.602  88.456  1.00  0.00      0PR  O
ATOM    276    N ALA 0  23      80.543  18.550  87.043  1.00  0.00      0PR  N
ATOM    277   HN ALA 0  23      79.890  17.978  86.548  1.00  0.00      0PR  H
ATOM    278   CA ALA 0  23      80.391  19.976  86.850  1.00  0.00      0PR  C
ATOM    279   HA ALA 0  23      81.313  20.384  86.452  1.00  0.00      0PR  H
ATOM    280   CB ALA 0  23      79.202  20.197  85.900  1.00  0.00      0PR  C
ATOM    281  HB1 ALA 0  23      79.401  19.692  84.931  1.00  0.00      0PR  H
ATOM    282  HB2 ALA 0  23      78.268  19.769  86.324  1.00  0.00      0PR  H
ATOM    283  HB3 ALA 0  23      79.036  21.277  85.697  1.00  0.00      0PR  H
ATOM    284    C ALA 0  23      80.099  20.746  88.140  1.00  0.00      0PR  C
ATOM    285    O ALA 0  23      80.701  21.778  88.416  1.00  0.00      0PR  O
ATOM    286    N ALA 0  24      79.191  20.224  88.991  1.00  0.00      0PR  N
ATOM    287   HN ALA 0  24      78.695  19.398  88.724  1.00  0.00      0PR  H
ATOM    288   CA ALA 0  24      78.852  20.760  90.299  1.00  0.00      0PR  C
ATOM    289   HA ALA 0  24      78.532  21.790  90.192  1.00  0.00      0PR  H
ATOM    290   CB ALA 0  24      77.716  19.898  90.886  1.00  0.00      0PR  C
ATOM    291  HB1 ALA 0  24      76.839  19.922  90.204  1.00  0.00      0PR  H
ATOM    292  HB2 ALA 0  24      78.035  18.839  90.997  1.00  0.00      0PR  H
ATOM    293  HB3 ALA 0  24      77.388  20.274  91.880  1.00  0.00      0PR  H
ATOM    294    C ALA 0  24      80.018  20.771  91.279  1.00  0.00      0PR  C
ATOM    295    O ALA 0  24      80.186  21.690  92.080  1.00  0.00      0PR  O
ATOM    296    N LEU 0  25      80.849  19.716  91.213  1.00  0.00      0PR  N
ATOM    297   HN LEU 0  25      80.591  18.927  90.660  1.00  0.00      0PR  H
ATOM    298   CA LEU 0  25      82.130  19.583  91.882  1.00  0.00      0PR  C
ATOM    299   HA LEU 0  25      81.947  19.830  92.920  1.00  0.00      0PR  H
ATOM    300   CB LEU 0  25      82.637  18.127  91.760  1.00  0.00      0PR  C
ATOM    301  HB1 LEU 0  25      82.731  17.901  90.673  1.00  0.00      0PR  H
ATOM    302  HB2 LEU 0  25      83.667  18.066  92.178  1.00  0.00      0PR  H
ATOM    303   CG LEU 0  25      81.693  17.109  92.425  1.00  0.00      0PR  C
ATOM    304   HG LEU 0  25      80.652  17.419  92.165  1.00  0.00      0PR  H
ATOM    305  CD1 LEU 0  25      81.948  15.687  91.917  1.00  0.00      0PR  C
ATOM    306 HD11 LEU 0  25      81.291  14.961  92.442  1.00  0.00      0PR  H
ATOM    307 HD12 LEU 0  25      81.743  15.619  90.827  1.00  0.00      0PR  H
ATOM    308 HD13 LEU 0  25      83.004  15.391  92.094  1.00  0.00      0PR  H
ATOM    309  CD2 LEU 0  25      81.839  17.172  93.944  1.00  0.00      0PR  C
ATOM    310 HD21 LEU 0  25      81.145  16.452  94.429  1.00  0.00      0PR  H
ATOM    311 HD22 LEU 0  25      82.868  16.918  94.268  1.00  0.00      0PR  H
ATOM    312 HD23 LEU 0  25      81.597  18.192  94.317  1.00  0.00      0PR  H
ATOM    313    C LEU 0  25      83.189  20.548  91.358  1.00  0.00      0PR  C
ATOM    314    O LEU 0  25      84.023  21.058  92.100  1.00  0.00      0PR  O
ATOM    315    N GLN 0  26      83.191  20.826  90.040  1.00  0.00      0PR  N
ATOM    316   HN GLN 0  26      82.605  20.322  89.408  1.00  0.00      0PR  H
ATOM    317   CA GLN 0  26      84.012  21.849  89.414  1.00  0.00      0PR  C
ATOM    318   HA GLN 0  26      85.027  21.623  89.718  1.00  0.00      0PR  H
ATOM    319   CB GLN 0  26      83.974  21.730  87.864  1.00  0.00      0PR  C
ATOM    320  HB1 GLN 0  26      82.900  21.671  87.572  1.00  0.00      0PR  H
ATOM    321  HB2 GLN 0  26      84.367  22.670  87.412  1.00  0.00      0PR  H
ATOM    322   CG GLN 0  26      84.726  20.499  87.301  1.00  0.00      0PR  C
ATOM    323  HG1 GLN 0  26      85.822  20.616  87.445  1.00  0.00      0PR  H
ATOM    324  HG2 GLN 0  26      84.410  19.574  87.825  1.00  0.00      0PR  H
ATOM    325   CD GLN 0  26      84.477  20.352  85.799  1.00  0.00      0PR  C
ATOM    326  OE1 GLN 0  26      83.771  21.131  85.166  1.00  0.00      0PR  O
ATOM    327  NE2 GLN 0  26      85.102  19.316  85.192  1.00  0.00      0PR  N
ATOM    328 HE21 GLN 0  26      84.952  19.212  84.213  1.00  0.00      0PR  H
ATOM    329 HE22 GLN 0  26      85.665  18.696  85.728  1.00  0.00      0PR  H
ATOM    330    C GLN 0  26      83.710  23.280  89.851  1.00  0.00      0PR  C
ATOM    331    O GLN 0  26      84.616  24.109  89.907  1.00  0.00      0PR  O
ATOM    332    N SER 0  27      82.439  23.601  90.152  1.00  0.00      0PR  N
ATOM    333   HN SER 0  27      81.737  22.900  90.273  1.00  0.00      0PR  H
ATOM    334   CA SER 0  27      81.958  24.965  90.330  1.00  0.00      0PR  C
ATOM    335   HA SER 0  27      82.810  25.578  90.068  1.00  0.00      0PR  H
ATOM    336   CB SER 0  27      80.758  25.224  89.376  1.00  0.00      0PR  C
ATOM    337  HB1 SER 0  27      80.392  26.262  89.555  1.00  0.00      0PR  H
ATOM    338  HB2 SER 0  27      81.089  25.173  88.314  1.00  0.00      0PR  H
ATOM    339   OG SER 0  27      79.676  24.320  89.609  1.00  0.00      0PR  O
ATOM    340  HG1 SER 0  27      78.904  24.676  89.151  1.00  0.00      0PR  H
ATOM    341    C SER 0  27      81.543  25.348  91.748  1.00  0.00      0PR  C
ATOM    342    O SER 0  27      80.816  26.322  91.931  1.00  0.00      0PR  O
ATOM    343    N SER 0  28      81.993  24.634  92.801  1.00  0.00      0PR  N
ATOM    344   HN SER 0  28      82.698  23.927  92.737  1.00  0.00      0PR  H
ATOM    345   CA SER 0  28      81.474  24.842  94.155  1.00  0.00      0PR  C
ATOM    346   HA SER 0  28      81.024  25.827  94.144  1.00  0.00      0PR  H
ATOM    347   CB SER 0  28      80.559  23.670  94.613  1.00  0.00      0PR  C
ATOM    348  HB1 SER 0  28      81.080  22.714  94.381  1.00  0.00      0PR  H
ATOM    349  HB2 SER 0  28      80.411  23.703  95.716  1.00  0.00      0PR  H
ATOM    350   OG SER 0  28      79.295  23.646  93.953  1.00  0.00      0PR  O
ATOM    351  HG1 SER 0  28      78.900  22.783  94.128  1.00  0.00      0PR  H
ATOM    352    C SER 0  28      82.575  24.861  95.200  1.00  0.00      0PR  C
ATOM    353    O SER 0  28      83.669  24.351  94.978  1.00  0.00      0PR  O
ATOM    354    N GLU 0  29      82.278  25.421  96.401  1.00  0.00      0PR  N
ATOM    355   HN GLU 0  29      81.473  25.990  96.540  1.00  0.00      0PR  H
ATOM    356   CA GLU 0  29      83.096  25.249  97.597  1.00  0.00      0PR  C
ATOM    357   HA GLU 0  29      84.032  24.802  97.285  1.00  0.00      0PR  H
ATOM    358   CB GLU 0  29      83.335  26.608  98.294  1.00  0.00      0PR  C
ATOM    359  HB1 GLU 0  29      84.042  26.444  99.140  1.00  0.00      0PR  H
ATOM    360  HB2 GLU 0  29      83.851  27.304  97.595  1.00  0.00      0PR  H
ATOM    361   CG GLU 0  29      82.074  27.314  98.859  1.00  0.00      0PR  C
ATOM    362  HG1 GLU 0  29      81.365  27.518  98.035  1.00  0.00      0PR  H
ATOM    363  HG2 GLU 0  29      81.576  26.685  99.623  1.00  0.00      0PR  H
ATOM    364   CD GLU 0  29      82.401  28.675  99.479  1.00  0.00      0PR  C
ATOM    365  OE1 GLU 0  29      83.426  29.281  99.079  1.00  0.00      0PR  O
ATOM    366  OE2 GLU 0  29      81.599  29.124 100.335  1.00  0.00      0PR  O
ATOM    367    C GLU 0  29      82.464  24.310  98.624  1.00  0.00      0PR  C
ATOM    368    O GLU 0  29      83.138  23.782  99.503  1.00  0.00      0PR  O
ATOM    369    N ALA 0  30      81.153  24.031  98.510  1.00  0.00      0PR  N
ATOM    370   HN ALA 0  30      80.598  24.471  97.803  1.00  0.00      0PR  H
ATOM    371   CA ALA 0  30      80.445  23.101  99.365  1.00  0.00      0PR  C
ATOM    372   HA ALA 0  30      81.093  22.326  99.760  1.00  0.00      0PR  H
ATOM    373   CB ALA 0  30      79.751  23.824 100.534  1.00  0.00      0PR  C
ATOM    374  HB1 ALA 0  30      80.516  24.293 101.188  1.00  0.00      0PR  H
ATOM    375  HB2 ALA 0  30      79.079  24.628 100.163  1.00  0.00      0PR  H
ATOM    376  HB3 ALA 0  30      79.154  23.120 101.153  1.00  0.00      0PR  H
ATOM    377    C ALA 0  30      79.414  22.400  98.503  1.00  0.00      0PR  C
ATOM    378    O ALA 0  30      78.761  23.038  97.683  1.00  0.00      0PR  O
ATOM    379    N LEU 0  31      79.250  21.066  98.634  1.00  0.00      0PR  N
ATOM    380   HN LEU 0  31      79.767  20.497  99.270  1.00  0.00      0PR  H
ATOM    381   CA LEU 0  31      78.277  20.338  97.834  1.00  0.00      0PR  C
ATOM    382   HA LEU 0  31      77.604  21.072  97.410  1.00  0.00      0PR  H
ATOM    383   CB LEU 0  31      78.908  19.504  96.679  1.00  0.00      0PR  C
ATOM    384  HB1 LEU 0  31      79.439  20.219  96.009  1.00  0.00      0PR  H
ATOM    385  HB2 LEU 0  31      79.691  18.837  97.100  1.00  0.00      0PR  H
ATOM    386   CG LEU 0  31      77.909  18.680  95.822  1.00  0.00      0PR  C
ATOM    387   HG LEU 0  31      77.375  18.036  96.562  1.00  0.00      0PR  H
ATOM    388  CD1 LEU 0  31      76.902  19.558  95.065  1.00  0.00      0PR  C
ATOM    389 HD11 LEU 0  31      76.239  18.932  94.429  1.00  0.00      0PR  H
ATOM    390 HD12 LEU 0  31      76.267  20.128  95.776  1.00  0.00      0PR  H
ATOM    391 HD13 LEU 0  31      77.430  20.282  94.408  1.00  0.00      0PR  H
ATOM    392  CD2 LEU 0  31      78.640  17.763  94.836  1.00  0.00      0PR  C
ATOM    393 HD21 LEU 0  31      77.908  17.169  94.246  1.00  0.00      0PR  H
ATOM    394 HD22 LEU 0  31      79.258  18.341  94.120  1.00  0.00      0PR  H
ATOM    395 HD23 LEU 0  31      79.303  17.056  95.380  1.00  0.00      0PR  H
ATOM    396    C LEU 0  31      77.454  19.413  98.705  1.00  0.00      0PR  C
ATOM    397    O LEU 0  31      77.965  18.658  99.527  1.00  0.00      0PR  O
ATOM    398    N TYR 0  32      76.125  19.437  98.505  1.00  0.00      0PR  N
ATOM    399   HN TYR 0  32      75.711  20.070  97.854  1.00  0.00      0PR  H
ATOM    400   CA TYR 0  32      75.187  18.578  99.189  1.00  0.00      0PR  C
ATOM    401   HA TYR 0  32      75.735  17.979  99.905  1.00  0.00      0PR  H
ATOM    402   CB TYR 0  32      74.022  19.402  99.795  1.00  0.00      0PR  C
ATOM    403  HB1 TYR 0  32      73.548  20.009  98.993  1.00  0.00      0PR  H
ATOM    404  HB2 TYR 0  32      73.238  18.730 100.206  1.00  0.00      0PR  H
ATOM    405   CG TYR 0  32      74.563  20.328 100.847  1.00  0.00      0PR  C
ATOM    406  CD1 TYR 0  32      75.108  21.576 100.499  1.00  0.00      0PR  C
ATOM    407  HD1 TYR 0  32      75.091  21.902  99.469  1.00  0.00      0PR  H
ATOM    408  CE1 TYR 0  32      75.695  22.395 101.474  1.00  0.00      0PR  C
ATOM    409  HE1 TYR 0  32      76.152  23.334 101.200  1.00  0.00      0PR  H
ATOM    410   CZ TYR 0  32      75.698  21.990 102.814  1.00  0.00      0PR  C
ATOM    411   OH TYR 0  32      76.267  22.830 103.788  1.00  0.00      0PR  O
ATOM    412   HH TYR 0  32      76.112  22.424 104.643  1.00  0.00      0PR  H
ATOM    413  CD2 TYR 0  32      74.560  19.938 102.193  1.00  0.00      0PR  C
ATOM    414  HD2 TYR 0  32      74.166  18.972 102.475  1.00  0.00      0PR  H
ATOM    415  CE2 TYR 0  32      75.111  20.773 103.176  1.00  0.00      0PR  C
ATOM    416  HE2 TYR 0  32      75.099  20.463 104.210  1.00  0.00      0PR  H
ATOM    417    C TYR 0  32      74.609  17.623  98.150  1.00  0.00      0PR  C
ATOM    418    O TYR 0  32      73.920  18.085  97.235  1.00  0.00      0PR  O
ATOM    419    N PRO 0  33      74.825  16.310  98.207  1.00  0.00      0PR  N
ATOM    420   CD PRO 0  33      75.978  15.716  98.888  1.00  0.00      0PR  C
ATOM    421  HD1 PRO 0  33      75.842  15.740  99.993  1.00  0.00      0PR  H
ATOM    422  HD2 PRO 0  33      76.916  16.258  98.627  1.00  0.00      0PR  H
ATOM    423   CA PRO 0  33      74.236  15.405  97.233  1.00  0.00      0PR  C
ATOM    424   HA PRO 0  33      74.079  15.879  96.271  1.00  0.00      0PR  H
ATOM    425   CB PRO 0  33      75.270  14.273  97.088  1.00  0.00      0PR  C
ATOM    426  HB1 PRO 0  33      75.972  14.463  96.245  1.00  0.00      0PR  H
ATOM    427  HB2 PRO 0  33      74.779  13.283  96.956  1.00  0.00      0PR  H
ATOM    428   CG PRO 0  33      76.058  14.269  98.402  1.00  0.00      0PR  C
ATOM    429  HG1 PRO 0  33      77.097  13.927  98.231  1.00  0.00      0PR  H
ATOM    430  HG2 PRO 0  33      75.599  13.599  99.165  1.00  0.00      0PR  H
ATOM    431    C PRO 0  33      72.899  14.936  97.778  1.00  0.00      0PR  C
ATOM    432    O PRO 0  33      72.818  14.279  98.811  1.00  0.00      0PR  O
ATOM    433    N VAL 0  34      71.820  15.329  97.082  1.00  0.00      0PR  N
ATOM    434   HN VAL 0  34      71.912  15.668  96.149  1.00  0.00      0PR  H
ATOM    435   CA VAL 0  34      70.453  15.308  97.582  1.00  0.00      0PR  C
ATOM    436   HA VAL 0  34      70.461  14.801  98.539  1.00  0.00      0PR  H
ATOM    437   CB VAL 0  34      69.913  16.741  97.695  1.00  0.00      0PR  C
ATOM    438   HB VAL 0  34      70.129  17.260  96.728  1.00  0.00      0PR  H
ATOM    439  CG1 VAL 0  34      68.392  16.812  97.935  1.00  0.00      0PR  C
ATOM    440 HG11 VAL 0  34      68.068  17.870  98.046  1.00  0.00      0PR  H
ATOM    441 HG12 VAL 0  34      67.822  16.379  97.087  1.00  0.00      0PR  H
ATOM    442 HG13 VAL 0  34      68.115  16.269  98.864  1.00  0.00      0PR  H
ATOM    443  CG2 VAL 0  34      70.645  17.447  98.849  1.00  0.00      0PR  C
ATOM    444 HG21 VAL 0  34      70.255  18.477  98.991  1.00  0.00      0PR  H
ATOM    445 HG22 VAL 0  34      70.507  16.887  99.799  1.00  0.00      0PR  H
ATOM    446 HG23 VAL 0  34      71.733  17.526  98.646  1.00  0.00      0PR  H
ATOM    447    C VAL 0  34      69.557  14.512  96.654  1.00  0.00      0PR  C
ATOM    448    O VAL 0  34      69.677  14.610  95.433  1.00  0.00      0PR  O
ATOM    449    N TYR 0  35      68.617  13.725  97.209  1.00  0.00      0PR  N
ATOM    450   HN TYR 0  35      68.610  13.558  98.193  1.00  0.00      0PR  H
ATOM    451   CA TYR 0  35      67.555  13.061  96.479  1.00  0.00      0PR  C
ATOM    452   HA TYR 0  35      67.480  13.522  95.502  1.00  0.00      0PR  H
ATOM    453   CB TYR 0  35      67.845  11.547  96.397  1.00  0.00      0PR  C
ATOM    454  HB1 TYR 0  35      68.848  11.393  95.943  1.00  0.00      0PR  H
ATOM    455  HB2 TYR 0  35      67.871  11.096  97.412  1.00  0.00      0PR  H
ATOM    456   CG TYR 0  35      66.861  10.787  95.541  1.00  0.00      0PR  C
ATOM    457  CD1 TYR 0  35      65.781  10.122  96.136  1.00  0.00      0PR  C
ATOM    458  HD1 TYR 0  35      65.636  10.183  97.206  1.00  0.00      0PR  H
ATOM    459  CE1 TYR 0  35      64.900   9.361  95.358  1.00  0.00      0PR  C
ATOM    460  HE1 TYR 0  35      64.077   8.834  95.817  1.00  0.00      0PR  H
ATOM    461   CZ TYR 0  35      65.073   9.263  93.975  1.00  0.00      0PR  C
ATOM    462   OH TYR 0  35      64.188   8.492  93.195  1.00  0.00      0PR  O
ATOM    463   HH TYR 0  35      64.434   8.613  92.275  1.00  0.00      0PR  H
ATOM    464  CD2 TYR 0  35      67.013  10.701  94.149  1.00  0.00      0PR  C
ATOM    465  HD2 TYR 0  35      67.844  11.195  93.665  1.00  0.00      0PR  H
ATOM    466  CE2 TYR 0  35      66.132   9.941  93.367  1.00  0.00      0PR  C
ATOM    467  HE2 TYR 0  35      66.291   9.865  92.302  1.00  0.00      0PR  H
ATOM    468    C TYR 0  35      66.251  13.338  97.206  1.00  0.00      0PR  C
ATOM    469    O TYR 0  35      66.193  13.351  98.435  1.00  0.00      0PR  O
ATOM    470    N ILE 0  36      65.166  13.589  96.458  1.00  0.00      0PR  N
ATOM    471   HN ILE 0  36      65.172  13.559  95.460  1.00  0.00      0PR  H
ATOM    472   CA ILE 0  36      63.877  13.928  97.037  1.00  0.00      0PR  C
ATOM    473   HA ILE 0  36      63.957  13.827  98.112  1.00  0.00      0PR  H
ATOM    474   CB ILE 0  36      63.407  15.327  96.664  1.00  0.00      0PR  C
ATOM    475   HB ILE 0  36      63.497  15.364  95.549  1.00  0.00      0PR  H
ATOM    476  CG2 ILE 0  36      61.980  15.523  97.209  1.00  0.00      0PR  C
ATOM    477 HG21 ILE 0  36      61.541  16.469  96.826  1.00  0.00      0PR  H
ATOM    478 HG22 ILE 0  36      61.316  14.692  96.891  1.00  0.00      0PR  H
ATOM    479 HG23 ILE 0  36      61.980  15.566  98.318  1.00  0.00      0PR  H
ATOM    480  CG1 ILE 0  36      64.390  16.381  97.236  1.00  0.00      0PR  C
ATOM    481 HG11 ILE 0  36      64.346  16.373  98.349  1.00  0.00      0PR  H
ATOM    482 HG12 ILE 0  36      65.428  16.100  96.946  1.00  0.00      0PR  H
ATOM    483   CD ILE 0  36      64.169  17.822  96.769  1.00  0.00      0PR  C
ATOM    484  HD1 ILE 0  36      64.955  18.489  97.186  1.00  0.00      0PR  H
ATOM    485  HD2 ILE 0  36      64.212  17.885  95.660  1.00  0.00      0PR  H
ATOM    486  HD3 ILE 0  36      63.181  18.203  97.105  1.00  0.00      0PR  H
ATOM    487    C ILE 0  36      62.884  12.888  96.572  1.00  0.00      0PR  C
ATOM    488    O ILE 0  36      62.897  12.500  95.406  1.00  0.00      0PR  O
ATOM    489    N LEU 0  37      62.019  12.373  97.469  1.00  0.00      0PR  N
ATOM    490   HN LEU 0  37      61.854  12.731  98.386  1.00  0.00      0PR  H
ATOM    491   CA LEU 0  37      61.234  11.203  97.137  1.00  0.00      0PR  C
ATOM    492   HA LEU 0  37      61.160  11.209  96.058  1.00  0.00      0PR  H
ATOM    493   CB LEU 0  37      61.978   9.963  97.680  1.00  0.00      0PR  C
ATOM    494  HB1 LEU 0  37      63.025  10.015  97.302  1.00  0.00      0PR  H
ATOM    495  HB2 LEU 0  37      62.047  10.038  98.788  1.00  0.00      0PR  H
ATOM    496   CG LEU 0  37      61.416   8.576  97.301  1.00  0.00      0PR  C
ATOM    497   HG LEU 0  37      60.438   8.478  97.832  1.00  0.00      0PR  H
ATOM    498  CD1 LEU 0  37      61.210   8.391  95.789  1.00  0.00      0PR  C
ATOM    499 HD11 LEU 0  37      60.851   7.363  95.568  1.00  0.00      0PR  H
ATOM    500 HD12 LEU 0  37      60.459   9.113  95.405  1.00  0.00      0PR  H
ATOM    501 HD13 LEU 0  37      62.164   8.551  95.241  1.00  0.00      0PR  H
ATOM    502  CD2 LEU 0  37      62.363   7.494  97.844  1.00  0.00      0PR  C
ATOM    503 HD21 LEU 0  37      61.971   6.482  97.601  1.00  0.00      0PR  H
ATOM    504 HD22 LEU 0  37      63.377   7.578  97.404  1.00  0.00      0PR  H
ATOM    505 HD23 LEU 0  37      62.453   7.575  98.949  1.00  0.00      0PR  H
ATOM    506    C LEU 0  37      59.822  11.212  97.695  1.00  0.00      0PR  C
ATOM    507    O LEU 0  37      59.582  11.459  98.876  1.00  0.00      0PR  O
ATOM    508    N ASP 0  38      58.852  10.875  96.831  1.00  0.00      0PR  N
ATOM    509   HN ASP 0  38      59.029  10.820  95.853  1.00  0.00      0PR  H
ATOM    510   CA ASP 0  38      57.486  10.562  97.175  1.00  0.00      0PR  C
ATOM    511   HA ASP 0  38      57.446  10.151  98.177  1.00  0.00      0PR  H
ATOM    512   CB ASP 0  38      56.594  11.825  97.060  1.00  0.00      0PR  C
ATOM    513  HB1 ASP 0  38      56.817  12.508  97.904  1.00  0.00      0PR  H
ATOM    514  HB2 ASP 0  38      56.798  12.363  96.114  1.00  0.00      0PR  H
ATOM    515   CG ASP 0  38      55.095  11.568  97.112  1.00  0.00      0PR  C
ATOM    516  OD1 ASP 0  38      54.663  10.499  97.617  1.00  0.00      0PR  O
ATOM    517  OD2 ASP 0  38      54.357  12.410  96.551  1.00  0.00      0PR  O
ATOM    518    C ASP 0  38      57.087   9.440  96.224  1.00  0.00      0PR  C
ATOM    519    O ASP 0  38      57.406   9.453  95.036  1.00  0.00      0PR  O
ATOM    520    N ARG 0  39      56.394   8.418  96.758  1.00  0.00      0PR  N
ATOM    521   HN ARG 0  39      56.275   8.405  97.748  1.00  0.00      0PR  H
ATOM    522   CA ARG 0  39      55.800   7.327  96.017  1.00  0.00      0PR  C
ATOM    523   HA ARG 0  39      56.576   6.885  95.403  1.00  0.00      0PR  H
ATOM    524   CB ARG 0  39      55.185   6.306  97.021  1.00  0.00      0PR  C
ATOM    525  HB1 ARG 0  39      56.045   5.791  97.512  1.00  0.00      0PR  H
ATOM    526  HB2 ARG 0  39      54.654   6.854  97.831  1.00  0.00      0PR  H
ATOM    527   CG ARG 0  39      54.263   5.217  96.419  1.00  0.00      0PR  C
ATOM    528  HG1 ARG 0  39      53.267   5.669  96.216  1.00  0.00      0PR  H
ATOM    529  HG2 ARG 0  39      54.663   4.915  95.423  1.00  0.00      0PR  H
ATOM    530   CD ARG 0  39      54.149   3.951  97.281  1.00  0.00      0PR  C
ATOM    531  HD1 ARG 0  39      55.134   3.432  97.309  1.00  0.00      0PR  H
ATOM    532  HD2 ARG 0  39      53.844   4.194  98.326  1.00  0.00      0PR  H
ATOM    533   NE ARG 0  39      53.091   3.096  96.642  1.00  0.00      0PR  N
ATOM    534   HE ARG 0  39      52.916   3.336  95.680  1.00  0.00      0PR  H
ATOM    535   CZ ARG 0  39      52.428   2.107  97.258  1.00  0.00      0PR  C
ATOM    536  NH1 ARG 0  39      52.664   1.755  98.516  1.00  0.00      0PR  N
ATOM    537 HH11 ARG 0  39      52.171   1.002  98.930  1.00  0.00      0PR  H
ATOM    538 HH12 ARG 0  39      53.447   2.195  98.961  1.00  0.00      0PR  H
ATOM    539  NH2 ARG 0  39      51.504   1.420  96.585  1.00  0.00      0PR  N
ATOM    540 HH21 ARG 0  39      50.950   0.748  97.055  1.00  0.00      0PR  H
ATOM    541 HH22 ARG 0  39      51.263   1.757  95.684  1.00  0.00      0PR  H
ATOM    542    C ARG 0  39      54.709   7.789  95.070  1.00  0.00      0PR  C
ATOM    543    O ARG 0  39      54.627   7.328  93.934  1.00  0.00      0PR  O
ATOM    544    N ALA 0  40      53.826   8.701  95.523  1.00  0.00      0PR  N
ATOM    545   HN ALA 0  40      53.928   9.113  96.428  1.00  0.00      0PR  H
ATOM    546   CA ALA 0  40      52.683   9.155  94.759  1.00  0.00      0PR  C
ATOM    547   HA ALA 0  40      52.143   8.300  94.368  1.00  0.00      0PR  H
ATOM    548   CB ALA 0  40      51.705   9.909  95.678  1.00  0.00      0PR  C
ATOM    549  HB1 ALA 0  40      51.401   9.250  96.520  1.00  0.00      0PR  H
ATOM    550  HB2 ALA 0  40      52.181  10.816  96.109  1.00  0.00      0PR  H
ATOM    551  HB3 ALA 0  40      50.786  10.216  95.134  1.00  0.00      0PR  H
ATOM    552    C ALA 0  40      53.067  10.004  93.559  1.00  0.00      0PR  C
ATOM    553    O ALA 0  40      52.557   9.791  92.464  1.00  0.00      0PR  O
ATOM    554    N PHE 0  41      54.029  10.931  93.737  1.00  0.00      0PR  N
ATOM    555   HN PHE 0  41      54.399  11.087  94.651  1.00  0.00      0PR  H
ATOM    556   CA PHE 0  41      54.614  11.769  92.696  1.00  0.00      0PR  C
ATOM    557   HA PHE 0  41      53.780  12.312  92.269  1.00  0.00      0PR  H
ATOM    558   CB PHE 0  41      55.630  12.716  93.405  1.00  0.00      0PR  C
ATOM    559  HB1 PHE 0  41      55.081  13.373  94.114  1.00  0.00      0PR  H
ATOM    560  HB2 PHE 0  41      56.370  12.138  93.999  1.00  0.00      0PR  H
ATOM    561   CG PHE 0  41      56.389  13.660  92.508  1.00  0.00      0PR  C
ATOM    562  CD1 PHE 0  41      57.786  13.542  92.412  1.00  0.00      0PR  C
ATOM    563  HD1 PHE 0  41      58.299  12.778  92.981  1.00  0.00      0PR  H
ATOM    564  CE1 PHE 0  41      58.525  14.403  91.593  1.00  0.00      0PR  C
ATOM    565  HE1 PHE 0  41      59.596  14.287  91.515  1.00  0.00      0PR  H
ATOM    566   CZ PHE 0  41      57.870  15.409  90.872  1.00  0.00      0PR  C
ATOM    567   HZ PHE 0  41      58.436  16.082  90.244  1.00  0.00      0PR  H
ATOM    568  CD2 PHE 0  41      55.742  14.675  91.783  1.00  0.00      0PR  C
ATOM    569  HD2 PHE 0  41      54.673  14.808  91.876  1.00  0.00      0PR  H
ATOM    570  CE2 PHE 0  41      56.478  15.537  90.958  1.00  0.00      0PR  C
ATOM    571  HE2 PHE 0  41      55.969  16.302  90.388  1.00  0.00      0PR  H
ATOM    572    C PHE 0  41      55.263  10.976  91.562  1.00  0.00      0PR  C
ATOM    573    O PHE 0  41      55.132  11.304  90.383  1.00  0.00      0PR  O
ATOM    574    N LEU 0  42      55.979   9.887  91.881  1.00  0.00      0PR  N
ATOM    575   HN LEU 0  42      56.217   9.621  92.814  1.00  0.00      0PR  H
ATOM    576   CA LEU 0  42      56.477   8.984  90.859  1.00  0.00      0PR  C
ATOM    577   HA LEU 0  42      56.898   9.622  90.094  1.00  0.00      0PR  H
ATOM    578   CB LEU 0  42      57.602   8.100  91.437  1.00  0.00      0PR  C
ATOM    579  HB1 LEU 0  42      57.162   7.516  92.278  1.00  0.00      0PR  H
ATOM    580  HB2 LEU 0  42      57.907   7.355  90.670  1.00  0.00      0PR  H
ATOM    581   CG LEU 0  42      58.842   8.867  91.966  1.00  0.00      0PR  C
ATOM    582   HG LEU 0  42      58.471   9.469  92.831  1.00  0.00      0PR  H
ATOM    583  CD1 LEU 0  42      59.920   7.878  92.433  1.00  0.00      0PR  C
ATOM    584 HD11 LEU 0  42      60.829   8.422  92.768  1.00  0.00      0PR  H
ATOM    585 HD12 LEU 0  42      59.548   7.265  93.281  1.00  0.00      0PR  H
ATOM    586 HD13 LEU 0  42      60.210   7.194  91.607  1.00  0.00      0PR  H
ATOM    587  CD2 LEU 0  42      59.441   9.835  90.936  1.00  0.00      0PR  C
ATOM    588 HD21 LEU 0  42      60.313  10.370  91.371  1.00  0.00      0PR  H
ATOM    589 HD22 LEU 0  42      59.791   9.303  90.029  1.00  0.00      0PR  H
ATOM    590 HD23 LEU 0  42      58.686  10.592  90.629  1.00  0.00      0PR  H
ATOM    591    C LEU 0  42      55.391   8.126  90.201  1.00  0.00      0PR  C
ATOM    592    O LEU 0  42      55.349   8.024  88.977  1.00  0.00      0PR  O
ATOM    593    N THR 0  43      54.468   7.531  90.995  1.00  0.00      0PR  N
ATOM    594   HN THR 0  43      54.506   7.651  91.986  1.00  0.00      0PR  H
ATOM    595   CA THR 0  43      53.356   6.684  90.531  1.00  0.00      0PR  C
ATOM    596   HA THR 0  43      53.823   5.907  89.941  1.00  0.00      0PR  H
ATOM    597   CB THR 0  43      52.539   6.118  91.704  1.00  0.00      0PR  C
ATOM    598   HB THR 0  43      52.289   6.990  92.357  1.00  0.00      0PR  H
ATOM    599  OG1 THR 0  43      53.318   5.213  92.483  1.00  0.00      0PR  O
ATOM    600  HG1 THR 0  43      52.730   4.903  93.180  1.00  0.00      0PR  H
ATOM    601  CG2 THR 0  43      51.302   5.318  91.266  1.00  0.00      0PR  C
ATOM    602 HG21 THR 0  43      50.686   5.029  92.144  1.00  0.00      0PR  H
ATOM    603 HG22 THR 0  43      50.666   5.928  90.589  1.00  0.00      0PR  H
ATOM    604 HG23 THR 0  43      51.595   4.391  90.727  1.00  0.00      0PR  H
ATOM    605    C THR 0  43      52.396   7.411  89.606  1.00  0.00      0PR  C
ATOM    606    O THR 0  43      51.923   6.861  88.616  1.00  0.00      0PR  O
ATOM    607    N SER 0  44      52.062   8.682  89.903  1.00  0.00      0PR  N
ATOM    608   HN SER 0  44      52.373   9.139  90.735  1.00  0.00      0PR  H
ATOM    609   CA SER 0  44      51.219   9.507  89.046  1.00  0.00      0PR  C
ATOM    610   HA SER 0  44      50.333   8.912  88.869  1.00  0.00      0PR  H
ATOM    611   CB SER 0  44      50.797  10.835  89.733  1.00  0.00      0PR  C
ATOM    612  HB1 SER 0  44      50.194  11.425  89.006  1.00  0.00      0PR  H
ATOM    613  HB2 SER 0  44      50.141  10.626  90.608  1.00  0.00      0PR  H
ATOM    614   OG SER 0  44      51.930  11.613  90.121  1.00  0.00      0PR  O
ATOM    615  HG1 SER 0  44      51.607  12.500  90.329  1.00  0.00      0PR  H
ATOM    616    C SER 0  44      51.838   9.812  87.690  1.00  0.00      0PR  C
ATOM    617    O SER 0  44      51.147   9.810  86.674  1.00  0.00      0PR  O
ATOM    618    N SER 0  45      53.157  10.082  87.649  1.00  0.00      0PR  N
ATOM    619   HN SER 0  45      53.708  10.172  88.479  1.00  0.00      0PR  H
ATOM    620   CA SER 0  45      53.906  10.268  86.412  1.00  0.00      0PR  C
ATOM    621   HA SER 0  45      53.306  10.962  85.838  1.00  0.00      0PR  H
ATOM    622   CB SER 0  45      55.327  10.848  86.660  1.00  0.00      0PR  C
ATOM    623  HB1 SER 0  45      55.806  10.256  87.473  1.00  0.00      0PR  H
ATOM    624  HB2 SER 0  45      55.960  10.727  85.752  1.00  0.00      0PR  H
ATOM    625   OG SER 0  45      55.280  12.216  87.065  1.00  0.00      0PR  O
ATOM    626  HG1 SER 0  45      56.153  12.439  87.412  1.00  0.00      0PR  H
ATOM    627    C SER 0  45      54.078   9.011  85.566  1.00  0.00      0PR  C
ATOM    628    O SER 0  45      53.938   9.069  84.346  1.00  0.00      0PR  O
ATOM    629    N MET 0  46      54.403   7.848  86.172  1.00  0.00      0PR  N
ATOM    630   HN MET 0  46      54.553   7.757  87.155  1.00  0.00      0PR  H
ATOM    631   CA MET 0  46      54.561   6.612  85.424  1.00  0.00      0PR  C
ATOM    632   HA MET 0  46      53.769   6.584  84.686  1.00  0.00      0PR  H
ATOM    633   CB MET 0  46      55.913   6.551  84.657  1.00  0.00      0PR  C
ATOM    634  HB1 MET 0  46      55.925   5.585  84.097  1.00  0.00      0PR  H
ATOM    635  HB2 MET 0  46      55.939   7.357  83.890  1.00  0.00      0PR  H
ATOM    636   CG MET 0  46      57.185   6.615  85.522  1.00  0.00      0PR  C
ATOM    637  HG1 MET 0  46      57.189   7.542  86.134  1.00  0.00      0PR  H
ATOM    638  HG2 MET 0  46      57.206   5.751  86.222  1.00  0.00      0PR  H
ATOM    639   SD MET 0  46      58.717   6.598  84.539  1.00  0.00      0PR  S
ATOM    640   CE MET 0  46      59.843   6.746  85.955  1.00  0.00      0PR  C
ATOM    641  HE1 MET 0  46      60.902   6.771  85.618  1.00  0.00      0PR  H
ATOM    642  HE2 MET 0  46      59.645   7.678  86.527  1.00  0.00      0PR  H
ATOM    643  HE3 MET 0  46      59.726   5.887  86.650  1.00  0.00      0PR  H
ATOM    644    C MET 0  46      54.397   5.395  86.319  1.00  0.00      0PR  C
ATOM    645    O MET 0  46      54.642   5.429  87.525  1.00  0.00      0PR  O
ATOM    646    N HSD 0  47      53.986   4.245  85.750  1.00  0.00      0PR  N
ATOM    647   HN HSD 0  47      53.857   4.120  84.767  1.00  0.00      0PR  H
ATOM    648   CA HSD 0  47      53.697   3.076  86.567  1.00  0.00      0PR  C
ATOM    649   HA HSD 0  47      53.342   3.422  87.530  1.00  0.00      0PR  H
ATOM    650   CB HSD 0  47      52.617   2.164  85.952  1.00  0.00      0PR  C
ATOM    651  HB1 HSD 0  47      52.859   1.989  84.881  1.00  0.00      0PR  H
ATOM    652  HB2 HSD 0  47      52.640   1.171  86.453  1.00  0.00      0PR  H
ATOM    653  ND1 HSD 0  47      50.596   2.719  87.277  1.00  0.00      0PR  N
ATOM    654  HD1 HSD 0  47      50.975   2.383  88.140  1.00  0.00      0PR  H
ATOM    655   CG HSD 0  47      51.248   2.758  86.059  1.00  0.00      0PR  C
ATOM    656  CE1 HSD 0  47      49.443   3.320  87.068  1.00  0.00      0PR  C
ATOM    657  HE1 HSD 0  47      48.683   3.464  87.840  1.00  0.00      0PR  H
ATOM    658  NE2 HSD 0  47      49.320   3.745  85.786  1.00  0.00      0PR  N
ATOM    659  CD2 HSD 0  47      50.481   3.387  85.132  1.00  0.00      0PR  C
ATOM    660  HD2 HSD 0  47      50.674   3.564  84.081  1.00  0.00      0PR  H
ATOM    661    C HSD 0  47      54.953   2.274  86.812  1.00  0.00      0PR  C
ATOM    662    O HSD 0  47      55.496   1.610  85.943  1.00  0.00      0PR  O
ATOM    663    N ILE 0  48      55.503   2.335  88.035  1.00  0.00      0PR  N
ATOM    664   HN ILE 0  48      55.104   2.778  88.836  1.00  0.00      0PR  H
ATOM    665   CA ILE 0  48      56.796   1.720  88.279  1.00  0.00      0PR  C
ATOM    666   HA ILE 0  48      57.333   1.816  87.343  1.00  0.00      0PR  H
ATOM    667   CB ILE 0  48      57.621   2.560  89.240  1.00  0.00      0PR  C
ATOM    668   HB ILE 0  48      56.884   2.917  90.003  1.00  0.00      0PR  H
ATOM    669  CG2 ILE 0  48      58.809   1.780  89.805  1.00  0.00      0PR  C
ATOM    670 HG21 ILE 0  48      59.303   2.354  90.616  1.00  0.00      0PR  H
ATOM    671 HG22 ILE 0  48      58.478   0.810  90.232  1.00  0.00      0PR  H
ATOM    672 HG23 ILE 0  48      59.562   1.578  89.015  1.00  0.00      0PR  H
ATOM    673  CG1 ILE 0  48      58.118   3.781  88.433  1.00  0.00      0PR  C
ATOM    674 HG11 ILE 0  48      58.658   3.436  87.523  1.00  0.00      0PR  H
ATOM    675 HG12 ILE 0  48      57.236   4.368  88.089  1.00  0.00      0PR  H
ATOM    676   CD ILE 0  48      59.028   4.717  89.218  1.00  0.00      0PR  C
ATOM    677  HD1 ILE 0  48      59.299   5.599  88.600  1.00  0.00      0PR  H
ATOM    678  HD2 ILE 0  48      58.518   5.080  90.137  1.00  0.00      0PR  H
ATOM    679  HD3 ILE 0  48      59.966   4.204  89.515  1.00  0.00      0PR  H
ATOM    680    C ILE 0  48      56.731   0.230  88.600  1.00  0.00      0PR  C
ATOM    681    O ILE 0  48      57.380  -0.577  87.940  1.00  0.00      0PR  O
ATOM    682    N GLY 0  49      55.922  -0.198  89.587  1.00  0.00      0PR  N
ATOM    683   HN GLY 0  49      55.370   0.434  90.130  1.00  0.00      0PR  H
ATOM    684   CA GLY 0  49      55.792  -1.618  89.938  1.00  0.00      0PR  C
ATOM    685  HA1 GLY 0  49      56.118  -2.175  89.071  1.00  0.00      0PR  H
ATOM    686  HA2 GLY 0  49      54.755  -1.775  90.203  1.00  0.00      0PR  H
ATOM    687    C GLY 0  49      56.645  -2.042  91.117  1.00  0.00      0PR  C
ATOM    688    O GLY 0  49      57.682  -1.456  91.416  1.00  0.00      0PR  O
ATOM    689    N ALA 0  50      56.222  -3.095  91.856  1.00  0.00      0PR  N
ATOM    690   HN ALA 0  50      55.427  -3.629  91.569  1.00  0.00      0PR  H
ATOM    691   CA ALA 0  50      56.857  -3.534  93.092  1.00  0.00      0PR  C
ATOM    692   HA ALA 0  50      56.857  -2.710  93.795  1.00  0.00      0PR  H
ATOM    693   CB ALA 0  50      56.002  -4.655  93.711  1.00  0.00      0PR  C
ATOM    694  HB1 ALA 0  50      54.961  -4.295  93.852  1.00  0.00      0PR  H
ATOM    695  HB2 ALA 0  50      55.968  -5.545  93.046  1.00  0.00      0PR  H
ATOM    696  HB3 ALA 0  50      56.394  -4.969  94.702  1.00  0.00      0PR  H
ATOM    697    C ALA 0  50      58.310  -3.979  92.948  1.00  0.00      0PR  C
ATOM    698    O ALA 0  50      59.180  -3.541  93.698  1.00  0.00      0PR  O
ATOM    699    N LEU 0  51      58.620  -4.788  91.917  1.00  0.00      0PR  N
ATOM    700   HN LEU 0  51      57.920  -5.185  91.325  1.00  0.00      0PR  H
ATOM    701   CA LEU 0  51      59.982  -5.162  91.564  1.00  0.00      0PR  C
ATOM    702   HA LEU 0  51      60.392  -5.621  92.453  1.00  0.00      0PR  H
ATOM    703   CB LEU 0  51      60.005  -6.127  90.356  1.00  0.00      0PR  C
ATOM    704  HB1 LEU 0  51      59.457  -5.627  89.524  1.00  0.00      0PR  H
ATOM    705  HB2 LEU 0  51      61.055  -6.244  90.006  1.00  0.00      0PR  H
ATOM    706   CG LEU 0  51      59.370  -7.503  90.601  1.00  0.00      0PR  C
ATOM    707   HG LEU 0  51      58.396  -7.359  91.130  1.00  0.00      0PR  H
ATOM    708  CD1 LEU 0  51      59.139  -8.212  89.262  1.00  0.00      0PR  C
ATOM    709 HD11 LEU 0  51      58.723  -9.230  89.426  1.00  0.00      0PR  H
ATOM    710 HD12 LEU 0  51      58.422  -7.639  88.634  1.00  0.00      0PR  H
ATOM    711 HD13 LEU 0  51      60.092  -8.313  88.701  1.00  0.00      0PR  H
ATOM    712  CD2 LEU 0  51      60.272  -8.355  91.494  1.00  0.00      0PR  C
ATOM    713 HD21 LEU 0  51      59.802  -9.344  91.686  1.00  0.00      0PR  H
ATOM    714 HD22 LEU 0  51      61.260  -8.538  91.024  1.00  0.00      0PR  H
ATOM    715 HD23 LEU 0  51      60.437  -7.853  92.472  1.00  0.00      0PR  H
ATOM    716    C LEU 0  51      60.880  -3.981  91.199  1.00  0.00      0PR  C
ATOM    717    O LEU 0  51      62.034  -3.902  91.613  1.00  0.00      0PR  O
ATOM    718    N ARG 0  52      60.364  -2.996  90.427  1.00  0.00      0PR  N
ATOM    719   HN ARG 0  52      59.457  -3.098  90.024  1.00  0.00      0PR  H
ATOM    720   CA ARG 0  52      61.071  -1.759  90.139  1.00  0.00      0PR  C
ATOM    721   HA ARG 0  52      62.032  -2.019  89.713  1.00  0.00      0PR  H
ATOM    722   CB ARG 0  52      60.388  -0.873  89.074  1.00  0.00      0PR  C
ATOM    723  HB1 ARG 0  52      59.297  -0.887  89.306  1.00  0.00      0PR  H
ATOM    724  HB2 ARG 0  52      60.715   0.183  89.202  1.00  0.00      0PR  H
ATOM    725   CG ARG 0  52      60.536  -1.272  87.592  1.00  0.00      0PR  C
ATOM    726  HG1 ARG 0  52      61.396  -1.969  87.497  1.00  0.00      0PR  H
ATOM    727  HG2 ARG 0  52      59.640  -1.858  87.283  1.00  0.00      0PR  H
ATOM    728   CD ARG 0  52      60.666  -0.086  86.606  1.00  0.00      0PR  C
ATOM    729  HD1 ARG 0  52      61.265   0.726  87.080  1.00  0.00      0PR  H
ATOM    730  HD2 ARG 0  52      61.170  -0.394  85.660  1.00  0.00      0PR  H
ATOM    731   NE ARG 0  52      59.344   0.457  86.219  1.00  0.00      0PR  N
ATOM    732   HE ARG 0  52      58.576  -0.117  86.527  1.00  0.00      0PR  H
ATOM    733   CZ ARG 0  52      59.204   1.596  85.530  1.00  0.00      0PR  C
ATOM    734  NH1 ARG 0  52      60.204   2.463  85.390  1.00  0.00      0PR  N
ATOM    735 HH11 ARG 0  52      60.069   3.312  84.898  1.00  0.00      0PR  H
ATOM    736 HH12 ARG 0  52      61.035   2.273  85.917  1.00  0.00      0PR  H
ATOM    737  NH2 ARG 0  52      58.051   1.846  84.922  1.00  0.00      0PR  N
ATOM    738 HH21 ARG 0  52      57.963   2.642  84.339  1.00  0.00      0PR  H
ATOM    739 HH22 ARG 0  52      57.384   1.114  84.907  1.00  0.00      0PR  H
ATOM    740    C ARG 0  52      61.360  -0.940  91.398  1.00  0.00      0PR  C
ATOM    741    O ARG 0  52      62.443  -0.379  91.526  1.00  0.00      0PR  O
ATOM    742    N TRP 0  53      60.433  -0.880  92.381  1.00  0.00      0PR  N
ATOM    743   HN TRP 0  53      59.510  -1.241  92.274  1.00  0.00      0PR  H
ATOM    744   CA TRP 0  53      60.714  -0.279  93.682  1.00  0.00      0PR  C
ATOM    745   HA TRP 0  53      61.061   0.729  93.488  1.00  0.00      0PR  H
ATOM    746   CB TRP 0  53      59.469  -0.217  94.607  1.00  0.00      0PR  C
ATOM    747  HB1 TRP 0  53      59.028  -1.237  94.655  1.00  0.00      0PR  H
ATOM    748  HB2 TRP 0  53      59.779   0.049  95.641  1.00  0.00      0PR  H
ATOM    749   CG TRP 0  53      58.346   0.709  94.171  1.00  0.00      0PR  C
ATOM    750  CD1 TRP 0  53      57.018   0.425  94.004  1.00  0.00      0PR  C
ATOM    751  HD1 TRP 0  53      56.577  -0.545  94.196  1.00  0.00      0PR  H
ATOM    752  NE1 TRP 0  53      56.330   1.551  93.604  1.00  0.00      0PR  N
ATOM    753  HE1 TRP 0  53      55.370   1.626  93.444  1.00  0.00      0PR  H
ATOM    754  CE2 TRP 0  53      57.221   2.591  93.510  1.00  0.00      0PR  C
ATOM    755  CD2 TRP 0  53      58.498   2.110  93.885  1.00  0.00      0PR  C
ATOM    756  CE3 TRP 0  53      59.607   2.955  93.913  1.00  0.00      0PR  C
ATOM    757  HE3 TRP 0  53      60.580   2.609  94.233  1.00  0.00      0PR  H
ATOM    758  CZ3 TRP 0  53      59.430   4.280  93.503  1.00  0.00      0PR  C
ATOM    759  HZ3 TRP 0  53      60.278   4.950  93.490  1.00  0.00      0PR  H
ATOM    760  CZ2 TRP 0  53      57.044   3.909  93.125  1.00  0.00      0PR  C
ATOM    761  HZ2 TRP 0  53      56.077   4.300  92.847  1.00  0.00      0PR  H
ATOM    762  CH2 TRP 0  53      58.169   4.742  93.107  1.00  0.00      0PR  C
ATOM    763  HH2 TRP 0  53      58.055   5.765  92.777  1.00  0.00      0PR  H
ATOM    764    C TRP 0  53      61.827  -0.991  94.446  1.00  0.00      0PR  C
ATOM    765    O TRP 0  53      62.747  -0.347  94.949  1.00  0.00      0PR  O
ATOM    766    N HSD 0  54      61.810  -2.343  94.478  1.00  0.00      0PR  N
ATOM    767   HN HSD 0  54      61.026  -2.859  94.137  1.00  0.00      0PR  H
ATOM    768   CA HSD 0  54      62.910  -3.154  95.000  1.00  0.00      0PR  C
ATOM    769   HA HSD 0  54      63.029  -2.891  96.044  1.00  0.00      0PR  H
ATOM    770   CB HSD 0  54      62.582  -4.667  94.927  1.00  0.00      0PR  C
ATOM    771  HB1 HSD 0  54      62.138  -4.893  93.933  1.00  0.00      0PR  H
ATOM    772  HB2 HSD 0  54      63.522  -5.256  95.001  1.00  0.00      0PR  H
ATOM    773  ND1 HSD 0  54      62.104  -5.225  97.295  1.00  0.00      0PR  N
ATOM    774  HD1 HSD 0  54      63.036  -5.031  97.604  1.00  0.00      0PR  H
ATOM    775   CG HSD 0  54      61.625  -5.084  96.009  1.00  0.00      0PR  C
ATOM    776  CE1 HSD 0  54      61.056  -5.549  98.025  1.00  0.00      0PR  C
ATOM    777  HE1 HSD 0  54      61.096  -5.734  99.102  1.00  0.00      0PR  H
ATOM    778  NE2 HSD 0  54      59.927  -5.618  97.282  1.00  0.00      0PR  N
ATOM    779  CD2 HSD 0  54      60.289  -5.322  95.985  1.00  0.00      0PR  C
ATOM    780  HD2 HSD 0  54      59.603  -5.330  95.147  1.00  0.00      0PR  H
ATOM    781    C HSD 0  54      64.239  -2.863  94.303  1.00  0.00      0PR  C
ATOM    782    O HSD 0  54      65.267  -2.688  94.952  1.00  0.00      0PR  O
ATOM    783    N PHE 0  55      64.254  -2.726  92.963  1.00  0.00      0PR  N
ATOM    784   HN PHE 0  55      63.455  -2.909  92.392  1.00  0.00      0PR  H
ATOM    785   CA PHE 0  55      65.437  -2.299  92.227  1.00  0.00      0PR  C
ATOM    786   HA PHE 0  55      66.225  -2.966  92.557  1.00  0.00      0PR  H
ATOM    787   CB PHE 0  55      65.152  -2.414  90.699  1.00  0.00      0PR  C
ATOM    788  HB1 PHE 0  55      64.800  -3.444  90.472  1.00  0.00      0PR  H
ATOM    789  HB2 PHE 0  55      64.344  -1.716  90.389  1.00  0.00      0PR  H
ATOM    790   CG PHE 0  55      66.375  -2.182  89.843  1.00  0.00      0PR  C
ATOM    791  CD1 PHE 0  55      66.719  -0.882  89.433  1.00  0.00      0PR  C
ATOM    792  HD1 PHE 0  55      66.095  -0.047  89.722  1.00  0.00      0PR  H
ATOM    793  CE1 PHE 0  55      67.855  -0.656  88.650  1.00  0.00      0PR  C
ATOM    794  HE1 PHE 0  55      68.124   0.351  88.362  1.00  0.00      0PR  H
ATOM    795   CZ PHE 0  55      68.649  -1.733  88.243  1.00  0.00      0PR  C
ATOM    796   HZ PHE 0  55      69.533  -1.561  87.645  1.00  0.00      0PR  H
ATOM    797  CD2 PHE 0  55      67.179  -3.255  89.427  1.00  0.00      0PR  C
ATOM    798  HD2 PHE 0  55      66.920  -4.266  89.711  1.00  0.00      0PR  H
ATOM    799  CE2 PHE 0  55      68.305  -3.035  88.622  1.00  0.00      0PR  C
ATOM    800  HE2 PHE 0  55      68.904  -3.873  88.293  1.00  0.00      0PR  H
ATOM    801    C PHE 0  55      65.896  -0.871  92.540  1.00  0.00      0PR  C
ATOM    802    O PHE 0  55      67.064  -0.626  92.832  1.00  0.00      0PR  O
ATOM    803    N LEU 0  56      64.990   0.122  92.475  1.00  0.00      0PR  N
ATOM    804   HN LEU 0  56      64.017  -0.053  92.334  1.00  0.00      0PR  H
ATOM    805   CA LEU 0  56      65.330   1.527  92.603  1.00  0.00      0PR  C
ATOM    806   HA LEU 0  56      66.150   1.687  91.915  1.00  0.00      0PR  H
ATOM    807   CB LEU 0  56      64.132   2.399  92.164  1.00  0.00      0PR  C
ATOM    808  HB1 LEU 0  56      63.825   2.051  91.151  1.00  0.00      0PR  H
ATOM    809  HB2 LEU 0  56      63.269   2.193  92.835  1.00  0.00      0PR  H
ATOM    810   CG LEU 0  56      64.384   3.921  92.091  1.00  0.00      0PR  C
ATOM    811   HG LEU 0  56      64.645   4.241  93.129  1.00  0.00      0PR  H
ATOM    812  CD1 LEU 0  56      65.521   4.287  91.128  1.00  0.00      0PR  C
ATOM    813 HD11 LEU 0  56      65.640   5.390  91.067  1.00  0.00      0PR  H
ATOM    814 HD12 LEU 0  56      66.482   3.852  91.474  1.00  0.00      0PR  H
ATOM    815 HD13 LEU 0  56      65.309   3.904  90.107  1.00  0.00      0PR  H
ATOM    816  CD2 LEU 0  56      63.097   4.650  91.679  1.00  0.00      0PR  C
ATOM    817 HD21 LEU 0  56      63.269   5.748  91.643  1.00  0.00      0PR  H
ATOM    818 HD22 LEU 0  56      62.749   4.331  90.676  1.00  0.00      0PR  H
ATOM    819 HD23 LEU 0  56      62.284   4.449  92.411  1.00  0.00      0PR  H
ATOM    820    C LEU 0  56      65.811   1.923  93.991  1.00  0.00      0PR  C
ATOM    821    O LEU 0  56      66.832   2.593  94.131  1.00  0.00      0PR  O
ATOM    822    N LEU 0  57      65.134   1.472  95.069  1.00  0.00      0PR  N
ATOM    823   HN LEU 0  57      64.283   0.954  94.999  1.00  0.00      0PR  H
ATOM    824   CA LEU 0  57      65.585   1.701  96.435  1.00  0.00      0PR  C
ATOM    825   HA LEU 0  57      65.733   2.769  96.526  1.00  0.00      0PR  H
ATOM    826   CB LEU 0  57      64.492   1.329  97.469  1.00  0.00      0PR  C
ATOM    827  HB1 LEU 0  57      64.293   0.237  97.359  1.00  0.00      0PR  H
ATOM    828  HB2 LEU 0  57      64.902   1.465  98.495  1.00  0.00      0PR  H
ATOM    829   CG LEU 0  57      63.155   2.096  97.313  1.00  0.00      0PR  C
ATOM    830   HG LEU 0  57      62.771   1.826  96.300  1.00  0.00      0PR  H
ATOM    831  CD1 LEU 0  57      62.159   1.665  98.394  1.00  0.00      0PR  C
ATOM    832 HD11 LEU 0  57      61.218   2.249  98.312  1.00  0.00      0PR  H
ATOM    833 HD12 LEU 0  57      61.912   0.587  98.290  1.00  0.00      0PR  H
ATOM    834 HD13 LEU 0  57      62.584   1.832  99.407  1.00  0.00      0PR  H
ATOM    835  CD2 LEU 0  57      63.322   3.619  97.366  1.00  0.00      0PR  C
ATOM    836 HD21 LEU 0  57      62.338   4.120  97.230  1.00  0.00      0PR  H
ATOM    837 HD22 LEU 0  57      63.738   3.952  98.338  1.00  0.00      0PR  H
ATOM    838 HD23 LEU 0  57      64.002   3.964  96.558  1.00  0.00      0PR  H
ATOM    839    C LEU 0  57      66.922   1.023  96.735  1.00  0.00      0PR  C
ATOM    840    O LEU 0  57      67.805   1.608  97.358  1.00  0.00      0PR  O
ATOM    841    N GLN 0  58      67.144  -0.205  96.218  1.00  0.00      0PR  N
ATOM    842   HN GLN 0  58      66.425  -0.737  95.774  1.00  0.00      0PR  H
ATOM    843   CA GLN 0  58      68.444  -0.862  96.259  1.00  0.00      0PR  C
ATOM    844   HA GLN 0  58      68.725  -0.887  97.306  1.00  0.00      0PR  H
ATOM    845   CB GLN 0  58      68.335  -2.310  95.719  1.00  0.00      0PR  C
ATOM    846  HB1 GLN 0  58      67.561  -2.826  96.334  1.00  0.00      0PR  H
ATOM    847  HB2 GLN 0  58      67.938  -2.287  94.678  1.00  0.00      0PR  H
ATOM    848   CG GLN 0  58      69.629  -3.161  95.757  1.00  0.00      0PR  C
ATOM    849  HG1 GLN 0  58      69.461  -4.144  95.268  1.00  0.00      0PR  H
ATOM    850  HG2 GLN 0  58      70.452  -2.648  95.218  1.00  0.00      0PR  H
ATOM    851   CD GLN 0  58      70.077  -3.454  97.191  1.00  0.00      0PR  C
ATOM    852  OE1 GLN 0  58      69.618  -4.423  97.798  1.00  0.00      0PR  O
ATOM    853  NE2 GLN 0  58      71.001  -2.628  97.729  1.00  0.00      0PR  N
ATOM    854 HE21 GLN 0  58      71.293  -2.825  98.661  1.00  0.00      0PR  H
ATOM    855 HE22 GLN 0  58      71.341  -1.857  97.202  1.00  0.00      0PR  H
ATOM    856    C GLN 0  58      69.550  -0.120  95.503  1.00  0.00      0PR  C
ATOM    857    O GLN 0  58      70.677  -0.002  95.980  1.00  0.00      0PR  O
ATOM    858    N SER 0  59      69.253   0.441  94.311  1.00  0.00      0PR  N
ATOM    859   HN SER 0  59      68.377   0.289  93.855  1.00  0.00      0PR  H
ATOM    860   CA SER 0  59      70.168   1.315  93.575  1.00  0.00      0PR  C
ATOM    861   HA SER 0  59      71.077   0.739  93.457  1.00  0.00      0PR  H
ATOM    862   CB SER 0  59      69.626   1.798  92.204  1.00  0.00      0PR  C
ATOM    863  HB1 SER 0  59      68.655   2.315  92.380  1.00  0.00      0PR  H
ATOM    864  HB2 SER 0  59      70.318   2.547  91.755  1.00  0.00      0PR  H
ATOM    865   OG SER 0  59      69.408   0.700  91.319  1.00  0.00      0PR  O
ATOM    866  HG1 SER 0  59      68.873   1.029  90.586  1.00  0.00      0PR  H
ATOM    867    C SER 0  59      70.527   2.572  94.333  1.00  0.00      0PR  C
ATOM    868    O SER 0  59      71.679   2.999  94.338  1.00  0.00      0PR  O
ATOM    869    N LEU 0  60      69.549   3.197  95.017  1.00  0.00      0PR  N
ATOM    870   HN LEU 0  60      68.592   2.925  94.942  1.00  0.00      0PR  H
ATOM    871   CA LEU 0  60      69.783   4.309  95.915  1.00  0.00      0PR  C
ATOM    872   HA LEU 0  60      70.328   5.046  95.338  1.00  0.00      0PR  H
ATOM    873   CB LEU 0  60      68.424   4.921  96.349  1.00  0.00      0PR  C
ATOM    874  HB1 LEU 0  60      67.796   4.086  96.735  1.00  0.00      0PR  H
ATOM    875  HB2 LEU 0  60      68.593   5.603  97.212  1.00  0.00      0PR  H
ATOM    876   CG LEU 0  60      67.671   5.641  95.208  1.00  0.00      0PR  C
ATOM    877   HG LEU 0  60      67.825   4.992  94.313  1.00  0.00      0PR  H
ATOM    878  CD1 LEU 0  60      66.172   5.783  95.504  1.00  0.00      0PR  C
ATOM    879 HD11 LEU 0  60      65.665   6.346  94.690  1.00  0.00      0PR  H
ATOM    880 HD12 LEU 0  60      65.693   4.784  95.587  1.00  0.00      0PR  H
ATOM    881 HD13 LEU 0  60      66.010   6.330  96.456  1.00  0.00      0PR  H
ATOM    882  CD2 LEU 0  60      68.274   7.019  94.904  1.00  0.00      0PR  C
ATOM    883 HD21 LEU 0  60      67.725   7.504  94.068  1.00  0.00      0PR  H
ATOM    884 HD22 LEU 0  60      68.216   7.693  95.782  1.00  0.00      0PR  H
ATOM    885 HD23 LEU 0  60      69.341   6.920  94.608  1.00  0.00      0PR  H
ATOM    886    C LEU 0  60      70.648   3.934  97.118  1.00  0.00      0PR  C
ATOM    887    O LEU 0  60      71.545   4.685  97.495  1.00  0.00      0PR  O
ATOM    888    N GLU 0  61      70.456   2.739  97.724  1.00  0.00      0PR  N
ATOM    889   HN GLU 0  61      69.677   2.151  97.526  1.00  0.00      0PR  H
ATOM    890   CA GLU 0  61      71.370   2.196  98.724  1.00  0.00      0PR  C
ATOM    891   HA GLU 0  61      71.441   2.930  99.517  1.00  0.00      0PR  H
ATOM    892   CB GLU 0  61      70.835   0.872  99.351  1.00  0.00      0PR  C
ATOM    893  HB1 GLU 0  61      69.836   1.079  99.799  1.00  0.00      0PR  H
ATOM    894  HB2 GLU 0  61      70.659   0.120  98.549  1.00  0.00      0PR  H
ATOM    895   CG GLU 0  61      71.781   0.290 100.441  1.00  0.00      0PR  C
ATOM    896  HG1 GLU 0  61      72.815   0.258 100.053  1.00  0.00      0PR  H
ATOM    897  HG2 GLU 0  61      71.755   0.908 101.360  1.00  0.00      0PR  H
ATOM    898   CD GLU 0  61      71.514  -1.148 100.883  1.00  0.00      0PR  C
ATOM    899  OE1 GLU 0  61      70.456  -1.398 101.497  1.00  0.00      0PR  O
ATOM    900  OE2 GLU 0  61      72.428  -2.000 100.669  1.00  0.00      0PR  O
ATOM    901    C GLU 0  61      72.794   1.953  98.200  1.00  0.00      0PR  C
ATOM    902    O GLU 0  61      73.777   2.282  98.865  1.00  0.00      0PR  O
ATOM    903    N ASP 0  62      72.964   1.395  96.983  1.00  0.00      0PR  N
ATOM    904   HN ASP 0  62      72.215   1.070  96.411  1.00  0.00      0PR  H
ATOM    905   CA ASP 0  62      74.274   1.205  96.366  1.00  0.00      0PR  C
ATOM    906   HA ASP 0  62      74.878   0.650  97.076  1.00  0.00      0PR  H
ATOM    907   CB ASP 0  62      74.100   0.385  95.056  1.00  0.00      0PR  C
ATOM    908  HB1 ASP 0  62      73.432  -0.477  95.252  1.00  0.00      0PR  H
ATOM    909  HB2 ASP 0  62      73.641   1.009  94.263  1.00  0.00      0PR  H
ATOM    910   CG ASP 0  62      75.406  -0.178  94.516  1.00  0.00      0PR  C
ATOM    911  OD1 ASP 0  62      75.653  -0.021  93.290  1.00  0.00      0PR  O
ATOM    912  OD2 ASP 0  62      76.164  -0.798  95.300  1.00  0.00      0PR  O
ATOM    913    C ASP 0  62      74.987   2.540  96.129  1.00  0.00      0PR  C
ATOM    914    O ASP 0  62      76.135   2.742  96.520  1.00  0.00      0PR  O
ATOM    915    N LEU 0  63      74.259   3.542  95.593  1.00  0.00      0PR  N
ATOM    916   HN LEU 0  63      73.329   3.397  95.261  1.00  0.00      0PR  H
ATOM    917   CA LEU 0  63      74.739   4.908  95.444  1.00  0.00      0PR  C
ATOM    918   HA LEU 0  63      75.639   4.840  94.846  1.00  0.00      0PR  H
ATOM    919   CB LEU 0  63      73.681   5.766  94.715  1.00  0.00      0PR  C
ATOM    920  HB1 LEU 0  63      73.440   5.249  93.757  1.00  0.00      0PR  H
ATOM    921  HB2 LEU 0  63      72.740   5.764  95.309  1.00  0.00      0PR  H
ATOM    922   CG LEU 0  63      74.097   7.215  94.391  1.00  0.00      0PR  C
ATOM    923   HG LEU 0  63      74.345   7.681  95.376  1.00  0.00      0PR  H
ATOM    924  CD1 LEU 0  63      75.322   7.285  93.466  1.00  0.00      0PR  C
ATOM    925 HD11 LEU 0  63      75.562   8.342  93.217  1.00  0.00      0PR  H
ATOM    926 HD12 LEU 0  63      76.209   6.832  93.956  1.00  0.00      0PR  H
ATOM    927 HD13 LEU 0  63      75.128   6.741  92.517  1.00  0.00      0PR  H
ATOM    928  CD2 LEU 0  63      72.918   7.985  93.786  1.00  0.00      0PR  C
ATOM    929 HD21 LEU 0  63      73.212   9.035  93.571  1.00  0.00      0PR  H
ATOM    930 HD22 LEU 0  63      72.576   7.530  92.835  1.00  0.00      0PR  H
ATOM    931 HD23 LEU 0  63      72.061   8.003  94.494  1.00  0.00      0PR  H
ATOM    932    C LEU 0  63      75.116   5.558  96.773  1.00  0.00      0PR  C
ATOM    933    O LEU 0  63      76.131   6.247  96.882  1.00  0.00      0PR  O
ATOM    934    N HSD 0  64      74.331   5.315  97.839  1.00  0.00      0PR  N
ATOM    935   HN HSD 0  64      73.463   4.831  97.743  1.00  0.00      0PR  H
ATOM    936   CA HSD 0  64      74.665   5.724  99.196  1.00  0.00      0PR  C
ATOM    937   HA HSD 0  64      74.775   6.801  99.171  1.00  0.00      0PR  H
ATOM    938   CB HSD 0  64      73.522   5.294 100.141  1.00  0.00      0PR  C
ATOM    939  HB1 HSD 0  64      72.569   5.745  99.787  1.00  0.00      0PR  H
ATOM    940  HB2 HSD 0  64      73.392   4.191 100.091  1.00  0.00      0PR  H
ATOM    941  ND1 HSD 0  64      73.547   6.995 101.931  1.00  0.00      0PR  N
ATOM    942  HD1 HSD 0  64      73.265   7.743 101.328  1.00  0.00      0PR  H
ATOM    943   CG HSD 0  64      73.685   5.673 101.578  1.00  0.00      0PR  C
ATOM    944  CE1 HSD 0  64      73.748   7.030 103.231  1.00  0.00      0PR  C
ATOM    945  HE1 HSD 0  64      73.702   7.942 103.831  1.00  0.00      0PR  H
ATOM    946  NE2 HSD 0  64      74.010   5.796 103.733  1.00  0.00      0PR  N
ATOM    947  CD2 HSD 0  64      73.970   4.917 102.671  1.00  0.00      0PR  C
ATOM    948  HD2 HSD 0  64      74.170   3.855 102.744  1.00  0.00      0PR  H
ATOM    949    C HSD 0  64      75.980   5.144  99.711  1.00  0.00      0PR  C
ATOM    950    O HSD 0  64      76.837   5.867 100.210  1.00  0.00      0PR  O
ATOM    951    N LYS 0  65      76.214   3.823  99.547  1.00  0.00      0PR  N
ATOM    952   HN LYS 0  65      75.528   3.199  99.176  1.00  0.00      0PR  H
ATOM    953   CA LYS 0  65      77.488   3.205  99.899  1.00  0.00      0PR  C
ATOM    954   HA LYS 0  65      77.673   3.460 100.935  1.00  0.00      0PR  H
ATOM    955   CB LYS 0  65      77.416   1.661  99.756  1.00  0.00      0PR  C
ATOM    956  HB1 LYS 0  65      77.082   1.444  98.715  1.00  0.00      0PR  H
ATOM    957  HB2 LYS 0  65      78.443   1.241  99.849  1.00  0.00      0PR  H
ATOM    958   CG LYS 0  65      76.448   1.005 100.758  1.00  0.00      0PR  C
ATOM    959  HG1 LYS 0  65      76.785   1.236 101.795  1.00  0.00      0PR  H
ATOM    960  HG2 LYS 0  65      75.436   1.454 100.632  1.00  0.00      0PR  H
ATOM    961   CD LYS 0  65      76.348  -0.527 100.618  1.00  0.00      0PR  C
ATOM    962  HD1 LYS 0  65      76.076  -0.767  99.565  1.00  0.00      0PR  H
ATOM    963  HD2 LYS 0  65      77.358  -0.959 100.810  1.00  0.00      0PR  H
ATOM    964   CE LYS 0  65      75.325  -1.138 101.586  1.00  0.00      0PR  C
ATOM    965  HE1 LYS 0  65      75.673  -1.036 102.638  1.00  0.00      0PR  H
ATOM    966  HE2 LYS 0  65      74.342  -0.626 101.491  1.00  0.00      0PR  H
ATOM    967   NZ LYS 0  65      75.116  -2.576 101.317  1.00  0.00      0PR  N
ATOM    968  HZ1 LYS 0  65      74.421  -2.967 101.985  1.00  0.00      0PR  H
ATOM    969  HZ2 LYS 0  65      74.768  -2.701 100.344  1.00  0.00      0PR  H
ATOM    970  HZ3 LYS 0  65      76.018  -3.082 101.424  1.00  0.00      0PR  H
ATOM    971    C LYS 0  65      78.656   3.745  99.082  1.00  0.00      0PR  C
ATOM    972    O LYS 0  65      79.717   4.070  99.620  1.00  0.00      0PR  O
ATOM    973    N ASN 0  66      78.462   3.905  97.764  1.00  0.00      0PR  N
ATOM    974   HN ASN 0  66      77.606   3.643  97.319  1.00  0.00      0PR  H
ATOM    975   CA ASN 0  66      79.454   4.464  96.872  1.00  0.00      0PR  C
ATOM    976   HA ASN 0  66      80.330   3.841  97.020  1.00  0.00      0PR  H
ATOM    977   CB ASN 0  66      78.945   4.347  95.411  1.00  0.00      0PR  C
ATOM    978  HB1 ASN 0  66      77.905   4.738  95.380  1.00  0.00      0PR  H
ATOM    979  HB2 ASN 0  66      79.558   4.980  94.736  1.00  0.00      0PR  H
ATOM    980   CG ASN 0  66      78.943   2.888  94.955  1.00  0.00      0PR  C
ATOM    981  OD1 ASN 0  66      79.627   2.051  95.544  1.00  0.00      0PR  O
ATOM    982  ND2 ASN 0  66      78.196   2.569  93.875  1.00  0.00      0PR  N
ATOM    983 HD21 ASN 0  66      78.190   1.614  93.590  1.00  0.00      0PR  H
ATOM    984 HD22 ASN 0  66      77.658   3.269  93.417  1.00  0.00      0PR  H
ATOM    985    C ASN 0  66      79.854   5.912  97.190  1.00  0.00      0PR  C
ATOM    986    O ASN 0  66      81.039   6.225  97.259  1.00  0.00      0PR  O
ATOM    987    N LEU 0  67      78.902   6.835  97.461  1.00  0.00      0PR  N
ATOM    988   HN LEU 0  67      77.927   6.637  97.390  1.00  0.00      0PR  H
ATOM    989   CA LEU 0  67      79.208   8.204  97.881  1.00  0.00      0PR  C
ATOM    990   HA LEU 0  67      79.870   8.600  97.122  1.00  0.00      0PR  H
ATOM    991   CB LEU 0  67      77.948   9.112  97.861  1.00  0.00      0PR  C
ATOM    992  HB1 LEU 0  67      77.121   8.539  98.341  1.00  0.00      0PR  H
ATOM    993  HB2 LEU 0  67      78.129   9.996  98.512  1.00  0.00      0PR  H
ATOM    994   CG LEU 0  67      77.546   9.523  96.426  1.00  0.00      0PR  C
ATOM    995   HG LEU 0  67      77.754   8.623  95.798  1.00  0.00      0PR  H
ATOM    996  CD1 LEU 0  67      76.063   9.898  96.336  1.00  0.00      0PR  C
ATOM    997 HD11 LEU 0  67      75.808  10.235  95.308  1.00  0.00      0PR  H
ATOM    998 HD12 LEU 0  67      75.423   9.024  96.587  1.00  0.00      0PR  H
ATOM    999 HD13 LEU 0  67      75.823  10.722  97.041  1.00  0.00      0PR  H
ATOM   1000  CD2 LEU 0  67      78.403  10.682  95.895  1.00  0.00      0PR  C
ATOM   1001 HD21 LEU 0  67      78.102  10.941  94.857  1.00  0.00      0PR  H
ATOM   1002 HD22 LEU 0  67      78.289  11.593  96.515  1.00  0.00      0PR  H
ATOM   1003 HD23 LEU 0  67      79.477  10.398  95.885  1.00  0.00      0PR  H
ATOM   1004    C LEU 0  67      79.942   8.286  99.223  1.00  0.00      0PR  C
ATOM   1005    O LEU 0  67      80.857   9.094  99.390  1.00  0.00      0PR  O
ATOM   1006    N CYS 0  68      79.597   7.415 100.193  1.00  0.00      0PR  N
ATOM   1007   HN CYS 0  68      78.844   6.774 100.061  1.00  0.00      0PR  H
ATOM   1008   CA CYS 0  68      80.263   7.319 101.489  1.00  0.00      0PR  C
ATOM   1009   HA CYS 0  68      80.172   8.308 101.922  1.00  0.00      0PR  H
ATOM   1010   CB CYS 0  68      79.523   6.345 102.437  1.00  0.00      0PR  C
ATOM   1011  HB1 CYS 0  68      79.330   5.411 101.864  1.00  0.00      0PR  H
ATOM   1012  HB2 CYS 0  68      80.192   6.058 103.278  1.00  0.00      0PR  H
ATOM   1013   SG CYS 0  68      77.939   7.062 103.005  1.00  0.00      0PR  S
ATOM   1014  HG1 CYS 0  68      77.524   6.010 103.711  1.00  0.00      0PR  H
ATOM   1015    C CYS 0  68      81.750   6.976 101.421  1.00  0.00      0PR  C
ATOM   1016    O CYS 0  68      82.551   7.530 102.169  1.00  0.00      0PR  O
ATOM   1017    N GLN 0  69      82.200   6.103 100.488  1.00  0.00      0PR  N
ATOM   1018   HN GLN 0  69      81.607   5.587  99.873  1.00  0.00      0PR  H
ATOM   1019   CA GLN 0  69      83.632   5.848 100.309  1.00  0.00      0PR  C
ATOM   1020   HA GLN 0  69      84.026   5.667 101.303  1.00  0.00      0PR  H
ATOM   1021   CB GLN 0  69      83.925   4.591  99.453  1.00  0.00      0PR  C
ATOM   1022  HB1 GLN 0  69      83.230   4.625  98.582  1.00  0.00      0PR  H
ATOM   1023  HB2 GLN 0  69      84.953   4.664  99.031  1.00  0.00      0PR  H
ATOM   1024   CG GLN 0  69      83.731   3.265 100.221  1.00  0.00      0PR  C
ATOM   1025  HG1 GLN 0  69      84.372   3.246 101.128  1.00  0.00      0PR  H
ATOM   1026  HG2 GLN 0  69      82.677   3.151 100.547  1.00  0.00      0PR  H
ATOM   1027   CD GLN 0  69      84.138   2.080  99.345  1.00  0.00      0PR  C
ATOM   1028  OE1 GLN 0  69      84.262   2.170  98.126  1.00  0.00      0PR  O
ATOM   1029  NE2 GLN 0  69      84.381   0.912  99.988  1.00  0.00      0PR  N
ATOM   1030 HE21 GLN 0  69      84.651   0.137  99.424  1.00  0.00      0PR  H
ATOM   1031 HE22 GLN 0  69      84.271   0.858 100.974  1.00  0.00      0PR  H
ATOM   1032    C GLN 0  69      84.397   7.029  99.719  1.00  0.00      0PR  C
ATOM   1033    O GLN 0  69      85.623   7.100  99.787  1.00  0.00      0PR  O
ATOM   1034    N LEU 0  70      83.688   8.020  99.157  1.00  0.00      0PR  N
ATOM   1035   HN LEU 0  70      82.694   7.996  99.070  1.00  0.00      0PR  H
ATOM   1036   CA LEU 0  70      84.303   9.220  98.625  1.00  0.00      0PR  C
ATOM   1037   HA LEU 0  70      85.345   8.984  98.453  1.00  0.00      0PR  H
ATOM   1038   CB LEU 0  70      83.636   9.615  97.288  1.00  0.00      0PR  C
ATOM   1039  HB1 LEU 0  70      82.623  10.010  97.529  1.00  0.00      0PR  H
ATOM   1040  HB2 LEU 0  70      84.199  10.464  96.841  1.00  0.00      0PR  H
ATOM   1041   CG LEU 0  70      83.497   8.453  96.275  1.00  0.00      0PR  C
ATOM   1042   HG LEU 0  70      82.758   7.777  96.768  1.00  0.00      0PR  H
ATOM   1043  CD1 LEU 0  70      82.962   8.953  94.935  1.00  0.00      0PR  C
ATOM   1044 HD11 LEU 0  70      82.911   8.120  94.200  1.00  0.00      0PR  H
ATOM   1045 HD12 LEU 0  70      81.940   9.375  95.055  1.00  0.00      0PR  H
ATOM   1046 HD13 LEU 0  70      83.622   9.743  94.518  1.00  0.00      0PR  H
ATOM   1047  CD2 LEU 0  70      84.779   7.648  96.017  1.00  0.00      0PR  C
ATOM   1048 HD21 LEU 0  70      84.580   6.828  95.294  1.00  0.00      0PR  H
ATOM   1049 HD22 LEU 0  70      85.583   8.282  95.593  1.00  0.00      0PR  H
ATOM   1050 HD23 LEU 0  70      85.151   7.197  96.962  1.00  0.00      0PR  H
ATOM   1051    C LEU 0  70      84.249  10.363  99.636  1.00  0.00      0PR  C
ATOM   1052    O LEU 0  70      84.661  11.490  99.364  1.00  0.00      0PR  O
ATOM   1053    N GLY 0  71      83.777  10.067 100.871  1.00  0.00      0PR  N
ATOM   1054   HN GLY 0  71      83.445   9.147 101.073  1.00  0.00      0PR  H
ATOM   1055   CA GLY 0  71      83.710  11.019 101.975  1.00  0.00      0PR  C
ATOM   1056  HA1 GLY 0  71      84.562  11.675 101.855  1.00  0.00      0PR  H
ATOM   1057  HA2 GLY 0  71      83.727  10.432 102.883  1.00  0.00      0PR  H
ATOM   1058    C GLY 0  71      82.467  11.868 101.993  1.00  0.00      0PR  C
ATOM   1059    O GLY 0  71      82.390  12.848 102.728  1.00  0.00      0PR  O
ATOM   1060    N SER 0  72      81.453  11.523 101.184  1.00  0.00      0PR  N
ATOM   1061   HN SER 0  72      81.463  10.701 100.614  1.00  0.00      0PR  H
ATOM   1062   CA SER 0  72      80.239  12.317 101.066  1.00  0.00      0PR  C
ATOM   1063   HA SER 0  72      80.410  13.222 101.635  1.00  0.00      0PR  H
ATOM   1064   CB SER 0  72      79.819  12.539  99.590  1.00  0.00      0PR  C
ATOM   1065  HB1 SER 0  72      79.869  11.557  99.065  1.00  0.00      0PR  H
ATOM   1066  HB2 SER 0  72      78.762  12.886  99.535  1.00  0.00      0PR  H
ATOM   1067   OG SER 0  72      80.685  13.450  98.920  1.00  0.00      0PR  O
ATOM   1068  HG1 SER 0  72      80.506  13.368  97.975  1.00  0.00      0PR  H
ATOM   1069    C SER 0  72      79.073  11.599 101.701  1.00  0.00      0PR  C
ATOM   1070    O SER 0  72      79.053  10.383 101.827  1.00  0.00      0PR  O
ATOM   1071    N CYS 0  73      78.027  12.353 102.081  1.00  0.00      0PR  N
ATOM   1072   HN CYS 0  73      78.033  13.348 101.997  1.00  0.00      0PR  H
ATOM   1073   CA CYS 0  73      76.807  11.797 102.640  1.00  0.00      0PR  C
ATOM   1074   HA CYS 0  73      76.925  10.720 102.678  1.00  0.00      0PR  H
ATOM   1075   CB CYS 0  73      76.500  12.421 104.028  1.00  0.00      0PR  C
ATOM   1076  HB1 CYS 0  73      76.478  13.527 103.895  1.00  0.00      0PR  H
ATOM   1077  HB2 CYS 0  73      75.476  12.131 104.355  1.00  0.00      0PR  H
ATOM   1078   SG CYS 0  73      77.770  11.985 105.265  1.00  0.00      0PR  S
ATOM   1079  HG1 CYS 0  73      77.273  12.701 106.274  1.00  0.00      0PR  H
ATOM   1080    C CYS 0  73      75.658  12.101 101.700  1.00  0.00      0PR  C
ATOM   1081    O CYS 0  73      75.287  13.259 101.529  1.00  0.00      0PR  O
ATOM   1082    N LEU 0  74      75.076  11.067 101.046  1.00  0.00      0PR  N
ATOM   1083   HN LEU 0  74      75.456  10.144 101.075  1.00  0.00      0PR  H
ATOM   1084   CA LEU 0  74      73.861  11.188 100.250  1.00  0.00      0PR  C
ATOM   1085   HA LEU 0  74      73.981  12.060  99.621  1.00  0.00      0PR  H
ATOM   1086   CB LEU 0  74      73.636   9.932  99.361  1.00  0.00      0PR  C
ATOM   1087  HB1 LEU 0  74      74.498   9.870  98.656  1.00  0.00      0PR  H
ATOM   1088  HB2 LEU 0  74      73.694   9.022  99.998  1.00  0.00      0PR  H
ATOM   1089   CG LEU 0  74      72.333   9.904  98.528  1.00  0.00      0PR  C
ATOM   1090   HG LEU 0  74      71.511   9.908  99.283  1.00  0.00      0PR  H
ATOM   1091  CD1 LEU 0  74      72.178  11.087  97.565  1.00  0.00      0PR  C
ATOM   1092 HD11 LEU 0  74      71.249  10.982  96.965  1.00  0.00      0PR  H
ATOM   1093 HD12 LEU 0  74      72.125  12.045  98.126  1.00  0.00      0PR  H
ATOM   1094 HD13 LEU 0  74      73.038  11.138  96.865  1.00  0.00      0PR  H
ATOM   1095  CD2 LEU 0  74      72.243   8.597  97.734  1.00  0.00      0PR  C
ATOM   1096 HD21 LEU 0  74      71.299   8.566  97.149  1.00  0.00      0PR  H
ATOM   1097 HD22 LEU 0  74      73.085   8.492  97.021  1.00  0.00      0PR  H
ATOM   1098 HD23 LEU 0  74      72.256   7.723  98.422  1.00  0.00      0PR  H
ATOM   1099    C LEU 0  74      72.657  11.431 101.144  1.00  0.00      0PR  C
ATOM   1100    O LEU 0  74      72.419  10.704 102.106  1.00  0.00      0PR  O
ATOM   1101    N LEU 0  75      71.870  12.484 100.861  1.00  0.00      0PR  N
ATOM   1102   HN LEU 0  75      71.989  13.071 100.063  1.00  0.00      0PR  H
ATOM   1103   CA LEU 0  75      70.762  12.858 101.714  1.00  0.00      0PR  C
ATOM   1104   HA LEU 0  75      70.791  12.210 102.580  1.00  0.00      0PR  H
ATOM   1105   CB LEU 0  75      70.871  14.337 102.158  1.00  0.00      0PR  C
ATOM   1106  HB1 LEU 0  75      70.676  14.966 101.259  1.00  0.00      0PR  H
ATOM   1107  HB2 LEU 0  75      70.050  14.560 102.875  1.00  0.00      0PR  H
ATOM   1108   CG LEU 0  75      72.248  14.715 102.755  1.00  0.00      0PR  C
ATOM   1109   HG LEU 0  75      72.971  14.538 101.923  1.00  0.00      0PR  H
ATOM   1110  CD1 LEU 0  75      72.272  16.186 103.177  1.00  0.00      0PR  C
ATOM   1111 HD11 LEU 0  75      73.245  16.441 103.649  1.00  0.00      0PR  H
ATOM   1112 HD12 LEU 0  75      72.126  16.849 102.297  1.00  0.00      0PR  H
ATOM   1113 HD13 LEU 0  75      71.465  16.397 103.912  1.00  0.00      0PR  H
ATOM   1114  CD2 LEU 0  75      72.671  13.843 103.945  1.00  0.00      0PR  C
ATOM   1115 HD21 LEU 0  75      73.673  14.153 104.314  1.00  0.00      0PR  H
ATOM   1116 HD22 LEU 0  75      71.959  13.931 104.791  1.00  0.00      0PR  H
ATOM   1117 HD23 LEU 0  75      72.727  12.775 103.645  1.00  0.00      0PR  H
ATOM   1118    C LEU 0  75      69.448  12.607 100.998  1.00  0.00      0PR  C
ATOM   1119    O LEU 0  75      69.130  13.233  99.986  1.00  0.00      0PR  O
ATOM   1120    N VAL 0  76      68.648  11.656 101.519  1.00  0.00      0PR  N
ATOM   1121   HN VAL 0  76      68.881  11.167 102.355  1.00  0.00      0PR  H
ATOM   1122   CA VAL 0  76      67.381  11.256 100.922  1.00  0.00      0PR  C
ATOM   1123   HA VAL 0  76      67.308  11.706  99.940  1.00  0.00      0PR  H
ATOM   1124   CB VAL 0  76      67.228   9.747 100.817  1.00  0.00      0PR  C
ATOM   1125   HB VAL 0  76      67.323   9.325 101.848  1.00  0.00      0PR  H
ATOM   1126  CG1 VAL 0  76      65.845   9.367 100.245  1.00  0.00      0PR  C
ATOM   1127 HG11 VAL 0  76      65.763   8.263 100.138  1.00  0.00      0PR  H
ATOM   1128 HG12 VAL 0  76      65.022   9.697 100.912  1.00  0.00      0PR  H
ATOM   1129 HG13 VAL 0  76      65.696   9.821  99.243  1.00  0.00      0PR  H
ATOM   1130  CG2 VAL 0  76      68.351   9.219  99.909  1.00  0.00      0PR  C
ATOM   1131 HG21 VAL 0  76      68.258   8.121  99.768  1.00  0.00      0PR  H
ATOM   1132 HG22 VAL 0  76      68.306   9.705  98.910  1.00  0.00      0PR  H
ATOM   1133 HG23 VAL 0  76      69.351   9.417 100.349  1.00  0.00      0PR  H
ATOM   1134    C VAL 0  76      66.251  11.809 101.759  1.00  0.00      0PR  C
ATOM   1135    O VAL 0  76      66.136  11.525 102.948  1.00  0.00      0PR  O
ATOM   1136    N ILE 0  77      65.407  12.663 101.155  1.00  0.00      0PR  N
ATOM   1137   HN ILE 0  77      65.349  12.744 100.162  1.00  0.00      0PR  H
ATOM   1138   CA ILE 0  77      64.507  13.539 101.875  1.00  0.00      0PR  C
ATOM   1139   HA ILE 0  77      64.515  13.237 102.915  1.00  0.00      0PR  H
ATOM   1140   CB ILE 0  77      64.919  15.006 101.693  1.00  0.00      0PR  C
ATOM   1141   HB ILE 0  77      64.611  15.256 100.646  1.00  0.00      0PR  H
ATOM   1142  CG2 ILE 0  77      64.212  15.830 102.787  1.00  0.00      0PR  C
ATOM   1143 HG21 ILE 0  77      64.350  16.917 102.609  1.00  0.00      0PR  H
ATOM   1144 HG22 ILE 0  77      63.120  15.625 102.793  1.00  0.00      0PR  H
ATOM   1145 HG23 ILE 0  77      64.620  15.588 103.791  1.00  0.00      0PR  H
ATOM   1146  CG1 ILE 0  77      66.472  15.095 101.761  1.00  0.00      0PR  C
ATOM   1147 HG11 ILE 0  77      66.844  14.511 102.632  1.00  0.00      0PR  H
ATOM   1148 HG12 ILE 0  77      66.900  14.627 100.844  1.00  0.00      0PR  H
ATOM   1149   CD ILE 0  77      67.151  16.451 101.858  1.00  0.00      0PR  C
ATOM   1150  HD1 ILE 0  77      68.256  16.332 101.838  1.00  0.00      0PR  H
ATOM   1151  HD2 ILE 0  77      66.855  17.100 101.006  1.00  0.00      0PR  H
ATOM   1152  HD3 ILE 0  77      66.878  16.966 102.804  1.00  0.00      0PR  H
ATOM   1153    C ILE 0  77      63.107  13.297 101.362  1.00  0.00      0PR  C
ATOM   1154    O ILE 0  77      62.815  13.470 100.179  1.00  0.00      0PR  O
ATOM   1155    N GLN 0  78      62.186  12.830 102.228  1.00  0.00      0PR  N
ATOM   1156   HN GLN 0  78      62.354  12.679 103.201  1.00  0.00      0PR  H
ATOM   1157   CA GLN 0  78      60.843  12.501 101.793  1.00  0.00      0PR  C
ATOM   1158   HA GLN 0  78      60.951  12.033 100.821  1.00  0.00      0PR  H
ATOM   1159   CB GLN 0  78      60.132  11.485 102.728  1.00  0.00      0PR  C
ATOM   1160  HB1 GLN 0  78      60.098  11.949 103.741  1.00  0.00      0PR  H
ATOM   1161  HB2 GLN 0  78      59.072  11.367 102.406  1.00  0.00      0PR  H
ATOM   1162   CG GLN 0  78      60.860  10.123 102.792  1.00  0.00      0PR  C
ATOM   1163  HG1 GLN 0  78      61.011   9.715 101.770  1.00  0.00      0PR  H
ATOM   1164  HG2 GLN 0  78      61.858  10.233 103.265  1.00  0.00      0PR  H
ATOM   1165   CD GLN 0  78      60.089   9.042 103.560  1.00  0.00      0PR  C
ATOM   1166  OE1 GLN 0  78      60.676   8.212 104.251  1.00  0.00      0PR  O
ATOM   1167  NE2 GLN 0  78      58.741   9.027 103.427  1.00  0.00      0PR  N
ATOM   1168 HE21 GLN 0  78      58.247   8.326 103.932  1.00  0.00      0PR  H
ATOM   1169 HE22 GLN 0  78      58.296   9.688 102.833  1.00  0.00      0PR  H
ATOM   1170    C GLN 0  78      59.947  13.719 101.617  1.00  0.00      0PR  C
ATOM   1171    O GLN 0  78      59.980  14.663 102.404  1.00  0.00      0PR  O
ATOM   1172    N GLY 0  79      59.082  13.687 100.583  1.00  0.00      0PR  N
ATOM   1173   HN GLY 0  79      59.144  12.980  99.880  1.00  0.00      0PR  H
ATOM   1174   CA GLY 0  79      58.012  14.658 100.407  1.00  0.00      0PR  C
ATOM   1175  HA1 GLY 0  79      58.044  15.293 101.281  1.00  0.00      0PR  H
ATOM   1176  HA2 GLY 0  79      57.101  14.084 100.307  1.00  0.00      0PR  H
ATOM   1177    C GLY 0  79      58.145  15.529  99.197  1.00  0.00      0PR  C
ATOM   1178    O GLY 0  79      58.878  15.261  98.249  1.00  0.00      0PR  O
ATOM   1179    N GLU 0  80      57.364  16.618  99.211  1.00  0.00      0PR  N
ATOM   1180   HN GLU 0  80      56.756  16.796  99.979  1.00  0.00      0PR  H
ATOM   1181   CA GLU 0  80      57.308  17.618  98.173  1.00  0.00      0PR  C
ATOM   1182   HA GLU 0  80      57.050  17.098  97.258  1.00  0.00      0PR  H
ATOM   1183   CB GLU 0  80      56.312  18.704  98.588  1.00  0.00      0PR  C
ATOM   1184  HB1 GLU 0  80      56.598  19.069  99.601  1.00  0.00      0PR  H
ATOM   1185  HB2 GLU 0  80      56.408  19.582  97.910  1.00  0.00      0PR  H
ATOM   1186   CG GLU 0  80      54.840  18.271  98.635  1.00  0.00      0PR  C
ATOM   1187  HG1 GLU 0  80      54.528  17.915  97.637  1.00  0.00      0PR  H
ATOM   1188  HG2 GLU 0  80      54.689  17.461  99.375  1.00  0.00      0PR  H
ATOM   1189   CD GLU 0  80      54.050  19.520  98.984  1.00  0.00      0PR  C
ATOM   1190  OE1 GLU 0  80      53.582  20.200  98.042  1.00  0.00      0PR  O
ATOM   1191  OE2 GLU 0  80      54.012  19.854 100.198  1.00  0.00      0PR  O
ATOM   1192    C GLU 0  80      58.612  18.345  97.925  1.00  0.00      0PR  C
ATOM   1193    O GLU 0  80      59.142  19.031  98.797  1.00  0.00      0PR  O
ATOM   1194    N TYR 0  81      59.151  18.265  96.696  1.00  0.00      0PR  N
ATOM   1195   HN TYR 0  81      58.683  17.853  95.916  1.00  0.00      0PR  H
ATOM   1196   CA TYR 0  81      60.475  18.776  96.402  1.00  0.00      0PR  C
ATOM   1197   HA TYR 0  81      61.121  18.255  97.099  1.00  0.00      0PR  H
ATOM   1198   CB TYR 0  81      60.979  18.279  95.017  1.00  0.00      0PR  C
ATOM   1199  HB1 TYR 0  81      62.061  18.517  94.916  1.00  0.00      0PR  H
ATOM   1200  HB2 TYR 0  81      60.877  17.175  94.934  1.00  0.00      0PR  H
ATOM   1201   CG TYR 0  81      60.295  18.920  93.842  1.00  0.00      0PR  C
ATOM   1202  CD1 TYR 0  81      60.789  20.121  93.304  1.00  0.00      0PR  C
ATOM   1203  HD1 TYR 0  81      61.651  20.596  93.752  1.00  0.00      0PR  H
ATOM   1204  CE1 TYR 0  81      60.161  20.721  92.202  1.00  0.00      0PR  C
ATOM   1205  HE1 TYR 0  81      60.531  21.651  91.797  1.00  0.00      0PR  H
ATOM   1206   CZ TYR 0  81      59.038  20.111  91.628  1.00  0.00      0PR  C
ATOM   1207   OH TYR 0  81      58.396  20.658  90.502  1.00  0.00      0PR  O
ATOM   1208   HH TYR 0  81      57.705  20.046  90.239  1.00  0.00      0PR  H
ATOM   1209  CD2 TYR 0  81      59.163  18.328  93.263  1.00  0.00      0PR  C
ATOM   1210  HD2 TYR 0  81      58.746  17.425  93.689  1.00  0.00      0PR  H
ATOM   1211  CE2 TYR 0  81      58.533  18.924  92.164  1.00  0.00      0PR  C
ATOM   1212  HE2 TYR 0  81      57.644  18.475  91.746  1.00  0.00      0PR  H
ATOM   1213    C TYR 0  81      60.687  20.255  96.619  1.00  0.00      0PR  C
ATOM   1214    O TYR 0  81      61.712  20.673  97.145  1.00  0.00      0PR  O
ATOM   1215    N GLU 0  82      59.702  21.077  96.247  1.00  0.00      0PR  N
ATOM   1216   HN GLU 0  82      58.883  20.760  95.775  1.00  0.00      0PR  H
ATOM   1217   CA GLU 0  82      59.726  22.496  96.488  1.00  0.00      0PR  C
ATOM   1218   HA GLU 0  82      60.671  22.855  96.099  1.00  0.00      0PR  H
ATOM   1219   CB GLU 0  82      58.616  23.125  95.634  1.00  0.00      0PR  C
ATOM   1220  HB1 GLU 0  82      58.884  22.990  94.561  1.00  0.00      0PR  H
ATOM   1221  HB2 GLU 0  82      57.664  22.569  95.784  1.00  0.00      0PR  H
ATOM   1222   CG GLU 0  82      58.406  24.615  95.914  1.00  0.00      0PR  C
ATOM   1223  HG1 GLU 0  82      57.940  24.742  96.908  1.00  0.00      0PR  H
ATOM   1224  HG2 GLU 0  82      59.368  25.164  95.890  1.00  0.00      0PR  H
ATOM   1225   CD GLU 0  82      57.454  25.263  94.925  1.00  0.00      0PR  C
ATOM   1226  OE1 GLU 0  82      57.093  24.642  93.900  1.00  0.00      0PR  O
ATOM   1227  OE2 GLU 0  82      57.126  26.444  95.211  1.00  0.00      0PR  O
ATOM   1228    C GLU 0  82      59.659  22.904  97.960  1.00  0.00      0PR  C
ATOM   1229    O GLU 0  82      60.453  23.730  98.411  1.00  0.00      0PR  O
ATOM   1230    N THR 0  83      58.766  22.282  98.765  1.00  0.00      0PR  N
ATOM   1231   HN THR 0  83      58.084  21.655  98.389  1.00  0.00      0PR  H
ATOM   1232   CA THR 0  83      58.696  22.447 100.222  1.00  0.00      0PR  C
ATOM   1233   HA THR 0  83      58.571  23.508 100.395  1.00  0.00      0PR  H
ATOM   1234   CB THR 0  83      57.600  21.574 100.848  1.00  0.00      0PR  C
ATOM   1235   HB THR 0  83      57.811  20.527 100.520  1.00  0.00      0PR  H
ATOM   1236  OG1 THR 0  83      56.334  21.955 100.322  1.00  0.00      0PR  O
ATOM   1237  HG1 THR 0  83      55.692  21.385 100.757  1.00  0.00      0PR  H
ATOM   1238  CG2 THR 0  83      57.547  21.706 102.382  1.00  0.00      0PR  C
ATOM   1239 HG21 THR 0  83      56.826  20.982 102.816  1.00  0.00      0PR  H
ATOM   1240 HG22 THR 0  83      58.545  21.500 102.823  1.00  0.00      0PR  H
ATOM   1241 HG23 THR 0  83      57.237  22.730 102.684  1.00  0.00      0PR  H
ATOM   1242    C THR 0  83      60.003  22.053 100.879  1.00  0.00      0PR  C
ATOM   1243    O THR 0  83      60.562  22.787 101.686  1.00  0.00      0PR  O
ATOM   1244    N VAL 0  84      60.566  20.889 100.490  1.00  0.00      0PR  N
ATOM   1245   HN VAL 0  84      60.124  20.290  99.828  1.00  0.00      0PR  H
ATOM   1246   CA VAL 0  84      61.841  20.401 100.983  1.00  0.00      0PR  C
ATOM   1247   HA VAL 0  84      61.752  20.342 102.060  1.00  0.00      0PR  H
ATOM   1248   CB VAL 0  84      62.081  19.022 100.362  1.00  0.00      0PR  C
ATOM   1249   HB VAL 0  84      61.838  19.096  99.274  1.00  0.00      0PR  H
ATOM   1250  CG1 VAL 0  84      63.530  18.538 100.485  1.00  0.00      0PR  C
ATOM   1251 HG11 VAL 0  84      63.635  17.519 100.053  1.00  0.00      0PR  H
ATOM   1252 HG12 VAL 0  84      64.232  19.201  99.939  1.00  0.00      0PR  H
ATOM   1253 HG13 VAL 0  84      63.840  18.492 101.551  1.00  0.00      0PR  H
ATOM   1254  CG2 VAL 0  84      61.138  17.999 101.021  1.00  0.00      0PR  C
ATOM   1255 HG21 VAL 0  84      61.318  16.980 100.616  1.00  0.00      0PR  H
ATOM   1256 HG22 VAL 0  84      61.298  17.971 102.120  1.00  0.00      0PR  H
ATOM   1257 HG23 VAL 0  84      60.074  18.252 100.830  1.00  0.00      0PR  H
ATOM   1258    C VAL 0  84      63.000  21.340 100.671  1.00  0.00      0PR  C
ATOM   1259    O VAL 0  84      63.761  21.739 101.552  1.00  0.00      0PR  O
ATOM   1260    N LEU 0  85      63.127  21.773  99.401  1.00  0.00      0PR  N
ATOM   1261   HN LEU 0  85      62.478  21.536  98.681  1.00  0.00      0PR  H
ATOM   1262   CA LEU 0  85      64.217  22.621  98.963  1.00  0.00      0PR  C
ATOM   1263   HA LEU 0  85      65.119  22.106  99.266  1.00  0.00      0PR  H
ATOM   1264   CB LEU 0  85      64.224  22.742  97.416  1.00  0.00      0PR  C
ATOM   1265  HB1 LEU 0  85      63.978  21.735  97.006  1.00  0.00      0PR  H
ATOM   1266  HB2 LEU 0  85      63.395  23.413  97.102  1.00  0.00      0PR  H
ATOM   1267   CG LEU 0  85      65.555  23.211  96.796  1.00  0.00      0PR  C
ATOM   1268   HG LEU 0  85      65.855  24.134  97.347  1.00  0.00      0PR  H
ATOM   1269  CD1 LEU 0  85      66.652  22.146  96.921  1.00  0.00      0PR  C
ATOM   1270 HD11 LEU 0  85      67.585  22.487  96.425  1.00  0.00      0PR  H
ATOM   1271 HD12 LEU 0  85      66.879  21.941  97.990  1.00  0.00      0PR  H
ATOM   1272 HD13 LEU 0  85      66.333  21.196  96.443  1.00  0.00      0PR  H
ATOM   1273  CD2 LEU 0  85      65.355  23.582  95.320  1.00  0.00      0PR  C
ATOM   1274 HD21 LEU 0  85      66.311  23.939  94.878  1.00  0.00      0PR  H
ATOM   1275 HD22 LEU 0  85      65.011  22.714  94.722  1.00  0.00      0PR  H
ATOM   1276 HD23 LEU 0  85      64.603  24.394  95.221  1.00  0.00      0PR  H
ATOM   1277    C LEU 0  85      64.235  23.998  99.610  1.00  0.00      0PR  C
ATOM   1278    O LEU 0  85      65.290  24.488  99.995  1.00  0.00      0PR  O
ATOM   1279    N ARG 0  86      63.075  24.660  99.788  1.00  0.00      0PR  N
ATOM   1280   HN ARG 0  86      62.208  24.225  99.557  1.00  0.00      0PR  H
ATOM   1281   CA ARG 0  86      63.006  26.019 100.316  1.00  0.00      0PR  C
ATOM   1282   HA ARG 0  86      63.521  26.649  99.601  1.00  0.00      0PR  H
ATOM   1283   CB ARG 0  86      61.516  26.458 100.383  1.00  0.00      0PR  C
ATOM   1284  HB1 ARG 0  86      60.940  25.567 100.731  1.00  0.00      0PR  H
ATOM   1285  HB2 ARG 0  86      61.391  27.230 101.173  1.00  0.00      0PR  H
ATOM   1286   CG ARG 0  86      60.957  26.927  99.018  1.00  0.00      0PR  C
ATOM   1287  HG1 ARG 0  86      61.429  27.900  98.759  1.00  0.00      0PR  H
ATOM   1288  HG2 ARG 0  86      61.287  26.214  98.228  1.00  0.00      0PR  H
ATOM   1289   CD ARG 0  86      59.422  27.007  98.967  1.00  0.00      0PR  C
ATOM   1290  HD1 ARG 0  86      58.990  26.035  99.298  1.00  0.00      0PR  H
ATOM   1291  HD2 ARG 0  86      59.033  27.816  99.628  1.00  0.00      0PR  H
ATOM   1292   NE ARG 0  86      58.964  27.315  97.567  1.00  0.00      0PR  N
ATOM   1293   HE ARG 0  86      58.597  26.512  97.085  1.00  0.00      0PR  H
ATOM   1294   CZ ARG 0  86      59.006  28.501  96.953  1.00  0.00      0PR  C
ATOM   1295  NH1 ARG 0  86      59.616  29.564  97.445  1.00  0.00      0PR  N
ATOM   1296 HH11 ARG 0  86      59.595  30.427  96.960  1.00  0.00      0PR  H
ATOM   1297 HH12 ARG 0  86      59.971  29.480  98.379  1.00  0.00      0PR  H
ATOM   1298  NH2 ARG 0  86      58.405  28.637  95.776  1.00  0.00      0PR  N
ATOM   1299 HH21 ARG 0  86      58.500  29.481  95.268  1.00  0.00      0PR  H
ATOM   1300 HH22 ARG 0  86      58.056  27.811  95.353  1.00  0.00      0PR  H
ATOM   1301    C ARG 0  86      63.692  26.240 101.669  1.00  0.00      0PR  C
ATOM   1302    O ARG 0  86      64.548  27.115 101.793  1.00  0.00      0PR  O
ATOM   1303    N ASP 0  87      63.411  25.414 102.690  1.00  0.00      0PR  N
ATOM   1304   HN ASP 0  87      62.728  24.689 102.649  1.00  0.00      0PR  H
ATOM   1305   CA ASP 0  87      64.082  25.490 103.980  1.00  0.00      0PR  C
ATOM   1306   HA ASP 0  87      64.042  26.532 104.274  1.00  0.00      0PR  H
ATOM   1307   CB ASP 0  87      63.305  24.649 105.018  1.00  0.00      0PR  C
ATOM   1308  HB1 ASP 0  87      63.152  23.626 104.618  1.00  0.00      0PR  H
ATOM   1309  HB2 ASP 0  87      63.877  24.572 105.964  1.00  0.00      0PR  H
ATOM   1310   CG ASP 0  87      61.934  25.251 105.309  1.00  0.00      0PR  C
ATOM   1311  OD1 ASP 0  87      61.708  26.443 104.978  1.00  0.00      0PR  O
ATOM   1312  OD2 ASP 0  87      61.105  24.509 105.892  1.00  0.00      0PR  O
ATOM   1313    C ASP 0  87      65.572  25.099 103.926  1.00  0.00      0PR  C
ATOM   1314    O ASP 0  87      66.429  25.700 104.579  1.00  0.00      0PR  O
ATOM   1315    N HSD 0  88      65.935  24.099 103.090  1.00  0.00      0PR  N
ATOM   1316   HN HSD 0  88      65.230  23.588 102.599  1.00  0.00      0PR  H
ATOM   1317   CA HSD 0  88      67.307  23.679 102.823  1.00  0.00      0PR  C
ATOM   1318   HA HSD 0  88      67.733  23.388 103.776  1.00  0.00      0PR  H
ATOM   1319   CB HSD 0  88      67.333  22.540 101.779  1.00  0.00      0PR  C
ATOM   1320  HB1 HSD 0  88      66.644  22.797 100.945  1.00  0.00      0PR  H
ATOM   1321  HB2 HSD 0  88      68.352  22.460 101.340  1.00  0.00      0PR  H
ATOM   1322  ND1 HSD 0  88      66.508  20.231 101.445  1.00  0.00      0PR  N
ATOM   1323  HD1 HSD 0  88      66.506  20.290 100.447  1.00  0.00      0PR  H
ATOM   1324   CG HSD 0  88      66.935  21.207 102.317  1.00  0.00      0PR  C
ATOM   1325  CE1 HSD 0  88      66.231  19.201 102.209  1.00  0.00      0PR  C
ATOM   1326  HE1 HSD 0  88      65.849  18.249 101.832  1.00  0.00      0PR  H
ATOM   1327  NE2 HSD 0  88      66.478  19.445 103.514  1.00  0.00      0PR  N
ATOM   1328  CD2 HSD 0  88      66.935  20.738 103.590  1.00  0.00      0PR  C
ATOM   1329  HD2 HSD 0  88      67.195  21.244 104.513  1.00  0.00      0PR  H
ATOM   1330    C HSD 0  88      68.175  24.783 102.258  1.00  0.00      0PR  C
ATOM   1331    O HSD 0  88      69.313  24.964 102.686  1.00  0.00      0PR  O
ATOM   1332    N ILE 0  89      67.649  25.578 101.303  1.00  0.00      0PR  N
ATOM   1333   HN ILE 0  89      66.736  25.427 100.929  1.00  0.00      0PR  H
ATOM   1334   CA ILE 0  89      68.348  26.722 100.728  1.00  0.00      0PR  C
ATOM   1335   HA ILE 0  89      69.272  26.343 100.312  1.00  0.00      0PR  H
ATOM   1336   CB ILE 0  89      67.448  27.444  99.718  1.00  0.00      0PR  C
ATOM   1337   HB ILE 0  89      66.468  27.555 100.246  1.00  0.00      0PR  H
ATOM   1338  CG2 ILE 0  89      67.991  28.833  99.316  1.00  0.00      0PR  C
ATOM   1339 HG21 ILE 0  89      67.243  29.385  98.711  1.00  0.00      0PR  H
ATOM   1340 HG22 ILE 0  89      68.215  29.445 100.215  1.00  0.00      0PR  H
ATOM   1341 HG23 ILE 0  89      68.920  28.738  98.716  1.00  0.00      0PR  H
ATOM   1342  CG1 ILE 0  89      67.141  26.615  98.448  1.00  0.00      0PR  C
ATOM   1343 HG11 ILE 0  89      66.643  25.662  98.731  1.00  0.00      0PR  H
ATOM   1344 HG12 ILE 0  89      66.426  27.184  97.811  1.00  0.00      0PR  H
ATOM   1345   CD ILE 0  89      68.332  26.262  97.560  1.00  0.00      0PR  C
ATOM   1346  HD1 ILE 0  89      67.990  25.720  96.652  1.00  0.00      0PR  H
ATOM   1347  HD2 ILE 0  89      68.865  27.182  97.235  1.00  0.00      0PR  H
ATOM   1348  HD3 ILE 0  89      69.052  25.610  98.099  1.00  0.00      0PR  H
ATOM   1349    C ILE 0  89      68.730  27.714 101.817  1.00  0.00      0PR  C
ATOM   1350    O ILE 0  89      69.874  28.159 101.908  1.00  0.00      0PR  O
ATOM   1351    N GLN 0  90      67.764  28.022 102.706  1.00  0.00      0PR  N
ATOM   1352   HN GLN 0  90      66.848  27.630 102.646  1.00  0.00      0PR  H
ATOM   1353   CA GLN 0  90      67.955  28.933 103.816  1.00  0.00      0PR  C
ATOM   1354   HA GLN 0  90      68.346  29.847 103.385  1.00  0.00      0PR  H
ATOM   1355   CB GLN 0  90      66.614  29.258 104.530  1.00  0.00      0PR  C
ATOM   1356  HB1 GLN 0  90      66.240  28.301 104.963  1.00  0.00      0PR  H
ATOM   1357  HB2 GLN 0  90      66.810  29.933 105.393  1.00  0.00      0PR  H
ATOM   1358   CG GLN 0  90      65.505  29.860 103.631  1.00  0.00      0PR  C
ATOM   1359  HG1 GLN 0  90      65.077  29.078 102.968  1.00  0.00      0PR  H
ATOM   1360  HG2 GLN 0  90      64.680  30.272 104.248  1.00  0.00      0PR  H
ATOM   1361   CD GLN 0  90      65.985  30.969 102.695  1.00  0.00      0PR  C
ATOM   1362  OE1 GLN 0  90      66.287  30.741 101.526  1.00  0.00      0PR  O
ATOM   1363  NE2 GLN 0  90      66.049  32.220 103.206  1.00  0.00      0PR  N
ATOM   1364 HE21 GLN 0  90      66.358  32.941 102.592  1.00  0.00      0PR  H
ATOM   1365 HE22 GLN 0  90      65.809  32.378 104.158  1.00  0.00      0PR  H
ATOM   1366    C GLN 0  90      68.966  28.442 104.846  1.00  0.00      0PR  C
ATOM   1367    O GLN 0  90      69.794  29.204 105.332  1.00  0.00      0PR  O
ATOM   1368    N LYS 0  91      68.927  27.145 105.207  1.00  0.00      0PR  N
ATOM   1369   HN LYS 0  91      68.229  26.518 104.867  1.00  0.00      0PR  H
ATOM   1370   CA LYS 0  91      69.891  26.557 106.118  1.00  0.00      0PR  C
ATOM   1371   HA LYS 0  91      69.929  27.228 106.967  1.00  0.00      0PR  H
ATOM   1372   CB LYS 0  91      69.390  25.171 106.601  1.00  0.00      0PR  C
ATOM   1373  HB1 LYS 0  91      68.408  25.333 107.103  1.00  0.00      0PR  H
ATOM   1374  HB2 LYS 0  91      69.186  24.530 105.714  1.00  0.00      0PR  H
ATOM   1375   CG LYS 0  91      70.336  24.447 107.582  1.00  0.00      0PR  C
ATOM   1376  HG1 LYS 0  91      69.818  23.552 107.994  1.00  0.00      0PR  H
ATOM   1377  HG2 LYS 0  91      71.230  24.086 107.024  1.00  0.00      0PR  H
ATOM   1378   CD LYS 0  91      70.809  25.300 108.779  1.00  0.00      0PR  C
ATOM   1379  HD1 LYS 0  91      71.220  26.259 108.388  1.00  0.00      0PR  H
ATOM   1380  HD2 LYS 0  91      69.919  25.548 109.402  1.00  0.00      0PR  H
ATOM   1381   CE LYS 0  91      71.856  24.560 109.611  1.00  0.00      0PR  C
ATOM   1382  HE1 LYS 0  91      71.365  23.846 110.309  1.00  0.00      0PR  H
ATOM   1383  HE2 LYS 0  91      72.546  23.989 108.952  1.00  0.00      0PR  H
ATOM   1384   NZ LYS 0  91      72.666  25.496 110.416  1.00  0.00      0PR  N
ATOM   1385  HZ1 LYS 0  91      73.369  24.969 110.974  1.00  0.00      0PR  H
ATOM   1386  HZ2 LYS 0  91      73.155  26.163 109.785  1.00  0.00      0PR  H
ATOM   1387  HZ3 LYS 0  91      72.044  26.027 111.059  1.00  0.00      0PR  H
ATOM   1388    C LYS 0  91      71.310  26.437 105.568  1.00  0.00      0PR  C
ATOM   1389    O LYS 0  91      72.278  26.761 106.252  1.00  0.00      0PR  O
ATOM   1390    N TRP 0  92      71.472  25.962 104.325  1.00  0.00      0PR  N
ATOM   1391   HN TRP 0  92      70.709  25.836 103.696  1.00  0.00      0PR  H
ATOM   1392   CA TRP 0  92      72.771  25.593 103.795  1.00  0.00      0PR  C
ATOM   1393   HA TRP 0  92      73.441  25.507 104.642  1.00  0.00      0PR  H
ATOM   1394   CB TRP 0  92      72.638  24.233 103.064  1.00  0.00      0PR  C
ATOM   1395  HB1 TRP 0  92      71.742  24.285 102.406  1.00  0.00      0PR  H
ATOM   1396  HB2 TRP 0  92      73.515  24.073 102.400  1.00  0.00      0PR  H
ATOM   1397   CG TRP 0  92      72.450  23.026 103.968  1.00  0.00      0PR  C
ATOM   1398  CD1 TRP 0  92      73.067  22.749 105.159  1.00  0.00      0PR  C
ATOM   1399  HD1 TRP 0  92      73.661  23.462 105.716  1.00  0.00      0PR  H
ATOM   1400  NE1 TRP 0  92      72.788  21.461 105.556  1.00  0.00      0PR  N
ATOM   1401  HE1 TRP 0  92      73.093  21.019 106.373  1.00  0.00      0PR  H
ATOM   1402  CE2 TRP 0  92      71.949  20.892 104.623  1.00  0.00      0PR  C
ATOM   1403  CD2 TRP 0  92      71.689  21.852 103.622  1.00  0.00      0PR  C
ATOM   1404  CE3 TRP 0  92      70.849  21.559 102.544  1.00  0.00      0PR  C
ATOM   1405  HE3 TRP 0  92      70.653  22.280 101.762  1.00  0.00      0PR  H
ATOM   1406  CZ3 TRP 0  92      70.261  20.283 102.495  1.00  0.00      0PR  C
ATOM   1407  HZ3 TRP 0  92      69.583  20.040 101.688  1.00  0.00      0PR  H
ATOM   1408  CZ2 TRP 0  92      71.397  19.624 104.542  1.00  0.00      0PR  C
ATOM   1409  HZ2 TRP 0  92      71.612  18.874 105.288  1.00  0.00      0PR  H
ATOM   1410  CH2 TRP 0  92      70.547  19.325 103.473  1.00  0.00      0PR  C
ATOM   1411  HH2 TRP 0  92      70.105  18.341 103.401  1.00  0.00      0PR  H
ATOM   1412    C TRP 0  92      73.357  26.658 102.872  1.00  0.00      0PR  C
ATOM   1413    O TRP 0  92      74.311  26.399 102.143  1.00  0.00      0PR  O
ATOM   1414    N SER 0  93      72.791  27.889 102.879  1.00  0.00      0PR  N
ATOM   1415   HN SER 0  93      71.957  28.047 103.408  1.00  0.00      0PR  H
ATOM   1416   CA SER 0  93      73.284  29.074 102.162  1.00  0.00      0PR  C
ATOM   1417   HA SER 0  93      72.483  29.797 102.249  1.00  0.00      0PR  H
ATOM   1418   CB SER 0  93      74.528  29.726 102.829  1.00  0.00      0PR  C
ATOM   1419  HB1 SER 0  93      75.290  28.930 102.992  1.00  0.00      0PR  H
ATOM   1420  HB2 SER 0  93      74.983  30.479 102.146  1.00  0.00      0PR  H
ATOM   1421   OG SER 0  93      74.183  30.305 104.087  1.00  0.00      0PR  O
ATOM   1422  HG1 SER 0  93      75.010  30.490 104.550  1.00  0.00      0PR  H
ATOM   1423    C SER 0  93      73.537  28.856 100.679  1.00  0.00      0PR  C
ATOM   1424    O SER 0  93      74.552  29.255 100.111  1.00  0.00      0PR  O
ATOM   1425    N ILE 0  94      72.585  28.199 100.000  1.00  0.00      0PR  N
ATOM   1426   HN ILE 0  94      71.676  28.029 100.376  1.00  0.00      0PR  H
ATOM   1427   CA ILE 0  94      72.782  27.673  98.658  1.00  0.00      0PR  C
ATOM   1428   HA ILE 0  94      73.801  27.307  98.644  1.00  0.00      0PR  H
ATOM   1429   CB ILE 0  94      71.790  26.554  98.375  1.00  0.00      0PR  C
ATOM   1430   HB ILE 0  94      70.790  27.002  98.603  1.00  0.00      0PR  H
ATOM   1431  CG2 ILE 0  94      71.856  26.074  96.907  1.00  0.00      0PR  C
ATOM   1432 HG21 ILE 0  94      71.023  25.374  96.688  1.00  0.00      0PR  H
ATOM   1433 HG22 ILE 0  94      71.769  26.931  96.207  1.00  0.00      0PR  H
ATOM   1434 HG23 ILE 0  94      72.813  25.550  96.703  1.00  0.00      0PR  H
ATOM   1435  CG1 ILE 0  94      71.965  25.363  99.353  1.00  0.00      0PR  C
ATOM   1436 HG11 ILE 0  94      71.897  25.725 100.403  1.00  0.00      0PR  H
ATOM   1437 HG12 ILE 0  94      71.128  24.643  99.198  1.00  0.00      0PR  H
ATOM   1438   CD ILE 0  94      73.277  24.580  99.197  1.00  0.00      0PR  C
ATOM   1439  HD1 ILE 0  94      73.294  23.713  99.893  1.00  0.00      0PR  H
ATOM   1440  HD2 ILE 0  94      73.384  24.196  98.160  1.00  0.00      0PR  H
ATOM   1441  HD3 ILE 0  94      74.154  25.222  99.427  1.00  0.00      0PR  H
ATOM   1442    C ILE 0  94      72.678  28.726  97.561  1.00  0.00      0PR  C
ATOM   1443    O ILE 0  94      71.669  29.413  97.417  1.00  0.00      0PR  O
ATOM   1444    N THR 0  95      73.725  28.848  96.719  1.00  0.00      0PR  N
ATOM   1445   HN THR 0  95      74.553  28.296  96.817  1.00  0.00      0PR  H
ATOM   1446   CA THR 0  95      73.757  29.782  95.599  1.00  0.00      0PR  C
ATOM   1447   HA THR 0  95      72.811  30.306  95.639  1.00  0.00      0PR  H
ATOM   1448   CB THR 0  95      74.964  30.704  95.689  1.00  0.00      0PR  C
ATOM   1449   HB THR 0  95      75.057  31.194  94.689  1.00  0.00      0PR  H
ATOM   1450  OG1 THR 0  95      76.162  29.969  95.912  1.00  0.00      0PR  O
ATOM   1451  HG1 THR 0  95      76.862  30.629  95.967  1.00  0.00      0PR  H
ATOM   1452  CG2 THR 0  95      74.779  31.621  96.905  1.00  0.00      0PR  C
ATOM   1453 HG21 THR 0  95      75.580  32.389  96.947  1.00  0.00      0PR  H
ATOM   1454 HG22 THR 0  95      73.803  32.149  96.848  1.00  0.00      0PR  H
ATOM   1455 HG23 THR 0  95      74.805  31.041  97.852  1.00  0.00      0PR  H
ATOM   1456    C THR 0  95      73.808  29.084  94.252  1.00  0.00      0PR  C
ATOM   1457    O THR 0  95      73.800  29.741  93.213  1.00  0.00      0PR  O
ATOM   1458    N GLN 0  96      73.804  27.735  94.212  1.00  0.00      0PR  N
ATOM   1459   HN GLN 0  96      73.830  27.159  95.027  1.00  0.00      0PR  H
ATOM   1460   CA GLN 0  96      73.762  27.001  92.955  1.00  0.00      0PR  C
ATOM   1461   HA GLN 0  96      73.189  27.601  92.258  1.00  0.00      0PR  H
ATOM   1462   CB GLN 0  96      75.192  26.744  92.393  1.00  0.00      0PR  C
ATOM   1463  HB1 GLN 0  96      75.625  27.741  92.146  1.00  0.00      0PR  H
ATOM   1464  HB2 GLN 0  96      75.833  26.318  93.197  1.00  0.00      0PR  H
ATOM   1465   CG GLN 0  96      75.254  25.844  91.127  1.00  0.00      0PR  C
ATOM   1466  HG1 GLN 0  96      74.898  24.818  91.364  1.00  0.00      0PR  H
ATOM   1467  HG2 GLN 0  96      74.608  26.252  90.323  1.00  0.00      0PR  H
ATOM   1468   CD GLN 0  96      76.662  25.669  90.555  1.00  0.00      0PR  C
ATOM   1469  OE1 GLN 0  96      76.915  25.884  89.369  1.00  0.00      0PR  O
ATOM   1470  NE2 GLN 0  96      77.605  25.202  91.404  1.00  0.00      0PR  N
ATOM   1471 HE21 GLN 0  96      78.524  25.090  91.038  1.00  0.00      0PR  H
ATOM   1472 HE22 GLN 0  96      77.359  24.975  92.340  1.00  0.00      0PR  H
ATOM   1473    C GLN 0  96      73.039  25.666  93.114  1.00  0.00      0PR  C
ATOM   1474    O GLN 0  96      73.207  24.971  94.112  1.00  0.00      0PR  O
ATOM   1475    N VAL 0  97      72.216  25.260  92.121  1.00  0.00      0PR  N
ATOM   1476   HN VAL 0  97      72.056  25.824  91.315  1.00  0.00      0PR  H
ATOM   1477   CA VAL 0  97      71.496  23.991  92.122  1.00  0.00      0PR  C
ATOM   1478   HA VAL 0  97      71.902  23.380  92.919  1.00  0.00      0PR  H
ATOM   1479   CB VAL 0  97      70.007  24.203  92.387  1.00  0.00      0PR  C
ATOM   1480   HB VAL 0  97      69.652  25.007  91.697  1.00  0.00      0PR  H
ATOM   1481  CG1 VAL 0  97      69.137  22.956  92.131  1.00  0.00      0PR  C
ATOM   1482 HG11 VAL 0  97      68.075  23.168  92.380  1.00  0.00      0PR  H
ATOM   1483 HG12 VAL 0  97      69.171  22.645  91.066  1.00  0.00      0PR  H
ATOM   1484 HG13 VAL 0  97      69.475  22.105  92.761  1.00  0.00      0PR  H
ATOM   1485  CG2 VAL 0  97      69.847  24.640  93.857  1.00  0.00      0PR  C
ATOM   1486 HG21 VAL 0  97      68.773  24.769  94.113  1.00  0.00      0PR  H
ATOM   1487 HG22 VAL 0  97      70.281  23.879  94.541  1.00  0.00      0PR  H
ATOM   1488 HG23 VAL 0  97      70.356  25.608  94.046  1.00  0.00      0PR  H
ATOM   1489    C VAL 0  97      71.732  23.250  90.812  1.00  0.00      0PR  C
ATOM   1490    O VAL 0  97      71.604  23.791  89.718  1.00  0.00      0PR  O
ATOM   1491    N THR 0  98      72.127  21.964  90.889  1.00  0.00      0PR  N
ATOM   1492   HN THR 0  98      72.205  21.487  91.764  1.00  0.00      0PR  H
ATOM   1493   CA THR 0  98      72.474  21.145  89.724  1.00  0.00      0PR  C
ATOM   1494   HA THR 0  98      72.241  21.757  88.862  1.00  0.00      0PR  H
ATOM   1495   CB THR 0  98      73.938  20.711  89.723  1.00  0.00      0PR  C
ATOM   1496   HB THR 0  98      74.005  19.849  89.017  1.00  0.00      0PR  H
ATOM   1497  OG1 THR 0  98      74.332  20.240  91.008  1.00  0.00      0PR  O
ATOM   1498  HG1 THR 0  98      75.260  20.001  90.920  1.00  0.00      0PR  H
ATOM   1499  CG2 THR 0  98      74.800  21.942  89.415  1.00  0.00      0PR  C
ATOM   1500 HG21 THR 0  98      75.866  21.656  89.291  1.00  0.00      0PR  H
ATOM   1501 HG22 THR 0  98      74.464  22.424  88.473  1.00  0.00      0PR  H
ATOM   1502 HG23 THR 0  98      74.734  22.692  90.233  1.00  0.00      0PR  H
ATOM   1503    C THR 0  98      71.612  19.902  89.616  1.00  0.00      0PR  C
ATOM   1504    O THR 0  98      71.294  19.252  90.613  1.00  0.00      0PR  O
ATOM   1505    N LEU 0  99      71.186  19.540  88.387  1.00  0.00      0PR  N
ATOM   1506   HN LEU 0  99      71.435  20.049  87.566  1.00  0.00      0PR  H
ATOM   1507   CA LEU 0  99      70.333  18.389  88.140  1.00  0.00      0PR  C
ATOM   1508   HA LEU 0  99      70.701  17.582  88.760  1.00  0.00      0PR  H
ATOM   1509   CB LEU 0  99      68.837  18.612  88.494  1.00  0.00      0PR  C
ATOM   1510  HB1 LEU 0  99      68.354  17.608  88.528  1.00  0.00      0PR  H
ATOM   1511  HB2 LEU 0  99      68.767  19.022  89.525  1.00  0.00      0PR  H
ATOM   1512   CG LEU 0  99      67.980  19.493  87.556  1.00  0.00      0PR  C
ATOM   1513   HG LEU 0  99      68.099  19.062  86.533  1.00  0.00      0PR  H
ATOM   1514  CD1 LEU 0  99      66.513  19.402  87.993  1.00  0.00      0PR  C
ATOM   1515 HD11 LEU 0  99      65.877  20.064  87.367  1.00  0.00      0PR  H
ATOM   1516 HD12 LEU 0  99      66.138  18.361  87.893  1.00  0.00      0PR  H
ATOM   1517 HD13 LEU 0  99      66.398  19.715  89.053  1.00  0.00      0PR  H
ATOM   1518  CD2 LEU 0  99      68.423  20.960  87.508  1.00  0.00      0PR  C
ATOM   1519 HD21 LEU 0  99      67.781  21.535  86.805  1.00  0.00      0PR  H
ATOM   1520 HD22 LEU 0  99      68.349  21.444  88.502  1.00  0.00      0PR  H
ATOM   1521 HD23 LEU 0  99      69.476  21.037  87.159  1.00  0.00      0PR  H
ATOM   1522    C LEU 0  99      70.450  17.946  86.693  1.00  0.00      0PR  C
ATOM   1523    O LEU 0  99      70.928  18.698  85.848  1.00  0.00      0PR  O
ATOM   1524    N ASP 0 100      70.054  16.691  86.405  1.00  0.00      0PR  N
ATOM   1525   HN ASP 0 100      69.727  16.086  87.125  1.00  0.00      0PR  H
ATOM   1526   CA ASP 0 100      70.041  16.067  85.093  1.00  0.00      0PR  C
ATOM   1527   HA ASP 0 100      71.060  16.154  84.735  1.00  0.00      0PR  H
ATOM   1528   CB ASP 0 100      69.886  14.521  85.252  1.00  0.00      0PR  C
ATOM   1529  HB1 ASP 0 100      69.797  14.059  84.248  1.00  0.00      0PR  H
ATOM   1530  HB2 ASP 0 100      70.772  14.090  85.757  1.00  0.00      0PR  H
ATOM   1531   CG ASP 0 100      68.664  14.070  86.032  1.00  0.00      0PR  C
ATOM   1532  OD1 ASP 0 100      68.659  12.925  86.561  1.00  0.00      0PR  O
ATOM   1533  OD2 ASP 0 100      67.708  14.878  86.154  1.00  0.00      0PR  O
ATOM   1534    C ASP 0 100      69.137  16.735  84.032  1.00  0.00      0PR  C
ATOM   1535    O ASP 0 100      68.151  17.405  84.331  1.00  0.00      0PR  O
ATOM   1536    N ALA 0 101      69.486  16.615  82.729  1.00  0.00      0PR  N
ATOM   1537   HN ALA 0 101      70.190  15.968  82.438  1.00  0.00      0PR  H
ATOM   1538   CA ALA 0 101      68.879  17.404  81.659  1.00  0.00      0PR  C
ATOM   1539   HA ALA 0 101      68.528  18.342  82.074  1.00  0.00      0PR  H
ATOM   1540   CB ALA 0 101      69.911  17.590  80.530  1.00  0.00      0PR  C
ATOM   1541  HB1 ALA 0 101      70.810  18.106  80.928  1.00  0.00      0PR  H
ATOM   1542  HB2 ALA 0 101      70.234  16.608  80.119  1.00  0.00      0PR  H
ATOM   1543  HB3 ALA 0 101      69.502  18.204  79.699  1.00  0.00      0PR  H
ATOM   1544    C ALA 0 101      67.682  16.759  80.987  1.00  0.00      0PR  C
ATOM   1545    O ALA 0 101      67.136  17.324  80.037  1.00  0.00      0PR  O
ATOM   1546    N GLU 0 102      67.294  15.560  81.452  1.00  0.00      0PR  N
ATOM   1547   HN GLU 0 102      67.760  15.214  82.261  1.00  0.00      0PR  H
ATOM   1548   CA GLU 0 102      66.266  14.668  80.935  1.00  0.00      0PR  C
ATOM   1549   HA GLU 0 102      66.790  14.022  80.242  1.00  0.00      0PR  H
ATOM   1550   CB GLU 0 102      65.786  13.723  82.055  1.00  0.00      0PR  C
ATOM   1551  HB1 GLU 0 102      65.225  14.329  82.804  1.00  0.00      0PR  H
ATOM   1552  HB2 GLU 0 102      65.054  12.992  81.644  1.00  0.00      0PR  H
ATOM   1553   CG GLU 0 102      66.911  12.956  82.794  1.00  0.00      0PR  C
ATOM   1554  HG1 GLU 0 102      67.587  13.678  83.288  1.00  0.00      0PR  H
ATOM   1555  HG2 GLU 0 102      66.491  12.269  83.555  1.00  0.00      0PR  H
ATOM   1556   CD GLU 0 102      67.802  12.142  81.871  1.00  0.00      0PR  C
ATOM   1557  OE1 GLU 0 102      69.029  12.391  81.868  1.00  0.00      0PR  O
ATOM   1558  OE2 GLU 0 102      67.277  11.216  81.197  1.00  0.00      0PR  O
ATOM   1559    C GLU 0 102      65.077  15.272  80.183  1.00  0.00      0PR  C
ATOM   1560    O GLU 0 102      64.501  16.299  80.542  1.00  0.00      0PR  O
ATOM   1561    N MET 0 103      64.710  14.643  79.053  1.00  0.00      0PR  N
ATOM   1562   HN MET 0 103      65.007  13.720  78.817  1.00  0.00      0PR  H
ATOM   1563   CA MET 0 103      63.841  15.262  78.069  1.00  0.00      0PR  C
ATOM   1564   HA MET 0 103      64.027  16.326  78.150  1.00  0.00      0PR  H
ATOM   1565   CB MET 0 103      64.247  14.801  76.650  1.00  0.00      0PR  C
ATOM   1566  HB1 MET 0 103      63.649  15.408  75.929  1.00  0.00      0PR  H
ATOM   1567  HB2 MET 0 103      65.313  15.063  76.468  1.00  0.00      0PR  H
ATOM   1568   CG MET 0 103      64.009  13.308  76.338  1.00  0.00      0PR  C
ATOM   1569  HG1 MET 0 103      64.723  12.957  75.563  1.00  0.00      0PR  H
ATOM   1570  HG2 MET 0 103      64.183  12.702  77.254  1.00  0.00      0PR  H
ATOM   1571   SD MET 0 103      62.342  12.892  75.724  1.00  0.00      0PR  S
ATOM   1572   CE MET 0 103      62.543  11.114  76.012  1.00  0.00      0PR  C
ATOM   1573  HE1 MET 0 103      61.632  10.556  75.703  1.00  0.00      0PR  H
ATOM   1574  HE2 MET 0 103      63.402  10.710  75.433  1.00  0.00      0PR  H
ATOM   1575  HE3 MET 0 103      62.725  10.900  77.087  1.00  0.00      0PR  H
ATOM   1576    C MET 0 103      62.359  15.037  78.299  1.00  0.00      0PR  C
ATOM   1577    O MET 0 103      61.527  15.804  77.812  1.00  0.00      0PR  O
ATOM   1578    N GLU 0 104      61.999  13.993  79.071  1.00  0.00      0PR  N
ATOM   1579   HN GLU 0 104      62.699  13.432  79.502  1.00  0.00      0PR  H
ATOM   1580   CA GLU 0 104      60.648  13.571  79.360  1.00  0.00      0PR  C
ATOM   1581   HA GLU 0 104      60.197  13.297  78.415  1.00  0.00      0PR  H
ATOM   1582   CB GLU 0 104      60.664  12.343  80.312  1.00  0.00      0PR  C
ATOM   1583  HB1 GLU 0 104      61.180  12.639  81.254  1.00  0.00      0PR  H
ATOM   1584  HB2 GLU 0 104      59.622  12.079  80.605  1.00  0.00      0PR  H
ATOM   1585   CG GLU 0 104      61.368  11.084  79.747  1.00  0.00      0PR  C
ATOM   1586  HG1 GLU 0 104      60.917  10.178  80.190  1.00  0.00      0PR  H
ATOM   1587  HG2 GLU 0 104      61.272  11.036  78.644  1.00  0.00      0PR  H
ATOM   1588   CD GLU 0 104      62.850  11.001  80.091  1.00  0.00      0PR  C
ATOM   1589  OE1 GLU 0 104      63.636  11.852  79.608  1.00  0.00      0PR  O
ATOM   1590  OE2 GLU 0 104      63.225  10.084  80.867  1.00  0.00      0PR  O
ATOM   1591    C GLU 0 104      59.773  14.654  79.980  1.00  0.00      0PR  C
ATOM   1592    O GLU 0 104      60.280  15.492  80.731  1.00  0.00      0PR  O
ATOM   1593    N PRO 0 105      58.459  14.701  79.722  1.00  0.00      0PR  N
ATOM   1594   CD PRO 0 105      57.680  13.630  79.091  1.00  0.00      0PR  C
ATOM   1595  HD1 PRO 0 105      57.950  12.628  79.495  1.00  0.00      0PR  H
ATOM   1596  HD2 PRO 0 105      57.810  13.619  77.984  1.00  0.00      0PR  H
ATOM   1597   CA PRO 0 105      57.629  15.851  80.071  1.00  0.00      0PR  C
ATOM   1598   HA PRO 0 105      57.986  16.732  79.551  1.00  0.00      0PR  H
ATOM   1599   CB PRO 0 105      56.239  15.496  79.519  1.00  0.00      0PR  C
ATOM   1600  HB1 PRO 0 105      56.077  15.910  78.498  1.00  0.00      0PR  H
ATOM   1601  HB2 PRO 0 105      55.422  15.831  80.198  1.00  0.00      0PR  H
ATOM   1602   CG PRO 0 105      56.230  13.964  79.444  1.00  0.00      0PR  C
ATOM   1603  HG1 PRO 0 105      55.507  13.605  78.686  1.00  0.00      0PR  H
ATOM   1604  HG2 PRO 0 105      55.970  13.487  80.418  1.00  0.00      0PR  H
ATOM   1605    C PRO 0 105      57.602  16.130  81.561  1.00  0.00      0PR  C
ATOM   1606    O PRO 0 105      57.712  17.287  81.950  1.00  0.00      0PR  O
ATOM   1607    N PHE 0 106      57.515  15.081  82.398  1.00  0.00      0PR  N
ATOM   1608   HN PHE 0 106      57.383  14.160  82.036  1.00  0.00      0PR  H
ATOM   1609   CA PHE 0 106      57.598  15.152  83.846  1.00  0.00      0PR  C
ATOM   1610   HA PHE 0 106      56.842  15.872  84.137  1.00  0.00      0PR  H
ATOM   1611   CB PHE 0 106      57.204  13.787  84.480  1.00  0.00      0PR  C
ATOM   1612  HB1 PHE 0 106      57.609  13.736  85.514  1.00  0.00      0PR  H
ATOM   1613  HB2 PHE 0 106      56.100  13.685  84.556  1.00  0.00      0PR  H
ATOM   1614   CG PHE 0 106      57.749  12.566  83.776  1.00  0.00      0PR  C
ATOM   1615  CD1 PHE 0 106      56.958  11.862  82.845  1.00  0.00      0PR  C
ATOM   1616  HD1 PHE 0 106      55.972  12.230  82.595  1.00  0.00      0PR  H
ATOM   1617  CE1 PHE 0 106      57.432  10.688  82.244  1.00  0.00      0PR  C
ATOM   1618  HE1 PHE 0 106      56.821  10.166  81.522  1.00  0.00      0PR  H
ATOM   1619   CZ PHE 0 106      58.699  10.199  82.577  1.00  0.00      0PR  C
ATOM   1620   HZ PHE 0 106      59.077   9.303  82.105  1.00  0.00      0PR  H
ATOM   1621  CD2 PHE 0 106      59.015  12.058  84.104  1.00  0.00      0PR  C
ATOM   1622  HD2 PHE 0 106      59.630  12.569  84.833  1.00  0.00      0PR  H
ATOM   1623  CE2 PHE 0 106      59.482  10.878  83.514  1.00  0.00      0PR  C
ATOM   1624  HE2 PHE 0 106      60.454  10.488  83.786  1.00  0.00      0PR  H
ATOM   1625    C PHE 0 106      58.938  15.679  84.359  1.00  0.00      0PR  C
ATOM   1626    O PHE 0 106      59.016  16.470  85.300  1.00  0.00      0PR  O
ATOM   1627    N TYR 0 107      60.059  15.279  83.730  1.00  0.00      0PR  N
ATOM   1628   HN TYR 0 107      60.067  14.594  83.003  1.00  0.00      0PR  H
ATOM   1629   CA TYR 0 107      61.361  15.821  84.062  1.00  0.00      0PR  C
ATOM   1630   HA TYR 0 107      61.411  15.788  85.144  1.00  0.00      0PR  H
ATOM   1631   CB TYR 0 107      62.514  14.944  83.513  1.00  0.00      0PR  C
ATOM   1632  HB1 TYR 0 107      62.343  14.753  82.432  1.00  0.00      0PR  H
ATOM   1633  HB2 TYR 0 107      63.486  15.474  83.603  1.00  0.00      0PR  H
ATOM   1634   CG TYR 0 107      62.588  13.605  84.202  1.00  0.00      0PR  C
ATOM   1635  CD1 TYR 0 107      62.416  13.452  85.594  1.00  0.00      0PR  C
ATOM   1636  HD1 TYR 0 107      62.265  14.325  86.215  1.00  0.00      0PR  H
ATOM   1637  CE1 TYR 0 107      62.461  12.181  86.184  1.00  0.00      0PR  C
ATOM   1638  HE1 TYR 0 107      62.334  12.065  87.250  1.00  0.00      0PR  H
ATOM   1639   CZ TYR 0 107      62.678  11.051  85.392  1.00  0.00      0PR  C
ATOM   1640   OH TYR 0 107      62.602   9.769  85.964  1.00  0.00      0PR  O
ATOM   1641   HH TYR 0 107      62.708   9.130  85.256  1.00  0.00      0PR  H
ATOM   1642  CD2 TYR 0 107      62.868  12.465  83.436  1.00  0.00      0PR  C
ATOM   1643  HD2 TYR 0 107      63.090  12.563  82.382  1.00  0.00      0PR  H
ATOM   1644  CE2 TYR 0 107      62.917  11.196  84.023  1.00  0.00      0PR  C
ATOM   1645  HE2 TYR 0 107      63.159  10.334  83.418  1.00  0.00      0PR  H
ATOM   1646    C TYR 0 107      61.565  17.272  83.647  1.00  0.00      0PR  C
ATOM   1647    O TYR 0 107      62.123  18.051  84.424  1.00  0.00      0PR  O
ATOM   1648    N LYS 0 108      61.108  17.677  82.441  1.00  0.00      0PR  N
ATOM   1649   HN LYS 0 108      60.737  17.021  81.786  1.00  0.00      0PR  H
ATOM   1650   CA LYS 0 108      61.113  19.064  81.993  1.00  0.00      0PR  C
ATOM   1651   HA LYS 0 108      62.128  19.412  82.137  1.00  0.00      0PR  H
ATOM   1652   CB LYS 0 108      60.853  19.230  80.472  1.00  0.00      0PR  C
ATOM   1653  HB1 LYS 0 108      59.962  18.608  80.221  1.00  0.00      0PR  H
ATOM   1654  HB2 LYS 0 108      60.564  20.285  80.266  1.00  0.00      0PR  H
ATOM   1655   CG LYS 0 108      62.033  18.803  79.581  1.00  0.00      0PR  C
ATOM   1656  HG1 LYS 0 108      62.178  17.702  79.671  1.00  0.00      0PR  H
ATOM   1657  HG2 LYS 0 108      61.781  19.018  78.517  1.00  0.00      0PR  H
ATOM   1658   CD LYS 0 108      63.354  19.502  79.958  1.00  0.00      0PR  C
ATOM   1659  HD1 LYS 0 108      63.132  20.566  80.199  1.00  0.00      0PR  H
ATOM   1660  HD2 LYS 0 108      63.747  19.025  80.885  1.00  0.00      0PR  H
ATOM   1661   CE LYS 0 108      64.444  19.454  78.885  1.00  0.00      0PR  C
ATOM   1662  HE1 LYS 0 108      64.436  18.470  78.365  1.00  0.00      0PR  H
ATOM   1663  HE2 LYS 0 108      64.284  20.254  78.129  1.00  0.00      0PR  H
ATOM   1664   NZ LYS 0 108      65.757  19.648  79.515  1.00  0.00      0PR  N
ATOM   1665  HZ1 LYS 0 108      66.506  19.616  78.795  1.00  0.00      0PR  H
ATOM   1666  HZ2 LYS 0 108      65.779  20.572  79.995  1.00  0.00      0PR  H
ATOM   1667  HZ3 LYS 0 108      65.919  18.896  80.215  1.00  0.00      0PR  H
ATOM   1668    C LYS 0 108      60.199  19.992  82.781  1.00  0.00      0PR  C
ATOM   1669    O LYS 0 108      60.588  21.115  83.092  1.00  0.00      0PR  O
ATOM   1670    N GLU 0 109      58.989  19.540  83.174  1.00  0.00      0PR  N
ATOM   1671   HN GLU 0 109      58.647  18.651  82.883  1.00  0.00      0PR  H
ATOM   1672   CA GLU 0 109      58.073  20.275  84.040  1.00  0.00      0PR  C
ATOM   1673   HA GLU 0 109      57.819  21.203  83.542  1.00  0.00      0PR  H
ATOM   1674   CB GLU 0 109      56.806  19.406  84.230  1.00  0.00      0PR  C
ATOM   1675  HB1 GLU 0 109      56.353  19.229  83.228  1.00  0.00      0PR  H
ATOM   1676  HB2 GLU 0 109      57.092  18.403  84.619  1.00  0.00      0PR  H
ATOM   1677   CG GLU 0 109      55.706  19.990  85.144  1.00  0.00      0PR  C
ATOM   1678  HG1 GLU 0 109      56.038  19.946  86.197  1.00  0.00      0PR  H
ATOM   1679  HG2 GLU 0 109      55.483  21.042  84.875  1.00  0.00      0PR  H
ATOM   1680   CD GLU 0 109      54.438  19.142  85.036  1.00  0.00      0PR  C
ATOM   1681  OE1 GLU 0 109      53.377  19.715  84.680  1.00  0.00      0PR  O
ATOM   1682  OE2 GLU 0 109      54.534  17.918  85.308  1.00  0.00      0PR  O
ATOM   1683    C GLU 0 109      58.721  20.639  85.375  1.00  0.00      0PR  C
ATOM   1684    O GLU 0 109      58.723  21.788  85.812  1.00  0.00      0PR  O
ATOM   1685    N MET 0 110      59.410  19.669  86.004  1.00  0.00      0PR  N
ATOM   1686   HN MET 0 110      59.383  18.717  85.705  1.00  0.00      0PR  H
ATOM   1687   CA MET 0 110      60.249  19.909  87.163  1.00  0.00      0PR  C
ATOM   1688   HA MET 0 110      59.612  20.424  87.871  1.00  0.00      0PR  H
ATOM   1689   CB MET 0 110      60.625  18.547  87.792  1.00  0.00      0PR  C
ATOM   1690  HB1 MET 0 110      59.681  17.960  87.882  1.00  0.00      0PR  H
ATOM   1691  HB2 MET 0 110      61.277  17.982  87.088  1.00  0.00      0PR  H
ATOM   1692   CG MET 0 110      61.283  18.642  89.181  1.00  0.00      0PR  C
ATOM   1693  HG1 MET 0 110      60.939  19.557  89.708  1.00  0.00      0PR  H
ATOM   1694  HG2 MET 0 110      60.983  17.766  89.797  1.00  0.00      0PR  H
ATOM   1695   SD MET 0 110      63.093  18.705  89.184  1.00  0.00      0PR  S
ATOM   1696   CE MET 0 110      63.196  18.477  90.979  1.00  0.00      0PR  C
ATOM   1697  HE1 MET 0 110      64.253  18.480  91.319  1.00  0.00      0PR  H
ATOM   1698  HE2 MET 0 110      62.662  19.290  91.515  1.00  0.00      0PR  H
ATOM   1699  HE3 MET 0 110      62.742  17.509  91.285  1.00  0.00      0PR  H
ATOM   1700    C MET 0 110      61.478  20.797  86.916  1.00  0.00      0PR  C
ATOM   1701    O MET 0 110      61.804  21.647  87.742  1.00  0.00      0PR  O
ATOM   1702    N GLU 0 111      62.185  20.658  85.771  1.00  0.00      0PR  N
ATOM   1703   HN GLU 0 111      61.964  19.954  85.101  1.00  0.00      0PR  H
ATOM   1704   CA GLU 0 111      63.324  21.502  85.395  1.00  0.00      0PR  C
ATOM   1705   HA GLU 0 111      64.055  21.421  86.190  1.00  0.00      0PR  H
ATOM   1706   CB GLU 0 111      63.962  20.975  84.077  1.00  0.00      0PR  C
ATOM   1707  HB1 GLU 0 111      64.496  20.024  84.306  1.00  0.00      0PR  H
ATOM   1708  HB2 GLU 0 111      63.161  20.707  83.352  1.00  0.00      0PR  H
ATOM   1709   CG GLU 0 111      64.973  21.908  83.355  1.00  0.00      0PR  C
ATOM   1710  HG1 GLU 0 111      64.444  22.802  82.977  1.00  0.00      0PR  H
ATOM   1711  HG2 GLU 0 111      65.781  22.226  84.042  1.00  0.00      0PR  H
ATOM   1712   CD GLU 0 111      65.600  21.247  82.135  1.00  0.00      0PR  C
ATOM   1713  OE1 GLU 0 111      66.164  20.130  82.236  1.00  0.00      0PR  O
ATOM   1714  OE2 GLU 0 111      65.493  21.816  81.016  1.00  0.00      0PR  O
ATOM   1715    C GLU 0 111      62.970  22.974  85.257  1.00  0.00      0PR  C
ATOM   1716    O GLU 0 111      63.650  23.846  85.801  1.00  0.00      0PR  O
ATOM   1717    N ALA 0 112      61.840  23.279  84.597  1.00  0.00      0PR  N
ATOM   1718   HN ALA 0 112      61.319  22.571  84.121  1.00  0.00      0PR  H
ATOM   1719   CA ALA 0 112      61.290  24.616  84.515  1.00  0.00      0PR  C
ATOM   1720   HA ALA 0 112      62.029  25.291  84.099  1.00  0.00      0PR  H
ATOM   1721   CB ALA 0 112      60.091  24.597  83.558  1.00  0.00      0PR  C
ATOM   1722  HB1 ALA 0 112      60.414  24.225  82.562  1.00  0.00      0PR  H
ATOM   1723  HB2 ALA 0 112      59.291  23.921  83.933  1.00  0.00      0PR  H
ATOM   1724  HB3 ALA 0 112      59.660  25.613  83.422  1.00  0.00      0PR  H
ATOM   1725    C ALA 0 112      60.903  25.187  85.882  1.00  0.00      0PR  C
ATOM   1726    O ALA 0 112      61.201  26.338  86.199  1.00  0.00      0PR  O
ATOM   1727    N ASN 0 113      60.288  24.376  86.772  1.00  0.00      0PR  N
ATOM   1728   HN ASN 0 113      59.963  23.462  86.536  1.00  0.00      0PR  H
ATOM   1729   CA ASN 0 113      60.044  24.766  88.155  1.00  0.00      0PR  C
ATOM   1730   HA ASN 0 113      59.490  25.696  88.087  1.00  0.00      0PR  H
ATOM   1731   CB ASN 0 113      59.194  23.711  88.900  1.00  0.00      0PR  C
ATOM   1732  HB1 ASN 0 113      59.690  22.724  88.774  1.00  0.00      0PR  H
ATOM   1733  HB2 ASN 0 113      59.168  23.934  89.987  1.00  0.00      0PR  H
ATOM   1734   CG ASN 0 113      57.789  23.647  88.305  1.00  0.00      0PR  C
ATOM   1735  OD1 ASN 0 113      57.301  24.565  87.646  1.00  0.00      0PR  O
ATOM   1736  ND2 ASN 0 113      57.095  22.516  88.563  1.00  0.00      0PR  N
ATOM   1737 HD21 ASN 0 113      56.179  22.443  88.178  1.00  0.00      0PR  H
ATOM   1738 HD22 ASN 0 113      57.513  21.786  89.095  1.00  0.00      0PR  H
ATOM   1739    C ASN 0 113      61.324  25.046  88.951  1.00  0.00      0PR  C
ATOM   1740    O ASN 0 113      61.402  26.031  89.674  1.00  0.00      0PR  O
ATOM   1741    N ILE 0 114      62.390  24.230  88.799  1.00  0.00      0PR  N
ATOM   1742   HN ILE 0 114      62.324  23.386  88.272  1.00  0.00      0PR  H
ATOM   1743   CA ILE 0 114      63.717  24.479  89.370  1.00  0.00      0PR  C
ATOM   1744   HA ILE 0 114      63.565  24.591  90.437  1.00  0.00      0PR  H
ATOM   1745   CB ILE 0 114      64.651  23.284  89.157  1.00  0.00      0PR  C
ATOM   1746   HB ILE 0 114      64.405  22.918  88.127  1.00  0.00      0PR  H
ATOM   1747  CG2 ILE 0 114      66.150  23.651  89.263  1.00  0.00      0PR  C
ATOM   1748 HG21 ILE 0 114      66.785  22.796  88.949  1.00  0.00      0PR  H
ATOM   1749 HG22 ILE 0 114      66.395  24.510  88.605  1.00  0.00      0PR  H
ATOM   1750 HG23 ILE 0 114      66.421  23.919  90.306  1.00  0.00      0PR  H
ATOM   1751  CG1 ILE 0 114      64.297  22.136  90.138  1.00  0.00      0PR  C
ATOM   1752 HG11 ILE 0 114      63.211  21.902  90.067  1.00  0.00      0PR  H
ATOM   1753 HG12 ILE 0 114      64.852  21.219  89.836  1.00  0.00      0PR  H
ATOM   1754   CD ILE 0 114      64.632  22.409  91.614  1.00  0.00      0PR  C
ATOM   1755  HD1 ILE 0 114      64.400  21.516  92.234  1.00  0.00      0PR  H
ATOM   1756  HD2 ILE 0 114      65.712  22.645  91.733  1.00  0.00      0PR  H
ATOM   1757  HD3 ILE 0 114      64.040  23.263  92.006  1.00  0.00      0PR  H
ATOM   1758    C ILE 0 114      64.325  25.786  88.873  1.00  0.00      0PR  C
ATOM   1759    O ILE 0 114      64.889  26.550  89.655  1.00  0.00      0PR  O
ATOM   1760    N GLN 0 115      64.184  26.130  87.576  1.00  0.00      0PR  N
ATOM   1761   HN GLN 0 115      63.815  25.517  86.880  1.00  0.00      0PR  H
ATOM   1762   CA GLN 0 115      64.564  27.445  87.080  1.00  0.00      0PR  C
ATOM   1763   HA GLN 0 115      65.605  27.575  87.351  1.00  0.00      0PR  H
ATOM   1764   CB GLN 0 115      64.378  27.523  85.548  1.00  0.00      0PR  C
ATOM   1765  HB1 GLN 0 115      63.350  27.153  85.330  1.00  0.00      0PR  H
ATOM   1766  HB2 GLN 0 115      64.399  28.590  85.228  1.00  0.00      0PR  H
ATOM   1767   CG GLN 0 115      65.410  26.685  84.761  1.00  0.00      0PR  C
ATOM   1768  HG1 GLN 0 115      66.433  27.095  84.906  1.00  0.00      0PR  H
ATOM   1769  HG2 GLN 0 115      65.412  25.633  85.112  1.00  0.00      0PR  H
ATOM   1770   CD GLN 0 115      65.108  26.730  83.262  1.00  0.00      0PR  C
ATOM   1771  OE1 GLN 0 115      63.973  26.915  82.825  1.00  0.00      0PR  O
ATOM   1772  NE2 GLN 0 115      66.162  26.562  82.428  1.00  0.00      0PR  N
ATOM   1773 HE21 GLN 0 115      65.972  26.594  81.451  1.00  0.00      0PR  H
ATOM   1774 HE22 GLN 0 115      67.068  26.400  82.803  1.00  0.00      0PR  H
ATOM   1775    C GLN 0 115      63.778  28.586  87.716  1.00  0.00      0PR  C
ATOM   1776    O GLN 0 115      64.348  29.596  88.128  1.00  0.00      0PR  O
ATOM   1777    N CYS 0 116      62.449  28.436  87.864  1.00  0.00      0PR  N
ATOM   1778   HN CYS 0 116      61.953  27.659  87.481  1.00  0.00      0PR  H
ATOM   1779   CA CYS 0 116      61.623  29.388  88.594  1.00  0.00      0PR  C
ATOM   1780   HA CYS 0 116      61.810  30.347  88.125  1.00  0.00      0PR  H
ATOM   1781   CB CYS 0 116      60.111  29.096  88.429  1.00  0.00      0PR  C
ATOM   1782  HB1 CYS 0 116      59.953  28.022  88.679  1.00  0.00      0PR  H
ATOM   1783  HB2 CYS 0 116      59.531  29.674  89.181  1.00  0.00      0PR  H
ATOM   1784   SG CYS 0 116      59.570  29.420  86.714  1.00  0.00      0PR  S
ATOM   1785  HG1 CYS 0 116      58.304  29.027  86.862  1.00  0.00      0PR  H
ATOM   1786    C CYS 0 116      61.985  29.515  90.070  1.00  0.00      0PR  C
ATOM   1787    O CYS 0 116      62.060  30.619  90.597  1.00  0.00      0PR  O
ATOM   1788    N LEU 0 117      62.287  28.405  90.771  1.00  0.00      0PR  N
ATOM   1789   HN LEU 0 117      62.144  27.487  90.405  1.00  0.00      0PR  H
ATOM   1790   CA LEU 0 117      62.844  28.433  92.118  1.00  0.00      0PR  C
ATOM   1791   HA LEU 0 117      62.144  29.008  92.709  1.00  0.00      0PR  H
ATOM   1792   CB LEU 0 117      62.975  27.005  92.716  1.00  0.00      0PR  C
ATOM   1793  HB1 LEU 0 117      63.528  26.386  91.972  1.00  0.00      0PR  H
ATOM   1794  HB2 LEU 0 117      63.623  27.049  93.620  1.00  0.00      0PR  H
ATOM   1795   CG LEU 0 117      61.628  26.332  93.033  1.00  0.00      0PR  C
ATOM   1796   HG LEU 0 117      61.015  26.430  92.105  1.00  0.00      0PR  H
ATOM   1797  CD1 LEU 0 117      61.809  24.848  93.390  1.00  0.00      0PR  C
ATOM   1798 HD11 LEU 0 117      60.834  24.391  93.663  1.00  0.00      0PR  H
ATOM   1799 HD12 LEU 0 117      62.229  24.286  92.528  1.00  0.00      0PR  H
ATOM   1800 HD13 LEU 0 117      62.499  24.733  94.253  1.00  0.00      0PR  H
ATOM   1801  CD2 LEU 0 117      60.891  27.053  94.166  1.00  0.00      0PR  C
ATOM   1802 HD21 LEU 0 117      59.914  26.562  94.364  1.00  0.00      0PR  H
ATOM   1803 HD22 LEU 0 117      61.474  27.037  95.109  1.00  0.00      0PR  H
ATOM   1804 HD23 LEU 0 117      60.697  28.113  93.892  1.00  0.00      0PR  H
ATOM   1805    C LEU 0 117      64.195  29.122  92.210  1.00  0.00      0PR  C
ATOM   1806    O LEU 0 117      64.452  29.883  93.143  1.00  0.00      0PR  O
ATOM   1807    N GLY 0 118      65.084  28.906  91.220  1.00  0.00      0PR  N
ATOM   1808   HN GLY 0 118      64.902  28.249  90.489  1.00  0.00      0PR  H
ATOM   1809   CA GLY 0 118      66.362  29.604  91.139  1.00  0.00      0PR  C
ATOM   1810  HA1 GLY 0 118      66.889  29.176  90.296  1.00  0.00      0PR  H
ATOM   1811  HA2 GLY 0 118      66.855  29.458  92.091  1.00  0.00      0PR  H
ATOM   1812    C GLY 0 118      66.235  31.081  90.906  1.00  0.00      0PR  C
ATOM   1813    O GLY 0 118      66.941  31.879  91.512  1.00  0.00      0PR  O
ATOM   1814    N ALA 0 119      65.274  31.504  90.071  1.00  0.00      0PR  N
ATOM   1815   HN ALA 0 119      64.758  30.864  89.502  1.00  0.00      0PR  H
ATOM   1816   CA ALA 0 119      64.910  32.898  89.926  1.00  0.00      0PR  C
ATOM   1817   HA ALA 0 119      65.797  33.480  89.701  1.00  0.00      0PR  H
ATOM   1818   CB ALA 0 119      63.923  33.021  88.751  1.00  0.00      0PR  C
ATOM   1819  HB1 ALA 0 119      64.391  32.621  87.827  1.00  0.00      0PR  H
ATOM   1820  HB2 ALA 0 119      62.996  32.438  88.945  1.00  0.00      0PR  H
ATOM   1821  HB3 ALA 0 119      63.641  34.079  88.563  1.00  0.00      0PR  H
ATOM   1822    C ALA 0 119      64.304  33.506  91.188  1.00  0.00      0PR  C
ATOM   1823    O ALA 0 119      64.670  34.603  91.601  1.00  0.00      0PR  O
ATOM   1824    N GLU 0 120      63.370  32.786  91.842  1.00  0.00      0PR  N
ATOM   1825   HN GLU 0 120      63.088  31.885  91.523  1.00  0.00      0PR  H
ATOM   1826   CA GLU 0 120      62.691  33.225  93.044  1.00  0.00      0PR  C
ATOM   1827   HA GLU 0 120      62.289  34.205  92.822  1.00  0.00      0PR  H
ATOM   1828   CB GLU 0 120      61.496  32.291  93.336  1.00  0.00      0PR  C
ATOM   1829  HB1 GLU 0 120      60.858  32.247  92.422  1.00  0.00      0PR  H
ATOM   1830  HB2 GLU 0 120      61.861  31.253  93.503  1.00  0.00      0PR  H
ATOM   1831   CG GLU 0 120      60.631  32.746  94.532  1.00  0.00      0PR  C
ATOM   1832  HG1 GLU 0 120      61.142  32.486  95.477  1.00  0.00      0PR  H
ATOM   1833  HG2 GLU 0 120      60.454  33.839  94.502  1.00  0.00      0PR  H
ATOM   1834   CD GLU 0 120      59.291  32.035  94.575  1.00  0.00      0PR  C
ATOM   1835  OE1 GLU 0 120      58.444  32.254  93.680  1.00  0.00      0PR  O
ATOM   1836  OE2 GLU 0 120      59.100  31.245  95.537  1.00  0.00      0PR  O
ATOM   1837    C GLU 0 120      63.572  33.366  94.275  1.00  0.00      0PR  C
ATOM   1838    O GLU 0 120      63.489  34.361  94.992  1.00  0.00      0PR  O
ATOM   1839    N LEU 0 121      64.464  32.392  94.551  1.00  0.00      0PR  N
ATOM   1840   HN LEU 0 121      64.620  31.585  93.985  1.00  0.00      0PR  H
ATOM   1841   CA LEU 0 121      65.298  32.454  95.746  1.00  0.00      0PR  C
ATOM   1842   HA LEU 0 121      64.843  33.198  96.387  1.00  0.00      0PR  H
ATOM   1843   CB LEU 0 121      65.332  31.101  96.503  1.00  0.00      0PR  C
ATOM   1844  HB1 LEU 0 121      65.919  30.389  95.878  1.00  0.00      0PR  H
ATOM   1845  HB2 LEU 0 121      65.907  31.229  97.446  1.00  0.00      0PR  H
ATOM   1846   CG LEU 0 121      63.951  30.472  96.799  1.00  0.00      0PR  C
ATOM   1847   HG LEU 0 121      63.524  30.224  95.798  1.00  0.00      0PR  H
ATOM   1848  CD1 LEU 0 121      64.120  29.196  97.635  1.00  0.00      0PR  C
ATOM   1849 HD11 LEU 0 121      63.130  28.765  97.892  1.00  0.00      0PR  H
ATOM   1850 HD12 LEU 0 121      64.698  28.433  97.070  1.00  0.00      0PR  H
ATOM   1851 HD13 LEU 0 121      64.660  29.415  98.581  1.00  0.00      0PR  H
ATOM   1852  CD2 LEU 0 121      62.976  31.423  97.510  1.00  0.00      0PR  C
ATOM   1853 HD21 LEU 0 121      61.999  30.920  97.678  1.00  0.00      0PR  H
ATOM   1854 HD22 LEU 0 121      63.362  31.743  98.499  1.00  0.00      0PR  H
ATOM   1855 HD23 LEU 0 121      62.798  32.331  96.894  1.00  0.00      0PR  H
ATOM   1856    C LEU 0 121      66.726  32.912  95.449  1.00  0.00      0PR  C
ATOM   1857    O LEU 0 121      67.534  33.073  96.359  1.00  0.00      0PR  O
ATOM   1858    N GLY 0 122      67.072  33.179  94.170  1.00  0.00      0PR  N
ATOM   1859   HN GLY 0 122      66.443  33.002  93.414  1.00  0.00      0PR  H
ATOM   1860   CA GLY 0 122      68.373  33.742  93.793  1.00  0.00      0PR  C
ATOM   1861  HA1 GLY 0 122      68.596  34.472  94.559  1.00  0.00      0PR  H
ATOM   1862  HA2 GLY 0 122      68.228  34.161  92.806  1.00  0.00      0PR  H
ATOM   1863    C GLY 0 122      69.537  32.767  93.720  1.00  0.00      0PR  C
ATOM   1864    O GLY 0 122      70.628  33.059  94.206  1.00  0.00      0PR  O
ATOM   1865    N PHE 0 123      69.342  31.578  93.113  1.00  0.00      0PR  N
ATOM   1866   HN PHE 0 123      68.449  31.316  92.749  1.00  0.00      0PR  H
ATOM   1867   CA PHE 0 123      70.383  30.578  92.929  1.00  0.00      0PR  C
ATOM   1868   HA PHE 0 123      71.305  31.062  93.226  1.00  0.00      0PR  H
ATOM   1869   CB PHE 0 123      70.234  29.364  93.901  1.00  0.00      0PR  C
ATOM   1870  HB1 PHE 0 123      71.057  28.641  93.710  1.00  0.00      0PR  H
ATOM   1871  HB2 PHE 0 123      70.321  29.686  94.961  1.00  0.00      0PR  H
ATOM   1872   CG PHE 0 123      68.969  28.565  93.757  1.00  0.00      0PR  C
ATOM   1873  CD1 PHE 0 123      68.832  27.629  92.717  1.00  0.00      0PR  C
ATOM   1874  HD1 PHE 0 123      69.623  27.521  91.987  1.00  0.00      0PR  H
ATOM   1875  CE1 PHE 0 123      67.679  26.839  92.610  1.00  0.00      0PR  C
ATOM   1876  HE1 PHE 0 123      67.574  26.145  91.788  1.00  0.00      0PR  H
ATOM   1877   CZ PHE 0 123      66.670  26.948  93.572  1.00  0.00      0PR  C
ATOM   1878   HZ PHE 0 123      65.801  26.307  93.520  1.00  0.00      0PR  H
ATOM   1879  CD2 PHE 0 123      67.934  28.685  94.699  1.00  0.00      0PR  C
ATOM   1880  HD2 PHE 0 123      68.006  29.418  95.490  1.00  0.00      0PR  H
ATOM   1881  CE2 PHE 0 123      66.790  27.881  94.609  1.00  0.00      0PR  C
ATOM   1882  HE2 PHE 0 123      66.001  27.983  95.341  1.00  0.00      0PR  H
ATOM   1883    C PHE 0 123      70.548  30.158  91.476  1.00  0.00      0PR  C
ATOM   1884    O PHE 0 123      69.593  29.917  90.736  1.00  0.00      0PR  O
ATOM   1885    N GLU 0 124      71.813  30.068  91.030  1.00  0.00      0PR  N
ATOM   1886   HN GLU 0 124      72.589  30.304  91.608  1.00  0.00      0PR  H
ATOM   1887   CA GLU 0 124      72.181  29.630  89.698  1.00  0.00      0PR  C
ATOM   1888   HA GLU 0 124      71.621  30.239  89.000  1.00  0.00      0PR  H
ATOM   1889   CB GLU 0 124      73.685  29.869  89.429  1.00  0.00      0PR  C
ATOM   1890  HB1 GLU 0 124      74.269  29.284  90.175  1.00  0.00      0PR  H
ATOM   1891  HB2 GLU 0 124      73.959  29.454  88.433  1.00  0.00      0PR  H
ATOM   1892   CG GLU 0 124      74.088  31.359  89.518  1.00  0.00      0PR  C
ATOM   1893  HG1 GLU 0 124      73.748  31.776  90.484  1.00  0.00      0PR  H
ATOM   1894  HG2 GLU 0 124      75.187  31.478  89.436  1.00  0.00      0PR  H
ATOM   1895   CD GLU 0 124      73.415  32.194  88.433  1.00  0.00      0PR  C
ATOM   1896  OE1 GLU 0 124      73.754  31.972  87.243  1.00  0.00      0PR  O
ATOM   1897  OE2 GLU 0 124      72.563  33.046  88.782  1.00  0.00      0PR  O
ATOM   1898    C GLU 0 124      71.832  28.177  89.411  1.00  0.00      0PR  C
ATOM   1899    O GLU 0 124      71.806  27.332  90.307  1.00  0.00      0PR  O
ATOM   1900    N VAL 0 125      71.539  27.826  88.143  1.00  0.00      0PR  N
ATOM   1901   HN VAL 0 125      71.560  28.454  87.368  1.00  0.00      0PR  H
ATOM   1902   CA VAL 0 125      71.158  26.458  87.801  1.00  0.00      0PR  C
ATOM   1903   HA VAL 0 125      71.328  25.840  88.674  1.00  0.00      0PR  H
ATOM   1904   CB VAL 0 125      69.681  26.281  87.439  1.00  0.00      0PR  C
ATOM   1905   HB VAL 0 125      69.478  26.906  86.535  1.00  0.00      0PR  H
ATOM   1906  CG1 VAL 0 125      69.358  24.808  87.110  1.00  0.00      0PR  C
ATOM   1907 HG11 VAL 0 125      68.276  24.691  86.888  1.00  0.00      0PR  H
ATOM   1908 HG12 VAL 0 125      69.918  24.454  86.220  1.00  0.00      0PR  H
ATOM   1909 HG13 VAL 0 125      69.605  24.150  87.971  1.00  0.00      0PR  H
ATOM   1910  CG2 VAL 0 125      68.829  26.726  88.641  1.00  0.00      0PR  C
ATOM   1911 HG21 VAL 0 125      67.748  26.575  88.433  1.00  0.00      0PR  H
ATOM   1912 HG22 VAL 0 125      69.095  26.140  89.547  1.00  0.00      0PR  H
ATOM   1913 HG23 VAL 0 125      68.980  27.802  88.865  1.00  0.00      0PR  H
ATOM   1914    C VAL 0 125      72.035  25.929  86.692  1.00  0.00      0PR  C
ATOM   1915    O VAL 0 125      72.176  26.543  85.639  1.00  0.00      0PR  O
ATOM   1916    N LEU 0 126      72.653  24.747  86.893  1.00  0.00      0PR  N
ATOM   1917   HN LEU 0 126      72.587  24.211  87.732  1.00  0.00      0PR  H
ATOM   1918   CA LEU 0 126      73.486  24.152  85.869  1.00  0.00      0PR  C
ATOM   1919   HA LEU 0 126      73.307  24.701  84.954  1.00  0.00      0PR  H
ATOM   1920   CB LEU 0 126      74.984  24.267  86.250  1.00  0.00      0PR  C
ATOM   1921  HB1 LEU 0 126      75.215  25.352  86.356  1.00  0.00      0PR  H
ATOM   1922  HB2 LEU 0 126      75.137  23.820  87.256  1.00  0.00      0PR  H
ATOM   1923   CG LEU 0 126      76.012  23.668  85.266  1.00  0.00      0PR  C
ATOM   1924   HG LEU 0 126      75.758  22.588  85.138  1.00  0.00      0PR  H
ATOM   1925  CD1 LEU 0 126      75.989  24.373  83.906  1.00  0.00      0PR  C
ATOM   1926 HD11 LEU 0 126      76.771  23.954  83.236  1.00  0.00      0PR  H
ATOM   1927 HD12 LEU 0 126      75.001  24.242  83.414  1.00  0.00      0PR  H
ATOM   1928 HD13 LEU 0 126      76.181  25.461  84.024  1.00  0.00      0PR  H
ATOM   1929  CD2 LEU 0 126      77.417  23.756  85.884  1.00  0.00      0PR  C
ATOM   1930 HD21 LEU 0 126      78.170  23.312  85.197  1.00  0.00      0PR  H
ATOM   1931 HD22 LEU 0 126      77.715  24.807  86.076  1.00  0.00      0PR  H
ATOM   1932 HD23 LEU 0 126      77.455  23.200  86.846  1.00  0.00      0PR  H
ATOM   1933    C LEU 0 126      73.075  22.711  85.628  1.00  0.00      0PR  C
ATOM   1934    O LEU 0 126      73.157  21.844  86.496  1.00  0.00      0PR  O
ATOM   1935    N SER 0 127      72.631  22.417  84.395  1.00  0.00      0PR  N
ATOM   1936   HN SER 0 127      72.345  23.118  83.741  1.00  0.00      0PR  H
ATOM   1937   CA SER 0 127      72.523  21.056  83.894  1.00  0.00      0PR  C
ATOM   1938   HA SER 0 127      72.762  20.371  84.696  1.00  0.00      0PR  H
ATOM   1939   CB SER 0 127      71.148  20.754  83.251  1.00  0.00      0PR  C
ATOM   1940  HB1 SER 0 127      70.362  20.918  84.022  1.00  0.00      0PR  H
ATOM   1941  HB2 SER 0 127      70.945  21.466  82.419  1.00  0.00      0PR  H
ATOM   1942   OG SER 0 127      71.089  19.406  82.807  1.00  0.00      0PR  O
ATOM   1943  HG1 SER 0 127      70.162  19.207  82.626  1.00  0.00      0PR  H
ATOM   1944    C SER 0 127      73.620  20.935  82.856  1.00  0.00      0PR  C
ATOM   1945    O SER 0 127      73.552  21.571  81.809  1.00  0.00      0PR  O
ATOM   1946    N LEU 0 128      74.714  20.191  83.148  1.00  0.00      0PR  N
ATOM   1947   HN LEU 0 128      74.816  19.624  83.962  1.00  0.00      0PR  H
ATOM   1948   CA LEU 0 128      75.871  20.170  82.252  1.00  0.00      0PR  C
ATOM   1949   HA LEU 0 128      76.070  21.208  82.022  1.00  0.00      0PR  H
ATOM   1950   CB LEU 0 128      77.157  19.576  82.933  1.00  0.00      0PR  C
ATOM   1951  HB1 LEU 0 128      77.354  20.180  83.848  1.00  0.00      0PR  H
ATOM   1952  HB2 LEU 0 128      76.936  18.544  83.287  1.00  0.00      0PR  H
ATOM   1953   CG LEU 0 128      78.436  19.590  82.029  1.00  0.00      0PR  C
ATOM   1954   HG LEU 0 128      78.073  18.927  81.207  1.00  0.00      0PR  H
ATOM   1955  CD1 LEU 0 128      78.724  20.995  81.495  1.00  0.00      0PR  C
ATOM   1956 HD11 LEU 0 128      79.660  20.998  80.896  1.00  0.00      0PR  H
ATOM   1957 HD12 LEU 0 128      77.893  21.345  80.847  1.00  0.00      0PR  H
ATOM   1958 HD13 LEU 0 128      78.845  21.715  82.332  1.00  0.00      0PR  H
ATOM   1959  CD2 LEU 0 128      79.742  18.989  82.586  1.00  0.00      0PR  C
ATOM   1960 HD21 LEU 0 128      80.551  19.054  81.827  1.00  0.00      0PR  H
ATOM   1961 HD22 LEU 0 128      80.086  19.525  83.493  1.00  0.00      0PR  H
ATOM   1962 HD23 LEU 0 128      79.597  17.918  82.848  1.00  0.00      0PR  H
ATOM   1963    C LEU 0 128      75.636  19.443  80.933  1.00  0.00      0PR  C
ATOM   1964    O LEU 0 128      76.006  19.918  79.861  1.00  0.00      0PR  O
ATOM   1965    N GLY 0 129      75.021  18.250  80.968  1.00  0.00      0PR  N
ATOM   1966   HN GLY 0 129      74.624  17.866  81.801  1.00  0.00      0PR  H
ATOM   1967   CA GLY 0 129      74.894  17.432  79.775  1.00  0.00      0PR  C
ATOM   1968  HA1 GLY 0 129      75.770  16.804  79.697  1.00  0.00      0PR  H
ATOM   1969  HA2 GLY 0 129      74.736  18.082  78.925  1.00  0.00      0PR  H
ATOM   1970    C GLY 0 129      73.699  16.545  79.904  1.00  0.00      0PR  C
ATOM   1971    O GLY 0 129      73.142  16.401  80.985  1.00  0.00      0PR  O
ATOM   1972    N SER 0 130      73.268  15.918  78.797  1.00  0.00      0PR  N
ATOM   1973   HN SER 0 130      73.751  15.948  77.921  1.00  0.00      0PR  H
ATOM   1974   CA SER 0 130      72.043  15.129  78.776  1.00  0.00      0PR  C
ATOM   1975   HA SER 0 130      71.587  15.323  79.738  1.00  0.00      0PR  H
ATOM   1976   CB SER 0 130      71.164  15.560  77.582  1.00  0.00      0PR  C
ATOM   1977  HB1 SER 0 130      70.315  14.844  77.500  1.00  0.00      0PR  H
ATOM   1978  HB2 SER 0 130      70.725  16.567  77.766  1.00  0.00      0PR  H
ATOM   1979   OG SER 0 130      71.919  15.531  76.368  1.00  0.00      0PR  O
ATOM   1980  HG1 SER 0 130      71.288  15.586  75.640  1.00  0.00      0PR  H
ATOM   1981    C SER 0 130      72.234  13.632  78.663  1.00  0.00      0PR  C
ATOM   1982    O SER 0 130      71.270  12.888  78.767  1.00  0.00      0PR  O
ATOM   1983    N HSD 0 131      73.478  13.159  78.462  1.00  0.00      0PR  N
ATOM   1984   HN HSD 0 131      74.231  13.801  78.323  1.00  0.00      0PR  H
ATOM   1985   CA HSD 0 131      73.850  11.746  78.428  1.00  0.00      0PR  C
ATOM   1986   HA HSD 0 131      74.891  11.758  78.130  1.00  0.00      0PR  H
ATOM   1987   CB HSD 0 131      74.196  11.171  79.849  1.00  0.00      0PR  C
ATOM   1988  HB1 HSD 0 131      74.872  10.297  79.731  1.00  0.00      0PR  H
ATOM   1989  HB2 HSD 0 131      74.756  11.934  80.433  1.00  0.00      0PR  H
ATOM   1990  ND1 HSD 0 131      72.486   9.469  80.494  1.00  0.00      0PR  N
ATOM   1991  HD1 HSD 0 131      72.916   8.695  80.029  1.00  0.00      0PR  H
ATOM   1992   CG HSD 0 131      73.056  10.707  80.719  1.00  0.00      0PR  C
ATOM   1993  CE1 HSD 0 131      71.328   9.506  81.122  1.00  0.00      0PR  C
ATOM   1994  HE1 HSD 0 131      70.603   8.688  81.111  1.00  0.00      0PR  H
ATOM   1995  NE2 HSD 0 131      71.154  10.672  81.783  1.00  0.00      0PR  N
ATOM   1996  CD2 HSD 0 131      72.277  11.435  81.547  1.00  0.00      0PR  C
ATOM   1997  HD2 HSD 0 131      72.433  12.431  81.945  1.00  0.00      0PR  H
ATOM   1998    C HSD 0 131      73.100  10.791  77.454  1.00  0.00      0PR  C
ATOM   1999    O HSD 0 131      72.174  10.062  77.767  1.00  0.00      0PR  O
ATOM   2000    N SER 0 132      73.514  10.746  76.176  1.00  0.00      0PR  N
ATOM   2001   HN SER 0 132      74.177  11.388  75.792  1.00  0.00      0PR  H
ATOM   2002   CA SER 0 132      73.019   9.730  75.208  1.00  0.00      0PR  C
ATOM   2003   HA SER 0 132      72.821   8.821  75.761  1.00  0.00      0PR  H
ATOM   2004   CB SER 0 132      71.699  10.039  74.427  1.00  0.00      0PR  C
ATOM   2005  HB1 SER 0 132      71.023  10.611  75.103  1.00  0.00      0PR  H
ATOM   2006  HB2 SER 0 132      71.912  10.689  73.549  1.00  0.00      0PR  H
ATOM   2007   OG SER 0 132      71.043   8.829  74.032  1.00  0.00      0PR  O
ATOM   2008  HG1 SER 0 132      70.147   9.067  73.763  1.00  0.00      0PR  H
ATOM   2009    C SER 0 132      74.148   9.429  74.236  1.00  0.00      0PR  C
ATOM   2010    O SER 0 132      75.246   9.936  74.447  1.00  0.00      0PR  O
ATOM   2011    N LEU 0 133      74.007   8.592  73.177  1.00  0.00      0PR  N
ATOM   2012   HN LEU 0 133      73.198   8.045  72.967  1.00  0.00      0PR  H
ATOM   2013   CA LEU 0 133      75.116   8.432  72.212  1.00  0.00      0PR  C
ATOM   2014   HA LEU 0 133      76.014   8.339  72.809  1.00  0.00      0PR  H
ATOM   2015   CB LEU 0 133      75.053   7.206  71.245  1.00  0.00      0PR  C
ATOM   2016  HB1 LEU 0 133      74.040   7.205  70.780  1.00  0.00      0PR  H
ATOM   2017  HB2 LEU 0 133      75.774   7.364  70.412  1.00  0.00      0PR  H
ATOM   2018   CG LEU 0 133      75.283   5.793  71.836  1.00  0.00      0PR  C
ATOM   2019   HG LEU 0 133      74.416   5.645  72.524  1.00  0.00      0PR  H
ATOM   2020  CD1 LEU 0 133      75.264   4.749  70.702  1.00  0.00      0PR  C
ATOM   2021 HD11 LEU 0 133      75.476   3.734  71.102  1.00  0.00      0PR  H
ATOM   2022 HD12 LEU 0 133      74.270   4.729  70.205  1.00  0.00      0PR  H
ATOM   2023 HD13 LEU 0 133      76.034   4.987  69.937  1.00  0.00      0PR  H
ATOM   2024  CD2 LEU 0 133      76.573   5.599  72.650  1.00  0.00      0PR  C
ATOM   2025 HD21 LEU 0 133      76.629   4.561  73.042  1.00  0.00      0PR  H
ATOM   2026 HD22 LEU 0 133      77.476   5.776  72.032  1.00  0.00      0PR  H
ATOM   2027 HD23 LEU 0 133      76.597   6.299  73.513  1.00  0.00      0PR  H
ATOM   2028    C LEU 0 133      75.296   9.643  71.293  1.00  0.00      0PR  C
ATOM   2029    O LEU 0 133      76.396   9.885  70.798  1.00  0.00      0PR  O
ATOM   2030    N TYR 0 134      74.219  10.414  71.032  1.00  0.00      0PR  N
ATOM   2031   HN TYR 0 134      73.359  10.309  71.530  1.00  0.00      0PR  H
ATOM   2032   CA TYR 0 134      74.207  11.455  70.018  1.00  0.00      0PR  C
ATOM   2033   HA TYR 0 134      75.243  11.734  69.868  1.00  0.00      0PR  H
ATOM   2034   CB TYR 0 134      73.493  10.971  68.726  1.00  0.00      0PR  C
ATOM   2035  HB1 TYR 0 134      72.486  10.579  68.990  1.00  0.00      0PR  H
ATOM   2036  HB2 TYR 0 134      73.341  11.816  68.020  1.00  0.00      0PR  H
ATOM   2037   CG TYR 0 134      74.278   9.866  68.087  1.00  0.00      0PR  C
ATOM   2038  CD1 TYR 0 134      73.720   8.585  67.974  1.00  0.00      0PR  C
ATOM   2039  HD1 TYR 0 134      72.729   8.394  68.363  1.00  0.00      0PR  H
ATOM   2040  CE1 TYR 0 134      74.448   7.544  67.379  1.00  0.00      0PR  C
ATOM   2041  HE1 TYR 0 134      74.016   6.558  67.281  1.00  0.00      0PR  H
ATOM   2042   CZ TYR 0 134      75.748   7.773  66.913  1.00  0.00      0PR  C
ATOM   2043   OH TYR 0 134      76.488   6.739  66.306  1.00  0.00      0PR  O
ATOM   2044   HH TYR 0 134      77.313   7.118  65.998  1.00  0.00      0PR  H
ATOM   2045  CD2 TYR 0 134      75.583  10.087  67.614  1.00  0.00      0PR  C
ATOM   2046  HD2 TYR 0 134      76.045  11.057  67.736  1.00  0.00      0PR  H
ATOM   2047  CE2 TYR 0 134      76.314   9.046  67.029  1.00  0.00      0PR  C
ATOM   2048  HE2 TYR 0 134      77.322   9.224  66.687  1.00  0.00      0PR  H
ATOM   2049    C TYR 0 134      73.469  12.700  70.466  1.00  0.00      0PR  C
ATOM   2050    O TYR 0 134      72.736  12.712  71.453  1.00  0.00      0PR  O
ATOM   2051    N ASP 0 135      73.649  13.783  69.683  1.00  0.00      0PR  N
ATOM   2052   HN ASP 0 135      74.394  13.834  69.023  1.00  0.00      0PR  H
ATOM   2053   CA ASP 0 135      72.821  14.967  69.691  1.00  0.00      0PR  C
ATOM   2054   HA ASP 0 135      72.410  15.082  70.687  1.00  0.00      0PR  H
ATOM   2055   CB ASP 0 135      73.665  16.197  69.249  1.00  0.00      0PR  C
ATOM   2056  HB1 ASP 0 135      74.441  16.401  70.014  1.00  0.00      0PR  H
ATOM   2057  HB2 ASP 0 135      74.171  15.997  68.284  1.00  0.00      0PR  H
ATOM   2058   CG ASP 0 135      72.842  17.464  69.099  1.00  0.00      0PR  C
ATOM   2059  OD1 ASP 0 135      71.807  17.602  69.799  1.00  0.00      0PR  O
ATOM   2060  OD2 ASP 0 135      73.190  18.251  68.185  1.00  0.00      0PR  O
ATOM   2061    C ASP 0 135      71.638  14.750  68.747  1.00  0.00      0PR  C
ATOM   2062    O ASP 0 135      71.794  14.407  67.572  1.00  0.00      0PR  O
ATOM   2063    N THR 0 136      70.410  14.980  69.253  1.00  0.00      0PR  N
ATOM   2064   HN THR 0 136      70.262  15.127  70.230  1.00  0.00      0PR  H
ATOM   2065   CA THR 0 136      69.195  15.038  68.447  1.00  0.00      0PR  C
ATOM   2066   HA THR 0 136      69.188  14.130  67.860  1.00  0.00      0PR  H
ATOM   2067   CB THR 0 136      67.891  15.113  69.249  1.00  0.00      0PR  C
ATOM   2068   HB THR 0 136      68.029  15.937  69.990  1.00  0.00      0PR  H
ATOM   2069  OG1 THR 0 136      67.683  13.915  69.975  1.00  0.00      0PR  O
ATOM   2070  HG1 THR 0 136      66.847  14.037  70.437  1.00  0.00      0PR  H
ATOM   2071  CG2 THR 0 136      66.646  15.227  68.356  1.00  0.00      0PR  C
ATOM   2072 HG21 THR 0 136      65.735  15.393  68.969  1.00  0.00      0PR  H
ATOM   2073 HG22 THR 0 136      66.748  16.085  67.657  1.00  0.00      0PR  H
ATOM   2074 HG23 THR 0 136      66.498  14.304  67.755  1.00  0.00      0PR  H
ATOM   2075    C THR 0 136      69.241  16.189  67.461  1.00  0.00      0PR  C
ATOM   2076    O THR 0 136      68.835  16.026  66.313  1.00  0.00      0PR  O
ATOM   2077    N GLN 0 137      69.765  17.377  67.845  1.00  0.00      0PR  N
ATOM   2078   HN GLN 0 137      70.177  17.531  68.741  1.00  0.00      0PR  H
ATOM   2079   CA GLN 0 137      69.769  18.542  66.972  1.00  0.00      0PR  C
ATOM   2080   HA GLN 0 137      68.740  18.696  66.668  1.00  0.00      0PR  H
ATOM   2081   CB GLN 0 137      70.219  19.819  67.722  1.00  0.00      0PR  C
ATOM   2082  HB1 GLN 0 137      69.641  19.854  68.674  1.00  0.00      0PR  H
ATOM   2083  HB2 GLN 0 137      71.290  19.718  68.012  1.00  0.00      0PR  H
ATOM   2084   CG GLN 0 137      69.995  21.141  66.947  1.00  0.00      0PR  C
ATOM   2085  HG1 GLN 0 137      70.430  21.996  67.506  1.00  0.00      0PR  H
ATOM   2086  HG2 GLN 0 137      70.484  21.101  65.951  1.00  0.00      0PR  H
ATOM   2087   CD GLN 0 137      68.509  21.453  66.758  1.00  0.00      0PR  C
ATOM   2088  OE1 GLN 0 137      67.723  21.455  67.709  1.00  0.00      0PR  O
ATOM   2089  NE2 GLN 0 137      68.093  21.740  65.505  1.00  0.00      0PR  N
ATOM   2090 HE21 GLN 0 137      67.126  21.947  65.388  1.00  0.00      0PR  H
ATOM   2091 HE22 GLN 0 137      68.743  21.723  64.753  1.00  0.00      0PR  H
ATOM   2092    C GLN 0 137      70.592  18.333  65.712  1.00  0.00      0PR  C
ATOM   2093    O GLN 0 137      70.108  18.560  64.608  1.00  0.00      0PR  O
ATOM   2094    N ARG 0 138      71.814  17.772  65.805  1.00  0.00      0PR  N
ATOM   2095   HN ARG 0 138      72.264  17.623  66.683  1.00  0.00      0PR  H
ATOM   2096   CA ARG 0 138      72.543  17.353  64.619  1.00  0.00      0PR  C
ATOM   2097   HA ARG 0 138      72.642  18.233  63.995  1.00  0.00      0PR  H
ATOM   2098   CB ARG 0 138      74.007  16.922  64.895  1.00  0.00      0PR  C
ATOM   2099  HB1 ARG 0 138      73.981  16.288  65.814  1.00  0.00      0PR  H
ATOM   2100  HB2 ARG 0 138      74.360  16.259  64.076  1.00  0.00      0PR  H
ATOM   2101   CG ARG 0 138      74.963  18.112  65.126  1.00  0.00      0PR  C
ATOM   2102  HG1 ARG 0 138      74.647  18.646  66.049  1.00  0.00      0PR  H
ATOM   2103  HG2 ARG 0 138      75.983  17.719  65.343  1.00  0.00      0PR  H
ATOM   2104   CD ARG 0 138      75.108  19.098  63.951  1.00  0.00      0PR  C
ATOM   2105  HD1 ARG 0 138      74.099  19.465  63.649  1.00  0.00      0PR  H
ATOM   2106  HD2 ARG 0 138      75.740  19.974  64.227  1.00  0.00      0PR  H
ATOM   2107   NE ARG 0 138      75.776  18.370  62.808  1.00  0.00      0PR  N
ATOM   2108   HE ARG 0 138      76.440  17.678  63.114  1.00  0.00      0PR  H
ATOM   2109   CZ ARG 0 138      75.534  18.597  61.509  1.00  0.00      0PR  C
ATOM   2110  NH1 ARG 0 138      74.565  19.411  61.103  1.00  0.00      0PR  N
ATOM   2111 HH11 ARG 0 138      74.389  19.543  60.138  1.00  0.00      0PR  H
ATOM   2112 HH12 ARG 0 138      73.952  19.761  61.815  1.00  0.00      0PR  H
ATOM   2113  NH2 ARG 0 138      76.292  17.997  60.589  1.00  0.00      0PR  N
ATOM   2114 HH21 ARG 0 138      76.179  18.223  59.632  1.00  0.00      0PR  H
ATOM   2115 HH22 ARG 0 138      77.084  17.499  60.917  1.00  0.00      0PR  H
ATOM   2116    C ARG 0 138      71.861  16.288  63.767  1.00  0.00      0PR  C
ATOM   2117    O ARG 0 138      71.948  16.350  62.543  1.00  0.00      0PR  O
ATOM   2118    N ILE 0 139      71.144  15.304  64.351  1.00  0.00      0PR  N
ATOM   2119   HN ILE 0 139      71.132  15.136  65.335  1.00  0.00      0PR  H
ATOM   2120   CA ILE 0 139      70.310  14.383  63.576  1.00  0.00      0PR  C
ATOM   2121   HA ILE 0 139      70.963  13.942  62.833  1.00  0.00      0PR  H
ATOM   2122   CB ILE 0 139      69.709  13.284  64.460  1.00  0.00      0PR  C
ATOM   2123   HB ILE 0 139      69.289  13.832  65.341  1.00  0.00      0PR  H
ATOM   2124  CG2 ILE 0 139      68.638  12.450  63.718  1.00  0.00      0PR  C
ATOM   2125 HG21 ILE 0 139      68.115  11.770  64.423  1.00  0.00      0PR  H
ATOM   2126 HG22 ILE 0 139      67.874  13.108  63.254  1.00  0.00      0PR  H
ATOM   2127 HG23 ILE 0 139      69.100  11.831  62.918  1.00  0.00      0PR  H
ATOM   2128  CG1 ILE 0 139      70.833  12.366  64.989  1.00  0.00      0PR  C
ATOM   2129 HG11 ILE 0 139      71.270  11.783  64.148  1.00  0.00      0PR  H
ATOM   2130 HG12 ILE 0 139      71.648  12.999  65.408  1.00  0.00      0PR  H
ATOM   2131   CD ILE 0 139      70.376  11.394  66.083  1.00  0.00      0PR  C
ATOM   2132  HD1 ILE 0 139      71.239  10.805  66.461  1.00  0.00      0PR  H
ATOM   2133  HD2 ILE 0 139      69.931  11.947  66.938  1.00  0.00      0PR  H
ATOM   2134  HD3 ILE 0 139      69.619  10.682  65.692  1.00  0.00      0PR  H
ATOM   2135    C ILE 0 139      69.207  15.117  62.816  1.00  0.00      0PR  C
ATOM   2136    O ILE 0 139      68.955  14.841  61.642  1.00  0.00      0PR  O
ATOM   2137    N LEU 0 140      68.543  16.106  63.453  1.00  0.00      0PR  N
ATOM   2138   HN LEU 0 140      68.673  16.308  64.421  1.00  0.00      0PR  H
ATOM   2139   CA LEU 0 140      67.579  16.965  62.787  1.00  0.00      0PR  C
ATOM   2140   HA LEU 0 140      66.853  16.303  62.334  1.00  0.00      0PR  H
ATOM   2141   CB LEU 0 140      66.876  17.927  63.784  1.00  0.00      0PR  C
ATOM   2142  HB1 LEU 0 140      67.673  18.530  64.278  1.00  0.00      0PR  H
ATOM   2143  HB2 LEU 0 140      66.253  18.650  63.212  1.00  0.00      0PR  H
ATOM   2144   CG LEU 0 140      66.033  17.240  64.875  1.00  0.00      0PR  C
ATOM   2145   HG LEU 0 140      66.733  16.574  65.436  1.00  0.00      0PR  H
ATOM   2146  CD1 LEU 0 140      65.446  18.292  65.820  1.00  0.00      0PR  C
ATOM   2147 HD11 LEU 0 140      64.797  17.811  66.584  1.00  0.00      0PR  H
ATOM   2148 HD12 LEU 0 140      66.257  18.840  66.347  1.00  0.00      0PR  H
ATOM   2149 HD13 LEU 0 140      64.833  19.027  65.257  1.00  0.00      0PR  H
ATOM   2150  CD2 LEU 0 140      64.916  16.370  64.293  1.00  0.00      0PR  C
ATOM   2151 HD21 LEU 0 140      64.345  15.878  65.109  1.00  0.00      0PR  H
ATOM   2152 HD22 LEU 0 140      64.201  16.969  63.695  1.00  0.00      0PR  H
ATOM   2153 HD23 LEU 0 140      65.340  15.578  63.639  1.00  0.00      0PR  H
ATOM   2154    C LEU 0 140      68.198  17.795  61.677  1.00  0.00      0PR  C
ATOM   2155    O LEU 0 140      67.732  17.747  60.544  1.00  0.00      0PR  O
ATOM   2156    N ASP 0 141      69.309  18.505  61.941  1.00  0.00      0PR  N
ATOM   2157   HN ASP 0 141      69.737  18.493  62.841  1.00  0.00      0PR  H
ATOM   2158   CA ASP 0 141      70.010  19.351  60.991  1.00  0.00      0PR  C
ATOM   2159   HA ASP 0 141      69.281  20.068  60.630  1.00  0.00      0PR  H
ATOM   2160   CB ASP 0 141      71.193  20.064  61.690  1.00  0.00      0PR  C
ATOM   2161  HB1 ASP 0 141      71.838  19.306  62.178  1.00  0.00      0PR  H
ATOM   2162  HB2 ASP 0 141      71.805  20.620  60.952  1.00  0.00      0PR  H
ATOM   2163   CG ASP 0 141      70.781  21.048  62.779  1.00  0.00      0PR  C
ATOM   2164  OD1 ASP 0 141      69.573  21.299  63.013  1.00  0.00      0PR  O
ATOM   2165  OD2 ASP 0 141      71.749  21.562  63.399  1.00  0.00      0PR  O
ATOM   2166    C ASP 0 141      70.523  18.584  59.765  1.00  0.00      0PR  C
ATOM   2167    O ASP 0 141      70.427  19.062  58.636  1.00  0.00      0PR  O
ATOM   2168    N ILE 0 142      71.057  17.350  59.941  1.00  0.00      0PR  N
ATOM   2169   HN ILE 0 142      71.259  16.980  60.846  1.00  0.00      0PR  H
ATOM   2170   CA ILE 0 142      71.389  16.445  58.834  1.00  0.00      0PR  C
ATOM   2171   HA ILE 0 142      72.010  17.022  58.160  1.00  0.00      0PR  H
ATOM   2172   CB ILE 0 142      72.146  15.192  59.309  1.00  0.00      0PR  C
ATOM   2173   HB ILE 0 142      71.536  14.803  60.163  1.00  0.00      0PR  H
ATOM   2174  CG2 ILE 0 142      72.349  14.172  58.160  1.00  0.00      0PR  C
ATOM   2175 HG21 ILE 0 142      72.754  13.217  58.553  1.00  0.00      0PR  H
ATOM   2176 HG22 ILE 0 142      71.385  13.947  57.656  1.00  0.00      0PR  H
ATOM   2177 HG23 ILE 0 142      73.059  14.564  57.402  1.00  0.00      0PR  H
ATOM   2178  CG1 ILE 0 142      73.534  15.544  59.893  1.00  0.00      0PR  C
ATOM   2179 HG11 ILE 0 142      74.223  15.844  59.071  1.00  0.00      0PR  H
ATOM   2180 HG12 ILE 0 142      73.428  16.422  60.570  1.00  0.00      0PR  H
ATOM   2181   CD ILE 0 142      74.163  14.392  60.688  1.00  0.00      0PR  C
ATOM   2182  HD1 ILE 0 142      75.129  14.714  61.135  1.00  0.00      0PR  H
ATOM   2183  HD2 ILE 0 142      73.490  14.071  61.512  1.00  0.00      0PR  H
ATOM   2184  HD3 ILE 0 142      74.362  13.518  60.034  1.00  0.00      0PR  H
ATOM   2185    C ILE 0 142      70.159  16.011  58.036  1.00  0.00      0PR  C
ATOM   2186    O ILE 0 142      70.179  15.954  56.809  1.00  0.00      0PR  O
ATOM   2187    N ASN 0 143      69.034  15.690  58.708  1.00  0.00      0PR  N
ATOM   2188   HN ASN 0 143      68.917  15.840  59.688  1.00  0.00      0PR  H
ATOM   2189   CA ASN 0 143      67.884  15.089  58.048  1.00  0.00      0PR  C
ATOM   2190   HA ASN 0 143      68.292  14.580  57.181  1.00  0.00      0PR  H
ATOM   2191   CB ASN 0 143      67.224  14.088  59.041  1.00  0.00      0PR  C
ATOM   2192  HB1 ASN 0 143      68.019  13.410  59.420  1.00  0.00      0PR  H
ATOM   2193  HB2 ASN 0 143      66.804  14.630  59.913  1.00  0.00      0PR  H
ATOM   2194   CG ASN 0 143      66.131  13.202  58.428  1.00  0.00      0PR  C
ATOM   2195  OD1 ASN 0 143      66.308  12.439  57.471  1.00  0.00      0PR  O
ATOM   2196  ND2 ASN 0 143      64.929  13.291  59.038  1.00  0.00      0PR  N
ATOM   2197 HD21 ASN 0 143      64.191  12.724  58.681  1.00  0.00      0PR  H
ATOM   2198 HD22 ASN 0 143      64.813  13.883  59.830  1.00  0.00      0PR  H
ATOM   2199    C ASN 0 143      66.871  16.125  57.545  1.00  0.00      0PR  C
ATOM   2200    O ASN 0 143      65.843  15.764  56.977  1.00  0.00      0PR  O
ATOM   2201    N GLY 0 144      67.152  17.436  57.700  1.00  0.00      0PR  N
ATOM   2202   HN GLY 0 144      67.935  17.732  58.247  1.00  0.00      0PR  H
ATOM   2203   CA GLY 0 144      66.359  18.509  57.098  1.00  0.00      0PR  C
ATOM   2204  HA1 GLY 0 144      65.685  18.024  56.406  1.00  0.00      0PR  H
ATOM   2205  HA2 GLY 0 144      67.069  19.180  56.631  1.00  0.00      0PR  H
ATOM   2206    C GLY 0 144      65.531  19.312  58.069  1.00  0.00      0PR  C
ATOM   2207    O GLY 0 144      64.607  20.013  57.670  1.00  0.00      0PR  O
ATOM   2208    N GLY 0 145      65.815  19.220  59.380  1.00  0.00      0PR  N
ATOM   2209   HN GLY 0 145      66.596  18.680  59.688  1.00  0.00      0PR  H
ATOM   2210   CA GLY 0 145      65.042  19.872  60.436  1.00  0.00      0PR  C
ATOM   2211  HA1 GLY 0 145      64.655  20.794  60.025  1.00  0.00      0PR  H
ATOM   2212  HA2 GLY 0 145      65.699  20.004  61.284  1.00  0.00      0PR  H
ATOM   2213    C GLY 0 145      63.869  19.031  60.881  1.00  0.00      0PR  C
ATOM   2214    O GLY 0 145      62.847  19.541  61.323  1.00  0.00      0PR  O
ATOM   2215    N SER 0 146      63.981  17.697  60.746  1.00  0.00      0PR  N
ATOM   2216   HN SER 0 146      64.855  17.252  60.557  1.00  0.00      0PR  H
ATOM   2217   CA SER 0 146      62.855  16.779  60.860  1.00  0.00      0PR  C
ATOM   2218   HA SER 0 146      62.175  17.202  61.589  1.00  0.00      0PR  H
ATOM   2219   CB SER 0 146      62.244  16.559  59.449  1.00  0.00      0PR  C
ATOM   2220  HB1 SER 0 146      61.988  17.556  59.023  1.00  0.00      0PR  H
ATOM   2221  HB2 SER 0 146      62.994  16.096  58.769  1.00  0.00      0PR  H
ATOM   2222   OG SER 0 146      61.052  15.775  59.473  1.00  0.00      0PR  O
ATOM   2223  HG1 SER 0 146      60.628  15.877  58.611  1.00  0.00      0PR  H
ATOM   2224    C SER 0 146      63.350  15.451  61.419  1.00  0.00      0PR  C
ATOM   2225    O SER 0 146      64.507  15.107  61.152  1.00  0.00      0PR  O
ATOM   2226    N PRO 0 147      62.617  14.664  62.210  1.00  0.00      0PR  N
ATOM   2227   CD PRO 0 147      61.265  14.968  62.692  1.00  0.00      0PR  C
ATOM   2228  HD1 PRO 0 147      60.578  15.230  61.855  1.00  0.00      0PR  H
ATOM   2229  HD2 PRO 0 147      61.268  15.801  63.431  1.00  0.00      0PR  H
ATOM   2230   CA PRO 0 147      63.122  13.403  62.746  1.00  0.00      0PR  C
ATOM   2231   HA PRO 0 147      64.115  13.545  63.157  1.00  0.00      0PR  H
ATOM   2232   CB PRO 0 147      62.112  13.051  63.851  1.00  0.00      0PR  C
ATOM   2233  HB1 PRO 0 147      62.385  13.499  64.833  1.00  0.00      0PR  H
ATOM   2234  HB2 PRO 0 147      61.972  11.952  63.962  1.00  0.00      0PR  H
ATOM   2235   CG PRO 0 147      60.801  13.674  63.363  1.00  0.00      0PR  C
ATOM   2236  HG1 PRO 0 147      60.104  13.851  64.206  1.00  0.00      0PR  H
ATOM   2237  HG2 PRO 0 147      60.276  13.039  62.614  1.00  0.00      0PR  H
ATOM   2238    C PRO 0 147      63.170  12.291  61.686  1.00  0.00      0PR  C
ATOM   2239    O PRO 0 147      62.299  12.264  60.816  1.00  0.00      0PR  O
ATOM   2240    N PRO 0 148      64.132  11.371  61.671  1.00  0.00      0PR  N
ATOM   2241   CD PRO 0 148      65.415  11.520  62.358  1.00  0.00      0PR  C
ATOM   2242  HD1 PRO 0 148      65.314  11.365  63.456  1.00  0.00      0PR  H
ATOM   2243  HD2 PRO 0 148      65.868  12.521  62.174  1.00  0.00      0PR  H
ATOM   2244   CA PRO 0 148      64.017  10.081  60.983  1.00  0.00      0PR  C
ATOM   2245   HA PRO 0 148      64.049  10.254  59.914  1.00  0.00      0PR  H
ATOM   2246   CB PRO 0 148      65.289   9.329  61.417  1.00  0.00      0PR  C
ATOM   2247  HB1 PRO 0 148      65.701   8.700  60.595  1.00  0.00      0PR  H
ATOM   2248  HB2 PRO 0 148      65.116   8.704  62.322  1.00  0.00      0PR  H
ATOM   2249   CG PRO 0 148      66.297  10.429  61.756  1.00  0.00      0PR  C
ATOM   2250  HG1 PRO 0 148      66.844  10.765  60.853  1.00  0.00      0PR  H
ATOM   2251  HG2 PRO 0 148      67.050  10.107  62.512  1.00  0.00      0PR  H
ATOM   2252    C PRO 0 148      62.765   9.278  61.322  1.00  0.00      0PR  C
ATOM   2253    O PRO 0 148      62.485   9.097  62.499  1.00  0.00      0PR  O
ATOM   2254    N LEU 0 149      62.004   8.749  60.336  1.00  0.00      0PR  N
ATOM   2255   HN LEU 0 149      62.186   8.837  59.358  1.00  0.00      0PR  H
ATOM   2256   CA LEU 0 149      60.806   7.976  60.657  1.00  0.00      0PR  C
ATOM   2257   HA LEU 0 149      60.634   8.127  61.715  1.00  0.00      0PR  H
ATOM   2258   CB LEU 0 149      59.560   8.423  59.853  1.00  0.00      0PR  C
ATOM   2259  HB1 LEU 0 149      59.730   8.127  58.791  1.00  0.00      0PR  H
ATOM   2260  HB2 LEU 0 149      58.678   7.838  60.197  1.00  0.00      0PR  H
ATOM   2261   CG LEU 0 149      59.201   9.925  59.862  1.00  0.00      0PR  C
ATOM   2262   HG LEU 0 149      60.008  10.439  59.285  1.00  0.00      0PR  H
ATOM   2263  CD1 LEU 0 149      57.850  10.104  59.152  1.00  0.00      0PR  C
ATOM   2264 HD11 LEU 0 149      57.533  11.169  59.179  1.00  0.00      0PR  H
ATOM   2265 HD12 LEU 0 149      57.922   9.788  58.089  1.00  0.00      0PR  H
ATOM   2266 HD13 LEU 0 149      57.063   9.495  59.645  1.00  0.00      0PR  H
ATOM   2267  CD2 LEU 0 149      59.139  10.559  61.260  1.00  0.00      0PR  C
ATOM   2268 HD21 LEU 0 149      58.895  11.641  61.184  1.00  0.00      0PR  H
ATOM   2269 HD22 LEU 0 149      58.362  10.082  61.892  1.00  0.00      0PR  H
ATOM   2270 HD23 LEU 0 149      60.118  10.459  61.776  1.00  0.00      0PR  H
ATOM   2271    C LEU 0 149      60.976   6.476  60.428  1.00  0.00      0PR  C
ATOM   2272    O LEU 0 149      60.022   5.707  60.534  1.00  0.00      0PR  O
ATOM   2273    N THR 0 150      62.193   5.993  60.121  1.00  0.00      0PR  N
ATOM   2274   HN THR 0 150      62.978   6.586  59.945  1.00  0.00      0PR  H
ATOM   2275   CA THR 0 150      62.484   4.564  60.016  1.00  0.00      0PR  C
ATOM   2276   HA THR 0 150      61.841   4.051  60.718  1.00  0.00      0PR  H
ATOM   2277   CB THR 0 150      62.409   3.910  58.631  1.00  0.00      0PR  C
ATOM   2278   HB THR 0 150      62.852   2.890  58.745  1.00  0.00      0PR  H
ATOM   2279  OG1 THR 0 150      63.187   4.574  57.644  1.00  0.00      0PR  O
ATOM   2280  HG1 THR 0 150      63.046   4.078  56.830  1.00  0.00      0PR  H
ATOM   2281  CG2 THR 0 150      60.968   3.868  58.125  1.00  0.00      0PR  C
ATOM   2282 HG21 THR 0 150      60.900   3.294  57.176  1.00  0.00      0PR  H
ATOM   2283 HG22 THR 0 150      60.310   3.374  58.870  1.00  0.00      0PR  H
ATOM   2284 HG23 THR 0 150      60.579   4.892  57.941  1.00  0.00      0PR  H
ATOM   2285    C THR 0 150      63.897   4.347  60.492  1.00  0.00      0PR  C
ATOM   2286    O THR 0 150      64.735   5.244  60.412  1.00  0.00      0PR  O
ATOM   2287    N TYR 0 151      64.216   3.124  60.967  1.00  0.00      0PR  N
ATOM   2288   HN TYR 0 151      63.526   2.412  61.087  1.00  0.00      0PR  H
ATOM   2289   CA TYR 0 151      65.565   2.728  61.345  1.00  0.00      0PR  C
ATOM   2290   HA TYR 0 151      65.890   3.451  62.083  1.00  0.00      0PR  H
ATOM   2291   CB TYR 0 151      65.533   1.298  61.935  1.00  0.00      0PR  C
ATOM   2292  HB1 TYR 0 151      64.761   1.251  62.734  1.00  0.00      0PR  H
ATOM   2293  HB2 TYR 0 151      65.246   0.558  61.157  1.00  0.00      0PR  H
ATOM   2294   CG TYR 0 151      66.849   0.911  62.555  1.00  0.00      0PR  C
ATOM   2295  CD1 TYR 0 151      67.323   1.587  63.692  1.00  0.00      0PR  C
ATOM   2296  HD1 TYR 0 151      66.741   2.392  64.120  1.00  0.00      0PR  H
ATOM   2297  CE1 TYR 0 151      68.555   1.239  64.259  1.00  0.00      0PR  C
ATOM   2298  HE1 TYR 0 151      68.932   1.768  65.123  1.00  0.00      0PR  H
ATOM   2299   CZ TYR 0 151      69.314   0.206  63.705  1.00  0.00      0PR  C
ATOM   2300   OH TYR 0 151      70.564  -0.118  64.264  1.00  0.00      0PR  O
ATOM   2301   HH TYR 0 151      70.896  -0.889  63.800  1.00  0.00      0PR  H
ATOM   2302  CD2 TYR 0 151      67.614  -0.135  62.011  1.00  0.00      0PR  C
ATOM   2303  HD2 TYR 0 151      67.278  -0.641  61.115  1.00  0.00      0PR  H
ATOM   2304  CE2 TYR 0 151      68.838  -0.496  62.594  1.00  0.00      0PR  C
ATOM   2305  HE2 TYR 0 151      69.418  -1.301  62.167  1.00  0.00      0PR  H
ATOM   2306    C TYR 0 151      66.546   2.802  60.183  1.00  0.00      0PR  C
ATOM   2307    O TYR 0 151      67.657   3.296  60.301  1.00  0.00      0PR  O
ATOM   2308    N LYS 0 152      66.134   2.360  58.986  1.00  0.00      0PR  N
ATOM   2309   HN LYS 0 152      65.241   1.934  58.850  1.00  0.00      0PR  H
ATOM   2310   CA LYS 0 152      66.954   2.465  57.793  1.00  0.00      0PR  C
ATOM   2311   HA LYS 0 152      67.895   1.988  58.038  1.00  0.00      0PR  H
ATOM   2312   CB LYS 0 152      66.312   1.688  56.622  1.00  0.00      0PR  C
ATOM   2313  HB1 LYS 0 152      65.290   2.109  56.471  1.00  0.00      0PR  H
ATOM   2314  HB2 LYS 0 152      66.880   1.904  55.690  1.00  0.00      0PR  H
ATOM   2315   CG LYS 0 152      66.210   0.171  56.873  1.00  0.00      0PR  C
ATOM   2316  HG1 LYS 0 152      65.641  -0.006  57.814  1.00  0.00      0PR  H
ATOM   2317  HG2 LYS 0 152      65.632  -0.296  56.043  1.00  0.00      0PR  H
ATOM   2318   CD LYS 0 152      67.562  -0.564  57.007  1.00  0.00      0PR  C
ATOM   2319  HD1 LYS 0 152      68.097  -0.157  57.896  1.00  0.00      0PR  H
ATOM   2320  HD2 LYS 0 152      67.353  -1.640  57.209  1.00  0.00      0PR  H
ATOM   2321   CE LYS 0 152      68.501  -0.481  55.795  1.00  0.00      0PR  C
ATOM   2322  HE1 LYS 0 152      68.668   0.581  55.505  1.00  0.00      0PR  H
ATOM   2323  HE2 LYS 0 152      69.486  -0.939  56.032  1.00  0.00      0PR  H
ATOM   2324   NZ LYS 0 152      67.918  -1.196  54.637  1.00  0.00      0PR  N
ATOM   2325  HZ1 LYS 0 152      68.560  -1.133  53.821  1.00  0.00      0PR  H
ATOM   2326  HZ2 LYS 0 152      67.770  -2.195  54.884  1.00  0.00      0PR  H
ATOM   2327  HZ3 LYS 0 152      67.004  -0.766  54.390  1.00  0.00      0PR  H
ATOM   2328    C LYS 0 152      67.263   3.899  57.381  1.00  0.00      0PR  C
ATOM   2329    O LYS 0 152      68.385   4.203  56.979  1.00  0.00      0PR  O
ATOM   2330    N ARG 0 153      66.295   4.837  57.491  1.00  0.00      0PR  N
ATOM   2331   HN ARG 0 153      65.348   4.601  57.694  1.00  0.00      0PR  H
ATOM   2332   CA ARG 0 153      66.593   6.250  57.318  1.00  0.00      0PR  C
ATOM   2333   HA ARG 0 153      67.146   6.353  56.391  1.00  0.00      0PR  H
ATOM   2334   CB ARG 0 153      65.303   7.095  57.144  1.00  0.00      0PR  C
ATOM   2335  HB1 ARG 0 153      64.746   6.647  56.286  1.00  0.00      0PR  H
ATOM   2336  HB2 ARG 0 153      64.649   6.964  58.034  1.00  0.00      0PR  H
ATOM   2337   CG ARG 0 153      65.511   8.600  56.843  1.00  0.00      0PR  C
ATOM   2338  HG1 ARG 0 153      64.515   9.072  56.695  1.00  0.00      0PR  H
ATOM   2339  HG2 ARG 0 153      65.944   9.092  57.744  1.00  0.00      0PR  H
ATOM   2340   CD ARG 0 153      66.451   8.884  55.665  1.00  0.00      0PR  C
ATOM   2341  HD1 ARG 0 153      67.464   8.482  55.894  1.00  0.00      0PR  H
ATOM   2342  HD2 ARG 0 153      66.083   8.410  54.725  1.00  0.00      0PR  H
ATOM   2343   NE ARG 0 153      66.504  10.366  55.455  1.00  0.00      0PR  N
ATOM   2344   HE ARG 0 153      66.154  10.889  56.239  1.00  0.00      0PR  H
ATOM   2345   CZ ARG 0 153      66.971  10.936  54.338  1.00  0.00      0PR  C
ATOM   2346  NH1 ARG 0 153      67.611  10.236  53.404  1.00  0.00      0PR  N
ATOM   2347 HH11 ARG 0 153      67.971  10.682  52.597  1.00  0.00      0PR  H
ATOM   2348 HH12 ARG 0 153      67.822   9.282  53.630  1.00  0.00      0PR  H
ATOM   2349  NH2 ARG 0 153      66.795  12.242  54.166  1.00  0.00      0PR  N
ATOM   2350 HH21 ARG 0 153      67.055  12.666  53.310  1.00  0.00      0PR  H
ATOM   2351 HH22 ARG 0 153      66.217  12.706  54.823  1.00  0.00      0PR  H
ATOM   2352    C ARG 0 153      67.481   6.820  58.421  1.00  0.00      0PR  C
ATOM   2353    O ARG 0 153      68.400   7.579  58.133  1.00  0.00      0PR  O
ATOM   2354    N PHE 0 154      67.269   6.424  59.693  1.00  0.00      0PR  N
ATOM   2355   HN PHE 0 154      66.476   5.855  59.907  1.00  0.00      0PR  H
ATOM   2356   CA PHE 0 154      68.108   6.751  60.844  1.00  0.00      0PR  C
ATOM   2357   HA PHE 0 154      68.083   7.832  60.922  1.00  0.00      0PR  H
ATOM   2358   CB PHE 0 154      67.471   6.066  62.092  1.00  0.00      0PR  C
ATOM   2359  HB1 PHE 0 154      66.475   6.520  62.288  1.00  0.00      0PR  H
ATOM   2360  HB2 PHE 0 154      67.306   4.981  61.914  1.00  0.00      0PR  H
ATOM   2361   CG PHE 0 154      68.250   6.233  63.366  1.00  0.00      0PR  C
ATOM   2362  CD1 PHE 0 154      69.157   5.232  63.756  1.00  0.00      0PR  C
ATOM   2363  HD1 PHE 0 154      69.239   4.326  63.170  1.00  0.00      0PR  H
ATOM   2364  CE1 PHE 0 154      69.947   5.395  64.897  1.00  0.00      0PR  C
ATOM   2365  HE1 PHE 0 154      70.653   4.627  65.179  1.00  0.00      0PR  H
ATOM   2366   CZ PHE 0 154      69.826   6.557  65.666  1.00  0.00      0PR  C
ATOM   2367   HZ PHE 0 154      70.462   6.699  66.528  1.00  0.00      0PR  H
ATOM   2368  CD2 PHE 0 154      68.100   7.372  64.171  1.00  0.00      0PR  C
ATOM   2369  HD2 PHE 0 154      67.357   8.116  63.922  1.00  0.00      0PR  H
ATOM   2370  CE2 PHE 0 154      68.891   7.538  65.317  1.00  0.00      0PR  C
ATOM   2371  HE2 PHE 0 154      68.775   8.423  65.927  1.00  0.00      0PR  H
ATOM   2372    C PHE 0 154      69.577   6.347  60.648  1.00  0.00      0PR  C
ATOM   2373    O PHE 0 154      70.493   7.131  60.882  1.00  0.00      0PR  O
ATOM   2374    N LEU 0 155      69.838   5.130  60.140  1.00  0.00      0PR  N
ATOM   2375   HN LEU 0 155      69.113   4.465  59.979  1.00  0.00      0PR  H
ATOM   2376   CA LEU 0 155      71.167   4.664  59.778  1.00  0.00      0PR  C
ATOM   2377   HA LEU 0 155      71.750   4.751  60.687  1.00  0.00      0PR  H
ATOM   2378   CB LEU 0 155      71.087   3.206  59.283  1.00  0.00      0PR  C
ATOM   2379  HB1 LEU 0 155      70.338   3.180  58.459  1.00  0.00      0PR  H
ATOM   2380  HB2 LEU 0 155      72.060   2.927  58.823  1.00  0.00      0PR  H
ATOM   2381   CG LEU 0 155      70.681   2.170  60.348  1.00  0.00      0PR  C
ATOM   2382   HG LEU 0 155      69.721   2.528  60.793  1.00  0.00      0PR  H
ATOM   2383  CD1 LEU 0 155      70.442   0.820  59.656  1.00  0.00      0PR  C
ATOM   2384 HD11 LEU 0 155      70.193   0.037  60.405  1.00  0.00      0PR  H
ATOM   2385 HD12 LEU 0 155      69.599   0.893  58.936  1.00  0.00      0PR  H
ATOM   2386 HD13 LEU 0 155      71.349   0.496  59.104  1.00  0.00      0PR  H
ATOM   2387  CD2 LEU 0 155      71.712   2.054  61.476  1.00  0.00      0PR  C
ATOM   2388 HD21 LEU 0 155      71.375   1.312  62.232  1.00  0.00      0PR  H
ATOM   2389 HD22 LEU 0 155      72.700   1.723  61.096  1.00  0.00      0PR  H
ATOM   2390 HD23 LEU 0 155      71.844   3.033  61.986  1.00  0.00      0PR  H
ATOM   2391    C LEU 0 155      71.872   5.484  58.697  1.00  0.00      0PR  C
ATOM   2392    O LEU 0 155      73.070   5.745  58.773  1.00  0.00      0PR  O
ATOM   2393    N HSD 0 156      71.138   5.943  57.661  1.00  0.00      0PR  N
ATOM   2394   HN HSD 0 156      70.175   5.700  57.560  1.00  0.00      0PR  H
ATOM   2395   CA HSD 0 156      71.672   6.818  56.619  1.00  0.00      0PR  C
ATOM   2396   HA HSD 0 156      72.510   6.299  56.170  1.00  0.00      0PR  H
ATOM   2397   CB HSD 0 156      70.582   7.116  55.568  1.00  0.00      0PR  C
ATOM   2398  HB1 HSD 0 156      70.187   6.154  55.174  1.00  0.00      0PR  H
ATOM   2399  HB2 HSD 0 156      69.729   7.637  56.054  1.00  0.00      0PR  H
ATOM   2400  ND1 HSD 0 156      71.817   7.337  53.434  1.00  0.00      0PR  N
ATOM   2401  HD1 HSD 0 156      72.003   6.358  53.349  1.00  0.00      0PR  H
ATOM   2402   CG HSD 0 156      71.051   7.938  54.407  1.00  0.00      0PR  C
ATOM   2403  CE1 HSD 0 156      72.140   8.302  52.599  1.00  0.00      0PR  C
ATOM   2404  HE1 HSD 0 156      72.750   8.155  51.704  1.00  0.00      0PR  H
ATOM   2405  NE2 HSD 0 156      71.618   9.494  52.982  1.00  0.00      0PR  N
ATOM   2406  CD2 HSD 0 156      70.915   9.266  54.146  1.00  0.00      0PR  C
ATOM   2407  HD2 HSD 0 156      70.406  10.034  54.717  1.00  0.00      0PR  H
ATOM   2408    C HSD 0 156      72.199   8.136  57.174  1.00  0.00      0PR  C
ATOM   2409    O HSD 0 156      73.240   8.645  56.772  1.00  0.00      0PR  O
ATOM   2410    N ILE 0 157      71.485   8.699  58.163  1.00  0.00      0PR  N
ATOM   2411   HN ILE 0 157      70.596   8.335  58.437  1.00  0.00      0PR  H
ATOM   2412   CA ILE 0 157      71.911   9.865  58.922  1.00  0.00      0PR  C
ATOM   2413   HA ILE 0 157      72.158  10.619  58.185  1.00  0.00      0PR  H
ATOM   2414   CB ILE 0 157      70.782  10.343  59.828  1.00  0.00      0PR  C
ATOM   2415   HB ILE 0 157      70.562   9.466  60.487  1.00  0.00      0PR  H
ATOM   2416  CG2 ILE 0 157      71.210  11.565  60.664  1.00  0.00      0PR  C
ATOM   2417 HG21 ILE 0 157      70.440  11.805  61.427  1.00  0.00      0PR  H
ATOM   2418 HG22 ILE 0 157      72.162  11.366  61.199  1.00  0.00      0PR  H
ATOM   2419 HG23 ILE 0 157      71.350  12.458  60.019  1.00  0.00      0PR  H
ATOM   2420  CG1 ILE 0 157      69.490  10.623  59.023  1.00  0.00      0PR  C
ATOM   2421 HG11 ILE 0 157      69.117   9.678  58.569  1.00  0.00      0PR  H
ATOM   2422 HG12 ILE 0 157      68.702  10.986  59.722  1.00  0.00      0PR  H
ATOM   2423   CD ILE 0 157      69.621  11.664  57.908  1.00  0.00      0PR  C
ATOM   2424  HD1 ILE 0 157      68.635  11.840  57.427  1.00  0.00      0PR  H
ATOM   2425  HD2 ILE 0 157      69.986  12.631  58.316  1.00  0.00      0PR  H
ATOM   2426  HD3 ILE 0 157      70.329  11.322  57.125  1.00  0.00      0PR  H
ATOM   2427    C ILE 0 157      73.177   9.609  59.731  1.00  0.00      0PR  C
ATOM   2428    O ILE 0 157      74.090  10.435  59.745  1.00  0.00      0PR  O
ATOM   2429    N LEU 0 158      73.294   8.428  60.384  1.00  0.00      0PR  N
ATOM   2430   HN LEU 0 158      72.557   7.756  60.401  1.00  0.00      0PR  H
ATOM   2431   CA LEU 0 158      74.488   8.026  61.118  1.00  0.00      0PR  C
ATOM   2432   HA LEU 0 158      74.649   8.797  61.860  1.00  0.00      0PR  H
ATOM   2433   CB LEU 0 158      74.364   6.661  61.841  1.00  0.00      0PR  C
ATOM   2434  HB1 LEU 0 158      74.166   5.892  61.060  1.00  0.00      0PR  H
ATOM   2435  HB2 LEU 0 158      75.348   6.398  62.289  1.00  0.00      0PR  H
ATOM   2436   CG LEU 0 158      73.268   6.516  62.917  1.00  0.00      0PR  C
ATOM   2437   HG LEU 0 158      72.317   6.305  62.371  1.00  0.00      0PR  H
ATOM   2438  CD1 LEU 0 158      73.636   5.334  63.824  1.00  0.00      0PR  C
ATOM   2439 HD11 LEU 0 158      72.894   5.225  64.644  1.00  0.00      0PR  H
ATOM   2440 HD12 LEU 0 158      73.655   4.387  63.243  1.00  0.00      0PR  H
ATOM   2441 HD13 LEU 0 158      74.636   5.486  64.280  1.00  0.00      0PR  H
ATOM   2442  CD2 LEU 0 158      73.051   7.766  63.780  1.00  0.00      0PR  C
ATOM   2443 HD21 LEU 0 158      72.236   7.590  64.516  1.00  0.00      0PR  H
ATOM   2444 HD22 LEU 0 158      73.964   8.036  64.347  1.00  0.00      0PR  H
ATOM   2445 HD23 LEU 0 158      72.765   8.632  63.145  1.00  0.00      0PR  H
ATOM   2446    C LEU 0 158      75.740   7.957  60.246  1.00  0.00      0PR  C
ATOM   2447    O LEU 0 158      76.836   8.256  60.702  1.00  0.00      0PR  O
ATOM   2448    N SER 0 159      75.606   7.601  58.952  1.00  0.00      0PR  N
ATOM   2449   HN SER 0 159      74.725   7.314  58.576  1.00  0.00      0PR  H
ATOM   2450   CA SER 0 159      76.704   7.594  57.980  1.00  0.00      0PR  C
ATOM   2451   HA SER 0 159      77.436   6.914  58.396  1.00  0.00      0PR  H
ATOM   2452   CB SER 0 159      76.191   7.100  56.598  1.00  0.00      0PR  C
ATOM   2453  HB1 SER 0 159      75.616   6.158  56.758  1.00  0.00      0PR  H
ATOM   2454  HB2 SER 0 159      75.486   7.841  56.158  1.00  0.00      0PR  H
ATOM   2455   OG SER 0 159      77.240   6.816  55.669  1.00  0.00      0PR  O
ATOM   2456  HG1 SER 0 159      76.849   6.315  54.943  1.00  0.00      0PR  H
ATOM   2457    C SER 0 159      77.393   8.953  57.804  1.00  0.00      0PR  C
ATOM   2458    O SER 0 159      78.561   9.045  57.429  1.00  0.00      0PR  O
ATOM   2459    N LEU 0 160      76.681  10.061  58.105  1.00  0.00      0PR  N
ATOM   2460   HN LEU 0 160      75.726  10.013  58.390  1.00  0.00      0PR  H
ATOM   2461   CA LEU 0 160      77.220  11.410  58.047  1.00  0.00      0PR  C
ATOM   2462   HA LEU 0 160      78.199  11.317  57.594  1.00  0.00      0PR  H
ATOM   2463   CB LEU 0 160      76.258  12.320  57.243  1.00  0.00      0PR  C
ATOM   2464  HB1 LEU 0 160      75.280  12.317  57.776  1.00  0.00      0PR  H
ATOM   2465  HB2 LEU 0 160      76.630  13.368  57.288  1.00  0.00      0PR  H
ATOM   2466   CG LEU 0 160      76.028  11.891  55.782  1.00  0.00      0PR  C
ATOM   2467   HG LEU 0 160      75.690  10.827  55.807  1.00  0.00      0PR  H
ATOM   2468  CD1 LEU 0 160      74.936  12.765  55.147  1.00  0.00      0PR  C
ATOM   2469 HD11 LEU 0 160      74.795  12.497  54.078  1.00  0.00      0PR  H
ATOM   2470 HD12 LEU 0 160      73.967  12.624  55.673  1.00  0.00      0PR  H
ATOM   2471 HD13 LEU 0 160      75.212  13.839  55.202  1.00  0.00      0PR  H
ATOM   2472  CD2 LEU 0 160      77.324  11.958  54.963  1.00  0.00      0PR  C
ATOM   2473 HD21 LEU 0 160      77.138  11.626  53.919  1.00  0.00      0PR  H
ATOM   2474 HD22 LEU 0 160      77.730  12.989  54.922  1.00  0.00      0PR  H
ATOM   2475 HD23 LEU 0 160      78.098  11.294  55.405  1.00  0.00      0PR  H
ATOM   2476    C LEU 0 160      77.406  12.041  59.423  1.00  0.00      0PR  C
ATOM   2477    O LEU 0 160      77.597  13.253  59.546  1.00  0.00      0PR  O
ATOM   2478    N LEU 0 161      77.363  11.246  60.507  1.00  0.00      0PR  N
ATOM   2479   HN LEU 0 161      77.264  10.256  60.442  1.00  0.00      0PR  H
ATOM   2480   CA LEU 0 161      77.454  11.747  61.861  1.00  0.00      0PR  C
ATOM   2481   HA LEU 0 161      77.626  12.814  61.801  1.00  0.00      0PR  H
ATOM   2482   CB LEU 0 161      76.141  11.438  62.622  1.00  0.00      0PR  C
ATOM   2483  HB1 LEU 0 161      75.300  11.801  61.987  1.00  0.00      0PR  H
ATOM   2484  HB2 LEU 0 161      76.017  10.335  62.696  1.00  0.00      0PR  H
ATOM   2485   CG LEU 0 161      75.976  12.066  64.023  1.00  0.00      0PR  C
ATOM   2486   HG LEU 0 161      76.771  11.613  64.662  1.00  0.00      0PR  H
ATOM   2487  CD1 LEU 0 161      76.097  13.597  64.022  1.00  0.00      0PR  C
ATOM   2488 HD11 LEU 0 161      75.923  14.003  65.042  1.00  0.00      0PR  H
ATOM   2489 HD12 LEU 0 161      77.111  13.908  63.691  1.00  0.00      0PR  H
ATOM   2490 HD13 LEU 0 161      75.350  14.049  63.336  1.00  0.00      0PR  H
ATOM   2491  CD2 LEU 0 161      74.613  11.672  64.610  1.00  0.00      0PR  C
ATOM   2492 HD21 LEU 0 161      74.492  12.104  65.627  1.00  0.00      0PR  H
ATOM   2493 HD22 LEU 0 161      73.776  12.042  63.985  1.00  0.00      0PR  H
ATOM   2494 HD23 LEU 0 161      74.529  10.566  64.689  1.00  0.00      0PR  H
ATOM   2495    C LEU 0 161      78.653  11.129  62.554  1.00  0.00      0PR  C
ATOM   2496    O LEU 0 161      78.910   9.935  62.446  1.00  0.00      0PR  O
ATOM   2497    N GLY 0 162      79.465  11.956  63.255  1.00  0.00      0PR  N
ATOM   2498   HN GLY 0 162      79.299  12.940  63.299  1.00  0.00      0PR  H
ATOM   2499   CA GLY 0 162      80.632  11.477  63.994  1.00  0.00      0PR  C
ATOM   2500  HA1 GLY 0 162      81.078  12.359  64.433  1.00  0.00      0PR  H
ATOM   2501  HA2 GLY 0 162      81.258  10.979  63.265  1.00  0.00      0PR  H
ATOM   2502    C GLY 0 162      80.340  10.497  65.104  1.00  0.00      0PR  C
ATOM   2503    O GLY 0 162      79.198  10.311  65.520  1.00  0.00      0PR  O
ATOM   2504    N ASP 0 163      81.403   9.863  65.626  1.00  0.00      0PR  N
ATOM   2505   HN ASP 0 163      82.340  10.104  65.390  1.00  0.00      0PR  H
ATOM   2506   CA ASP 0 163      81.324   8.773  66.574  1.00  0.00      0PR  C
ATOM   2507   HA ASP 0 163      80.765   7.997  66.061  1.00  0.00      0PR  H
ATOM   2508   CB ASP 0 163      82.733   8.204  66.903  1.00  0.00      0PR  C
ATOM   2509  HB1 ASP 0 163      83.304   8.957  67.483  1.00  0.00      0PR  H
ATOM   2510  HB2 ASP 0 163      82.650   7.284  67.513  1.00  0.00      0PR  H
ATOM   2511   CG ASP 0 163      83.544   7.884  65.657  1.00  0.00      0PR  C
ATOM   2512  OD1 ASP 0 163      82.931   7.533  64.621  1.00  0.00      0PR  O
ATOM   2513  OD2 ASP 0 163      84.793   7.984  65.744  1.00  0.00      0PR  O
ATOM   2514    C ASP 0 163      80.569   9.071  67.883  1.00  0.00      0PR  C
ATOM   2515    O ASP 0 163      80.523  10.216  68.340  1.00  0.00      0PR  O
ATOM   2516    N PRO 0 164      79.946   8.064  68.505  1.00  0.00      0PR  N
ATOM   2517   CD PRO 0 164      79.713   6.734  67.921  1.00  0.00      0PR  C
ATOM   2518  HD1 PRO 0 164      80.656   6.155  67.801  1.00  0.00      0PR  H
ATOM   2519  HD2 PRO 0 164      79.194   6.790  66.937  1.00  0.00      0PR  H
ATOM   2520   CA PRO 0 164      79.459   8.104  69.879  1.00  0.00      0PR  C
ATOM   2521   HA PRO 0 164      78.444   8.477  69.820  1.00  0.00      0PR  H
ATOM   2522   CB PRO 0 164      79.392   6.621  70.226  1.00  0.00      0PR  C
ATOM   2523  HB1 PRO 0 164      78.702   6.387  71.068  1.00  0.00      0PR  H
ATOM   2524  HB2 PRO 0 164      80.387   6.156  70.410  1.00  0.00      0PR  H
ATOM   2525   CG PRO 0 164      78.814   6.058  68.944  1.00  0.00      0PR  C
ATOM   2526  HG1 PRO 0 164      77.743   6.312  68.814  1.00  0.00      0PR  H
ATOM   2527  HG2 PRO 0 164      78.917   4.953  68.849  1.00  0.00      0PR  H
ATOM   2528    C PRO 0 164      80.208   8.879  70.931  1.00  0.00      0PR  C
ATOM   2529    O PRO 0 164      81.434   8.853  70.997  1.00  0.00      0PR  O
ATOM   2530    N GLU 0 165      79.435   9.534  71.803  1.00  0.00      0PR  N
ATOM   2531   HN GLU 0 165      78.444   9.532  71.700  1.00  0.00      0PR  H
ATOM   2532   CA GLU 0 165      79.901  10.282  72.934  1.00  0.00      0PR  C
ATOM   2533   HA GLU 0 165      80.468  11.108  72.523  1.00  0.00      0PR  H
ATOM   2534   CB GLU 0 165      78.653  10.720  73.696  1.00  0.00      0PR  C
ATOM   2535  HB1 GLU 0 165      77.999   9.829  73.834  1.00  0.00      0PR  H
ATOM   2536  HB2 GLU 0 165      78.934  11.053  74.721  1.00  0.00      0PR  H
ATOM   2537   CG GLU 0 165      77.860  11.827  72.974  1.00  0.00      0PR  C
ATOM   2538  HG1 GLU 0 165      78.108  11.816  71.897  1.00  0.00      0PR  H
ATOM   2539  HG2 GLU 0 165      76.769  11.679  73.098  1.00  0.00      0PR  H
ATOM   2540   CD GLU 0 165      78.322  13.138  73.566  1.00  0.00      0PR  C
ATOM   2541  OE1 GLU 0 165      79.399  13.635  73.233  1.00  0.00      0PR  O
ATOM   2542  OE2 GLU 0 165      77.661  13.650  74.512  1.00  0.00      0PR  O
ATOM   2543    C GLU 0 165      80.811   9.549  73.906  1.00  0.00      0PR  C
ATOM   2544    O GLU 0 165      80.559   8.423  74.342  1.00  0.00      0PR  O
ATOM   2545    N VAL 0 166      81.899  10.225  74.301  1.00  0.00      0PR  N
ATOM   2546   HN VAL 0 166      82.085  11.152  73.984  1.00  0.00      0PR  H
ATOM   2547   CA VAL 0 166      82.897   9.691  75.210  1.00  0.00      0PR  C
ATOM   2548   HA VAL 0 166      83.109   8.675  74.905  1.00  0.00      0PR  H
ATOM   2549   CB VAL 0 166      84.207  10.475  75.095  1.00  0.00      0PR  C
ATOM   2550   HB VAL 0 166      83.983  11.543  75.339  1.00  0.00      0PR  H
ATOM   2551  CG1 VAL 0 166      85.296   9.982  76.070  1.00  0.00      0PR  C
ATOM   2552 HG11 VAL 0 166      86.236  10.555  75.921  1.00  0.00      0PR  H
ATOM   2553 HG12 VAL 0 166      84.991  10.118  77.128  1.00  0.00      0PR  H
ATOM   2554 HG13 VAL 0 166      85.519   8.907  75.898  1.00  0.00      0PR  H
ATOM   2555  CG2 VAL 0 166      84.721  10.342  73.645  1.00  0.00      0PR  C
ATOM   2556 HG21 VAL 0 166      85.694  10.864  73.523  1.00  0.00      0PR  H
ATOM   2557 HG22 VAL 0 166      84.862   9.272  73.377  1.00  0.00      0PR  H
ATOM   2558 HG23 VAL 0 166      84.009  10.790  72.923  1.00  0.00      0PR  H
ATOM   2559    C VAL 0 166      82.348   9.637  76.642  1.00  0.00      0PR  C
ATOM   2560    O VAL 0 166      81.808  10.640  77.122  1.00  0.00      0PR  O
ATOM   2561    N PRO 0 167      82.385   8.514  77.373  1.00  0.00      0PR  N
ATOM   2562   CD PRO 0 167      82.995   7.246  76.952  1.00  0.00      0PR  C
ATOM   2563  HD1 PRO 0 167      83.985   7.416  76.469  1.00  0.00      0PR  H
ATOM   2564  HD2 PRO 0 167      82.335   6.697  76.240  1.00  0.00      0PR  H
ATOM   2565   CA PRO 0 167      81.992   8.485  78.775  1.00  0.00      0PR  C
ATOM   2566   HA PRO 0 167      80.952   8.775  78.865  1.00  0.00      0PR  H
ATOM   2567   CB PRO 0 167      82.083   6.994  79.154  1.00  0.00      0PR  C
ATOM   2568  HB1 PRO 0 167      81.130   6.453  78.959  1.00  0.00      0PR  H
ATOM   2569  HB2 PRO 0 167      82.392   6.848  80.213  1.00  0.00      0PR  H
ATOM   2570   CG PRO 0 167      83.170   6.434  78.236  1.00  0.00      0PR  C
ATOM   2571  HG1 PRO 0 167      83.038   5.346  78.080  1.00  0.00      0PR  H
ATOM   2572  HG2 PRO 0 167      84.197   6.600  78.637  1.00  0.00      0PR  H
ATOM   2573    C PRO 0 167      82.840   9.386  79.666  1.00  0.00      0PR  C
ATOM   2574    O PRO 0 167      84.068   9.370  79.589  1.00  0.00      0PR  O
ATOM   2575    N VAL 0 168      82.189  10.187  80.533  1.00  0.00      0PR  N
ATOM   2576   HN VAL 0 168      81.204  10.327  80.480  1.00  0.00      0PR  H
ATOM   2577   CA VAL 0 168      82.844  10.914  81.612  1.00  0.00      0PR  C
ATOM   2578   HA VAL 0 168      83.600  11.547  81.163  1.00  0.00      0PR  H
ATOM   2579   CB VAL 0 168      81.832  11.840  82.298  1.00  0.00      0PR  C
ATOM   2580   HB VAL 0 168      80.849  11.308  82.320  1.00  0.00      0PR  H
ATOM   2581  CG1 VAL 0 168      82.177  12.215  83.754  1.00  0.00      0PR  C
ATOM   2582 HG11 VAL 0 168      81.418  12.915  84.161  1.00  0.00      0PR  H
ATOM   2583 HG12 VAL 0 168      82.192  11.323  84.414  1.00  0.00      0PR  H
ATOM   2584 HG13 VAL 0 168      83.169  12.714  83.807  1.00  0.00      0PR  H
ATOM   2585  CG2 VAL 0 168      81.699  13.119  81.448  1.00  0.00      0PR  C
ATOM   2586 HG21 VAL 0 168      81.004  13.839  81.929  1.00  0.00      0PR  H
ATOM   2587 HG22 VAL 0 168      82.687  13.614  81.329  1.00  0.00      0PR  H
ATOM   2588 HG23 VAL 0 168      81.300  12.890  80.439  1.00  0.00      0PR  H
ATOM   2589    C VAL 0 168      83.554   9.962  82.570  1.00  0.00      0PR  C
ATOM   2590    O VAL 0 168      83.127   8.830  82.764  1.00  0.00      0PR  O
ATOM   2591    N ARG 0 169      84.718  10.371  83.123  1.00  0.00      0PR  N
ATOM   2592   HN ARG 0 169      85.093  11.268  82.902  1.00  0.00      0PR  H
ATOM   2593   CA ARG 0 169      85.481   9.557  84.049  1.00  0.00      0PR  C
ATOM   2594   HA ARG 0 169      85.620   8.594  83.574  1.00  0.00      0PR  H
ATOM   2595   CB ARG 0 169      86.896  10.138  84.331  1.00  0.00      0PR  C
ATOM   2596  HB1 ARG 0 169      87.399   9.422  85.025  1.00  0.00      0PR  H
ATOM   2597  HB2 ARG 0 169      87.495  10.128  83.394  1.00  0.00      0PR  H
ATOM   2598   CG ARG 0 169      86.902  11.539  84.981  1.00  0.00      0PR  C
ATOM   2599  HG1 ARG 0 169      86.532  12.276  84.235  1.00  0.00      0PR  H
ATOM   2600  HG2 ARG 0 169      86.159  11.556  85.811  1.00  0.00      0PR  H
ATOM   2601   CD ARG 0 169      88.274  11.904  85.545  1.00  0.00      0PR  C
ATOM   2602  HD1 ARG 0 169      88.572  11.153  86.312  1.00  0.00      0PR  H
ATOM   2603  HD2 ARG 0 169      89.052  11.927  84.747  1.00  0.00      0PR  H
ATOM   2604   NE ARG 0 169      88.175  13.277  86.153  1.00  0.00      0PR  N
ATOM   2605   HE ARG 0 169      88.249  14.017  85.474  1.00  0.00      0PR  H
ATOM   2606   CZ ARG 0 169      88.006  13.500  87.468  1.00  0.00      0PR  C
ATOM   2607  NH1 ARG 0 169      87.802  12.506  88.318  1.00  0.00      0PR  N
ATOM   2608 HH11 ARG 0 169      87.653  12.688  89.280  1.00  0.00      0PR  H
ATOM   2609 HH12 ARG 0 169      87.672  11.597  87.916  1.00  0.00      0PR  H
ATOM   2610  NH2 ARG 0 169      88.035  14.745  87.938  1.00  0.00      0PR  N
ATOM   2611 HH21 ARG 0 169      87.997  14.905  88.914  1.00  0.00      0PR  H
ATOM   2612 HH22 ARG 0 169      88.305  15.458  87.304  1.00  0.00      0PR  H
ATOM   2613    C ARG 0 169      84.796   9.290  85.381  1.00  0.00      0PR  C
ATOM   2614    O ARG 0 169      84.102  10.145  85.927  1.00  0.00      0PR  O
ATOM   2615    N ASN 0 170      85.057   8.095  85.957  1.00  0.00      0PR  N
ATOM   2616   HN ASN 0 170      85.513   7.358  85.459  1.00  0.00      0PR  H
ATOM   2617   CA ASN 0 170      84.710   7.768  87.327  1.00  0.00      0PR  C
ATOM   2618   HA ASN 0 170      83.627   7.812  87.365  1.00  0.00      0PR  H
ATOM   2619   CB ASN 0 170      85.214   6.341  87.681  1.00  0.00      0PR  C
ATOM   2620  HB1 ASN 0 170      84.892   5.656  86.866  1.00  0.00      0PR  H
ATOM   2621  HB2 ASN 0 170      86.323   6.321  87.713  1.00  0.00      0PR  H
ATOM   2622   CG ASN 0 170      84.630   5.831  88.997  1.00  0.00      0PR  C
ATOM   2623  OD1 ASN 0 170      83.535   6.201  89.416  1.00  0.00      0PR  O
ATOM   2624  ND2 ASN 0 170      85.381   4.944  89.688  1.00  0.00      0PR  N
ATOM   2625 HD21 ASN 0 170      85.006   4.594  90.543  1.00  0.00      0PR  H
ATOM   2626 HD22 ASN 0 170      86.256   4.641  89.323  1.00  0.00      0PR  H
ATOM   2627    C ASN 0 170      85.247   8.783  88.326  1.00  0.00      0PR  C
ATOM   2628    O ASN 0 170      86.425   9.155  88.313  1.00  0.00      0PR  O
ATOM   2629    N LEU 0 171      84.354   9.257  89.207  1.00  0.00      0PR  N
ATOM   2630   HN LEU 0 171      83.387   9.013  89.172  1.00  0.00      0PR  H
ATOM   2631   CA LEU 0 171      84.700  10.156  90.278  1.00  0.00      0PR  C
ATOM   2632   HA LEU 0 171      85.305  10.935  89.832  1.00  0.00      0PR  H
ATOM   2633   CB LEU 0 171      83.459  10.793  90.923  1.00  0.00      0PR  C
ATOM   2634  HB1 LEU 0 171      82.848   9.965  91.349  1.00  0.00      0PR  H
ATOM   2635  HB2 LEU 0 171      83.780  11.415  91.787  1.00  0.00      0PR  H
ATOM   2636   CG LEU 0 171      82.611  11.601  89.931  1.00  0.00      0PR  C
ATOM   2637   HG LEU 0 171      82.241  10.876  89.167  1.00  0.00      0PR  H
ATOM   2638  CD1 LEU 0 171      81.435  12.239  90.667  1.00  0.00      0PR  C
ATOM   2639 HD11 LEU 0 171      80.836  12.868  89.974  1.00  0.00      0PR  H
ATOM   2640 HD12 LEU 0 171      80.769  11.457  91.092  1.00  0.00      0PR  H
ATOM   2641 HD13 LEU 0 171      81.794  12.883  91.497  1.00  0.00      0PR  H
ATOM   2642  CD2 LEU 0 171      83.406  12.692  89.203  1.00  0.00      0PR  C
ATOM   2643 HD21 LEU 0 171      82.752  13.233  88.485  1.00  0.00      0PR  H
ATOM   2644 HD22 LEU 0 171      83.820  13.439  89.911  1.00  0.00      0PR  H
ATOM   2645 HD23 LEU 0 171      84.250  12.244  88.634  1.00  0.00      0PR  H
ATOM   2646    C LEU 0 171      85.531   9.489  91.346  1.00  0.00      0PR  C
ATOM   2647    O LEU 0 171      85.342   8.328  91.704  1.00  0.00      0PR  O
ATOM   2648    N THR 0 172      86.492  10.237  91.893  1.00  0.00      0PR  N
ATOM   2649   HN THR 0 172      86.653  11.185  91.621  1.00  0.00      0PR  H
ATOM   2650   CA THR 0 172      87.385   9.753  92.924  1.00  0.00      0PR  C
ATOM   2651   HA THR 0 172      87.143   8.713  93.093  1.00  0.00      0PR  H
ATOM   2652   CB THR 0 172      88.855   9.903  92.555  1.00  0.00      0PR  C
ATOM   2653   HB THR 0 172      89.433   9.672  93.483  1.00  0.00      0PR  H
ATOM   2654  OG1 THR 0 172      89.170  11.237  92.186  1.00  0.00      0PR  O
ATOM   2655  HG1 THR 0 172      90.107  11.227  91.963  1.00  0.00      0PR  H
ATOM   2656  CG2 THR 0 172      89.123   9.010  91.335  1.00  0.00      0PR  C
ATOM   2657 HG21 THR 0 172      90.207   8.990  91.090  1.00  0.00      0PR  H
ATOM   2658 HG22 THR 0 172      88.801   7.967  91.540  1.00  0.00      0PR  H
ATOM   2659 HG23 THR 0 172      88.571   9.375  90.443  1.00  0.00      0PR  H
ATOM   2660    C THR 0 172      87.066  10.481  94.205  1.00  0.00      0PR  C
ATOM   2661    O THR 0 172      86.304  11.444  94.237  1.00  0.00      0PR  O
ATOM   2662    N ALA 0 173      87.619  10.022  95.347  1.00  0.00      0PR  N
ATOM   2663   HN ALA 0 173      88.222   9.224  95.358  1.00  0.00      0PR  H
ATOM   2664   CA ALA 0 173      87.384  10.643  96.635  1.00  0.00      0PR  C
ATOM   2665   HA ALA 0 173      86.323  10.633  96.859  1.00  0.00      0PR  H
ATOM   2666   CB ALA 0 173      88.078   9.799  97.719  1.00  0.00      0PR  C
ATOM   2667  HB1 ALA 0 173      87.696   8.757  97.681  1.00  0.00      0PR  H
ATOM   2668  HB2 ALA 0 173      89.178   9.766  97.558  1.00  0.00      0PR  H
ATOM   2669  HB3 ALA 0 173      87.883  10.199  98.737  1.00  0.00      0PR  H
ATOM   2670    C ALA 0 173      87.819  12.107  96.679  1.00  0.00      0PR  C
ATOM   2671    O ALA 0 173      87.139  12.976  97.220  1.00  0.00      0PR  O
ATOM   2672    N GLU 0 174      88.942  12.414  96.021  1.00  0.00      0PR  N
ATOM   2673   HN GLU 0 174      89.504  11.699  95.614  1.00  0.00      0PR  H
ATOM   2674   CA GLU 0 174      89.458  13.750  95.824  1.00  0.00      0PR  C
ATOM   2675   HA GLU 0 174      89.572  14.168  96.816  1.00  0.00      0PR  H
ATOM   2676   CB GLU 0 174      90.884  13.638  95.259  1.00  0.00      0PR  C
ATOM   2677  HB1 GLU 0 174      90.864  12.925  94.402  1.00  0.00      0PR  H
ATOM   2678  HB2 GLU 0 174      91.198  14.617  94.833  1.00  0.00      0PR  H
ATOM   2679   CG GLU 0 174      91.859  13.148  96.358  1.00  0.00      0PR  C
ATOM   2680  HG1 GLU 0 174      92.250  14.017  96.919  1.00  0.00      0PR  H
ATOM   2681  HG2 GLU 0 174      91.351  12.459  97.061  1.00  0.00      0PR  H
ATOM   2682   CD GLU 0 174      93.081  12.441  95.787  1.00  0.00      0PR  C
ATOM   2683  OE1 GLU 0 174      92.872  11.451  95.036  1.00  0.00      0PR  O
ATOM   2684  OE2 GLU 0 174      94.215  12.861  96.124  1.00  0.00      0PR  O
ATOM   2685    C GLU 0 174      88.576  14.709  95.025  1.00  0.00      0PR  C
ATOM   2686    O GLU 0 174      88.582  15.905  95.309  1.00  0.00      0PR  O
ATOM   2687    N ASP 0 175      87.745  14.246  94.055  1.00  0.00      0PR  N
ATOM   2688   HN ASP 0 175      87.737  13.310  93.715  1.00  0.00      0PR  H
ATOM   2689   CA ASP 0 175      86.756  15.101  93.398  1.00  0.00      0PR  C
ATOM   2690   HA ASP 0 175      87.304  15.935  92.975  1.00  0.00      0PR  H
ATOM   2691   CB ASP 0 175      85.941  14.363  92.302  1.00  0.00      0PR  C
ATOM   2692  HB1 ASP 0 175      85.578  13.396  92.705  1.00  0.00      0PR  H
ATOM   2693  HB2 ASP 0 175      85.063  14.965  91.996  1.00  0.00      0PR  H
ATOM   2694   CG ASP 0 175      86.788  14.074  91.091  1.00  0.00      0PR  C
ATOM   2695  OD1 ASP 0 175      87.308  15.031  90.455  1.00  0.00      0PR  O
ATOM   2696  OD2 ASP 0 175      86.880  12.878  90.715  1.00  0.00      0PR  O
ATOM   2697    C ASP 0 175      85.748  15.690  94.383  1.00  0.00      0PR  C
ATOM   2698    O ASP 0 175      85.421  16.875  94.328  1.00  0.00      0PR  O
ATOM   2699    N PHE 0 176      85.270  14.874  95.346  1.00  0.00      0PR  N
ATOM   2700   HN PHE 0 176      85.534  13.912  95.410  1.00  0.00      0PR  H
ATOM   2701   CA PHE 0 176      84.334  15.312  96.372  1.00  0.00      0PR  C
ATOM   2702   HA PHE 0 176      83.632  15.959  95.860  1.00  0.00      0PR  H
ATOM   2703   CB PHE 0 176      83.578  14.111  97.001  1.00  0.00      0PR  C
ATOM   2704  HB1 PHE 0 176      84.302  13.295  97.212  1.00  0.00      0PR  H
ATOM   2705  HB2 PHE 0 176      83.114  14.395  97.970  1.00  0.00      0PR  H
ATOM   2706   CG PHE 0 176      82.566  13.616  96.007  1.00  0.00      0PR  C
ATOM   2707  CD1 PHE 0 176      82.880  12.567  95.131  1.00  0.00      0PR  C
ATOM   2708  HD1 PHE 0 176      83.837  12.071  95.213  1.00  0.00      0PR  H
ATOM   2709  CE1 PHE 0 176      81.967  12.165  94.152  1.00  0.00      0PR  C
ATOM   2710  HE1 PHE 0 176      82.218  11.357  93.480  1.00  0.00      0PR  H
ATOM   2711   CZ PHE 0 176      80.727  12.799  94.043  1.00  0.00      0PR  C
ATOM   2712   HZ PHE 0 176      80.018  12.475  93.295  1.00  0.00      0PR  H
ATOM   2713  CD2 PHE 0 176      81.313  14.246  95.894  1.00  0.00      0PR  C
ATOM   2714  HD2 PHE 0 176      81.056  15.060  96.558  1.00  0.00      0PR  H
ATOM   2715  CE2 PHE 0 176      80.399  13.847  94.908  1.00  0.00      0PR  C
ATOM   2716  HE2 PHE 0 176      79.447  14.352  94.820  1.00  0.00      0PR  H
ATOM   2717    C PHE 0 176      84.985  16.135  97.462  1.00  0.00      0PR  C
ATOM   2718    O PHE 0 176      84.328  16.929  98.128  1.00  0.00      0PR  O
ATOM   2719    N GLN 0 177      86.316  16.024  97.607  1.00  0.00      0PR  N
ATOM   2720   HN GLN 0 177      86.856  15.406  97.039  1.00  0.00      0PR  H
ATOM   2721   CA GLN 0 177      87.088  16.774  98.579  1.00  0.00      0PR  C
ATOM   2722   HA GLN 0 177      86.389  17.109  99.337  1.00  0.00      0PR  H
ATOM   2723   CB GLN 0 177      88.139  15.885  99.283  1.00  0.00      0PR  C
ATOM   2724  HB1 GLN 0 177      88.805  15.481  98.486  1.00  0.00      0PR  H
ATOM   2725  HB2 GLN 0 177      88.783  16.519  99.934  1.00  0.00      0PR  H
ATOM   2726   CG GLN 0 177      87.546  14.701 100.096  1.00  0.00      0PR  C
ATOM   2727  HG1 GLN 0 177      87.131  13.930  99.412  1.00  0.00      0PR  H
ATOM   2728  HG2 GLN 0 177      88.330  14.219 100.717  1.00  0.00      0PR  H
ATOM   2729   CD GLN 0 177      86.390  15.114 101.016  1.00  0.00      0PR  C
ATOM   2730  OE1 GLN 0 177      86.534  15.950 101.907  1.00  0.00      0PR  O
ATOM   2731  NE2 GLN 0 177      85.208  14.484 100.810  1.00  0.00      0PR  N
ATOM   2732 HE21 GLN 0 177      84.450  14.748 101.399  1.00  0.00      0PR  H
ATOM   2733 HE22 GLN 0 177      85.137  13.784 100.108  1.00  0.00      0PR  H
ATOM   2734    C GLN 0 177      87.732  18.017  97.969  1.00  0.00      0PR  C
ATOM   2735    O GLN 0 177      88.653  18.612  98.521  1.00  0.00      0PR  O
ATOM   2736    N ARG 0 178      87.203  18.487  96.818  1.00  0.00      0PR  N
ATOM   2737   HN ARG 0 178      86.631  17.896  96.254  1.00  0.00      0PR  H
ATOM   2738   CA ARG 0 178      87.420  19.845  96.332  1.00  0.00      0PR  C
ATOM   2739   HA ARG 0 178      88.439  20.133  96.560  1.00  0.00      0PR  H
ATOM   2740   CB ARG 0 178      87.113  19.955  94.820  1.00  0.00      0PR  C
ATOM   2741  HB1 ARG 0 178      86.088  19.538  94.676  1.00  0.00      0PR  H
ATOM   2742  HB2 ARG 0 178      87.052  21.026  94.530  1.00  0.00      0PR  H
ATOM   2743   CG ARG 0 178      88.111  19.173  93.948  1.00  0.00      0PR  C
ATOM   2744  HG1 ARG 0 178      89.133  19.566  94.141  1.00  0.00      0PR  H
ATOM   2745  HG2 ARG 0 178      88.130  18.111  94.284  1.00  0.00      0PR  H
ATOM   2746   CD ARG 0 178      87.769  19.186  92.460  1.00  0.00      0PR  C
ATOM   2747  HD1 ARG 0 178      88.418  18.456  91.925  1.00  0.00      0PR  H
ATOM   2748  HD2 ARG 0 178      86.703  18.913  92.282  1.00  0.00      0PR  H
ATOM   2749   NE ARG 0 178      87.998  20.578  91.960  1.00  0.00      0PR  N
ATOM   2750   HE ARG 0 178      88.407  21.184  92.651  1.00  0.00      0PR  H
ATOM   2751   CZ ARG 0 178      87.688  20.962  90.719  1.00  0.00      0PR  C
ATOM   2752  NH1 ARG 0 178      87.290  20.080  89.806  1.00  0.00      0PR  N
ATOM   2753 HH11 ARG 0 178      87.087  20.369  88.882  1.00  0.00      0PR  H
ATOM   2754 HH12 ARG 0 178      87.344  19.114  90.069  1.00  0.00      0PR  H
ATOM   2755  NH2 ARG 0 178      87.773  22.245  90.379  1.00  0.00      0PR  N
ATOM   2756 HH21 ARG 0 178      87.461  22.542  89.488  1.00  0.00      0PR  H
ATOM   2757 HH22 ARG 0 178      87.953  22.891  91.110  1.00  0.00      0PR  H
ATOM   2758    C ARG 0 178      86.516  20.835  97.058  1.00  0.00      0PR  C
ATOM   2759    O ARG 0 178      86.690  22.047  96.962  1.00  0.00      0PR  O
ATOM   2760    N CYS 0 179      85.524  20.307  97.795  1.00  0.00      0PR  N
ATOM   2761   HN CYS 0 179      85.464  19.315  97.889  1.00  0.00      0PR  H
ATOM   2762   CA CYS 0 179      84.500  21.041  98.492  1.00  0.00      0PR  C
ATOM   2763   HA CYS 0 179      84.701  22.100  98.372  1.00  0.00      0PR  H
ATOM   2764   CB CYS 0 179      83.107  20.628  97.961  1.00  0.00      0PR  C
ATOM   2765  HB1 CYS 0 179      83.042  19.519  98.033  1.00  0.00      0PR  H
ATOM   2766  HB2 CYS 0 179      82.314  21.026  98.632  1.00  0.00      0PR  H
ATOM   2767   SG CYS 0 179      82.887  21.147  96.228  1.00  0.00      0PR  S
ATOM   2768  HG1 CYS 0 179      81.679  20.609  96.046  1.00  0.00      0PR  H
ATOM   2769    C CYS 0 179      84.628  20.712  99.968  1.00  0.00      0PR  C
ATOM   2770    O CYS 0 179      84.919  19.578 100.340  1.00  0.00      0PR  O
ATOM   2771    N SER 0 180      84.467  21.713 100.854  1.00  0.00      0PR  N
ATOM   2772   HN SER 0 180      84.183  22.629 100.571  1.00  0.00      0PR  H
ATOM   2773   CA SER 0 180      84.683  21.572 102.288  1.00  0.00      0PR  C
ATOM   2774   HA SER 0 180      85.563  20.949 102.380  1.00  0.00      0PR  H
ATOM   2775   CB SER 0 180      84.998  22.931 102.985  1.00  0.00      0PR  C
ATOM   2776  HB1 SER 0 180      85.151  22.735 104.072  1.00  0.00      0PR  H
ATOM   2777  HB2 SER 0 180      85.948  23.357 102.592  1.00  0.00      0PR  H
ATOM   2778   OG SER 0 180      83.926  23.861 102.840  1.00  0.00      0PR  O
ATOM   2779  HG1 SER 0 180      84.084  24.577 103.468  1.00  0.00      0PR  H
ATOM   2780    C SER 0 180      83.545  20.856 103.002  1.00  0.00      0PR  C
ATOM   2781    O SER 0 180      82.466  20.637 102.452  1.00  0.00      0PR  O
ATOM   2782    N ALA 0 181      83.792  20.408 104.259  1.00  0.00      0PR  N
ATOM   2783   HN ALA 0 181      84.665  20.599 104.707  1.00  0.00      0PR  H
ATOM   2784   CA ALA 0 181      82.845  19.636 105.043  1.00  0.00      0PR  C
ATOM   2785   HA ALA 0 181      82.645  18.700 104.534  1.00  0.00      0PR  H
ATOM   2786   CB ALA 0 181      83.459  19.307 106.421  1.00  0.00      0PR  C
ATOM   2787  HB1 ALA 0 181      84.421  18.769 106.281  1.00  0.00      0PR  H
ATOM   2788  HB2 ALA 0 181      83.667  20.235 106.997  1.00  0.00      0PR  H
ATOM   2789  HB3 ALA 0 181      82.787  18.659 107.024  1.00  0.00      0PR  H
ATOM   2790    C ALA 0 181      81.475  20.323 105.248  1.00  0.00      0PR  C
ATOM   2791    O ALA 0 181      81.456  21.432 105.780  1.00  0.00      0PR  O
ATOM   2792    N PRO 0 182      80.339  19.730 104.845  1.00  0.00      0PR  N
ATOM   2793   CD PRO 0 182      80.302  18.475 104.080  1.00  0.00      0PR  C
ATOM   2794  HD1 PRO 0 182      80.561  17.607 104.727  1.00  0.00      0PR  H
ATOM   2795  HD2 PRO 0 182      81.012  18.511 103.221  1.00  0.00      0PR  H
ATOM   2796   CA PRO 0 182      78.998  20.302 104.986  1.00  0.00      0PR  C
ATOM   2797   HA PRO 0 182      78.908  21.070 104.227  1.00  0.00      0PR  H
ATOM   2798   CB PRO 0 182      78.076  19.134 104.599  1.00  0.00      0PR  C
ATOM   2799  HB1 PRO 0 182      77.129  19.487 104.133  1.00  0.00      0PR  H
ATOM   2800  HB2 PRO 0 182      77.849  18.476 105.468  1.00  0.00      0PR  H
ATOM   2801   CG PRO 0 182      78.872  18.338 103.568  1.00  0.00      0PR  C
ATOM   2802  HG1 PRO 0 182      78.738  18.749 102.548  1.00  0.00      0PR  H
ATOM   2803  HG2 PRO 0 182      78.594  17.259 103.542  1.00  0.00      0PR  H
ATOM   2804    C PRO 0 182      78.585  20.881 106.332  1.00  0.00      0PR  C
ATOM   2805    O PRO 0 182      78.826  20.256 107.363  1.00  0.00      0PR  O
ATOM   2806    N ASP 0 183      77.879  22.034 106.339  1.00  0.00      0PR  N
ATOM   2807   HN ASP 0 183      77.778  22.634 105.549  1.00  0.00      0PR  H
ATOM   2808   CA ASP 0 183      77.183  22.526 107.516  1.00  0.00      0PR  C
ATOM   2809   HA ASP 0 183      77.944  22.661 108.275  1.00  0.00      0PR  H
ATOM   2810   CB ASP 0 183      76.374  23.810 107.189  1.00  0.00      0PR  C
ATOM   2811  HB1 ASP 0 183      75.801  23.653 106.253  1.00  0.00      0PR  H
ATOM   2812  HB2 ASP 0 183      75.658  24.038 108.003  1.00  0.00      0PR  H
ATOM   2813   CG ASP 0 183      77.241  25.034 106.974  1.00  0.00      0PR  C
ATOM   2814  OD1 ASP 0 183      78.457  24.975 107.270  1.00  0.00      0PR  O
ATOM   2815  OD2 ASP 0 183      76.648  26.067 106.576  1.00  0.00      0PR  O
ATOM   2816    C ASP 0 183      76.150  21.529 108.092  1.00  0.00      0PR  C
ATOM   2817    O ASP 0 183      75.381  20.957 107.309  1.00  0.00      0PR  O
ATOM   2818    N PRO 0 184      76.060  21.313 109.420  1.00  0.00      0PR  N
ATOM   2819   CD PRO 0 184      77.075  21.750 110.385  1.00  0.00      0PR  C
ATOM   2820  HD1 PRO 0 184      77.100  22.861 110.463  1.00  0.00      0PR  H
ATOM   2821  HD2 PRO 0 184      78.086  21.386 110.093  1.00  0.00      0PR  H
ATOM   2822   CA PRO 0 184      75.004  20.544 110.081  1.00  0.00      0PR  C
ATOM   2823   HA PRO 0 184      75.264  19.498 109.971  1.00  0.00      0PR  H
ATOM   2824   CB PRO 0 184      75.173  20.854 111.572  1.00  0.00      0PR  C
ATOM   2825  HB1 PRO 0 184      74.899  19.988 112.215  1.00  0.00      0PR  H
ATOM   2826  HB2 PRO 0 184      74.597  21.754 111.882  1.00  0.00      0PR  H
ATOM   2827   CG PRO 0 184      76.666  21.139 111.731  1.00  0.00      0PR  C
ATOM   2828  HG1 PRO 0 184      77.217  20.208 111.968  1.00  0.00      0PR  H
ATOM   2829  HG2 PRO 0 184      76.870  21.874 112.544  1.00  0.00      0PR  H
ATOM   2830    C PRO 0 184      73.578  20.749 109.635  1.00  0.00      0PR  C
ATOM   2831    O PRO 0 184      73.168  21.859 109.301  1.00  0.00      0PR  O
ATOM   2832    N ASP 0 185      72.803  19.673 109.632  1.00  0.00      0PR  N
ATOM   2833   HN ASP 0 185      73.038  18.838 110.122  1.00  0.00      0PR  H
ATOM   2834   CA ASP 0 185      71.556  19.581 108.939  1.00  0.00      0PR  C
ATOM   2835   HA ASP 0 185      71.395  20.533 108.447  1.00  0.00      0PR  H
ATOM   2836   CB ASP 0 185      71.772  18.509 107.851  1.00  0.00      0PR  C
ATOM   2837  HB1 ASP 0 185      70.795  18.249 107.395  1.00  0.00      0PR  H
ATOM   2838  HB2 ASP 0 185      72.439  18.891 107.053  1.00  0.00      0PR  H
ATOM   2839   CG ASP 0 185      72.373  17.204 108.372  1.00  0.00      0PR  C
ATOM   2840  OD1 ASP 0 185      72.890  16.438 107.528  1.00  0.00      0PR  O
ATOM   2841  OD2 ASP 0 185      72.270  16.951 109.596  1.00  0.00      0PR  O
ATOM   2842    C ASP 0 185      70.394  19.387 109.918  1.00  0.00      0PR  C
ATOM   2843    O ASP 0 185      70.266  20.140 110.881  1.00  0.00      0PR  O
ATOM   2844    N LEU 0 186      69.486  18.415 109.681  1.00  0.00      0PR  N
ATOM   2845   HN LEU 0 186      69.524  17.836 108.869  1.00  0.00      0PR  H
ATOM   2846   CA LEU 0 186      68.379  18.120 110.571  1.00  0.00      0PR  C
ATOM   2847   HA LEU 0 186      68.468  18.764 111.437  1.00  0.00      0PR  H
ATOM   2848   CB LEU 0 186      66.987  18.227 109.887  1.00  0.00      0PR  C
ATOM   2849  HB1 LEU 0 186      67.020  17.590 108.972  1.00  0.00      0PR  H
ATOM   2850  HB2 LEU 0 186      66.221  17.769 110.551  1.00  0.00      0PR  H
ATOM   2851   CG LEU 0 186      66.538  19.643 109.469  1.00  0.00      0PR  C
ATOM   2852   HG LEU 0 186      67.300  20.021 108.746  1.00  0.00      0PR  H
ATOM   2853  CD1 LEU 0 186      65.152  19.583 108.797  1.00  0.00      0PR  C
ATOM   2854 HD11 LEU 0 186      64.800  20.604 108.537  1.00  0.00      0PR  H
ATOM   2855 HD12 LEU 0 186      65.196  18.981 107.864  1.00  0.00      0PR  H
ATOM   2856 HD13 LEU 0 186      64.405  19.122 109.478  1.00  0.00      0PR  H
ATOM   2857  CD2 LEU 0 186      66.491  20.611 110.657  1.00  0.00      0PR  C
ATOM   2858 HD21 LEU 0 186      66.182  21.624 110.318  1.00  0.00      0PR  H
ATOM   2859 HD22 LEU 0 186      65.766  20.279 111.428  1.00  0.00      0PR  H
ATOM   2860 HD23 LEU 0 186      67.492  20.694 111.131  1.00  0.00      0PR  H
ATOM   2861    C LEU 0 186      68.512  16.688 111.051  1.00  0.00      0PR  C
ATOM   2862    O LEU 0 186      68.620  15.751 110.264  1.00  0.00      0PR  O
ATOM   2863    N ALA 0 187      68.500  16.477 112.380  1.00  0.00      0PR  N
ATOM   2864   HN ALA 0 187      68.389  17.224 113.034  1.00  0.00      0PR  H
ATOM   2865   CA ALA 0 187      68.647  15.160 112.961  1.00  0.00      0PR  C
ATOM   2866   HA ALA 0 187      69.575  14.726 112.608  1.00  0.00      0PR  H
ATOM   2867   CB ALA 0 187      68.825  15.303 114.481  1.00  0.00      0PR  C
ATOM   2868  HB1 ALA 0 187      69.669  15.993 114.694  1.00  0.00      0PR  H
ATOM   2869  HB2 ALA 0 187      67.911  15.725 114.952  1.00  0.00      0PR  H
ATOM   2870  HB3 ALA 0 187      69.052  14.326 114.960  1.00  0.00      0PR  H
ATOM   2871    C ALA 0 187      67.534  14.160 112.599  1.00  0.00      0PR  C
ATOM   2872    O ALA 0 187      66.352  14.487 112.618  1.00  0.00      0PR  O
ATOM   2873    N GLU 0 188      67.925  12.912 112.247  1.00  0.00      0PR  N
ATOM   2874   HN GLU 0 188      68.895  12.693 112.184  1.00  0.00      0PR  H
ATOM   2875   CA GLU 0 188      67.041  11.792 111.933  1.00  0.00      0PR  C
ATOM   2876   HA GLU 0 188      67.698  10.972 111.671  1.00  0.00      0PR  H
ATOM   2877   CB GLU 0 188      66.359  11.204 113.195  1.00  0.00      0PR  C
ATOM   2878  HB1 GLU 0 188      65.824  12.030 113.718  1.00  0.00      0PR  H
ATOM   2879  HB2 GLU 0 188      65.575  10.474 112.896  1.00  0.00      0PR  H
ATOM   2880   CG GLU 0 188      67.367  10.546 114.170  1.00  0.00      0PR  C
ATOM   2881  HG1 GLU 0 188      67.917   9.743 113.645  1.00  0.00      0PR  H
ATOM   2882  HG2 GLU 0 188      68.091  11.291 114.556  1.00  0.00      0PR  H
ATOM   2883   CD GLU 0 188      66.687   9.869 115.360  1.00  0.00      0PR  C
ATOM   2884  OE1 GLU 0 188      66.924   8.646 115.541  1.00  0.00      0PR  O
ATOM   2885  OE2 GLU 0 188      65.960  10.571 116.106  1.00  0.00      0PR  O
ATOM   2886    C GLU 0 188      66.062  11.981 110.768  1.00  0.00      0PR  C
ATOM   2887    O GLU 0 188      64.901  11.587 110.828  1.00  0.00      0PR  O
ATOM   2888    N CYS 0 189      66.541  12.534 109.625  1.00  0.00      0PR  N
ATOM   2889   HN CYS 0 189      67.498  12.781 109.486  1.00  0.00      0PR  H
ATOM   2890   CA CYS 0 189      65.662  12.814 108.486  1.00  0.00      0PR  C
ATOM   2891   HA CYS 0 189      64.774  12.227 108.686  1.00  0.00      0PR  H
ATOM   2892   CB CYS 0 189      65.372  14.342 108.412  1.00  0.00      0PR  C
ATOM   2893  HB1 CYS 0 189      66.355  14.864 108.399  1.00  0.00      0PR  H
ATOM   2894  HB2 CYS 0 189      64.881  14.586 107.444  1.00  0.00      0PR  H
ATOM   2895   SG CYS 0 189      64.401  14.937 109.835  1.00  0.00      0PR  S
ATOM   2896  HG1 CYS 0 189      64.397  16.230 109.504  1.00  0.00      0PR  H
ATOM   2897    C CYS 0 189      66.188  12.407 107.108  1.00  0.00      0PR  C
ATOM   2898    O CYS 0 189      65.519  12.661 106.111  1.00  0.00      0PR  O
ATOM   2899    N TYR 0 190      67.375  11.762 106.987  1.00  0.00      0PR  N
ATOM   2900   HN TYR 0 190      67.840  11.313 107.748  1.00  0.00      0PR  H
ATOM   2901   CA TYR 0 190      68.083  11.675 105.701  1.00  0.00      0PR  C
ATOM   2902   HA TYR 0 190      67.364  12.053 104.984  1.00  0.00      0PR  H
ATOM   2903   CB TYR 0 190      69.371  12.536 105.749  1.00  0.00      0PR  C
ATOM   2904  HB1 TYR 0 190      70.019  12.177 106.579  1.00  0.00      0PR  H
ATOM   2905  HB2 TYR 0 190      69.952  12.426 104.808  1.00  0.00      0PR  H
ATOM   2906   CG TYR 0 190      69.041  13.972 106.005  1.00  0.00      0PR  C
ATOM   2907  CD1 TYR 0 190      68.097  14.633 105.206  1.00  0.00      0PR  C
ATOM   2908  HD1 TYR 0 190      67.606  14.101 104.402  1.00  0.00      0PR  H
ATOM   2909  CE1 TYR 0 190      67.791  15.984 105.416  1.00  0.00      0PR  C
ATOM   2910  HE1 TYR 0 190      67.019  16.469 104.837  1.00  0.00      0PR  H
ATOM   2911   CZ TYR 0 190      68.496  16.713 106.375  1.00  0.00      0PR  C
ATOM   2912   OH TYR 0 190      68.273  18.100 106.513  1.00  0.00      0PR  O
ATOM   2913   HH TYR 0 190      68.791  18.402 107.263  1.00  0.00      0PR  H
ATOM   2914  CD2 TYR 0 190      69.711  14.695 106.993  1.00  0.00      0PR  C
ATOM   2915  HD2 TYR 0 190      70.455  14.207 107.608  1.00  0.00      0PR  H
ATOM   2916  CE2 TYR 0 190      69.453  16.055 107.148  1.00  0.00      0PR  C
ATOM   2917  HE2 TYR 0 190      70.018  16.629 107.867  1.00  0.00      0PR  H
ATOM   2918    C TYR 0 190      68.500  10.288 105.230  1.00  0.00      0PR  C
ATOM   2919    O TYR 0 190      69.525  10.130 104.572  1.00  0.00      0PR  O
ATOM   2920    N ARG 0 191      67.736   9.231 105.534  1.00  0.00      0PR  N
ATOM   2921   HN ARG 0 191      66.867   9.343 106.010  1.00  0.00      0PR  H
ATOM   2922   CA ARG 0 191      68.123   7.869 105.193  1.00  0.00      0PR  C
ATOM   2923   HA ARG 0 191      69.171   7.882 104.918  1.00  0.00      0PR  H
ATOM   2924   CB ARG 0 191      67.904   6.915 106.393  1.00  0.00      0PR  C
ATOM   2925  HB1 ARG 0 191      68.113   5.884 106.019  1.00  0.00      0PR  H
ATOM   2926  HB2 ARG 0 191      68.670   7.118 107.175  1.00  0.00      0PR  H
ATOM   2927   CG ARG 0 191      66.469   6.981 106.951  1.00  0.00      0PR  C
ATOM   2928  HG1 ARG 0 191      66.330   7.962 107.455  1.00  0.00      0PR  H
ATOM   2929  HG2 ARG 0 191      65.749   6.978 106.099  1.00  0.00      0PR  H
ATOM   2930   CD ARG 0 191      66.077   5.826 107.876  1.00  0.00      0PR  C
ATOM   2931  HD1 ARG 0 191      66.877   5.674 108.637  1.00  0.00      0PR  H
ATOM   2932  HD2 ARG 0 191      65.117   6.032 108.403  1.00  0.00      0PR  H
ATOM   2933   NE ARG 0 191      65.898   4.583 107.044  1.00  0.00      0PR  N
ATOM   2934   HE ARG 0 191      66.768   4.192 106.726  1.00  0.00      0PR  H
ATOM   2935   CZ ARG 0 191      64.710   4.043 106.751  1.00  0.00      0PR  C
ATOM   2936  NH1 ARG 0 191      63.582   4.743 106.717  1.00  0.00      0PR  N
ATOM   2937 HH11 ARG 0 191      62.719   4.299 106.520  1.00  0.00      0PR  H
ATOM   2938 HH12 ARG 0 191      63.640   5.693 107.031  1.00  0.00      0PR  H
ATOM   2939  NH2 ARG 0 191      64.613   2.754 106.442  1.00  0.00      0PR  N
ATOM   2940 HH21 ARG 0 191      63.746   2.382 106.143  1.00  0.00      0PR  H
ATOM   2941 HH22 ARG 0 191      65.462   2.257 106.322  1.00  0.00      0PR  H
ATOM   2942    C ARG 0 191      67.365   7.330 103.992  1.00  0.00      0PR  C
ATOM   2943    O ARG 0 191      66.300   7.817 103.628  1.00  0.00      0PR  O
ATOM   2944    N VAL 0 192      67.897   6.281 103.332  1.00  0.00      0PR  N
ATOM   2945   HN VAL 0 192      68.784   5.883 103.555  1.00  0.00      0PR  H
ATOM   2946   CA VAL 0 192      67.210   5.634 102.227  1.00  0.00      0PR  C
ATOM   2947   HA VAL 0 192      66.800   6.413 101.597  1.00  0.00      0PR  H
ATOM   2948   CB VAL 0 192      68.141   4.775 101.374  1.00  0.00      0PR  C
ATOM   2949   HB VAL 0 192      68.351   3.836 101.944  1.00  0.00      0PR  H
ATOM   2950  CG1 VAL 0 192      67.457   4.423 100.035  1.00  0.00      0PR  C
ATOM   2951 HG11 VAL 0 192      68.145   3.830  99.395  1.00  0.00      0PR  H
ATOM   2952 HG12 VAL 0 192      66.543   3.813 100.190  1.00  0.00      0PR  H
ATOM   2953 HG13 VAL 0 192      67.180   5.345  99.481  1.00  0.00      0PR  H
ATOM   2954  CG2 VAL 0 192      69.469   5.513 101.097  1.00  0.00      0PR  C
ATOM   2955 HG21 VAL 0 192      70.129   4.904 100.445  1.00  0.00      0PR  H
ATOM   2956 HG22 VAL 0 192      69.277   6.485 100.593  1.00  0.00      0PR  H
ATOM   2957 HG23 VAL 0 192      70.021   5.713 102.039  1.00  0.00      0PR  H
ATOM   2958    C VAL 0 192      66.031   4.785 102.737  1.00  0.00      0PR  C
ATOM   2959    O VAL 0 192      66.243   3.957 103.631  1.00  0.00      0PR  O
ATOM   2960    N PRO 0 193      64.790   4.944 102.268  1.00  0.00      0PR  N
ATOM   2961   CD PRO 0 193      64.312   6.134 101.563  1.00  0.00      0PR  C
ATOM   2962  HD1 PRO 0 193      64.379   6.016 100.457  1.00  0.00      0PR  H
ATOM   2963  HD2 PRO 0 193      64.875   7.048 101.863  1.00  0.00      0PR  H
ATOM   2964   CA PRO 0 193      63.680   4.099 102.696  1.00  0.00      0PR  C
ATOM   2965   HA PRO 0 193      63.628   4.085 103.778  1.00  0.00      0PR  H
ATOM   2966   CB PRO 0 193      62.437   4.794 102.111  1.00  0.00      0PR  C
ATOM   2967  HB1 PRO 0 193      61.556   4.723 102.789  1.00  0.00      0PR  H
ATOM   2968  HB2 PRO 0 193      62.172   4.405 101.102  1.00  0.00      0PR  H
ATOM   2969   CG PRO 0 193      62.853   6.258 101.987  1.00  0.00      0PR  C
ATOM   2970  HG1 PRO 0 193      62.726   6.802 102.943  1.00  0.00      0PR  H
ATOM   2971  HG2 PRO 0 193      62.288   6.810 101.201  1.00  0.00      0PR  H
ATOM   2972    C PRO 0 193      63.784   2.680 102.187  1.00  0.00      0PR  C
ATOM   2973    O PRO 0 193      64.328   2.450 101.110  1.00  0.00      0PR  O
ATOM   2974    N LEU 0 194      63.252   1.709 102.946  1.00  0.00      0PR  N
ATOM   2975   HN LEU 0 194      62.910   1.857 103.872  1.00  0.00      0PR  H
ATOM   2976   CA LEU 0 194      63.127   0.343 102.477  1.00  0.00      0PR  C
ATOM   2977   HA LEU 0 194      63.856   0.199 101.689  1.00  0.00      0PR  H
ATOM   2978   CB LEU 0 194      63.320  -0.673 103.629  1.00  0.00      0PR  C
ATOM   2979  HB1 LEU 0 194      62.473  -0.529 104.340  1.00  0.00      0PR  H
ATOM   2980  HB2 LEU 0 194      63.211  -1.704 103.225  1.00  0.00      0PR  H
ATOM   2981   CG LEU 0 194      64.648  -0.528 104.400  1.00  0.00      0PR  C
ATOM   2982   HG LEU 0 194      64.661   0.530 104.756  1.00  0.00      0PR  H
ATOM   2983  CD1 LEU 0 194      64.675  -1.484 105.600  1.00  0.00      0PR  C
ATOM   2984 HD11 LEU 0 194      65.650  -1.417 106.130  1.00  0.00      0PR  H
ATOM   2985 HD12 LEU 0 194      63.868  -1.229 106.321  1.00  0.00      0PR  H
ATOM   2986 HD13 LEU 0 194      64.532  -2.534 105.269  1.00  0.00      0PR  H
ATOM   2987  CD2 LEU 0 194      65.888  -0.749 103.521  1.00  0.00      0PR  C
ATOM   2988 HD21 LEU 0 194      66.814  -0.615 104.121  1.00  0.00      0PR  H
ATOM   2989 HD22 LEU 0 194      65.909  -1.771 103.093  1.00  0.00      0PR  H
ATOM   2990 HD23 LEU 0 194      65.907  -0.018 102.684  1.00  0.00      0PR  H
ATOM   2991    C LEU 0 194      61.737   0.150 101.862  1.00  0.00      0PR  C
ATOM   2992    O LEU 0 194      60.863   0.983 102.103  1.00  0.00      0PR  O
ATOM   2993    N PRO 0 195      61.423  -0.897 101.092  1.00  0.00      0PR  N
ATOM   2994   CD PRO 0 195      62.422  -1.696 100.377  1.00  0.00      0PR  C
ATOM   2995  HD1 PRO 0 195      62.854  -2.489 101.028  1.00  0.00      0PR  H
ATOM   2996  HD2 PRO 0 195      63.249  -1.061  99.983  1.00  0.00      0PR  H
ATOM   2997   CA PRO 0 195      60.078  -1.106 100.548  1.00  0.00      0PR  C
ATOM   2998   HA PRO 0 195      59.867  -0.321  99.830  1.00  0.00      0PR  H
ATOM   2999   CB PRO 0 195      60.221  -2.407  99.741  1.00  0.00      0PR  C
ATOM   3000  HB1 PRO 0 195      59.521  -2.458  98.877  1.00  0.00      0PR  H
ATOM   3001  HB2 PRO 0 195      60.112  -3.318 100.372  1.00  0.00      0PR  H
ATOM   3002   CG PRO 0 195      61.654  -2.333  99.217  1.00  0.00      0PR  C
ATOM   3003  HG1 PRO 0 195      61.704  -1.735  98.286  1.00  0.00      0PR  H
ATOM   3004  HG2 PRO 0 195      62.082  -3.338  99.001  1.00  0.00      0PR  H
ATOM   3005    C PRO 0 195      58.965  -1.145 101.583  1.00  0.00      0PR  C
ATOM   3006    O PRO 0 195      57.866  -0.683 101.293  1.00  0.00      0PR  O
ATOM   3007    N VAL 0 196      59.238  -1.644 102.804  1.00  0.00      0PR  N
ATOM   3008   HN VAL 0 196      60.126  -2.051 103.004  1.00  0.00      0PR  H
ATOM   3009   CA VAL 0 196      58.306  -1.647 103.930  1.00  0.00      0PR  C
ATOM   3010   HA VAL 0 196      57.430  -2.191 103.601  1.00  0.00      0PR  H
ATOM   3011   CB VAL 0 196      58.924  -2.338 105.147  1.00  0.00      0PR  C
ATOM   3012   HB VAL 0 196      59.871  -1.799 105.396  1.00  0.00      0PR  H
ATOM   3013  CG1 VAL 0 196      57.990  -2.286 106.377  1.00  0.00      0PR  C
ATOM   3014 HG11 VAL 0 196      58.448  -2.829 107.232  1.00  0.00      0PR  H
ATOM   3015 HG12 VAL 0 196      57.806  -1.242 106.707  1.00  0.00      0PR  H
ATOM   3016 HG13 VAL 0 196      57.014  -2.764 106.149  1.00  0.00      0PR  H
ATOM   3017  CG2 VAL 0 196      59.216  -3.806 104.790  1.00  0.00      0PR  C
ATOM   3018 HG21 VAL 0 196      59.630  -4.349 105.666  1.00  0.00      0PR  H
ATOM   3019 HG22 VAL 0 196      58.285  -4.322 104.466  1.00  0.00      0PR  H
ATOM   3020 HG23 VAL 0 196      59.959  -3.880 103.968  1.00  0.00      0PR  H
ATOM   3021    C VAL 0 196      57.850  -0.249 104.338  1.00  0.00      0PR  C
ATOM   3022    O VAL 0 196      56.656  -0.007 104.517  1.00  0.00      0PR  O
ATOM   3023    N ASP 0 197      58.783   0.723 104.406  1.00  0.00      0PR  N
ATOM   3024   HN ASP 0 197      59.744   0.533 104.220  1.00  0.00      0PR  H
ATOM   3025   CA ASP 0 197      58.536   2.118 104.744  1.00  0.00      0PR  C
ATOM   3026   HA ASP 0 197      58.070   2.123 105.723  1.00  0.00      0PR  H
ATOM   3027   CB ASP 0 197      59.874   2.914 104.720  1.00  0.00      0PR  C
ATOM   3028  HB1 ASP 0 197      60.341   2.812 103.720  1.00  0.00      0PR  H
ATOM   3029  HB2 ASP 0 197      59.691   3.991 104.912  1.00  0.00      0PR  H
ATOM   3030   CG ASP 0 197      60.904   2.438 105.730  1.00  0.00      0PR  C
ATOM   3031  OD1 ASP 0 197      60.545   1.805 106.744  1.00  0.00      0PR  O
ATOM   3032  OD2 ASP 0 197      62.115   2.720 105.490  1.00  0.00      0PR  O
ATOM   3033    C ASP 0 197      57.542   2.772 103.777  1.00  0.00      0PR  C
ATOM   3034    O ASP 0 197      56.731   3.626 104.133  1.00  0.00      0PR  O
ATOM   3035    N LEU 0 198      57.567   2.334 102.504  1.00  0.00      0PR  N
ATOM   3036   HN LEU 0 198      58.207   1.627 102.210  1.00  0.00      0PR  H
ATOM   3037   CA LEU 0 198      56.696   2.822 101.454  1.00  0.00      0PR  C
ATOM   3038   HA LEU 0 198      56.357   3.794 101.785  1.00  0.00      0PR  H
ATOM   3039   CB LEU 0 198      57.512   2.915 100.133  1.00  0.00      0PR  C
ATOM   3040  HB1 LEU 0 198      58.482   2.395 100.309  1.00  0.00      0PR  H
ATOM   3041  HB2 LEU 0 198      56.990   2.331  99.344  1.00  0.00      0PR  H
ATOM   3042   CG LEU 0 198      57.788   4.355  99.662  1.00  0.00      0PR  C
ATOM   3043   HG LEU 0 198      56.797   4.868  99.633  1.00  0.00      0PR  H
ATOM   3044  CD1 LEU 0 198      58.729   5.107 100.613  1.00  0.00      0PR  C
ATOM   3045 HD11 LEU 0 198      58.947   6.124 100.223  1.00  0.00      0PR  H
ATOM   3046 HD12 LEU 0 198      58.268   5.211 101.619  1.00  0.00      0PR  H
ATOM   3047 HD13 LEU 0 198      59.692   4.564 100.723  1.00  0.00      0PR  H
ATOM   3048  CD2 LEU 0 198      58.357   4.339  98.234  1.00  0.00      0PR  C
ATOM   3049 HD21 LEU 0 198      58.541   5.377  97.880  1.00  0.00      0PR  H
ATOM   3050 HD22 LEU 0 198      59.319   3.791  98.182  1.00  0.00      0PR  H
ATOM   3051 HD23 LEU 0 198      57.641   3.856  97.535  1.00  0.00      0PR  H
ATOM   3052    C LEU 0 198      55.457   1.951 101.232  1.00  0.00      0PR  C
ATOM   3053    O LEU 0 198      54.680   2.210 100.307  1.00  0.00      0PR  O
ATOM   3054    N LYS 0 199      55.234   0.918 102.078  1.00  0.00      0PR  N
ATOM   3055   HN LYS 0 199      55.910   0.751 102.793  1.00  0.00      0PR  H
ATOM   3056   CA LYS 0 199      54.098  -0.003 102.071  1.00  0.00      0PR  C
ATOM   3057   HA LYS 0 199      54.174  -0.570 102.991  1.00  0.00      0PR  H
ATOM   3058   CB LYS 0 199      52.705   0.684 102.140  1.00  0.00      0PR  C
ATOM   3059  HB1 LYS 0 199      52.563   1.235 101.182  1.00  0.00      0PR  H
ATOM   3060  HB2 LYS 0 199      51.915  -0.100 102.169  1.00  0.00      0PR  H
ATOM   3061   CG LYS 0 199      52.510   1.669 103.301  1.00  0.00      0PR  C
ATOM   3062  HG1 LYS 0 199      52.622   1.123 104.265  1.00  0.00      0PR  H
ATOM   3063  HG2 LYS 0 199      53.314   2.439 103.262  1.00  0.00      0PR  H
ATOM   3064   CD LYS 0 199      51.120   2.325 103.241  1.00  0.00      0PR  C
ATOM   3065  HD1 LYS 0 199      51.006   2.817 102.248  1.00  0.00      0PR  H
ATOM   3066  HD2 LYS 0 199      50.353   1.519 103.304  1.00  0.00      0PR  H
ATOM   3067   CE LYS 0 199      50.894   3.342 104.361  1.00  0.00      0PR  C
ATOM   3068  HE1 LYS 0 199      50.988   2.853 105.357  1.00  0.00      0PR  H
ATOM   3069  HE2 LYS 0 199      51.642   4.164 104.300  1.00  0.00      0PR  H
ATOM   3070   NZ LYS 0 199      49.539   3.930 104.254  1.00  0.00      0PR  N
ATOM   3071  HZ1 LYS 0 199      49.389   4.620 105.018  1.00  0.00      0PR  H
ATOM   3072  HZ2 LYS 0 199      49.438   4.406 103.335  1.00  0.00      0PR  H
ATOM   3073  HZ3 LYS 0 199      48.828   3.175 104.327  1.00  0.00      0PR  H
ATOM   3074    C LYS 0 199      54.109  -1.002 100.917  1.00  0.00      0PR  C
ATOM   3075    O LYS 0 199      53.065  -1.415 100.409  1.00  0.00      0PR  O
ATOM   3076    N ILE 0 200      55.298  -1.419 100.466  1.00  0.00      0PR  N
ATOM   3077   HN ILE 0 200      56.156  -1.159 100.904  1.00  0.00      0PR  H
ATOM   3078   CA ILE 0 200      55.459  -2.282  99.307  1.00  0.00      0PR  C
ATOM   3079   HA ILE 0 200      54.506  -2.296  98.794  1.00  0.00      0PR  H
ATOM   3080   CB ILE 0 200      56.564  -1.766  98.388  1.00  0.00      0PR  C
ATOM   3081   HB ILE 0 200      57.476  -1.734  99.037  1.00  0.00      0PR  H
ATOM   3082  CG2 ILE 0 200      56.785  -2.697  97.173  1.00  0.00      0PR  C
ATOM   3083 HG21 ILE 0 200      57.689  -2.393  96.606  1.00  0.00      0PR  H
ATOM   3084 HG22 ILE 0 200      56.932  -3.748  97.501  1.00  0.00      0PR  H
ATOM   3085 HG23 ILE 0 200      55.915  -2.663  96.484  1.00  0.00      0PR  H
ATOM   3086  CG1 ILE 0 200      56.303  -0.307  97.933  1.00  0.00      0PR  C
ATOM   3087 HG11 ILE 0 200      56.128   0.340  98.822  1.00  0.00      0PR  H
ATOM   3088 HG12 ILE 0 200      57.213   0.080  97.420  1.00  0.00      0PR  H
ATOM   3089   CD ILE 0 200      55.127  -0.119  96.972  1.00  0.00      0PR  C
ATOM   3090  HD1 ILE 0 200      55.052   0.944  96.656  1.00  0.00      0PR  H
ATOM   3091  HD2 ILE 0 200      55.261  -0.743  96.062  1.00  0.00      0PR  H
ATOM   3092  HD3 ILE 0 200      54.169  -0.402  97.455  1.00  0.00      0PR  H
ATOM   3093    C ILE 0 200      55.744  -3.710  99.750  1.00  0.00      0PR  C
ATOM   3094    O ILE 0 200      56.655  -3.986 100.527  1.00  0.00      0PR  O
ATOM   3095    N SER 0 201      54.931  -4.669  99.255  1.00  0.00      0PR  N
ATOM   3096   HN SER 0 201      54.177  -4.432  98.643  1.00  0.00      0PR  H
ATOM   3097   CA SER 0 201      55.048  -6.097  99.536  1.00  0.00      0PR  C
ATOM   3098   HA SER 0 201      54.979  -6.176 100.614  1.00  0.00      0PR  H
ATOM   3099   CB SER 0 201      53.872  -6.856  98.852  1.00  0.00      0PR  C
ATOM   3100  HB1 SER 0 201      52.923  -6.338  99.119  1.00  0.00      0PR  H
ATOM   3101  HB2 SER 0 201      53.971  -6.808  97.744  1.00  0.00      0PR  H
ATOM   3102   OG SER 0 201      53.764  -8.214  99.276  1.00  0.00      0PR  O
ATOM   3103  HG1 SER 0 201      52.900  -8.533  98.987  1.00  0.00      0PR  H
ATOM   3104    C SER 0 201      56.404  -6.702  99.118  1.00  0.00      0PR  C
ATOM   3105    O SER 0 201      56.976  -6.263  98.114  1.00  0.00      0PR  O
ATOM   3106    N PRO 0 202      57.007  -7.648  99.846  1.00  0.00      0PR  N
ATOM   3107   CD PRO 0 202      56.535  -8.115 101.152  1.00  0.00      0PR  C
ATOM   3108  HD1 PRO 0 202      55.527  -8.586 101.082  1.00  0.00      0PR  H
ATOM   3109  HD2 PRO 0 202      56.495  -7.287 101.897  1.00  0.00      0PR  H
ATOM   3110   CA PRO 0 202      58.394  -8.036  99.594  1.00  0.00      0PR  C
ATOM   3111   HA PRO 0 202      58.986  -7.156  99.370  1.00  0.00      0PR  H
ATOM   3112   CB PRO 0 202      58.856  -8.635 100.936  1.00  0.00      0PR  C
ATOM   3113  HB1 PRO 0 202      59.314  -7.870 101.603  1.00  0.00      0PR  H
ATOM   3114  HB2 PRO 0 202      59.559  -9.486 100.797  1.00  0.00      0PR  H
ATOM   3115   CG PRO 0 202      57.568  -9.152 101.580  1.00  0.00      0PR  C
ATOM   3116  HG1 PRO 0 202      57.673  -9.230 102.680  1.00  0.00      0PR  H
ATOM   3117  HG2 PRO 0 202      57.264 -10.153 101.195  1.00  0.00      0PR  H
ATOM   3118    C PRO 0 202      58.536  -9.036  98.454  1.00  0.00      0PR  C
ATOM   3119    O PRO 0 202      57.816 -10.031  98.400  1.00  0.00      0PR  O
ATOM   3120    N GLU 0 203      59.506  -8.802  97.550  1.00  0.00      0PR  N
ATOM   3121   HN GLU 0 203      60.175  -8.072  97.650  1.00  0.00      0PR  H
ATOM   3122   CA GLU 0 203      59.671  -9.590  96.349  1.00  0.00      0PR  C
ATOM   3123   HA GLU 0 203      58.792 -10.215  96.243  1.00  0.00      0PR  H
ATOM   3124   CB GLU 0 203      59.847  -8.670  95.120  1.00  0.00      0PR  C
ATOM   3125  HB1 GLU 0 203      60.622  -7.908  95.366  1.00  0.00      0PR  H
ATOM   3126  HB2 GLU 0 203      60.255  -9.255  94.266  1.00  0.00      0PR  H
ATOM   3127   CG GLU 0 203      58.544  -7.949  94.696  1.00  0.00      0PR  C
ATOM   3128  HG1 GLU 0 203      58.045  -7.533  95.590  1.00  0.00      0PR  H
ATOM   3129  HG2 GLU 0 203      58.758  -7.128  93.983  1.00  0.00      0PR  H
ATOM   3130   CD GLU 0 203      57.509  -8.871  94.053  1.00  0.00      0PR  C
ATOM   3131  OE1 GLU 0 203      57.749 -10.101  93.959  1.00  0.00      0PR  O
ATOM   3132  OE2 GLU 0 203      56.457  -8.314  93.642  1.00  0.00      0PR  O
ATOM   3133    C GLU 0 203      60.872 -10.510  96.426  1.00  0.00      0PR  C
ATOM   3134    O GLU 0 203      62.024 -10.090  96.387  1.00  0.00      0PR  O
ATOM   3135    N ASN 0 204      60.607 -11.825  96.522  1.00  0.00      0PR  N
ATOM   3136   HN ASN 0 204      59.681 -12.172  96.669  1.00  0.00      0PR  H
ATOM   3137   CA ASN 0 204      61.628 -12.854  96.424  1.00  0.00      0PR  C
ATOM   3138   HA ASN 0 204      62.479 -12.445  96.958  1.00  0.00      0PR  H
ATOM   3139   CB ASN 0 204      61.098 -14.193  96.997  1.00  0.00      0PR  C
ATOM   3140  HB1 ASN 0 204      60.089 -14.372  96.564  1.00  0.00      0PR  H
ATOM   3141  HB2 ASN 0 204      61.750 -15.033  96.680  1.00  0.00      0PR  H
ATOM   3142   CG ASN 0 204      60.987 -14.107  98.512  1.00  0.00      0PR  C
ATOM   3143  OD1 ASN 0 204      61.685 -13.360  99.193  1.00  0.00      0PR  O
ATOM   3144  ND2 ASN 0 204      60.090 -14.939  99.090  1.00  0.00      0PR  N
ATOM   3145 HD21 ASN 0 204      59.993 -14.892 100.081  1.00  0.00      0PR  H
ATOM   3146 HD22 ASN 0 204      59.538 -15.546  98.526  1.00  0.00      0PR  H
ATOM   3147    C ASN 0 204      62.077 -13.151  94.997  1.00  0.00      0PR  C
ATOM   3148    O ASN 0 204      63.196 -13.605  94.780  1.00  0.00      0PR  O
ATOM   3149    N LEU 0 205      61.196 -12.954  93.996  1.00  0.00      0PR  N
ATOM   3150   HN LEU 0 205      60.311 -12.513  94.127  1.00  0.00      0PR  H
ATOM   3151   CA LEU 0 205      61.460 -13.371  92.626  1.00  0.00      0PR  C
ATOM   3152   HA LEU 0 205      62.211 -14.149  92.678  1.00  0.00      0PR  H
ATOM   3153   CB LEU 0 205      60.196 -13.973  91.955  1.00  0.00      0PR  C
ATOM   3154  HB1 LEU 0 205      59.430 -13.165  91.913  1.00  0.00      0PR  H
ATOM   3155  HB2 LEU 0 205      60.434 -14.227  90.898  1.00  0.00      0PR  H
ATOM   3156   CG LEU 0 205      59.610 -15.189  92.697  1.00  0.00      0PR  C
ATOM   3157   HG LEU 0 205      59.471 -14.871  93.759  1.00  0.00      0PR  H
ATOM   3158  CD1 LEU 0 205      58.264 -15.569  92.081  1.00  0.00      0PR  C
ATOM   3159 HD11 LEU 0 205      57.850 -16.475  92.575  1.00  0.00      0PR  H
ATOM   3160 HD12 LEU 0 205      57.532 -14.741  92.200  1.00  0.00      0PR  H
ATOM   3161 HD13 LEU 0 205      58.375 -15.786  90.997  1.00  0.00      0PR  H
ATOM   3162  CD2 LEU 0 205      60.541 -16.407  92.685  1.00  0.00      0PR  C
ATOM   3163 HD21 LEU 0 205      60.083 -17.249  93.247  1.00  0.00      0PR  H
ATOM   3164 HD22 LEU 0 205      60.740 -16.760  91.653  1.00  0.00      0PR  H
ATOM   3165 HD23 LEU 0 205      61.513 -16.158  93.163  1.00  0.00      0PR  H
ATOM   3166    C LEU 0 205      62.037 -12.228  91.800  1.00  0.00      0PR  C
ATOM   3167    O LEU 0 205      61.991 -11.077  92.220  1.00  0.00      0PR  O
ATOM   3168    N SER 0 206      62.639 -12.563  90.629  1.00  0.00      0PR  N
ATOM   3169   HN SER 0 206      62.543 -13.504  90.302  1.00  0.00      0PR  H
ATOM   3170   CA SER 0 206      63.440 -11.699  89.749  1.00  0.00      0PR  C
ATOM   3171   HA SER 0 206      63.207 -12.004  88.737  1.00  0.00      0PR  H
ATOM   3172   CB SER 0 206      63.157 -10.164  89.771  1.00  0.00      0PR  C
ATOM   3173  HB1 SER 0 206      62.077 -10.008  89.547  1.00  0.00      0PR  H
ATOM   3174  HB2 SER 0 206      63.343  -9.750  90.787  1.00  0.00      0PR  H
ATOM   3175   OG SER 0 206      63.914  -9.432  88.799  1.00  0.00      0PR  O
ATOM   3176  HG1 SER 0 206      63.518  -8.555  88.734  1.00  0.00      0PR  H
ATOM   3177    C SER 0 206      64.935 -11.931  89.961  1.00  0.00      0PR  C
ATOM   3178    O SER 0 206      65.373 -11.981  91.108  1.00  0.00      0PR  O
ATOM   3179    N PRO 0 207      65.787 -12.068  88.940  1.00  0.00      0PR  N
ATOM   3180   CD PRO 0 207      65.373 -12.520  87.600  1.00  0.00      0PR  C
ATOM   3181  HD1 PRO 0 207      64.937 -11.687  87.003  1.00  0.00      0PR  H
ATOM   3182  HD2 PRO 0 207      64.632 -13.350  87.658  1.00  0.00      0PR  H
ATOM   3183   CA PRO 0 207      67.207 -12.326  89.185  1.00  0.00      0PR  C
ATOM   3184   HA PRO 0 207      67.377 -12.632  90.211  1.00  0.00      0PR  H
ATOM   3185   CB PRO 0 207      67.493 -13.431  88.159  1.00  0.00      0PR  C
ATOM   3186  HB1 PRO 0 207      67.153 -14.432  88.505  1.00  0.00      0PR  H
ATOM   3187  HB2 PRO 0 207      68.565 -13.474  87.867  1.00  0.00      0PR  H
ATOM   3188   CG PRO 0 207      66.662 -13.014  86.946  1.00  0.00      0PR  C
ATOM   3189  HG1 PRO 0 207      66.496 -13.862  86.252  1.00  0.00      0PR  H
ATOM   3190  HG2 PRO 0 207      67.121 -12.181  86.364  1.00  0.00      0PR  H
ATOM   3191    C PRO 0 207      68.031 -11.079  88.894  1.00  0.00      0PR  C
ATOM   3192    O PRO 0 207      69.165 -11.178  88.421  1.00  0.00      0PR  O
ATOM   3193    N TRP 0 208      67.513  -9.885  89.226  1.00  0.00      0PR  N
ATOM   3194   HN TRP 0 208      66.568  -9.788  89.532  1.00  0.00      0PR  H
ATOM   3195   CA TRP 0 208      68.272  -8.646  89.170  1.00  0.00      0PR  C
ATOM   3196   HA TRP 0 208      69.275  -8.898  88.845  1.00  0.00      0PR  H
ATOM   3197   CB TRP 0 208      67.640  -7.583  88.240  1.00  0.00      0PR  C
ATOM   3198  HB1 TRP 0 208      66.534  -7.689  88.304  1.00  0.00      0PR  H
ATOM   3199  HB2 TRP 0 208      67.888  -6.564  88.608  1.00  0.00      0PR  H
ATOM   3200   CG TRP 0 208      68.024  -7.729  86.789  1.00  0.00      0PR  C
ATOM   3201  CD1 TRP 0 208      69.084  -7.175  86.130  1.00  0.00      0PR  C
ATOM   3202  HD1 TRP 0 208      69.845  -6.568  86.603  1.00  0.00      0PR  H
ATOM   3203  NE1 TRP 0 208      69.064  -7.535  84.804  1.00  0.00      0PR  N
ATOM   3204  HE1 TRP 0 208      69.738  -7.327  84.130  1.00  0.00      0PR  H
ATOM   3205  CE2 TRP 0 208      67.944  -8.294  84.580  1.00  0.00      0PR  C
ATOM   3206  CD2 TRP 0 208      67.276  -8.462  85.808  1.00  0.00      0PR  C
ATOM   3207  CE3 TRP 0 208      66.105  -9.207  85.900  1.00  0.00      0PR  C
ATOM   3208  HE3 TRP 0 208      65.575  -9.326  86.836  1.00  0.00      0PR  H
ATOM   3209  CZ3 TRP 0 208      65.620  -9.801  84.728  1.00  0.00      0PR  C
ATOM   3210  HZ3 TRP 0 208      64.719 -10.398  84.768  1.00  0.00      0PR  H
ATOM   3211  CZ2 TRP 0 208      67.448  -8.851  83.417  1.00  0.00      0PR  C
ATOM   3212  HZ2 TRP 0 208      67.929  -8.706  82.462  1.00  0.00      0PR  H
ATOM   3213  CH2 TRP 0 208      66.286  -9.626  83.505  1.00  0.00      0PR  C
ATOM   3214  HH2 TRP 0 208      65.897 -10.097  82.614  1.00  0.00      0PR  H
ATOM   3215    C TRP 0 208      68.398  -8.008  90.536  1.00  0.00      0PR  C
ATOM   3216    O TRP 0 208      67.444  -7.918  91.303  1.00  0.00      0PR  O
ATOM   3217    N ARG 0 209      69.597  -7.490  90.853  1.00  0.00      0PR  N
ATOM   3218   HN ARG 0 209      70.384  -7.635  90.259  1.00  0.00      0PR  H
ATOM   3219   CA ARG 0 209      69.821  -6.710  92.043  1.00  0.00      0PR  C
ATOM   3220   HA ARG 0 209      68.901  -6.600  92.606  1.00  0.00      0PR  H
ATOM   3221   CB ARG 0 209      70.952  -7.314  92.899  1.00  0.00      0PR  C
ATOM   3222  HB1 ARG 0 209      71.856  -7.349  92.246  1.00  0.00      0PR  H
ATOM   3223  HB2 ARG 0 209      71.202  -6.618  93.730  1.00  0.00      0PR  H
ATOM   3224   CG ARG 0 209      70.620  -8.732  93.399  1.00  0.00      0PR  C
ATOM   3225  HG1 ARG 0 209      69.597  -8.723  93.835  1.00  0.00      0PR  H
ATOM   3226  HG2 ARG 0 209      70.567  -9.421  92.525  1.00  0.00      0PR  H
ATOM   3227   CD ARG 0 209      71.652  -9.293  94.375  1.00  0.00      0PR  C
ATOM   3228  HD1 ARG 0 209      71.764  -8.596  95.237  1.00  0.00      0PR  H
ATOM   3229  HD2 ARG 0 209      71.347 -10.293  94.762  1.00  0.00      0PR  H
ATOM   3230   NE ARG 0 209      72.942  -9.441  93.635  1.00  0.00      0PR  N
ATOM   3231   HE ARG 0 209      72.844  -9.319  92.640  1.00  0.00      0PR  H
ATOM   3232   CZ ARG 0 209      74.115  -9.707  94.215  1.00  0.00      0PR  C
ATOM   3233  NH1 ARG 0 209      75.197  -9.821  93.461  1.00  0.00      0PR  N
ATOM   3234 HH11 ARG 0 209      76.073 -10.043  93.866  1.00  0.00      0PR  H
ATOM   3235 HH12 ARG 0 209      75.051  -9.806  92.470  1.00  0.00      0PR  H
ATOM   3236  NH2 ARG 0 209      74.241  -9.842  95.532  1.00  0.00      0PR  N
ATOM   3237 HH21 ARG 0 209      75.139  -9.953  95.934  1.00  0.00      0PR  H
ATOM   3238 HH22 ARG 0 209      73.449  -9.616  96.083  1.00  0.00      0PR  H
ATOM   3239    C ARG 0 209      70.206  -5.327  91.571  1.00  0.00      0PR  C
ATOM   3240    O ARG 0 209      70.952  -5.188  90.608  1.00  0.00      0PR  O
ATOM   3241    N GLY 0 210      69.638  -4.267  92.181  1.00  0.00      0PR  N
ATOM   3242   HN GLY 0 210      68.991  -4.380  92.934  1.00  0.00      0PR  H
ATOM   3243   CA GLY 0 210      69.920  -2.888  91.793  1.00  0.00      0PR  C
ATOM   3244  HA1 GLY 0 210      69.277  -2.289  92.424  1.00  0.00      0PR  H
ATOM   3245  HA2 GLY 0 210      69.677  -2.840  90.740  1.00  0.00      0PR  H
ATOM   3246    C GLY 0 210      71.336  -2.395  91.966  1.00  0.00      0PR  C
ATOM   3247    O GLY 0 210      72.170  -3.008  92.623  1.00  0.00      0PR  O
ATOM   3248    N GLY 0 211      71.591  -1.189  91.427  1.00  0.00      0PR  N
ATOM   3249   HN GLY 0 211      70.908  -0.742  90.851  1.00  0.00      0PR  H
ATOM   3250   CA GLY 0 211      72.831  -0.451  91.624  1.00  0.00      0PR  C
ATOM   3251  HA1 GLY 0 211      73.306  -0.937  92.466  1.00  0.00      0PR  H
ATOM   3252  HA2 GLY 0 211      72.519   0.566  91.816  1.00  0.00      0PR  H
ATOM   3253    C GLY 0 211      73.811  -0.427  90.489  1.00  0.00      0PR  C
ATOM   3254    O GLY 0 211      73.858  -1.273  89.599  1.00  0.00      0PR  O
ATOM   3255    N GLU 0 212      74.649   0.617  90.517  1.00  0.00      0PR  N
ATOM   3256   HN GLU 0 212      74.522   1.349  91.181  1.00  0.00      0PR  H
ATOM   3257   CA GLU 0 212      75.781   0.810  89.639  1.00  0.00      0PR  C
ATOM   3258   HA GLU 0 212      75.405   0.766  88.624  1.00  0.00      0PR  H
ATOM   3259   CB GLU 0 212      76.420   2.188  89.941  1.00  0.00      0PR  C
ATOM   3260  HB1 GLU 0 212      75.737   2.980  89.555  1.00  0.00      0PR  H
ATOM   3261  HB2 GLU 0 212      76.476   2.344  91.042  1.00  0.00      0PR  H
ATOM   3262   CG GLU 0 212      77.820   2.387  89.314  1.00  0.00      0PR  C
ATOM   3263  HG1 GLU 0 212      78.547   1.721  89.815  1.00  0.00      0PR  H
ATOM   3264  HG2 GLU 0 212      77.805   2.160  88.230  1.00  0.00      0PR  H
ATOM   3265   CD GLU 0 212      78.347   3.788  89.504  1.00  0.00      0PR  C
ATOM   3266  OE1 GLU 0 212      78.897   4.340  88.513  1.00  0.00      0PR  O
ATOM   3267  OE2 GLU 0 212      78.188   4.369  90.607  1.00  0.00      0PR  O
ATOM   3268    C GLU 0 212      76.845  -0.265  89.771  1.00  0.00      0PR  C
ATOM   3269    O GLU 0 212      77.363  -0.771  88.774  1.00  0.00      0PR  O
ATOM   3270    N THR 0 213      77.189  -0.660  91.011  1.00  0.00      0PR  N
ATOM   3271   HN THR 0 213      76.692  -0.364  91.826  1.00  0.00      0PR  H
ATOM   3272   CA THR 0 213      78.311  -1.554  91.284  1.00  0.00      0PR  C
ATOM   3273   HA THR 0 213      79.162  -1.111  90.783  1.00  0.00      0PR  H
ATOM   3274   CB THR 0 213      78.572  -1.733  92.777  1.00  0.00      0PR  C
ATOM   3275   HB THR 0 213      77.655  -2.214  93.196  1.00  0.00      0PR  H
ATOM   3276  OG1 THR 0 213      78.724  -0.474  93.423  1.00  0.00      0PR  O
ATOM   3277  HG1 THR 0 213      78.894  -0.680  94.348  1.00  0.00      0PR  H
ATOM   3278  CG2 THR 0 213      79.871  -2.525  93.004  1.00  0.00      0PR  C
ATOM   3279 HG21 THR 0 213      80.009  -2.757  94.081  1.00  0.00      0PR  H
ATOM   3280 HG22 THR 0 213      79.841  -3.487  92.448  1.00  0.00      0PR  H
ATOM   3281 HG23 THR 0 213      80.757  -1.950  92.656  1.00  0.00      0PR  H
ATOM   3282    C THR 0 213      78.112  -2.934  90.664  1.00  0.00      0PR  C
ATOM   3283    O THR 0 213      78.992  -3.462  89.987  1.00  0.00      0PR  O
ATOM   3284    N GLU 0 214      76.905  -3.522  90.817  1.00  0.00      0PR  N
ATOM   3285   HN GLU 0 214      76.213  -3.108  91.403  1.00  0.00      0PR  H
ATOM   3286   CA GLU 0 214      76.478  -4.768  90.182  1.00  0.00      0PR  C
ATOM   3287   HA GLU 0 214      77.209  -5.530  90.422  1.00  0.00      0PR  H
ATOM   3288   CB GLU 0 214      75.118  -5.209  90.797  1.00  0.00      0PR  C
ATOM   3289  HB1 GLU 0 214      75.251  -5.308  91.898  1.00  0.00      0PR  H
ATOM   3290  HB2 GLU 0 214      74.360  -4.407  90.651  1.00  0.00      0PR  H
ATOM   3291   CG GLU 0 214      74.473  -6.546  90.308  1.00  0.00      0PR  C
ATOM   3292  HG1 GLU 0 214      73.371  -6.456  90.340  1.00  0.00      0PR  H
ATOM   3293  HG2 GLU 0 214      74.790  -6.785  89.274  1.00  0.00      0PR  H
ATOM   3294   CD GLU 0 214      74.748  -7.797  91.127  1.00  0.00      0PR  C
ATOM   3295  OE1 GLU 0 214      75.722  -7.824  91.906  1.00  0.00      0PR  O
ATOM   3296  OE2 GLU 0 214      73.938  -8.768  91.045  1.00  0.00      0PR  O
ATOM   3297    C GLU 0 214      76.435  -4.645  88.651  1.00  0.00      0PR  C
ATOM   3298    O GLU 0 214      76.845  -5.545  87.919  1.00  0.00      0PR  O
ATOM   3299    N GLY 0 215      76.008  -3.481  88.105  1.00  0.00      0PR  N
ATOM   3300   HN GLY 0 215      75.638  -2.751  88.678  1.00  0.00      0PR  H
ATOM   3301   CA GLY 0 215      76.051  -3.197  86.667  1.00  0.00      0PR  C
ATOM   3302  HA1 GLY 0 215      75.588  -2.229  86.541  1.00  0.00      0PR  H
ATOM   3303  HA2 GLY 0 215      75.524  -4.009  86.183  1.00  0.00      0PR  H
ATOM   3304    C GLY 0 215      77.446  -3.130  86.079  1.00  0.00      0PR  C
ATOM   3305    O GLY 0 215      77.694  -3.647  84.995  1.00  0.00      0PR  O
ATOM   3306    N LEU 0 216      78.413  -2.524  86.790  1.00  0.00      0PR  N
ATOM   3307   HN LEU 0 216      78.202  -2.023  87.627  1.00  0.00      0PR  H
ATOM   3308   CA LEU 0 216      79.824  -2.529  86.434  1.00  0.00      0PR  C
ATOM   3309   HA LEU 0 216      79.856  -2.257  85.387  1.00  0.00      0PR  H
ATOM   3310   CB LEU 0 216      80.590  -1.424  87.198  1.00  0.00      0PR  C
ATOM   3311  HB1 LEU 0 216      80.363  -1.555  88.281  1.00  0.00      0PR  H
ATOM   3312  HB2 LEU 0 216      81.682  -1.600  87.089  1.00  0.00      0PR  H
ATOM   3313   CG LEU 0 216      80.204   0.008  86.760  1.00  0.00      0PR  C
ATOM   3314   HG LEU 0 216      79.095   0.071  86.876  1.00  0.00      0PR  H
ATOM   3315  CD1 LEU 0 216      80.888   1.054  87.648  1.00  0.00      0PR  C
ATOM   3316 HD11 LEU 0 216      80.646   2.081  87.299  1.00  0.00      0PR  H
ATOM   3317 HD12 LEU 0 216      80.549   0.953  88.702  1.00  0.00      0PR  H
ATOM   3318 HD13 LEU 0 216      81.991   0.929  87.621  1.00  0.00      0PR  H
ATOM   3319  CD2 LEU 0 216      80.544   0.283  85.286  1.00  0.00      0PR  C
ATOM   3320 HD21 LEU 0 216      80.236   1.313  85.004  1.00  0.00      0PR  H
ATOM   3321 HD22 LEU 0 216      81.632   0.192  85.093  1.00  0.00      0PR  H
ATOM   3322 HD23 LEU 0 216      80.010  -0.433  84.624  1.00  0.00      0PR  H
ATOM   3323    C LEU 0 216      80.496  -3.886  86.578  1.00  0.00      0PR  C
ATOM   3324    O LEU 0 216      81.319  -4.268  85.749  1.00  0.00      0PR  O
ATOM   3325    N GLN 0 217      80.146  -4.696  87.594  1.00  0.00      0PR  N
ATOM   3326   HN GLN 0 217      79.572  -4.415  88.360  1.00  0.00      0PR  H
ATOM   3327   CA GLN 0 217      80.592  -6.080  87.653  1.00  0.00      0PR  C
ATOM   3328   HA GLN 0 217      81.671  -6.046  87.570  1.00  0.00      0PR  H
ATOM   3329   CB GLN 0 217      80.099  -6.728  88.964  1.00  0.00      0PR  C
ATOM   3330  HB1 GLN 0 217      79.006  -6.518  89.036  1.00  0.00      0PR  H
ATOM   3331  HB2 GLN 0 217      80.198  -7.835  88.887  1.00  0.00      0PR  H
ATOM   3332   CG GLN 0 217      80.803  -6.206  90.236  1.00  0.00      0PR  C
ATOM   3333  HG1 GLN 0 217      81.872  -6.510  90.240  1.00  0.00      0PR  H
ATOM   3334  HG2 GLN 0 217      80.765  -5.098  90.280  1.00  0.00      0PR  H
ATOM   3335   CD GLN 0 217      80.155  -6.795  91.489  1.00  0.00      0PR  C
ATOM   3336  OE1 GLN 0 217      79.065  -7.355  91.465  1.00  0.00      0PR  O
ATOM   3337  NE2 GLN 0 217      80.858  -6.691  92.640  1.00  0.00      0PR  N
ATOM   3338 HE21 GLN 0 217      80.441  -7.077  93.458  1.00  0.00      0PR  H
ATOM   3339 HE22 GLN 0 217      81.739  -6.229  92.642  1.00  0.00      0PR  H
ATOM   3340    C GLN 0 217      80.069  -6.943  86.508  1.00  0.00      0PR  C
ATOM   3341    O GLN 0 217      80.803  -7.707  85.884  1.00  0.00      0PR  O
ATOM   3342    N ARG 0 218      78.770  -6.816  86.189  1.00  0.00      0PR  N
ATOM   3343   HN ARG 0 218      78.192  -6.188  86.705  1.00  0.00      0PR  H
ATOM   3344   CA ARG 0 218      78.136  -7.550  85.113  1.00  0.00      0PR  C
ATOM   3345   HA ARG 0 218      78.468  -8.578  85.191  1.00  0.00      0PR  H
ATOM   3346   CB ARG 0 218      76.607  -7.467  85.251  1.00  0.00      0PR  C
ATOM   3347  HB1 ARG 0 218      76.368  -6.397  85.462  1.00  0.00      0PR  H
ATOM   3348  HB2 ARG 0 218      76.132  -7.699  84.272  1.00  0.00      0PR  H
ATOM   3349   CG ARG 0 218      76.098  -8.357  86.389  1.00  0.00      0PR  C
ATOM   3350  HG1 ARG 0 218      76.379  -9.410  86.169  1.00  0.00      0PR  H
ATOM   3351  HG2 ARG 0 218      76.642  -8.093  87.325  1.00  0.00      0PR  H
ATOM   3352   CD ARG 0 218      74.607  -8.213  86.660  1.00  0.00      0PR  C
ATOM   3353  HD1 ARG 0 218      74.368  -8.648  87.657  1.00  0.00      0PR  H
ATOM   3354  HD2 ARG 0 218      74.291  -7.145  86.651  1.00  0.00      0PR  H
ATOM   3355   NE ARG 0 218      73.919  -8.950  85.549  1.00  0.00      0PR  N
ATOM   3356   HE ARG 0 218      74.518  -9.127  84.760  1.00  0.00      0PR  H
ATOM   3357   CZ ARG 0 218      72.638  -9.337  85.593  1.00  0.00      0PR  C
ATOM   3358  NH1 ARG 0 218      71.879  -9.083  86.655  1.00  0.00      0PR  N
ATOM   3359 HH11 ARG 0 218      70.940  -9.395  86.690  1.00  0.00      0PR  H
ATOM   3360 HH12 ARG 0 218      72.346  -8.690  87.451  1.00  0.00      0PR  H
ATOM   3361  NH2 ARG 0 218      72.100 -10.010  84.579  1.00  0.00      0PR  N
ATOM   3362 HH21 ARG 0 218      71.133 -10.216  84.582  1.00  0.00      0PR  H
ATOM   3363 HH22 ARG 0 218      72.649 -10.099  83.758  1.00  0.00      0PR  H
ATOM   3364    C ARG 0 218      78.524  -7.074  83.736  1.00  0.00      0PR  C
ATOM   3365    O ARG 0 218      78.458  -7.833  82.772  1.00  0.00      0PR  O
ATOM   3366    N LEU 0 219      78.988  -5.819  83.598  1.00  0.00      0PR  N
ATOM   3367   HN LEU 0 219      78.954  -5.141  84.329  1.00  0.00      0PR  H
ATOM   3368   CA LEU 0 219      79.581  -5.339  82.369  1.00  0.00      0PR  C
ATOM   3369   HA LEU 0 219      78.839  -5.460  81.590  1.00  0.00      0PR  H
ATOM   3370   CB LEU 0 219      80.005  -3.863  82.562  1.00  0.00      0PR  C
ATOM   3371  HB1 LEU 0 219      79.096  -3.297  82.872  1.00  0.00      0PR  H
ATOM   3372  HB2 LEU 0 219      80.713  -3.798  83.417  1.00  0.00      0PR  H
ATOM   3373   CG LEU 0 219      80.608  -3.160  81.332  1.00  0.00      0PR  C
ATOM   3374   HG LEU 0 219      81.479  -3.785  81.021  1.00  0.00      0PR  H
ATOM   3375  CD1 LEU 0 219      79.606  -3.065  80.179  1.00  0.00      0PR  C
ATOM   3376 HD11 LEU 0 219      80.048  -2.514  79.322  1.00  0.00      0PR  H
ATOM   3377 HD12 LEU 0 219      79.316  -4.079  79.828  1.00  0.00      0PR  H
ATOM   3378 HD13 LEU 0 219      78.687  -2.529  80.500  1.00  0.00      0PR  H
ATOM   3379  CD2 LEU 0 219      81.133  -1.765  81.710  1.00  0.00      0PR  C
ATOM   3380 HD21 LEU 0 219      81.584  -1.269  80.823  1.00  0.00      0PR  H
ATOM   3381 HD22 LEU 0 219      80.323  -1.109  82.086  1.00  0.00      0PR  H
ATOM   3382 HD23 LEU 0 219      81.913  -1.843  82.497  1.00  0.00      0PR  H
ATOM   3383    C LEU 0 219      80.782  -6.184  81.992  1.00  0.00      0PR  C
ATOM   3384    O LEU 0 219      80.832  -6.744  80.905  1.00  0.00      0PR  O
ATOM   3385    N GLU 0 220      81.712  -6.409  82.933  1.00  0.00      0PR  N
ATOM   3386   HN GLU 0 220      81.707  -5.968  83.826  1.00  0.00      0PR  H
ATOM   3387   CA GLU 0 220      82.817  -7.321  82.733  1.00  0.00      0PR  C
ATOM   3388   HA GLU 0 220      83.323  -7.002  81.830  1.00  0.00      0PR  H
ATOM   3389   CB GLU 0 220      83.822  -7.200  83.898  1.00  0.00      0PR  C
ATOM   3390  HB1 GLU 0 220      83.318  -7.549  84.829  1.00  0.00      0PR  H
ATOM   3391  HB2 GLU 0 220      84.675  -7.896  83.733  1.00  0.00      0PR  H
ATOM   3392   CG GLU 0 220      84.360  -5.761  84.129  1.00  0.00      0PR  C
ATOM   3393  HG1 GLU 0 220      83.525  -5.098  84.423  1.00  0.00      0PR  H
ATOM   3394  HG2 GLU 0 220      85.133  -5.749  84.923  1.00  0.00      0PR  H
ATOM   3395   CD GLU 0 220      84.963  -5.099  82.894  1.00  0.00      0PR  C
ATOM   3396  OE1 GLU 0 220      84.559  -3.941  82.590  1.00  0.00      0PR  O
ATOM   3397  OE2 GLU 0 220      85.845  -5.706  82.241  1.00  0.00      0PR  O
ATOM   3398    C GLU 0 220      82.403  -8.779  82.530  1.00  0.00      0PR  C
ATOM   3399    O GLU 0 220      82.878  -9.421  81.607  1.00  0.00      0PR  O
ATOM   3400    N GLN 0 221      81.455  -9.323  83.329  1.00  0.00      0PR  N
ATOM   3401   HN GLN 0 221      81.041  -8.823  84.087  1.00  0.00      0PR  H
ATOM   3402   CA GLN 0 221      80.953 -10.691  83.157  1.00  0.00      0PR  C
ATOM   3403   HA GLN 0 221      81.824 -11.327  83.257  1.00  0.00      0PR  H
ATOM   3404   CB GLN 0 221      79.911 -11.043  84.254  1.00  0.00      0PR  C
ATOM   3405  HB1 GLN 0 221      79.090 -10.295  84.169  1.00  0.00      0PR  H
ATOM   3406  HB2 GLN 0 221      79.455 -12.033  84.025  1.00  0.00      0PR  H
ATOM   3407   CG GLN 0 221      80.477 -11.022  85.694  1.00  0.00      0PR  C
ATOM   3408  HG1 GLN 0 221      81.167 -11.878  85.852  1.00  0.00      0PR  H
ATOM   3409  HG2 GLN 0 221      81.045 -10.087  85.880  1.00  0.00      0PR  H
ATOM   3410   CD GLN 0 221      79.366 -11.150  86.738  1.00  0.00      0PR  C
ATOM   3411  OE1 GLN 0 221      78.187 -10.903  86.485  1.00  0.00      0PR  O
ATOM   3412  NE2 GLN 0 221      79.748 -11.535  87.979  1.00  0.00      0PR  N
ATOM   3413 HE21 GLN 0 221      79.029 -11.625  88.663  1.00  0.00      0PR  H
ATOM   3414 HE22 GLN 0 221      80.709 -11.697  88.173  1.00  0.00      0PR  H
ATOM   3415    C GLN 0 221      80.318 -10.988  81.791  1.00  0.00      0PR  C
ATOM   3416    O GLN 0 221      80.608 -11.993  81.153  1.00  0.00      0PR  O
ATOM   3417    N HSD 0 222      79.457 -10.107  81.253  1.00  0.00      0PR  N
ATOM   3418   HN HSD 0 222      79.190  -9.240  81.672  1.00  0.00      0PR  H
ATOM   3419   CA HSD 0 222      78.838 -10.389  79.966  1.00  0.00      0PR  C
ATOM   3420   HA HSD 0 222      78.705 -11.463  79.914  1.00  0.00      0PR  H
ATOM   3421   CB HSD 0 222      77.543  -9.590  79.781  1.00  0.00      0PR  C
ATOM   3422  HB1 HSD 0 222      77.799  -8.526  79.589  1.00  0.00      0PR  H
ATOM   3423  HB2 HSD 0 222      77.005  -9.958  78.880  1.00  0.00      0PR  H
ATOM   3424  ND1 HSD 0 222      76.206 -10.814  81.518  1.00  0.00      0PR  N
ATOM   3425  HD1 HSD 0 222      76.573 -11.724  81.324  1.00  0.00      0PR  H
ATOM   3426   CG HSD 0 222      76.609  -9.633  80.938  1.00  0.00      0PR  C
ATOM   3427  CE1 HSD 0 222      75.341 -10.468  82.442  1.00  0.00      0PR  C
ATOM   3428  HE1 HSD 0 222      74.835 -11.179  83.101  1.00  0.00      0PR  H
ATOM   3429  NE2 HSD 0 222      75.157  -9.124  82.487  1.00  0.00      0PR  N
ATOM   3430  CD2 HSD 0 222      75.977  -8.590  81.519  1.00  0.00      0PR  C
ATOM   3431  HD2 HSD 0 222      76.034  -7.533  81.289  1.00  0.00      0PR  H
ATOM   3432    C HSD 0 222      79.698  -9.983  78.787  1.00  0.00      0PR  C
ATOM   3433    O HSD 0 222      79.416 -10.328  77.645  1.00  0.00      0PR  O
ATOM   3434    N LEU 0 223      80.753  -9.183  79.021  1.00  0.00      0PR  N
ATOM   3435   HN LEU 0 223      80.939  -8.750  79.900  1.00  0.00      0PR  H
ATOM   3436   CA LEU 0 223      81.726  -8.880  77.991  1.00  0.00      0PR  C
ATOM   3437   HA LEU 0 223      81.188  -8.867  77.052  1.00  0.00      0PR  H
ATOM   3438   CB LEU 0 223      82.422  -7.523  78.259  1.00  0.00      0PR  C
ATOM   3439  HB1 LEU 0 223      82.742  -7.524  79.327  1.00  0.00      0PR  H
ATOM   3440  HB2 LEU 0 223      83.356  -7.471  77.658  1.00  0.00      0PR  H
ATOM   3441   CG LEU 0 223      81.560  -6.267  78.010  1.00  0.00      0PR  C
ATOM   3442   HG LEU 0 223      80.602  -6.428  78.562  1.00  0.00      0PR  H
ATOM   3443  CD1 LEU 0 223      82.290  -5.047  78.590  1.00  0.00      0PR  C
ATOM   3444 HD11 LEU 0 223      81.717  -4.117  78.385  1.00  0.00      0PR  H
ATOM   3445 HD12 LEU 0 223      82.409  -5.148  79.690  1.00  0.00      0PR  H
ATOM   3446 HD13 LEU 0 223      83.299  -4.941  78.136  1.00  0.00      0PR  H
ATOM   3447  CD2 LEU 0 223      81.224  -6.041  76.531  1.00  0.00      0PR  C
ATOM   3448 HD21 LEU 0 223      80.588  -5.136  76.413  1.00  0.00      0PR  H
ATOM   3449 HD22 LEU 0 223      82.137  -5.892  75.921  1.00  0.00      0PR  H
ATOM   3450 HD23 LEU 0 223      80.668  -6.912  76.121  1.00  0.00      0PR  H
ATOM   3451    C LEU 0 223      82.791  -9.960  77.894  1.00  0.00      0PR  C
ATOM   3452    O LEU 0 223      83.479 -10.074  76.878  1.00  0.00      0PR  O
ATOM   3453    N THR 0 224      82.958 -10.794  78.936  1.00  0.00      0PR  N
ATOM   3454   HN THR 0 224      82.473 -10.682  79.803  1.00  0.00      0PR  H
ATOM   3455   CA THR 0 224      83.858 -11.935  78.898  1.00  0.00      0PR  C
ATOM   3456   HA THR 0 224      84.640 -11.660  78.203  1.00  0.00      0PR  H
ATOM   3457   CB THR 0 224      84.495 -12.252  80.241  1.00  0.00      0PR  C
ATOM   3458   HB THR 0 224      84.955 -13.265  80.134  1.00  0.00      0PR  H
ATOM   3459  OG1 THR 0 224      83.530 -12.342  81.275  1.00  0.00      0PR  O
ATOM   3460  HG1 THR 0 224      84.030 -12.532  82.076  1.00  0.00      0PR  H
ATOM   3461  CG2 THR 0 224      85.444 -11.105  80.617  1.00  0.00      0PR  C
ATOM   3462 HG21 THR 0 224      86.016 -11.350  81.537  1.00  0.00      0PR  H
ATOM   3463 HG22 THR 0 224      86.173 -10.923  79.800  1.00  0.00      0PR  H
ATOM   3464 HG23 THR 0 224      84.881 -10.164  80.798  1.00  0.00      0PR  H
ATOM   3465    C THR 0 224      83.194 -13.172  78.332  1.00  0.00      0PR  C
ATOM   3466    O THR 0 224      83.833 -13.926  77.596  1.00  0.00      0PR  O
ATOM   3467    N ASP 0 225      81.897 -13.391  78.618  1.00  0.00      0PR  N
ATOM   3468   HN ASP 0 225      81.365 -12.822  79.239  1.00  0.00      0PR  H
ATOM   3469   CA ASP 0 225      81.126 -14.484  78.052  1.00  0.00      0PR  C
ATOM   3470   HA ASP 0 225      81.819 -15.302  77.886  1.00  0.00      0PR  H
ATOM   3471   CB ASP 0 225      79.979 -14.925  79.003  1.00  0.00      0PR  C
ATOM   3472  HB1 ASP 0 225      79.436 -14.028  79.360  1.00  0.00      0PR  H
ATOM   3473  HB2 ASP 0 225      79.261 -15.580  78.471  1.00  0.00      0PR  H
ATOM   3474   CG ASP 0 225      80.498 -15.665  80.229  1.00  0.00      0PR  C
ATOM   3475  OD1 ASP 0 225      81.697 -16.042  80.258  1.00  0.00      0PR  O
ATOM   3476  OD2 ASP 0 225      79.664 -15.909  81.140  1.00  0.00      0PR  O
ATOM   3477    C ASP 0 225      80.540 -14.121  76.690  1.00  0.00      0PR  C
ATOM   3478    O ASP 0 225      80.185 -12.981  76.397  1.00  0.00      0PR  O
ATOM   3479    N GLN 0 226      80.426 -15.107  75.778  1.00  0.00      0PR  N
ATOM   3480   HN GLN 0 226      80.739 -16.042  75.940  1.00  0.00      0PR  H
ATOM   3481   CA GLN 0 226      79.835 -14.889  74.471  1.00  0.00      0PR  C
ATOM   3482   HA GLN 0 226      79.896 -13.829  74.260  1.00  0.00      0PR  H
ATOM   3483   CB GLN 0 226      80.577 -15.656  73.338  1.00  0.00      0PR  C
ATOM   3484  HB1 GLN 0 226      80.536 -16.738  73.601  1.00  0.00      0PR  H
ATOM   3485  HB2 GLN 0 226      80.009 -15.546  72.386  1.00  0.00      0PR  H
ATOM   3486   CG GLN 0 226      82.056 -15.236  73.142  1.00  0.00      0PR  C
ATOM   3487  HG1 GLN 0 226      82.431 -15.586  72.156  1.00  0.00      0PR  H
ATOM   3488  HG2 GLN 0 226      82.159 -14.132  73.172  1.00  0.00      0PR  H
ATOM   3489   CD GLN 0 226      82.968 -15.855  74.205  1.00  0.00      0PR  C
ATOM   3490  OE1 GLN 0 226      82.936 -17.061  74.442  1.00  0.00      0PR  O
ATOM   3491  NE2 GLN 0 226      83.797 -15.015  74.861  1.00  0.00      0PR  N
ATOM   3492 HE21 GLN 0 226      84.394 -15.418  75.550  1.00  0.00      0PR  H
ATOM   3493 HE22 GLN 0 226      83.780 -14.042  74.656  1.00  0.00      0PR  H
ATOM   3494    C GLN 0 226      78.357 -15.269  74.491  1.00  0.00      0PR  C
ATOM   3495    O GLN 0 226      77.890 -16.009  75.351  1.00  0.00      0PR  O
ATOM   3496    N GLY 0 227      77.558 -14.736  73.532  1.00  0.00      0PR  N
ATOM   3497   HN GLY 0 227      77.921 -14.077  72.875  1.00  0.00      0PR  H
ATOM   3498   CA GLY 0 227      76.141 -15.068  73.378  1.00  0.00      0PR  C
ATOM   3499  HA1 GLY 0 227      75.816 -14.516  72.506  1.00  0.00      0PR  H
ATOM   3500  HA2 GLY 0 227      75.673 -14.755  74.302  1.00  0.00      0PR  H
ATOM   3501    C GLY 0 227      75.810 -16.523  73.159  1.00  0.00      0PR  C
ATOM   3502    O GLY 0 227      76.641 -17.320  72.732  1.00  0.00      0PR  O
ATOM   3503    N TRP 0 228      74.541 -16.890  73.402  1.00  0.00      0PR  N
ATOM   3504   HN TRP 0 228      73.859 -16.235  73.719  1.00  0.00      0PR  H
ATOM   3505   CA TRP 0 228      74.057 -18.240  73.228  1.00  0.00      0PR  C
ATOM   3506   HA TRP 0 228      74.821 -18.802  72.702  1.00  0.00      0PR  H
ATOM   3507   CB TRP 0 228      73.810 -18.961  74.579  1.00  0.00      0PR  C
ATOM   3508  HB1 TRP 0 228      73.337 -19.944  74.360  1.00  0.00      0PR  H
ATOM   3509  HB2 TRP 0 228      74.781 -19.175  75.077  1.00  0.00      0PR  H
ATOM   3510   CG TRP 0 228      72.897 -18.287  75.584  1.00  0.00      0PR  C
ATOM   3511  CD1 TRP 0 228      71.568 -18.510  75.827  1.00  0.00      0PR  C
ATOM   3512  HD1 TRP 0 228      70.957 -19.212  75.277  1.00  0.00      0PR  H
ATOM   3513  NE1 TRP 0 228      71.144 -17.743  76.892  1.00  0.00      0PR  N
ATOM   3514  HE1 TRP 0 228      70.252 -17.735  77.291  1.00  0.00      0PR  H
ATOM   3515  CE2 TRP 0 228      72.216 -17.005  77.351  1.00  0.00      0PR  C
ATOM   3516  CD2 TRP 0 228      73.341 -17.332  76.565  1.00  0.00      0PR  C
ATOM   3517  CE3 TRP 0 228      74.591 -16.763  76.813  1.00  0.00      0PR  C
ATOM   3518  HE3 TRP 0 228      75.461 -17.015  76.222  1.00  0.00      0PR  H
ATOM   3519  CZ3 TRP 0 228      74.690 -15.835  77.862  1.00  0.00      0PR  C
ATOM   3520  HZ3 TRP 0 228      75.641 -15.365  78.068  1.00  0.00      0PR  H
ATOM   3521  CZ2 TRP 0 228      72.317 -16.087  78.388  1.00  0.00      0PR  C
ATOM   3522  HZ2 TRP 0 228      71.465 -15.816  78.993  1.00  0.00      0PR  H
ATOM   3523  CH2 TRP 0 228      73.571 -15.509  78.640  1.00  0.00      0PR  C
ATOM   3524  HH2 TRP 0 228      73.673 -14.799  79.449  1.00  0.00      0PR  H
ATOM   3525    C TRP 0 228      72.819 -18.247  72.348  1.00  0.00      0PR  C
ATOM   3526    O TRP 0 228      72.028 -17.307  72.326  1.00  0.00      0PR  O
ATOM   3527    N VAL 0 229      72.640 -19.323  71.562  1.00  0.00      0PR  N
ATOM   3528   HN VAL 0 229      73.243 -20.115  71.615  1.00  0.00      0PR  H
ATOM   3529   CA VAL 0 229      71.577 -19.442  70.580  1.00  0.00      0PR  C
ATOM   3530   HA VAL 0 229      71.274 -18.445  70.286  1.00  0.00      0PR  H
ATOM   3531   CB VAL 0 229      72.078 -20.200  69.352  1.00  0.00      0PR  C
ATOM   3532   HB VAL 0 229      72.601 -21.120  69.713  1.00  0.00      0PR  H
ATOM   3533  CG1 VAL 0 229      70.946 -20.641  68.403  1.00  0.00      0PR  C
ATOM   3534 HG11 VAL 0 229      71.368 -21.151  67.510  1.00  0.00      0PR  H
ATOM   3535 HG12 VAL 0 229      70.253 -21.354  68.895  1.00  0.00      0PR  H
ATOM   3536 HG13 VAL 0 229      70.363 -19.763  68.052  1.00  0.00      0PR  H
ATOM   3537  CG2 VAL 0 229      73.063 -19.274  68.606  1.00  0.00      0PR  C
ATOM   3538 HG21 VAL 0 229      73.432 -19.760  67.677  1.00  0.00      0PR  H
ATOM   3539 HG22 VAL 0 229      72.567 -18.319  68.327  1.00  0.00      0PR  H
ATOM   3540 HG23 VAL 0 229      73.947 -19.038  69.234  1.00  0.00      0PR  H
ATOM   3541    C VAL 0 229      70.377 -20.113  71.218  1.00  0.00      0PR  C
ATOM   3542    O VAL 0 229      70.486 -21.133  71.897  1.00  0.00      0PR  O
ATOM   3543    N ALA 0 230      69.172 -19.529  71.038  1.00  0.00      0PR  N
ATOM   3544   HN ALA 0 230      69.070 -18.653  70.568  1.00  0.00      0PR  H
ATOM   3545   CA ALA 0 230      67.943 -20.128  71.512  1.00  0.00      0PR  C
ATOM   3546   HA ALA 0 230      68.021 -20.328  72.574  1.00  0.00      0PR  H
ATOM   3547   CB ALA 0 230      66.766 -19.139  71.350  1.00  0.00      0PR  C
ATOM   3548  HB1 ALA 0 230      66.998 -18.193  71.885  1.00  0.00      0PR  H
ATOM   3549  HB2 ALA 0 230      66.596 -18.894  70.279  1.00  0.00      0PR  H
ATOM   3550  HB3 ALA 0 230      65.824 -19.551  71.773  1.00  0.00      0PR  H
ATOM   3551    C ALA 0 230      67.627 -21.466  70.844  1.00  0.00      0PR  C
ATOM   3552    O ALA 0 230      67.702 -21.627  69.627  1.00  0.00      0PR  O
ATOM   3553    N SER 0 231      67.274 -22.475  71.659  1.00  0.00      0PR  N
ATOM   3554   HN SER 0 231      67.141 -22.351  72.643  1.00  0.00      0PR  H
ATOM   3555   CA SER 0 231      67.051 -23.835  71.195  1.00  0.00      0PR  C
ATOM   3556   HA SER 0 231      67.679 -23.967  70.323  1.00  0.00      0PR  H
ATOM   3557   CB SER 0 231      67.383 -24.871  72.306  1.00  0.00      0PR  C
ATOM   3558  HB1 SER 0 231      68.436 -24.708  72.629  1.00  0.00      0PR  H
ATOM   3559  HB2 SER 0 231      66.737 -24.704  73.198  1.00  0.00      0PR  H
ATOM   3560   OG SER 0 231      67.264 -26.224  71.858  1.00  0.00      0PR  O
ATOM   3561  HG1 SER 0 231      67.695 -26.780  72.519  1.00  0.00      0PR  H
ATOM   3562    C SER 0 231      65.615 -24.013  70.748  1.00  0.00      0PR  C
ATOM   3563    O SER 0 231      64.679 -23.793  71.512  1.00  0.00      0PR  O
ATOM   3564    N PHE 0 232      65.419 -24.402  69.476  1.00  0.00      0PR  N
ATOM   3565   HN PHE 0 232      66.170 -24.502  68.825  1.00  0.00      0PR  H
ATOM   3566   CA PHE 0 232      64.115 -24.709  68.936  1.00  0.00      0PR  C
ATOM   3567   HA PHE 0 232      63.425 -24.772  69.768  1.00  0.00      0PR  H
ATOM   3568   CB PHE 0 232      63.690 -23.766  67.788  1.00  0.00      0PR  C
ATOM   3569  HB1 PHE 0 232      64.574 -23.554  67.146  1.00  0.00      0PR  H
ATOM   3570  HB2 PHE 0 232      62.923 -24.243  67.141  1.00  0.00      0PR  H
ATOM   3571   CG PHE 0 232      63.188 -22.442  68.262  1.00  0.00      0PR  C
ATOM   3572  CD1 PHE 0 232      64.082 -21.436  68.656  1.00  0.00      0PR  C
ATOM   3573  HD1 PHE 0 232      65.145 -21.638  68.666  1.00  0.00      0PR  H
ATOM   3574  CE1 PHE 0 232      63.608 -20.176  69.042  1.00  0.00      0PR  C
ATOM   3575  HE1 PHE 0 232      64.305 -19.402  69.330  1.00  0.00      0PR  H
ATOM   3576   CZ PHE 0 232      62.232 -19.920  69.050  1.00  0.00      0PR  C
ATOM   3577   HZ PHE 0 232      61.862 -18.957  69.374  1.00  0.00      0PR  H
ATOM   3578  CD2 PHE 0 232      61.813 -22.164  68.241  1.00  0.00      0PR  C
ATOM   3579  HD2 PHE 0 232      61.111 -22.930  67.944  1.00  0.00      0PR  H
ATOM   3580  CE2 PHE 0 232      61.335 -20.906  68.628  1.00  0.00      0PR  C
ATOM   3581  HE2 PHE 0 232      60.273 -20.703  68.601  1.00  0.00      0PR  H
ATOM   3582    C PHE 0 232      64.175 -26.080  68.305  1.00  0.00      0PR  C
ATOM   3583    O PHE 0 232      65.004 -26.356  67.439  1.00  0.00      0PR  O
ATOM   3584    N THR 0 233      63.232 -26.951  68.688  1.00  0.00      0PR  N
ATOM   3585   HN THR 0 233      62.656 -26.740  69.477  1.00  0.00      0PR  H
ATOM   3586   CA THR 0 233      62.935 -28.236  68.051  1.00  0.00      0PR  C
ATOM   3587   HA THR 0 233      63.879 -28.763  68.021  1.00  0.00      0PR  H
ATOM   3588   CB THR 0 233      61.878 -28.961  68.862  1.00  0.00      0PR  C
ATOM   3589   HB THR 0 233      61.001 -28.270  68.916  1.00  0.00      0PR  H
ATOM   3590  OG1 THR 0 233      62.393 -29.151  70.172  1.00  0.00      0PR  O
ATOM   3591  HG1 THR 0 233      61.704 -29.622  70.653  1.00  0.00      0PR  H
ATOM   3592  CG2 THR 0 233      61.540 -30.359  68.324  1.00  0.00      0PR  C
ATOM   3593 HG21 THR 0 233      60.686 -30.799  68.880  1.00  0.00      0PR  H
ATOM   3594 HG22 THR 0 233      61.258 -30.304  67.251  1.00  0.00      0PR  H
ATOM   3595 HG23 THR 0 233      62.410 -31.045  68.420  1.00  0.00      0PR  H
ATOM   3596    C THR 0 233      62.478 -28.082  66.604  1.00  0.00      0PR  C
ATOM   3597    O THR 0 233      62.739 -28.921  65.742  1.00  0.00      0PR  O
ATOM   3598    N LYS 0 234      61.774 -26.980  66.281  1.00  0.00      0PR  N
ATOM   3599   HN LYS 0 234      61.386 -26.382  66.980  1.00  0.00      0PR  H
ATOM   3600   CA LYS 0 234      61.519 -26.572  64.907  1.00  0.00      0PR  C
ATOM   3601   HA LYS 0 234      61.924 -27.334  64.253  1.00  0.00      0PR  H
ATOM   3602   CB LYS 0 234      59.994 -26.362  64.682  1.00  0.00      0PR  C
ATOM   3603  HB1 LYS 0 234      59.673 -25.536  65.358  1.00  0.00      0PR  H
ATOM   3604  HB2 LYS 0 234      59.828 -25.998  63.644  1.00  0.00      0PR  H
ATOM   3605   CG LYS 0 234      59.136 -27.611  64.970  1.00  0.00      0PR  C
ATOM   3606  HG1 LYS 0 234      59.475 -28.075  65.924  1.00  0.00      0PR  H
ATOM   3607  HG2 LYS 0 234      58.075 -27.299  65.111  1.00  0.00      0PR  H
ATOM   3608   CD LYS 0 234      59.191 -28.699  63.882  1.00  0.00      0PR  C
ATOM   3609  HD1 LYS 0 234      58.699 -28.303  62.964  1.00  0.00      0PR  H
ATOM   3610  HD2 LYS 0 234      60.260 -28.886  63.632  1.00  0.00      0PR  H
ATOM   3611   CE LYS 0 234      58.515 -30.002  64.339  1.00  0.00      0PR  C
ATOM   3612  HE1 LYS 0 234      58.989 -30.380  65.273  1.00  0.00      0PR  H
ATOM   3613  HE2 LYS 0 234      57.434 -29.834  64.536  1.00  0.00      0PR  H
ATOM   3614   NZ LYS 0 234      58.635 -31.057  63.308  1.00  0.00      0PR  N
ATOM   3615  HZ1 LYS 0 234      58.174 -31.931  63.635  1.00  0.00      0PR  H
ATOM   3616  HZ2 LYS 0 234      58.181 -30.736  62.429  1.00  0.00      0PR  H
ATOM   3617  HZ3 LYS 0 234      59.641 -31.247  63.123  1.00  0.00      0PR  H
ATOM   3618    C LYS 0 234      62.271 -25.268  64.612  1.00  0.00      0PR  C
ATOM   3619    O LYS 0 234      61.678 -24.204  64.788  1.00  0.00      0PR  O
ATOM   3620    N PRO 0 235      63.525 -25.243  64.131  1.00  0.00      0PR  N
ATOM   3621   CD PRO 0 235      64.320 -26.447  63.849  1.00  0.00      0PR  C
ATOM   3622  HD1 PRO 0 235      63.902 -27.017  62.988  1.00  0.00      0PR  H
ATOM   3623  HD2 PRO 0 235      64.369 -27.119  64.737  1.00  0.00      0PR  H
ATOM   3624   CA PRO 0 235      64.370 -24.043  64.208  1.00  0.00      0PR  C
ATOM   3625   HA PRO 0 235      64.101 -23.415  65.050  1.00  0.00      0PR  H
ATOM   3626   CB PRO 0 235      65.786 -24.643  64.327  1.00  0.00      0PR  C
ATOM   3627  HB1 PRO 0 235      66.051 -24.896  65.378  1.00  0.00      0PR  H
ATOM   3628  HB2 PRO 0 235      66.564 -23.977  63.890  1.00  0.00      0PR  H
ATOM   3629   CG PRO 0 235      65.716 -25.932  63.507  1.00  0.00      0PR  C
ATOM   3630  HG1 PRO 0 235      66.519 -26.641  63.788  1.00  0.00      0PR  H
ATOM   3631  HG2 PRO 0 235      65.783 -25.757  62.408  1.00  0.00      0PR  H
ATOM   3632    C PRO 0 235      64.219 -23.247  62.927  1.00  0.00      0PR  C
ATOM   3633    O PRO 0 235      65.195 -22.905  62.264  1.00  0.00      0PR  O
ATOM   3634    N ARG 0 236      62.967 -22.940  62.562  1.00  0.00      0PR  N
ATOM   3635   HN ARG 0 236      62.219 -23.169  63.181  1.00  0.00      0PR  H
ATOM   3636   CA ARG 0 236      62.609 -22.293  61.323  1.00  0.00      0PR  C
ATOM   3637   HA ARG 0 236      63.372 -21.570  61.060  1.00  0.00      0PR  H
ATOM   3638   CB ARG 0 236      62.381 -23.298  60.155  1.00  0.00      0PR  C
ATOM   3639  HB1 ARG 0 236      61.656 -24.059  60.531  1.00  0.00      0PR  H
ATOM   3640  HB2 ARG 0 236      61.871 -22.780  59.312  1.00  0.00      0PR  H
ATOM   3641   CG ARG 0 236      63.652 -24.025  59.674  1.00  0.00      0PR  C
ATOM   3642  HG1 ARG 0 236      64.460 -23.273  59.536  1.00  0.00      0PR  H
ATOM   3643  HG2 ARG 0 236      64.010 -24.702  60.483  1.00  0.00      0PR  H
ATOM   3644   CD ARG 0 236      63.430 -24.868  58.414  1.00  0.00      0PR  C
ATOM   3645  HD1 ARG 0 236      62.550 -25.535  58.565  1.00  0.00      0PR  H
ATOM   3646  HD2 ARG 0 236      63.243 -24.227  57.521  1.00  0.00      0PR  H
ATOM   3647   NE ARG 0 236      64.685 -25.662  58.191  1.00  0.00      0PR  N
ATOM   3648   HE ARG 0 236      64.802 -26.410  58.854  1.00  0.00      0PR  H
ATOM   3649   CZ ARG 0 236      65.586 -25.440  57.225  1.00  0.00      0PR  C
ATOM   3650  NH1 ARG 0 236      66.694 -26.178  57.194  1.00  0.00      0PR  N
ATOM   3651 HH11 ARG 0 236      67.387 -26.017  56.506  1.00  0.00      0PR  H
ATOM   3652 HH12 ARG 0 236      66.839 -26.793  57.972  1.00  0.00      0PR  H
ATOM   3653  NH2 ARG 0 236      65.419 -24.513  56.289  1.00  0.00      0PR  N
ATOM   3654 HH21 ARG 0 236      66.067 -24.441  55.545  1.00  0.00      0PR  H
ATOM   3655 HH22 ARG 0 236      64.536 -24.063  56.255  1.00  0.00      0PR  H
ATOM   3656    C ARG 0 236      61.327 -21.512  61.537  1.00  0.00      0PR  C
ATOM   3657    O ARG 0 236      60.544 -21.799  62.439  1.00  0.00      0PR  O
ATOM   3658    N THR 0 237      61.092 -20.490  60.685  1.00  0.00      0PR  N
ATOM   3659   HN THR 0 237      61.719 -20.295  59.931  1.00  0.00      0PR  H
ATOM   3660   CA THR 0 237      59.941 -19.585  60.759  1.00  0.00      0PR  C
ATOM   3661   HA THR 0 237      60.095 -18.874  59.959  1.00  0.00      0PR  H
ATOM   3662   CB THR 0 237      58.582 -20.212  60.432  1.00  0.00      0PR  C
ATOM   3663   HB THR 0 237      58.295 -20.815  61.327  1.00  0.00      0PR  H
ATOM   3664  OG1 THR 0 237      58.670 -21.110  59.332  1.00  0.00      0PR  O
ATOM   3665  HG1 THR 0 237      57.775 -21.439  59.197  1.00  0.00      0PR  H
ATOM   3666  CG2 THR 0 237      57.590 -19.130  59.990  1.00  0.00      0PR  C
ATOM   3667 HG21 THR 0 237      56.573 -19.556  59.860  1.00  0.00      0PR  H
ATOM   3668 HG22 THR 0 237      57.528 -18.325  60.754  1.00  0.00      0PR  H
ATOM   3669 HG23 THR 0 237      57.901 -18.671  59.027  1.00  0.00      0PR  H
ATOM   3670    C THR 0 237      59.884 -18.779  62.049  1.00  0.00      0PR  C
ATOM   3671    O THR 0 237      58.901 -18.759  62.787  1.00  0.00      0PR  O
ATOM   3672    N ILE 0 238      60.993 -18.082  62.352  1.00  0.00      0PR  N
ATOM   3673   HN ILE 0 238      61.784 -18.072  61.745  1.00  0.00      0PR  H
ATOM   3674   CA ILE 0 238      61.159 -17.292  63.558  1.00  0.00      0PR  C
ATOM   3675   HA ILE 0 238      60.406 -17.615  64.267  1.00  0.00      0PR  H
ATOM   3676   CB ILE 0 238      62.574 -17.434  64.120  1.00  0.00      0PR  C
ATOM   3677   HB ILE 0 238      63.233 -16.984  63.336  1.00  0.00      0PR  H
ATOM   3678  CG2 ILE 0 238      62.702 -16.716  65.475  1.00  0.00      0PR  C
ATOM   3679 HG21 ILE 0 238      63.763 -16.687  65.803  1.00  0.00      0PR  H
ATOM   3680 HG22 ILE 0 238      62.344 -15.667  65.403  1.00  0.00      0PR  H
ATOM   3681 HG23 ILE 0 238      62.111 -17.235  66.259  1.00  0.00      0PR  H
ATOM   3682  CG1 ILE 0 238      63.007 -18.919  64.249  1.00  0.00      0PR  C
ATOM   3683 HG11 ILE 0 238      63.057 -19.385  63.240  1.00  0.00      0PR  H
ATOM   3684 HG12 ILE 0 238      64.033 -18.958  64.682  1.00  0.00      0PR  H
ATOM   3685   CD ILE 0 238      62.116 -19.804  65.130  1.00  0.00      0PR  C
ATOM   3686  HD1 ILE 0 238      62.541 -20.828  65.203  1.00  0.00      0PR  H
ATOM   3687  HD2 ILE 0 238      62.039 -19.385  66.156  1.00  0.00      0PR  H
ATOM   3688  HD3 ILE 0 238      61.093 -19.886  64.705  1.00  0.00      0PR  H
ATOM   3689    C ILE 0 238      60.852 -15.830  63.223  1.00  0.00      0PR  C
ATOM   3690    O ILE 0 238      61.270 -15.394  62.150  1.00  0.00      0PR  O
ATOM   3691    N PRO 0 239      60.154 -15.013  64.031  1.00  0.00      0PR  N
ATOM   3692   CD PRO 0 239      59.302 -15.487  65.131  1.00  0.00      0PR  C
ATOM   3693  HD1 PRO 0 239      59.862 -15.521  66.093  1.00  0.00      0PR  H
ATOM   3694  HD2 PRO 0 239      58.886 -16.499  64.918  1.00  0.00      0PR  H
ATOM   3695   CA PRO 0 239      59.859 -13.613  63.696  1.00  0.00      0PR  C
ATOM   3696   HA PRO 0 239      59.361 -13.595  62.733  1.00  0.00      0PR  H
ATOM   3697   CB PRO 0 239      58.838 -13.170  64.761  1.00  0.00      0PR  C
ATOM   3698  HB1 PRO 0 239      58.063 -12.492  64.339  1.00  0.00      0PR  H
ATOM   3699  HB2 PRO 0 239      59.330 -12.686  65.634  1.00  0.00      0PR  H
ATOM   3700   CG PRO 0 239      58.170 -14.466  65.220  1.00  0.00      0PR  C
ATOM   3701  HG1 PRO 0 239      57.306 -14.721  64.575  1.00  0.00      0PR  H
ATOM   3702  HG2 PRO 0 239      57.806 -14.413  66.272  1.00  0.00      0PR  H
ATOM   3703    C PRO 0 239      61.057 -12.662  63.657  1.00  0.00      0PR  C
ATOM   3704    O PRO 0 239      60.859 -11.472  63.429  1.00  0.00      0PR  O
ATOM   3705    N ASN 0 240      62.288 -13.126  63.939  1.00  0.00      0PR  N
ATOM   3706   HN ASN 0 240      62.432 -14.083  64.190  1.00  0.00      0PR  H
ATOM   3707   CA ASN 0 240      63.493 -12.326  63.911  1.00  0.00      0PR  C
ATOM   3708   HA ASN 0 240      63.426 -11.646  63.069  1.00  0.00      0PR  H
ATOM   3709   CB ASN 0 240      63.753 -11.589  65.262  1.00  0.00      0PR  C
ATOM   3710  HB1 ASN 0 240      62.789 -11.154  65.603  1.00  0.00      0PR  H
ATOM   3711  HB2 ASN 0 240      64.086 -12.310  66.036  1.00  0.00      0PR  H
ATOM   3712   CG ASN 0 240      64.769 -10.461  65.082  1.00  0.00      0PR  C
ATOM   3713  OD1 ASN 0 240      64.909  -9.901  63.997  1.00  0.00      0PR  O
ATOM   3714  ND2 ASN 0 240      65.554 -10.137  66.131  1.00  0.00      0PR  N
ATOM   3715 HD21 ASN 0 240      66.204  -9.392  66.003  1.00  0.00      0PR  H
ATOM   3716 HD22 ASN 0 240      65.451 -10.615  66.998  1.00  0.00      0PR  H
ATOM   3717    C ASN 0 240      64.631 -13.290  63.634  1.00  0.00      0PR  C
ATOM   3718    O ASN 0 240      64.451 -14.506  63.607  1.00  0.00      0PR  O
ATOM   3719    N SER 0 241      65.855 -12.768  63.445  1.00  0.00      0PR  N
ATOM   3720   HN SER 0 241      66.016 -11.812  63.202  1.00  0.00      0PR  H
ATOM   3721   CA SER 0 241      67.067 -13.562  63.581  1.00  0.00      0PR  C
ATOM   3722   HA SER 0 241      66.940 -14.389  62.895  1.00  0.00      0PR  H
ATOM   3723   CB SER 0 241      68.362 -12.813  63.146  1.00  0.00      0PR  C
ATOM   3724  HB1 SER 0 241      69.160 -13.571  62.975  1.00  0.00      0PR  H
ATOM   3725  HB2 SER 0 241      68.199 -12.285  62.179  1.00  0.00      0PR  H
ATOM   3726   OG SER 0 241      68.837 -11.893  64.132  1.00  0.00      0PR  O
ATOM   3727  HG1 SER 0 241      69.738 -11.650  63.883  1.00  0.00      0PR  H
ATOM   3728    C SER 0 241      67.250 -14.155  64.978  1.00  0.00      0PR  C
ATOM   3729    O SER 0 241      66.698 -13.671  65.966  1.00  0.00      0PR  O
ATOM   3730    N LEU 0 242      68.063 -15.223  65.094  1.00  0.00      0PR  N
ATOM   3731   HN LEU 0 242      68.475 -15.690  64.314  1.00  0.00      0PR  H
ATOM   3732   CA LEU 0 242      68.415 -15.795  66.387  1.00  0.00      0PR  C
ATOM   3733   HA LEU 0 242      67.621 -15.527  67.072  1.00  0.00      0PR  H
ATOM   3734   CB LEU 0 242      68.619 -17.331  66.297  1.00  0.00      0PR  C
ATOM   3735  HB1 LEU 0 242      69.423 -17.513  65.547  1.00  0.00      0PR  H
ATOM   3736  HB2 LEU 0 242      69.015 -17.701  67.268  1.00  0.00      0PR  H
ATOM   3737   CG LEU 0 242      67.374 -18.142  65.886  1.00  0.00      0PR  C
ATOM   3738   HG LEU 0 242      66.977 -17.681  64.949  1.00  0.00      0PR  H
ATOM   3739  CD1 LEU 0 242      67.768 -19.606  65.633  1.00  0.00      0PR  C
ATOM   3740 HD11 LEU 0 242      66.873 -20.214  65.383  1.00  0.00      0PR  H
ATOM   3741 HD12 LEU 0 242      68.486 -19.678  64.788  1.00  0.00      0PR  H
ATOM   3742 HD13 LEU 0 242      68.244 -20.046  66.535  1.00  0.00      0PR  H
ATOM   3743  CD2 LEU 0 242      66.265 -18.091  66.946  1.00  0.00      0PR  C
ATOM   3744 HD21 LEU 0 242      65.380 -18.670  66.606  1.00  0.00      0PR  H
ATOM   3745 HD22 LEU 0 242      66.600 -18.523  67.911  1.00  0.00      0PR  H
ATOM   3746 HD23 LEU 0 242      65.946 -17.041  67.125  1.00  0.00      0PR  H
ATOM   3747    C LEU 0 242      69.706 -15.193  66.924  1.00  0.00      0PR  C
ATOM   3748    O LEU 0 242      70.282 -15.680  67.893  1.00  0.00      0PR  O
ATOM   3749    N LEU 0 243      70.202 -14.108  66.295  1.00  0.00      0PR  N
ATOM   3750   HN LEU 0 243      69.761 -13.692  65.503  1.00  0.00      0PR  H
ATOM   3751   CA LEU 0 243      71.424 -13.446  66.712  1.00  0.00      0PR  C
ATOM   3752   HA LEU 0 243      72.079 -14.260  66.994  1.00  0.00      0PR  H
ATOM   3753   CB LEU 0 243      72.088 -12.667  65.544  1.00  0.00      0PR  C
ATOM   3754  HB1 LEU 0 243      71.393 -11.844  65.260  1.00  0.00      0PR  H
ATOM   3755  HB2 LEU 0 243      73.012 -12.173  65.918  1.00  0.00      0PR  H
ATOM   3756   CG LEU 0 243      72.410 -13.482  64.274  1.00  0.00      0PR  C
ATOM   3757   HG LEU 0 243      71.438 -13.655  63.751  1.00  0.00      0PR  H
ATOM   3758  CD1 LEU 0 243      73.362 -12.678  63.380  1.00  0.00      0PR  C
ATOM   3759 HD11 LEU 0 243      73.645 -13.268  62.482  1.00  0.00      0PR  H
ATOM   3760 HD12 LEU 0 243      72.879 -11.736  63.042  1.00  0.00      0PR  H
ATOM   3761 HD13 LEU 0 243      74.291 -12.418  63.931  1.00  0.00      0PR  H
ATOM   3762  CD2 LEU 0 243      73.036 -14.848  64.573  1.00  0.00      0PR  C
ATOM   3763 HD21 LEU 0 243      73.230 -15.400  63.627  1.00  0.00      0PR  H
ATOM   3764 HD22 LEU 0 243      74.002 -14.748  65.108  1.00  0.00      0PR  H
ATOM   3765 HD23 LEU 0 243      72.352 -15.462  65.198  1.00  0.00      0PR  H
ATOM   3766    C LEU 0 243      71.327 -12.491  67.914  1.00  0.00      0PR  C
ATOM   3767    O LEU 0 243      72.386 -12.254  68.501  1.00  0.00      0PR  O
ATOM   3768    N PRO 0 244      70.229 -11.884  68.389  1.00  0.00      0PR  N
ATOM   3769   CD PRO 0 244      68.953 -11.714  67.699  1.00  0.00      0PR  C
ATOM   3770  HD1 PRO 0 244      68.308 -12.618  67.783  1.00  0.00      0PR  H
ATOM   3771  HD2 PRO 0 244      69.090 -11.467  66.621  1.00  0.00      0PR  H
ATOM   3772   CA PRO 0 244      70.160 -11.361  69.747  1.00  0.00      0PR  C
ATOM   3773   HA PRO 0 244      70.893 -10.572  69.871  1.00  0.00      0PR  H
ATOM   3774   CB PRO 0 244      68.760 -10.736  69.873  1.00  0.00      0PR  C
ATOM   3775  HB1 PRO 0 244      68.785  -9.747  70.382  1.00  0.00      0PR  H
ATOM   3776  HB2 PRO 0 244      68.042 -11.411  70.390  1.00  0.00      0PR  H
ATOM   3777   CG PRO 0 244      68.305 -10.539  68.425  1.00  0.00      0PR  C
ATOM   3778  HG1 PRO 0 244      68.631  -9.556  68.034  1.00  0.00      0PR  H
ATOM   3779  HG2 PRO 0 244      67.199 -10.603  68.311  1.00  0.00      0PR  H
ATOM   3780    C PRO 0 244      70.385 -12.417  70.808  1.00  0.00      0PR  C
ATOM   3781    O PRO 0 244      69.599 -13.353  70.916  1.00  0.00      0PR  O
ATOM   3782    N SER 0 245      71.392 -12.220  71.669  1.00  0.00      0PR  N
ATOM   3783   HN SER 0 245      72.102 -11.528  71.538  1.00  0.00      0PR  H
ATOM   3784   CA SER 0 245      71.540 -13.001  72.878  1.00  0.00      0PR  C
ATOM   3785   HA SER 0 245      70.739 -13.727  72.922  1.00  0.00      0PR  H
ATOM   3786   CB SER 0 245      72.937 -13.640  73.049  1.00  0.00      0PR  C
ATOM   3787  HB1 SER 0 245      73.147 -14.260  72.147  1.00  0.00      0PR  H
ATOM   3788  HB2 SER 0 245      73.722 -12.850  73.093  1.00  0.00      0PR  H
ATOM   3789   OG SER 0 245      72.996 -14.482  74.204  1.00  0.00      0PR  O
ATOM   3790  HG1 SER 0 245      73.799 -15.012  74.128  1.00  0.00      0PR  H
ATOM   3791    C SER 0 245      71.324 -12.029  73.999  1.00  0.00      0PR  C
ATOM   3792    O SER 0 245      71.790 -10.890  73.953  1.00  0.00      0PR  O
ATOM   3793    N THR 0 246      70.570 -12.440  75.027  1.00  0.00      0PR  N
ATOM   3794   HN THR 0 246      70.153 -13.348  75.071  1.00  0.00      0PR  H
ATOM   3795   CA THR 0 246      70.289 -11.595  76.182  1.00  0.00      0PR  C
ATOM   3796   HA THR 0 246      70.027 -10.625  75.779  1.00  0.00      0PR  H
ATOM   3797   CB THR 0 246      69.098 -12.073  77.020  1.00  0.00      0PR  C
ATOM   3798   HB THR 0 246      68.193 -11.935  76.379  1.00  0.00      0PR  H
ATOM   3799  OG1 THR 0 246      68.880 -11.292  78.192  1.00  0.00      0PR  O
ATOM   3800  HG1 THR 0 246      68.123 -11.694  78.632  1.00  0.00      0PR  H
ATOM   3801  CG2 THR 0 246      69.265 -13.543  77.432  1.00  0.00      0PR  C
ATOM   3802 HG21 THR 0 246      68.351 -13.917  77.939  1.00  0.00      0PR  H
ATOM   3803 HG22 THR 0 246      69.443 -14.178  76.538  1.00  0.00      0PR  H
ATOM   3804 HG23 THR 0 246      70.124 -13.670  78.125  1.00  0.00      0PR  H
ATOM   3805    C THR 0 246      71.533 -11.388  77.037  1.00  0.00      0PR  C
ATOM   3806    O THR 0 246      72.168 -12.328  77.506  1.00  0.00      0PR  O
ATOM   3807    N THR 0 247      71.930 -10.120  77.253  1.00  0.00      0PR  N
ATOM   3808   HN THR 0 247      71.500  -9.329  76.818  1.00  0.00      0PR  H
ATOM   3809   CA THR 0 247      73.030  -9.786  78.147  1.00  0.00      0PR  C
ATOM   3810   HA THR 0 247      73.615 -10.690  78.247  1.00  0.00      0PR  H
ATOM   3811   CB THR 0 247      73.839  -8.582  77.675  1.00  0.00      0PR  C
ATOM   3812   HB THR 0 247      74.347  -8.174  78.583  1.00  0.00      0PR  H
ATOM   3813  OG1 THR 0 247      72.998  -7.553  77.166  1.00  0.00      0PR  O
ATOM   3814  HG1 THR 0 247      73.593  -6.850  76.886  1.00  0.00      0PR  H
ATOM   3815  CG2 THR 0 247      74.766  -9.015  76.533  1.00  0.00      0PR  C
ATOM   3816 HG21 THR 0 247      75.449  -8.189  76.244  1.00  0.00      0PR  H
ATOM   3817 HG22 THR 0 247      75.388  -9.880  76.846  1.00  0.00      0PR  H
ATOM   3818 HG23 THR 0 247      74.182  -9.314  75.635  1.00  0.00      0PR  H
ATOM   3819    C THR 0 247      72.527  -9.445  79.532  1.00  0.00      0PR  C
ATOM   3820    O THR 0 247      73.267  -9.485  80.501  1.00  0.00      0PR  O
ATOM   3821    N GLY 0 248      71.238  -9.114  79.730  1.00  0.00      0PR  N
ATOM   3822   HN GLY 0 248      70.564  -9.011  79.000  1.00  0.00      0PR  H
ATOM   3823   CA GLY 0 248      70.743  -8.881  81.087  1.00  0.00      0PR  C
ATOM   3824  HA1 GLY 0 248      71.206  -9.647  81.695  1.00  0.00      0PR  H
ATOM   3825  HA2 GLY 0 248      69.666  -8.958  81.019  1.00  0.00      0PR  H
ATOM   3826    C GLY 0 248      71.077  -7.535  81.694  1.00  0.00      0PR  C
ATOM   3827    O GLY 0 248      71.051  -7.377  82.911  1.00  0.00      0PR  O
ATOM   3828    N LEU 0 249      71.422  -6.526  80.876  1.00  0.00      0PR  N
ATOM   3829   HN LEU 0 249      71.432  -6.605  79.881  1.00  0.00      0PR  H
ATOM   3830   CA LEU 0 249      71.817  -5.215  81.376  1.00  0.00      0PR  C
ATOM   3831   HA LEU 0 249      72.021  -5.367  82.428  1.00  0.00      0PR  H
ATOM   3832   CB LEU 0 249      73.073  -4.696  80.647  1.00  0.00      0PR  C
ATOM   3833  HB1 LEU 0 249      72.841  -4.686  79.557  1.00  0.00      0PR  H
ATOM   3834  HB2 LEU 0 249      73.245  -3.635  80.935  1.00  0.00      0PR  H
ATOM   3835   CG LEU 0 249      74.334  -5.542  80.886  1.00  0.00      0PR  C
ATOM   3836   HG LEU 0 249      74.072  -6.595  80.623  1.00  0.00      0PR  H
ATOM   3837  CD1 LEU 0 249      75.465  -5.053  79.968  1.00  0.00      0PR  C
ATOM   3838 HD11 LEU 0 249      76.399  -5.623  80.161  1.00  0.00      0PR  H
ATOM   3839 HD12 LEU 0 249      75.188  -5.188  78.900  1.00  0.00      0PR  H
ATOM   3840 HD13 LEU 0 249      75.674  -3.976  80.142  1.00  0.00      0PR  H
ATOM   3841  CD2 LEU 0 249      74.768  -5.514  82.364  1.00  0.00      0PR  C
ATOM   3842 HD21 LEU 0 249      75.670  -6.147  82.514  1.00  0.00      0PR  H
ATOM   3843 HD22 LEU 0 249      75.020  -4.487  82.698  1.00  0.00      0PR  H
ATOM   3844 HD23 LEU 0 249      73.957  -5.905  83.016  1.00  0.00      0PR  H
ATOM   3845    C LEU 0 249      70.746  -4.137  81.265  1.00  0.00      0PR  C
ATOM   3846    O LEU 0 249      70.954  -3.005  81.698  1.00  0.00      0PR  O
ATOM   3847    N SER 0 250      69.550  -4.447  80.723  1.00  0.00      0PR  N
ATOM   3848   HN SER 0 250      69.293  -5.376  80.457  1.00  0.00      0PR  H
ATOM   3849   CA SER 0 250      68.515  -3.447  80.475  1.00  0.00      0PR  C
ATOM   3850   HA SER 0 250      69.004  -2.751  79.807  1.00  0.00      0PR  H
ATOM   3851   CB SER 0 250      67.339  -3.979  79.610  1.00  0.00      0PR  C
ATOM   3852  HB1 SER 0 250      66.572  -3.175  79.538  1.00  0.00      0PR  H
ATOM   3853  HB2 SER 0 250      67.686  -4.194  78.574  1.00  0.00      0PR  H
ATOM   3854   OG SER 0 250      66.716  -5.134  80.171  1.00  0.00      0PR  O
ATOM   3855  HG1 SER 0 250      65.880  -5.259  79.705  1.00  0.00      0PR  H
ATOM   3856    C SER 0 250      67.998  -2.644  81.671  1.00  0.00      0PR  C
ATOM   3857    O SER 0 250      67.905  -1.428  81.493  1.00  0.00      0PR  O
ATOM   3858    N PRO 0 251      67.696  -3.116  82.886  1.00  0.00      0PR  N
ATOM   3859   CD PRO 0 251      67.585  -4.530  83.257  1.00  0.00      0PR  C
ATOM   3860  HD1 PRO 0 251      68.494  -5.103  82.964  1.00  0.00      0PR  H
ATOM   3861  HD2 PRO 0 251      66.692  -5.008  82.794  1.00  0.00      0PR  H
ATOM   3862   CA PRO 0 251      67.272  -2.232  83.973  1.00  0.00      0PR  C
ATOM   3863   HA PRO 0 251      66.431  -1.631  83.648  1.00  0.00      0PR  H
ATOM   3864   CB PRO 0 251      66.752  -3.182  85.060  1.00  0.00      0PR  C
ATOM   3865  HB1 PRO 0 251      65.650  -3.323  84.997  1.00  0.00      0PR  H
ATOM   3866  HB2 PRO 0 251      67.032  -2.839  86.082  1.00  0.00      0PR  H
ATOM   3867   CG PRO 0 251      67.442  -4.516  84.776  1.00  0.00      0PR  C
ATOM   3868  HG1 PRO 0 251      66.839  -5.362  85.161  1.00  0.00      0PR  H
ATOM   3869  HG2 PRO 0 251      68.453  -4.579  85.241  1.00  0.00      0PR  H
ATOM   3870    C PRO 0 251      68.377  -1.315  84.462  1.00  0.00      0PR  C
ATOM   3871    O PRO 0 251      68.080  -0.203  84.892  1.00  0.00      0PR  O
ATOM   3872    N TYR 0 252      69.664  -1.720  84.408  1.00  0.00      0PR  N
ATOM   3873   HN TYR 0 252      69.946  -2.637  84.132  1.00  0.00      0PR  H
ATOM   3874   CA TYR 0 252      70.762  -0.828  84.757  1.00  0.00      0PR  C
ATOM   3875   HA TYR 0 252      70.526  -0.430  85.737  1.00  0.00      0PR  H
ATOM   3876   CB TYR 0 252      72.155  -1.509  84.827  1.00  0.00      0PR  C
ATOM   3877  HB1 TYR 0 252      72.456  -1.830  83.806  1.00  0.00      0PR  H
ATOM   3878  HB2 TYR 0 252      72.925  -0.792  85.186  1.00  0.00      0PR  H
ATOM   3879   CG TYR 0 252      72.159  -2.734  85.694  1.00  0.00      0PR  C
ATOM   3880  CD1 TYR 0 252      72.270  -2.690  87.096  1.00  0.00      0PR  C
ATOM   3881  HD1 TYR 0 252      72.362  -1.737  87.598  1.00  0.00      0PR  H
ATOM   3882  CE1 TYR 0 252      72.284  -3.881  87.845  1.00  0.00      0PR  C
ATOM   3883  HE1 TYR 0 252      72.381  -3.853  88.920  1.00  0.00      0PR  H
ATOM   3884   CZ TYR 0 252      72.179  -5.116  87.191  1.00  0.00      0PR  C
ATOM   3885   OH TYR 0 252      72.109  -6.325  87.903  1.00  0.00      0PR  O
ATOM   3886   HH TYR 0 252      71.970  -7.027  87.264  1.00  0.00      0PR  H
ATOM   3887  CD2 TYR 0 252      72.078  -3.978  85.063  1.00  0.00      0PR  C
ATOM   3888  HD2 TYR 0 252      72.045  -4.036  83.983  1.00  0.00      0PR  H
ATOM   3889  CE2 TYR 0 252      72.090  -5.166  85.798  1.00  0.00      0PR  C
ATOM   3890  HE2 TYR 0 252      72.052  -6.115  85.284  1.00  0.00      0PR  H
ATOM   3891    C TYR 0 252      70.867   0.354  83.806  1.00  0.00      0PR  C
ATOM   3892    O TYR 0 252      71.114   1.481  84.230  1.00  0.00      0PR  O
ATOM   3893    N PHE 0 253      70.665   0.138  82.489  1.00  0.00      0PR  N
ATOM   3894   HN PHE 0 253      70.568  -0.771  82.086  1.00  0.00      0PR  H
ATOM   3895   CA PHE 0 253      70.571   1.234  81.535  1.00  0.00      0PR  C
ATOM   3896   HA PHE 0 253      71.457   1.835  81.702  1.00  0.00      0PR  H
ATOM   3897   CB PHE 0 253      70.434   0.718  80.071  1.00  0.00      0PR  C
ATOM   3898  HB1 PHE 0 253      69.553   0.043  80.005  1.00  0.00      0PR  H
ATOM   3899  HB2 PHE 0 253      70.258   1.558  79.366  1.00  0.00      0PR  H
ATOM   3900   CG PHE 0 253      71.607  -0.087  79.594  1.00  0.00      0PR  C
ATOM   3901  CD1 PHE 0 253      72.929   0.345  79.787  1.00  0.00      0PR  C
ATOM   3902  HD1 PHE 0 253      73.117   1.276  80.305  1.00  0.00      0PR  H
ATOM   3903  CE1 PHE 0 253      74.007  -0.412  79.312  1.00  0.00      0PR  C
ATOM   3904  HE1 PHE 0 253      75.018  -0.062  79.460  1.00  0.00      0PR  H
ATOM   3905   CZ PHE 0 253      73.768  -1.621  78.654  1.00  0.00      0PR  C
ATOM   3906   HZ PHE 0 253      74.599  -2.244  78.357  1.00  0.00      0PR  H
ATOM   3907  CD2 PHE 0 253      71.386  -1.264  78.856  1.00  0.00      0PR  C
ATOM   3908  HD2 PHE 0 253      70.377  -1.576  78.626  1.00  0.00      0PR  H
ATOM   3909  CE2 PHE 0 253      72.458  -2.030  78.389  1.00  0.00      0PR  C
ATOM   3910  HE2 PHE 0 253      72.269  -2.933  77.825  1.00  0.00      0PR  H
ATOM   3911    C PHE 0 253      69.364   2.140  81.772  1.00  0.00      0PR  C
ATOM   3912    O PHE 0 253      69.491   3.362  81.833  1.00  0.00      0PR  O
ATOM   3913    N SER 0 254      68.162   1.551  81.948  1.00  0.00      0PR  N
ATOM   3914   HN SER 0 254      68.068   0.556  81.995  1.00  0.00      0PR  H
ATOM   3915   CA SER 0 254      66.898   2.280  82.087  1.00  0.00      0PR  C
ATOM   3916   HA SER 0 254      66.855   2.920  81.215  1.00  0.00      0PR  H
ATOM   3917   CB SER 0 254      65.657   1.356  82.070  1.00  0.00      0PR  C
ATOM   3918  HB1 SER 0 254      65.788   0.587  82.865  1.00  0.00      0PR  H
ATOM   3919  HB2 SER 0 254      64.739   1.934  82.322  1.00  0.00      0PR  H
ATOM   3920   OG SER 0 254      65.562   0.718  80.794  1.00  0.00      0PR  O
ATOM   3921  HG1 SER 0 254      64.929  -0.005  80.885  1.00  0.00      0PR  H
ATOM   3922    C SER 0 254      66.824   3.172  83.302  1.00  0.00      0PR  C
ATOM   3923    O SER 0 254      66.292   4.278  83.255  1.00  0.00      0PR  O
ATOM   3924    N MET 0 255      67.407   2.737  84.431  1.00  0.00      0PR  N
ATOM   3925   HN MET 0 255      67.825   1.836  84.522  1.00  0.00      0PR  H
ATOM   3926   CA MET 0 255      67.479   3.554  85.626  1.00  0.00      0PR  C
ATOM   3927   HA MET 0 255      66.656   4.257  85.568  1.00  0.00      0PR  H
ATOM   3928   CB MET 0 255      67.324   2.701  86.900  1.00  0.00      0PR  C
ATOM   3929  HB1 MET 0 255      67.949   1.788  86.756  1.00  0.00      0PR  H
ATOM   3930  HB2 MET 0 255      67.763   3.246  87.765  1.00  0.00      0PR  H
ATOM   3931   CG MET 0 255      65.865   2.293  87.166  1.00  0.00      0PR  C
ATOM   3932  HG1 MET 0 255      65.695   2.156  88.256  1.00  0.00      0PR  H
ATOM   3933  HG2 MET 0 255      65.182   3.100  86.819  1.00  0.00      0PR  H
ATOM   3934   SD MET 0 255      65.349   0.754  86.360  1.00  0.00      0PR  S
ATOM   3935   CE MET 0 255      63.986   0.515  87.523  1.00  0.00      0PR  C
ATOM   3936  HE1 MET 0 255      63.430  -0.420  87.295  1.00  0.00      0PR  H
ATOM   3937  HE2 MET 0 255      64.360   0.444  88.567  1.00  0.00      0PR  H
ATOM   3938  HE3 MET 0 255      63.266   1.361  87.474  1.00  0.00      0PR  H
ATOM   3939    C MET 0 255      68.767   4.361  85.707  1.00  0.00      0PR  C
ATOM   3940    O MET 0 255      69.097   4.914  86.750  1.00  0.00      0PR  O
ATOM   3941    N GLY 0 256      69.541   4.465  84.605  1.00  0.00      0PR  N
ATOM   3942   HN GLY 0 256      69.381   3.904  83.794  1.00  0.00      0PR  H
ATOM   3943   CA GLY 0 256      70.660   5.397  84.517  1.00  0.00      0PR  C
ATOM   3944  HA1 GLY 0 256      70.314   6.318  84.967  1.00  0.00      0PR  H
ATOM   3945  HA2 GLY 0 256      70.902   5.479  83.466  1.00  0.00      0PR  H
ATOM   3946    C GLY 0 256      71.898   4.962  85.244  1.00  0.00      0PR  C
ATOM   3947    O GLY 0 256      72.849   5.727  85.324  1.00  0.00      0PR  O
ATOM   3948    N CYS 0 257      71.916   3.738  85.789  1.00  0.00      0PR  N
ATOM   3949   HN CYS 0 257      71.137   3.137  85.619  1.00  0.00      0PR  H
ATOM   3950   CA CYS 0 257      72.960   3.162  86.619  1.00  0.00      0PR  C
ATOM   3951   HA CYS 0 257      73.299   3.970  87.257  1.00  0.00      0PR  H
ATOM   3952   CB CYS 0 257      72.378   1.994  87.461  1.00  0.00      0PR  C
ATOM   3953  HB1 CYS 0 257      71.872   1.299  86.755  1.00  0.00      0PR  H
ATOM   3954  HB2 CYS 0 257      73.206   1.414  87.923  1.00  0.00      0PR  H
ATOM   3955   SG CYS 0 257      71.175   2.582  88.697  1.00  0.00      0PR  S
ATOM   3956  HG1 CYS 0 257      70.830   1.386  89.176  1.00  0.00      0PR  H
ATOM   3957    C CYS 0 257      74.158   2.660  85.830  1.00  0.00      0PR  C
ATOM   3958    O CYS 0 257      75.300   2.774  86.260  1.00  0.00      0PR  O
ATOM   3959    N LEU 0 258      73.938   2.105  84.626  1.00  0.00      0PR  N
ATOM   3960   HN LEU 0 258      73.022   1.950  84.261  1.00  0.00      0PR  H
ATOM   3961   CA LEU 0 258      75.010   1.678  83.746  1.00  0.00      0PR  C
ATOM   3962   HA LEU 0 258      75.954   1.876  84.239  1.00  0.00      0PR  H
ATOM   3963   CB LEU 0 258      74.905   0.174  83.400  1.00  0.00      0PR  C
ATOM   3964  HB1 LEU 0 258      74.912  -0.387  84.363  1.00  0.00      0PR  H
ATOM   3965  HB2 LEU 0 258      73.913  -0.022  82.937  1.00  0.00      0PR  H
ATOM   3966   CG LEU 0 258      76.004  -0.445  82.503  1.00  0.00      0PR  C
ATOM   3967   HG LEU 0 258      75.854  -0.007  81.486  1.00  0.00      0PR  H
ATOM   3968  CD1 LEU 0 258      77.433  -0.198  82.999  1.00  0.00      0PR  C
ATOM   3969 HD11 LEU 0 258      78.168  -0.707  82.338  1.00  0.00      0PR  H
ATOM   3970 HD12 LEU 0 258      77.663   0.890  83.004  1.00  0.00      0PR  H
ATOM   3971 HD13 LEU 0 258      77.563  -0.589  84.030  1.00  0.00      0PR  H
ATOM   3972  CD2 LEU 0 258      75.789  -1.960  82.403  1.00  0.00      0PR  C
ATOM   3973 HD21 LEU 0 258      76.561  -2.416  81.745  1.00  0.00      0PR  H
ATOM   3974 HD22 LEU 0 258      75.859  -2.451  83.395  1.00  0.00      0PR  H
ATOM   3975 HD23 LEU 0 258      74.790  -2.185  81.972  1.00  0.00      0PR  H
ATOM   3976    C LEU 0 258      74.954   2.541  82.505  1.00  0.00      0PR  C
ATOM   3977    O LEU 0 258      73.894   2.845  81.967  1.00  0.00      0PR  O
ATOM   3978    N SER 0 259      76.122   3.009  82.038  1.00  0.00      0PR  N
ATOM   3979   HN SER 0 259      77.004   2.806  82.462  1.00  0.00      0PR  H
ATOM   3980   CA SER 0 259      76.207   3.860  80.867  1.00  0.00      0PR  C
ATOM   3981   HA SER 0 259      75.268   4.395  80.818  1.00  0.00      0PR  H
ATOM   3982   CB SER 0 259      77.359   4.891  80.976  1.00  0.00      0PR  C
ATOM   3983  HB1 SER 0 259      77.117   5.593  81.806  1.00  0.00      0PR  H
ATOM   3984  HB2 SER 0 259      78.312   4.382  81.246  1.00  0.00      0PR  H
ATOM   3985   OG SER 0 259      77.513   5.648  79.775  1.00  0.00      0PR  O
ATOM   3986  HG1 SER 0 259      78.078   6.402  79.985  1.00  0.00      0PR  H
ATOM   3987    C SER 0 259      76.328   3.041  79.596  1.00  0.00      0PR  C
ATOM   3988    O SER 0 259      77.190   2.175  79.444  1.00  0.00      0PR  O
ATOM   3989    N VAL 0 260      75.449   3.334  78.615  1.00  0.00      0PR  N
ATOM   3990   HN VAL 0 260      74.696   3.968  78.763  1.00  0.00      0PR  H
ATOM   3991   CA VAL 0 260      75.507   2.770  77.277  1.00  0.00      0PR  C
ATOM   3992   HA VAL 0 260      75.521   1.692  77.381  1.00  0.00      0PR  H
ATOM   3993   CB VAL 0 260      74.311   3.165  76.418  1.00  0.00      0PR  C
ATOM   3994   HB VAL 0 260      74.358   4.271  76.263  1.00  0.00      0PR  H
ATOM   3995  CG1 VAL 0 260      74.374   2.457  75.054  1.00  0.00      0PR  C
ATOM   3996 HG11 VAL 0 260      73.481   2.716  74.444  1.00  0.00      0PR  H
ATOM   3997 HG12 VAL 0 260      75.269   2.763  74.474  1.00  0.00      0PR  H
ATOM   3998 HG13 VAL 0 260      74.393   1.354  75.184  1.00  0.00      0PR  H
ATOM   3999  CG2 VAL 0 260      73.005   2.771  77.127  1.00  0.00      0PR  C
ATOM   4000 HG21 VAL 0 260      72.125   3.017  76.495  1.00  0.00      0PR  H
ATOM   4001 HG22 VAL 0 260      72.990   1.680  77.339  1.00  0.00      0PR  H
ATOM   4002 HG23 VAL 0 260      72.891   3.315  78.088  1.00  0.00      0PR  H
ATOM   4003    C VAL 0 260      76.785   3.176  76.559  1.00  0.00      0PR  C
ATOM   4004    O VAL 0 260      77.373   2.405  75.805  1.00  0.00      0PR  O
ATOM   4005    N ARG 0 261      77.274   4.410  76.811  1.00  0.00      0PR  N
ATOM   4006   HN ARG 0 261      76.804   4.993  77.468  1.00  0.00      0PR  H
ATOM   4007   CA ARG 0 261      78.460   4.962  76.182  1.00  0.00      0PR  C
ATOM   4008   HA ARG 0 261      78.302   4.941  75.109  1.00  0.00      0PR  H
ATOM   4009   CB ARG 0 261      78.737   6.413  76.667  1.00  0.00      0PR  C
ATOM   4010  HB1 ARG 0 261      79.017   6.336  77.746  1.00  0.00      0PR  H
ATOM   4011  HB2 ARG 0 261      79.633   6.815  76.146  1.00  0.00      0PR  H
ATOM   4012   CG ARG 0 261      77.580   7.434  76.568  1.00  0.00      0PR  C
ATOM   4013  HG1 ARG 0 261      77.219   7.460  75.516  1.00  0.00      0PR  H
ATOM   4014  HG2 ARG 0 261      76.718   7.066  77.172  1.00  0.00      0PR  H
ATOM   4015   CD ARG 0 261      78.015   8.812  77.096  1.00  0.00      0PR  C
ATOM   4016  HD1 ARG 0 261      78.136   8.764  78.203  1.00  0.00      0PR  H
ATOM   4017  HD2 ARG 0 261      78.981   9.137  76.644  1.00  0.00      0PR  H
ATOM   4018   NE ARG 0 261      76.963   9.799  76.719  1.00  0.00      0PR  N
ATOM   4019   HE ARG 0 261      76.071   9.374  76.530  1.00  0.00      0PR  H
ATOM   4020   CZ ARG 0 261      77.225  11.107  76.653  1.00  0.00      0PR  C
ATOM   4021  NH1 ARG 0 261      78.247  11.658  77.277  1.00  0.00      0PR  N
ATOM   4022 HH11 ARG 0 261      78.400  12.635  77.228  1.00  0.00      0PR  H
ATOM   4023 HH12 ARG 0 261      78.761  11.063  77.899  1.00  0.00      0PR  H
ATOM   4024  NH2 ARG 0 261      76.459  11.841  75.865  1.00  0.00      0PR  N
ATOM   4025 HH21 ARG 0 261      76.673  12.796  75.720  1.00  0.00      0PR  H
ATOM   4026 HH22 ARG 0 261      75.820  11.356  75.283  1.00  0.00      0PR  H
ATOM   4027    C ARG 0 261      79.718   4.133  76.455  1.00  0.00      0PR  C
ATOM   4028    O ARG 0 261      80.501   3.838  75.554  1.00  0.00      0PR  O
ATOM   4029    N THR 0 262      79.924   3.693  77.722  1.00  0.00      0PR  N
ATOM   4030   HN THR 0 262      79.360   3.954  78.505  1.00  0.00      0PR  H
ATOM   4031   CA THR 0 262      81.022   2.774  78.048  1.00  0.00      0PR  C
ATOM   4032   HA THR 0 262      81.901   3.211  77.592  1.00  0.00      0PR  H
ATOM   4033   CB THR 0 262      81.417   2.717  79.527  1.00  0.00      0PR  C
ATOM   4034   HB THR 0 262      81.572   3.776  79.848  1.00  0.00      0PR  H
ATOM   4035  OG1 THR 0 262      82.651   2.043  79.750  1.00  0.00      0PR  O
ATOM   4036  HG1 THR 0 262      82.785   2.062  80.704  1.00  0.00      0PR  H
ATOM   4037  CG2 THR 0 262      80.393   2.029  80.427  1.00  0.00      0PR  C
ATOM   4038 HG21 THR 0 262      80.682   2.120  81.496  1.00  0.00      0PR  H
ATOM   4039 HG22 THR 0 262      79.392   2.495  80.303  1.00  0.00      0PR  H
ATOM   4040 HG23 THR 0 262      80.307   0.949  80.182  1.00  0.00      0PR  H
ATOM   4041    C THR 0 262      80.848   1.400  77.422  1.00  0.00      0PR  C
ATOM   4042    O THR 0 262      81.764   0.923  76.769  1.00  0.00      0PR  O
ATOM   4043    N PHE 0 263      79.640   0.787  77.497  1.00  0.00      0PR  N
ATOM   4044   HN PHE 0 263      78.894   1.214  78.007  1.00  0.00      0PR  H
ATOM   4045   CA PHE 0 263      79.297  -0.499  76.878  1.00  0.00      0PR  C
ATOM   4046   HA PHE 0 263      80.000  -1.210  77.293  1.00  0.00      0PR  H
ATOM   4047   CB PHE 0 263      77.847  -0.905  77.294  1.00  0.00      0PR  C
ATOM   4048  HB1 PHE 0 263      77.796  -0.986  78.401  1.00  0.00      0PR  H
ATOM   4049  HB2 PHE 0 263      77.111  -0.130  76.988  1.00  0.00      0PR  H
ATOM   4050   CG PHE 0 263      77.372  -2.250  76.770  1.00  0.00      0PR  C
ATOM   4051  CD1 PHE 0 263      78.155  -3.422  76.838  1.00  0.00      0PR  C
ATOM   4052  HD1 PHE 0 263      79.154  -3.374  77.248  1.00  0.00      0PR  H
ATOM   4053  CE1 PHE 0 263      77.652  -4.647  76.372  1.00  0.00      0PR  C
ATOM   4054  HE1 PHE 0 263      78.262  -5.538  76.426  1.00  0.00      0PR  H
ATOM   4055   CZ PHE 0 263      76.357  -4.718  75.844  1.00  0.00      0PR  C
ATOM   4056   HZ PHE 0 263      75.960  -5.665  75.508  1.00  0.00      0PR  H
ATOM   4057  CD2 PHE 0 263      76.086  -2.342  76.217  1.00  0.00      0PR  C
ATOM   4058  HD2 PHE 0 263      75.476  -1.455  76.115  1.00  0.00      0PR  H
ATOM   4059  CE2 PHE 0 263      75.574  -3.564  75.763  1.00  0.00      0PR  C
ATOM   4060  HE2 PHE 0 263      74.576  -3.610  75.350  1.00  0.00      0PR  H
ATOM   4061    C PHE 0 263      79.484  -0.519  75.355  1.00  0.00      0PR  C
ATOM   4062    O PHE 0 263      80.096  -1.437  74.812  1.00  0.00      0PR  O
ATOM   4063    N PHE 0 264      79.036   0.523  74.629  1.00  0.00      0PR  N
ATOM   4064   HN PHE 0 264      78.544   1.283  75.052  1.00  0.00      0PR  H
ATOM   4065   CA PHE 0 264      79.216   0.649  73.188  1.00  0.00      0PR  C
ATOM   4066   HA PHE 0 264      78.780  -0.245  72.761  1.00  0.00      0PR  H
ATOM   4067   CB PHE 0 264      78.505   1.950  72.710  1.00  0.00      0PR  C
ATOM   4068  HB1 PHE 0 264      77.429   1.901  72.987  1.00  0.00      0PR  H
ATOM   4069  HB2 PHE 0 264      78.931   2.846  73.210  1.00  0.00      0PR  H
ATOM   4070   CG PHE 0 264      78.554   2.130  71.211  1.00  0.00      0PR  C
ATOM   4071  CD1 PHE 0 264      79.715   2.639  70.602  1.00  0.00      0PR  C
ATOM   4072  HD1 PHE 0 264      80.530   2.996  71.218  1.00  0.00      0PR  H
ATOM   4073  CE1 PHE 0 264      79.828   2.695  69.210  1.00  0.00      0PR  C
ATOM   4074  HE1 PHE 0 264      80.752   3.023  68.755  1.00  0.00      0PR  H
ATOM   4075   CZ PHE 0 264      78.744   2.318  68.409  1.00  0.00      0PR  C
ATOM   4076   HZ PHE 0 264      78.825   2.364  67.332  1.00  0.00      0PR  H
ATOM   4077  CD2 PHE 0 264      77.468   1.764  70.398  1.00  0.00      0PR  C
ATOM   4078  HD2 PHE 0 264      76.549   1.416  70.848  1.00  0.00      0PR  H
ATOM   4079  CE2 PHE 0 264      77.556   1.872  69.003  1.00  0.00      0PR  C
ATOM   4080  HE2 PHE 0 264      76.707   1.612  68.388  1.00  0.00      0PR  H
ATOM   4081    C PHE 0 264      80.689   0.668  72.782  1.00  0.00      0PR  C
ATOM   4082    O PHE 0 264      81.114  -0.048  71.875  1.00  0.00      0PR  O
ATOM   4083    N TYR 0 265      81.521   1.467  73.485  1.00  0.00      0PR  N
ATOM   4084   HN TYR 0 265      81.197   2.071  74.211  1.00  0.00      0PR  H
ATOM   4085   CA TYR 0 265      82.954   1.520  73.250  1.00  0.00      0PR  C
ATOM   4086   HA TYR 0 265      83.084   1.744  72.199  1.00  0.00      0PR  H
ATOM   4087   CB TYR 0 265      83.602   2.635  74.113  1.00  0.00      0PR  C
ATOM   4088  HB1 TYR 0 265      83.104   3.604  73.890  1.00  0.00      0PR  H
ATOM   4089  HB2 TYR 0 265      83.453   2.430  75.196  1.00  0.00      0PR  H
ATOM   4090   CG TYR 0 265      85.075   2.809  73.820  1.00  0.00      0PR  C
ATOM   4091  CD1 TYR 0 265      86.032   2.199  74.648  1.00  0.00      0PR  C
ATOM   4092  HD1 TYR 0 265      85.713   1.634  75.512  1.00  0.00      0PR  H
ATOM   4093  CE1 TYR 0 265      87.401   2.335  74.377  1.00  0.00      0PR  C
ATOM   4094  HE1 TYR 0 265      88.137   1.882  75.024  1.00  0.00      0PR  H
ATOM   4095   CZ TYR 0 265      87.826   3.067  73.265  1.00  0.00      0PR  C
ATOM   4096   OH TYR 0 265      89.206   3.179  72.999  1.00  0.00      0PR  O
ATOM   4097   HH TYR 0 265      89.302   3.650  72.168  1.00  0.00      0PR  H
ATOM   4098  CD2 TYR 0 265      85.513   3.557  72.713  1.00  0.00      0PR  C
ATOM   4099  HD2 TYR 0 265      84.795   4.074  72.092  1.00  0.00      0PR  H
ATOM   4100  CE2 TYR 0 265      86.884   3.681  72.431  1.00  0.00      0PR  C
ATOM   4101  HE2 TYR 0 265      87.205   4.268  71.584  1.00  0.00      0PR  H
ATOM   4102    C TYR 0 265      83.611   0.170  73.506  1.00  0.00      0PR  C
ATOM   4103    O TYR 0 265      84.450  -0.292  72.735  1.00  0.00      0PR  O
ATOM   4104    N ARG 0 266      83.186  -0.539  74.574  1.00  0.00      0PR  N
ATOM   4105   HN ARG 0 266      82.543  -0.158  75.233  1.00  0.00      0PR  H
ATOM   4106   CA ARG 0 266      83.643  -1.893  74.818  1.00  0.00      0PR  C
ATOM   4107   HA ARG 0 266      84.723  -1.869  74.892  1.00  0.00      0PR  H
ATOM   4108   CB ARG 0 266      83.051  -2.497  76.111  1.00  0.00      0PR  C
ATOM   4109  HB1 ARG 0 266      81.942  -2.487  75.984  1.00  0.00      0PR  H
ATOM   4110  HB2 ARG 0 266      83.341  -3.568  76.188  1.00  0.00      0PR  H
ATOM   4111   CG ARG 0 266      83.377  -1.764  77.426  1.00  0.00      0PR  C
ATOM   4112  HG1 ARG 0 266      82.793  -0.819  77.460  1.00  0.00      0PR  H
ATOM   4113  HG2 ARG 0 266      83.008  -2.375  78.282  1.00  0.00      0PR  H
ATOM   4114   CD ARG 0 266      84.851  -1.481  77.710  1.00  0.00      0PR  C
ATOM   4115  HD1 ARG 0 266      85.410  -2.443  77.761  1.00  0.00      0PR  H
ATOM   4116  HD2 ARG 0 266      85.306  -0.845  76.914  1.00  0.00      0PR  H
ATOM   4117   NE ARG 0 266      84.895  -0.744  79.017  1.00  0.00      0PR  N
ATOM   4118   HE ARG 0 266      84.927   0.255  78.907  1.00  0.00      0PR  H
ATOM   4119   CZ ARG 0 266      84.894  -1.333  80.225  1.00  0.00      0PR  C
ATOM   4120  NH1 ARG 0 266      84.931  -0.555  81.303  1.00  0.00      0PR  N
ATOM   4121 HH11 ARG 0 266      84.958  -0.951  82.210  1.00  0.00      0PR  H
ATOM   4122 HH12 ARG 0 266      85.069   0.424  81.139  1.00  0.00      0PR  H
ATOM   4123  NH2 ARG 0 266      84.867  -2.646  80.392  1.00  0.00      0PR  N
ATOM   4124 HH21 ARG 0 266      84.780  -3.026  81.302  1.00  0.00      0PR  H
ATOM   4125 HH22 ARG 0 266      84.723  -3.197  79.581  1.00  0.00      0PR  H
ATOM   4126    C ARG 0 266      83.306  -2.837  73.672  1.00  0.00      0PR  C
ATOM   4127    O ARG 0 266      84.183  -3.534  73.186  1.00  0.00      0PR  O
ATOM   4128    N LEU 0 267      82.066  -2.833  73.144  1.00  0.00      0PR  N
ATOM   4129   HN LEU 0 267      81.332  -2.259  73.501  1.00  0.00      0PR  H
ATOM   4130   CA LEU 0 267      81.680  -3.662  72.009  1.00  0.00      0PR  C
ATOM   4131   HA LEU 0 267      81.891  -4.680  72.313  1.00  0.00      0PR  H
ATOM   4132   CB LEU 0 267      80.184  -3.511  71.683  1.00  0.00      0PR  C
ATOM   4133  HB1 LEU 0 267      79.985  -2.422  71.545  1.00  0.00      0PR  H
ATOM   4134  HB2 LEU 0 267      79.978  -3.988  70.699  1.00  0.00      0PR  H
ATOM   4135   CG LEU 0 267      79.269  -4.068  72.781  1.00  0.00      0PR  C
ATOM   4136   HG LEU 0 267      79.725  -3.795  73.764  1.00  0.00      0PR  H
ATOM   4137  CD1 LEU 0 267      77.884  -3.423  72.672  1.00  0.00      0PR  C
ATOM   4138 HD11 LEU 0 267      77.194  -3.851  73.430  1.00  0.00      0PR  H
ATOM   4139 HD12 LEU 0 267      77.950  -2.327  72.838  1.00  0.00      0PR  H
ATOM   4140 HD13 LEU 0 267      77.447  -3.600  71.667  1.00  0.00      0PR  H
ATOM   4141  CD2 LEU 0 267      79.186  -5.596  72.705  1.00  0.00      0PR  C
ATOM   4142 HD21 LEU 0 267      78.536  -5.988  73.518  1.00  0.00      0PR  H
ATOM   4143 HD22 LEU 0 267      78.760  -5.936  71.739  1.00  0.00      0PR  H
ATOM   4144 HD23 LEU 0 267      80.196  -6.047  72.819  1.00  0.00      0PR  H
ATOM   4145    C LEU 0 267      82.471  -3.388  70.743  1.00  0.00      0PR  C
ATOM   4146    O LEU 0 267      82.787  -4.309  69.997  1.00  0.00      0PR  O
ATOM   4147    N SER 0 268      82.834  -2.117  70.486  1.00  0.00      0PR  N
ATOM   4148   HN SER 0 268      82.486  -1.349  71.022  1.00  0.00      0PR  H
ATOM   4149   CA SER 0 268      83.758  -1.733  69.417  1.00  0.00      0PR  C
ATOM   4150   HA SER 0 268      83.319  -2.122  68.508  1.00  0.00      0PR  H
ATOM   4151   CB SER 0 268      83.917  -0.190  69.357  1.00  0.00      0PR  C
ATOM   4152  HB1 SER 0 268      82.905   0.265  69.450  1.00  0.00      0PR  H
ATOM   4153  HB2 SER 0 268      84.520   0.172  70.220  1.00  0.00      0PR  H
ATOM   4154   OG SER 0 268      84.492   0.241  68.121  1.00  0.00      0PR  O
ATOM   4155  HG1 SER 0 268      84.354   1.194  68.062  1.00  0.00      0PR  H
ATOM   4156    C SER 0 268      85.135  -2.372  69.564  1.00  0.00      0PR  C
ATOM   4157    O SER 0 268      85.680  -2.954  68.631  1.00  0.00      0PR  O
ATOM   4158    N ASN 0 269      85.689  -2.365  70.792  1.00  0.00      0PR  N
ATOM   4159   HN ASN 0 269      85.279  -1.848  71.543  1.00  0.00      0PR  H
ATOM   4160   CA ASN 0 269      86.902  -3.084  71.147  1.00  0.00      0PR  C
ATOM   4161   HA ASN 0 269      87.645  -2.746  70.432  1.00  0.00      0PR  H
ATOM   4162   CB ASN 0 269      87.350  -2.771  72.602  1.00  0.00      0PR  C
ATOM   4163  HB1 ASN 0 269      86.534  -3.094  73.285  1.00  0.00      0PR  H
ATOM   4164  HB2 ASN 0 269      88.255  -3.357  72.861  1.00  0.00      0PR  H
ATOM   4165   CG ASN 0 269      87.595  -1.278  72.819  1.00  0.00      0PR  C
ATOM   4166  OD1 ASN 0 269      87.657  -0.463  71.903  1.00  0.00      0PR  O
ATOM   4167  ND2 ASN 0 269      87.774  -0.897  74.107  1.00  0.00      0PR  N
ATOM   4168 HD21 ASN 0 269      87.924   0.073  74.280  1.00  0.00      0PR  H
ATOM   4169 HD22 ASN 0 269      87.721  -1.569  74.838  1.00  0.00      0PR  H
ATOM   4170    C ASN 0 269      86.774  -4.611  70.999  1.00  0.00      0PR  C
ATOM   4171    O ASN 0 269      87.687  -5.277  70.519  1.00  0.00      0PR  O
ATOM   4172    N ILE 0 270      85.631  -5.225  71.387  1.00  0.00      0PR  N
ATOM   4173   HN ILE 0 270      84.894  -4.723  71.835  1.00  0.00      0PR  H
ATOM   4174   CA ILE 0 270      85.355  -6.655  71.197  1.00  0.00      0PR  C
ATOM   4175   HA ILE 0 270      86.198  -7.191  71.613  1.00  0.00      0PR  H
ATOM   4176   CB ILE 0 270      84.046  -7.098  71.876  1.00  0.00      0PR  C
ATOM   4177   HB ILE 0 270      83.247  -6.520  71.346  1.00  0.00      0PR  H
ATOM   4178  CG2 ILE 0 270      83.848  -8.623  71.725  1.00  0.00      0PR  C
ATOM   4179 HG21 ILE 0 270      82.837  -8.921  72.073  1.00  0.00      0PR  H
ATOM   4180 HG22 ILE 0 270      83.943  -8.932  70.663  1.00  0.00      0PR  H
ATOM   4181 HG23 ILE 0 270      84.599  -9.181  72.321  1.00  0.00      0PR  H
ATOM   4182  CG1 ILE 0 270      83.927  -6.685  73.372  1.00  0.00      0PR  C
ATOM   4183 HG11 ILE 0 270      84.412  -5.695  73.529  1.00  0.00      0PR  H
ATOM   4184 HG12 ILE 0 270      82.850  -6.569  73.630  1.00  0.00      0PR  H
ATOM   4185   CD ILE 0 270      84.508  -7.625  74.436  1.00  0.00      0PR  C
ATOM   4186  HD1 ILE 0 270      84.301  -7.231  75.454  1.00  0.00      0PR  H
ATOM   4187  HD2 ILE 0 270      84.055  -8.637  74.354  1.00  0.00      0PR  H
ATOM   4188  HD3 ILE 0 270      85.608  -7.722  74.324  1.00  0.00      0PR  H
ATOM   4189    C ILE 0 270      85.305  -7.001  69.703  1.00  0.00      0PR  C
ATOM   4190    O ILE 0 270      85.874  -7.992  69.246  1.00  0.00      0PR  O
ATOM   4191    N TYR 0 271      84.655  -6.140  68.889  1.00  0.00      0PR  N
ATOM   4192   HN TYR 0 271      84.159  -5.361  69.270  1.00  0.00      0PR  H
ATOM   4193   CA TYR 0 271      84.601  -6.240  67.433  1.00  0.00      0PR  C
ATOM   4194   HA TYR 0 271      84.188  -7.215  67.208  1.00  0.00      0PR  H
ATOM   4195   CB TYR 0 271      83.704  -5.059  66.934  1.00  0.00      0PR  C
ATOM   4196  HB1 TYR 0 271      82.884  -4.890  67.666  1.00  0.00      0PR  H
ATOM   4197  HB2 TYR 0 271      84.291  -4.118  66.875  1.00  0.00      0PR  H
ATOM   4198   CG TYR 0 271      82.981  -5.167  65.621  1.00  0.00      0PR  C
ATOM   4199  CD1 TYR 0 271      82.246  -6.299  65.254  1.00  0.00      0PR  C
ATOM   4200  HD1 TYR 0 271      82.254  -7.174  65.889  1.00  0.00      0PR  H
ATOM   4201  CE1 TYR 0 271      81.517  -6.291  64.040  1.00  0.00      0PR  C
ATOM   4202  HE1 TYR 0 271      80.943  -7.154  63.737  1.00  0.00      0PR  H
ATOM   4203   CZ TYR 0 271      81.513  -5.177  63.181  1.00  0.00      0PR  C
ATOM   4204   OH TYR 0 271      80.942  -5.334  61.883  1.00  0.00      0PR  O
ATOM   4205   HH TYR 0 271      80.954  -4.474  61.458  1.00  0.00      0PR  H
ATOM   4206  CD2 TYR 0 271      82.877  -4.017  64.825  1.00  0.00      0PR  C
ATOM   4207  HD2 TYR 0 271      83.377  -3.106  65.126  1.00  0.00      0PR  H
ATOM   4208  CE2 TYR 0 271      82.174  -4.022  63.605  1.00  0.00      0PR  C
ATOM   4209  HE2 TYR 0 271      82.167  -3.136  62.987  1.00  0.00      0PR  H
ATOM   4210    C TYR 0 271      86.009  -6.190  66.816  1.00  0.00      0PR  C
ATOM   4211    O TYR 0 271      86.388  -7.050  66.026  1.00  0.00      0PR  O
ATOM   4212    N ALA 0 272      86.831  -5.220  67.269  1.00  0.00      0PR  N
ATOM   4213   HN ALA 0 272      86.457  -4.552  67.912  1.00  0.00      0PR  H
ATOM   4214   CA ALA 0 272      88.229  -5.032  66.919  1.00  0.00      0PR  C
ATOM   4215   HA ALA 0 272      88.290  -4.947  65.840  1.00  0.00      0PR  H
ATOM   4216   CB ALA 0 272      88.719  -3.727  67.581  1.00  0.00      0PR  C
ATOM   4217  HB1 ALA 0 272      88.063  -2.885  67.274  1.00  0.00      0PR  H
ATOM   4218  HB2 ALA 0 272      88.680  -3.803  68.690  1.00  0.00      0PR  H
ATOM   4219  HB3 ALA 0 272      89.760  -3.480  67.280  1.00  0.00      0PR  H
ATOM   4220    C ALA 0 272      89.205  -6.138  67.321  1.00  0.00      0PR  C
ATOM   4221    O ALA 0 272      90.031  -6.568  66.518  1.00  0.00      0PR  O
ATOM   4222    N GLN 0 273      89.142  -6.649  68.570  1.00  0.00      0PR  N
ATOM   4223   HN GLN 0 273      88.451  -6.353  69.226  1.00  0.00      0PR  H
ATOM   4224   CA GLN 0 273      90.060  -7.667  69.074  1.00  0.00      0PR  C
ATOM   4225   HA GLN 0 273      91.052  -7.251  68.948  1.00  0.00      0PR  H
ATOM   4226   CB GLN 0 273      89.850  -7.980  70.582  1.00  0.00      0PR  C
ATOM   4227  HB1 GLN 0 273      88.748  -8.005  70.756  1.00  0.00      0PR  H
ATOM   4228  HB2 GLN 0 273      90.221  -9.007  70.800  1.00  0.00      0PR  H
ATOM   4229   CG GLN 0 273      90.481  -6.973  71.574  1.00  0.00      0PR  C
ATOM   4230  HG1 GLN 0 273      89.913  -6.017  71.568  1.00  0.00      0PR  H
ATOM   4231  HG2 GLN 0 273      90.461  -7.375  72.607  1.00  0.00      0PR  H
ATOM   4232   CD GLN 0 273      91.928  -6.592  71.246  1.00  0.00      0PR  C
ATOM   4233  OE1 GLN 0 273      92.283  -5.415  71.236  1.00  0.00      0PR  O
ATOM   4234  NE2 GLN 0 273      92.792  -7.594  70.962  1.00  0.00      0PR  N
ATOM   4235 HE21 GLN 0 273      93.730  -7.333  70.754  1.00  0.00      0PR  H
ATOM   4236 HE22 GLN 0 273      92.472  -8.536  70.951  1.00  0.00      0PR  H
ATOM   4237    C GLN 0 273      90.015  -8.979  68.317  1.00  0.00      0PR  C
ATOM   4238    O GLN 0 273      91.036  -9.636  68.115  1.00  0.00      0PR  O
ATOM   4239    N ALA 0 274      88.822  -9.379  67.856  1.00  0.00      0PR  N
ATOM   4240   HN ALA 0 274      87.987  -8.854  68.020  1.00  0.00      0PR  H
ATOM   4241   CA ALA 0 274      88.652 -10.589  67.094  1.00  0.00      0PR  C
ATOM   4242   HA ALA 0 274      89.394 -11.325  67.381  1.00  0.00      0PR  H
ATOM   4243   CB ALA 0 274      87.242 -11.145  67.395  1.00  0.00      0PR  C
ATOM   4244  HB1 ALA 0 274      87.151 -11.361  68.480  1.00  0.00      0PR  H
ATOM   4245  HB2 ALA 0 274      86.456 -10.406  67.127  1.00  0.00      0PR  H
ATOM   4246  HB3 ALA 0 274      87.046 -12.087  66.840  1.00  0.00      0PR  H
ATOM   4247    C ALA 0 274      88.847 -10.340  65.597  1.00  0.00      0PR  C
ATOM   4248    O ALA 0 274      88.788 -11.288  64.817  1.00  0.00      0PR  O
ATOM   4249    N LYS 0 275      89.090  -9.070  65.174  1.00  0.00      0PR  N
ATOM   4250   HN LYS 0 275      89.006  -8.347  65.859  1.00  0.00      0PR  H
ATOM   4251   CA LYS 0 275      89.466  -8.614  63.826  1.00  0.00      0PR  C
ATOM   4252   HA LYS 0 275      89.590  -7.544  63.944  1.00  0.00      0PR  H
ATOM   4253   CB LYS 0 275      90.727  -9.315  63.292  1.00  0.00      0PR  C
ATOM   4254  HB1 LYS 0 275      90.512 -10.408  63.274  1.00  0.00      0PR  H
ATOM   4255  HB2 LYS 0 275      90.890  -9.011  62.234  1.00  0.00      0PR  H
ATOM   4256   CG LYS 0 275      91.999  -9.097  64.088  1.00  0.00      0PR  C
ATOM   4257  HG1 LYS 0 275      92.250  -8.012  64.083  1.00  0.00      0PR  H
ATOM   4258  HG2 LYS 0 275      91.817  -9.390  65.148  1.00  0.00      0PR  H
ATOM   4259   CD LYS 0 275      93.100  -9.925  63.428  1.00  0.00      0PR  C
ATOM   4260  HD1 LYS 0 275      92.801 -10.997  63.460  1.00  0.00      0PR  H
ATOM   4261  HD2 LYS 0 275      93.161  -9.628  62.356  1.00  0.00      0PR  H
ATOM   4262   CE LYS 0 275      94.437  -9.719  64.110  1.00  0.00      0PR  C
ATOM   4263  HE1 LYS 0 275      94.734  -8.647  64.069  1.00  0.00      0PR  H
ATOM   4264  HE2 LYS 0 275      94.383 -10.029  65.177  1.00  0.00      0PR  H
ATOM   4265   NZ LYS 0 275      95.451 -10.531  63.418  1.00  0.00      0PR  N
ATOM   4266  HZ1 LYS 0 275      96.379 -10.403  63.870  1.00  0.00      0PR  H
ATOM   4267  HZ2 LYS 0 275      95.181 -11.534  63.462  1.00  0.00      0PR  H
ATOM   4268  HZ3 LYS 0 275      95.510 -10.236  62.422  1.00  0.00      0PR  H
ATOM   4269    C LYS 0 275      88.491  -8.834  62.680  1.00  0.00      0PR  C
ATOM   4270    O LYS 0 275      88.617  -8.237  61.617  1.00  0.00      0PR  O
ATOM   4271    N HSD 0 276      87.561  -9.777  62.829  1.00  0.00      0PR  N
ATOM   4272   HN HSD 0 276      87.470 -10.307  63.670  1.00  0.00      0PR  H
ATOM   4273   CA HSD 0 276      86.612 -10.108  61.784  1.00  0.00      0PR  C
ATOM   4274   HA HSD 0 276      87.039  -9.786  60.842  1.00  0.00      0PR  H
ATOM   4275   CB HSD 0 276      86.208 -11.576  61.918  1.00  0.00      0PR  C
ATOM   4276  HB1 HSD 0 276      85.889 -11.769  62.965  1.00  0.00      0PR  H
ATOM   4277  HB2 HSD 0 276      85.326 -11.778  61.271  1.00  0.00      0PR  H
ATOM   4278  ND1 HSD 0 276      87.819 -12.427  60.249  1.00  0.00      0PR  N
ATOM   4279  HD1 HSD 0 276      87.435 -11.885  59.500  1.00  0.00      0PR  H
ATOM   4280   CG HSD 0 276      87.362 -12.460  61.551  1.00  0.00      0PR  C
ATOM   4281  CE1 HSD 0 276      88.912 -13.155  60.244  1.00  0.00      0PR  C
ATOM   4282  HE1 HSD 0 276      89.527 -13.326  59.356  1.00  0.00      0PR  H
ATOM   4283  NE2 HSD 0 276      89.189 -13.660  61.470  1.00  0.00      0PR  N
ATOM   4284  CD2 HSD 0 276      88.194 -13.215  62.318  1.00  0.00      0PR  C
ATOM   4285  HD2 HSD 0 276      88.119 -13.475  63.367  1.00  0.00      0PR  H
ATOM   4286    C HSD 0 276      85.329  -9.378  61.962  1.00  0.00      0PR  C
ATOM   4287    O HSD 0 276      84.516  -9.234  61.046  1.00  0.00      0PR  O
ATOM   4288    N HSD 0 277      85.117  -8.935  63.205  1.00  0.00      0PR  N
ATOM   4289   HN HSD 0 277      85.749  -9.091  63.963  1.00  0.00      0PR  H
ATOM   4290   CA HSD 0 277      83.971  -8.210  63.527  1.00  0.00      0PR  C
ATOM   4291   HA HSD 0 277      84.056  -7.905  64.562  1.00  0.00      0PR  H
ATOM   4292   CB HSD 0 277      84.059  -6.909  62.667  1.00  0.00      0PR  C
ATOM   4293  HB1 HSD 0 277      83.922  -7.173  61.595  1.00  0.00      0PR  H
ATOM   4294  HB2 HSD 0 277      83.224  -6.226  62.939  1.00  0.00      0PR  H
ATOM   4295  ND1 HSD 0 277      86.498  -6.300  62.950  1.00  0.00      0PR  N
ATOM   4296  HD1 HSD 0 277      86.858  -7.208  63.168  1.00  0.00      0PR  H
ATOM   4297   CG HSD 0 277      85.205  -6.001  62.613  1.00  0.00      0PR  C
ATOM   4298  CE1 HSD 0 277      87.151  -5.173  62.804  1.00  0.00      0PR  C
ATOM   4299  HE1 HSD 0 277      88.224  -5.063  62.980  1.00  0.00      0PR  H
ATOM   4300  NE2 HSD 0 277      86.338  -4.163  62.404  1.00  0.00      0PR  N
ATOM   4301  CD2 HSD 0 277      85.089  -4.697  62.280  1.00  0.00      0PR  C
ATOM   4302  HD2 HSD 0 277      84.209  -4.130  62.002  1.00  0.00      0PR  H
ATOM   4303    C HSD 0 277      82.686  -9.101  63.405  1.00  0.00      0PR  C
ATOM   4304    O HSD 0 277      81.823  -8.959  62.546  1.00  0.00      0PR  O
ATOM   4305    N SER 0 278      82.546 -10.142  64.249  1.00  0.00      0PR  N
ATOM   4306   HN SER 0 278      83.191 -10.361  64.981  1.00  0.00      0PR  H
ATOM   4307   CA SER 0 278      81.393 -11.070  64.159  1.00  0.00      0PR  C
ATOM   4308   HA SER 0 278      81.448 -11.477  63.158  1.00  0.00      0PR  H
ATOM   4309   CB SER 0 278      81.454 -12.184  65.237  1.00  0.00      0PR  C
ATOM   4310  HB1 SER 0 278      82.443 -12.691  65.154  1.00  0.00      0PR  H
ATOM   4311  HB2 SER 0 278      81.398 -11.742  66.257  1.00  0.00      0PR  H
ATOM   4312   OG SER 0 278      80.439 -13.181  65.080  1.00  0.00      0PR  O
ATOM   4313  HG1 SER 0 278      80.686 -13.930  65.638  1.00  0.00      0PR  H
ATOM   4314    C SER 0 278      80.028 -10.400  64.303  1.00  0.00      0PR  C
ATOM   4315    O SER 0 278      79.890  -9.462  65.082  1.00  0.00      0PR  O
ATOM   4316    N LEU 0 279      78.967 -10.858  63.589  1.00  0.00      0PR  N
ATOM   4317   HN LEU 0 279      78.994 -11.679  63.023  1.00  0.00      0PR  H
ATOM   4318   CA LEU 0 279      77.678 -10.173  63.593  1.00  0.00      0PR  C
ATOM   4319   HA LEU 0 279      77.862  -9.200  63.155  1.00  0.00      0PR  H
ATOM   4320   CB LEU 0 279      76.648 -10.877  62.655  1.00  0.00      0PR  C
ATOM   4321  HB1 LEU 0 279      76.543 -11.928  63.013  1.00  0.00      0PR  H
ATOM   4322  HB2 LEU 0 279      75.650 -10.405  62.793  1.00  0.00      0PR  H
ATOM   4323   CG LEU 0 279      76.991 -10.924  61.141  1.00  0.00      0PR  C
ATOM   4324   HG LEU 0 279      78.049 -11.278  61.092  1.00  0.00      0PR  H
ATOM   4325  CD1 LEU 0 279      76.060 -11.891  60.384  1.00  0.00      0PR  C
ATOM   4326 HD11 LEU 0 279      76.286 -11.877  59.296  1.00  0.00      0PR  H
ATOM   4327 HD12 LEU 0 279      76.190 -12.930  60.754  1.00  0.00      0PR  H
ATOM   4328 HD13 LEU 0 279      74.997 -11.600  60.521  1.00  0.00      0PR  H
ATOM   4329  CD2 LEU 0 279      76.920  -9.546  60.469  1.00  0.00      0PR  C
ATOM   4330 HD21 LEU 0 279      77.191  -9.628  59.393  1.00  0.00      0PR  H
ATOM   4331 HD22 LEU 0 279      75.902  -9.113  60.527  1.00  0.00      0PR  H
ATOM   4332 HD23 LEU 0 279      77.629  -8.840  60.953  1.00  0.00      0PR  H
ATOM   4333    C LEU 0 279      77.103  -9.944  65.025  1.00  0.00      0PR  C
ATOM   4334    O LEU 0 279      76.609  -8.846  65.295  1.00  0.00      0PR  O
ATOM   4335    N PRO 0 280      77.190 -10.874  65.992  1.00  0.00      0PR  N
ATOM   4336   CD PRO 0 280      77.162 -12.319  65.729  1.00  0.00      0PR  C
ATOM   4337  HD1 PRO 0 280      78.100 -12.649  65.226  1.00  0.00      0PR  H
ATOM   4338  HD2 PRO 0 280      76.293 -12.590  65.087  1.00  0.00      0PR  H
ATOM   4339   CA PRO 0 280      76.987 -10.622  67.418  1.00  0.00      0PR  C
ATOM   4340   HA PRO 0 280      75.929 -10.795  67.571  1.00  0.00      0PR  H
ATOM   4341   CB PRO 0 280      77.522 -11.913  68.059  1.00  0.00      0PR  C
ATOM   4342  HB1 PRO 0 280      77.094 -12.104  69.069  1.00  0.00      0PR  H
ATOM   4343  HB2 PRO 0 280      78.634 -11.944  68.107  1.00  0.00      0PR  H
ATOM   4344   CG PRO 0 280      77.034 -13.000  67.097  1.00  0.00      0PR  C
ATOM   4345  HG1 PRO 0 280      75.997 -13.308  67.331  1.00  0.00      0PR  H
ATOM   4346  HG2 PRO 0 280      77.674 -13.912  67.115  1.00  0.00      0PR  H
ATOM   4347    C PRO 0 280      77.386  -9.304  68.104  1.00  0.00      0PR  C
ATOM   4348    O PRO 0 280      76.429  -8.687  68.576  1.00  0.00      0PR  O
ATOM   4349    N PRO 0 281      78.586  -8.743  68.256  1.00  0.00      0PR  N
ATOM   4350   CD PRO 0 281      79.845  -9.479  68.204  1.00  0.00      0PR  C
ATOM   4351  HD1 PRO 0 281      79.971 -10.039  67.249  1.00  0.00      0PR  H
ATOM   4352  HD2 PRO 0 281      79.960 -10.188  69.056  1.00  0.00      0PR  H
ATOM   4353   CA PRO 0 281      78.737  -7.475  68.984  1.00  0.00      0PR  C
ATOM   4354   HA PRO 0 281      78.259  -7.560  69.952  1.00  0.00      0PR  H
ATOM   4355   CB PRO 0 281      80.248  -7.389  69.282  1.00  0.00      0PR  C
ATOM   4356  HB1 PRO 0 281      80.490  -7.704  70.321  1.00  0.00      0PR  H
ATOM   4357  HB2 PRO 0 281      80.657  -6.372  69.090  1.00  0.00      0PR  H
ATOM   4358   CG PRO 0 281      80.885  -8.375  68.301  1.00  0.00      0PR  C
ATOM   4359  HG1 PRO 0 281      81.864  -8.734  68.675  1.00  0.00      0PR  H
ATOM   4360  HG2 PRO 0 281      81.047  -7.932  67.291  1.00  0.00      0PR  H
ATOM   4361    C PRO 0 281      78.161  -6.261  68.243  1.00  0.00      0PR  C
ATOM   4362    O PRO 0 281      77.865  -5.263  68.899  1.00  0.00      0PR  O
ATOM   4363    N VAL 0 282      77.979  -6.304  66.903  1.00  0.00      0PR  N
ATOM   4364   HN VAL 0 282      78.363  -7.061  66.380  1.00  0.00      0PR  H
ATOM   4365   CA VAL 0 282      77.246  -5.312  66.092  1.00  0.00      0PR  C
ATOM   4366   HA VAL 0 282      77.590  -4.333  66.401  1.00  0.00      0PR  H
ATOM   4367   CB VAL 0 282      77.342  -5.552  64.601  1.00  0.00      0PR  C
ATOM   4368   HB VAL 0 282      76.816  -6.513  64.380  1.00  0.00      0PR  H
ATOM   4369  CG1 VAL 0 282      76.699  -4.484  63.694  1.00  0.00      0PR  C
ATOM   4370 HG11 VAL 0 282      76.861  -4.739  62.625  1.00  0.00      0PR  H
ATOM   4371 HG12 VAL 0 282      75.603  -4.415  63.855  1.00  0.00      0PR  H
ATOM   4372 HG13 VAL 0 282      77.150  -3.486  63.881  1.00  0.00      0PR  H
ATOM   4373  CG2 VAL 0 282      78.802  -5.496  64.345  1.00  0.00      0PR  C
ATOM   4374 HG21 VAL 0 282      79.015  -5.620  63.262  1.00  0.00      0PR  H
ATOM   4375 HG22 VAL 0 282      79.218  -4.520  64.674  1.00  0.00      0PR  H
ATOM   4376 HG23 VAL 0 282      79.336  -6.304  64.886  1.00  0.00      0PR  H
ATOM   4377    C VAL 0 282      75.795  -5.367  66.334  1.00  0.00      0PR  C
ATOM   4378    O VAL 0 282      75.125  -4.351  66.418  1.00  0.00      0PR  O
ATOM   4379    N SER 0 283      75.256  -6.582  66.457  1.00  0.00      0PR  N
ATOM   4380   HN SER 0 283      75.789  -7.415  66.309  1.00  0.00      0PR  H
ATOM   4381   CA SER 0 283      73.873  -6.819  66.813  1.00  0.00      0PR  C
ATOM   4382   HA SER 0 283      73.269  -6.293  66.084  1.00  0.00      0PR  H
ATOM   4383   CB SER 0 283      73.594  -8.343  66.797  1.00  0.00      0PR  C
ATOM   4384  HB1 SER 0 283      73.779  -8.718  65.765  1.00  0.00      0PR  H
ATOM   4385  HB2 SER 0 283      74.304  -8.874  67.471  1.00  0.00      0PR  H
ATOM   4386   OG SER 0 283      72.253  -8.682  67.144  1.00  0.00      0PR  O
ATOM   4387  HG1 SER 0 283      72.119  -9.605  66.892  1.00  0.00      0PR  H
ATOM   4388    C SER 0 283      73.583  -6.203  68.168  1.00  0.00      0PR  C
ATOM   4389    O SER 0 283      72.619  -5.467  68.328  1.00  0.00      0PR  O
ATOM   4390    N LEU 0 284      74.492  -6.362  69.156  1.00  0.00      0PR  N
ATOM   4391   HN LEU 0 284      75.270  -6.986  69.116  1.00  0.00      0PR  H
ATOM   4392   CA LEU 0 284      74.394  -5.606  70.394  1.00  0.00      0PR  C
ATOM   4393   HA LEU 0 284      73.408  -5.825  70.783  1.00  0.00      0PR  H
ATOM   4394   CB LEU 0 284      75.428  -6.082  71.444  1.00  0.00      0PR  C
ATOM   4395  HB1 LEU 0 284      76.436  -5.989  70.978  1.00  0.00      0PR  H
ATOM   4396  HB2 LEU 0 284      75.421  -5.376  72.304  1.00  0.00      0PR  H
ATOM   4397   CG LEU 0 284      75.235  -7.536  71.932  1.00  0.00      0PR  C
ATOM   4398   HG LEU 0 284      75.223  -8.172  71.014  1.00  0.00      0PR  H
ATOM   4399  CD1 LEU 0 284      76.387  -7.959  72.854  1.00  0.00      0PR  C
ATOM   4400 HD11 LEU 0 284      76.219  -8.988  73.240  1.00  0.00      0PR  H
ATOM   4401 HD12 LEU 0 284      77.353  -7.945  72.305  1.00  0.00      0PR  H
ATOM   4402 HD13 LEU 0 284      76.467  -7.272  73.722  1.00  0.00      0PR  H
ATOM   4403  CD2 LEU 0 284      73.897  -7.728  72.661  1.00  0.00      0PR  C
ATOM   4404 HD21 LEU 0 284      73.780  -8.786  72.982  1.00  0.00      0PR  H
ATOM   4405 HD22 LEU 0 284      73.829  -7.092  73.567  1.00  0.00      0PR  H
ATOM   4406 HD23 LEU 0 284      73.047  -7.473  71.991  1.00  0.00      0PR  H
ATOM   4407    C LEU 0 284      74.496  -4.084  70.220  1.00  0.00      0PR  C
ATOM   4408    O LEU 0 284      73.665  -3.351  70.747  1.00  0.00      0PR  O
ATOM   4409    N GLN 0 285      75.456  -3.562  69.423  1.00  0.00      0PR  N
ATOM   4410   HN GLN 0 285      76.178  -4.121  69.019  1.00  0.00      0PR  H
ATOM   4411   CA GLN 0 285      75.526  -2.140  69.079  1.00  0.00      0PR  C
ATOM   4412   HA GLN 0 285      75.605  -1.614  70.022  1.00  0.00      0PR  H
ATOM   4413   CB GLN 0 285      76.776  -1.839  68.208  1.00  0.00      0PR  C
ATOM   4414  HB1 GLN 0 285      76.778  -2.581  67.377  1.00  0.00      0PR  H
ATOM   4415  HB2 GLN 0 285      76.660  -0.839  67.731  1.00  0.00      0PR  H
ATOM   4416   CG GLN 0 285      78.118  -1.925  68.970  1.00  0.00      0PR  C
ATOM   4417  HG1 GLN 0 285      78.174  -1.134  69.748  1.00  0.00      0PR  H
ATOM   4418  HG2 GLN 0 285      78.221  -2.907  69.476  1.00  0.00      0PR  H
ATOM   4419   CD GLN 0 285      79.289  -1.708  68.008  1.00  0.00      0PR  C
ATOM   4420  OE1 GLN 0 285      79.358  -0.719  67.281  1.00  0.00      0PR  O
ATOM   4421  NE2 GLN 0 285      80.245  -2.665  67.984  1.00  0.00      0PR  N
ATOM   4422 HE21 GLN 0 285      81.008  -2.522  67.362  1.00  0.00      0PR  H
ATOM   4423 HE22 GLN 0 285      80.153  -3.470  68.560  1.00  0.00      0PR  H
ATOM   4424    C GLN 0 285      74.282  -1.611  68.358  1.00  0.00      0PR  C
ATOM   4425    O GLN 0 285      73.763  -0.549  68.681  1.00  0.00      0PR  O
ATOM   4426    N GLY 0 286      73.733  -2.356  67.386  1.00  0.00      0PR  N
ATOM   4427   HN GLY 0 286      74.168  -3.222  67.145  1.00  0.00      0PR  H
ATOM   4428   CA GLY 0 286      72.538  -2.020  66.626  1.00  0.00      0PR  C
ATOM   4429  HA1 GLY 0 286      72.456  -2.757  65.839  1.00  0.00      0PR  H
ATOM   4430  HA2 GLY 0 286      72.668  -1.006  66.273  1.00  0.00      0PR  H
ATOM   4431    C GLY 0 286      71.278  -2.069  67.441  1.00  0.00      0PR  C
ATOM   4432    O GLY 0 286      70.399  -1.228  67.299  1.00  0.00      0PR  O
ATOM   4433    N GLN 0 287      71.164  -3.030  68.375  1.00  0.00      0PR  N
ATOM   4434   HN GLN 0 287      71.811  -3.786  68.451  1.00  0.00      0PR  H
ATOM   4435   CA GLN 0 287      70.090  -3.055  69.358  1.00  0.00      0PR  C
ATOM   4436   HA GLN 0 287      69.166  -3.015  68.794  1.00  0.00      0PR  H
ATOM   4437   CB GLN 0 287      70.050  -4.379  70.170  1.00  0.00      0PR  C
ATOM   4438  HB1 GLN 0 287      71.083  -4.554  70.551  1.00  0.00      0PR  H
ATOM   4439  HB2 GLN 0 287      69.407  -4.241  71.069  1.00  0.00      0PR  H
ATOM   4440   CG GLN 0 287      69.590  -5.614  69.351  1.00  0.00      0PR  C
ATOM   4441  HG1 GLN 0 287      70.359  -5.889  68.597  1.00  0.00      0PR  H
ATOM   4442  HG2 GLN 0 287      69.435  -6.490  70.014  1.00  0.00      0PR  H
ATOM   4443   CD GLN 0 287      68.300  -5.402  68.554  1.00  0.00      0PR  C
ATOM   4444  OE1 GLN 0 287      68.240  -5.645  67.349  1.00  0.00      0PR  O
ATOM   4445  NE2 GLN 0 287      67.229  -4.944  69.240  1.00  0.00      0PR  N
ATOM   4446 HE21 GLN 0 287      66.388  -4.809  68.724  1.00  0.00      0PR  H
ATOM   4447 HE22 GLN 0 287      67.312  -4.745  70.211  1.00  0.00      0PR  H
ATOM   4448    C GLN 0 287      70.106  -1.854  70.296  1.00  0.00      0PR  C
ATOM   4449    O GLN 0 287      69.064  -1.279  70.616  1.00  0.00      0PR  O
ATOM   4450    N LEU 0 288      71.301  -1.398  70.710  1.00  0.00      0PR  N
ATOM   4451   HN LEU 0 288      72.145  -1.916  70.583  1.00  0.00      0PR  H
ATOM   4452   CA LEU 0 288      71.479  -0.117  71.377  1.00  0.00      0PR  C
ATOM   4453   HA LEU 0 288      70.820  -0.134  72.235  1.00  0.00      0PR  H
ATOM   4454   CB LEU 0 288      72.938   0.068  71.859  1.00  0.00      0PR  C
ATOM   4455  HB1 LEU 0 288      73.594  -0.016  70.962  1.00  0.00      0PR  H
ATOM   4456  HB2 LEU 0 288      73.065   1.107  72.237  1.00  0.00      0PR  H
ATOM   4457   CG LEU 0 288      73.421  -0.948  72.917  1.00  0.00      0PR  C
ATOM   4458   HG LEU 0 288      73.166  -1.945  72.483  1.00  0.00      0PR  H
ATOM   4459  CD1 LEU 0 288      74.945  -0.847  73.084  1.00  0.00      0PR  C
ATOM   4460 HD11 LEU 0 288      75.297  -1.541  73.877  1.00  0.00      0PR  H
ATOM   4461 HD12 LEU 0 288      75.461  -1.110  72.136  1.00  0.00      0PR  H
ATOM   4462 HD13 LEU 0 288      75.241   0.185  73.370  1.00  0.00      0PR  H
ATOM   4463  CD2 LEU 0 288      72.694  -0.814  74.261  1.00  0.00      0PR  C
ATOM   4464 HD21 LEU 0 288      73.064  -1.579  74.978  1.00  0.00      0PR  H
ATOM   4465 HD22 LEU 0 288      72.857   0.183  74.718  1.00  0.00      0PR  H
ATOM   4466 HD23 LEU 0 288      71.600  -0.963  74.128  1.00  0.00      0PR  H
ATOM   4467    C LEU 0 288      71.065   1.072  70.496  1.00  0.00      0PR  C
ATOM   4468    O LEU 0 288      70.485   2.045  70.970  1.00  0.00      0PR  O
ATOM   4469    N LEU 0 289      71.305   1.029  69.173  1.00  0.00      0PR  N
ATOM   4470   HN LEU 0 289      71.792   0.279  68.730  1.00  0.00      0PR  H
ATOM   4471   CA LEU 0 289      70.872   2.080  68.263  1.00  0.00      0PR  C
ATOM   4472   HA LEU 0 289      71.125   3.004  68.766  1.00  0.00      0PR  H
ATOM   4473   CB LEU 0 289      71.663   2.006  66.938  1.00  0.00      0PR  C
ATOM   4474  HB1 LEU 0 289      71.537   0.974  66.536  1.00  0.00      0PR  H
ATOM   4475  HB2 LEU 0 289      71.190   2.685  66.195  1.00  0.00      0PR  H
ATOM   4476   CG LEU 0 289      73.167   2.314  67.101  1.00  0.00      0PR  C
ATOM   4477   HG LEU 0 289      73.518   1.676  67.948  1.00  0.00      0PR  H
ATOM   4478  CD1 LEU 0 289      73.933   1.940  65.823  1.00  0.00      0PR  C
ATOM   4479 HD11 LEU 0 289      75.007   2.206  65.921  1.00  0.00      0PR  H
ATOM   4480 HD12 LEU 0 289      73.860   0.849  65.628  1.00  0.00      0PR  H
ATOM   4481 HD13 LEU 0 289      73.522   2.482  64.945  1.00  0.00      0PR  H
ATOM   4482  CD2 LEU 0 289      73.417   3.782  67.476  1.00  0.00      0PR  C
ATOM   4483 HD21 LEU 0 289      74.505   3.968  67.605  1.00  0.00      0PR  H
ATOM   4484 HD22 LEU 0 289      73.048   4.474  66.693  1.00  0.00      0PR  H
ATOM   4485 HD23 LEU 0 289      72.906   4.031  68.432  1.00  0.00      0PR  H
ATOM   4486    C LEU 0 289      69.377   2.110  67.969  1.00  0.00      0PR  C
ATOM   4487    O LEU 0 289      68.826   3.159  67.637  1.00  0.00      0PR  O
ATOM   4488    N TRP 0 290      68.636   1.003  68.165  1.00  0.00      0PR  N
ATOM   4489   HN TRP 0 290      69.036   0.096  68.278  1.00  0.00      0PR  H
ATOM   4490   CA TRP 0 290      67.179   1.046  68.228  1.00  0.00      0PR  C
ATOM   4491   HA TRP 0 290      66.834   1.532  67.324  1.00  0.00      0PR  H
ATOM   4492   CB TRP 0 290      66.546  -0.371  68.226  1.00  0.00      0PR  C
ATOM   4493  HB1 TRP 0 290      67.202  -1.038  68.827  1.00  0.00      0PR  H
ATOM   4494  HB2 TRP 0 290      65.558  -0.344  68.736  1.00  0.00      0PR  H
ATOM   4495   CG TRP 0 290      66.420  -0.980  66.834  1.00  0.00      0PR  C
ATOM   4496  CD1 TRP 0 290      67.292  -1.765  66.131  1.00  0.00      0PR  C
ATOM   4497  HD1 TRP 0 290      68.242  -2.112  66.516  1.00  0.00      0PR  H
ATOM   4498  NE1 TRP 0 290      66.768  -2.077  64.892  1.00  0.00      0PR  N
ATOM   4499  HE1 TRP 0 290      67.175  -2.648  64.212  1.00  0.00      0PR  H
ATOM   4500  CE2 TRP 0 290      65.535  -1.486  64.779  1.00  0.00      0PR  C
ATOM   4501  CD2 TRP 0 290      65.277  -0.790  65.976  1.00  0.00      0PR  C
ATOM   4502  CE3 TRP 0 290      64.087  -0.088  66.155  1.00  0.00      0PR  C
ATOM   4503  HE3 TRP 0 290      63.872   0.447  67.070  1.00  0.00      0PR  H
ATOM   4504  CZ3 TRP 0 290      63.161  -0.084  65.101  1.00  0.00      0PR  C
ATOM   4505  HZ3 TRP 0 290      62.231   0.456  65.213  1.00  0.00      0PR  H
ATOM   4506  CZ2 TRP 0 290      64.616  -1.488  63.736  1.00  0.00      0PR  C
ATOM   4507  HZ2 TRP 0 290      64.796  -2.024  62.818  1.00  0.00      0PR  H
ATOM   4508  CH2 TRP 0 290      63.426  -0.766  63.907  1.00  0.00      0PR  C
ATOM   4509  HH2 TRP 0 290      62.704  -0.735  63.103  1.00  0.00      0PR  H
ATOM   4510    C TRP 0 290      66.685   1.892  69.406  1.00  0.00      0PR  C
ATOM   4511    O TRP 0 290      65.696   2.617  69.294  1.00  0.00      0PR  O
ATOM   4512    N ARG 0 291      67.406   1.888  70.551  1.00  0.00      0PR  N
ATOM   4513   HN ARG 0 291      68.131   1.215  70.681  1.00  0.00      0PR  H
ATOM   4514   CA ARG 0 291      67.185   2.833  71.641  1.00  0.00      0PR  C
ATOM   4515   HA ARG 0 291      66.144   2.754  71.936  1.00  0.00      0PR  H
ATOM   4516   CB ARG 0 291      68.014   2.411  72.906  1.00  0.00      0PR  C
ATOM   4517  HB1 ARG 0 291      67.284   1.980  73.632  1.00  0.00      0PR  H
ATOM   4518  HB2 ARG 0 291      68.706   1.581  72.638  1.00  0.00      0PR  H
ATOM   4519   CG ARG 0 291      68.827   3.473  73.700  1.00  0.00      0PR  C
ATOM   4520  HG1 ARG 0 291      69.669   2.962  74.216  1.00  0.00      0PR  H
ATOM   4521  HG2 ARG 0 291      69.301   4.179  72.979  1.00  0.00      0PR  H
ATOM   4522   CD ARG 0 291      68.048   4.342  74.698  1.00  0.00      0PR  C
ATOM   4523  HD1 ARG 0 291      68.715   5.142  75.094  1.00  0.00      0PR  H
ATOM   4524  HD2 ARG 0 291      67.161   4.821  74.220  1.00  0.00      0PR  H
ATOM   4525   NE ARG 0 291      67.571   3.442  75.801  1.00  0.00      0PR  N
ATOM   4526   HE ARG 0 291      67.851   2.483  75.677  1.00  0.00      0PR  H
ATOM   4527   CZ ARG 0 291      66.849   3.860  76.846  1.00  0.00      0PR  C
ATOM   4528  NH1 ARG 0 291      66.520   5.133  77.033  1.00  0.00      0PR  N
ATOM   4529 HH11 ARG 0 291      66.005   5.408  77.832  1.00  0.00      0PR  H
ATOM   4530 HH12 ARG 0 291      66.934   5.795  76.405  1.00  0.00      0PR  H
ATOM   4531  NH2 ARG 0 291      66.412   2.994  77.756  1.00  0.00      0PR  N
ATOM   4532 HH21 ARG 0 291      65.806   3.299  78.476  1.00  0.00      0PR  H
ATOM   4533 HH22 ARG 0 291      66.542   2.032  77.556  1.00  0.00      0PR  H
ATOM   4534    C ARG 0 291      67.413   4.288  71.228  1.00  0.00      0PR  C
ATOM   4535    O ARG 0 291      66.591   5.148  71.544  1.00  0.00      0PR  O
ATOM   4536    N GLU 0 292      68.490   4.592  70.467  1.00  0.00      0PR  N
ATOM   4537   HN GLU 0 292      69.189   3.919  70.240  1.00  0.00      0PR  H
ATOM   4538   CA GLU 0 292      68.739   5.920  69.910  1.00  0.00      0PR  C
ATOM   4539   HA GLU 0 292      68.717   6.616  70.739  1.00  0.00      0PR  H
ATOM   4540   CB GLU 0 292      70.113   6.051  69.212  1.00  0.00      0PR  C
ATOM   4541  HB1 GLU 0 292      70.172   5.278  68.412  1.00  0.00      0PR  H
ATOM   4542  HB2 GLU 0 292      70.180   7.034  68.693  1.00  0.00      0PR  H
ATOM   4543   CG GLU 0 292      71.352   5.887  70.122  1.00  0.00      0PR  C
ATOM   4544  HG1 GLU 0 292      71.348   4.877  70.571  1.00  0.00      0PR  H
ATOM   4545  HG2 GLU 0 292      72.289   6.027  69.547  1.00  0.00      0PR  H
ATOM   4546   CD GLU 0 292      71.404   6.841  71.315  1.00  0.00      0PR  C
ATOM   4547  OE1 GLU 0 292      71.553   6.327  72.450  1.00  0.00      0PR  O
ATOM   4548  OE2 GLU 0 292      71.357   8.087  71.134  1.00  0.00      0PR  O
ATOM   4549    C GLU 0 292      67.691   6.381  68.906  1.00  0.00      0PR  C
ATOM   4550    O GLU 0 292      67.282   7.540  68.907  1.00  0.00      0PR  O
ATOM   4551    N PHE 0 293      67.209   5.487  68.018  1.00  0.00      0PR  N
ATOM   4552   HN PHE 0 293      67.574   4.560  67.954  1.00  0.00      0PR  H
ATOM   4553   CA PHE 0 293      66.130   5.776  67.085  1.00  0.00      0PR  C
ATOM   4554   HA PHE 0 293      66.464   6.633  66.513  1.00  0.00      0PR  H
ATOM   4555   CB PHE 0 293      65.928   4.529  66.174  1.00  0.00      0PR  C
ATOM   4556  HB1 PHE 0 293      66.800   4.432  65.490  1.00  0.00      0PR  H
ATOM   4557  HB2 PHE 0 293      65.880   3.596  66.777  1.00  0.00      0PR  H
ATOM   4558   CG PHE 0 293      64.716   4.583  65.276  1.00  0.00      0PR  C
ATOM   4559  CD1 PHE 0 293      64.505   5.641  64.374  1.00  0.00      0PR  C
ATOM   4560  HD1 PHE 0 293      65.238   6.432  64.297  1.00  0.00      0PR  H
ATOM   4561  CE1 PHE 0 293      63.349   5.679  63.582  1.00  0.00      0PR  C
ATOM   4562  HE1 PHE 0 293      63.190   6.499  62.897  1.00  0.00      0PR  H
ATOM   4563   CZ PHE 0 293      62.404   4.650  63.673  1.00  0.00      0PR  C
ATOM   4564   HZ PHE 0 293      61.528   4.666  63.041  1.00  0.00      0PR  H
ATOM   4565  CD2 PHE 0 293      63.749   3.568  65.370  1.00  0.00      0PR  C
ATOM   4566  HD2 PHE 0 293      63.878   2.763  66.079  1.00  0.00      0PR  H
ATOM   4567  CE2 PHE 0 293      62.599   3.598  64.575  1.00  0.00      0PR  C
ATOM   4568  HE2 PHE 0 293      61.864   2.809  64.659  1.00  0.00      0PR  H
ATOM   4569    C PHE 0 293      64.838   6.180  67.784  1.00  0.00      0PR  C
ATOM   4570    O PHE 0 293      64.283   7.244  67.516  1.00  0.00      0PR  O
ATOM   4571    N PHE 0 294      64.367   5.390  68.765  1.00  0.00      0PR  N
ATOM   4572   HN PHE 0 294      64.786   4.522  69.025  1.00  0.00      0PR  H
ATOM   4573   CA PHE 0 294      63.187   5.745  69.538  1.00  0.00      0PR  C
ATOM   4574   HA PHE 0 294      62.419   5.970  68.807  1.00  0.00      0PR  H
ATOM   4575   CB PHE 0 294      62.716   4.571  70.432  1.00  0.00      0PR  C
ATOM   4576  HB1 PHE 0 294      63.576   4.202  71.033  1.00  0.00      0PR  H
ATOM   4577  HB2 PHE 0 294      61.934   4.903  71.149  1.00  0.00      0PR  H
ATOM   4578   CG PHE 0 294      62.218   3.411  69.606  1.00  0.00      0PR  C
ATOM   4579  CD1 PHE 0 294      61.278   3.587  68.572  1.00  0.00      0PR  C
ATOM   4580  HD1 PHE 0 294      60.888   4.574  68.366  1.00  0.00      0PR  H
ATOM   4581  CE1 PHE 0 294      60.838   2.495  67.811  1.00  0.00      0PR  C
ATOM   4582  HE1 PHE 0 294      60.133   2.647  67.007  1.00  0.00      0PR  H
ATOM   4583   CZ PHE 0 294      61.316   1.211  68.090  1.00  0.00      0PR  C
ATOM   4584   HZ PHE 0 294      60.972   0.366  67.510  1.00  0.00      0PR  H
ATOM   4585  CD2 PHE 0 294      62.688   2.113  69.874  1.00  0.00      0PR  C
ATOM   4586  HD2 PHE 0 294      63.379   1.945  70.688  1.00  0.00      0PR  H
ATOM   4587  CE2 PHE 0 294      62.249   1.023  69.114  1.00  0.00      0PR  C
ATOM   4588  HE2 PHE 0 294      62.632   0.033  69.320  1.00  0.00      0PR  H
ATOM   4589    C PHE 0 294      63.385   7.001  70.377  1.00  0.00      0PR  C
ATOM   4590    O PHE 0 294      62.498   7.845  70.475  1.00  0.00      0PR  O
ATOM   4591    N TYR 0 295      64.569   7.183  70.995  1.00  0.00      0PR  N
ATOM   4592   HN TYR 0 295      65.290   6.493  70.999  1.00  0.00      0PR  H
ATOM   4593   CA TYR 0 295      64.897   8.402  71.713  1.00  0.00      0PR  C
ATOM   4594   HA TYR 0 295      64.067   8.554  72.392  1.00  0.00      0PR  H
ATOM   4595   CB TYR 0 295      66.168   8.161  72.568  1.00  0.00      0PR  C
ATOM   4596  HB1 TYR 0 295      66.043   7.222  73.150  1.00  0.00      0PR  H
ATOM   4597  HB2 TYR 0 295      67.060   8.027  71.918  1.00  0.00      0PR  H
ATOM   4598   CG TYR 0 295      66.449   9.254  73.571  1.00  0.00      0PR  C
ATOM   4599  CD1 TYR 0 295      67.399  10.243  73.274  1.00  0.00      0PR  C
ATOM   4600  HD1 TYR 0 295      67.904  10.234  72.318  1.00  0.00      0PR  H
ATOM   4601  CE1 TYR 0 295      67.720  11.233  74.215  1.00  0.00      0PR  C
ATOM   4602  HE1 TYR 0 295      68.438  12.004  73.978  1.00  0.00      0PR  H
ATOM   4603   CZ TYR 0 295      67.117  11.228  75.475  1.00  0.00      0PR  C
ATOM   4604   OH TYR 0 295      67.531  12.184  76.429  1.00  0.00      0PR  O
ATOM   4605   HH TYR 0 295      66.969  12.083  77.200  1.00  0.00      0PR  H
ATOM   4606  CD2 TYR 0 295      65.808   9.282  74.825  1.00  0.00      0PR  C
ATOM   4607  HD2 TYR 0 295      65.085   8.520  75.080  1.00  0.00      0PR  H
ATOM   4608  CE2 TYR 0 295      66.139  10.266  75.773  1.00  0.00      0PR  C
ATOM   4609  HE2 TYR 0 295      65.654  10.266  76.738  1.00  0.00      0PR  H
ATOM   4610    C TYR 0 295      65.005   9.658  70.844  1.00  0.00      0PR  C
ATOM   4611    O TYR 0 295      64.443  10.684  71.213  1.00  0.00      0PR  O
ATOM   4612    N THR 0 296      65.663   9.642  69.659  1.00  0.00      0PR  N
ATOM   4613   HN THR 0 296      66.119   8.831  69.293  1.00  0.00      0PR  H
ATOM   4614   CA THR 0 296      65.763  10.834  68.798  1.00  0.00      0PR  C
ATOM   4615   HA THR 0 296      66.149  11.619  69.433  1.00  0.00      0PR  H
ATOM   4616   CB THR 0 296      66.762  10.748  67.627  1.00  0.00      0PR  C
ATOM   4617   HB THR 0 296      67.676  10.250  68.034  1.00  0.00      0PR  H
ATOM   4618  OG1 THR 0 296      67.139  12.050  67.192  1.00  0.00      0PR  O
ATOM   4619  HG1 THR 0 296      67.748  11.909  66.459  1.00  0.00      0PR  H
ATOM   4620  CG2 THR 0 296      66.244  10.008  66.385  1.00  0.00      0PR  C
ATOM   4621 HG21 THR 0 296      67.051   9.887  65.632  1.00  0.00      0PR  H
ATOM   4622 HG22 THR 0 296      65.879   8.995  66.661  1.00  0.00      0PR  H
ATOM   4623 HG23 THR 0 296      65.405  10.562  65.910  1.00  0.00      0PR  H
ATOM   4624    C THR 0 296      64.400  11.301  68.311  1.00  0.00      0PR  C
ATOM   4625    O THR 0 296      64.068  12.484  68.330  1.00  0.00      0PR  O
ATOM   4626    N VAL 0 297      63.541  10.337  67.922  1.00  0.00      0PR  N
ATOM   4627   HN VAL 0 297      63.815   9.379  67.887  1.00  0.00      0PR  H
ATOM   4628   CA VAL 0 297      62.171  10.581  67.524  1.00  0.00      0PR  C
ATOM   4629   HA VAL 0 297      62.198  11.366  66.777  1.00  0.00      0PR  H
ATOM   4630   CB VAL 0 297      61.594   9.348  66.857  1.00  0.00      0PR  C
ATOM   4631   HB VAL 0 297      61.583   8.527  67.617  1.00  0.00      0PR  H
ATOM   4632  CG1 VAL 0 297      60.159   9.619  66.382  1.00  0.00      0PR  C
ATOM   4633 HG11 VAL 0 297      59.751   8.728  65.859  1.00  0.00      0PR  H
ATOM   4634 HG12 VAL 0 297      59.481   9.842  67.231  1.00  0.00      0PR  H
ATOM   4635 HG13 VAL 0 297      60.135  10.474  65.672  1.00  0.00      0PR  H
ATOM   4636  CG2 VAL 0 297      62.457   9.009  65.627  1.00  0.00      0PR  C
ATOM   4637 HG21 VAL 0 297      62.043   8.132  65.086  1.00  0.00      0PR  H
ATOM   4638 HG22 VAL 0 297      62.489   9.869  64.924  1.00  0.00      0PR  H
ATOM   4639 HG23 VAL 0 297      63.497   8.760  65.922  1.00  0.00      0PR  H
ATOM   4640    C VAL 0 297      61.304  11.077  68.679  1.00  0.00      0PR  C
ATOM   4641    O VAL 0 297      60.524  12.007  68.515  1.00  0.00      0PR  O
ATOM   4642    N ALA 0 298      61.431  10.511  69.898  1.00  0.00      0PR  N
ATOM   4643   HN ALA 0 298      61.988   9.694  70.042  1.00  0.00      0PR  H
ATOM   4644   CA ALA 0 298      60.774  11.037  71.087  1.00  0.00      0PR  C
ATOM   4645   HA ALA 0 298      59.711  11.120  70.888  1.00  0.00      0PR  H
ATOM   4646   CB ALA 0 298      60.895  10.024  72.241  1.00  0.00      0PR  C
ATOM   4647  HB1 ALA 0 298      60.506   9.038  71.913  1.00  0.00      0PR  H
ATOM   4648  HB2 ALA 0 298      61.957   9.889  72.543  1.00  0.00      0PR  H
ATOM   4649  HB3 ALA 0 298      60.311  10.345  73.131  1.00  0.00      0PR  H
ATOM   4650    C ALA 0 298      61.240  12.428  71.528  1.00  0.00      0PR  C
ATOM   4651    O ALA 0 298      60.435  13.279  71.892  1.00  0.00      0PR  O
ATOM   4652    N SER 0 299      62.553  12.715  71.454  1.00  0.00      0PR  N
ATOM   4653   HN SER 0 299      63.216  12.010  71.198  1.00  0.00      0PR  H
ATOM   4654   CA SER 0 299      63.146  14.025  71.725  1.00  0.00      0PR  C
ATOM   4655   HA SER 0 299      62.823  14.276  72.727  1.00  0.00      0PR  H
ATOM   4656   CB SER 0 299      64.696  14.007  71.619  1.00  0.00      0PR  C
ATOM   4657  HB1 SER 0 299      64.972  13.515  70.659  1.00  0.00      0PR  H
ATOM   4658  HB2 SER 0 299      65.094  15.046  71.580  1.00  0.00      0PR  H
ATOM   4659   OG SER 0 299      65.278  13.274  72.694  1.00  0.00      0PR  O
ATOM   4660  HG1 SER 0 299      66.200  13.109  72.459  1.00  0.00      0PR  H
ATOM   4661    C SER 0 299      62.646  15.124  70.800  1.00  0.00      0PR  C
ATOM   4662    O SER 0 299      62.571  16.290  71.180  1.00  0.00      0PR  O
ATOM   4663    N ALA 0 300      62.306  14.789  69.542  1.00  0.00      0PR  N
ATOM   4664   HN ALA 0 300      62.375  13.850  69.208  1.00  0.00      0PR  H
ATOM   4665   CA ALA 0 300      61.816  15.758  68.580  1.00  0.00      0PR  C
ATOM   4666   HA ALA 0 300      62.095  16.752  68.911  1.00  0.00      0PR  H
ATOM   4667   CB ALA 0 300      62.475  15.439  67.230  1.00  0.00      0PR  C
ATOM   4668  HB1 ALA 0 300      63.580  15.475  67.337  1.00  0.00      0PR  H
ATOM   4669  HB2 ALA 0 300      62.198  14.421  66.880  1.00  0.00      0PR  H
ATOM   4670  HB3 ALA 0 300      62.183  16.173  66.448  1.00  0.00      0PR  H
ATOM   4671    C ALA 0 300      60.298  15.773  68.401  1.00  0.00      0PR  C
ATOM   4672    O ALA 0 300      59.773  16.618  67.679  1.00  0.00      0PR  O
ATOM   4673    N THR 0 301      59.556  14.875  69.079  1.00  0.00      0PR  N
ATOM   4674   HN THR 0 301      59.956  14.230  69.729  1.00  0.00      0PR  H
ATOM   4675   CA THR 0 301      58.100  14.758  68.931  1.00  0.00      0PR  C
ATOM   4676   HA THR 0 301      57.770  15.639  68.398  1.00  0.00      0PR  H
ATOM   4677   CB THR 0 301      57.657  13.432  68.297  1.00  0.00      0PR  C
ATOM   4678   HB THR 0 301      58.146  12.624  68.895  1.00  0.00      0PR  H
ATOM   4679  OG1 THR 0 301      58.141  13.335  66.964  1.00  0.00      0PR  O
ATOM   4680  HG1 THR 0 301      57.816  12.490  66.633  1.00  0.00      0PR  H
ATOM   4681  CG2 THR 0 301      56.130  13.274  68.197  1.00  0.00      0PR  C
ATOM   4682 HG21 THR 0 301      55.860  12.257  67.839  1.00  0.00      0PR  H
ATOM   4683 HG22 THR 0 301      55.659  13.421  69.192  1.00  0.00      0PR  H
ATOM   4684 HG23 THR 0 301      55.695  14.016  67.493  1.00  0.00      0PR  H
ATOM   4685    C THR 0 301      57.450  14.813  70.302  1.00  0.00      0PR  C
ATOM   4686    O THR 0 301      57.574  13.835  71.046  1.00  0.00      0PR  O
ATOM   4687    N PRO 0 302      56.726  15.869  70.718  1.00  0.00      0PR  N
ATOM   4688   CD PRO 0 302      56.351  17.012  69.881  1.00  0.00      0PR  C
ATOM   4689  HD1 PRO 0 302      55.807  16.668  68.972  1.00  0.00      0PR  H
ATOM   4690  HD2 PRO 0 302      57.257  17.579  69.567  1.00  0.00      0PR  H
ATOM   4691   CA PRO 0 302      55.962  15.846  71.953  1.00  0.00      0PR  C
ATOM   4692   HA PRO 0 302      56.601  15.587  72.789  1.00  0.00      0PR  H
ATOM   4693   CB PRO 0 302      55.475  17.296  72.137  1.00  0.00      0PR  C
ATOM   4694  HB1 PRO 0 302      56.177  17.882  72.770  1.00  0.00      0PR  H
ATOM   4695  HB2 PRO 0 302      54.452  17.329  72.574  1.00  0.00      0PR  H
ATOM   4696   CG PRO 0 302      55.439  17.909  70.731  1.00  0.00      0PR  C
ATOM   4697  HG1 PRO 0 302      55.780  18.962  70.767  1.00  0.00      0PR  H
ATOM   4698  HG2 PRO 0 302      54.410  17.897  70.303  1.00  0.00      0PR  H
ATOM   4699    C PRO 0 302      54.810  14.859  71.884  1.00  0.00      0PR  C
ATOM   4700    O PRO 0 302      54.323  14.535  70.805  1.00  0.00      0PR  O
ATOM   4701    N ASN 0 303      54.395  14.334  73.055  1.00  0.00      0PR  N
ATOM   4702   HN ASN 0 303      54.841  14.570  73.918  1.00  0.00      0PR  H
ATOM   4703   CA ASN 0 303      53.288  13.399  73.185  1.00  0.00      0PR  C
ATOM   4704   HA ASN 0 303      53.183  13.233  74.252  1.00  0.00      0PR  H
ATOM   4705   CB ASN 0 303      51.941  14.018  72.718  1.00  0.00      0PR  C
ATOM   4706  HB1 ASN 0 303      51.999  14.167  71.617  1.00  0.00      0PR  H
ATOM   4707  HB2 ASN 0 303      51.105  13.317  72.915  1.00  0.00      0PR  H
ATOM   4708   CG ASN 0 303      51.708  15.367  73.392  1.00  0.00      0PR  C
ATOM   4709  OD1 ASN 0 303      51.764  16.437  72.792  1.00  0.00      0PR  O
ATOM   4710  ND2 ASN 0 303      51.458  15.333  74.724  1.00  0.00      0PR  N
ATOM   4711 HD21 ASN 0 303      51.292  16.203  75.181  1.00  0.00      0PR  H
ATOM   4712 HD22 ASN 0 303      51.416  14.462  75.201  1.00  0.00      0PR  H
ATOM   4713    C ASN 0 303      53.567  12.051  72.532  1.00  0.00      0PR  C
ATOM   4714    O ASN 0 303      52.667  11.350  72.076  1.00  0.00      0PR  O
ATOM   4715    N PHE 0 304      54.846  11.616  72.574  1.00  0.00      0PR  N
ATOM   4716   HN PHE 0 304      55.539  12.128  73.079  1.00  0.00      0PR  H
ATOM   4717   CA PHE 0 304      55.340  10.414  71.924  1.00  0.00      0PR  C
ATOM   4718   HA PHE 0 304      55.171  10.578  70.867  1.00  0.00      0PR  H
ATOM   4719   CB PHE 0 304      56.853  10.253  72.269  1.00  0.00      0PR  C
ATOM   4720  HB1 PHE 0 304      57.406  11.148  71.910  1.00  0.00      0PR  H
ATOM   4721  HB2 PHE 0 304      57.009  10.192  73.368  1.00  0.00      0PR  H
ATOM   4722   CG PHE 0 304      57.471   9.056  71.591  1.00  0.00      0PR  C
ATOM   4723  CD1 PHE 0 304      57.922   9.140  70.266  1.00  0.00      0PR  C
ATOM   4724  HD1 PHE 0 304      57.865  10.083  69.740  1.00  0.00      0PR  H
ATOM   4725  CE1 PHE 0 304      58.438   8.010  69.618  1.00  0.00      0PR  C
ATOM   4726  HE1 PHE 0 304      58.780   8.083  68.595  1.00  0.00      0PR  H
ATOM   4727   CZ PHE 0 304      58.517   6.789  70.298  1.00  0.00      0PR  C
ATOM   4728   HZ PHE 0 304      58.943   5.923  69.811  1.00  0.00      0PR  H
ATOM   4729  CD2 PHE 0 304      57.552   7.824  72.264  1.00  0.00      0PR  C
ATOM   4730  HD2 PHE 0 304      57.206   7.742  73.285  1.00  0.00      0PR  H
ATOM   4731  CE2 PHE 0 304      58.053   6.693  71.615  1.00  0.00      0PR  C
ATOM   4732  HE2 PHE 0 304      58.080   5.744  72.131  1.00  0.00      0PR  H
ATOM   4733    C PHE 0 304      54.579   9.143  72.308  1.00  0.00      0PR  C
ATOM   4734    O PHE 0 304      54.286   8.287  71.478  1.00  0.00      0PR  O
ATOM   4735    N THR 0 305      54.219   9.008  73.592  1.00  0.00      0PR  N
ATOM   4736   HN THR 0 305      54.298   9.759  74.246  1.00  0.00      0PR  H
ATOM   4737   CA THR 0 305      53.689   7.779  74.157  1.00  0.00      0PR  C
ATOM   4738   HA THR 0 305      54.080   6.992  73.525  1.00  0.00      0PR  H
ATOM   4739   CB THR 0 305      54.072   7.657  75.632  1.00  0.00      0PR  C
ATOM   4740   HB THR 0 305      53.457   6.819  76.044  1.00  0.00      0PR  H
ATOM   4741  OG1 THR 0 305      53.727   8.831  76.363  1.00  0.00      0PR  O
ATOM   4742  HG1 THR 0 305      54.014   8.665  77.267  1.00  0.00      0PR  H
ATOM   4743  CG2 THR 0 305      55.593   7.522  75.757  1.00  0.00      0PR  C
ATOM   4744 HG21 THR 0 305      55.887   7.318  76.808  1.00  0.00      0PR  H
ATOM   4745 HG22 THR 0 305      55.961   6.682  75.130  1.00  0.00      0PR  H
ATOM   4746 HG23 THR 0 305      56.106   8.451  75.428  1.00  0.00      0PR  H
ATOM   4747    C THR 0 305      52.181   7.681  74.083  1.00  0.00      0PR  C
ATOM   4748    O THR 0 305      51.598   6.766  74.656  1.00  0.00      0PR  O
ATOM   4749    N GLN 0 306      51.509   8.613  73.380  1.00  0.00      0PR  N
ATOM   4750   HN GLN 0 306      51.984   9.294  72.825  1.00  0.00      0PR  H
ATOM   4751   CA GLN 0 306      50.060   8.723  73.355  1.00  0.00      0PR  C
ATOM   4752   HA GLN 0 306      49.663   7.938  73.986  1.00  0.00      0PR  H
ATOM   4753   CB GLN 0 306      49.610  10.145  73.778  1.00  0.00      0PR  C
ATOM   4754  HB1 GLN 0 306      49.941  10.841  72.973  1.00  0.00      0PR  H
ATOM   4755  HB2 GLN 0 306      48.497  10.192  73.792  1.00  0.00      0PR  H
ATOM   4756   CG GLN 0 306      50.185  10.630  75.130  1.00  0.00      0PR  C
ATOM   4757  HG1 GLN 0 306      51.295  10.574  75.123  1.00  0.00      0PR  H
ATOM   4758  HG2 GLN 0 306      49.900  11.685  75.322  1.00  0.00      0PR  H
ATOM   4759   CD GLN 0 306      49.724   9.778  76.316  1.00  0.00      0PR  C
ATOM   4760  OE1 GLN 0 306      48.634   9.962  76.851  1.00  0.00      0PR  O
ATOM   4761  NE2 GLN 0 306      50.592   8.855  76.786  1.00  0.00      0PR  N
ATOM   4762 HE21 GLN 0 306      50.286   8.300  77.554  1.00  0.00      0PR  H
ATOM   4763 HE22 GLN 0 306      51.493   8.769  76.373  1.00  0.00      0PR  H
ATOM   4764    C GLN 0 306      49.542   8.486  71.949  1.00  0.00      0PR  C
ATOM   4765    O GLN 0 306      50.066   9.030  70.980  1.00  0.00      0PR  O
ATOM   4766    N MET 0 307      48.493   7.664  71.773  1.00  0.00      0PR  N
ATOM   4767   HN MET 0 307      47.959   7.281  72.523  1.00  0.00      0PR  H
ATOM   4768   CA MET 0 307      48.047   7.260  70.450  1.00  0.00      0PR  C
ATOM   4769   HA MET 0 307      48.944   6.918  69.949  1.00  0.00      0PR  H
ATOM   4770   CB MET 0 307      47.079   6.077  70.605  1.00  0.00      0PR  C
ATOM   4771  HB1 MET 0 307      47.680   5.212  70.972  1.00  0.00      0PR  H
ATOM   4772  HB2 MET 0 307      46.341   6.306  71.406  1.00  0.00      0PR  H
ATOM   4773   CG MET 0 307      46.352   5.652  69.324  1.00  0.00      0PR  C
ATOM   4774  HG1 MET 0 307      45.541   6.372  69.084  1.00  0.00      0PR  H
ATOM   4775  HG2 MET 0 307      47.066   5.653  68.472  1.00  0.00      0PR  H
ATOM   4776   SD MET 0 307      45.644   4.018  69.529  1.00  0.00      0PR  S
ATOM   4777   CE MET 0 307      44.077   4.547  70.271  1.00  0.00      0PR  C
ATOM   4778  HE1 MET 0 307      43.436   3.672  70.509  1.00  0.00      0PR  H
ATOM   4779  HE2 MET 0 307      44.252   5.109  71.214  1.00  0.00      0PR  H
ATOM   4780  HE3 MET 0 307      43.510   5.206  69.579  1.00  0.00      0PR  H
ATOM   4781    C MET 0 307      47.429   8.349  69.591  1.00  0.00      0PR  C
ATOM   4782    O MET 0 307      47.802   8.524  68.433  1.00  0.00      0PR  O
ATOM   4783    N ALA 0 308      46.517   9.157  70.158  1.00  0.00      0PR  N
ATOM   4784   HN ALA 0 308      46.209   9.045  71.103  1.00  0.00      0PR  H
ATOM   4785   CA ALA 0 308      45.912  10.256  69.434  1.00  0.00      0PR  C
ATOM   4786   HA ALA 0 308      45.951  10.084  68.364  1.00  0.00      0PR  H
ATOM   4787   CB ALA 0 308      44.445  10.421  69.881  1.00  0.00      0PR  C
ATOM   4788  HB1 ALA 0 308      43.877   9.497  69.644  1.00  0.00      0PR  H
ATOM   4789  HB2 ALA 0 308      44.378  10.592  70.977  1.00  0.00      0PR  H
ATOM   4790  HB3 ALA 0 308      43.951  11.270  69.360  1.00  0.00      0PR  H
ATOM   4791    C ALA 0 308      46.684  11.547  69.692  1.00  0.00      0PR  C
ATOM   4792    O ALA 0 308      46.355  12.607  69.170  1.00  0.00      0PR  O
ATOM   4793    N GLY 0 309      47.759  11.476  70.513  1.00  0.00      0PR  N
ATOM   4794   HN GLY 0 309      48.004  10.624  70.975  1.00  0.00      0PR  H
ATOM   4795   CA GLY 0 309      48.631  12.616  70.787  1.00  0.00      0PR  C
ATOM   4796  HA1 GLY 0 309      48.977  12.496  71.805  1.00  0.00      0PR  H
ATOM   4797  HA2 GLY 0 309      48.037  13.505  70.622  1.00  0.00      0PR  H
ATOM   4798    C GLY 0 309      49.836  12.691  69.890  1.00  0.00      0PR  C
ATOM   4799    O GLY 0 309      50.387  13.762  69.667  1.00  0.00      0PR  O
ATOM   4800    N ASN 0 310      50.299  11.550  69.358  1.00  0.00      0PR  N
ATOM   4801   HN ASN 0 310      49.845  10.669  69.490  1.00  0.00      0PR  H
ATOM   4802   CA ASN 0 310      51.497  11.493  68.546  1.00  0.00      0PR  C
ATOM   4803   HA ASN 0 310      52.119  12.323  68.864  1.00  0.00      0PR  H
ATOM   4804   CB ASN 0 310      52.188  10.122  68.804  1.00  0.00      0PR  C
ATOM   4805  HB1 ASN 0 310      52.366  10.031  69.898  1.00  0.00      0PR  H
ATOM   4806  HB2 ASN 0 310      51.518   9.291  68.505  1.00  0.00      0PR  H
ATOM   4807   CG ASN 0 310      53.537   9.954  68.113  1.00  0.00      0PR  C
ATOM   4808  OD1 ASN 0 310      53.825  10.530  67.063  1.00  0.00      0PR  O
ATOM   4809  ND2 ASN 0 310      54.420   9.120  68.708  1.00  0.00      0PR  N
ATOM   4810 HD21 ASN 0 310      55.310   9.009  68.273  1.00  0.00      0PR  H
ATOM   4811 HD22 ASN 0 310      54.181   8.667  69.561  1.00  0.00      0PR  H
ATOM   4812    C ASN 0 310      51.149  11.713  67.058  1.00  0.00      0PR  C
ATOM   4813    O ASN 0 310      50.431  10.895  66.481  1.00  0.00      0PR  O
ATOM   4814    N PRO 0 311      51.624  12.750  66.363  1.00  0.00      0PR  N
ATOM   4815   CD PRO 0 311      52.636  13.685  66.858  1.00  0.00      0PR  C
ATOM   4816  HD1 PRO 0 311      53.577  13.155  67.133  1.00  0.00      0PR  H
ATOM   4817  HD2 PRO 0 311      52.266  14.249  67.745  1.00  0.00      0PR  H
ATOM   4818   CA PRO 0 311      51.180  13.084  65.013  1.00  0.00      0PR  C
ATOM   4819   HA PRO 0 311      50.103  12.988  64.941  1.00  0.00      0PR  H
ATOM   4820   CB PRO 0 311      51.604  14.555  64.886  1.00  0.00      0PR  C
ATOM   4821  HB1 PRO 0 311      50.850  15.249  65.323  1.00  0.00      0PR  H
ATOM   4822  HB2 PRO 0 311      51.816  14.841  63.832  1.00  0.00      0PR  H
ATOM   4823   CG PRO 0 311      52.899  14.648  65.699  1.00  0.00      0PR  C
ATOM   4824  HG1 PRO 0 311      53.090  15.686  66.035  1.00  0.00      0PR  H
ATOM   4825  HG2 PRO 0 311      53.792  14.302  65.130  1.00  0.00      0PR  H
ATOM   4826    C PRO 0 311      51.829  12.205  63.957  1.00  0.00      0PR  C
ATOM   4827    O PRO 0 311      51.521  12.345  62.777  1.00  0.00      0PR  O
ATOM   4828    N ILE 0 312      52.742  11.299  64.349  1.00  0.00      0PR  N
ATOM   4829   HN ILE 0 312      53.025  11.207  65.300  1.00  0.00      0PR  H
ATOM   4830   CA ILE 0 312      53.401  10.369  63.437  1.00  0.00      0PR  C
ATOM   4831   HA ILE 0 312      53.335  10.799  62.445  1.00  0.00      0PR  H
ATOM   4832   CB ILE 0 312      54.836  10.119  63.933  1.00  0.00      0PR  C
ATOM   4833   HB ILE 0 312      54.705   9.626  64.929  1.00  0.00      0PR  H
ATOM   4834  CG2 ILE 0 312      55.647   9.198  62.992  1.00  0.00      0PR  C
ATOM   4835 HG21 ILE 0 312      56.614   8.917  63.459  1.00  0.00      0PR  H
ATOM   4836 HG22 ILE 0 312      55.091   8.260  62.780  1.00  0.00      0PR  H
ATOM   4837 HG23 ILE 0 312      55.861   9.705  62.027  1.00  0.00      0PR  H
ATOM   4838  CG1 ILE 0 312      55.617  11.428  64.209  1.00  0.00      0PR  C
ATOM   4839 HG11 ILE 0 312      55.185  11.945  65.095  1.00  0.00      0PR  H
ATOM   4840 HG12 ILE 0 312      56.672  11.173  64.459  1.00  0.00      0PR  H
ATOM   4841   CD ILE 0 312      55.653  12.426  63.048  1.00  0.00      0PR  C
ATOM   4842  HD1 ILE 0 312      56.280  13.304  63.313  1.00  0.00      0PR  H
ATOM   4843  HD2 ILE 0 312      56.084  11.954  62.139  1.00  0.00      0PR  H
ATOM   4844  HD3 ILE 0 312      54.633  12.793  62.806  1.00  0.00      0PR  H
ATOM   4845    C ILE 0 312      52.633   9.049  63.398  1.00  0.00      0PR  C
ATOM   4846    O ILE 0 312      52.878   8.160  62.586  1.00  0.00      0PR  O
ATOM   4847    N CYS 0 313      51.640   8.896  64.289  1.00  0.00      0PR  N
ATOM   4848   HN CYS 0 313      51.278   9.672  64.803  1.00  0.00      0PR  H
ATOM   4849   CA CYS 0 313      51.011   7.625  64.586  1.00  0.00      0PR  C
ATOM   4850   HA CYS 0 313      51.727   6.877  64.266  1.00  0.00      0PR  H
ATOM   4851   CB CYS 0 313      50.780   7.577  66.122  1.00  0.00      0PR  C
ATOM   4852  HB1 CYS 0 313      51.756   7.799  66.610  1.00  0.00      0PR  H
ATOM   4853  HB2 CYS 0 313      50.093   8.397  66.426  1.00  0.00      0PR  H
ATOM   4854   SG CYS 0 313      50.187   5.991  66.791  1.00  0.00      0PR  S
ATOM   4855  HG1 CYS 0 313      50.191   6.342  68.079  1.00  0.00      0PR  H
ATOM   4856    C CYS 0 313      49.706   7.373  63.830  1.00  0.00      0PR  C
ATOM   4857    O CYS 0 313      48.771   8.174  63.827  1.00  0.00      0PR  O
ATOM   4858    N LEU 0 314      49.594   6.200  63.168  1.00  0.00      0PR  N
ATOM   4859   HN LEU 0 314      50.376   5.597  63.024  1.00  0.00      0PR  H
ATOM   4860   CA LEU 0 314      48.352   5.708  62.610  1.00  0.00      0PR  C
ATOM   4861   HA LEU 0 314      47.990   6.497  61.964  1.00  0.00      0PR  H
ATOM   4862   CB LEU 0 314      48.512   4.381  61.832  1.00  0.00      0PR  C
ATOM   4863  HB1 LEU 0 314      48.887   3.620  62.555  1.00  0.00      0PR  H
ATOM   4864  HB2 LEU 0 314      47.508   4.029  61.507  1.00  0.00      0PR  H
ATOM   4865   CG LEU 0 314      49.468   4.404  60.629  1.00  0.00      0PR  C
ATOM   4866   HG LEU 0 314      50.464   4.757  60.993  1.00  0.00      0PR  H
ATOM   4867  CD1 LEU 0 314      49.588   2.983  60.066  1.00  0.00      0PR  C
ATOM   4868 HD11 LEU 0 314      50.236   2.974  59.164  1.00  0.00      0PR  H
ATOM   4869 HD12 LEU 0 314      50.033   2.299  60.822  1.00  0.00      0PR  H
ATOM   4870 HD13 LEU 0 314      48.590   2.589  59.780  1.00  0.00      0PR  H
ATOM   4871  CD2 LEU 0 314      49.001   5.359  59.528  1.00  0.00      0PR  C
ATOM   4872 HD21 LEU 0 314      49.726   5.363  58.686  1.00  0.00      0PR  H
ATOM   4873 HD22 LEU 0 314      48.013   5.063  59.121  1.00  0.00      0PR  H
ATOM   4874 HD23 LEU 0 314      48.920   6.397  59.921  1.00  0.00      0PR  H
ATOM   4875    C LEU 0 314      47.282   5.442  63.652  1.00  0.00      0PR  C
ATOM   4876    O LEU 0 314      47.529   4.972  64.761  1.00  0.00      0PR  O
ATOM   4877    N GLN 0 315      46.022   5.699  63.277  1.00  0.00      0PR  N
ATOM   4878   HN GLN 0 315      45.783   6.126  62.407  1.00  0.00      0PR  H
ATOM   4879   CA GLN 0 315      44.894   5.374  64.111  1.00  0.00      0PR  C
ATOM   4880   HA GLN 0 315      45.251   5.205  65.119  1.00  0.00      0PR  H
ATOM   4881   CB GLN 0 315      43.849   6.513  64.112  1.00  0.00      0PR  C
ATOM   4882  HB1 GLN 0 315      43.329   6.474  63.128  1.00  0.00      0PR  H
ATOM   4883  HB2 GLN 0 315      43.073   6.300  64.883  1.00  0.00      0PR  H
ATOM   4884   CG GLN 0 315      44.457   7.925  64.319  1.00  0.00      0PR  C
ATOM   4885  HG1 GLN 0 315      45.226   8.132  63.545  1.00  0.00      0PR  H
ATOM   4886  HG2 GLN 0 315      43.672   8.706  64.237  1.00  0.00      0PR  H
ATOM   4887   CD GLN 0 315      45.160   8.076  65.676  1.00  0.00      0PR  C
ATOM   4888  OE1 GLN 0 315      44.541   7.918  66.729  1.00  0.00      0PR  O
ATOM   4889  NE2 GLN 0 315      46.470   8.412  65.666  1.00  0.00      0PR  N
ATOM   4890 HE21 GLN 0 315      46.919   8.504  66.551  1.00  0.00      0PR  H
ATOM   4891 HE22 GLN 0 315      46.934   8.570  64.801  1.00  0.00      0PR  H
ATOM   4892    C GLN 0 315      44.301   4.070  63.612  1.00  0.00      0PR  C
ATOM   4893    O GLN 0 315      43.380   4.041  62.799  1.00  0.00      0PR  O
ATOM   4894    N ILE 0 316      44.840   2.924  64.068  1.00  0.00      0PR  N
ATOM   4895   HN ILE 0 316      45.683   2.877  64.599  1.00  0.00      0PR  H
ATOM   4896   CA ILE 0 316      44.220   1.632  63.819  1.00  0.00      0PR  C
ATOM   4897   HA ILE 0 316      44.051   1.566  62.752  1.00  0.00      0PR  H
ATOM   4898   CB ILE 0 316      45.137   0.480  64.237  1.00  0.00      0PR  C
ATOM   4899   HB ILE 0 316      45.332   0.657  65.324  1.00  0.00      0PR  H
ATOM   4900  CG2 ILE 0 316      44.480  -0.900  64.024  1.00  0.00      0PR  C
ATOM   4901 HG21 ILE 0 316      45.099  -1.702  64.477  1.00  0.00      0PR  H
ATOM   4902 HG22 ILE 0 316      43.478  -0.939  64.501  1.00  0.00      0PR  H
ATOM   4903 HG23 ILE 0 316      44.363  -1.122  62.942  1.00  0.00      0PR  H
ATOM   4904  CG1 ILE 0 316      46.523   0.534  63.542  1.00  0.00      0PR  C
ATOM   4905 HG11 ILE 0 316      47.062   1.458  63.848  1.00  0.00      0PR  H
ATOM   4906 HG12 ILE 0 316      47.134  -0.332  63.888  1.00  0.00      0PR  H
ATOM   4907   CD ILE 0 316      46.465   0.485  62.012  1.00  0.00      0PR  C
ATOM   4908  HD1 ILE 0 316      47.492   0.468  61.586  1.00  0.00      0PR  H
ATOM   4909  HD2 ILE 0 316      45.932  -0.429  61.669  1.00  0.00      0PR  H
ATOM   4910  HD3 ILE 0 316      45.939   1.374  61.605  1.00  0.00      0PR  H
ATOM   4911    C ILE 0 316      42.841   1.571  64.491  1.00  0.00      0PR  C
ATOM   4912    O ILE 0 316      42.608   2.155  65.545  1.00  0.00      0PR  O
ATOM   4913    N CYS 0 317      41.859   0.901  63.860  1.00  0.00      0PR  N
ATOM   4914   HN CYS 0 317      42.022   0.454  62.983  1.00  0.00      0PR  H
ATOM   4915   CA CYS 0 317      40.501   0.762  64.374  1.00  0.00      0PR  C
ATOM   4916   HA CYS 0 317      40.188   1.761  64.654  1.00  0.00      0PR  H
ATOM   4917   CB CYS 0 317      39.636   0.095  63.269  1.00  0.00      0PR  C
ATOM   4918  HB1 CYS 0 317      39.760   0.699  62.342  1.00  0.00      0PR  H
ATOM   4919  HB2 CYS 0 317      40.038  -0.914  63.033  1.00  0.00      0PR  H
ATOM   4920   SG CYS 0 317      37.848   0.002  63.644  1.00  0.00      0PR  S
ATOM   4921  HG1 CYS 0 317      37.463  -0.538  62.486  1.00  0.00      0PR  H
ATOM   4922    C CYS 0 317      40.430  -0.106  65.611  1.00  0.00      0PR  C
ATOM   4923    O CYS 0 317      40.244  -1.294  65.502  1.00  0.00      0PR  O
ATOM   4924    N TRP 0 318      40.597   0.403  66.833  1.00  0.00      0PR  N
ATOM   4925   HN TRP 0 318      40.638   1.372  67.063  1.00  0.00      0PR  H
ATOM   4926   CA TRP 0 318      40.736  -0.508  67.965  1.00  0.00      0PR  C
ATOM   4927   HA TRP 0 318      41.210  -1.403  67.581  1.00  0.00      0PR  H
ATOM   4928   CB TRP 0 318      41.677   0.063  69.053  1.00  0.00      0PR  C
ATOM   4929  HB1 TRP 0 318      41.236   1.017  69.418  1.00  0.00      0PR  H
ATOM   4930  HB2 TRP 0 318      41.713  -0.629  69.923  1.00  0.00      0PR  H
ATOM   4931   CG TRP 0 318      43.084   0.372  68.554  1.00  0.00      0PR  C
ATOM   4932  CD1 TRP 0 318      43.662   1.591  68.369  1.00  0.00      0PR  C
ATOM   4933  HD1 TRP 0 318      43.165   2.535  68.553  1.00  0.00      0PR  H
ATOM   4934  NE1 TRP 0 318      44.971   1.443  67.959  1.00  0.00      0PR  N
ATOM   4935  HE1 TRP 0 318      45.618   2.162  67.819  1.00  0.00      0PR  H
ATOM   4936  CE2 TRP 0 318      45.247   0.116  67.824  1.00  0.00      0PR  C
ATOM   4937  CD2 TRP 0 318      44.076  -0.594  68.151  1.00  0.00      0PR  C
ATOM   4938  CE3 TRP 0 318      44.035  -1.974  68.032  1.00  0.00      0PR  C
ATOM   4939  HE3 TRP 0 318      43.148  -2.542  68.277  1.00  0.00      0PR  H
ATOM   4940  CZ3 TRP 0 318      45.182  -2.639  67.575  1.00  0.00      0PR  C
ATOM   4941  HZ3 TRP 0 318      45.165  -3.714  67.465  1.00  0.00      0PR  H
ATOM   4942  CZ2 TRP 0 318      46.394  -0.534  67.394  1.00  0.00      0PR  C
ATOM   4943  HZ2 TRP 0 318      47.305  -0.001  67.172  1.00  0.00      0PR  H
ATOM   4944  CH2 TRP 0 318      46.344  -1.925  67.255  1.00  0.00      0PR  C
ATOM   4945  HH2 TRP 0 318      47.214  -2.455  66.896  1.00  0.00      0PR  H
ATOM   4946    C TRP 0 318      39.406  -0.935  68.571  1.00  0.00      0PR  C
ATOM   4947    O TRP 0 318      38.452  -0.169  68.692  1.00  0.00      0PR  O
ATOM   4948    N TYR 0 319      39.322  -2.217  68.986  1.00  0.00      0PR  N
ATOM   4949   HN TYR 0 319      40.024  -2.886  68.747  1.00  0.00      0PR  H
ATOM   4950   CA TYR 0 319      38.242  -2.742  69.795  1.00  0.00      0PR  C
ATOM   4951   HA TYR 0 319      37.319  -2.492  69.286  1.00  0.00      0PR  H
ATOM   4952   CB TYR 0 319      38.367  -4.286  69.937  1.00  0.00      0PR  C
ATOM   4953  HB1 TYR 0 319      38.424  -4.742  68.925  1.00  0.00      0PR  H
ATOM   4954  HB2 TYR 0 319      39.303  -4.557  70.473  1.00  0.00      0PR  H
ATOM   4955   CG TYR 0 319      37.195  -4.913  70.631  1.00  0.00      0PR  C
ATOM   4956  CD1 TYR 0 319      37.245  -5.118  72.015  1.00  0.00      0PR  C
ATOM   4957  HD1 TYR 0 319      38.126  -4.827  72.570  1.00  0.00      0PR  H
ATOM   4958  CE1 TYR 0 319      36.176  -5.716  72.686  1.00  0.00      0PR  C
ATOM   4959  HE1 TYR 0 319      36.223  -5.889  73.750  1.00  0.00      0PR  H
ATOM   4960   CZ TYR 0 319      35.040  -6.100  71.973  1.00  0.00      0PR  C
ATOM   4961   OH TYR 0 319      33.980  -6.700  72.669  1.00  0.00      0PR  O
ATOM   4962   HH TYR 0 319      33.263  -6.832  72.045  1.00  0.00      0PR  H
ATOM   4963  CD2 TYR 0 319      36.056  -5.316  69.915  1.00  0.00      0PR  C
ATOM   4964  HD2 TYR 0 319      36.029  -5.212  68.840  1.00  0.00      0PR  H
ATOM   4965  CE2 TYR 0 319      34.971  -5.900  70.589  1.00  0.00      0PR  C
ATOM   4966  HE2 TYR 0 319      34.098  -6.210  70.033  1.00  0.00      0PR  H
ATOM   4967    C TYR 0 319      38.208  -2.048  71.156  1.00  0.00      0PR  C
ATOM   4968    O TYR 0 319      39.243  -1.779  71.765  1.00  0.00      0PR  O
ATOM   4969    N LYS 0 320      37.004  -1.706  71.650  1.00  0.00      0PR  N
ATOM   4970   HN LYS 0 320      36.131  -2.050  71.307  1.00  0.00      0PR  H
ATOM   4971   CA LYS 0 320      36.906  -0.777  72.756  1.00  0.00      0PR  C
ATOM   4972   HA LYS 0 320      37.791  -0.155  72.688  1.00  0.00      0PR  H
ATOM   4973   CB LYS 0 320      35.605   0.062  72.614  1.00  0.00      0PR  C
ATOM   4974  HB1 LYS 0 320      35.646   0.565  71.620  1.00  0.00      0PR  H
ATOM   4975  HB2 LYS 0 320      34.732  -0.627  72.579  1.00  0.00      0PR  H
ATOM   4976   CG LYS 0 320      35.403   1.133  73.706  1.00  0.00      0PR  C
ATOM   4977  HG1 LYS 0 320      35.300   0.631  74.695  1.00  0.00      0PR  H
ATOM   4978  HG2 LYS 0 320      36.311   1.778  73.754  1.00  0.00      0PR  H
ATOM   4979   CD LYS 0 320      34.158   2.008  73.475  1.00  0.00      0PR  C
ATOM   4980  HD1 LYS 0 320      34.262   2.513  72.487  1.00  0.00      0PR  H
ATOM   4981  HD2 LYS 0 320      33.269   1.337  73.414  1.00  0.00      0PR  H
ATOM   4982   CE LYS 0 320      33.968   3.040  74.593  1.00  0.00      0PR  C
ATOM   4983  HE1 LYS 0 320      33.834   2.532  75.574  1.00  0.00      0PR  H
ATOM   4984  HE2 LYS 0 320      34.854   3.710  74.660  1.00  0.00      0PR  H
ATOM   4985   NZ LYS 0 320      32.774   3.880  74.343  1.00  0.00      0PR  N
ATOM   4986  HZ1 LYS 0 320      32.659   4.572  75.110  1.00  0.00      0PR  H
ATOM   4987  HZ2 LYS 0 320      32.885   4.381  73.438  1.00  0.00      0PR  H
ATOM   4988  HZ3 LYS 0 320      31.930   3.274  74.296  1.00  0.00      0PR  H
ATOM   4989    C LYS 0 320      36.905  -1.412  74.133  1.00  0.00      0PR  C
ATOM   4990    O LYS 0 320      37.680  -1.021  75.001  1.00  0.00      0PR  O
ATOM   4991    N ASP 0 321      35.976  -2.353  74.400  1.00  0.00      0PR  N
ATOM   4992   HN ASP 0 321      35.338  -2.713  73.723  1.00  0.00      0PR  H
ATOM   4993   CA ASP 0 321      35.805  -2.947  75.706  1.00  0.00      0PR  C
ATOM   4994   HA ASP 0 321      35.659  -2.111  76.381  1.00  0.00      0PR  H
ATOM   4995   CB ASP 0 321      34.480  -3.755  75.766  1.00  0.00      0PR  C
ATOM   4996  HB1 ASP 0 321      33.645  -3.113  75.420  1.00  0.00      0PR  H
ATOM   4997  HB2 ASP 0 321      34.535  -4.643  75.105  1.00  0.00      0PR  H
ATOM   4998   CG ASP 0 321      34.180  -4.201  77.190  1.00  0.00      0PR  C
ATOM   4999  OD1 ASP 0 321      33.828  -5.385  77.371  1.00  0.00      0PR  O
ATOM   5000  OD2 ASP 0 321      34.420  -3.375  78.110  1.00  0.00      0PR  O
ATOM   5001    C ASP 0 321      37.014  -3.735  76.233  1.00  0.00      0PR  C
ATOM   5002    O ASP 0 321      37.805  -4.335  75.501  1.00  0.00      0PR  O
ATOM   5003    N ALA 0 322      37.181  -3.725  77.568  1.00  0.00      0PR  N
ATOM   5004   HN ALA 0 322      36.425  -3.500  78.183  1.00  0.00      0PR  H
ATOM   5005   CA ALA 0 322      38.430  -4.030  78.212  1.00  0.00      0PR  C
ATOM   5006   HA ALA 0 322      39.247  -3.896  77.512  1.00  0.00      0PR  H
ATOM   5007   CB ALA 0 322      38.612  -3.082  79.410  1.00  0.00      0PR  C
ATOM   5008  HB1 ALA 0 322      38.605  -2.028  79.057  1.00  0.00      0PR  H
ATOM   5009  HB2 ALA 0 322      37.786  -3.202  80.144  1.00  0.00      0PR  H
ATOM   5010  HB3 ALA 0 322      39.577  -3.262  79.931  1.00  0.00      0PR  H
ATOM   5011    C ALA 0 322      38.509  -5.470  78.692  1.00  0.00      0PR  C
ATOM   5012    O ALA 0 322      39.542  -5.891  79.211  1.00  0.00      0PR  O
ATOM   5013    N GLU 0 323      37.455  -6.290  78.493  1.00  0.00      0PR  N
ATOM   5014   HN GLU 0 323      36.631  -5.986  78.023  1.00  0.00      0PR  H
ATOM   5015   CA GLU 0 323      37.408  -7.677  78.933  1.00  0.00      0PR  C
ATOM   5016   HA GLU 0 323      37.492  -7.663  80.012  1.00  0.00      0PR  H
ATOM   5017   CB GLU 0 323      36.043  -8.294  78.523  1.00  0.00      0PR  C
ATOM   5018  HB1 GLU 0 323      35.261  -7.891  79.207  1.00  0.00      0PR  H
ATOM   5019  HB2 GLU 0 323      35.764  -7.948  77.502  1.00  0.00      0PR  H
ATOM   5020   CG GLU 0 323      36.006  -9.843  78.579  1.00  0.00      0PR  C
ATOM   5021  HG1 GLU 0 323      36.688 -10.257  77.813  1.00  0.00      0PR  H
ATOM   5022  HG2 GLU 0 323      36.313 -10.212  79.577  1.00  0.00      0PR  H
ATOM   5023   CD GLU 0 323      34.643 -10.448  78.260  1.00  0.00      0PR  C
ATOM   5024  OE1 GLU 0 323      34.106 -11.145  79.160  1.00  0.00      0PR  O
ATOM   5025  OE2 GLU 0 323      34.200 -10.302  77.094  1.00  0.00      0PR  O
ATOM   5026    C GLU 0 323      38.549  -8.550  78.400  1.00  0.00      0PR  C
ATOM   5027    O GLU 0 323      39.249  -9.223  79.154  1.00  0.00      0PR  O
ATOM   5028    N ARG 0 324      38.824  -8.526  77.081  1.00  0.00      0PR  N
ATOM   5029   HN ARG 0 324      38.266  -7.980  76.461  1.00  0.00      0PR  H
ATOM   5030   CA ARG 0 324      39.922  -9.273  76.485  1.00  0.00      0PR  C
ATOM   5031   HA ARG 0 324      39.844 -10.293  76.841  1.00  0.00      0PR  H
ATOM   5032   CB ARG 0 324      39.759  -9.396  74.950  1.00  0.00      0PR  C
ATOM   5033  HB1 ARG 0 324      40.713  -9.829  74.566  1.00  0.00      0PR  H
ATOM   5034  HB2 ARG 0 324      38.968 -10.144  74.719  1.00  0.00      0PR  H
ATOM   5035   CG ARG 0 324      39.496  -8.070  74.216  1.00  0.00      0PR  C
ATOM   5036  HG1 ARG 0 324      38.603  -7.587  74.668  1.00  0.00      0PR  H
ATOM   5037  HG2 ARG 0 324      40.345  -7.375  74.412  1.00  0.00      0PR  H
ATOM   5038   CD ARG 0 324      39.354  -8.213  72.699  1.00  0.00      0PR  C
ATOM   5039  HD1 ARG 0 324      39.322  -7.201  72.233  1.00  0.00      0PR  H
ATOM   5040  HD2 ARG 0 324      40.206  -8.782  72.259  1.00  0.00      0PR  H
ATOM   5041   NE ARG 0 324      38.102  -8.959  72.413  1.00  0.00      0PR  N
ATOM   5042   HE ARG 0 324      37.672  -9.341  73.238  1.00  0.00      0PR  H
ATOM   5043   CZ ARG 0 324      37.607  -9.101  71.177  1.00  0.00      0PR  C
ATOM   5044  NH1 ARG 0 324      38.228  -8.640  70.095  1.00  0.00      0PR  N
ATOM   5045 HH11 ARG 0 324      37.821  -8.740  69.199  1.00  0.00      0PR  H
ATOM   5046 HH12 ARG 0 324      39.043  -8.077  70.257  1.00  0.00      0PR  H
ATOM   5047  NH2 ARG 0 324      36.444  -9.733  71.034  1.00  0.00      0PR  N
ATOM   5048 HH21 ARG 0 324      36.097  -9.929  70.127  1.00  0.00      0PR  H
ATOM   5049 HH22 ARG 0 324      36.069 -10.170  71.841  1.00  0.00      0PR  H
ATOM   5050    C ARG 0 324      41.310  -8.773  76.894  1.00  0.00      0PR  C
ATOM   5051    O ARG 0 324      42.238  -9.554  77.092  1.00  0.00      0PR  O
ATOM   5052    N LEU 0 325      41.474  -7.447  77.081  1.00  0.00      0PR  N
ATOM   5053   HN LEU 0 325      40.765  -6.789  76.833  1.00  0.00      0PR  H
ATOM   5054   CA LEU 0 325      42.673  -6.849  77.652  1.00  0.00      0PR  C
ATOM   5055   HA LEU 0 325      43.503  -7.216  77.062  1.00  0.00      0PR  H
ATOM   5056   CB LEU 0 325      42.546  -5.311  77.570  1.00  0.00      0PR  C
ATOM   5057  HB1 LEU 0 325      42.411  -5.049  76.495  1.00  0.00      0PR  H
ATOM   5058  HB2 LEU 0 325      41.610  -4.997  78.084  1.00  0.00      0PR  H
ATOM   5059   CG LEU 0 325      43.729  -4.479  78.111  1.00  0.00      0PR  C
ATOM   5060   HG LEU 0 325      43.831  -4.752  79.190  1.00  0.00      0PR  H
ATOM   5061  CD1 LEU 0 325      45.051  -4.739  77.380  1.00  0.00      0PR  C
ATOM   5062 HD11 LEU 0 325      45.853  -4.081  77.778  1.00  0.00      0PR  H
[truncated: 7,541,029 more chars]
