# Supplementary material for: Protein and Solvent Reorganization Drives Radical Pair Stability in Avian Cryptochrome 4a
Source: J Am Chem Soc. 2025 Nov 14;147(47):43934–45. doi: 10.1021/jacs.5c15726 (PMC12673606; doi:10.1021/jacs.5c15726)
Supplement: Supplementary file 2 [file ja5c15726_si_002.zip › Cry4a_data/MD_simulations/dark_state/ionized.psf]

PSF CMAP

       1 !NTITLE
 REMARKS VMD-generated NAMD/X-Plor PSF structure file

  100518 !NATOM
       1 0PR  8    LEU  N    NH3   -0.300000       14.0067           0
       2 0PR  8    LEU  HT1  HC     0.330000        1.0079           0
       3 0PR  8    LEU  HT2  HC     0.330000        1.0079           0
       4 0PR  8    LEU  HT3  HC     0.330000        1.0079           0
       5 0PR  8    LEU  CA   CT1    0.210000       12.0107           0
       6 0PR  8    LEU  HA   HB1    0.100000        1.0079           0
       7 0PR  8    LEU  CB   CT2   -0.180000       12.0107           0
       8 0PR  8    LEU  HB1  HA2    0.090000        1.0079           0
       9 0PR  8    LEU  HB2  HA2    0.090000        1.0079           0
      10 0PR  8    LEU  CG   CT1   -0.090000       12.0107           0
      11 0PR  8    LEU  HG   HA1    0.090000        1.0079           0
      12 0PR  8    LEU  CD1  CT3   -0.270000       12.0107           0
      13 0PR  8    LEU  HD11 HA3    0.090000        1.0079           0
      14 0PR  8    LEU  HD12 HA3    0.090000        1.0079           0
      15 0PR  8    LEU  HD13 HA3    0.090000        1.0079           0
      16 0PR  8    LEU  CD2  CT3   -0.270000       12.0107           0
      17 0PR  8    LEU  HD21 HA3    0.090000        1.0079           0
      18 0PR  8    LEU  HD22 HA3    0.090000        1.0079           0
      19 0PR  8    LEU  HD23 HA3    0.090000        1.0079           0
      20 0PR  8    LEU  C    C      0.510000       12.0107           0
      21 0PR  8    LEU  O    O     -0.510000       15.9994           0
      22 0PR  9    PHE  N    NH1   -0.470000       14.0067           0
      23 0PR  9    PHE  HN   H      0.310000        1.0079           0
      24 0PR  9    PHE  CA   CT1    0.070000       12.0107           0
      25 0PR  9    PHE  HA   HB1    0.090000        1.0079           0
      26 0PR  9    PHE  CB   CT2   -0.180000       12.0107           0
      27 0PR  9    PHE  HB1  HA2    0.090000        1.0079           0
      28 0PR  9    PHE  HB2  HA2    0.090000        1.0079           0
      29 0PR  9    PHE  CG   CA     0.000000       12.0107           0
      30 0PR  9    PHE  CD1  CA    -0.115000       12.0107           0
      31 0PR  9    PHE  HD1  HP     0.115000        1.0079           0
      32 0PR  9    PHE  CE1  CA    -0.115000       12.0107           0
      33 0PR  9    PHE  HE1  HP     0.115000        1.0079           0
      34 0PR  9    PHE  CZ   CA    -0.115000       12.0107           0
      35 0PR  9    PHE  HZ   HP     0.115000        1.0079           0
      36 0PR  9    PHE  CD2  CA    -0.115000       12.0107           0
      37 0PR  9    PHE  HD2  HP     0.115000        1.0079           0
      38 0PR  9    PHE  CE2  CA    -0.115000       12.0107           0
      39 0PR  9    PHE  HE2  HP     0.115000        1.0079           0
      40 0PR  9    PHE  C    C      0.510000       12.0107           0
      41 0PR  9    PHE  O    O     -0.510000       15.9994           0
      42 0PR  10   ARG  N    NH1   -0.470000       14.0067           0
      43 0PR  10   ARG  HN   H      0.310000        1.0079           0
      44 0PR  10   ARG  CA   CT1    0.070000       12.0107           0
      45 0PR  10   ARG  HA   HB1    0.090000        1.0079           0
      46 0PR  10   ARG  CB   CT2   -0.180000       12.0107           0
      47 0PR  10   ARG  HB1  HA2    0.090000        1.0079           0
      48 0PR  10   ARG  HB2  HA2    0.090000        1.0079           0
      49 0PR  10   ARG  CG   CT2   -0.180000       12.0107           0
      50 0PR  10   ARG  HG1  HA2    0.090000        1.0079           0
      51 0PR  10   ARG  HG2  HA2    0.090000        1.0079           0
      52 0PR  10   ARG  CD   CT2    0.200000       12.0107           0
      53 0PR  10   ARG  HD1  HA2    0.090000        1.0079           0
      54 0PR  10   ARG  HD2  HA2    0.090000        1.0079           0
      55 0PR  10   ARG  NE   NC2   -0.700000       14.0067           0
      56 0PR  10   ARG  HE   HC     0.440000        1.0079           0
      57 0PR  10   ARG  CZ   C      0.640000       12.0107           0
      58 0PR  10   ARG  NH1  NC2   -0.800000       14.0067           0
      59 0PR  10   ARG  HH11 HC     0.460000        1.0079           0
      60 0PR  10   ARG  HH12 HC     0.460000        1.0079           0
      61 0PR  10   ARG  NH2  NC2   -0.800000       14.0067           0
      62 0PR  10   ARG  HH21 HC     0.460000        1.0079           0
      63 0PR  10   ARG  HH22 HC     0.460000        1.0079           0
      64 0PR  10   ARG  C    C      0.510000       12.0107           0
      65 0PR  10   ARG  O    O     -0.510000       15.9994           0
      66 0PR  11   LYS  N    NH1   -0.470000       14.0067           0
      67 0PR  11   LYS  HN   H      0.310000        1.0079           0
      68 0PR  11   LYS  CA   CT1    0.070000       12.0107           0
      69 0PR  11   LYS  HA   HB1    0.090000        1.0079           0
      70 0PR  11   LYS  CB   CT2   -0.180000       12.0107           0
      71 0PR  11   LYS  HB1  HA2    0.090000        1.0079           0
      72 0PR  11   LYS  HB2  HA2    0.090000        1.0079           0
      73 0PR  11   LYS  CG   CT2   -0.180000       12.0107           0
      74 0PR  11   LYS  HG1  HA2    0.090000        1.0079           0
      75 0PR  11   LYS  HG2  HA2    0.090000        1.0079           0
      76 0PR  11   LYS  CD   CT2   -0.180000       12.0107           0
      77 0PR  11   LYS  HD1  HA2    0.090000        1.0079           0
      78 0PR  11   LYS  HD2  HA2    0.090000        1.0079           0
      79 0PR  11   LYS  CE   CT2    0.210000       12.0107           0
      80 0PR  11   LYS  HE1  HA2    0.050000        1.0079           0
      81 0PR  11   LYS  HE2  HA2    0.050000        1.0079           0
      82 0PR  11   LYS  NZ   NH3   -0.300000       14.0067           0
      83 0PR  11   LYS  HZ1  HC     0.330000        1.0079           0
      84 0PR  11   LYS  HZ2  HC     0.330000        1.0079           0
      85 0PR  11   LYS  HZ3  HC     0.330000        1.0079           0
      86 0PR  11   LYS  C    C      0.510000       12.0107           0
      87 0PR  11   LYS  O    O     -0.510000       15.9994           0
      88 0PR  12   GLU  N    NH1   -0.470000       14.0067           0
      89 0PR  12   GLU  HN   H      0.310000        1.0079           0
      90 0PR  12   GLU  CA   CT1    0.070000       12.0107           0
      91 0PR  12   GLU  HA   HB1    0.090000        1.0079           0
      92 0PR  12   GLU  CB   CT2A  -0.180000       12.0107           0
      93 0PR  12   GLU  HB1  HA2    0.090000        1.0079           0
      94 0PR  12   GLU  HB2  HA2    0.090000        1.0079           0
      95 0PR  12   GLU  CG   CT2   -0.280000       12.0107           0
      96 0PR  12   GLU  HG1  HA2    0.090000        1.0079           0
      97 0PR  12   GLU  HG2  HA2    0.090000        1.0079           0
      98 0PR  12   GLU  CD   CC     0.620000       12.0107           0
      99 0PR  12   GLU  OE1  OC    -0.760000       15.9994           0
     100 0PR  12   GLU  OE2  OC    -0.760000       15.9994           0
     101 0PR  12   GLU  C    C      0.510000       12.0107           0
     102 0PR  12   GLU  O    O     -0.510000       15.9994           0
     103 0PR  13   LEU  N    NH1   -0.470000       14.0067           0
     104 0PR  13   LEU  HN   H      0.310000        1.0079           0
     105 0PR  13   LEU  CA   CT1    0.070000       12.0107           0
     106 0PR  13   LEU  HA   HB1    0.090000        1.0079           0
     107 0PR  13   LEU  CB   CT2   -0.180000       12.0107           0
     108 0PR  13   LEU  HB1  HA2    0.090000        1.0079           0
     109 0PR  13   LEU  HB2  HA2    0.090000        1.0079           0
     110 0PR  13   LEU  CG   CT1   -0.090000       12.0107           0
     111 0PR  13   LEU  HG   HA1    0.090000        1.0079           0
     112 0PR  13   LEU  CD1  CT3   -0.270000       12.0107           0
     113 0PR  13   LEU  HD11 HA3    0.090000        1.0079           0
     114 0PR  13   LEU  HD12 HA3    0.090000        1.0079           0
     115 0PR  13   LEU  HD13 HA3    0.090000        1.0079           0
     116 0PR  13   LEU  CD2  CT3   -0.270000       12.0107           0
     117 0PR  13   LEU  HD21 HA3    0.090000        1.0079           0
     118 0PR  13   LEU  HD22 HA3    0.090000        1.0079           0
     119 0PR  13   LEU  HD23 HA3    0.090000        1.0079           0
     120 0PR  13   LEU  C    C      0.510000       12.0107           0
     121 0PR  13   LEU  O    O     -0.510000       15.9994           0
     122 0PR  14   ARG  N    NH1   -0.470000       14.0067           0
     123 0PR  14   ARG  HN   H      0.310000        1.0079           0
     124 0PR  14   ARG  CA   CT1    0.070000       12.0107           0
     125 0PR  14   ARG  HA   HB1    0.090000        1.0079           0
     126 0PR  14   ARG  CB   CT2   -0.180000       12.0107           0
     127 0PR  14   ARG  HB1  HA2    0.090000        1.0079           0
     128 0PR  14   ARG  HB2  HA2    0.090000        1.0079           0
     129 0PR  14   ARG  CG   CT2   -0.180000       12.0107           0
     130 0PR  14   ARG  HG1  HA2    0.090000        1.0079           0
     131 0PR  14   ARG  HG2  HA2    0.090000        1.0079           0
     132 0PR  14   ARG  CD   CT2    0.200000       12.0107           0
     133 0PR  14   ARG  HD1  HA2    0.090000        1.0079           0
     134 0PR  14   ARG  HD2  HA2    0.090000        1.0079           0
     135 0PR  14   ARG  NE   NC2   -0.700000       14.0067           0
     136 0PR  14   ARG  HE   HC     0.440000        1.0079           0
     137 0PR  14   ARG  CZ   C      0.640000       12.0107           0
     138 0PR  14   ARG  NH1  NC2   -0.800000       14.0067           0
     139 0PR  14   ARG  HH11 HC     0.460000        1.0079           0
     140 0PR  14   ARG  HH12 HC     0.460000        1.0079           0
     141 0PR  14   ARG  NH2  NC2   -0.800000       14.0067           0
     142 0PR  14   ARG  HH21 HC     0.460000        1.0079           0
     143 0PR  14   ARG  HH22 HC     0.460000        1.0079           0
     144 0PR  14   ARG  C    C      0.510000       12.0107           0
     145 0PR  14   ARG  O    O     -0.510000       15.9994           0
     146 0PR  15   LEU  N    NH1   -0.470000       14.0067           0
     147 0PR  15   LEU  HN   H      0.310000        1.0079           0
     148 0PR  15   LEU  CA   CT1    0.070000       12.0107           0
     149 0PR  15   LEU  HA   HB1    0.090000        1.0079           0
     150 0PR  15   LEU  CB   CT2   -0.180000       12.0107           0
     151 0PR  15   LEU  HB1  HA2    0.090000        1.0079           0
     152 0PR  15   LEU  HB2  HA2    0.090000        1.0079           0
     153 0PR  15   LEU  CG   CT1   -0.090000       12.0107           0
     154 0PR  15   LEU  HG   HA1    0.090000        1.0079           0
     155 0PR  15   LEU  CD1  CT3   -0.270000       12.0107           0
     156 0PR  15   LEU  HD11 HA3    0.090000        1.0079           0
     157 0PR  15   LEU  HD12 HA3    0.090000        1.0079           0
     158 0PR  15   LEU  HD13 HA3    0.090000        1.0079           0
     159 0PR  15   LEU  CD2  CT3   -0.270000       12.0107           0
     160 0PR  15   LEU  HD21 HA3    0.090000        1.0079           0
     161 0PR  15   LEU  HD22 HA3    0.090000        1.0079           0
     162 0PR  15   LEU  HD23 HA3    0.090000        1.0079           0
     163 0PR  15   LEU  C    C      0.510000       12.0107           0
     164 0PR  15   LEU  O    O     -0.510000       15.9994           0
     165 0PR  16   HSD  N    NH1   -0.470000       14.0067           0
     166 0PR  16   HSD  HN   H      0.310000        1.0079           0
     167 0PR  16   HSD  CA   CT1    0.070000       12.0107           0
     168 0PR  16   HSD  HA   HB1    0.090000        1.0079           0
     169 0PR  16   HSD  CB   CT2   -0.090000       12.0107           0
     170 0PR  16   HSD  HB1  HA2    0.090000        1.0079           0
     171 0PR  16   HSD  HB2  HA2    0.090000        1.0079           0
     172 0PR  16   HSD  ND1  NR1   -0.360000       14.0067           0
     173 0PR  16   HSD  HD1  H      0.320000        1.0079           0
     174 0PR  16   HSD  CG   CPH1  -0.050000       12.0107           0
     175 0PR  16   HSD  CE1  CPH2   0.250000       12.0107           0
     176 0PR  16   HSD  HE1  HR1    0.130000        1.0079           0
     177 0PR  16   HSD  NE2  NR2   -0.700000       14.0067           0
     178 0PR  16   HSD  CD2  CPH1   0.220000       12.0107           0
     179 0PR  16   HSD  HD2  HR3    0.100000        1.0079           0
     180 0PR  16   HSD  C    C      0.510000       12.0107           0
     181 0PR  16   HSD  O    O     -0.510000       15.9994           0
     182 0PR  17   ASP  N    NH1   -0.470000       14.0067           0
     183 0PR  17   ASP  HN   H      0.310000        1.0079           0
     184 0PR  17   ASP  CA   CT1    0.070000       12.0107           0
     185 0PR  17   ASP  HA   HB1    0.090000        1.0079           0
     186 0PR  17   ASP  CB   CT2A  -0.280000       12.0107           0
     187 0PR  17   ASP  HB1  HA2    0.090000        1.0079           0
     188 0PR  17   ASP  HB2  HA2    0.090000        1.0079           0
     189 0PR  17   ASP  CG   CC     0.620000       12.0107           0
     190 0PR  17   ASP  OD1  OC    -0.760000       15.9994           0
     191 0PR  17   ASP  OD2  OC    -0.760000       15.9994           0
     192 0PR  17   ASP  C    C      0.510000       12.0107           0
     193 0PR  17   ASP  O    O     -0.510000       15.9994           0
     194 0PR  18   ASN  N    NH1   -0.470000       14.0067           0
     195 0PR  18   ASN  HN   H      0.310000        1.0079           0
     196 0PR  18   ASN  CA   CT1    0.070000       12.0107           0
     197 0PR  18   ASN  HA   HB1    0.090000        1.0079           0
     198 0PR  18   ASN  CB   CT2   -0.180000       12.0107           0
     199 0PR  18   ASN  HB1  HA2    0.090000        1.0079           0
     200 0PR  18   ASN  HB2  HA2    0.090000        1.0079           0
     201 0PR  18   ASN  CG   CC     0.550000       12.0107           0
     202 0PR  18   ASN  OD1  O     -0.550000       15.9994           0
     203 0PR  18   ASN  ND2  NH2   -0.620000       14.0067           0
     204 0PR  18   ASN  HD21 H      0.320000        1.0079           0
     205 0PR  18   ASN  HD22 H      0.300000        1.0079           0
     206 0PR  18   ASN  C    C      0.510000       12.0107           0
     207 0PR  18   ASN  O    O     -0.510000       15.9994           0
     208 0PR  19   PRO  N    N     -0.290000       14.0067           0
     209 0PR  19   PRO  CD   CP3    0.000000       12.0107           0
     210 0PR  19   PRO  HD1  HA2    0.090000        1.0079           0
     211 0PR  19   PRO  HD2  HA2    0.090000        1.0079           0
     212 0PR  19   PRO  CA   CP1    0.020000       12.0107           0
     213 0PR  19   PRO  HA   HB1    0.090000        1.0079           0
     214 0PR  19   PRO  CB   CP2   -0.180000       12.0107           0
     215 0PR  19   PRO  HB1  HA2    0.090000        1.0079           0
     216 0PR  19   PRO  HB2  HA2    0.090000        1.0079           0
     217 0PR  19   PRO  CG   CP2   -0.180000       12.0107           0
     218 0PR  19   PRO  HG1  HA2    0.090000        1.0079           0
     219 0PR  19   PRO  HG2  HA2    0.090000        1.0079           0
     220 0PR  19   PRO  C    C      0.510000       12.0107           0
     221 0PR  19   PRO  O    O     -0.510000       15.9994           0
     222 0PR  20   VAL  N    NH1   -0.470000       14.0067           0
     223 0PR  20   VAL  HN   H      0.310000        1.0079           0
     224 0PR  20   VAL  CA   CT1    0.070000       12.0107           0
     225 0PR  20   VAL  HA   HB1    0.090000        1.0079           0
     226 0PR  20   VAL  CB   CT1   -0.090000       12.0107           0
     227 0PR  20   VAL  HB   HA1    0.090000        1.0079           0
     228 0PR  20   VAL  CG1  CT3   -0.270000       12.0107           0
     229 0PR  20   VAL  HG11 HA3    0.090000        1.0079           0
     230 0PR  20   VAL  HG12 HA3    0.090000        1.0079           0
     231 0PR  20   VAL  HG13 HA3    0.090000        1.0079           0
     232 0PR  20   VAL  CG2  CT3   -0.270000       12.0107           0
     233 0PR  20   VAL  HG21 HA3    0.090000        1.0079           0
     234 0PR  20   VAL  HG22 HA3    0.090000        1.0079           0
     235 0PR  20   VAL  HG23 HA3    0.090000        1.0079           0
     236 0PR  20   VAL  C    C      0.510000       12.0107           0
     237 0PR  20   VAL  O    O     -0.510000       15.9994           0
     238 0PR  21   LEU  N    NH1   -0.470000       14.0067           0
     239 0PR  21   LEU  HN   H      0.310000        1.0079           0
     240 0PR  21   LEU  CA   CT1    0.070000       12.0107           0
     241 0PR  21   LEU  HA   HB1    0.090000        1.0079           0
     242 0PR  21   LEU  CB   CT2   -0.180000       12.0107           0
     243 0PR  21   LEU  HB1  HA2    0.090000        1.0079           0
     244 0PR  21   LEU  HB2  HA2    0.090000        1.0079           0
     245 0PR  21   LEU  CG   CT1   -0.090000       12.0107           0
     246 0PR  21   LEU  HG   HA1    0.090000        1.0079           0
     247 0PR  21   LEU  CD1  CT3   -0.270000       12.0107           0
     248 0PR  21   LEU  HD11 HA3    0.090000        1.0079           0
     249 0PR  21   LEU  HD12 HA3    0.090000        1.0079           0
     250 0PR  21   LEU  HD13 HA3    0.090000        1.0079           0
     251 0PR  21   LEU  CD2  CT3   -0.270000       12.0107           0
     252 0PR  21   LEU  HD21 HA3    0.090000        1.0079           0
     253 0PR  21   LEU  HD22 HA3    0.090000        1.0079           0
     254 0PR  21   LEU  HD23 HA3    0.090000        1.0079           0
     255 0PR  21   LEU  C    C      0.510000       12.0107           0
     256 0PR  21   LEU  O    O     -0.510000       15.9994           0
     257 0PR  22   LEU  N    NH1   -0.470000       14.0067           0
     258 0PR  22   LEU  HN   H      0.310000        1.0079           0
     259 0PR  22   LEU  CA   CT1    0.070000       12.0107           0
     260 0PR  22   LEU  HA   HB1    0.090000        1.0079           0
     261 0PR  22   LEU  CB   CT2   -0.180000       12.0107           0
     262 0PR  22   LEU  HB1  HA2    0.090000        1.0079           0
     263 0PR  22   LEU  HB2  HA2    0.090000        1.0079           0
     264 0PR  22   LEU  CG   CT1   -0.090000       12.0107           0
     265 0PR  22   LEU  HG   HA1    0.090000        1.0079           0
     266 0PR  22   LEU  CD1  CT3   -0.270000       12.0107           0
     267 0PR  22   LEU  HD11 HA3    0.090000        1.0079           0
     268 0PR  22   LEU  HD12 HA3    0.090000        1.0079           0
     269 0PR  22   LEU  HD13 HA3    0.090000        1.0079           0
     270 0PR  22   LEU  CD2  CT3   -0.270000       12.0107           0
     271 0PR  22   LEU  HD21 HA3    0.090000        1.0079           0
     272 0PR  22   LEU  HD22 HA3    0.090000        1.0079           0
     273 0PR  22   LEU  HD23 HA3    0.090000        1.0079           0
     274 0PR  22   LEU  C    C      0.510000       12.0107           0
     275 0PR  22   LEU  O    O     -0.510000       15.9994           0
     276 0PR  23   ALA  N    NH1   -0.470000       14.0067           0
     277 0PR  23   ALA  HN   H      0.310000        1.0079           0
     278 0PR  23   ALA  CA   CT1    0.070000       12.0107           0
     279 0PR  23   ALA  HA   HB1    0.090000        1.0079           0
     280 0PR  23   ALA  CB   CT3   -0.270000       12.0107           0
     281 0PR  23   ALA  HB1  HA3    0.090000        1.0079           0
     282 0PR  23   ALA  HB2  HA3    0.090000        1.0079           0
     283 0PR  23   ALA  HB3  HA3    0.090000        1.0079           0
     284 0PR  23   ALA  C    C      0.510000       12.0107           0
     285 0PR  23   ALA  O    O     -0.510000       15.9994           0
     286 0PR  24   ALA  N    NH1   -0.470000       14.0067           0
     287 0PR  24   ALA  HN   H      0.310000        1.0079           0
     288 0PR  24   ALA  CA   CT1    0.070000       12.0107           0
     289 0PR  24   ALA  HA   HB1    0.090000        1.0079           0
     290 0PR  24   ALA  CB   CT3   -0.270000       12.0107           0
     291 0PR  24   ALA  HB1  HA3    0.090000        1.0079           0
     292 0PR  24   ALA  HB2  HA3    0.090000        1.0079           0
     293 0PR  24   ALA  HB3  HA3    0.090000        1.0079           0
     294 0PR  24   ALA  C    C      0.510000       12.0107           0
     295 0PR  24   ALA  O    O     -0.510000       15.9994           0
     296 0PR  25   LEU  N    NH1   -0.470000       14.0067           0
     297 0PR  25   LEU  HN   H      0.310000        1.0079           0
     298 0PR  25   LEU  CA   CT1    0.070000       12.0107           0
     299 0PR  25   LEU  HA   HB1    0.090000        1.0079           0
     300 0PR  25   LEU  CB   CT2   -0.180000       12.0107           0
     301 0PR  25   LEU  HB1  HA2    0.090000        1.0079           0
     302 0PR  25   LEU  HB2  HA2    0.090000        1.0079           0
     303 0PR  25   LEU  CG   CT1   -0.090000       12.0107           0
     304 0PR  25   LEU  HG   HA1    0.090000        1.0079           0
     305 0PR  25   LEU  CD1  CT3   -0.270000       12.0107           0
     306 0PR  25   LEU  HD11 HA3    0.090000        1.0079           0
     307 0PR  25   LEU  HD12 HA3    0.090000        1.0079           0
     308 0PR  25   LEU  HD13 HA3    0.090000        1.0079           0
     309 0PR  25   LEU  CD2  CT3   -0.270000       12.0107           0
     310 0PR  25   LEU  HD21 HA3    0.090000        1.0079           0
     311 0PR  25   LEU  HD22 HA3    0.090000        1.0079           0
     312 0PR  25   LEU  HD23 HA3    0.090000        1.0079           0
     313 0PR  25   LEU  C    C      0.510000       12.0107           0
     314 0PR  25   LEU  O    O     -0.510000       15.9994           0
     315 0PR  26   GLN  N    NH1   -0.470000       14.0067           0
     316 0PR  26   GLN  HN   H      0.310000        1.0079           0
     317 0PR  26   GLN  CA   CT1    0.070000       12.0107           0
     318 0PR  26   GLN  HA   HB1    0.090000        1.0079           0
     319 0PR  26   GLN  CB   CT2   -0.180000       12.0107           0
     320 0PR  26   GLN  HB1  HA2    0.090000        1.0079           0
     321 0PR  26   GLN  HB2  HA2    0.090000        1.0079           0
     322 0PR  26   GLN  CG   CT2   -0.180000       12.0107           0
     323 0PR  26   GLN  HG1  HA2    0.090000        1.0079           0
     324 0PR  26   GLN  HG2  HA2    0.090000        1.0079           0
     325 0PR  26   GLN  CD   CC     0.550000       12.0107           0
     326 0PR  26   GLN  OE1  O     -0.550000       15.9994           0
     327 0PR  26   GLN  NE2  NH2   -0.620000       14.0067           0
     328 0PR  26   GLN  HE21 H      0.320000        1.0079           0
     329 0PR  26   GLN  HE22 H      0.300000        1.0079           0
     330 0PR  26   GLN  C    C      0.510000       12.0107           0
     331 0PR  26   GLN  O    O     -0.510000       15.9994           0
     332 0PR  27   SER  N    NH1   -0.470000       14.0067           0
     333 0PR  27   SER  HN   H      0.310000        1.0079           0
     334 0PR  27   SER  CA   CT1    0.070000       12.0107           0
     335 0PR  27   SER  HA   HB1    0.090000        1.0079           0
     336 0PR  27   SER  CB   CT2    0.050000       12.0107           0
     337 0PR  27   SER  HB1  HA2    0.090000        1.0079           0
     338 0PR  27   SER  HB2  HA2    0.090000        1.0079           0
     339 0PR  27   SER  OG   OH1   -0.660000       15.9994           0
     340 0PR  27   SER  HG1  H      0.430000        1.0079           0
     341 0PR  27   SER  C    C      0.510000       12.0107           0
     342 0PR  27   SER  O    O     -0.510000       15.9994           0
     343 0PR  28   SER  N    NH1   -0.470000       14.0067           0
     344 0PR  28   SER  HN   H      0.310000        1.0079           0
     345 0PR  28   SER  CA   CT1    0.070000       12.0107           0
     346 0PR  28   SER  HA   HB1    0.090000        1.0079           0
     347 0PR  28   SER  CB   CT2    0.050000       12.0107           0
     348 0PR  28   SER  HB1  HA2    0.090000        1.0079           0
     349 0PR  28   SER  HB2  HA2    0.090000        1.0079           0
     350 0PR  28   SER  OG   OH1   -0.660000       15.9994           0
     351 0PR  28   SER  HG1  H      0.430000        1.0079           0
     352 0PR  28   SER  C    C      0.510000       12.0107           0
     353 0PR  28   SER  O    O     -0.510000       15.9994           0
     354 0PR  29   GLU  N    NH1   -0.470000       14.0067           0
     355 0PR  29   GLU  HN   H      0.310000        1.0079           0
     356 0PR  29   GLU  CA   CT1    0.070000       12.0107           0
     357 0PR  29   GLU  HA   HB1    0.090000        1.0079           0
     358 0PR  29   GLU  CB   CT2A  -0.180000       12.0107           0
     359 0PR  29   GLU  HB1  HA2    0.090000        1.0079           0
     360 0PR  29   GLU  HB2  HA2    0.090000        1.0079           0
     361 0PR  29   GLU  CG   CT2   -0.280000       12.0107           0
     362 0PR  29   GLU  HG1  HA2    0.090000        1.0079           0
     363 0PR  29   GLU  HG2  HA2    0.090000        1.0079           0
     364 0PR  29   GLU  CD   CC     0.620000       12.0107           0
     365 0PR  29   GLU  OE1  OC    -0.760000       15.9994           0
     366 0PR  29   GLU  OE2  OC    -0.760000       15.9994           0
     367 0PR  29   GLU  C    C      0.510000       12.0107           0
     368 0PR  29   GLU  O    O     -0.510000       15.9994           0
     369 0PR  30   ALA  N    NH1   -0.470000       14.0067           0
     370 0PR  30   ALA  HN   H      0.310000        1.0079           0
     371 0PR  30   ALA  CA   CT1    0.070000       12.0107           0
     372 0PR  30   ALA  HA   HB1    0.090000        1.0079           0
     373 0PR  30   ALA  CB   CT3   -0.270000       12.0107           0
     374 0PR  30   ALA  HB1  HA3    0.090000        1.0079           0
     375 0PR  30   ALA  HB2  HA3    0.090000        1.0079           0
     376 0PR  30   ALA  HB3  HA3    0.090000        1.0079           0
     377 0PR  30   ALA  C    C      0.510000       12.0107           0
     378 0PR  30   ALA  O    O     -0.510000       15.9994           0
     379 0PR  31   LEU  N    NH1   -0.470000       14.0067           0
     380 0PR  31   LEU  HN   H      0.310000        1.0079           0
     381 0PR  31   LEU  CA   CT1    0.070000       12.0107           0
     382 0PR  31   LEU  HA   HB1    0.090000        1.0079           0
     383 0PR  31   LEU  CB   CT2   -0.180000       12.0107           0
     384 0PR  31   LEU  HB1  HA2    0.090000        1.0079           0
     385 0PR  31   LEU  HB2  HA2    0.090000        1.0079           0
     386 0PR  31   LEU  CG   CT1   -0.090000       12.0107           0
     387 0PR  31   LEU  HG   HA1    0.090000        1.0079           0
     388 0PR  31   LEU  CD1  CT3   -0.270000       12.0107           0
     389 0PR  31   LEU  HD11 HA3    0.090000        1.0079           0
     390 0PR  31   LEU  HD12 HA3    0.090000        1.0079           0
     391 0PR  31   LEU  HD13 HA3    0.090000        1.0079           0
     392 0PR  31   LEU  CD2  CT3   -0.270000       12.0107           0
     393 0PR  31   LEU  HD21 HA3    0.090000        1.0079           0
     394 0PR  31   LEU  HD22 HA3    0.090000        1.0079           0
     395 0PR  31   LEU  HD23 HA3    0.090000        1.0079           0
     396 0PR  31   LEU  C    C      0.510000       12.0107           0
     397 0PR  31   LEU  O    O     -0.510000       15.9994           0
     398 0PR  32   TYR  N    NH1   -0.470000       14.0067           0
     399 0PR  32   TYR  HN   H      0.310000        1.0079           0
     400 0PR  32   TYR  CA   CT1    0.070000       12.0107           0
     401 0PR  32   TYR  HA   HB1    0.090000        1.0079           0
     402 0PR  32   TYR  CB   CT2   -0.180000       12.0107           0
     403 0PR  32   TYR  HB1  HA2    0.090000        1.0079           0
     404 0PR  32   TYR  HB2  HA2    0.090000        1.0079           0
     405 0PR  32   TYR  CG   CA     0.000000       12.0107           0
     406 0PR  32   TYR  CD1  CA    -0.115000       12.0107           0
     407 0PR  32   TYR  HD1  HP     0.115000        1.0079           0
     408 0PR  32   TYR  CE1  CA    -0.115000       12.0107           0
     409 0PR  32   TYR  HE1  HP     0.115000        1.0079           0
     410 0PR  32   TYR  CZ   CA     0.110000       12.0107           0
     411 0PR  32   TYR  OH   OH1   -0.540000       15.9994           0
     412 0PR  32   TYR  HH   H      0.430000        1.0079           0
     413 0PR  32   TYR  CD2  CA    -0.115000       12.0107           0
     414 0PR  32   TYR  HD2  HP     0.115000        1.0079           0
     415 0PR  32   TYR  CE2  CA    -0.115000       12.0107           0
     416 0PR  32   TYR  HE2  HP     0.115000        1.0079           0
     417 0PR  32   TYR  C    C      0.510000       12.0107           0
     418 0PR  32   TYR  O    O     -0.510000       15.9994           0
     419 0PR  33   PRO  N    N     -0.290000       14.0067           0
     420 0PR  33   PRO  CD   CP3    0.000000       12.0107           0
     421 0PR  33   PRO  HD1  HA2    0.090000        1.0079           0
     422 0PR  33   PRO  HD2  HA2    0.090000        1.0079           0
     423 0PR  33   PRO  CA   CP1    0.020000       12.0107           0
     424 0PR  33   PRO  HA   HB1    0.090000        1.0079           0
     425 0PR  33   PRO  CB   CP2   -0.180000       12.0107           0
     426 0PR  33   PRO  HB1  HA2    0.090000        1.0079           0
     427 0PR  33   PRO  HB2  HA2    0.090000        1.0079           0
     428 0PR  33   PRO  CG   CP2   -0.180000       12.0107           0
     429 0PR  33   PRO  HG1  HA2    0.090000        1.0079           0
     430 0PR  33   PRO  HG2  HA2    0.090000        1.0079           0
     431 0PR  33   PRO  C    C      0.510000       12.0107           0
     432 0PR  33   PRO  O    O     -0.510000       15.9994           0
     433 0PR  34   VAL  N    NH1   -0.470000       14.0067           0
     434 0PR  34   VAL  HN   H      0.310000        1.0079           0
     435 0PR  34   VAL  CA   CT1    0.070000       12.0107           0
     436 0PR  34   VAL  HA   HB1    0.090000        1.0079           0
     437 0PR  34   VAL  CB   CT1   -0.090000       12.0107           0
     438 0PR  34   VAL  HB   HA1    0.090000        1.0079           0
     439 0PR  34   VAL  CG1  CT3   -0.270000       12.0107           0
     440 0PR  34   VAL  HG11 HA3    0.090000        1.0079           0
     441 0PR  34   VAL  HG12 HA3    0.090000        1.0079           0
     442 0PR  34   VAL  HG13 HA3    0.090000        1.0079           0
     443 0PR  34   VAL  CG2  CT3   -0.270000       12.0107           0
     444 0PR  34   VAL  HG21 HA3    0.090000        1.0079           0
     445 0PR  34   VAL  HG22 HA3    0.090000        1.0079           0
     446 0PR  34   VAL  HG23 HA3    0.090000        1.0079           0
     447 0PR  34   VAL  C    C      0.510000       12.0107           0
     448 0PR  34   VAL  O    O     -0.510000       15.9994           0
     449 0PR  35   TYR  N    NH1   -0.470000       14.0067           0
     450 0PR  35   TYR  HN   H      0.310000        1.0079           0
     451 0PR  35   TYR  CA   CT1    0.070000       12.0107           0
     452 0PR  35   TYR  HA   HB1    0.090000        1.0079           0
     453 0PR  35   TYR  CB   CT2   -0.180000       12.0107           0
     454 0PR  35   TYR  HB1  HA2    0.090000        1.0079           0
     455 0PR  35   TYR  HB2  HA2    0.090000        1.0079           0
     456 0PR  35   TYR  CG   CA     0.000000       12.0107           0
     457 0PR  35   TYR  CD1  CA    -0.115000       12.0107           0
     458 0PR  35   TYR  HD1  HP     0.115000        1.0079           0
     459 0PR  35   TYR  CE1  CA    -0.115000       12.0107           0
     460 0PR  35   TYR  HE1  HP     0.115000        1.0079           0
     461 0PR  35   TYR  CZ   CA     0.110000       12.0107           0
     462 0PR  35   TYR  OH   OH1   -0.540000       15.9994           0
     463 0PR  35   TYR  HH   H      0.430000        1.0079           0
     464 0PR  35   TYR  CD2  CA    -0.115000       12.0107           0
     465 0PR  35   TYR  HD2  HP     0.115000        1.0079           0
     466 0PR  35   TYR  CE2  CA    -0.115000       12.0107           0
     467 0PR  35   TYR  HE2  HP     0.115000        1.0079           0
     468 0PR  35   TYR  C    C      0.510000       12.0107           0
     469 0PR  35   TYR  O    O     -0.510000       15.9994           0
     470 0PR  36   ILE  N    NH1   -0.470000       14.0067           0
     471 0PR  36   ILE  HN   H      0.310000        1.0079           0
     472 0PR  36   ILE  CA   CT1    0.070000       12.0107           0
     473 0PR  36   ILE  HA   HB1    0.090000        1.0079           0
     474 0PR  36   ILE  CB   CT1   -0.090000       12.0107           0
     475 0PR  36   ILE  HB   HA1    0.090000        1.0079           0
     476 0PR  36   ILE  CG2  CT3   -0.270000       12.0107           0
     477 0PR  36   ILE  HG21 HA3    0.090000        1.0079           0
     478 0PR  36   ILE  HG22 HA3    0.090000        1.0079           0
     479 0PR  36   ILE  HG23 HA3    0.090000        1.0079           0
     480 0PR  36   ILE  CG1  CT2   -0.180000       12.0107           0
     481 0PR  36   ILE  HG11 HA2    0.090000        1.0079           0
     482 0PR  36   ILE  HG12 HA2    0.090000        1.0079           0
     483 0PR  36   ILE  CD   CT3   -0.270000       12.0107           0
     484 0PR  36   ILE  HD1  HA3    0.090000        1.0079           0
     485 0PR  36   ILE  HD2  HA3    0.090000        1.0079           0
     486 0PR  36   ILE  HD3  HA3    0.090000        1.0079           0
     487 0PR  36   ILE  C    C      0.510000       12.0107           0
     488 0PR  36   ILE  O    O     -0.510000       15.9994           0
     489 0PR  37   LEU  N    NH1   -0.470000       14.0067           0
     490 0PR  37   LEU  HN   H      0.310000        1.0079           0
     491 0PR  37   LEU  CA   CT1    0.070000       12.0107           0
     492 0PR  37   LEU  HA   HB1    0.090000        1.0079           0
     493 0PR  37   LEU  CB   CT2   -0.180000       12.0107           0
     494 0PR  37   LEU  HB1  HA2    0.090000        1.0079           0
     495 0PR  37   LEU  HB2  HA2    0.090000        1.0079           0
     496 0PR  37   LEU  CG   CT1   -0.090000       12.0107           0
     497 0PR  37   LEU  HG   HA1    0.090000        1.0079           0
     498 0PR  37   LEU  CD1  CT3   -0.270000       12.0107           0
     499 0PR  37   LEU  HD11 HA3    0.090000        1.0079           0
     500 0PR  37   LEU  HD12 HA3    0.090000        1.0079           0
     501 0PR  37   LEU  HD13 HA3    0.090000        1.0079           0
     502 0PR  37   LEU  CD2  CT3   -0.270000       12.0107           0
     503 0PR  37   LEU  HD21 HA3    0.090000        1.0079           0
     504 0PR  37   LEU  HD22 HA3    0.090000        1.0079           0
     505 0PR  37   LEU  HD23 HA3    0.090000        1.0079           0
     506 0PR  37   LEU  C    C      0.510000       12.0107           0
     507 0PR  37   LEU  O    O     -0.510000       15.9994           0
     508 0PR  38   ASP  N    NH1   -0.470000       14.0067           0
     509 0PR  38   ASP  HN   H      0.310000        1.0079           0
     510 0PR  38   ASP  CA   CT1    0.070000       12.0107           0
     511 0PR  38   ASP  HA   HB1    0.090000        1.0079           0
     512 0PR  38   ASP  CB   CT2A  -0.280000       12.0107           0
     513 0PR  38   ASP  HB1  HA2    0.090000        1.0079           0
     514 0PR  38   ASP  HB2  HA2    0.090000        1.0079           0
     515 0PR  38   ASP  CG   CC     0.620000       12.0107           0
     516 0PR  38   ASP  OD1  OC    -0.760000       15.9994           0
     517 0PR  38   ASP  OD2  OC    -0.760000       15.9994           0
     518 0PR  38   ASP  C    C      0.510000       12.0107           0
     519 0PR  38   ASP  O    O     -0.510000       15.9994           0
     520 0PR  39   ARG  N    NH1   -0.470000       14.0067           0
     521 0PR  39   ARG  HN   H      0.310000        1.0079           0
     522 0PR  39   ARG  CA   CT1    0.070000       12.0107           0
     523 0PR  39   ARG  HA   HB1    0.090000        1.0079           0
     524 0PR  39   ARG  CB   CT2   -0.180000       12.0107           0
     525 0PR  39   ARG  HB1  HA2    0.090000        1.0079           0
     526 0PR  39   ARG  HB2  HA2    0.090000        1.0079           0
     527 0PR  39   ARG  CG   CT2   -0.180000       12.0107           0
     528 0PR  39   ARG  HG1  HA2    0.090000        1.0079           0
     529 0PR  39   ARG  HG2  HA2    0.090000        1.0079           0
     530 0PR  39   ARG  CD   CT2    0.200000       12.0107           0
     531 0PR  39   ARG  HD1  HA2    0.090000        1.0079           0
     532 0PR  39   ARG  HD2  HA2    0.090000        1.0079           0
     533 0PR  39   ARG  NE   NC2   -0.700000       14.0067           0
     534 0PR  39   ARG  HE   HC     0.440000        1.0079           0
     535 0PR  39   ARG  CZ   C      0.640000       12.0107           0
     536 0PR  39   ARG  NH1  NC2   -0.800000       14.0067           0
     537 0PR  39   ARG  HH11 HC     0.460000        1.0079           0
     538 0PR  39   ARG  HH12 HC     0.460000        1.0079           0
     539 0PR  39   ARG  NH2  NC2   -0.800000       14.0067           0
     540 0PR  39   ARG  HH21 HC     0.460000        1.0079           0
     541 0PR  39   ARG  HH22 HC     0.460000        1.0079           0
     542 0PR  39   ARG  C    C      0.510000       12.0107           0
     543 0PR  39   ARG  O    O     -0.510000       15.9994           0
     544 0PR  40   ALA  N    NH1   -0.470000       14.0067           0
     545 0PR  40   ALA  HN   H      0.310000        1.0079           0
     546 0PR  40   ALA  CA   CT1    0.070000       12.0107           0
     547 0PR  40   ALA  HA   HB1    0.090000        1.0079           0
     548 0PR  40   ALA  CB   CT3   -0.270000       12.0107           0
     549 0PR  40   ALA  HB1  HA3    0.090000        1.0079           0
     550 0PR  40   ALA  HB2  HA3    0.090000        1.0079           0
     551 0PR  40   ALA  HB3  HA3    0.090000        1.0079           0
     552 0PR  40   ALA  C    C      0.510000       12.0107           0
     553 0PR  40   ALA  O    O     -0.510000       15.9994           0
     554 0PR  41   PHE  N    NH1   -0.470000       14.0067           0
     555 0PR  41   PHE  HN   H      0.310000        1.0079           0
     556 0PR  41   PHE  CA   CT1    0.070000       12.0107           0
     557 0PR  41   PHE  HA   HB1    0.090000        1.0079           0
     558 0PR  41   PHE  CB   CT2   -0.180000       12.0107           0
     559 0PR  41   PHE  HB1  HA2    0.090000        1.0079           0
     560 0PR  41   PHE  HB2  HA2    0.090000        1.0079           0
     561 0PR  41   PHE  CG   CA     0.000000       12.0107           0
     562 0PR  41   PHE  CD1  CA    -0.115000       12.0107           0
     563 0PR  41   PHE  HD1  HP     0.115000        1.0079           0
     564 0PR  41   PHE  CE1  CA    -0.115000       12.0107           0
     565 0PR  41   PHE  HE1  HP     0.115000        1.0079           0
     566 0PR  41   PHE  CZ   CA    -0.115000       12.0107           0
     567 0PR  41   PHE  HZ   HP     0.115000        1.0079           0
     568 0PR  41   PHE  CD2  CA    -0.115000       12.0107           0
     569 0PR  41   PHE  HD2  HP     0.115000        1.0079           0
     570 0PR  41   PHE  CE2  CA    -0.115000       12.0107           0
     571 0PR  41   PHE  HE2  HP     0.115000        1.0079           0
     572 0PR  41   PHE  C    C      0.510000       12.0107           0
     573 0PR  41   PHE  O    O     -0.510000       15.9994           0
     574 0PR  42   LEU  N    NH1   -0.470000       14.0067           0
     575 0PR  42   LEU  HN   H      0.310000        1.0079           0
     576 0PR  42   LEU  CA   CT1    0.070000       12.0107           0
     577 0PR  42   LEU  HA   HB1    0.090000        1.0079           0
     578 0PR  42   LEU  CB   CT2   -0.180000       12.0107           0
     579 0PR  42   LEU  HB1  HA2    0.090000        1.0079           0
     580 0PR  42   LEU  HB2  HA2    0.090000        1.0079           0
     581 0PR  42   LEU  CG   CT1   -0.090000       12.0107           0
     582 0PR  42   LEU  HG   HA1    0.090000        1.0079           0
     583 0PR  42   LEU  CD1  CT3   -0.270000       12.0107           0
     584 0PR  42   LEU  HD11 HA3    0.090000        1.0079           0
     585 0PR  42   LEU  HD12 HA3    0.090000        1.0079           0
     586 0PR  42   LEU  HD13 HA3    0.090000        1.0079           0
     587 0PR  42   LEU  CD2  CT3   -0.270000       12.0107           0
     588 0PR  42   LEU  HD21 HA3    0.090000        1.0079           0
     589 0PR  42   LEU  HD22 HA3    0.090000        1.0079           0
     590 0PR  42   LEU  HD23 HA3    0.090000        1.0079           0
     591 0PR  42   LEU  C    C      0.510000       12.0107           0
     592 0PR  42   LEU  O    O     -0.510000       15.9994           0
     593 0PR  43   THR  N    NH1   -0.470000       14.0067           0
     594 0PR  43   THR  HN   H      0.310000        1.0079           0
     595 0PR  43   THR  CA   CT1    0.070000       12.0107           0
     596 0PR  43   THR  HA   HB1    0.090000        1.0079           0
     597 0PR  43   THR  CB   CT1    0.140000       12.0107           0
     598 0PR  43   THR  HB   HA1    0.090000        1.0079           0
     599 0PR  43   THR  OG1  OH1   -0.660000       15.9994           0
     600 0PR  43   THR  HG1  H      0.430000        1.0079           0
     601 0PR  43   THR  CG2  CT3   -0.270000       12.0107           0
     602 0PR  43   THR  HG21 HA3    0.090000        1.0079           0
     603 0PR  43   THR  HG22 HA3    0.090000        1.0079           0
     604 0PR  43   THR  HG23 HA3    0.090000        1.0079           0
     605 0PR  43   THR  C    C      0.510000       12.0107           0
     606 0PR  43   THR  O    O     -0.510000       15.9994           0
     607 0PR  44   SER  N    NH1   -0.470000       14.0067           0
     608 0PR  44   SER  HN   H      0.310000        1.0079           0
     609 0PR  44   SER  CA   CT1    0.070000       12.0107           0
     610 0PR  44   SER  HA   HB1    0.090000        1.0079           0
     611 0PR  44   SER  CB   CT2    0.050000       12.0107           0
     612 0PR  44   SER  HB1  HA2    0.090000        1.0079           0
     613 0PR  44   SER  HB2  HA2    0.090000        1.0079           0
     614 0PR  44   SER  OG   OH1   -0.660000       15.9994           0
     615 0PR  44   SER  HG1  H      0.430000        1.0079           0
     616 0PR  44   SER  C    C      0.510000       12.0107           0
     617 0PR  44   SER  O    O     -0.510000       15.9994           0
     618 0PR  45   SER  N    NH1   -0.470000       14.0067           0
     619 0PR  45   SER  HN   H      0.310000        1.0079           0
     620 0PR  45   SER  CA   CT1    0.070000       12.0107           0
     621 0PR  45   SER  HA   HB1    0.090000        1.0079           0
     622 0PR  45   SER  CB   CT2    0.050000       12.0107           0
     623 0PR  45   SER  HB1  HA2    0.090000        1.0079           0
     624 0PR  45   SER  HB2  HA2    0.090000        1.0079           0
     625 0PR  45   SER  OG   OH1   -0.660000       15.9994           0
     626 0PR  45   SER  HG1  H      0.430000        1.0079           0
     627 0PR  45   SER  C    C      0.510000       12.0107           0
     628 0PR  45   SER  O    O     -0.510000       15.9994           0
     629 0PR  46   MET  N    NH1   -0.470000       14.0067           0
     630 0PR  46   MET  HN   H      0.310000        1.0079           0
     631 0PR  46   MET  CA   CT1    0.070000       12.0107           0
     632 0PR  46   MET  HA   HB1    0.090000        1.0079           0
     633 0PR  46   MET  CB   CT2   -0.180000       12.0107           0
     634 0PR  46   MET  HB1  HA2    0.090000        1.0079           0
     635 0PR  46   MET  HB2  HA2    0.090000        1.0079           0
     636 0PR  46   MET  CG   CT2   -0.140000       12.0107           0
     637 0PR  46   MET  HG1  HA2    0.090000        1.0079           0
     638 0PR  46   MET  HG2  HA2    0.090000        1.0079           0
     639 0PR  46   MET  SD   S     -0.090000       32.0650           0
     640 0PR  46   MET  CE   CT3   -0.220000       12.0107           0
     641 0PR  46   MET  HE1  HA3    0.090000        1.0079           0
     642 0PR  46   MET  HE2  HA3    0.090000        1.0079           0
     643 0PR  46   MET  HE3  HA3    0.090000        1.0079           0
     644 0PR  46   MET  C    C      0.510000       12.0107           0
     645 0PR  46   MET  O    O     -0.510000       15.9994           0
     646 0PR  47   HSD  N    NH1   -0.470000       14.0067           0
     647 0PR  47   HSD  HN   H      0.310000        1.0079           0
     648 0PR  47   HSD  CA   CT1    0.070000       12.0107           0
     649 0PR  47   HSD  HA   HB1    0.090000        1.0079           0
     650 0PR  47   HSD  CB   CT2   -0.090000       12.0107           0
     651 0PR  47   HSD  HB1  HA2    0.090000        1.0079           0
     652 0PR  47   HSD  HB2  HA2    0.090000        1.0079           0
     653 0PR  47   HSD  ND1  NR1   -0.360000       14.0067           0
     654 0PR  47   HSD  HD1  H      0.320000        1.0079           0
     655 0PR  47   HSD  CG   CPH1  -0.050000       12.0107           0
     656 0PR  47   HSD  CE1  CPH2   0.250000       12.0107           0
     657 0PR  47   HSD  HE1  HR1    0.130000        1.0079           0
     658 0PR  47   HSD  NE2  NR2   -0.700000       14.0067           0
     659 0PR  47   HSD  CD2  CPH1   0.220000       12.0107           0
     660 0PR  47   HSD  HD2  HR3    0.100000        1.0079           0
     661 0PR  47   HSD  C    C      0.510000       12.0107           0
     662 0PR  47   HSD  O    O     -0.510000       15.9994           0
     663 0PR  48   ILE  N    NH1   -0.470000       14.0067           0
     664 0PR  48   ILE  HN   H      0.310000        1.0079           0
     665 0PR  48   ILE  CA   CT1    0.070000       12.0107           0
     666 0PR  48   ILE  HA   HB1    0.090000        1.0079           0
     667 0PR  48   ILE  CB   CT1   -0.090000       12.0107           0
     668 0PR  48   ILE  HB   HA1    0.090000        1.0079           0
     669 0PR  48   ILE  CG2  CT3   -0.270000       12.0107           0
     670 0PR  48   ILE  HG21 HA3    0.090000        1.0079           0
     671 0PR  48   ILE  HG22 HA3    0.090000        1.0079           0
     672 0PR  48   ILE  HG23 HA3    0.090000        1.0079           0
     673 0PR  48   ILE  CG1  CT2   -0.180000       12.0107           0
     674 0PR  48   ILE  HG11 HA2    0.090000        1.0079           0
     675 0PR  48   ILE  HG12 HA2    0.090000        1.0079           0
     676 0PR  48   ILE  CD   CT3   -0.270000       12.0107           0
     677 0PR  48   ILE  HD1  HA3    0.090000        1.0079           0
     678 0PR  48   ILE  HD2  HA3    0.090000        1.0079           0
     679 0PR  48   ILE  HD3  HA3    0.090000        1.0079           0
     680 0PR  48   ILE  C    C      0.510000       12.0107           0
     681 0PR  48   ILE  O    O     -0.510000       15.9994           0
     682 0PR  49   GLY  N    NH1   -0.470000       14.0067           0
     683 0PR  49   GLY  HN   H      0.310000        1.0079           0
     684 0PR  49   GLY  CA   CT2   -0.020000       12.0107           0
     685 0PR  49   GLY  HA1  HB2    0.090000        1.0079           0
     686 0PR  49   GLY  HA2  HB2    0.090000        1.0079           0
     687 0PR  49   GLY  C    C      0.510000       12.0107           0
     688 0PR  49   GLY  O    O     -0.510000       15.9994           0
     689 0PR  50   ALA  N    NH1   -0.470000       14.0067           0
     690 0PR  50   ALA  HN   H      0.310000        1.0079           0
     691 0PR  50   ALA  CA   CT1    0.070000       12.0107           0
     692 0PR  50   ALA  HA   HB1    0.090000        1.0079           0
     693 0PR  50   ALA  CB   CT3   -0.270000       12.0107           0
     694 0PR  50   ALA  HB1  HA3    0.090000        1.0079           0
     695 0PR  50   ALA  HB2  HA3    0.090000        1.0079           0
     696 0PR  50   ALA  HB3  HA3    0.090000        1.0079           0
     697 0PR  50   ALA  C    C      0.510000       12.0107           0
     698 0PR  50   ALA  O    O     -0.510000       15.9994           0
     699 0PR  51   LEU  N    NH1   -0.470000       14.0067           0
     700 0PR  51   LEU  HN   H      0.310000        1.0079           0
     701 0PR  51   LEU  CA   CT1    0.070000       12.0107           0
     702 0PR  51   LEU  HA   HB1    0.090000        1.0079           0
     703 0PR  51   LEU  CB   CT2   -0.180000       12.0107           0
     704 0PR  51   LEU  HB1  HA2    0.090000        1.0079           0
     705 0PR  51   LEU  HB2  HA2    0.090000        1.0079           0
     706 0PR  51   LEU  CG   CT1   -0.090000       12.0107           0
     707 0PR  51   LEU  HG   HA1    0.090000        1.0079           0
     708 0PR  51   LEU  CD1  CT3   -0.270000       12.0107           0
     709 0PR  51   LEU  HD11 HA3    0.090000        1.0079           0
     710 0PR  51   LEU  HD12 HA3    0.090000        1.0079           0
     711 0PR  51   LEU  HD13 HA3    0.090000        1.0079           0
     712 0PR  51   LEU  CD2  CT3   -0.270000       12.0107           0
     713 0PR  51   LEU  HD21 HA3    0.090000        1.0079           0
     714 0PR  51   LEU  HD22 HA3    0.090000        1.0079           0
     715 0PR  51   LEU  HD23 HA3    0.090000        1.0079           0
     716 0PR  51   LEU  C    C      0.510000       12.0107           0
     717 0PR  51   LEU  O    O     -0.510000       15.9994           0
     718 0PR  52   ARG  N    NH1   -0.470000       14.0067           0
     719 0PR  52   ARG  HN   H      0.310000        1.0079           0
     720 0PR  52   ARG  CA   CT1    0.070000       12.0107           0
     721 0PR  52   ARG  HA   HB1    0.090000        1.0079           0
     722 0PR  52   ARG  CB   CT2   -0.180000       12.0107           0
     723 0PR  52   ARG  HB1  HA2    0.090000        1.0079           0
     724 0PR  52   ARG  HB2  HA2    0.090000        1.0079           0
     725 0PR  52   ARG  CG   CT2   -0.180000       12.0107           0
     726 0PR  52   ARG  HG1  HA2    0.090000        1.0079           0
     727 0PR  52   ARG  HG2  HA2    0.090000        1.0079           0
     728 0PR  52   ARG  CD   CT2    0.200000       12.0107           0
     729 0PR  52   ARG  HD1  HA2    0.090000        1.0079           0
     730 0PR  52   ARG  HD2  HA2    0.090000        1.0079           0
     731 0PR  52   ARG  NE   NC2   -0.700000       14.0067           0
     732 0PR  52   ARG  HE   HC     0.440000        1.0079           0
     733 0PR  52   ARG  CZ   C      0.640000       12.0107           0
     734 0PR  52   ARG  NH1  NC2   -0.800000       14.0067           0
     735 0PR  52   ARG  HH11 HC     0.460000        1.0079           0
     736 0PR  52   ARG  HH12 HC     0.460000        1.0079           0
     737 0PR  52   ARG  NH2  NC2   -0.800000       14.0067           0
     738 0PR  52   ARG  HH21 HC     0.460000        1.0079           0
     739 0PR  52   ARG  HH22 HC     0.460000        1.0079           0
     740 0PR  52   ARG  C    C      0.510000       12.0107           0
     741 0PR  52   ARG  O    O     -0.510000       15.9994           0
     742 0PR  53   TRP  N    NH1   -0.470000       14.0067           0
     743 0PR  53   TRP  HN   H      0.310000        1.0079           0
     744 0PR  53   TRP  CA   CT1    0.070000       12.0107           0
     745 0PR  53   TRP  HA   HB1    0.090000        1.0079           0
     746 0PR  53   TRP  CB   CT2   -0.180000       12.0107           0
     747 0PR  53   TRP  HB1  HA2    0.090000        1.0079           0
     748 0PR  53   TRP  HB2  HA2    0.090000        1.0079           0
     749 0PR  53   TRP  CG   CY    -0.030000       12.0107           0
     750 0PR  53   TRP  CD1  CA    -0.150000       12.0107           0
     751 0PR  53   TRP  HD1  HP     0.220000        1.0079           0
     752 0PR  53   TRP  NE1  NY    -0.510000       14.0067           0
     753 0PR  53   TRP  HE1  H      0.370000        1.0079           0
     754 0PR  53   TRP  CE2  CPT    0.240000       12.0107           0
     755 0PR  53   TRP  CD2  CPT    0.110000       12.0107           0
     756 0PR  53   TRP  CE3  CAI   -0.250000       12.0107           0
     757 0PR  53   TRP  HE3  HP     0.170000        1.0079           0
     758 0PR  53   TRP  CZ3  CA    -0.200000       12.0107           0
     759 0PR  53   TRP  HZ3  HP     0.140000        1.0079           0
     760 0PR  53   TRP  CZ2  CAI   -0.270000       12.0107           0
     761 0PR  53   TRP  HZ2  HP     0.160000        1.0079           0
     762 0PR  53   TRP  CH2  CA    -0.140000       12.0107           0
     763 0PR  53   TRP  HH2  HP     0.140000        1.0079           0
     764 0PR  53   TRP  C    C      0.510000       12.0107           0
     765 0PR  53   TRP  O    O     -0.510000       15.9994           0
     766 0PR  54   HSD  N    NH1   -0.470000       14.0067           0
     767 0PR  54   HSD  HN   H      0.310000        1.0079           0
     768 0PR  54   HSD  CA   CT1    0.070000       12.0107           0
     769 0PR  54   HSD  HA   HB1    0.090000        1.0079           0
     770 0PR  54   HSD  CB   CT2   -0.090000       12.0107           0
     771 0PR  54   HSD  HB1  HA2    0.090000        1.0079           0
     772 0PR  54   HSD  HB2  HA2    0.090000        1.0079           0
     773 0PR  54   HSD  ND1  NR1   -0.360000       14.0067           0
     774 0PR  54   HSD  HD1  H      0.320000        1.0079           0
     775 0PR  54   HSD  CG   CPH1  -0.050000       12.0107           0
     776 0PR  54   HSD  CE1  CPH2   0.250000       12.0107           0
     777 0PR  54   HSD  HE1  HR1    0.130000        1.0079           0
     778 0PR  54   HSD  NE2  NR2   -0.700000       14.0067           0
     779 0PR  54   HSD  CD2  CPH1   0.220000       12.0107           0
     780 0PR  54   HSD  HD2  HR3    0.100000        1.0079           0
     781 0PR  54   HSD  C    C      0.510000       12.0107           0
     782 0PR  54   HSD  O    O     -0.510000       15.9994           0
     783 0PR  55   PHE  N    NH1   -0.470000       14.0067           0
     784 0PR  55   PHE  HN   H      0.310000        1.0079           0
     785 0PR  55   PHE  CA   CT1    0.070000       12.0107           0
     786 0PR  55   PHE  HA   HB1    0.090000        1.0079           0
     787 0PR  55   PHE  CB   CT2   -0.180000       12.0107           0
     788 0PR  55   PHE  HB1  HA2    0.090000        1.0079           0
     789 0PR  55   PHE  HB2  HA2    0.090000        1.0079           0
     790 0PR  55   PHE  CG   CA     0.000000       12.0107           0
     791 0PR  55   PHE  CD1  CA    -0.115000       12.0107           0
     792 0PR  55   PHE  HD1  HP     0.115000        1.0079           0
     793 0PR  55   PHE  CE1  CA    -0.115000       12.0107           0
     794 0PR  55   PHE  HE1  HP     0.115000        1.0079           0
     795 0PR  55   PHE  CZ   CA    -0.115000       12.0107           0
     796 0PR  55   PHE  HZ   HP     0.115000        1.0079           0
     797 0PR  55   PHE  CD2  CA    -0.115000       12.0107           0
     798 0PR  55   PHE  HD2  HP     0.115000        1.0079           0
     799 0PR  55   PHE  CE2  CA    -0.115000       12.0107           0
     800 0PR  55   PHE  HE2  HP     0.115000        1.0079           0
     801 0PR  55   PHE  C    C      0.510000       12.0107           0
     802 0PR  55   PHE  O    O     -0.510000       15.9994           0
     803 0PR  56   LEU  N    NH1   -0.470000       14.0067           0
     804 0PR  56   LEU  HN   H      0.310000        1.0079           0
     805 0PR  56   LEU  CA   CT1    0.070000       12.0107           0
     806 0PR  56   LEU  HA   HB1    0.090000        1.0079           0
     807 0PR  56   LEU  CB   CT2   -0.180000       12.0107           0
     808 0PR  56   LEU  HB1  HA2    0.090000        1.0079           0
     809 0PR  56   LEU  HB2  HA2    0.090000        1.0079           0
     810 0PR  56   LEU  CG   CT1   -0.090000       12.0107           0
     811 0PR  56   LEU  HG   HA1    0.090000        1.0079           0
     812 0PR  56   LEU  CD1  CT3   -0.270000       12.0107           0
     813 0PR  56   LEU  HD11 HA3    0.090000        1.0079           0
     814 0PR  56   LEU  HD12 HA3    0.090000        1.0079           0
     815 0PR  56   LEU  HD13 HA3    0.090000        1.0079           0
     816 0PR  56   LEU  CD2  CT3   -0.270000       12.0107           0
     817 0PR  56   LEU  HD21 HA3    0.090000        1.0079           0
     818 0PR  56   LEU  HD22 HA3    0.090000        1.0079           0
     819 0PR  56   LEU  HD23 HA3    0.090000        1.0079           0
     820 0PR  56   LEU  C    C      0.510000       12.0107           0
     821 0PR  56   LEU  O    O     -0.510000       15.9994           0
     822 0PR  57   LEU  N    NH1   -0.470000       14.0067           0
     823 0PR  57   LEU  HN   H      0.310000        1.0079           0
     824 0PR  57   LEU  CA   CT1    0.070000       12.0107           0
     825 0PR  57   LEU  HA   HB1    0.090000        1.0079           0
     826 0PR  57   LEU  CB   CT2   -0.180000       12.0107           0
     827 0PR  57   LEU  HB1  HA2    0.090000        1.0079           0
     828 0PR  57   LEU  HB2  HA2    0.090000        1.0079           0
     829 0PR  57   LEU  CG   CT1   -0.090000       12.0107           0
     830 0PR  57   LEU  HG   HA1    0.090000        1.0079           0
     831 0PR  57   LEU  CD1  CT3   -0.270000       12.0107           0
     832 0PR  57   LEU  HD11 HA3    0.090000        1.0079           0
     833 0PR  57   LEU  HD12 HA3    0.090000        1.0079           0
     834 0PR  57   LEU  HD13 HA3    0.090000        1.0079           0
     835 0PR  57   LEU  CD2  CT3   -0.270000       12.0107           0
     836 0PR  57   LEU  HD21 HA3    0.090000        1.0079           0
     837 0PR  57   LEU  HD22 HA3    0.090000        1.0079           0
     838 0PR  57   LEU  HD23 HA3    0.090000        1.0079           0
     839 0PR  57   LEU  C    C      0.510000       12.0107           0
     840 0PR  57   LEU  O    O     -0.510000       15.9994           0
     841 0PR  58   GLN  N    NH1   -0.470000       14.0067           0
     842 0PR  58   GLN  HN   H      0.310000        1.0079           0
     843 0PR  58   GLN  CA   CT1    0.070000       12.0107           0
     844 0PR  58   GLN  HA   HB1    0.090000        1.0079           0
     845 0PR  58   GLN  CB   CT2   -0.180000       12.0107           0
     846 0PR  58   GLN  HB1  HA2    0.090000        1.0079           0
     847 0PR  58   GLN  HB2  HA2    0.090000        1.0079           0
     848 0PR  58   GLN  CG   CT2   -0.180000       12.0107           0
     849 0PR  58   GLN  HG1  HA2    0.090000        1.0079           0
     850 0PR  58   GLN  HG2  HA2    0.090000        1.0079           0
     851 0PR  58   GLN  CD   CC     0.550000       12.0107           0
     852 0PR  58   GLN  OE1  O     -0.550000       15.9994           0
     853 0PR  58   GLN  NE2  NH2   -0.620000       14.0067           0
     854 0PR  58   GLN  HE21 H      0.320000        1.0079           0
     855 0PR  58   GLN  HE22 H      0.300000        1.0079           0
     856 0PR  58   GLN  C    C      0.510000       12.0107           0
     857 0PR  58   GLN  O    O     -0.510000       15.9994           0
     858 0PR  59   SER  N    NH1   -0.470000       14.0067           0
     859 0PR  59   SER  HN   H      0.310000        1.0079           0
     860 0PR  59   SER  CA   CT1    0.070000       12.0107           0
     861 0PR  59   SER  HA   HB1    0.090000        1.0079           0
     862 0PR  59   SER  CB   CT2    0.050000       12.0107           0
     863 0PR  59   SER  HB1  HA2    0.090000        1.0079           0
     864 0PR  59   SER  HB2  HA2    0.090000        1.0079           0
     865 0PR  59   SER  OG   OH1   -0.660000       15.9994           0
     866 0PR  59   SER  HG1  H      0.430000        1.0079           0
     867 0PR  59   SER  C    C      0.510000       12.0107           0
     868 0PR  59   SER  O    O     -0.510000       15.9994           0
     869 0PR  60   LEU  N    NH1   -0.470000       14.0067           0
     870 0PR  60   LEU  HN   H      0.310000        1.0079           0
     871 0PR  60   LEU  CA   CT1    0.070000       12.0107           0
     872 0PR  60   LEU  HA   HB1    0.090000        1.0079           0
     873 0PR  60   LEU  CB   CT2   -0.180000       12.0107           0
     874 0PR  60   LEU  HB1  HA2    0.090000        1.0079           0
     875 0PR  60   LEU  HB2  HA2    0.090000        1.0079           0
     876 0PR  60   LEU  CG   CT1   -0.090000       12.0107           0
     877 0PR  60   LEU  HG   HA1    0.090000        1.0079           0
     878 0PR  60   LEU  CD1  CT3   -0.270000       12.0107           0
     879 0PR  60   LEU  HD11 HA3    0.090000        1.0079           0
     880 0PR  60   LEU  HD12 HA3    0.090000        1.0079           0
     881 0PR  60   LEU  HD13 HA3    0.090000        1.0079           0
     882 0PR  60   LEU  CD2  CT3   -0.270000       12.0107           0
     883 0PR  60   LEU  HD21 HA3    0.090000        1.0079           0
     884 0PR  60   LEU  HD22 HA3    0.090000        1.0079           0
     885 0PR  60   LEU  HD23 HA3    0.090000        1.0079           0
     886 0PR  60   LEU  C    C      0.510000       12.0107           0
     887 0PR  60   LEU  O    O     -0.510000       15.9994           0
     888 0PR  61   GLU  N    NH1   -0.470000       14.0067           0
     889 0PR  61   GLU  HN   H      0.310000        1.0079           0
     890 0PR  61   GLU  CA   CT1    0.070000       12.0107           0
     891 0PR  61   GLU  HA   HB1    0.090000        1.0079           0
     892 0PR  61   GLU  CB   CT2A  -0.180000       12.0107           0
     893 0PR  61   GLU  HB1  HA2    0.090000        1.0079           0
     894 0PR  61   GLU  HB2  HA2    0.090000        1.0079           0
     895 0PR  61   GLU  CG   CT2   -0.280000       12.0107           0
     896 0PR  61   GLU  HG1  HA2    0.090000        1.0079           0
     897 0PR  61   GLU  HG2  HA2    0.090000        1.0079           0
     898 0PR  61   GLU  CD   CC     0.620000       12.0107           0
     899 0PR  61   GLU  OE1  OC    -0.760000       15.9994           0
     900 0PR  61   GLU  OE2  OC    -0.760000       15.9994           0
     901 0PR  61   GLU  C    C      0.510000       12.0107           0
     902 0PR  61   GLU  O    O     -0.510000       15.9994           0
     903 0PR  62   ASP  N    NH1   -0.470000       14.0067           0
     904 0PR  62   ASP  HN   H      0.310000        1.0079           0
     905 0PR  62   ASP  CA   CT1    0.070000       12.0107           0
     906 0PR  62   ASP  HA   HB1    0.090000        1.0079           0
     907 0PR  62   ASP  CB   CT2A  -0.280000       12.0107           0
     908 0PR  62   ASP  HB1  HA2    0.090000        1.0079           0
     909 0PR  62   ASP  HB2  HA2    0.090000        1.0079           0
     910 0PR  62   ASP  CG   CC     0.620000       12.0107           0
     911 0PR  62   ASP  OD1  OC    -0.760000       15.9994           0
     912 0PR  62   ASP  OD2  OC    -0.760000       15.9994           0
     913 0PR  62   ASP  C    C      0.510000       12.0107           0
     914 0PR  62   ASP  O    O     -0.510000       15.9994           0
     915 0PR  63   LEU  N    NH1   -0.470000       14.0067           0
     916 0PR  63   LEU  HN   H      0.310000        1.0079           0
     917 0PR  63   LEU  CA   CT1    0.070000       12.0107           0
     918 0PR  63   LEU  HA   HB1    0.090000        1.0079           0
     919 0PR  63   LEU  CB   CT2   -0.180000       12.0107           0
     920 0PR  63   LEU  HB1  HA2    0.090000        1.0079           0
     921 0PR  63   LEU  HB2  HA2    0.090000        1.0079           0
     922 0PR  63   LEU  CG   CT1   -0.090000       12.0107           0
     923 0PR  63   LEU  HG   HA1    0.090000        1.0079           0
     924 0PR  63   LEU  CD1  CT3   -0.270000       12.0107           0
     925 0PR  63   LEU  HD11 HA3    0.090000        1.0079           0
     926 0PR  63   LEU  HD12 HA3    0.090000        1.0079           0
     927 0PR  63   LEU  HD13 HA3    0.090000        1.0079           0
     928 0PR  63   LEU  CD2  CT3   -0.270000       12.0107           0
     929 0PR  63   LEU  HD21 HA3    0.090000        1.0079           0
     930 0PR  63   LEU  HD22 HA3    0.090000        1.0079           0
     931 0PR  63   LEU  HD23 HA3    0.090000        1.0079           0
     932 0PR  63   LEU  C    C      0.510000       12.0107           0
     933 0PR  63   LEU  O    O     -0.510000       15.9994           0
     934 0PR  64   HSD  N    NH1   -0.470000       14.0067           0
     935 0PR  64   HSD  HN   H      0.310000        1.0079           0
     936 0PR  64   HSD  CA   CT1    0.070000       12.0107           0
     937 0PR  64   HSD  HA   HB1    0.090000        1.0079           0
     938 0PR  64   HSD  CB   CT2   -0.090000       12.0107           0
     939 0PR  64   HSD  HB1  HA2    0.090000        1.0079           0
     940 0PR  64   HSD  HB2  HA2    0.090000        1.0079           0
     941 0PR  64   HSD  ND1  NR1   -0.360000       14.0067           0
     942 0PR  64   HSD  HD1  H      0.320000        1.0079           0
     943 0PR  64   HSD  CG   CPH1  -0.050000       12.0107           0
     944 0PR  64   HSD  CE1  CPH2   0.250000       12.0107           0
     945 0PR  64   HSD  HE1  HR1    0.130000        1.0079           0
     946 0PR  64   HSD  NE2  NR2   -0.700000       14.0067           0
     947 0PR  64   HSD  CD2  CPH1   0.220000       12.0107           0
     948 0PR  64   HSD  HD2  HR3    0.100000        1.0079           0
     949 0PR  64   HSD  C    C      0.510000       12.0107           0
     950 0PR  64   HSD  O    O     -0.510000       15.9994           0
     951 0PR  65   LYS  N    NH1   -0.470000       14.0067           0
     952 0PR  65   LYS  HN   H      0.310000        1.0079           0
     953 0PR  65   LYS  CA   CT1    0.070000       12.0107           0
     954 0PR  65   LYS  HA   HB1    0.090000        1.0079           0
     955 0PR  65   LYS  CB   CT2   -0.180000       12.0107           0
     956 0PR  65   LYS  HB1  HA2    0.090000        1.0079           0
     957 0PR  65   LYS  HB2  HA2    0.090000        1.0079           0
     958 0PR  65   LYS  CG   CT2   -0.180000       12.0107           0
     959 0PR  65   LYS  HG1  HA2    0.090000        1.0079           0
     960 0PR  65   LYS  HG2  HA2    0.090000        1.0079           0
     961 0PR  65   LYS  CD   CT2   -0.180000       12.0107           0
     962 0PR  65   LYS  HD1  HA2    0.090000        1.0079           0
     963 0PR  65   LYS  HD2  HA2    0.090000        1.0079           0
     964 0PR  65   LYS  CE   CT2    0.210000       12.0107           0
     965 0PR  65   LYS  HE1  HA2    0.050000        1.0079           0
     966 0PR  65   LYS  HE2  HA2    0.050000        1.0079           0
     967 0PR  65   LYS  NZ   NH3   -0.300000       14.0067           0
     968 0PR  65   LYS  HZ1  HC     0.330000        1.0079           0
     969 0PR  65   LYS  HZ2  HC     0.330000        1.0079           0
     970 0PR  65   LYS  HZ3  HC     0.330000        1.0079           0
     971 0PR  65   LYS  C    C      0.510000       12.0107           0
     972 0PR  65   LYS  O    O     -0.510000       15.9994           0
     973 0PR  66   ASN  N    NH1   -0.470000       14.0067           0
     974 0PR  66   ASN  HN   H      0.310000        1.0079           0
     975 0PR  66   ASN  CA   CT1    0.070000       12.0107           0
     976 0PR  66   ASN  HA   HB1    0.090000        1.0079           0
     977 0PR  66   ASN  CB   CT2   -0.180000       12.0107           0
     978 0PR  66   ASN  HB1  HA2    0.090000        1.0079           0
     979 0PR  66   ASN  HB2  HA2    0.090000        1.0079           0
     980 0PR  66   ASN  CG   CC     0.550000       12.0107           0
     981 0PR  66   ASN  OD1  O     -0.550000       15.9994           0
     982 0PR  66   ASN  ND2  NH2   -0.620000       14.0067           0
     983 0PR  66   ASN  HD21 H      0.320000        1.0079           0
     984 0PR  66   ASN  HD22 H      0.300000        1.0079           0
     985 0PR  66   ASN  C    C      0.510000       12.0107           0
     986 0PR  66   ASN  O    O     -0.510000       15.9994           0
     987 0PR  67   LEU  N    NH1   -0.470000       14.0067           0
     988 0PR  67   LEU  HN   H      0.310000        1.0079           0
     989 0PR  67   LEU  CA   CT1    0.070000       12.0107           0
     990 0PR  67   LEU  HA   HB1    0.090000        1.0079           0
     991 0PR  67   LEU  CB   CT2   -0.180000       12.0107           0
     992 0PR  67   LEU  HB1  HA2    0.090000        1.0079           0
     993 0PR  67   LEU  HB2  HA2    0.090000        1.0079           0
     994 0PR  67   LEU  CG   CT1   -0.090000       12.0107           0
     995 0PR  67   LEU  HG   HA1    0.090000        1.0079           0
     996 0PR  67   LEU  CD1  CT3   -0.270000       12.0107           0
     997 0PR  67   LEU  HD11 HA3    0.090000        1.0079           0
     998 0PR  67   LEU  HD12 HA3    0.090000        1.0079           0
     999 0PR  67   LEU  HD13 HA3    0.090000        1.0079           0
    1000 0PR  67   LEU  CD2  CT3   -0.270000       12.0107           0
    1001 0PR  67   LEU  HD21 HA3    0.090000        1.0079           0
    1002 0PR  67   LEU  HD22 HA3    0.090000        1.0079           0
    1003 0PR  67   LEU  HD23 HA3    0.090000        1.0079           0
    1004 0PR  67   LEU  C    C      0.510000       12.0107           0
    1005 0PR  67   LEU  O    O     -0.510000       15.9994           0
    1006 0PR  68   CYS  N    NH1   -0.470000       14.0067           0
    1007 0PR  68   CYS  HN   H      0.310000        1.0079           0
    1008 0PR  68   CYS  CA   CT1    0.070000       12.0107           0
    1009 0PR  68   CYS  HA   HB1    0.090000        1.0079           0
    1010 0PR  68   CYS  CB   CT2   -0.110000       12.0107           0
    1011 0PR  68   CYS  HB1  HA2    0.090000        1.0079           0
    1012 0PR  68   CYS  HB2  HA2    0.090000        1.0079           0
    1013 0PR  68   CYS  SG   S     -0.230000       32.0650           0
    1014 0PR  68   CYS  HG1  HS     0.160000        1.0079           0
    1015 0PR  68   CYS  C    C      0.510000       12.0107           0
    1016 0PR  68   CYS  O    O     -0.510000       15.9994           0
    1017 0PR  69   GLN  N    NH1   -0.470000       14.0067           0
    1018 0PR  69   GLN  HN   H      0.310000        1.0079           0
    1019 0PR  69   GLN  CA   CT1    0.070000       12.0107           0
    1020 0PR  69   GLN  HA   HB1    0.090000        1.0079           0
    1021 0PR  69   GLN  CB   CT2   -0.180000       12.0107           0
    1022 0PR  69   GLN  HB1  HA2    0.090000        1.0079           0
    1023 0PR  69   GLN  HB2  HA2    0.090000        1.0079           0
    1024 0PR  69   GLN  CG   CT2   -0.180000       12.0107           0
    1025 0PR  69   GLN  HG1  HA2    0.090000        1.0079           0
    1026 0PR  69   GLN  HG2  HA2    0.090000        1.0079           0
    1027 0PR  69   GLN  CD   CC     0.550000       12.0107           0
    1028 0PR  69   GLN  OE1  O     -0.550000       15.9994           0
    1029 0PR  69   GLN  NE2  NH2   -0.620000       14.0067           0
    1030 0PR  69   GLN  HE21 H      0.320000        1.0079           0
    1031 0PR  69   GLN  HE22 H      0.300000        1.0079           0
    1032 0PR  69   GLN  C    C      0.510000       12.0107           0
    1033 0PR  69   GLN  O    O     -0.510000       15.9994           0
    1034 0PR  70   LEU  N    NH1   -0.470000       14.0067           0
    1035 0PR  70   LEU  HN   H      0.310000        1.0079           0
    1036 0PR  70   LEU  CA   CT1    0.070000       12.0107           0
    1037 0PR  70   LEU  HA   HB1    0.090000        1.0079           0
    1038 0PR  70   LEU  CB   CT2   -0.180000       12.0107           0
    1039 0PR  70   LEU  HB1  HA2    0.090000        1.0079           0
    1040 0PR  70   LEU  HB2  HA2    0.090000        1.0079           0
    1041 0PR  70   LEU  CG   CT1   -0.090000       12.0107           0
    1042 0PR  70   LEU  HG   HA1    0.090000        1.0079           0
    1043 0PR  70   LEU  CD1  CT3   -0.270000       12.0107           0
    1044 0PR  70   LEU  HD11 HA3    0.090000        1.0079           0
    1045 0PR  70   LEU  HD12 HA3    0.090000        1.0079           0
    1046 0PR  70   LEU  HD13 HA3    0.090000        1.0079           0
    1047 0PR  70   LEU  CD2  CT3   -0.270000       12.0107           0
    1048 0PR  70   LEU  HD21 HA3    0.090000        1.0079           0
    1049 0PR  70   LEU  HD22 HA3    0.090000        1.0079           0
    1050 0PR  70   LEU  HD23 HA3    0.090000        1.0079           0
    1051 0PR  70   LEU  C    C      0.510000       12.0107           0
    1052 0PR  70   LEU  O    O     -0.510000       15.9994           0
    1053 0PR  71   GLY  N    NH1   -0.470000       14.0067           0
    1054 0PR  71   GLY  HN   H      0.310000        1.0079           0
    1055 0PR  71   GLY  CA   CT2   -0.020000       12.0107           0
    1056 0PR  71   GLY  HA1  HB2    0.090000        1.0079           0
    1057 0PR  71   GLY  HA2  HB2    0.090000        1.0079           0
    1058 0PR  71   GLY  C    C      0.510000       12.0107           0
    1059 0PR  71   GLY  O    O     -0.510000       15.9994           0
    1060 0PR  72   SER  N    NH1   -0.470000       14.0067           0
    1061 0PR  72   SER  HN   H      0.310000        1.0079           0
    1062 0PR  72   SER  CA   CT1    0.070000       12.0107           0
    1063 0PR  72   SER  HA   HB1    0.090000        1.0079           0
    1064 0PR  72   SER  CB   CT2    0.050000       12.0107           0
    1065 0PR  72   SER  HB1  HA2    0.090000        1.0079           0
    1066 0PR  72   SER  HB2  HA2    0.090000        1.0079           0
    1067 0PR  72   SER  OG   OH1   -0.660000       15.9994           0
    1068 0PR  72   SER  HG1  H      0.430000        1.0079           0
    1069 0PR  72   SER  C    C      0.510000       12.0107           0
    1070 0PR  72   SER  O    O     -0.510000       15.9994           0
    1071 0PR  73   CYS  N    NH1   -0.470000       14.0067           0
    1072 0PR  73   CYS  HN   H      0.310000        1.0079           0
    1073 0PR  73   CYS  CA   CT1    0.070000       12.0107           0
    1074 0PR  73   CYS  HA   HB1    0.090000        1.0079           0
    1075 0PR  73   CYS  CB   CT2   -0.110000       12.0107           0
    1076 0PR  73   CYS  HB1  HA2    0.090000        1.0079           0
    1077 0PR  73   CYS  HB2  HA2    0.090000        1.0079           0
    1078 0PR  73   CYS  SG   S     -0.230000       32.0650           0
    1079 0PR  73   CYS  HG1  HS     0.160000        1.0079           0
    1080 0PR  73   CYS  C    C      0.510000       12.0107           0
    1081 0PR  73   CYS  O    O     -0.510000       15.9994           0
    1082 0PR  74   LEU  N    NH1   -0.470000       14.0067           0
    1083 0PR  74   LEU  HN   H      0.310000        1.0079           0
    1084 0PR  74   LEU  CA   CT1    0.070000       12.0107           0
    1085 0PR  74   LEU  HA   HB1    0.090000        1.0079           0
    1086 0PR  74   LEU  CB   CT2   -0.180000       12.0107           0
    1087 0PR  74   LEU  HB1  HA2    0.090000        1.0079           0
    1088 0PR  74   LEU  HB2  HA2    0.090000        1.0079           0
    1089 0PR  74   LEU  CG   CT1   -0.090000       12.0107           0
    1090 0PR  74   LEU  HG   HA1    0.090000        1.0079           0
    1091 0PR  74   LEU  CD1  CT3   -0.270000       12.0107           0
    1092 0PR  74   LEU  HD11 HA3    0.090000        1.0079           0
    1093 0PR  74   LEU  HD12 HA3    0.090000        1.0079           0
    1094 0PR  74   LEU  HD13 HA3    0.090000        1.0079           0
    1095 0PR  74   LEU  CD2  CT3   -0.270000       12.0107           0
    1096 0PR  74   LEU  HD21 HA3    0.090000        1.0079           0
    1097 0PR  74   LEU  HD22 HA3    0.090000        1.0079           0
    1098 0PR  74   LEU  HD23 HA3    0.090000        1.0079           0
    1099 0PR  74   LEU  C    C      0.510000       12.0107           0
    1100 0PR  74   LEU  O    O     -0.510000       15.9994           0
    1101 0PR  75   LEU  N    NH1   -0.470000       14.0067           0
    1102 0PR  75   LEU  HN   H      0.310000        1.0079           0
    1103 0PR  75   LEU  CA   CT1    0.070000       12.0107           0
    1104 0PR  75   LEU  HA   HB1    0.090000        1.0079           0
    1105 0PR  75   LEU  CB   CT2   -0.180000       12.0107           0
    1106 0PR  75   LEU  HB1  HA2    0.090000        1.0079           0
    1107 0PR  75   LEU  HB2  HA2    0.090000        1.0079           0
    1108 0PR  75   LEU  CG   CT1   -0.090000       12.0107           0
    1109 0PR  75   LEU  HG   HA1    0.090000        1.0079           0
    1110 0PR  75   LEU  CD1  CT3   -0.270000       12.0107           0
    1111 0PR  75   LEU  HD11 HA3    0.090000        1.0079           0
    1112 0PR  75   LEU  HD12 HA3    0.090000        1.0079           0
    1113 0PR  75   LEU  HD13 HA3    0.090000        1.0079           0
    1114 0PR  75   LEU  CD2  CT3   -0.270000       12.0107           0
    1115 0PR  75   LEU  HD21 HA3    0.090000        1.0079           0
    1116 0PR  75   LEU  HD22 HA3    0.090000        1.0079           0
    1117 0PR  75   LEU  HD23 HA3    0.090000        1.0079           0
    1118 0PR  75   LEU  C    C      0.510000       12.0107           0
    1119 0PR  75   LEU  O    O     -0.510000       15.9994           0
    1120 0PR  76   VAL  N    NH1   -0.470000       14.0067           0
    1121 0PR  76   VAL  HN   H      0.310000        1.0079           0
    1122 0PR  76   VAL  CA   CT1    0.070000       12.0107           0
    1123 0PR  76   VAL  HA   HB1    0.090000        1.0079           0
    1124 0PR  76   VAL  CB   CT1   -0.090000       12.0107           0
    1125 0PR  76   VAL  HB   HA1    0.090000        1.0079           0
    1126 0PR  76   VAL  CG1  CT3   -0.270000       12.0107           0
    1127 0PR  76   VAL  HG11 HA3    0.090000        1.0079           0
    1128 0PR  76   VAL  HG12 HA3    0.090000        1.0079           0
    1129 0PR  76   VAL  HG13 HA3    0.090000        1.0079           0
    1130 0PR  76   VAL  CG2  CT3   -0.270000       12.0107           0
    1131 0PR  76   VAL  HG21 HA3    0.090000        1.0079           0
    1132 0PR  76   VAL  HG22 HA3    0.090000        1.0079           0
    1133 0PR  76   VAL  HG23 HA3    0.090000        1.0079           0
    1134 0PR  76   VAL  C    C      0.510000       12.0107           0
    1135 0PR  76   VAL  O    O     -0.510000       15.9994           0
    1136 0PR  77   ILE  N    NH1   -0.470000       14.0067           0
    1137 0PR  77   ILE  HN   H      0.310000        1.0079           0
    1138 0PR  77   ILE  CA   CT1    0.070000       12.0107           0
    1139 0PR  77   ILE  HA   HB1    0.090000        1.0079           0
    1140 0PR  77   ILE  CB   CT1   -0.090000       12.0107           0
    1141 0PR  77   ILE  HB   HA1    0.090000        1.0079           0
    1142 0PR  77   ILE  CG2  CT3   -0.270000       12.0107           0
    1143 0PR  77   ILE  HG21 HA3    0.090000        1.0079           0
    1144 0PR  77   ILE  HG22 HA3    0.090000        1.0079           0
    1145 0PR  77   ILE  HG23 HA3    0.090000        1.0079           0
    1146 0PR  77   ILE  CG1  CT2   -0.180000       12.0107           0
    1147 0PR  77   ILE  HG11 HA2    0.090000        1.0079           0
    1148 0PR  77   ILE  HG12 HA2    0.090000        1.0079           0
    1149 0PR  77   ILE  CD   CT3   -0.270000       12.0107           0
    1150 0PR  77   ILE  HD1  HA3    0.090000        1.0079           0
    1151 0PR  77   ILE  HD2  HA3    0.090000        1.0079           0
    1152 0PR  77   ILE  HD3  HA3    0.090000        1.0079           0
    1153 0PR  77   ILE  C    C      0.510000       12.0107           0
    1154 0PR  77   ILE  O    O     -0.510000       15.9994           0
    1155 0PR  78   GLN  N    NH1   -0.470000       14.0067           0
    1156 0PR  78   GLN  HN   H      0.310000        1.0079           0
    1157 0PR  78   GLN  CA   CT1    0.070000       12.0107           0
    1158 0PR  78   GLN  HA   HB1    0.090000        1.0079           0
    1159 0PR  78   GLN  CB   CT2   -0.180000       12.0107           0
    1160 0PR  78   GLN  HB1  HA2    0.090000        1.0079           0
    1161 0PR  78   GLN  HB2  HA2    0.090000        1.0079           0
    1162 0PR  78   GLN  CG   CT2   -0.180000       12.0107           0
    1163 0PR  78   GLN  HG1  HA2    0.090000        1.0079           0
    1164 0PR  78   GLN  HG2  HA2    0.090000        1.0079           0
    1165 0PR  78   GLN  CD   CC     0.550000       12.0107           0
    1166 0PR  78   GLN  OE1  O     -0.550000       15.9994           0
    1167 0PR  78   GLN  NE2  NH2   -0.620000       14.0067           0
    1168 0PR  78   GLN  HE21 H      0.320000        1.0079           0
    1169 0PR  78   GLN  HE22 H      0.300000        1.0079           0
    1170 0PR  78   GLN  C    C      0.510000       12.0107           0
    1171 0PR  78   GLN  O    O     -0.510000       15.9994           0
    1172 0PR  79   GLY  N    NH1   -0.470000       14.0067           0
    1173 0PR  79   GLY  HN   H      0.310000        1.0079           0
    1174 0PR  79   GLY  CA   CT2   -0.020000       12.0107           0
    1175 0PR  79   GLY  HA1  HB2    0.090000        1.0079           0
    1176 0PR  79   GLY  HA2  HB2    0.090000        1.0079           0
    1177 0PR  79   GLY  C    C      0.510000       12.0107           0
    1178 0PR  79   GLY  O    O     -0.510000       15.9994           0
    1179 0PR  80   GLU  N    NH1   -0.470000       14.0067           0
    1180 0PR  80   GLU  HN   H      0.310000        1.0079           0
    1181 0PR  80   GLU  CA   CT1    0.070000       12.0107           0
    1182 0PR  80   GLU  HA   HB1    0.090000        1.0079           0
    1183 0PR  80   GLU  CB   CT2A  -0.180000       12.0107           0
    1184 0PR  80   GLU  HB1  HA2    0.090000        1.0079           0
    1185 0PR  80   GLU  HB2  HA2    0.090000        1.0079           0
    1186 0PR  80   GLU  CG   CT2   -0.280000       12.0107           0
    1187 0PR  80   GLU  HG1  HA2    0.090000        1.0079           0
    1188 0PR  80   GLU  HG2  HA2    0.090000        1.0079           0
    1189 0PR  80   GLU  CD   CC     0.620000       12.0107           0
    1190 0PR  80   GLU  OE1  OC    -0.760000       15.9994           0
    1191 0PR  80   GLU  OE2  OC    -0.760000       15.9994           0
    1192 0PR  80   GLU  C    C      0.510000       12.0107           0
    1193 0PR  80   GLU  O    O     -0.510000       15.9994           0
    1194 0PR  81   TYR  N    NH1   -0.470000       14.0067           0
    1195 0PR  81   TYR  HN   H      0.310000        1.0079           0
    1196 0PR  81   TYR  CA   CT1    0.070000       12.0107           0
    1197 0PR  81   TYR  HA   HB1    0.090000        1.0079           0
    1198 0PR  81   TYR  CB   CT2   -0.180000       12.0107           0
    1199 0PR  81   TYR  HB1  HA2    0.090000        1.0079           0
    1200 0PR  81   TYR  HB2  HA2    0.090000        1.0079           0
    1201 0PR  81   TYR  CG   CA     0.000000       12.0107           0
    1202 0PR  81   TYR  CD1  CA    -0.115000       12.0107           0
    1203 0PR  81   TYR  HD1  HP     0.115000        1.0079           0
    1204 0PR  81   TYR  CE1  CA    -0.115000       12.0107           0
    1205 0PR  81   TYR  HE1  HP     0.115000        1.0079           0
    1206 0PR  81   TYR  CZ   CA     0.110000       12.0107           0
    1207 0PR  81   TYR  OH   OH1   -0.540000       15.9994           0
    1208 0PR  81   TYR  HH   H      0.430000        1.0079           0
    1209 0PR  81   TYR  CD2  CA    -0.115000       12.0107           0
    1210 0PR  81   TYR  HD2  HP     0.115000        1.0079           0
    1211 0PR  81   TYR  CE2  CA    -0.115000       12.0107           0
    1212 0PR  81   TYR  HE2  HP     0.115000        1.0079           0
    1213 0PR  81   TYR  C    C      0.510000       12.0107           0
    1214 0PR  81   TYR  O    O     -0.510000       15.9994           0
    1215 0PR  82   GLU  N    NH1   -0.470000       14.0067           0
    1216 0PR  82   GLU  HN   H      0.310000        1.0079           0
    1217 0PR  82   GLU  CA   CT1    0.070000       12.0107           0
    1218 0PR  82   GLU  HA   HB1    0.090000        1.0079           0
    1219 0PR  82   GLU  CB   CT2A  -0.180000       12.0107           0
    1220 0PR  82   GLU  HB1  HA2    0.090000        1.0079           0
    1221 0PR  82   GLU  HB2  HA2    0.090000        1.0079           0
    1222 0PR  82   GLU  CG   CT2   -0.280000       12.0107           0
    1223 0PR  82   GLU  HG1  HA2    0.090000        1.0079           0
    1224 0PR  82   GLU  HG2  HA2    0.090000        1.0079           0
    1225 0PR  82   GLU  CD   CC     0.620000       12.0107           0
    1226 0PR  82   GLU  OE1  OC    -0.760000       15.9994           0
    1227 0PR  82   GLU  OE2  OC    -0.760000       15.9994           0
    1228 0PR  82   GLU  C    C      0.510000       12.0107           0
    1229 0PR  82   GLU  O    O     -0.510000       15.9994           0
    1230 0PR  83   THR  N    NH1   -0.470000       14.0067           0
    1231 0PR  83   THR  HN   H      0.310000        1.0079           0
    1232 0PR  83   THR  CA   CT1    0.070000       12.0107           0
    1233 0PR  83   THR  HA   HB1    0.090000        1.0079           0
    1234 0PR  83   THR  CB   CT1    0.140000       12.0107           0
    1235 0PR  83   THR  HB   HA1    0.090000        1.0079           0
    1236 0PR  83   THR  OG1  OH1   -0.660000       15.9994           0
    1237 0PR  83   THR  HG1  H      0.430000        1.0079           0
    1238 0PR  83   THR  CG2  CT3   -0.270000       12.0107           0
    1239 0PR  83   THR  HG21 HA3    0.090000        1.0079           0
    1240 0PR  83   THR  HG22 HA3    0.090000        1.0079           0
    1241 0PR  83   THR  HG23 HA3    0.090000        1.0079           0
    1242 0PR  83   THR  C    C      0.510000       12.0107           0
    1243 0PR  83   THR  O    O     -0.510000       15.9994           0
    1244 0PR  84   VAL  N    NH1   -0.470000       14.0067           0
    1245 0PR  84   VAL  HN   H      0.310000        1.0079           0
    1246 0PR  84   VAL  CA   CT1    0.070000       12.0107           0
    1247 0PR  84   VAL  HA   HB1    0.090000        1.0079           0
    1248 0PR  84   VAL  CB   CT1   -0.090000       12.0107           0
    1249 0PR  84   VAL  HB   HA1    0.090000        1.0079           0
    1250 0PR  84   VAL  CG1  CT3   -0.270000       12.0107           0
    1251 0PR  84   VAL  HG11 HA3    0.090000        1.0079           0
    1252 0PR  84   VAL  HG12 HA3    0.090000        1.0079           0
    1253 0PR  84   VAL  HG13 HA3    0.090000        1.0079           0
    1254 0PR  84   VAL  CG2  CT3   -0.270000       12.0107           0
    1255 0PR  84   VAL  HG21 HA3    0.090000        1.0079           0
    1256 0PR  84   VAL  HG22 HA3    0.090000        1.0079           0
    1257 0PR  84   VAL  HG23 HA3    0.090000        1.0079           0
    1258 0PR  84   VAL  C    C      0.510000       12.0107           0
    1259 0PR  84   VAL  O    O     -0.510000       15.9994           0
    1260 0PR  85   LEU  N    NH1   -0.470000       14.0067           0
    1261 0PR  85   LEU  HN   H      0.310000        1.0079           0
    1262 0PR  85   LEU  CA   CT1    0.070000       12.0107           0
    1263 0PR  85   LEU  HA   HB1    0.090000        1.0079           0
    1264 0PR  85   LEU  CB   CT2   -0.180000       12.0107           0
    1265 0PR  85   LEU  HB1  HA2    0.090000        1.0079           0
    1266 0PR  85   LEU  HB2  HA2    0.090000        1.0079           0
    1267 0PR  85   LEU  CG   CT1   -0.090000       12.0107           0
    1268 0PR  85   LEU  HG   HA1    0.090000        1.0079           0
    1269 0PR  85   LEU  CD1  CT3   -0.270000       12.0107           0
    1270 0PR  85   LEU  HD11 HA3    0.090000        1.0079           0
    1271 0PR  85   LEU  HD12 HA3    0.090000        1.0079           0
    1272 0PR  85   LEU  HD13 HA3    0.090000        1.0079           0
    1273 0PR  85   LEU  CD2  CT3   -0.270000       12.0107           0
    1274 0PR  85   LEU  HD21 HA3    0.090000        1.0079           0
    1275 0PR  85   LEU  HD22 HA3    0.090000        1.0079           0
    1276 0PR  85   LEU  HD23 HA3    0.090000        1.0079           0
    1277 0PR  85   LEU  C    C      0.510000       12.0107           0
    1278 0PR  85   LEU  O    O     -0.510000       15.9994           0
    1279 0PR  86   ARG  N    NH1   -0.470000       14.0067           0
    1280 0PR  86   ARG  HN   H      0.310000        1.0079           0
    1281 0PR  86   ARG  CA   CT1    0.070000       12.0107           0
    1282 0PR  86   ARG  HA   HB1    0.090000        1.0079           0
    1283 0PR  86   ARG  CB   CT2   -0.180000       12.0107           0
    1284 0PR  86   ARG  HB1  HA2    0.090000        1.0079           0
    1285 0PR  86   ARG  HB2  HA2    0.090000        1.0079           0
    1286 0PR  86   ARG  CG   CT2   -0.180000       12.0107           0
    1287 0PR  86   ARG  HG1  HA2    0.090000        1.0079           0
    1288 0PR  86   ARG  HG2  HA2    0.090000        1.0079           0
    1289 0PR  86   ARG  CD   CT2    0.200000       12.0107           0
    1290 0PR  86   ARG  HD1  HA2    0.090000        1.0079           0
    1291 0PR  86   ARG  HD2  HA2    0.090000        1.0079           0
    1292 0PR  86   ARG  NE   NC2   -0.700000       14.0067           0
    1293 0PR  86   ARG  HE   HC     0.440000        1.0079           0
    1294 0PR  86   ARG  CZ   C      0.640000       12.0107           0
    1295 0PR  86   ARG  NH1  NC2   -0.800000       14.0067           0
    1296 0PR  86   ARG  HH11 HC     0.460000        1.0079           0
    1297 0PR  86   ARG  HH12 HC     0.460000        1.0079           0
    1298 0PR  86   ARG  NH2  NC2   -0.800000       14.0067           0
    1299 0PR  86   ARG  HH21 HC     0.460000        1.0079           0
    1300 0PR  86   ARG  HH22 HC     0.460000        1.0079           0
    1301 0PR  86   ARG  C    C      0.510000       12.0107           0
    1302 0PR  86   ARG  O    O     -0.510000       15.9994           0
    1303 0PR  87   ASP  N    NH1   -0.470000       14.0067           0
    1304 0PR  87   ASP  HN   H      0.310000        1.0079           0
    1305 0PR  87   ASP  CA   CT1    0.070000       12.0107           0
    1306 0PR  87   ASP  HA   HB1    0.090000        1.0079           0
    1307 0PR  87   ASP  CB   CT2A  -0.280000       12.0107           0
    1308 0PR  87   ASP  HB1  HA2    0.090000        1.0079           0
    1309 0PR  87   ASP  HB2  HA2    0.090000        1.0079           0
    1310 0PR  87   ASP  CG   CC     0.620000       12.0107           0
    1311 0PR  87   ASP  OD1  OC    -0.760000       15.9994           0
    1312 0PR  87   ASP  OD2  OC    -0.760000       15.9994           0
    1313 0PR  87   ASP  C    C      0.510000       12.0107           0
    1314 0PR  87   ASP  O    O     -0.510000       15.9994           0
    1315 0PR  88   HSD  N    NH1   -0.470000       14.0067           0
    1316 0PR  88   HSD  HN   H      0.310000        1.0079           0
    1317 0PR  88   HSD  CA   CT1    0.070000       12.0107           0
    1318 0PR  88   HSD  HA   HB1    0.090000        1.0079           0
    1319 0PR  88   HSD  CB   CT2   -0.090000       12.0107           0
    1320 0PR  88   HSD  HB1  HA2    0.090000        1.0079           0
    1321 0PR  88   HSD  HB2  HA2    0.090000        1.0079           0
    1322 0PR  88   HSD  ND1  NR1   -0.360000       14.0067           0
    1323 0PR  88   HSD  HD1  H      0.320000        1.0079           0
    1324 0PR  88   HSD  CG   CPH1  -0.050000       12.0107           0
    1325 0PR  88   HSD  CE1  CPH2   0.250000       12.0107           0
    1326 0PR  88   HSD  HE1  HR1    0.130000        1.0079           0
    1327 0PR  88   HSD  NE2  NR2   -0.700000       14.0067           0
    1328 0PR  88   HSD  CD2  CPH1   0.220000       12.0107           0
    1329 0PR  88   HSD  HD2  HR3    0.100000        1.0079           0
    1330 0PR  88   HSD  C    C      0.510000       12.0107           0
    1331 0PR  88   HSD  O    O     -0.510000       15.9994           0
    1332 0PR  89   ILE  N    NH1   -0.470000       14.0067           0
    1333 0PR  89   ILE  HN   H      0.310000        1.0079           0
    1334 0PR  89   ILE  CA   CT1    0.070000       12.0107           0
    1335 0PR  89   ILE  HA   HB1    0.090000        1.0079           0
    1336 0PR  89   ILE  CB   CT1   -0.090000       12.0107           0
    1337 0PR  89   ILE  HB   HA1    0.090000        1.0079           0
    1338 0PR  89   ILE  CG2  CT3   -0.270000       12.0107           0
    1339 0PR  89   ILE  HG21 HA3    0.090000        1.0079           0
    1340 0PR  89   ILE  HG22 HA3    0.090000        1.0079           0
    1341 0PR  89   ILE  HG23 HA3    0.090000        1.0079           0
    1342 0PR  89   ILE  CG1  CT2   -0.180000       12.0107           0
    1343 0PR  89   ILE  HG11 HA2    0.090000        1.0079           0
    1344 0PR  89   ILE  HG12 HA2    0.090000        1.0079           0
    1345 0PR  89   ILE  CD   CT3   -0.270000       12.0107           0
    1346 0PR  89   ILE  HD1  HA3    0.090000        1.0079           0
    1347 0PR  89   ILE  HD2  HA3    0.090000        1.0079           0
    1348 0PR  89   ILE  HD3  HA3    0.090000        1.0079           0
    1349 0PR  89   ILE  C    C      0.510000       12.0107           0
    1350 0PR  89   ILE  O    O     -0.510000       15.9994           0
    1351 0PR  90   GLN  N    NH1   -0.470000       14.0067           0
    1352 0PR  90   GLN  HN   H      0.310000        1.0079           0
    1353 0PR  90   GLN  CA   CT1    0.070000       12.0107           0
    1354 0PR  90   GLN  HA   HB1    0.090000        1.0079           0
    1355 0PR  90   GLN  CB   CT2   -0.180000       12.0107           0
    1356 0PR  90   GLN  HB1  HA2    0.090000        1.0079           0
    1357 0PR  90   GLN  HB2  HA2    0.090000        1.0079           0
    1358 0PR  90   GLN  CG   CT2   -0.180000       12.0107           0
    1359 0PR  90   GLN  HG1  HA2    0.090000        1.0079           0
    1360 0PR  90   GLN  HG2  HA2    0.090000        1.0079           0
    1361 0PR  90   GLN  CD   CC     0.550000       12.0107           0
    1362 0PR  90   GLN  OE1  O     -0.550000       15.9994           0
    1363 0PR  90   GLN  NE2  NH2   -0.620000       14.0067           0
    1364 0PR  90   GLN  HE21 H      0.320000        1.0079           0
    1365 0PR  90   GLN  HE22 H      0.300000        1.0079           0
    1366 0PR  90   GLN  C    C      0.510000       12.0107           0
    1367 0PR  90   GLN  O    O     -0.510000       15.9994           0
    1368 0PR  91   LYS  N    NH1   -0.470000       14.0067           0
    1369 0PR  91   LYS  HN   H      0.310000        1.0079           0
    1370 0PR  91   LYS  CA   CT1    0.070000       12.0107           0
    1371 0PR  91   LYS  HA   HB1    0.090000        1.0079           0
    1372 0PR  91   LYS  CB   CT2   -0.180000       12.0107           0
    1373 0PR  91   LYS  HB1  HA2    0.090000        1.0079           0
    1374 0PR  91   LYS  HB2  HA2    0.090000        1.0079           0
    1375 0PR  91   LYS  CG   CT2   -0.180000       12.0107           0
    1376 0PR  91   LYS  HG1  HA2    0.090000        1.0079           0
    1377 0PR  91   LYS  HG2  HA2    0.090000        1.0079           0
    1378 0PR  91   LYS  CD   CT2   -0.180000       12.0107           0
    1379 0PR  91   LYS  HD1  HA2    0.090000        1.0079           0
    1380 0PR  91   LYS  HD2  HA2    0.090000        1.0079           0
    1381 0PR  91   LYS  CE   CT2    0.210000       12.0107           0
    1382 0PR  91   LYS  HE1  HA2    0.050000        1.0079           0
    1383 0PR  91   LYS  HE2  HA2    0.050000        1.0079           0
    1384 0PR  91   LYS  NZ   NH3   -0.300000       14.0067           0
    1385 0PR  91   LYS  HZ1  HC     0.330000        1.0079           0
    1386 0PR  91   LYS  HZ2  HC     0.330000        1.0079           0
    1387 0PR  91   LYS  HZ3  HC     0.330000        1.0079           0
    1388 0PR  91   LYS  C    C      0.510000       12.0107           0
    1389 0PR  91   LYS  O    O     -0.510000       15.9994           0
    1390 0PR  92   TRP  N    NH1   -0.470000       14.0067           0
    1391 0PR  92   TRP  HN   H      0.310000        1.0079           0
    1392 0PR  92   TRP  CA   CT1    0.070000       12.0107           0
    1393 0PR  92   TRP  HA   HB1    0.090000        1.0079           0
    1394 0PR  92   TRP  CB   CT2   -0.180000       12.0107           0
    1395 0PR  92   TRP  HB1  HA2    0.090000        1.0079           0
    1396 0PR  92   TRP  HB2  HA2    0.090000        1.0079           0
    1397 0PR  92   TRP  CG   CY    -0.030000       12.0107           0
    1398 0PR  92   TRP  CD1  CA    -0.150000       12.0107           0
    1399 0PR  92   TRP  HD1  HP     0.220000        1.0079           0
    1400 0PR  92   TRP  NE1  NY    -0.510000       14.0067           0
    1401 0PR  92   TRP  HE1  H      0.370000        1.0079           0
    1402 0PR  92   TRP  CE2  CPT    0.240000       12.0107           0
    1403 0PR  92   TRP  CD2  CPT    0.110000       12.0107           0
    1404 0PR  92   TRP  CE3  CAI   -0.250000       12.0107           0
    1405 0PR  92   TRP  HE3  HP     0.170000        1.0079           0
    1406 0PR  92   TRP  CZ3  CA    -0.200000       12.0107           0
    1407 0PR  92   TRP  HZ3  HP     0.140000        1.0079           0
    1408 0PR  92   TRP  CZ2  CAI   -0.270000       12.0107           0
    1409 0PR  92   TRP  HZ2  HP     0.160000        1.0079           0
    1410 0PR  92   TRP  CH2  CA    -0.140000       12.0107           0
    1411 0PR  92   TRP  HH2  HP     0.140000        1.0079           0
    1412 0PR  92   TRP  C    C      0.510000       12.0107           0
    1413 0PR  92   TRP  O    O     -0.510000       15.9994           0
    1414 0PR  93   SER  N    NH1   -0.470000       14.0067           0
    1415 0PR  93   SER  HN   H      0.310000        1.0079           0
    1416 0PR  93   SER  CA   CT1    0.070000       12.0107           0
    1417 0PR  93   SER  HA   HB1    0.090000        1.0079           0
    1418 0PR  93   SER  CB   CT2    0.050000       12.0107           0
    1419 0PR  93   SER  HB1  HA2    0.090000        1.0079           0
    1420 0PR  93   SER  HB2  HA2    0.090000        1.0079           0
    1421 0PR  93   SER  OG   OH1   -0.660000       15.9994           0
    1422 0PR  93   SER  HG1  H      0.430000        1.0079           0
    1423 0PR  93   SER  C    C      0.510000       12.0107           0
    1424 0PR  93   SER  O    O     -0.510000       15.9994           0
    1425 0PR  94   ILE  N    NH1   -0.470000       14.0067           0
    1426 0PR  94   ILE  HN   H      0.310000        1.0079           0
    1427 0PR  94   ILE  CA   CT1    0.070000       12.0107           0
    1428 0PR  94   ILE  HA   HB1    0.090000        1.0079           0
    1429 0PR  94   ILE  CB   CT1   -0.090000       12.0107           0
    1430 0PR  94   ILE  HB   HA1    0.090000        1.0079           0
    1431 0PR  94   ILE  CG2  CT3   -0.270000       12.0107           0
    1432 0PR  94   ILE  HG21 HA3    0.090000        1.0079           0
    1433 0PR  94   ILE  HG22 HA3    0.090000        1.0079           0
    1434 0PR  94   ILE  HG23 HA3    0.090000        1.0079           0
    1435 0PR  94   ILE  CG1  CT2   -0.180000       12.0107           0
    1436 0PR  94   ILE  HG11 HA2    0.090000        1.0079           0
    1437 0PR  94   ILE  HG12 HA2    0.090000        1.0079           0
    1438 0PR  94   ILE  CD   CT3   -0.270000       12.0107           0
    1439 0PR  94   ILE  HD1  HA3    0.090000        1.0079           0
    1440 0PR  94   ILE  HD2  HA3    0.090000        1.0079           0
    1441 0PR  94   ILE  HD3  HA3    0.090000        1.0079           0
    1442 0PR  94   ILE  C    C      0.510000       12.0107           0
    1443 0PR  94   ILE  O    O     -0.510000       15.9994           0
    1444 0PR  95   THR  N    NH1   -0.470000       14.0067           0
    1445 0PR  95   THR  HN   H      0.310000        1.0079           0
    1446 0PR  95   THR  CA   CT1    0.070000       12.0107           0
    1447 0PR  95   THR  HA   HB1    0.090000        1.0079           0
    1448 0PR  95   THR  CB   CT1    0.140000       12.0107           0
    1449 0PR  95   THR  HB   HA1    0.090000        1.0079           0
    1450 0PR  95   THR  OG1  OH1   -0.660000       15.9994           0
    1451 0PR  95   THR  HG1  H      0.430000        1.0079           0
    1452 0PR  95   THR  CG2  CT3   -0.270000       12.0107           0
    1453 0PR  95   THR  HG21 HA3    0.090000        1.0079           0
    1454 0PR  95   THR  HG22 HA3    0.090000        1.0079           0
    1455 0PR  95   THR  HG23 HA3    0.090000        1.0079           0
    1456 0PR  95   THR  C    C      0.510000       12.0107           0
    1457 0PR  95   THR  O    O     -0.510000       15.9994           0
    1458 0PR  96   GLN  N    NH1   -0.470000       14.0067           0
    1459 0PR  96   GLN  HN   H      0.310000        1.0079           0
    1460 0PR  96   GLN  CA   CT1    0.070000       12.0107           0
    1461 0PR  96   GLN  HA   HB1    0.090000        1.0079           0
    1462 0PR  96   GLN  CB   CT2   -0.180000       12.0107           0
    1463 0PR  96   GLN  HB1  HA2    0.090000        1.0079           0
    1464 0PR  96   GLN  HB2  HA2    0.090000        1.0079           0
    1465 0PR  96   GLN  CG   CT2   -0.180000       12.0107           0
    1466 0PR  96   GLN  HG1  HA2    0.090000        1.0079           0
    1467 0PR  96   GLN  HG2  HA2    0.090000        1.0079           0
    1468 0PR  96   GLN  CD   CC     0.550000       12.0107           0
    1469 0PR  96   GLN  OE1  O     -0.550000       15.9994           0
    1470 0PR  96   GLN  NE2  NH2   -0.620000       14.0067           0
    1471 0PR  96   GLN  HE21 H      0.320000        1.0079           0
    1472 0PR  96   GLN  HE22 H      0.300000        1.0079           0
    1473 0PR  96   GLN  C    C      0.510000       12.0107           0
    1474 0PR  96   GLN  O    O     -0.510000       15.9994           0
    1475 0PR  97   VAL  N    NH1   -0.470000       14.0067           0
    1476 0PR  97   VAL  HN   H      0.310000        1.0079           0
    1477 0PR  97   VAL  CA   CT1    0.070000       12.0107           0
    1478 0PR  97   VAL  HA   HB1    0.090000        1.0079           0
    1479 0PR  97   VAL  CB   CT1   -0.090000       12.0107           0
    1480 0PR  97   VAL  HB   HA1    0.090000        1.0079           0
    1481 0PR  97   VAL  CG1  CT3   -0.270000       12.0107           0
    1482 0PR  97   VAL  HG11 HA3    0.090000        1.0079           0
    1483 0PR  97   VAL  HG12 HA3    0.090000        1.0079           0
    1484 0PR  97   VAL  HG13 HA3    0.090000        1.0079           0
    1485 0PR  97   VAL  CG2  CT3   -0.270000       12.0107           0
    1486 0PR  97   VAL  HG21 HA3    0.090000        1.0079           0
    1487 0PR  97   VAL  HG22 HA3    0.090000        1.0079           0
    1488 0PR  97   VAL  HG23 HA3    0.090000        1.0079           0
    1489 0PR  97   VAL  C    C      0.510000       12.0107           0
    1490 0PR  97   VAL  O    O     -0.510000       15.9994           0
    1491 0PR  98   THR  N    NH1   -0.470000       14.0067           0
    1492 0PR  98   THR  HN   H      0.310000        1.0079           0
    1493 0PR  98   THR  CA   CT1    0.070000       12.0107           0
    1494 0PR  98   THR  HA   HB1    0.090000        1.0079           0
    1495 0PR  98   THR  CB   CT1    0.140000       12.0107           0
    1496 0PR  98   THR  HB   HA1    0.090000        1.0079           0
    1497 0PR  98   THR  OG1  OH1   -0.660000       15.9994           0
    1498 0PR  98   THR  HG1  H      0.430000        1.0079           0
    1499 0PR  98   THR  CG2  CT3   -0.270000       12.0107           0
    1500 0PR  98   THR  HG21 HA3    0.090000        1.0079           0
    1501 0PR  98   THR  HG22 HA3    0.090000        1.0079           0
    1502 0PR  98   THR  HG23 HA3    0.090000        1.0079           0
    1503 0PR  98   THR  C    C      0.510000       12.0107           0
    1504 0PR  98   THR  O    O     -0.510000       15.9994           0
    1505 0PR  99   LEU  N    NH1   -0.470000       14.0067           0
    1506 0PR  99   LEU  HN   H      0.310000        1.0079           0
    1507 0PR  99   LEU  CA   CT1    0.070000       12.0107           0
    1508 0PR  99   LEU  HA   HB1    0.090000        1.0079           0
    1509 0PR  99   LEU  CB   CT2   -0.180000       12.0107           0
    1510 0PR  99   LEU  HB1  HA2    0.090000        1.0079           0
    1511 0PR  99   LEU  HB2  HA2    0.090000        1.0079           0
    1512 0PR  99   LEU  CG   CT1   -0.090000       12.0107           0
    1513 0PR  99   LEU  HG   HA1    0.090000        1.0079           0
    1514 0PR  99   LEU  CD1  CT3   -0.270000       12.0107           0
    1515 0PR  99   LEU  HD11 HA3    0.090000        1.0079           0
    1516 0PR  99   LEU  HD12 HA3    0.090000        1.0079           0
    1517 0PR  99   LEU  HD13 HA3    0.090000        1.0079           0
    1518 0PR  99   LEU  CD2  CT3   -0.270000       12.0107           0
    1519 0PR  99   LEU  HD21 HA3    0.090000        1.0079           0
    1520 0PR  99   LEU  HD22 HA3    0.090000        1.0079           0
    1521 0PR  99   LEU  HD23 HA3    0.090000        1.0079           0
    1522 0PR  99   LEU  C    C      0.510000       12.0107           0
    1523 0PR  99   LEU  O    O     -0.510000       15.9994           0
    1524 0PR  100  ASP  N    NH1   -0.470000       14.0067           0
    1525 0PR  100  ASP  HN   H      0.310000        1.0079           0
    1526 0PR  100  ASP  CA   CT1    0.070000       12.0107           0
    1527 0PR  100  ASP  HA   HB1    0.090000        1.0079           0
    1528 0PR  100  ASP  CB   CT2A  -0.280000       12.0107           0
    1529 0PR  100  ASP  HB1  HA2    0.090000        1.0079           0
    1530 0PR  100  ASP  HB2  HA2    0.090000        1.0079           0
    1531 0PR  100  ASP  CG   CC     0.620000       12.0107           0
    1532 0PR  100  ASP  OD1  OC    -0.760000       15.9994           0
    1533 0PR  100  ASP  OD2  OC    -0.760000       15.9994           0
    1534 0PR  100  ASP  C    C      0.510000       12.0107           0
    1535 0PR  100  ASP  O    O     -0.510000       15.9994           0
    1536 0PR  101  ALA  N    NH1   -0.470000       14.0067           0
    1537 0PR  101  ALA  HN   H      0.310000        1.0079           0
    1538 0PR  101  ALA  CA   CT1    0.070000       12.0107           0
    1539 0PR  101  ALA  HA   HB1    0.090000        1.0079           0
    1540 0PR  101  ALA  CB   CT3   -0.270000       12.0107           0
    1541 0PR  101  ALA  HB1  HA3    0.090000        1.0079           0
    1542 0PR  101  ALA  HB2  HA3    0.090000        1.0079           0
    1543 0PR  101  ALA  HB3  HA3    0.090000        1.0079           0
    1544 0PR  101  ALA  C    C      0.510000       12.0107           0
    1545 0PR  101  ALA  O    O     -0.510000       15.9994           0
    1546 0PR  102  GLU  N    NH1   -0.470000       14.0067           0
    1547 0PR  102  GLU  HN   H      0.310000        1.0079           0
    1548 0PR  102  GLU  CA   CT1    0.070000       12.0107           0
    1549 0PR  102  GLU  HA   HB1    0.090000        1.0079           0
    1550 0PR  102  GLU  CB   CT2A  -0.180000       12.0107           0
    1551 0PR  102  GLU  HB1  HA2    0.090000        1.0079           0
    1552 0PR  102  GLU  HB2  HA2    0.090000        1.0079           0
    1553 0PR  102  GLU  CG   CT2   -0.280000       12.0107           0
    1554 0PR  102  GLU  HG1  HA2    0.090000        1.0079           0
    1555 0PR  102  GLU  HG2  HA2    0.090000        1.0079           0
    1556 0PR  102  GLU  CD   CC     0.620000       12.0107           0
    1557 0PR  102  GLU  OE1  OC    -0.760000       15.9994           0
    1558 0PR  102  GLU  OE2  OC    -0.760000       15.9994           0
    1559 0PR  102  GLU  C    C      0.510000       12.0107           0
    1560 0PR  102  GLU  O    O     -0.510000       15.9994           0
    1561 0PR  103  MET  N    NH1   -0.470000       14.0067           0
    1562 0PR  103  MET  HN   H      0.310000        1.0079           0
    1563 0PR  103  MET  CA   CT1    0.070000       12.0107           0
    1564 0PR  103  MET  HA   HB1    0.090000        1.0079           0
    1565 0PR  103  MET  CB   CT2   -0.180000       12.0107           0
    1566 0PR  103  MET  HB1  HA2    0.090000        1.0079           0
    1567 0PR  103  MET  HB2  HA2    0.090000        1.0079           0
    1568 0PR  103  MET  CG   CT2   -0.140000       12.0107           0
    1569 0PR  103  MET  HG1  HA2    0.090000        1.0079           0
    1570 0PR  103  MET  HG2  HA2    0.090000        1.0079           0
    1571 0PR  103  MET  SD   S     -0.090000       32.0650           0
    1572 0PR  103  MET  CE   CT3   -0.220000       12.0107           0
    1573 0PR  103  MET  HE1  HA3    0.090000        1.0079           0
    1574 0PR  103  MET  HE2  HA3    0.090000        1.0079           0
    1575 0PR  103  MET  HE3  HA3    0.090000        1.0079           0
    1576 0PR  103  MET  C    C      0.510000       12.0107           0
    1577 0PR  103  MET  O    O     -0.510000       15.9994           0
    1578 0PR  104  GLU  N    NH1   -0.470000       14.0067           0
    1579 0PR  104  GLU  HN   H      0.310000        1.0079           0
    1580 0PR  104  GLU  CA   CT1    0.070000       12.0107           0
    1581 0PR  104  GLU  HA   HB1    0.090000        1.0079           0
    1582 0PR  104  GLU  CB   CT2A  -0.180000       12.0107           0
    1583 0PR  104  GLU  HB1  HA2    0.090000        1.0079           0
    1584 0PR  104  GLU  HB2  HA2    0.090000        1.0079           0
    1585 0PR  104  GLU  CG   CT2   -0.280000       12.0107           0
    1586 0PR  104  GLU  HG1  HA2    0.090000        1.0079           0
    1587 0PR  104  GLU  HG2  HA2    0.090000        1.0079           0
    1588 0PR  104  GLU  CD   CC     0.620000       12.0107           0
    1589 0PR  104  GLU  OE1  OC    -0.760000       15.9994           0
    1590 0PR  104  GLU  OE2  OC    -0.760000       15.9994           0
    1591 0PR  104  GLU  C    C      0.510000       12.0107           0
    1592 0PR  104  GLU  O    O     -0.510000       15.9994           0
    1593 0PR  105  PRO  N    N     -0.290000       14.0067           0
    1594 0PR  105  PRO  CD   CP3    0.000000       12.0107           0
    1595 0PR  105  PRO  HD1  HA2    0.090000        1.0079           0
    1596 0PR  105  PRO  HD2  HA2    0.090000        1.0079           0
    1597 0PR  105  PRO  CA   CP1    0.020000       12.0107           0
    1598 0PR  105  PRO  HA   HB1    0.090000        1.0079           0
    1599 0PR  105  PRO  CB   CP2   -0.180000       12.0107           0
    1600 0PR  105  PRO  HB1  HA2    0.090000        1.0079           0
    1601 0PR  105  PRO  HB2  HA2    0.090000        1.0079           0
    1602 0PR  105  PRO  CG   CP2   -0.180000       12.0107           0
    1603 0PR  105  PRO  HG1  HA2    0.090000        1.0079           0
    1604 0PR  105  PRO  HG2  HA2    0.090000        1.0079           0
    1605 0PR  105  PRO  C    C      0.510000       12.0107           0
    1606 0PR  105  PRO  O    O     -0.510000       15.9994           0
    1607 0PR  106  PHE  N    NH1   -0.470000       14.0067           0
    1608 0PR  106  PHE  HN   H      0.310000        1.0079           0
    1609 0PR  106  PHE  CA   CT1    0.070000       12.0107           0
    1610 0PR  106  PHE  HA   HB1    0.090000        1.0079           0
    1611 0PR  106  PHE  CB   CT2   -0.180000       12.0107           0
    1612 0PR  106  PHE  HB1  HA2    0.090000        1.0079           0
    1613 0PR  106  PHE  HB2  HA2    0.090000        1.0079           0
    1614 0PR  106  PHE  CG   CA     0.000000       12.0107           0
    1615 0PR  106  PHE  CD1  CA    -0.115000       12.0107           0
    1616 0PR  106  PHE  HD1  HP     0.115000        1.0079           0
    1617 0PR  106  PHE  CE1  CA    -0.115000       12.0107           0
    1618 0PR  106  PHE  HE1  HP     0.115000        1.0079           0
    1619 0PR  106  PHE  CZ   CA    -0.115000       12.0107           0
    1620 0PR  106  PHE  HZ   HP     0.115000        1.0079           0
    1621 0PR  106  PHE  CD2  CA    -0.115000       12.0107           0
    1622 0PR  106  PHE  HD2  HP     0.115000        1.0079           0
    1623 0PR  106  PHE  CE2  CA    -0.115000       12.0107           0
    1624 0PR  106  PHE  HE2  HP     0.115000        1.0079           0
    1625 0PR  106  PHE  C    C      0.510000       12.0107           0
    1626 0PR  106  PHE  O    O     -0.510000       15.9994           0
    1627 0PR  107  TYR  N    NH1   -0.470000       14.0067           0
    1628 0PR  107  TYR  HN   H      0.310000        1.0079           0
    1629 0PR  107  TYR  CA   CT1    0.070000       12.0107           0
    1630 0PR  107  TYR  HA   HB1    0.090000        1.0079           0
    1631 0PR  107  TYR  CB   CT2   -0.180000       12.0107           0
    1632 0PR  107  TYR  HB1  HA2    0.090000        1.0079           0
    1633 0PR  107  TYR  HB2  HA2    0.090000        1.0079           0
    1634 0PR  107  TYR  CG   CA     0.000000       12.0107           0
    1635 0PR  107  TYR  CD1  CA    -0.115000       12.0107           0
    1636 0PR  107  TYR  HD1  HP     0.115000        1.0079           0
    1637 0PR  107  TYR  CE1  CA    -0.115000       12.0107           0
    1638 0PR  107  TYR  HE1  HP     0.115000        1.0079           0
    1639 0PR  107  TYR  CZ   CA     0.110000       12.0107           0
    1640 0PR  107  TYR  OH   OH1   -0.540000       15.9994           0
    1641 0PR  107  TYR  HH   H      0.430000        1.0079           0
    1642 0PR  107  TYR  CD2  CA    -0.115000       12.0107           0
    1643 0PR  107  TYR  HD2  HP     0.115000        1.0079           0
    1644 0PR  107  TYR  CE2  CA    -0.115000       12.0107           0
    1645 0PR  107  TYR  HE2  HP     0.115000        1.0079           0
    1646 0PR  107  TYR  C    C      0.510000       12.0107           0
    1647 0PR  107  TYR  O    O     -0.510000       15.9994           0
    1648 0PR  108  LYS  N    NH1   -0.470000       14.0067           0
    1649 0PR  108  LYS  HN   H      0.310000        1.0079           0
    1650 0PR  108  LYS  CA   CT1    0.070000       12.0107           0
    1651 0PR  108  LYS  HA   HB1    0.090000        1.0079           0
    1652 0PR  108  LYS  CB   CT2   -0.180000       12.0107           0
    1653 0PR  108  LYS  HB1  HA2    0.090000        1.0079           0
    1654 0PR  108  LYS  HB2  HA2    0.090000        1.0079           0
    1655 0PR  108  LYS  CG   CT2   -0.180000       12.0107           0
    1656 0PR  108  LYS  HG1  HA2    0.090000        1.0079           0
    1657 0PR  108  LYS  HG2  HA2    0.090000        1.0079           0
    1658 0PR  108  LYS  CD   CT2   -0.180000       12.0107           0
    1659 0PR  108  LYS  HD1  HA2    0.090000        1.0079           0
    1660 0PR  108  LYS  HD2  HA2    0.090000        1.0079           0
    1661 0PR  108  LYS  CE   CT2    0.210000       12.0107           0
    1662 0PR  108  LYS  HE1  HA2    0.050000        1.0079           0
    1663 0PR  108  LYS  HE2  HA2    0.050000        1.0079           0
    1664 0PR  108  LYS  NZ   NH3   -0.300000       14.0067           0
    1665 0PR  108  LYS  HZ1  HC     0.330000        1.0079           0
    1666 0PR  108  LYS  HZ2  HC     0.330000        1.0079           0
    1667 0PR  108  LYS  HZ3  HC     0.330000        1.0079           0
    1668 0PR  108  LYS  C    C      0.510000       12.0107           0
    1669 0PR  108  LYS  O    O     -0.510000       15.9994           0
    1670 0PR  109  GLU  N    NH1   -0.470000       14.0067           0
    1671 0PR  109  GLU  HN   H      0.310000        1.0079           0
    1672 0PR  109  GLU  CA   CT1    0.070000       12.0107           0
    1673 0PR  109  GLU  HA   HB1    0.090000        1.0079           0
    1674 0PR  109  GLU  CB   CT2A  -0.180000       12.0107           0
    1675 0PR  109  GLU  HB1  HA2    0.090000        1.0079           0
    1676 0PR  109  GLU  HB2  HA2    0.090000        1.0079           0
    1677 0PR  109  GLU  CG   CT2   -0.280000       12.0107           0
    1678 0PR  109  GLU  HG1  HA2    0.090000        1.0079           0
    1679 0PR  109  GLU  HG2  HA2    0.090000        1.0079           0
    1680 0PR  109  GLU  CD   CC     0.620000       12.0107           0
    1681 0PR  109  GLU  OE1  OC    -0.760000       15.9994           0
    1682 0PR  109  GLU  OE2  OC    -0.760000       15.9994           0
    1683 0PR  109  GLU  C    C      0.510000       12.0107           0
    1684 0PR  109  GLU  O    O     -0.510000       15.9994           0
    1685 0PR  110  MET  N    NH1   -0.470000       14.0067           0
    1686 0PR  110  MET  HN   H      0.310000        1.0079           0
    1687 0PR  110  MET  CA   CT1    0.070000       12.0107           0
    1688 0PR  110  MET  HA   HB1    0.090000        1.0079           0
    1689 0PR  110  MET  CB   CT2   -0.180000       12.0107           0
    1690 0PR  110  MET  HB1  HA2    0.090000        1.0079           0
    1691 0PR  110  MET  HB2  HA2    0.090000        1.0079           0
    1692 0PR  110  MET  CG   CT2   -0.140000       12.0107           0
    1693 0PR  110  MET  HG1  HA2    0.090000        1.0079           0
    1694 0PR  110  MET  HG2  HA2    0.090000        1.0079           0
    1695 0PR  110  MET  SD   S     -0.090000       32.0650           0
    1696 0PR  110  MET  CE   CT3   -0.220000       12.0107           0
    1697 0PR  110  MET  HE1  HA3    0.090000        1.0079           0
    1698 0PR  110  MET  HE2  HA3    0.090000        1.0079           0
    1699 0PR  110  MET  HE3  HA3    0.090000        1.0079           0
    1700 0PR  110  MET  C    C      0.510000       12.0107           0
    1701 0PR  110  MET  O    O     -0.510000       15.9994           0
    1702 0PR  111  GLU  N    NH1   -0.470000       14.0067           0
    1703 0PR  111  GLU  HN   H      0.310000        1.0079           0
    1704 0PR  111  GLU  CA   CT1    0.070000       12.0107           0
    1705 0PR  111  GLU  HA   HB1    0.090000        1.0079           0
    1706 0PR  111  GLU  CB   CT2A  -0.180000       12.0107           0
    1707 0PR  111  GLU  HB1  HA2    0.090000        1.0079           0
    1708 0PR  111  GLU  HB2  HA2    0.090000        1.0079           0
    1709 0PR  111  GLU  CG   CT2   -0.280000       12.0107           0
    1710 0PR  111  GLU  HG1  HA2    0.090000        1.0079           0
    1711 0PR  111  GLU  HG2  HA2    0.090000        1.0079           0
    1712 0PR  111  GLU  CD   CC     0.620000       12.0107           0
    1713 0PR  111  GLU  OE1  OC    -0.760000       15.9994           0
    1714 0PR  111  GLU  OE2  OC    -0.760000       15.9994           0
    1715 0PR  111  GLU  C    C      0.510000       12.0107           0
    1716 0PR  111  GLU  O    O     -0.510000       15.9994           0
    1717 0PR  112  ALA  N    NH1   -0.470000       14.0067           0
    1718 0PR  112  ALA  HN   H      0.310000        1.0079           0
    1719 0PR  112  ALA  CA   CT1    0.070000       12.0107           0
    1720 0PR  112  ALA  HA   HB1    0.090000        1.0079           0
    1721 0PR  112  ALA  CB   CT3   -0.270000       12.0107           0
    1722 0PR  112  ALA  HB1  HA3    0.090000        1.0079           0
    1723 0PR  112  ALA  HB2  HA3    0.090000        1.0079           0
    1724 0PR  112  ALA  HB3  HA3    0.090000        1.0079           0
    1725 0PR  112  ALA  C    C      0.510000       12.0107           0
    1726 0PR  112  ALA  O    O     -0.510000       15.9994           0
    1727 0PR  113  ASN  N    NH1   -0.470000       14.0067           0
    1728 0PR  113  ASN  HN   H      0.310000        1.0079           0
    1729 0PR  113  ASN  CA   CT1    0.070000       12.0107           0
    1730 0PR  113  ASN  HA   HB1    0.090000        1.0079           0
    1731 0PR  113  ASN  CB   CT2   -0.180000       12.0107           0
    1732 0PR  113  ASN  HB1  HA2    0.090000        1.0079           0
    1733 0PR  113  ASN  HB2  HA2    0.090000        1.0079           0
    1734 0PR  113  ASN  CG   CC     0.550000       12.0107           0
    1735 0PR  113  ASN  OD1  O     -0.550000       15.9994           0
    1736 0PR  113  ASN  ND2  NH2   -0.620000       14.0067           0
    1737 0PR  113  ASN  HD21 H      0.320000        1.0079           0
    1738 0PR  113  ASN  HD22 H      0.300000        1.0079           0
    1739 0PR  113  ASN  C    C      0.510000       12.0107           0
    1740 0PR  113  ASN  O    O     -0.510000       15.9994           0
    1741 0PR  114  ILE  N    NH1   -0.470000       14.0067           0
    1742 0PR  114  ILE  HN   H      0.310000        1.0079           0
    1743 0PR  114  ILE  CA   CT1    0.070000       12.0107           0
    1744 0PR  114  ILE  HA   HB1    0.090000        1.0079           0
    1745 0PR  114  ILE  CB   CT1   -0.090000       12.0107           0
    1746 0PR  114  ILE  HB   HA1    0.090000        1.0079           0
    1747 0PR  114  ILE  CG2  CT3   -0.270000       12.0107           0
    1748 0PR  114  ILE  HG21 HA3    0.090000        1.0079           0
    1749 0PR  114  ILE  HG22 HA3    0.090000        1.0079           0
    1750 0PR  114  ILE  HG23 HA3    0.090000        1.0079           0
    1751 0PR  114  ILE  CG1  CT2   -0.180000       12.0107           0
    1752 0PR  114  ILE  HG11 HA2    0.090000        1.0079           0
    1753 0PR  114  ILE  HG12 HA2    0.090000        1.0079           0
    1754 0PR  114  ILE  CD   CT3   -0.270000       12.0107           0
    1755 0PR  114  ILE  HD1  HA3    0.090000        1.0079           0
    1756 0PR  114  ILE  HD2  HA3    0.090000        1.0079           0
    1757 0PR  114  ILE  HD3  HA3    0.090000        1.0079           0
    1758 0PR  114  ILE  C    C      0.510000       12.0107           0
    1759 0PR  114  ILE  O    O     -0.510000       15.9994           0
    1760 0PR  115  GLN  N    NH1   -0.470000       14.0067           0
    1761 0PR  115  GLN  HN   H      0.310000        1.0079           0
    1762 0PR  115  GLN  CA   CT1    0.070000       12.0107           0
    1763 0PR  115  GLN  HA   HB1    0.090000        1.0079           0
    1764 0PR  115  GLN  CB   CT2   -0.180000       12.0107           0
    1765 0PR  115  GLN  HB1  HA2    0.090000        1.0079           0
    1766 0PR  115  GLN  HB2  HA2    0.090000        1.0079           0
    1767 0PR  115  GLN  CG   CT2   -0.180000       12.0107           0
    1768 0PR  115  GLN  HG1  HA2    0.090000        1.0079           0
    1769 0PR  115  GLN  HG2  HA2    0.090000        1.0079           0
    1770 0PR  115  GLN  CD   CC     0.550000       12.0107           0
    1771 0PR  115  GLN  OE1  O     -0.550000       15.9994           0
    1772 0PR  115  GLN  NE2  NH2   -0.620000       14.0067           0
    1773 0PR  115  GLN  HE21 H      0.320000        1.0079           0
    1774 0PR  115  GLN  HE22 H      0.300000        1.0079           0
    1775 0PR  115  GLN  C    C      0.510000       12.0107           0
    1776 0PR  115  GLN  O    O     -0.510000       15.9994           0
    1777 0PR  116  CYS  N    NH1   -0.470000       14.0067           0
    1778 0PR  116  CYS  HN   H      0.310000        1.0079           0
    1779 0PR  116  CYS  CA   CT1    0.070000       12.0107           0
    1780 0PR  116  CYS  HA   HB1    0.090000        1.0079           0
    1781 0PR  116  CYS  CB   CT2   -0.110000       12.0107           0
    1782 0PR  116  CYS  HB1  HA2    0.090000        1.0079           0
    1783 0PR  116  CYS  HB2  HA2    0.090000        1.0079           0
    1784 0PR  116  CYS  SG   S     -0.230000       32.0650           0
    1785 0PR  116  CYS  HG1  HS     0.160000        1.0079           0
    1786 0PR  116  CYS  C    C      0.510000       12.0107           0
    1787 0PR  116  CYS  O    O     -0.510000       15.9994           0
    1788 0PR  117  LEU  N    NH1   -0.470000       14.0067           0
    1789 0PR  117  LEU  HN   H      0.310000        1.0079           0
    1790 0PR  117  LEU  CA   CT1    0.070000       12.0107           0
    1791 0PR  117  LEU  HA   HB1    0.090000        1.0079           0
    1792 0PR  117  LEU  CB   CT2   -0.180000       12.0107           0
    1793 0PR  117  LEU  HB1  HA2    0.090000        1.0079           0
    1794 0PR  117  LEU  HB2  HA2    0.090000        1.0079           0
    1795 0PR  117  LEU  CG   CT1   -0.090000       12.0107           0
    1796 0PR  117  LEU  HG   HA1    0.090000        1.0079           0
    1797 0PR  117  LEU  CD1  CT3   -0.270000       12.0107           0
    1798 0PR  117  LEU  HD11 HA3    0.090000        1.0079           0
    1799 0PR  117  LEU  HD12 HA3    0.090000        1.0079           0
    1800 0PR  117  LEU  HD13 HA3    0.090000        1.0079           0
    1801 0PR  117  LEU  CD2  CT3   -0.270000       12.0107           0
    1802 0PR  117  LEU  HD21 HA3    0.090000        1.0079           0
    1803 0PR  117  LEU  HD22 HA3    0.090000        1.0079           0
    1804 0PR  117  LEU  HD23 HA3    0.090000        1.0079           0
    1805 0PR  117  LEU  C    C      0.510000       12.0107           0
    1806 0PR  117  LEU  O    O     -0.510000       15.9994           0
    1807 0PR  118  GLY  N    NH1   -0.470000       14.0067           0
    1808 0PR  118  GLY  HN   H      0.310000        1.0079           0
    1809 0PR  118  GLY  CA   CT2   -0.020000       12.0107           0
    1810 0PR  118  GLY  HA1  HB2    0.090000        1.0079           0
    1811 0PR  118  GLY  HA2  HB2    0.090000        1.0079           0
    1812 0PR  118  GLY  C    C      0.510000       12.0107           0
    1813 0PR  118  GLY  O    O     -0.510000       15.9994           0
    1814 0PR  119  ALA  N    NH1   -0.470000       14.0067           0
    1815 0PR  119  ALA  HN   H      0.310000        1.0079           0
    1816 0PR  119  ALA  CA   CT1    0.070000       12.0107           0
    1817 0PR  119  ALA  HA   HB1    0.090000        1.0079           0
    1818 0PR  119  ALA  CB   CT3   -0.270000       12.0107           0
    1819 0PR  119  ALA  HB1  HA3    0.090000        1.0079           0
    1820 0PR  119  ALA  HB2  HA3    0.090000        1.0079           0
    1821 0PR  119  ALA  HB3  HA3    0.090000        1.0079           0
    1822 0PR  119  ALA  C    C      0.510000       12.0107           0
    1823 0PR  119  ALA  O    O     -0.510000       15.9994           0
    1824 0PR  120  GLU  N    NH1   -0.470000       14.0067           0
    1825 0PR  120  GLU  HN   H      0.310000        1.0079           0
    1826 0PR  120  GLU  CA   CT1    0.070000       12.0107           0
    1827 0PR  120  GLU  HA   HB1    0.090000        1.0079           0
    1828 0PR  120  GLU  CB   CT2A  -0.180000       12.0107           0
    1829 0PR  120  GLU  HB1  HA2    0.090000        1.0079           0
    1830 0PR  120  GLU  HB2  HA2    0.090000        1.0079           0
    1831 0PR  120  GLU  CG   CT2   -0.280000       12.0107           0
    1832 0PR  120  GLU  HG1  HA2    0.090000        1.0079           0
    1833 0PR  120  GLU  HG2  HA2    0.090000        1.0079           0
    1834 0PR  120  GLU  CD   CC     0.620000       12.0107           0
    1835 0PR  120  GLU  OE1  OC    -0.760000       15.9994           0
    1836 0PR  120  GLU  OE2  OC    -0.760000       15.9994           0
    1837 0PR  120  GLU  C    C      0.510000       12.0107           0
    1838 0PR  120  GLU  O    O     -0.510000       15.9994           0
    1839 0PR  121  LEU  N    NH1   -0.470000       14.0067           0
    1840 0PR  121  LEU  HN   H      0.310000        1.0079           0
    1841 0PR  121  LEU  CA   CT1    0.070000       12.0107           0
    1842 0PR  121  LEU  HA   HB1    0.090000        1.0079           0
    1843 0PR  121  LEU  CB   CT2   -0.180000       12.0107           0
    1844 0PR  121  LEU  HB1  HA2    0.090000        1.0079           0
    1845 0PR  121  LEU  HB2  HA2    0.090000        1.0079           0
    1846 0PR  121  LEU  CG   CT1   -0.090000       12.0107           0
    1847 0PR  121  LEU  HG   HA1    0.090000        1.0079           0
    1848 0PR  121  LEU  CD1  CT3   -0.270000       12.0107           0
    1849 0PR  121  LEU  HD11 HA3    0.090000        1.0079           0
    1850 0PR  121  LEU  HD12 HA3    0.090000        1.0079           0
    1851 0PR  121  LEU  HD13 HA3    0.090000        1.0079           0
    1852 0PR  121  LEU  CD2  CT3   -0.270000       12.0107           0
    1853 0PR  121  LEU  HD21 HA3    0.090000        1.0079           0
    1854 0PR  121  LEU  HD22 HA3    0.090000        1.0079           0
    1855 0PR  121  LEU  HD23 HA3    0.090000        1.0079           0
    1856 0PR  121  LEU  C    C      0.510000       12.0107           0
    1857 0PR  121  LEU  O    O     -0.510000       15.9994           0
    1858 0PR  122  GLY  N    NH1   -0.470000       14.0067           0
    1859 0PR  122  GLY  HN   H      0.310000        1.0079           0
    1860 0PR  122  GLY  CA   CT2   -0.020000       12.0107           0
    1861 0PR  122  GLY  HA1  HB2    0.090000        1.0079           0
    1862 0PR  122  GLY  HA2  HB2    0.090000        1.0079           0
    1863 0PR  122  GLY  C    C      0.510000       12.0107           0
    1864 0PR  122  GLY  O    O     -0.510000       15.9994           0
    1865 0PR  123  PHE  N    NH1   -0.470000       14.0067           0
    1866 0PR  123  PHE  HN   H      0.310000        1.0079           0
    1867 0PR  123  PHE  CA   CT1    0.070000       12.0107           0
    1868 0PR  123  PHE  HA   HB1    0.090000        1.0079           0
    1869 0PR  123  PHE  CB   CT2   -0.180000       12.0107           0
    1870 0PR  123  PHE  HB1  HA2    0.090000        1.0079           0
    1871 0PR  123  PHE  HB2  HA2    0.090000        1.0079           0
    1872 0PR  123  PHE  CG   CA     0.000000       12.0107           0
    1873 0PR  123  PHE  CD1  CA    -0.115000       12.0107           0
    1874 0PR  123  PHE  HD1  HP     0.115000        1.0079           0
    1875 0PR  123  PHE  CE1  CA    -0.115000       12.0107           0
    1876 0PR  123  PHE  HE1  HP     0.115000        1.0079           0
    1877 0PR  123  PHE  CZ   CA    -0.115000       12.0107           0
    1878 0PR  123  PHE  HZ   HP     0.115000        1.0079           0
    1879 0PR  123  PHE  CD2  CA    -0.115000       12.0107           0
    1880 0PR  123  PHE  HD2  HP     0.115000        1.0079           0
    1881 0PR  123  PHE  CE2  CA    -0.115000       12.0107           0
    1882 0PR  123  PHE  HE2  HP     0.115000        1.0079           0
    1883 0PR  123  PHE  C    C      0.510000       12.0107           0
    1884 0PR  123  PHE  O    O     -0.510000       15.9994           0
    1885 0PR  124  GLU  N    NH1   -0.470000       14.0067           0
    1886 0PR  124  GLU  HN   H      0.310000        1.0079           0
    1887 0PR  124  GLU  CA   CT1    0.070000       12.0107           0
    1888 0PR  124  GLU  HA   HB1    0.090000        1.0079           0
    1889 0PR  124  GLU  CB   CT2A  -0.180000       12.0107           0
    1890 0PR  124  GLU  HB1  HA2    0.090000        1.0079           0
    1891 0PR  124  GLU  HB2  HA2    0.090000        1.0079           0
    1892 0PR  124  GLU  CG   CT2   -0.280000       12.0107           0
    1893 0PR  124  GLU  HG1  HA2    0.090000        1.0079           0
    1894 0PR  124  GLU  HG2  HA2    0.090000        1.0079           0
    1895 0PR  124  GLU  CD   CC     0.620000       12.0107           0
    1896 0PR  124  GLU  OE1  OC    -0.760000       15.9994           0
    1897 0PR  124  GLU  OE2  OC    -0.760000       15.9994           0
    1898 0PR  124  GLU  C    C      0.510000       12.0107           0
    1899 0PR  124  GLU  O    O     -0.510000       15.9994           0
    1900 0PR  125  VAL  N    NH1   -0.470000       14.0067           0
    1901 0PR  125  VAL  HN   H      0.310000        1.0079           0
    1902 0PR  125  VAL  CA   CT1    0.070000       12.0107           0
    1903 0PR  125  VAL  HA   HB1    0.090000        1.0079           0
    1904 0PR  125  VAL  CB   CT1   -0.090000       12.0107           0
    1905 0PR  125  VAL  HB   HA1    0.090000        1.0079           0
    1906 0PR  125  VAL  CG1  CT3   -0.270000       12.0107           0
    1907 0PR  125  VAL  HG11 HA3    0.090000        1.0079           0
    1908 0PR  125  VAL  HG12 HA3    0.090000        1.0079           0
    1909 0PR  125  VAL  HG13 HA3    0.090000        1.0079           0
    1910 0PR  125  VAL  CG2  CT3   -0.270000       12.0107           0
    1911 0PR  125  VAL  HG21 HA3    0.090000        1.0079           0
    1912 0PR  125  VAL  HG22 HA3    0.090000        1.0079           0
    1913 0PR  125  VAL  HG23 HA3    0.090000        1.0079           0
    1914 0PR  125  VAL  C    C      0.510000       12.0107           0
    1915 0PR  125  VAL  O    O     -0.510000       15.9994           0
    1916 0PR  126  LEU  N    NH1   -0.470000       14.0067           0
    1917 0PR  126  LEU  HN   H      0.310000        1.0079           0
    1918 0PR  126  LEU  CA   CT1    0.070000       12.0107           0
    1919 0PR  126  LEU  HA   HB1    0.090000        1.0079           0
    1920 0PR  126  LEU  CB   CT2   -0.180000       12.0107           0
    1921 0PR  126  LEU  HB1  HA2    0.090000        1.0079           0
    1922 0PR  126  LEU  HB2  HA2    0.090000        1.0079           0
    1923 0PR  126  LEU  CG   CT1   -0.090000       12.0107           0
    1924 0PR  126  LEU  HG   HA1    0.090000        1.0079           0
    1925 0PR  126  LEU  CD1  CT3   -0.270000       12.0107           0
    1926 0PR  126  LEU  HD11 HA3    0.090000        1.0079           0
    1927 0PR  126  LEU  HD12 HA3    0.090000        1.0079           0
    1928 0PR  126  LEU  HD13 HA3    0.090000        1.0079           0
    1929 0PR  126  LEU  CD2  CT3   -0.270000       12.0107           0
    1930 0PR  126  LEU  HD21 HA3    0.090000        1.0079           0
    1931 0PR  126  LEU  HD22 HA3    0.090000        1.0079           0
    1932 0PR  126  LEU  HD23 HA3    0.090000        1.0079           0
    1933 0PR  126  LEU  C    C      0.510000       12.0107           0
    1934 0PR  126  LEU  O    O     -0.510000       15.9994           0
    1935 0PR  127  SER  N    NH1   -0.470000       14.0067           0
    1936 0PR  127  SER  HN   H      0.310000        1.0079           0
    1937 0PR  127  SER  CA   CT1    0.070000       12.0107           0
    1938 0PR  127  SER  HA   HB1    0.090000        1.0079           0
    1939 0PR  127  SER  CB   CT2    0.050000       12.0107           0
    1940 0PR  127  SER  HB1  HA2    0.090000        1.0079           0
    1941 0PR  127  SER  HB2  HA2    0.090000        1.0079           0
    1942 0PR  127  SER  OG   OH1   -0.660000       15.9994           0
    1943 0PR  127  SER  HG1  H      0.430000        1.0079           0
    1944 0PR  127  SER  C    C      0.510000       12.0107           0
    1945 0PR  127  SER  O    O     -0.510000       15.9994           0
    1946 0PR  128  LEU  N    NH1   -0.470000       14.0067           0
    1947 0PR  128  LEU  HN   H      0.310000        1.0079           0
    1948 0PR  128  LEU  CA   CT1    0.070000       12.0107           0
    1949 0PR  128  LEU  HA   HB1    0.090000        1.0079           0
    1950 0PR  128  LEU  CB   CT2   -0.180000       12.0107           0
    1951 0PR  128  LEU  HB1  HA2    0.090000        1.0079           0
    1952 0PR  128  LEU  HB2  HA2    0.090000        1.0079           0
    1953 0PR  128  LEU  CG   CT1   -0.090000       12.0107           0
    1954 0PR  128  LEU  HG   HA1    0.090000        1.0079           0
    1955 0PR  128  LEU  CD1  CT3   -0.270000       12.0107           0
    1956 0PR  128  LEU  HD11 HA3    0.090000        1.0079           0
    1957 0PR  128  LEU  HD12 HA3    0.090000        1.0079           0
    1958 0PR  128  LEU  HD13 HA3    0.090000        1.0079           0
    1959 0PR  128  LEU  CD2  CT3   -0.270000       12.0107           0
    1960 0PR  128  LEU  HD21 HA3    0.090000        1.0079           0
    1961 0PR  128  LEU  HD22 HA3    0.090000        1.0079           0
    1962 0PR  128  LEU  HD23 HA3    0.090000        1.0079           0
    1963 0PR  128  LEU  C    C      0.510000       12.0107           0
    1964 0PR  128  LEU  O    O     -0.510000       15.9994           0
    1965 0PR  129  GLY  N    NH1   -0.470000       14.0067           0
    1966 0PR  129  GLY  HN   H      0.310000        1.0079           0
    1967 0PR  129  GLY  CA   CT2   -0.020000       12.0107           0
    1968 0PR  129  GLY  HA1  HB2    0.090000        1.0079           0
    1969 0PR  129  GLY  HA2  HB2    0.090000        1.0079           0
    1970 0PR  129  GLY  C    C      0.510000       12.0107           0
    1971 0PR  129  GLY  O    O     -0.510000       15.9994           0
    1972 0PR  130  SER  N    NH1   -0.470000       14.0067           0
    1973 0PR  130  SER  HN   H      0.310000        1.0079           0
    1974 0PR  130  SER  CA   CT1    0.070000       12.0107           0
    1975 0PR  130  SER  HA   HB1    0.090000        1.0079           0
    1976 0PR  130  SER  CB   CT2    0.050000       12.0107           0
    1977 0PR  130  SER  HB1  HA2    0.090000        1.0079           0
    1978 0PR  130  SER  HB2  HA2    0.090000        1.0079           0
    1979 0PR  130  SER  OG   OH1   -0.660000       15.9994           0
    1980 0PR  130  SER  HG1  H      0.430000        1.0079           0
    1981 0PR  130  SER  C    C      0.510000       12.0107           0
    1982 0PR  130  SER  O    O     -0.510000       15.9994           0
    1983 0PR  131  HSD  N    NH1   -0.470000       14.0067           0
    1984 0PR  131  HSD  HN   H      0.310000        1.0079           0
    1985 0PR  131  HSD  CA   CT1    0.070000       12.0107           0
    1986 0PR  131  HSD  HA   HB1    0.090000        1.0079           0
    1987 0PR  131  HSD  CB   CT2   -0.090000       12.0107           0
    1988 0PR  131  HSD  HB1  HA2    0.090000        1.0079           0
    1989 0PR  131  HSD  HB2  HA2    0.090000        1.0079           0
    1990 0PR  131  HSD  ND1  NR1   -0.360000       14.0067           0
    1991 0PR  131  HSD  HD1  H      0.320000        1.0079           0
    1992 0PR  131  HSD  CG   CPH1  -0.050000       12.0107           0
    1993 0PR  131  HSD  CE1  CPH2   0.250000       12.0107           0
    1994 0PR  131  HSD  HE1  HR1    0.130000        1.0079           0
    1995 0PR  131  HSD  NE2  NR2   -0.700000       14.0067           0
    1996 0PR  131  HSD  CD2  CPH1   0.220000       12.0107           0
    1997 0PR  131  HSD  HD2  HR3    0.100000        1.0079           0
    1998 0PR  131  HSD  C    C      0.510000       12.0107           0
    1999 0PR  131  HSD  O    O     -0.510000       15.9994           0
    2000 0PR  132  SER  N    NH1   -0.470000       14.0067           0
    2001 0PR  132  SER  HN   H      0.310000        1.0079           0
    2002 0PR  132  SER  CA   CT1    0.070000       12.0107           0
    2003 0PR  132  SER  HA   HB1    0.090000        1.0079           0
    2004 0PR  132  SER  CB   CT2    0.050000       12.0107           0
    2005 0PR  132  SER  HB1  HA2    0.090000        1.0079           0
    2006 0PR  132  SER  HB2  HA2    0.090000        1.0079           0
    2007 0PR  132  SER  OG   OH1   -0.660000       15.9994           0
    2008 0PR  132  SER  HG1  H      0.430000        1.0079           0
    2009 0PR  132  SER  C    C      0.510000       12.0107           0
    2010 0PR  132  SER  O    O     -0.510000       15.9994           0
    2011 0PR  133  LEU  N    NH1   -0.470000       14.0067           0
    2012 0PR  133  LEU  HN   H      0.310000        1.0079           0
    2013 0PR  133  LEU  CA   CT1    0.070000       12.0107           0
    2014 0PR  133  LEU  HA   HB1    0.090000        1.0079           0
    2015 0PR  133  LEU  CB   CT2   -0.180000       12.0107           0
    2016 0PR  133  LEU  HB1  HA2    0.090000        1.0079           0
    2017 0PR  133  LEU  HB2  HA2    0.090000        1.0079           0
    2018 0PR  133  LEU  CG   CT1   -0.090000       12.0107           0
    2019 0PR  133  LEU  HG   HA1    0.090000        1.0079           0
    2020 0PR  133  LEU  CD1  CT3   -0.270000       12.0107           0
    2021 0PR  133  LEU  HD11 HA3    0.090000        1.0079           0
    2022 0PR  133  LEU  HD12 HA3    0.090000        1.0079           0
    2023 0PR  133  LEU  HD13 HA3    0.090000        1.0079           0
    2024 0PR  133  LEU  CD2  CT3   -0.270000       12.0107           0
    2025 0PR  133  LEU  HD21 HA3    0.090000        1.0079           0
    2026 0PR  133  LEU  HD22 HA3    0.090000        1.0079           0
    2027 0PR  133  LEU  HD23 HA3    0.090000        1.0079           0
    2028 0PR  133  LEU  C    C      0.510000       12.0107           0
    2029 0PR  133  LEU  O    O     -0.510000       15.9994           0
    2030 0PR  134  TYR  N    NH1   -0.470000       14.0067           0
    2031 0PR  134  TYR  HN   H      0.310000        1.0079           0
    2032 0PR  134  TYR  CA   CT1    0.070000       12.0107           0
    2033 0PR  134  TYR  HA   HB1    0.090000        1.0079           0
    2034 0PR  134  TYR  CB   CT2   -0.180000       12.0107           0
    2035 0PR  134  TYR  HB1  HA2    0.090000        1.0079           0
    2036 0PR  134  TYR  HB2  HA2    0.090000        1.0079           0
    2037 0PR  134  TYR  CG   CA     0.000000       12.0107           0
    2038 0PR  134  TYR  CD1  CA    -0.115000       12.0107           0
    2039 0PR  134  TYR  HD1  HP     0.115000        1.0079           0
    2040 0PR  134  TYR  CE1  CA    -0.115000       12.0107           0
    2041 0PR  134  TYR  HE1  HP     0.115000        1.0079           0
    2042 0PR  134  TYR  CZ   CA     0.110000       12.0107           0
    2043 0PR  134  TYR  OH   OH1   -0.540000       15.9994           0
    2044 0PR  134  TYR  HH   H      0.430000        1.0079           0
    2045 0PR  134  TYR  CD2  CA    -0.115000       12.0107           0
    2046 0PR  134  TYR  HD2  HP     0.115000        1.0079           0
    2047 0PR  134  TYR  CE2  CA    -0.115000       12.0107           0
    2048 0PR  134  TYR  HE2  HP     0.115000        1.0079           0
    2049 0PR  134  TYR  C    C      0.510000       12.0107           0
    2050 0PR  134  TYR  O    O     -0.510000       15.9994           0
    2051 0PR  135  ASP  N    NH1   -0.470000       14.0067           0
    2052 0PR  135  ASP  HN   H      0.310000        1.0079           0
    2053 0PR  135  ASP  CA   CT1    0.070000       12.0107           0
    2054 0PR  135  ASP  HA   HB1    0.090000        1.0079           0
    2055 0PR  135  ASP  CB   CT2A  -0.280000       12.0107           0
    2056 0PR  135  ASP  HB1  HA2    0.090000        1.0079           0
    2057 0PR  135  ASP  HB2  HA2    0.090000        1.0079           0
    2058 0PR  135  ASP  CG   CC     0.620000       12.0107           0
    2059 0PR  135  ASP  OD1  OC    -0.760000       15.9994           0
    2060 0PR  135  ASP  OD2  OC    -0.760000       15.9994           0
    2061 0PR  135  ASP  C    C      0.510000       12.0107           0
    2062 0PR  135  ASP  O    O     -0.510000       15.9994           0
    2063 0PR  136  THR  N    NH1   -0.470000       14.0067           0
    2064 0PR  136  THR  HN   H      0.310000        1.0079           0
    2065 0PR  136  THR  CA   CT1    0.070000       12.0107           0
    2066 0PR  136  THR  HA   HB1    0.090000        1.0079           0
    2067 0PR  136  THR  CB   CT1    0.140000       12.0107           0
    2068 0PR  136  THR  HB   HA1    0.090000        1.0079           0
    2069 0PR  136  THR  OG1  OH1   -0.660000       15.9994           0
    2070 0PR  136  THR  HG1  H      0.430000        1.0079           0
    2071 0PR  136  THR  CG2  CT3   -0.270000       12.0107           0
    2072 0PR  136  THR  HG21 HA3    0.090000        1.0079           0
    2073 0PR  136  THR  HG22 HA3    0.090000        1.0079           0
    2074 0PR  136  THR  HG23 HA3    0.090000        1.0079           0
    2075 0PR  136  THR  C    C      0.510000       12.0107           0
    2076 0PR  136  THR  O    O     -0.510000       15.9994           0
    2077 0PR  137  GLN  N    NH1   -0.470000       14.0067           0
    2078 0PR  137  GLN  HN   H      0.310000        1.0079           0
    2079 0PR  137  GLN  CA   CT1    0.070000       12.0107           0
    2080 0PR  137  GLN  HA   HB1    0.090000        1.0079           0
    2081 0PR  137  GLN  CB   CT2   -0.180000       12.0107           0
    2082 0PR  137  GLN  HB1  HA2    0.090000        1.0079           0
    2083 0PR  137  GLN  HB2  HA2    0.090000        1.0079           0
    2084 0PR  137  GLN  CG   CT2   -0.180000       12.0107           0
    2085 0PR  137  GLN  HG1  HA2    0.090000        1.0079           0
    2086 0PR  137  GLN  HG2  HA2    0.090000        1.0079           0
    2087 0PR  137  GLN  CD   CC     0.550000       12.0107           0
    2088 0PR  137  GLN  OE1  O     -0.550000       15.9994           0
    2089 0PR  137  GLN  NE2  NH2   -0.620000       14.0067           0
    2090 0PR  137  GLN  HE21 H      0.320000        1.0079           0
    2091 0PR  137  GLN  HE22 H      0.300000        1.0079           0
    2092 0PR  137  GLN  C    C      0.510000       12.0107           0
    2093 0PR  137  GLN  O    O     -0.510000       15.9994           0
    2094 0PR  138  ARG  N    NH1   -0.470000       14.0067           0
    2095 0PR  138  ARG  HN   H      0.310000        1.0079           0
    2096 0PR  138  ARG  CA   CT1    0.070000       12.0107           0
    2097 0PR  138  ARG  HA   HB1    0.090000        1.0079           0
    2098 0PR  138  ARG  CB   CT2   -0.180000       12.0107           0
    2099 0PR  138  ARG  HB1  HA2    0.090000        1.0079           0
    2100 0PR  138  ARG  HB2  HA2    0.090000        1.0079           0
    2101 0PR  138  ARG  CG   CT2   -0.180000       12.0107           0
    2102 0PR  138  ARG  HG1  HA2    0.090000        1.0079           0
    2103 0PR  138  ARG  HG2  HA2    0.090000        1.0079           0
    2104 0PR  138  ARG  CD   CT2    0.200000       12.0107           0
    2105 0PR  138  ARG  HD1  HA2    0.090000        1.0079           0
    2106 0PR  138  ARG  HD2  HA2    0.090000        1.0079           0
    2107 0PR  138  ARG  NE   NC2   -0.700000       14.0067           0
    2108 0PR  138  ARG  HE   HC     0.440000        1.0079           0
    2109 0PR  138  ARG  CZ   C      0.640000       12.0107           0
    2110 0PR  138  ARG  NH1  NC2   -0.800000       14.0067           0
    2111 0PR  138  ARG  HH11 HC     0.460000        1.0079           0
    2112 0PR  138  ARG  HH12 HC     0.460000        1.0079           0
    2113 0PR  138  ARG  NH2  NC2   -0.800000       14.0067           0
    2114 0PR  138  ARG  HH21 HC     0.460000        1.0079           0
    2115 0PR  138  ARG  HH22 HC     0.460000        1.0079           0
    2116 0PR  138  ARG  C    C      0.510000       12.0107           0
    2117 0PR  138  ARG  O    O     -0.510000       15.9994           0
    2118 0PR  139  ILE  N    NH1   -0.470000       14.0067           0
    2119 0PR  139  ILE  HN   H      0.310000        1.0079           0
    2120 0PR  139  ILE  CA   CT1    0.070000       12.0107           0
    2121 0PR  139  ILE  HA   HB1    0.090000        1.0079           0
    2122 0PR  139  ILE  CB   CT1   -0.090000       12.0107           0
    2123 0PR  139  ILE  HB   HA1    0.090000        1.0079           0
    2124 0PR  139  ILE  CG2  CT3   -0.270000       12.0107           0
    2125 0PR  139  ILE  HG21 HA3    0.090000        1.0079           0
    2126 0PR  139  ILE  HG22 HA3    0.090000        1.0079           0
    2127 0PR  139  ILE  HG23 HA3    0.090000        1.0079           0
    2128 0PR  139  ILE  CG1  CT2   -0.180000       12.0107           0
    2129 0PR  139  ILE  HG11 HA2    0.090000        1.0079           0
    2130 0PR  139  ILE  HG12 HA2    0.090000        1.0079           0
    2131 0PR  139  ILE  CD   CT3   -0.270000       12.0107           0
    2132 0PR  139  ILE  HD1  HA3    0.090000        1.0079           0
    2133 0PR  139  ILE  HD2  HA3    0.090000        1.0079           0
    2134 0PR  139  ILE  HD3  HA3    0.090000        1.0079           0
    2135 0PR  139  ILE  C    C      0.510000       12.0107           0
    2136 0PR  139  ILE  O    O     -0.510000       15.9994           0
    2137 0PR  140  LEU  N    NH1   -0.470000       14.0067           0
    2138 0PR  140  LEU  HN   H      0.310000        1.0079           0
    2139 0PR  140  LEU  CA   CT1    0.070000       12.0107           0
    2140 0PR  140  LEU  HA   HB1    0.090000        1.0079           0
    2141 0PR  140  LEU  CB   CT2   -0.180000       12.0107           0
    2142 0PR  140  LEU  HB1  HA2    0.090000        1.0079           0
    2143 0PR  140  LEU  HB2  HA2    0.090000        1.0079           0
    2144 0PR  140  LEU  CG   CT1   -0.090000       12.0107           0
    2145 0PR  140  LEU  HG   HA1    0.090000        1.0079           0
    2146 0PR  140  LEU  CD1  CT3   -0.270000       12.0107           0
    2147 0PR  140  LEU  HD11 HA3    0.090000        1.0079           0
    2148 0PR  140  LEU  HD12 HA3    0.090000        1.0079           0
    2149 0PR  140  LEU  HD13 HA3    0.090000        1.0079           0
    2150 0PR  140  LEU  CD2  CT3   -0.270000       12.0107           0
    2151 0PR  140  LEU  HD21 HA3    0.090000        1.0079           0
    2152 0PR  140  LEU  HD22 HA3    0.090000        1.0079           0
    2153 0PR  140  LEU  HD23 HA3    0.090000        1.0079           0
    2154 0PR  140  LEU  C    C      0.510000       12.0107           0
    2155 0PR  140  LEU  O    O     -0.510000       15.9994           0
    2156 0PR  141  ASP  N    NH1   -0.470000       14.0067           0
    2157 0PR  141  ASP  HN   H      0.310000        1.0079           0
    2158 0PR  141  ASP  CA   CT1    0.070000       12.0107           0
    2159 0PR  141  ASP  HA   HB1    0.090000        1.0079           0
    2160 0PR  141  ASP  CB   CT2A  -0.280000       12.0107           0
    2161 0PR  141  ASP  HB1  HA2    0.090000        1.0079           0
    2162 0PR  141  ASP  HB2  HA2    0.090000        1.0079           0
    2163 0PR  141  ASP  CG   CC     0.620000       12.0107           0
    2164 0PR  141  ASP  OD1  OC    -0.760000       15.9994           0
    2165 0PR  141  ASP  OD2  OC    -0.760000       15.9994           0
    2166 0PR  141  ASP  C    C      0.510000       12.0107           0
    2167 0PR  141  ASP  O    O     -0.510000       15.9994           0
    2168 0PR  142  ILE  N    NH1   -0.470000       14.0067           0
    2169 0PR  142  ILE  HN   H      0.310000        1.0079           0
    2170 0PR  142  ILE  CA   CT1    0.070000       12.0107           0
    2171 0PR  142  ILE  HA   HB1    0.090000        1.0079           0
    2172 0PR  142  ILE  CB   CT1   -0.090000       12.0107           0
    2173 0PR  142  ILE  HB   HA1    0.090000        1.0079           0
    2174 0PR  142  ILE  CG2  CT3   -0.270000       12.0107           0
    2175 0PR  142  ILE  HG21 HA3    0.090000        1.0079           0
    2176 0PR  142  ILE  HG22 HA3    0.090000        1.0079           0
    2177 0PR  142  ILE  HG23 HA3    0.090000        1.0079           0
    2178 0PR  142  ILE  CG1  CT2   -0.180000       12.0107           0
    2179 0PR  142  ILE  HG11 HA2    0.090000        1.0079           0
    2180 0PR  142  ILE  HG12 HA2    0.090000        1.0079           0
    2181 0PR  142  ILE  CD   CT3   -0.270000       12.0107           0
    2182 0PR  142  ILE  HD1  HA3    0.090000        1.0079           0
    2183 0PR  142  ILE  HD2  HA3    0.090000        1.0079           0
    2184 0PR  142  ILE  HD3  HA3    0.090000        1.0079           0
    2185 0PR  142  ILE  C    C      0.510000       12.0107           0
    2186 0PR  142  ILE  O    O     -0.510000       15.9994           0
    2187 0PR  143  ASN  N    NH1   -0.470000       14.0067           0
    2188 0PR  143  ASN  HN   H      0.310000        1.0079           0
    2189 0PR  143  ASN  CA   CT1    0.070000       12.0107           0
    2190 0PR  143  ASN  HA   HB1    0.090000        1.0079           0
    2191 0PR  143  ASN  CB   CT2   -0.180000       12.0107           0
    2192 0PR  143  ASN  HB1  HA2    0.090000        1.0079           0
    2193 0PR  143  ASN  HB2  HA2    0.090000        1.0079           0
    2194 0PR  143  ASN  CG   CC     0.550000       12.0107           0
    2195 0PR  143  ASN  OD1  O     -0.550000       15.9994           0
    2196 0PR  143  ASN  ND2  NH2   -0.620000       14.0067           0
    2197 0PR  143  ASN  HD21 H      0.320000        1.0079           0
    2198 0PR  143  ASN  HD22 H      0.300000        1.0079           0
    2199 0PR  143  ASN  C    C      0.510000       12.0107           0
    2200 0PR  143  ASN  O    O     -0.510000       15.9994           0
    2201 0PR  144  GLY  N    NH1   -0.470000       14.0067           0
    2202 0PR  144  GLY  HN   H      0.310000        1.0079           0
    2203 0PR  144  GLY  CA   CT2   -0.020000       12.0107           0
    2204 0PR  144  GLY  HA1  HB2    0.090000        1.0079           0
    2205 0PR  144  GLY  HA2  HB2    0.090000        1.0079           0
    2206 0PR  144  GLY  C    C      0.510000       12.0107           0
    2207 0PR  144  GLY  O    O     -0.510000       15.9994           0
    2208 0PR  145  GLY  N    NH1   -0.470000       14.0067           0
    2209 0PR  145  GLY  HN   H      0.310000        1.0079           0
    2210 0PR  145  GLY  CA   CT2   -0.020000       12.0107           0
    2211 0PR  145  GLY  HA1  HB2    0.090000        1.0079           0
    2212 0PR  145  GLY  HA2  HB2    0.090000        1.0079           0
    2213 0PR  145  GLY  C    C      0.510000       12.0107           0
    2214 0PR  145  GLY  O    O     -0.510000       15.9994           0
    2215 0PR  146  SER  N    NH1   -0.470000       14.0067           0
    2216 0PR  146  SER  HN   H      0.310000        1.0079           0
    2217 0PR  146  SER  CA   CT1    0.070000       12.0107           0
    2218 0PR  146  SER  HA   HB1    0.090000        1.0079           0
    2219 0PR  146  SER  CB   CT2    0.050000       12.0107           0
    2220 0PR  146  SER  HB1  HA2    0.090000        1.0079           0
    2221 0PR  146  SER  HB2  HA2    0.090000        1.0079           0
    2222 0PR  146  SER  OG   OH1   -0.660000       15.9994           0
    2223 0PR  146  SER  HG1  H      0.430000        1.0079           0
    2224 0PR  146  SER  C    C      0.510000       12.0107           0
    2225 0PR  146  SER  O    O     -0.510000       15.9994           0
    2226 0PR  147  PRO  N    N     -0.290000       14.0067           0
    2227 0PR  147  PRO  CD   CP3    0.000000       12.0107           0
    2228 0PR  147  PRO  HD1  HA2    0.090000        1.0079           0
    2229 0PR  147  PRO  HD2  HA2    0.090000        1.0079           0
    2230 0PR  147  PRO  CA   CP1    0.020000       12.0107           0
    2231 0PR  147  PRO  HA   HB1    0.090000        1.0079           0
    2232 0PR  147  PRO  CB   CP2   -0.180000       12.0107           0
    2233 0PR  147  PRO  HB1  HA2    0.090000        1.0079           0
    2234 0PR  147  PRO  HB2  HA2    0.090000        1.0079           0
    2235 0PR  147  PRO  CG   CP2   -0.180000       12.0107           0
    2236 0PR  147  PRO  HG1  HA2    0.090000        1.0079           0
    2237 0PR  147  PRO  HG2  HA2    0.090000        1.0079           0
    2238 0PR  147  PRO  C    C      0.510000       12.0107           0
    2239 0PR  147  PRO  O    O     -0.510000       15.9994           0
    2240 0PR  148  PRO  N    N     -0.290000       14.0067           0
    2241 0PR  148  PRO  CD   CP3    0.000000       12.0107           0
    2242 0PR  148  PRO  HD1  HA2    0.090000        1.0079           0
    2243 0PR  148  PRO  HD2  HA2    0.090000        1.0079           0
    2244 0PR  148  PRO  CA   CP1    0.020000       12.0107           0
    2245 0PR  148  PRO  HA   HB1    0.090000        1.0079           0
    2246 0PR  148  PRO  CB   CP2   -0.180000       12.0107           0
    2247 0PR  148  PRO  HB1  HA2    0.090000        1.0079           0
    2248 0PR  148  PRO  HB2  HA2    0.090000        1.0079           0
    2249 0PR  148  PRO  CG   CP2   -0.180000       12.0107           0
    2250 0PR  148  PRO  HG1  HA2    0.090000        1.0079           0
    2251 0PR  148  PRO  HG2  HA2    0.090000        1.0079           0
    2252 0PR  148  PRO  C    C      0.510000       12.0107           0
    2253 0PR  148  PRO  O    O     -0.510000       15.9994           0
    2254 0PR  149  LEU  N    NH1   -0.470000       14.0067           0
    2255 0PR  149  LEU  HN   H      0.310000        1.0079           0
    2256 0PR  149  LEU  CA   CT1    0.070000       12.0107           0
    2257 0PR  149  LEU  HA   HB1    0.090000        1.0079           0
    2258 0PR  149  LEU  CB   CT2   -0.180000       12.0107           0
    2259 0PR  149  LEU  HB1  HA2    0.090000        1.0079           0
    2260 0PR  149  LEU  HB2  HA2    0.090000        1.0079           0
    2261 0PR  149  LEU  CG   CT1   -0.090000       12.0107           0
    2262 0PR  149  LEU  HG   HA1    0.090000        1.0079           0
    2263 0PR  149  LEU  CD1  CT3   -0.270000       12.0107           0
    2264 0PR  149  LEU  HD11 HA3    0.090000        1.0079           0
    2265 0PR  149  LEU  HD12 HA3    0.090000        1.0079           0
    2266 0PR  149  LEU  HD13 HA3    0.090000        1.0079           0
    2267 0PR  149  LEU  CD2  CT3   -0.270000       12.0107           0
    2268 0PR  149  LEU  HD21 HA3    0.090000        1.0079           0
    2269 0PR  149  LEU  HD22 HA3    0.090000        1.0079           0
    2270 0PR  149  LEU  HD23 HA3    0.090000        1.0079           0
    2271 0PR  149  LEU  C    C      0.510000       12.0107           0
    2272 0PR  149  LEU  O    O     -0.510000       15.9994           0
    2273 0PR  150  THR  N    NH1   -0.470000       14.0067           0
    2274 0PR  150  THR  HN   H      0.310000        1.0079           0
    2275 0PR  150  THR  CA   CT1    0.070000       12.0107           0
    2276 0PR  150  THR  HA   HB1    0.090000        1.0079           0
    2277 0PR  150  THR  CB   CT1    0.140000       12.0107           0
    2278 0PR  150  THR  HB   HA1    0.090000        1.0079           0
    2279 0PR  150  THR  OG1  OH1   -0.660000       15.9994           0
    2280 0PR  150  THR  HG1  H      0.430000        1.0079           0
    2281 0PR  150  THR  CG2  CT3   -0.270000       12.0107           0
    2282 0PR  150  THR  HG21 HA3    0.090000        1.0079           0
    2283 0PR  150  THR  HG22 HA3    0.090000        1.0079           0
    2284 0PR  150  THR  HG23 HA3    0.090000        1.0079           0
    2285 0PR  150  THR  C    C      0.510000       12.0107           0
    2286 0PR  150  THR  O    O     -0.510000       15.9994           0
    2287 0PR  151  TYR  N    NH1   -0.470000       14.0067           0
    2288 0PR  151  TYR  HN   H      0.310000        1.0079           0
    2289 0PR  151  TYR  CA   CT1    0.070000       12.0107           0
    2290 0PR  151  TYR  HA   HB1    0.090000        1.0079           0
    2291 0PR  151  TYR  CB   CT2   -0.180000       12.0107           0
    2292 0PR  151  TYR  HB1  HA2    0.090000        1.0079           0
    2293 0PR  151  TYR  HB2  HA2    0.090000        1.0079           0
    2294 0PR  151  TYR  CG   CA     0.000000       12.0107           0
    2295 0PR  151  TYR  CD1  CA    -0.115000       12.0107           0
    2296 0PR  151  TYR  HD1  HP     0.115000        1.0079           0
    2297 0PR  151  TYR  CE1  CA    -0.115000       12.0107           0
    2298 0PR  151  TYR  HE1  HP     0.115000        1.0079           0
    2299 0PR  151  TYR  CZ   CA     0.110000       12.0107           0
    2300 0PR  151  TYR  OH   OH1   -0.540000       15.9994           0
    2301 0PR  151  TYR  HH   H      0.430000        1.0079           0
    2302 0PR  151  TYR  CD2  CA    -0.115000       12.0107           0
    2303 0PR  151  TYR  HD2  HP     0.115000        1.0079           0
    2304 0PR  151  TYR  CE2  CA    -0.115000       12.0107           0
    2305 0PR  151  TYR  HE2  HP     0.115000        1.0079           0
    2306 0PR  151  TYR  C    C      0.510000       12.0107           0
    2307 0PR  151  TYR  O    O     -0.510000       15.9994           0
    2308 0PR  152  LYS  N    NH1   -0.470000       14.0067           0
    2309 0PR  152  LYS  HN   H      0.310000        1.0079           0
    2310 0PR  152  LYS  CA   CT1    0.070000       12.0107           0
    2311 0PR  152  LYS  HA   HB1    0.090000        1.0079           0
    2312 0PR  152  LYS  CB   CT2   -0.180000       12.0107           0
    2313 0PR  152  LYS  HB1  HA2    0.090000        1.0079           0
    2314 0PR  152  LYS  HB2  HA2    0.090000        1.0079           0
    2315 0PR  152  LYS  CG   CT2   -0.180000       12.0107           0
    2316 0PR  152  LYS  HG1  HA2    0.090000        1.0079           0
    2317 0PR  152  LYS  HG2  HA2    0.090000        1.0079           0
    2318 0PR  152  LYS  CD   CT2   -0.180000       12.0107           0
    2319 0PR  152  LYS  HD1  HA2    0.090000        1.0079           0
    2320 0PR  152  LYS  HD2  HA2    0.090000        1.0079           0
    2321 0PR  152  LYS  CE   CT2    0.210000       12.0107           0
    2322 0PR  152  LYS  HE1  HA2    0.050000        1.0079           0
    2323 0PR  152  LYS  HE2  HA2    0.050000        1.0079           0
    2324 0PR  152  LYS  NZ   NH3   -0.300000       14.0067           0
    2325 0PR  152  LYS  HZ1  HC     0.330000        1.0079           0
    2326 0PR  152  LYS  HZ2  HC     0.330000        1.0079           0
    2327 0PR  152  LYS  HZ3  HC     0.330000        1.0079           0
    2328 0PR  152  LYS  C    C      0.510000       12.0107           0
    2329 0PR  152  LYS  O    O     -0.510000       15.9994           0
    2330 0PR  153  ARG  N    NH1   -0.470000       14.0067           0
    2331 0PR  153  ARG  HN   H      0.310000        1.0079           0
    2332 0PR  153  ARG  CA   CT1    0.070000       12.0107           0
    2333 0PR  153  ARG  HA   HB1    0.090000        1.0079           0
    2334 0PR  153  ARG  CB   CT2   -0.180000       12.0107           0
    2335 0PR  153  ARG  HB1  HA2    0.090000        1.0079           0
    2336 0PR  153  ARG  HB2  HA2    0.090000        1.0079           0
    2337 0PR  153  ARG  CG   CT2   -0.180000       12.0107           0
    2338 0PR  153  ARG  HG1  HA2    0.090000        1.0079           0
    2339 0PR  153  ARG  HG2  HA2    0.090000        1.0079           0
    2340 0PR  153  ARG  CD   CT2    0.200000       12.0107           0
    2341 0PR  153  ARG  HD1  HA2    0.090000        1.0079           0
    2342 0PR  153  ARG  HD2  HA2    0.090000        1.0079           0
    2343 0PR  153  ARG  NE   NC2   -0.700000       14.0067           0
    2344 0PR  153  ARG  HE   HC     0.440000        1.0079           0
    2345 0PR  153  ARG  CZ   C      0.640000       12.0107           0
    2346 0PR  153  ARG  NH1  NC2   -0.800000       14.0067           0
    2347 0PR  153  ARG  HH11 HC     0.460000        1.0079           0
    2348 0PR  153  ARG  HH12 HC     0.460000        1.0079           0
    2349 0PR  153  ARG  NH2  NC2   -0.800000       14.0067           0
    2350 0PR  153  ARG  HH21 HC     0.460000        1.0079           0
    2351 0PR  153  ARG  HH22 HC     0.460000        1.0079           0
    2352 0PR  153  ARG  C    C      0.510000       12.0107           0
    2353 0PR  153  ARG  O    O     -0.510000       15.9994           0
    2354 0PR  154  PHE  N    NH1   -0.470000       14.0067           0
    2355 0PR  154  PHE  HN   H      0.310000        1.0079           0
    2356 0PR  154  PHE  CA   CT1    0.070000       12.0107           0
    2357 0PR  154  PHE  HA   HB1    0.090000        1.0079           0
    2358 0PR  154  PHE  CB   CT2   -0.180000       12.0107           0
    2359 0PR  154  PHE  HB1  HA2    0.090000        1.0079           0
    2360 0PR  154  PHE  HB2  HA2    0.090000        1.0079           0
    2361 0PR  154  PHE  CG   CA     0.000000       12.0107           0
    2362 0PR  154  PHE  CD1  CA    -0.115000       12.0107           0
    2363 0PR  154  PHE  HD1  HP     0.115000        1.0079           0
    2364 0PR  154  PHE  CE1  CA    -0.115000       12.0107           0
    2365 0PR  154  PHE  HE1  HP     0.115000        1.0079           0
    2366 0PR  154  PHE  CZ   CA    -0.115000       12.0107           0
    2367 0PR  154  PHE  HZ   HP     0.115000        1.0079           0
    2368 0PR  154  PHE  CD2  CA    -0.115000       12.0107           0
    2369 0PR  154  PHE  HD2  HP     0.115000        1.0079           0
    2370 0PR  154  PHE  CE2  CA    -0.115000       12.0107           0
    2371 0PR  154  PHE  HE2  HP     0.115000        1.0079           0
    2372 0PR  154  PHE  C    C      0.510000       12.0107           0
    2373 0PR  154  PHE  O    O     -0.510000       15.9994           0
    2374 0PR  155  LEU  N    NH1   -0.470000       14.0067           0
    2375 0PR  155  LEU  HN   H      0.310000        1.0079           0
    2376 0PR  155  LEU  CA   CT1    0.070000       12.0107           0
    2377 0PR  155  LEU  HA   HB1    0.090000        1.0079           0
    2378 0PR  155  LEU  CB   CT2   -0.180000       12.0107           0
    2379 0PR  155  LEU  HB1  HA2    0.090000        1.0079           0
    2380 0PR  155  LEU  HB2  HA2    0.090000        1.0079           0
    2381 0PR  155  LEU  CG   CT1   -0.090000       12.0107           0
    2382 0PR  155  LEU  HG   HA1    0.090000        1.0079           0
    2383 0PR  155  LEU  CD1  CT3   -0.270000       12.0107           0
    2384 0PR  155  LEU  HD11 HA3    0.090000        1.0079           0
    2385 0PR  155  LEU  HD12 HA3    0.090000        1.0079           0
    2386 0PR  155  LEU  HD13 HA3    0.090000        1.0079           0
    2387 0PR  155  LEU  CD2  CT3   -0.270000       12.0107           0
    2388 0PR  155  LEU  HD21 HA3    0.090000        1.0079           0
    2389 0PR  155  LEU  HD22 HA3    0.090000        1.0079           0
    2390 0PR  155  LEU  HD23 HA3    0.090000        1.0079           0
    2391 0PR  155  LEU  C    C      0.510000       12.0107           0
    2392 0PR  155  LEU  O    O     -0.510000       15.9994           0
    2393 0PR  156  HSD  N    NH1   -0.470000       14.0067           0
    2394 0PR  156  HSD  HN   H      0.310000        1.0079           0
    2395 0PR  156  HSD  CA   CT1    0.070000       12.0107           0
    2396 0PR  156  HSD  HA   HB1    0.090000        1.0079           0
    2397 0PR  156  HSD  CB   CT2   -0.090000       12.0107           0
    2398 0PR  156  HSD  HB1  HA2    0.090000        1.0079           0
    2399 0PR  156  HSD  HB2  HA2    0.090000        1.0079           0
    2400 0PR  156  HSD  ND1  NR1   -0.360000       14.0067           0
    2401 0PR  156  HSD  HD1  H      0.320000        1.0079           0
    2402 0PR  156  HSD  CG   CPH1  -0.050000       12.0107           0
    2403 0PR  156  HSD  CE1  CPH2   0.250000       12.0107           0
    2404 0PR  156  HSD  HE1  HR1    0.130000        1.0079           0
    2405 0PR  156  HSD  NE2  NR2   -0.700000       14.0067           0
    2406 0PR  156  HSD  CD2  CPH1   0.220000       12.0107           0
    2407 0PR  156  HSD  HD2  HR3    0.100000        1.0079           0
    2408 0PR  156  HSD  C    C      0.510000       12.0107           0
    2409 0PR  156  HSD  O    O     -0.510000       15.9994           0
    2410 0PR  157  ILE  N    NH1   -0.470000       14.0067           0
    2411 0PR  157  ILE  HN   H      0.310000        1.0079           0
    2412 0PR  157  ILE  CA   CT1    0.070000       12.0107           0
    2413 0PR  157  ILE  HA   HB1    0.090000        1.0079           0
    2414 0PR  157  ILE  CB   CT1   -0.090000       12.0107           0
    2415 0PR  157  ILE  HB   HA1    0.090000        1.0079           0
    2416 0PR  157  ILE  CG2  CT3   -0.270000       12.0107           0
    2417 0PR  157  ILE  HG21 HA3    0.090000        1.0079           0
    2418 0PR  157  ILE  HG22 HA3    0.090000        1.0079           0
    2419 0PR  157  ILE  HG23 HA3    0.090000        1.0079           0
    2420 0PR  157  ILE  CG1  CT2   -0.180000       12.0107           0
    2421 0PR  157  ILE  HG11 HA2    0.090000        1.0079           0
    2422 0PR  157  ILE  HG12 HA2    0.090000        1.0079           0
    2423 0PR  157  ILE  CD   CT3   -0.270000       12.0107           0
    2424 0PR  157  ILE  HD1  HA3    0.090000        1.0079           0
    2425 0PR  157  ILE  HD2  HA3    0.090000        1.0079           0
    2426 0PR  157  ILE  HD3  HA3    0.090000        1.0079           0
    2427 0PR  157  ILE  C    C      0.510000       12.0107           0
    2428 0PR  157  ILE  O    O     -0.510000       15.9994           0
    2429 0PR  158  LEU  N    NH1   -0.470000       14.0067           0
    2430 0PR  158  LEU  HN   H      0.310000        1.0079           0
    2431 0PR  158  LEU  CA   CT1    0.070000       12.0107           0
    2432 0PR  158  LEU  HA   HB1    0.090000        1.0079           0
    2433 0PR  158  LEU  CB   CT2   -0.180000       12.0107           0
    2434 0PR  158  LEU  HB1  HA2    0.090000        1.0079           0
    2435 0PR  158  LEU  HB2  HA2    0.090000        1.0079           0
    2436 0PR  158  LEU  CG   CT1   -0.090000       12.0107           0
    2437 0PR  158  LEU  HG   HA1    0.090000        1.0079           0
    2438 0PR  158  LEU  CD1  CT3   -0.270000       12.0107           0
    2439 0PR  158  LEU  HD11 HA3    0.090000        1.0079           0
    2440 0PR  158  LEU  HD12 HA3    0.090000        1.0079           0
    2441 0PR  158  LEU  HD13 HA3    0.090000        1.0079           0
    2442 0PR  158  LEU  CD2  CT3   -0.270000       12.0107           0
    2443 0PR  158  LEU  HD21 HA3    0.090000        1.0079           0
    2444 0PR  158  LEU  HD22 HA3    0.090000        1.0079           0
    2445 0PR  158  LEU  HD23 HA3    0.090000        1.0079           0
    2446 0PR  158  LEU  C    C      0.510000       12.0107           0
    2447 0PR  158  LEU  O    O     -0.510000       15.9994           0
    2448 0PR  159  SER  N    NH1   -0.470000       14.0067           0
    2449 0PR  159  SER  HN   H      0.310000        1.0079           0
    2450 0PR  159  SER  CA   CT1    0.070000       12.0107           0
    2451 0PR  159  SER  HA   HB1    0.090000        1.0079           0
    2452 0PR  159  SER  CB   CT2    0.050000       12.0107           0
    2453 0PR  159  SER  HB1  HA2    0.090000        1.0079           0
    2454 0PR  159  SER  HB2  HA2    0.090000        1.0079           0
    2455 0PR  159  SER  OG   OH1   -0.660000       15.9994           0
    2456 0PR  159  SER  HG1  H      0.430000        1.0079           0
    2457 0PR  159  SER  C    C      0.510000       12.0107           0
    2458 0PR  159  SER  O    O     -0.510000       15.9994           0
    2459 0PR  160  LEU  N    NH1   -0.470000       14.0067           0
    2460 0PR  160  LEU  HN   H      0.310000        1.0079           0
    2461 0PR  160  LEU  CA   CT1    0.070000       12.0107           0
    2462 0PR  160  LEU  HA   HB1    0.090000        1.0079           0
    2463 0PR  160  LEU  CB   CT2   -0.180000       12.0107           0
    2464 0PR  160  LEU  HB1  HA2    0.090000        1.0079           0
    2465 0PR  160  LEU  HB2  HA2    0.090000        1.0079           0
    2466 0PR  160  LEU  CG   CT1   -0.090000       12.0107           0
    2467 0PR  160  LEU  HG   HA1    0.090000        1.0079           0
    2468 0PR  160  LEU  CD1  CT3   -0.270000       12.0107           0
    2469 0PR  160  LEU  HD11 HA3    0.090000        1.0079           0
    2470 0PR  160  LEU  HD12 HA3    0.090000        1.0079           0
    2471 0PR  160  LEU  HD13 HA3    0.090000        1.0079           0
    2472 0PR  160  LEU  CD2  CT3   -0.270000       12.0107           0
    2473 0PR  160  LEU  HD21 HA3    0.090000        1.0079           0
    2474 0PR  160  LEU  HD22 HA3    0.090000        1.0079           0
    2475 0PR  160  LEU  HD23 HA3    0.090000        1.0079           0
    2476 0PR  160  LEU  C    C      0.510000       12.0107           0
    2477 0PR  160  LEU  O    O     -0.510000       15.9994           0
    2478 0PR  161  LEU  N    NH1   -0.470000       14.0067           0
    2479 0PR  161  LEU  HN   H      0.310000        1.0079           0
    2480 0PR  161  LEU  CA   CT1    0.070000       12.0107           0
    2481 0PR  161  LEU  HA   HB1    0.090000        1.0079           0
    2482 0PR  161  LEU  CB   CT2   -0.180000       12.0107           0
    2483 0PR  161  LEU  HB1  HA2    0.090000        1.0079           0
    2484 0PR  161  LEU  HB2  HA2    0.090000        1.0079           0
    2485 0PR  161  LEU  CG   CT1   -0.090000       12.0107           0
    2486 0PR  161  LEU  HG   HA1    0.090000        1.0079           0
    2487 0PR  161  LEU  CD1  CT3   -0.270000       12.0107           0
    2488 0PR  161  LEU  HD11 HA3    0.090000        1.0079           0
    2489 0PR  161  LEU  HD12 HA3    0.090000        1.0079           0
    2490 0PR  161  LEU  HD13 HA3    0.090000        1.0079           0
    2491 0PR  161  LEU  CD2  CT3   -0.270000       12.0107           0
    2492 0PR  161  LEU  HD21 HA3    0.090000        1.0079           0
    2493 0PR  161  LEU  HD22 HA3    0.090000        1.0079           0
    2494 0PR  161  LEU  HD23 HA3    0.090000        1.0079           0
    2495 0PR  161  LEU  C    C      0.510000       12.0107           0
    2496 0PR  161  LEU  O    O     -0.510000       15.9994           0
    2497 0PR  162  GLY  N    NH1   -0.470000       14.0067           0
    2498 0PR  162  GLY  HN   H      0.310000        1.0079           0
    2499 0PR  162  GLY  CA   CT2   -0.020000       12.0107           0
    2500 0PR  162  GLY  HA1  HB2    0.090000        1.0079           0
    2501 0PR  162  GLY  HA2  HB2    0.090000        1.0079           0
    2502 0PR  162  GLY  C    C      0.510000       12.0107           0
    2503 0PR  162  GLY  O    O     -0.510000       15.9994           0
    2504 0PR  163  ASP  N    NH1   -0.470000       14.0067           0
    2505 0PR  163  ASP  HN   H      0.310000        1.0079           0
    2506 0PR  163  ASP  CA   CT1    0.070000       12.0107           0
    2507 0PR  163  ASP  HA   HB1    0.090000        1.0079           0
    2508 0PR  163  ASP  CB   CT2A  -0.280000       12.0107           0
    2509 0PR  163  ASP  HB1  HA2    0.090000        1.0079           0
    2510 0PR  163  ASP  HB2  HA2    0.090000        1.0079           0
    2511 0PR  163  ASP  CG   CC     0.620000       12.0107           0
    2512 0PR  163  ASP  OD1  OC    -0.760000       15.9994           0
    2513 0PR  163  ASP  OD2  OC    -0.760000       15.9994           0
    2514 0PR  163  ASP  C    C      0.510000       12.0107           0
    2515 0PR  163  ASP  O    O     -0.510000       15.9994           0
    2516 0PR  164  PRO  N    N     -0.290000       14.0067           0
    2517 0PR  164  PRO  CD   CP3    0.000000       12.0107           0
    2518 0PR  164  PRO  HD1  HA2    0.090000        1.0079           0
    2519 0PR  164  PRO  HD2  HA2    0.090000        1.0079           0
    2520 0PR  164  PRO  CA   CP1    0.020000       12.0107           0
    2521 0PR  164  PRO  HA   HB1    0.090000        1.0079           0
    2522 0PR  164  PRO  CB   CP2   -0.180000       12.0107           0
    2523 0PR  164  PRO  HB1  HA2    0.090000        1.0079           0
    2524 0PR  164  PRO  HB2  HA2    0.090000        1.0079           0
    2525 0PR  164  PRO  CG   CP2   -0.180000       12.0107           0
    2526 0PR  164  PRO  HG1  HA2    0.090000        1.0079           0
    2527 0PR  164  PRO  HG2  HA2    0.090000        1.0079           0
    2528 0PR  164  PRO  C    C      0.510000       12.0107           0
    2529 0PR  164  PRO  O    O     -0.510000       15.9994           0
    2530 0PR  165  GLU  N    NH1   -0.470000       14.0067           0
    2531 0PR  165  GLU  HN   H      0.310000        1.0079           0
    2532 0PR  165  GLU  CA   CT1    0.070000       12.0107           0
    2533 0PR  165  GLU  HA   HB1    0.090000        1.0079           0
    2534 0PR  165  GLU  CB   CT2A  -0.180000       12.0107           0
    2535 0PR  165  GLU  HB1  HA2    0.090000        1.0079           0
    2536 0PR  165  GLU  HB2  HA2    0.090000        1.0079           0
    2537 0PR  165  GLU  CG   CT2   -0.280000       12.0107           0
    2538 0PR  165  GLU  HG1  HA2    0.090000        1.0079           0
    2539 0PR  165  GLU  HG2  HA2    0.090000        1.0079           0
    2540 0PR  165  GLU  CD   CC     0.620000       12.0107           0
    2541 0PR  165  GLU  OE1  OC    -0.760000       15.9994           0
    2542 0PR  165  GLU  OE2  OC    -0.760000       15.9994           0
    2543 0PR  165  GLU  C    C      0.510000       12.0107           0
    2544 0PR  165  GLU  O    O     -0.510000       15.9994           0
    2545 0PR  166  VAL  N    NH1   -0.470000       14.0067           0
    2546 0PR  166  VAL  HN   H      0.310000        1.0079           0
    2547 0PR  166  VAL  CA   CT1    0.070000       12.0107           0
    2548 0PR  166  VAL  HA   HB1    0.090000        1.0079           0
    2549 0PR  166  VAL  CB   CT1   -0.090000       12.0107           0
    2550 0PR  166  VAL  HB   HA1    0.090000        1.0079           0
    2551 0PR  166  VAL  CG1  CT3   -0.270000       12.0107           0
    2552 0PR  166  VAL  HG11 HA3    0.090000        1.0079           0
    2553 0PR  166  VAL  HG12 HA3    0.090000        1.0079           0
    2554 0PR  166  VAL  HG13 HA3    0.090000        1.0079           0
    2555 0PR  166  VAL  CG2  CT3   -0.270000       12.0107           0
    2556 0PR  166  VAL  HG21 HA3    0.090000        1.0079           0
    2557 0PR  166  VAL  HG22 HA3    0.090000        1.0079           0
    2558 0PR  166  VAL  HG23 HA3    0.090000        1.0079           0
    2559 0PR  166  VAL  C    C      0.510000       12.0107           0
    2560 0PR  166  VAL  O    O     -0.510000       15.9994           0
    2561 0PR  167  PRO  N    N     -0.290000       14.0067           0
    2562 0PR  167  PRO  CD   CP3    0.000000       12.0107           0
    2563 0PR  167  PRO  HD1  HA2    0.090000        1.0079           0
    2564 0PR  167  PRO  HD2  HA2    0.090000        1.0079           0
    2565 0PR  167  PRO  CA   CP1    0.020000       12.0107           0
    2566 0PR  167  PRO  HA   HB1    0.090000        1.0079           0
    2567 0PR  167  PRO  CB   CP2   -0.180000       12.0107           0
    2568 0PR  167  PRO  HB1  HA2    0.090000        1.0079           0
    2569 0PR  167  PRO  HB2  HA2    0.090000        1.0079           0
    2570 0PR  167  PRO  CG   CP2   -0.180000       12.0107           0
    2571 0PR  167  PRO  HG1  HA2    0.090000        1.0079           0
    2572 0PR  167  PRO  HG2  HA2    0.090000        1.0079           0
    2573 0PR  167  PRO  C    C      0.510000       12.0107           0
    2574 0PR  167  PRO  O    O     -0.510000       15.9994           0
    2575 0PR  168  VAL  N    NH1   -0.470000       14.0067           0
    2576 0PR  168  VAL  HN   H      0.310000        1.0079           0
    2577 0PR  168  VAL  CA   CT1    0.070000       12.0107           0
    2578 0PR  168  VAL  HA   HB1    0.090000        1.0079           0
    2579 0PR  168  VAL  CB   CT1   -0.090000       12.0107           0
    2580 0PR  168  VAL  HB   HA1    0.090000        1.0079           0
    2581 0PR  168  VAL  CG1  CT3   -0.270000       12.0107           0
    2582 0PR  168  VAL  HG11 HA3    0.090000        1.0079           0
    2583 0PR  168  VAL  HG12 HA3    0.090000        1.0079           0
    2584 0PR  168  VAL  HG13 HA3    0.090000        1.0079           0
    2585 0PR  168  VAL  CG2  CT3   -0.270000       12.0107           0
    2586 0PR  168  VAL  HG21 HA3    0.090000        1.0079           0
    2587 0PR  168  VAL  HG22 HA3    0.090000        1.0079           0
    2588 0PR  168  VAL  HG23 HA3    0.090000        1.0079           0
    2589 0PR  168  VAL  C    C      0.510000       12.0107           0
    2590 0PR  168  VAL  O    O     -0.510000       15.9994           0
    2591 0PR  169  ARG  N    NH1   -0.470000       14.0067           0
    2592 0PR  169  ARG  HN   H      0.310000        1.0079           0
    2593 0PR  169  ARG  CA   CT1    0.070000       12.0107           0
    2594 0PR  169  ARG  HA   HB1    0.090000        1.0079           0
    2595 0PR  169  ARG  CB   CT2   -0.180000       12.0107           0
    2596 0PR  169  ARG  HB1  HA2    0.090000        1.0079           0
    2597 0PR  169  ARG  HB2  HA2    0.090000        1.0079           0
    2598 0PR  169  ARG  CG   CT2   -0.180000       12.0107           0
    2599 0PR  169  ARG  HG1  HA2    0.090000        1.0079           0
    2600 0PR  169  ARG  HG2  HA2    0.090000        1.0079           0
    2601 0PR  169  ARG  CD   CT2    0.200000       12.0107           0
    2602 0PR  169  ARG  HD1  HA2    0.090000        1.0079           0
    2603 0PR  169  ARG  HD2  HA2    0.090000        1.0079           0
    2604 0PR  169  ARG  NE   NC2   -0.700000       14.0067           0
    2605 0PR  169  ARG  HE   HC     0.440000        1.0079           0
    2606 0PR  169  ARG  CZ   C      0.640000       12.0107           0
    2607 0PR  169  ARG  NH1  NC2   -0.800000       14.0067           0
    2608 0PR  169  ARG  HH11 HC     0.460000        1.0079           0
    2609 0PR  169  ARG  HH12 HC     0.460000        1.0079           0
    2610 0PR  169  ARG  NH2  NC2   -0.800000       14.0067           0
    2611 0PR  169  ARG  HH21 HC     0.460000        1.0079           0
    2612 0PR  169  ARG  HH22 HC     0.460000        1.0079           0
    2613 0PR  169  ARG  C    C      0.510000       12.0107           0
    2614 0PR  169  ARG  O    O     -0.510000       15.9994           0
    2615 0PR  170  ASN  N    NH1   -0.470000       14.0067           0
    2616 0PR  170  ASN  HN   H      0.310000        1.0079           0
    2617 0PR  170  ASN  CA   CT1    0.070000       12.0107           0
    2618 0PR  170  ASN  HA   HB1    0.090000        1.0079           0
    2619 0PR  170  ASN  CB   CT2   -0.180000       12.0107           0
    2620 0PR  170  ASN  HB1  HA2    0.090000        1.0079           0
    2621 0PR  170  ASN  HB2  HA2    0.090000        1.0079           0
    2622 0PR  170  ASN  CG   CC     0.550000       12.0107           0
    2623 0PR  170  ASN  OD1  O     -0.550000       15.9994           0
    2624 0PR  170  ASN  ND2  NH2   -0.620000       14.0067           0
    2625 0PR  170  ASN  HD21 H      0.320000        1.0079           0
    2626 0PR  170  ASN  HD22 H      0.300000        1.0079           0
    2627 0PR  170  ASN  C    C      0.510000       12.0107           0
    2628 0PR  170  ASN  O    O     -0.510000       15.9994           0
    2629 0PR  171  LEU  N    NH1   -0.470000       14.0067           0
    2630 0PR  171  LEU  HN   H      0.310000        1.0079           0
    2631 0PR  171  LEU  CA   CT1    0.070000       12.0107           0
    2632 0PR  171  LEU  HA   HB1    0.090000        1.0079           0
    2633 0PR  171  LEU  CB   CT2   -0.180000       12.0107           0
    2634 0PR  171  LEU  HB1  HA2    0.090000        1.0079           0
    2635 0PR  171  LEU  HB2  HA2    0.090000        1.0079           0
    2636 0PR  171  LEU  CG   CT1   -0.090000       12.0107           0
    2637 0PR  171  LEU  HG   HA1    0.090000        1.0079           0
    2638 0PR  171  LEU  CD1  CT3   -0.270000       12.0107           0
    2639 0PR  171  LEU  HD11 HA3    0.090000        1.0079           0
    2640 0PR  171  LEU  HD12 HA3    0.090000        1.0079           0
    2641 0PR  171  LEU  HD13 HA3    0.090000        1.0079           0
    2642 0PR  171  LEU  CD2  CT3   -0.270000       12.0107           0
    2643 0PR  171  LEU  HD21 HA3    0.090000        1.0079           0
    2644 0PR  171  LEU  HD22 HA3    0.090000        1.0079           0
    2645 0PR  171  LEU  HD23 HA3    0.090000        1.0079           0
    2646 0PR  171  LEU  C    C      0.510000       12.0107           0
    2647 0PR  171  LEU  O    O     -0.510000       15.9994           0
    2648 0PR  172  THR  N    NH1   -0.470000       14.0067           0
    2649 0PR  172  THR  HN   H      0.310000        1.0079           0
    2650 0PR  172  THR  CA   CT1    0.070000       12.0107           0
    2651 0PR  172  THR  HA   HB1    0.090000        1.0079           0
    2652 0PR  172  THR  CB   CT1    0.140000       12.0107           0
    2653 0PR  172  THR  HB   HA1    0.090000        1.0079           0
    2654 0PR  172  THR  OG1  OH1   -0.660000       15.9994           0
    2655 0PR  172  THR  HG1  H      0.430000        1.0079           0
    2656 0PR  172  THR  CG2  CT3   -0.270000       12.0107           0
    2657 0PR  172  THR  HG21 HA3    0.090000        1.0079           0
    2658 0PR  172  THR  HG22 HA3    0.090000        1.0079           0
    2659 0PR  172  THR  HG23 HA3    0.090000        1.0079           0
    2660 0PR  172  THR  C    C      0.510000       12.0107           0
    2661 0PR  172  THR  O    O     -0.510000       15.9994           0
    2662 0PR  173  ALA  N    NH1   -0.470000       14.0067           0
    2663 0PR  173  ALA  HN   H      0.310000        1.0079           0
    2664 0PR  173  ALA  CA   CT1    0.070000       12.0107           0
    2665 0PR  173  ALA  HA   HB1    0.090000        1.0079           0
    2666 0PR  173  ALA  CB   CT3   -0.270000       12.0107           0
    2667 0PR  173  ALA  HB1  HA3    0.090000        1.0079           0
    2668 0PR  173  ALA  HB2  HA3    0.090000        1.0079           0
    2669 0PR  173  ALA  HB3  HA3    0.090000        1.0079           0
    2670 0PR  173  ALA  C    C      0.510000       12.0107           0
    2671 0PR  173  ALA  O    O     -0.510000       15.9994           0
    2672 0PR  174  GLU  N    NH1   -0.470000       14.0067           0
    2673 0PR  174  GLU  HN   H      0.310000        1.0079           0
    2674 0PR  174  GLU  CA   CT1    0.070000       12.0107           0
    2675 0PR  174  GLU  HA   HB1    0.090000        1.0079           0
    2676 0PR  174  GLU  CB   CT2A  -0.180000       12.0107           0
    2677 0PR  174  GLU  HB1  HA2    0.090000        1.0079           0
    2678 0PR  174  GLU  HB2  HA2    0.090000        1.0079           0
    2679 0PR  174  GLU  CG   CT2   -0.280000       12.0107           0
    2680 0PR  174  GLU  HG1  HA2    0.090000        1.0079           0
    2681 0PR  174  GLU  HG2  HA2    0.090000        1.0079           0
    2682 0PR  174  GLU  CD   CC     0.620000       12.0107           0
    2683 0PR  174  GLU  OE1  OC    -0.760000       15.9994           0
    2684 0PR  174  GLU  OE2  OC    -0.760000       15.9994           0
    2685 0PR  174  GLU  C    C      0.510000       12.0107           0
    2686 0PR  174  GLU  O    O     -0.510000       15.9994           0
    2687 0PR  175  ASP  N    NH1   -0.470000       14.0067           0
    2688 0PR  175  ASP  HN   H      0.310000        1.0079           0
    2689 0PR  175  ASP  CA   CT1    0.070000       12.0107           0
    2690 0PR  175  ASP  HA   HB1    0.090000        1.0079           0
    2691 0PR  175  ASP  CB   CT2A  -0.280000       12.0107           0
    2692 0PR  175  ASP  HB1  HA2    0.090000        1.0079           0
    2693 0PR  175  ASP  HB2  HA2    0.090000        1.0079           0
    2694 0PR  175  ASP  CG   CC     0.620000       12.0107           0
    2695 0PR  175  ASP  OD1  OC    -0.760000       15.9994           0
    2696 0PR  175  ASP  OD2  OC    -0.760000       15.9994           0
    2697 0PR  175  ASP  C    C      0.510000       12.0107           0
    2698 0PR  175  ASP  O    O     -0.510000       15.9994           0
    2699 0PR  176  PHE  N    NH1   -0.470000       14.0067           0
    2700 0PR  176  PHE  HN   H      0.310000        1.0079           0
    2701 0PR  176  PHE  CA   CT1    0.070000       12.0107           0
    2702 0PR  176  PHE  HA   HB1    0.090000        1.0079           0
    2703 0PR  176  PHE  CB   CT2   -0.180000       12.0107           0
    2704 0PR  176  PHE  HB1  HA2    0.090000        1.0079           0
    2705 0PR  176  PHE  HB2  HA2    0.090000        1.0079           0
    2706 0PR  176  PHE  CG   CA     0.000000       12.0107           0
    2707 0PR  176  PHE  CD1  CA    -0.115000       12.0107           0
    2708 0PR  176  PHE  HD1  HP     0.115000        1.0079           0
    2709 0PR  176  PHE  CE1  CA    -0.115000       12.0107           0
    2710 0PR  176  PHE  HE1  HP     0.115000        1.0079           0
    2711 0PR  176  PHE  CZ   CA    -0.115000       12.0107           0
    2712 0PR  176  PHE  HZ   HP     0.115000        1.0079           0
    2713 0PR  176  PHE  CD2  CA    -0.115000       12.0107           0
    2714 0PR  176  PHE  HD2  HP     0.115000        1.0079           0
    2715 0PR  176  PHE  CE2  CA    -0.115000       12.0107           0
    2716 0PR  176  PHE  HE2  HP     0.115000        1.0079           0
    2717 0PR  176  PHE  C    C      0.510000       12.0107           0
    2718 0PR  176  PHE  O    O     -0.510000       15.9994           0
    2719 0PR  177  GLN  N    NH1   -0.470000       14.0067           0
    2720 0PR  177  GLN  HN   H      0.310000        1.0079           0
    2721 0PR  177  GLN  CA   CT1    0.070000       12.0107           0
    2722 0PR  177  GLN  HA   HB1    0.090000        1.0079           0
    2723 0PR  177  GLN  CB   CT2   -0.180000       12.0107           0
    2724 0PR  177  GLN  HB1  HA2    0.090000        1.0079           0
    2725 0PR  177  GLN  HB2  HA2    0.090000        1.0079           0
    2726 0PR  177  GLN  CG   CT2   -0.180000       12.0107           0
    2727 0PR  177  GLN  HG1  HA2    0.090000        1.0079           0
    2728 0PR  177  GLN  HG2  HA2    0.090000        1.0079           0
    2729 0PR  177  GLN  CD   CC     0.550000       12.0107           0
    2730 0PR  177  GLN  OE1  O     -0.550000       15.9994           0
    2731 0PR  177  GLN  NE2  NH2   -0.620000       14.0067           0
    2732 0PR  177  GLN  HE21 H      0.320000        1.0079           0
    2733 0PR  177  GLN  HE22 H      0.300000        1.0079           0
    2734 0PR  177  GLN  C    C      0.510000       12.0107           0
    2735 0PR  177  GLN  O    O     -0.510000       15.9994           0
    2736 0PR  178  ARG  N    NH1   -0.470000       14.0067           0
    2737 0PR  178  ARG  HN   H      0.310000        1.0079           0
    2738 0PR  178  ARG  CA   CT1    0.070000       12.0107           0
    2739 0PR  178  ARG  HA   HB1    0.090000        1.0079           0
    2740 0PR  178  ARG  CB   CT2   -0.180000       12.0107           0
    2741 0PR  178  ARG  HB1  HA2    0.090000        1.0079           0
    2742 0PR  178  ARG  HB2  HA2    0.090000        1.0079           0
    2743 0PR  178  ARG  CG   CT2   -0.180000       12.0107           0
    2744 0PR  178  ARG  HG1  HA2    0.090000        1.0079           0
    2745 0PR  178  ARG  HG2  HA2    0.090000        1.0079           0
    2746 0PR  178  ARG  CD   CT2    0.200000       12.0107           0
    2747 0PR  178  ARG  HD1  HA2    0.090000        1.0079           0
    2748 0PR  178  ARG  HD2  HA2    0.090000        1.0079           0
    2749 0PR  178  ARG  NE   NC2   -0.700000       14.0067           0
    2750 0PR  178  ARG  HE   HC     0.440000        1.0079           0
    2751 0PR  178  ARG  CZ   C      0.640000       12.0107           0
    2752 0PR  178  ARG  NH1  NC2   -0.800000       14.0067           0
    2753 0PR  178  ARG  HH11 HC     0.460000        1.0079           0
    2754 0PR  178  ARG  HH12 HC     0.460000        1.0079           0
    2755 0PR  178  ARG  NH2  NC2   -0.800000       14.0067           0
    2756 0PR  178  ARG  HH21 HC     0.460000        1.0079           0
    2757 0PR  178  ARG  HH22 HC     0.460000        1.0079           0
    2758 0PR  178  ARG  C    C      0.510000       12.0107           0
    2759 0PR  178  ARG  O    O     -0.510000       15.9994           0
    2760 0PR  179  CYS  N    NH1   -0.470000       14.0067           0
    2761 0PR  179  CYS  HN   H      0.310000        1.0079           0
    2762 0PR  179  CYS  CA   CT1    0.070000       12.0107           0
    2763 0PR  179  CYS  HA   HB1    0.090000        1.0079           0
    2764 0PR  179  CYS  CB   CT2   -0.110000       12.0107           0
    2765 0PR  179  CYS  HB1  HA2    0.090000        1.0079           0
    2766 0PR  179  CYS  HB2  HA2    0.090000        1.0079           0
    2767 0PR  179  CYS  SG   S     -0.230000       32.0650           0
    2768 0PR  179  CYS  HG1  HS     0.160000        1.0079           0
    2769 0PR  179  CYS  C    C      0.510000       12.0107           0
    2770 0PR  179  CYS  O    O     -0.510000       15.9994           0
    2771 0PR  180  SER  N    NH1   -0.470000       14.0067           0
    2772 0PR  180  SER  HN   H      0.310000        1.0079           0
    2773 0PR  180  SER  CA   CT1    0.070000       12.0107           0
    2774 0PR  180  SER  HA   HB1    0.090000        1.0079           0
    2775 0PR  180  SER  CB   CT2    0.050000       12.0107           0
    2776 0PR  180  SER  HB1  HA2    0.090000        1.0079           0
    2777 0PR  180  SER  HB2  HA2    0.090000        1.0079           0
    2778 0PR  180  SER  OG   OH1   -0.660000       15.9994           0
    2779 0PR  180  SER  HG1  H      0.430000        1.0079           0
    2780 0PR  180  SER  C    C      0.510000       12.0107           0
    2781 0PR  180  SER  O    O     -0.510000       15.9994           0
    2782 0PR  181  ALA  N    NH1   -0.470000       14.0067           0
    2783 0PR  181  ALA  HN   H      0.310000        1.0079           0
    2784 0PR  181  ALA  CA   CT1    0.070000       12.0107           0
    2785 0PR  181  ALA  HA   HB1    0.090000        1.0079           0
    2786 0PR  181  ALA  CB   CT3   -0.270000       12.0107           0
    2787 0PR  181  ALA  HB1  HA3    0.090000        1.0079           0
    2788 0PR  181  ALA  HB2  HA3    0.090000        1.0079           0
    2789 0PR  181  ALA  HB3  HA3    0.090000        1.0079           0
    2790 0PR  181  ALA  C    C      0.510000       12.0107           0
    2791 0PR  181  ALA  O    O     -0.510000       15.9994           0
    2792 0PR  182  PRO  N    N     -0.290000       14.0067           0
    2793 0PR  182  PRO  CD   CP3    0.000000       12.0107           0
    2794 0PR  182  PRO  HD1  HA2    0.090000        1.0079           0
    2795 0PR  182  PRO  HD2  HA2    0.090000        1.0079           0
    2796 0PR  182  PRO  CA   CP1    0.020000       12.0107           0
    2797 0PR  182  PRO  HA   HB1    0.090000        1.0079           0
    2798 0PR  182  PRO  CB   CP2   -0.180000       12.0107           0
    2799 0PR  182  PRO  HB1  HA2    0.090000        1.0079           0
    2800 0PR  182  PRO  HB2  HA2    0.090000        1.0079           0
    2801 0PR  182  PRO  CG   CP2   -0.180000       12.0107           0
    2802 0PR  182  PRO  HG1  HA2    0.090000        1.0079           0
    2803 0PR  182  PRO  HG2  HA2    0.090000        1.0079           0
    2804 0PR  182  PRO  C    C      0.510000       12.0107           0
    2805 0PR  182  PRO  O    O     -0.510000       15.9994           0
    2806 0PR  183  ASP  N    NH1   -0.470000       14.0067           0
    2807 0PR  183  ASP  HN   H      0.310000        1.0079           0
    2808 0PR  183  ASP  CA   CT1    0.070000       12.0107           0
    2809 0PR  183  ASP  HA   HB1    0.090000        1.0079           0
    2810 0PR  183  ASP  CB   CT2A  -0.280000       12.0107           0
    2811 0PR  183  ASP  HB1  HA2    0.090000        1.0079           0
    2812 0PR  183  ASP  HB2  HA2    0.090000        1.0079           0
    2813 0PR  183  ASP  CG   CC     0.620000       12.0107           0
    2814 0PR  183  ASP  OD1  OC    -0.760000       15.9994           0
    2815 0PR  183  ASP  OD2  OC    -0.760000       15.9994           0
    2816 0PR  183  ASP  C    C      0.510000       12.0107           0
    2817 0PR  183  ASP  O    O     -0.510000       15.9994           0
    2818 0PR  184  PRO  N    N     -0.290000       14.0067           0
    2819 0PR  184  PRO  CD   CP3    0.000000       12.0107           0
    2820 0PR  184  PRO  HD1  HA2    0.090000        1.0079           0
    2821 0PR  184  PRO  HD2  HA2    0.090000        1.0079           0
    2822 0PR  184  PRO  CA   CP1    0.020000       12.0107           0
    2823 0PR  184  PRO  HA   HB1    0.090000        1.0079           0
    2824 0PR  184  PRO  CB   CP2   -0.180000       12.0107           0
    2825 0PR  184  PRO  HB1  HA2    0.090000        1.0079           0
    2826 0PR  184  PRO  HB2  HA2    0.090000        1.0079           0
    2827 0PR  184  PRO  CG   CP2   -0.180000       12.0107           0
    2828 0PR  184  PRO  HG1  HA2    0.090000        1.0079           0
    2829 0PR  184  PRO  HG2  HA2    0.090000        1.0079           0
    2830 0PR  184  PRO  C    C      0.510000       12.0107           0
    2831 0PR  184  PRO  O    O     -0.510000       15.9994           0
    2832 0PR  185  ASP  N    NH1   -0.470000       14.0067           0
    2833 0PR  185  ASP  HN   H      0.310000        1.0079           0
    2834 0PR  185  ASP  CA   CT1    0.070000       12.0107           0
    2835 0PR  185  ASP  HA   HB1    0.090000        1.0079           0
    2836 0PR  185  ASP  CB   CT2A  -0.280000       12.0107           0
    2837 0PR  185  ASP  HB1  HA2    0.090000        1.0079           0
    2838 0PR  185  ASP  HB2  HA2    0.090000        1.0079           0
    2839 0PR  185  ASP  CG   CC     0.620000       12.0107           0
    2840 0PR  185  ASP  OD1  OC    -0.760000       15.9994           0
    2841 0PR  185  ASP  OD2  OC    -0.760000       15.9994           0
    2842 0PR  185  ASP  C    C      0.510000       12.0107           0
    2843 0PR  185  ASP  O    O     -0.510000       15.9994           0
    2844 0PR  186  LEU  N    NH1   -0.470000       14.0067           0
    2845 0PR  186  LEU  HN   H      0.310000        1.0079           0
    2846 0PR  186  LEU  CA   CT1    0.070000       12.0107           0
    2847 0PR  186  LEU  HA   HB1    0.090000        1.0079           0
    2848 0PR  186  LEU  CB   CT2   -0.180000       12.0107           0
    2849 0PR  186  LEU  HB1  HA2    0.090000        1.0079           0
    2850 0PR  186  LEU  HB2  HA2    0.090000        1.0079           0
    2851 0PR  186  LEU  CG   CT1   -0.090000       12.0107           0
    2852 0PR  186  LEU  HG   HA1    0.090000        1.0079           0
    2853 0PR  186  LEU  CD1  CT3   -0.270000       12.0107           0
    2854 0PR  186  LEU  HD11 HA3    0.090000        1.0079           0
    2855 0PR  186  LEU  HD12 HA3    0.090000        1.0079           0
    2856 0PR  186  LEU  HD13 HA3    0.090000        1.0079           0
    2857 0PR  186  LEU  CD2  CT3   -0.270000       12.0107           0
    2858 0PR  186  LEU  HD21 HA3    0.090000        1.0079           0
    2859 0PR  186  LEU  HD22 HA3    0.090000        1.0079           0
    2860 0PR  186  LEU  HD23 HA3    0.090000        1.0079           0
    2861 0PR  186  LEU  C    C      0.510000       12.0107           0
    2862 0PR  186  LEU  O    O     -0.510000       15.9994           0
    2863 0PR  187  ALA  N    NH1   -0.470000       14.0067           0
    2864 0PR  187  ALA  HN   H      0.310000        1.0079           0
    2865 0PR  187  ALA  CA   CT1    0.070000       12.0107           0
    2866 0PR  187  ALA  HA   HB1    0.090000        1.0079           0
    2867 0PR  187  ALA  CB   CT3   -0.270000       12.0107           0
    2868 0PR  187  ALA  HB1  HA3    0.090000        1.0079           0
    2869 0PR  187  ALA  HB2  HA3    0.090000        1.0079           0
    2870 0PR  187  ALA  HB3  HA3    0.090000        1.0079           0
    2871 0PR  187  ALA  C    C      0.510000       12.0107           0
    2872 0PR  187  ALA  O    O     -0.510000       15.9994           0
    2873 0PR  188  GLU  N    NH1   -0.470000       14.0067           0
    2874 0PR  188  GLU  HN   H      0.310000        1.0079           0
    2875 0PR  188  GLU  CA   CT1    0.070000       12.0107           0
    2876 0PR  188  GLU  HA   HB1    0.090000        1.0079           0
    2877 0PR  188  GLU  CB   CT2A  -0.180000       12.0107           0
    2878 0PR  188  GLU  HB1  HA2    0.090000        1.0079           0
    2879 0PR  188  GLU  HB2  HA2    0.090000        1.0079           0
    2880 0PR  188  GLU  CG   CT2   -0.280000       12.0107           0
    2881 0PR  188  GLU  HG1  HA2    0.090000        1.0079           0
    2882 0PR  188  GLU  HG2  HA2    0.090000        1.0079           0
    2883 0PR  188  GLU  CD   CC     0.620000       12.0107           0
    2884 0PR  188  GLU  OE1  OC    -0.760000       15.9994           0
    2885 0PR  188  GLU  OE2  OC    -0.760000       15.9994           0
    2886 0PR  188  GLU  C    C      0.510000       12.0107           0
    2887 0PR  188  GLU  O    O     -0.510000       15.9994           0
    2888 0PR  189  CYS  N    NH1   -0.470000       14.0067           0
    2889 0PR  189  CYS  HN   H      0.310000        1.0079           0
    2890 0PR  189  CYS  CA   CT1    0.070000       12.0107           0
    2891 0PR  189  CYS  HA   HB1    0.090000        1.0079           0
    2892 0PR  189  CYS  CB   CT2   -0.110000       12.0107           0
    2893 0PR  189  CYS  HB1  HA2    0.090000        1.0079           0
    2894 0PR  189  CYS  HB2  HA2    0.090000        1.0079           0
    2895 0PR  189  CYS  SG   S     -0.230000       32.0650           0
    2896 0PR  189  CYS  HG1  HS     0.160000        1.0079           0
    2897 0PR  189  CYS  C    C      0.510000       12.0107           0
    2898 0PR  189  CYS  O    O     -0.510000       15.9994           0
    2899 0PR  190  TYR  N    NH1   -0.470000       14.0067           0
    2900 0PR  190  TYR  HN   H      0.310000        1.0079           0
    2901 0PR  190  TYR  CA   CT1    0.070000       12.0107           0
    2902 0PR  190  TYR  HA   HB1    0.090000        1.0079           0
    2903 0PR  190  TYR  CB   CT2   -0.180000       12.0107           0
    2904 0PR  190  TYR  HB1  HA2    0.090000        1.0079           0
    2905 0PR  190  TYR  HB2  HA2    0.090000        1.0079           0
    2906 0PR  190  TYR  CG   CA     0.000000       12.0107           0
    2907 0PR  190  TYR  CD1  CA    -0.115000       12.0107           0
    2908 0PR  190  TYR  HD1  HP     0.115000        1.0079           0
    2909 0PR  190  TYR  CE1  CA    -0.115000       12.0107           0
    2910 0PR  190  TYR  HE1  HP     0.115000        1.0079           0
    2911 0PR  190  TYR  CZ   CA     0.110000       12.0107           0
    2912 0PR  190  TYR  OH   OH1   -0.540000       15.9994           0
    2913 0PR  190  TYR  HH   H      0.430000        1.0079           0
    2914 0PR  190  TYR  CD2  CA    -0.115000       12.0107           0
    2915 0PR  190  TYR  HD2  HP     0.115000        1.0079           0
    2916 0PR  190  TYR  CE2  CA    -0.115000       12.0107           0
    2917 0PR  190  TYR  HE2  HP     0.115000        1.0079           0
    2918 0PR  190  TYR  C    C      0.510000       12.0107           0
    2919 0PR  190  TYR  O    O     -0.510000       15.9994           0
    2920 0PR  191  ARG  N    NH1   -0.470000       14.0067           0
    2921 0PR  191  ARG  HN   H      0.310000        1.0079           0
    2922 0PR  191  ARG  CA   CT1    0.070000       12.0107           0
    2923 0PR  191  ARG  HA   HB1    0.090000        1.0079           0
    2924 0PR  191  ARG  CB   CT2   -0.180000       12.0107           0
    2925 0PR  191  ARG  HB1  HA2    0.090000        1.0079           0
    2926 0PR  191  ARG  HB2  HA2    0.090000        1.0079           0
    2927 0PR  191  ARG  CG   CT2   -0.180000       12.0107           0
    2928 0PR  191  ARG  HG1  HA2    0.090000        1.0079           0
    2929 0PR  191  ARG  HG2  HA2    0.090000        1.0079           0
    2930 0PR  191  ARG  CD   CT2    0.200000       12.0107           0
    2931 0PR  191  ARG  HD1  HA2    0.090000        1.0079           0
    2932 0PR  191  ARG  HD2  HA2    0.090000        1.0079           0
    2933 0PR  191  ARG  NE   NC2   -0.700000       14.0067           0
    2934 0PR  191  ARG  HE   HC     0.440000        1.0079           0
    2935 0PR  191  ARG  CZ   C      0.640000       12.0107           0
    2936 0PR  191  ARG  NH1  NC2   -0.800000       14.0067           0
    2937 0PR  191  ARG  HH11 HC     0.460000        1.0079           0
    2938 0PR  191  ARG  HH12 HC     0.460000        1.0079           0
    2939 0PR  191  ARG  NH2  NC2   -0.800000       14.0067           0
    2940 0PR  191  ARG  HH21 HC     0.460000        1.0079           0
    2941 0PR  191  ARG  HH22 HC     0.460000        1.0079           0
    2942 0PR  191  ARG  C    C      0.510000       12.0107           0
    2943 0PR  191  ARG  O    O     -0.510000       15.9994           0
    2944 0PR  192  VAL  N    NH1   -0.470000       14.0067           0
    2945 0PR  192  VAL  HN   H      0.310000        1.0079           0
    2946 0PR  192  VAL  CA   CT1    0.070000       12.0107           0
    2947 0PR  192  VAL  HA   HB1    0.090000        1.0079           0
    2948 0PR  192  VAL  CB   CT1   -0.090000       12.0107           0
    2949 0PR  192  VAL  HB   HA1    0.090000        1.0079           0
    2950 0PR  192  VAL  CG1  CT3   -0.270000       12.0107           0
    2951 0PR  192  VAL  HG11 HA3    0.090000        1.0079           0
    2952 0PR  192  VAL  HG12 HA3    0.090000        1.0079           0
    2953 0PR  192  VAL  HG13 HA3    0.090000        1.0079           0
    2954 0PR  192  VAL  CG2  CT3   -0.270000       12.0107           0
    2955 0PR  192  VAL  HG21 HA3    0.090000        1.0079           0
    2956 0PR  192  VAL  HG22 HA3    0.090000        1.0079           0
    2957 0PR  192  VAL  HG23 HA3    0.090000        1.0079           0
    2958 0PR  192  VAL  C    C      0.510000       12.0107           0
    2959 0PR  192  VAL  O    O     -0.510000       15.9994           0
    2960 0PR  193  PRO  N    N     -0.290000       14.0067           0
    2961 0PR  193  PRO  CD   CP3    0.000000       12.0107           0
    2962 0PR  193  PRO  HD1  HA2    0.090000        1.0079           0
    2963 0PR  193  PRO  HD2  HA2    0.090000        1.0079           0
    2964 0PR  193  PRO  CA   CP1    0.020000       12.0107           0
    2965 0PR  193  PRO  HA   HB1    0.090000        1.0079           0
    2966 0PR  193  PRO  CB   CP2   -0.180000       12.0107           0
    2967 0PR  193  PRO  HB1  HA2    0.090000        1.0079           0
    2968 0PR  193  PRO  HB2  HA2    0.090000        1.0079           0
    2969 0PR  193  PRO  CG   CP2   -0.180000       12.0107           0
    2970 0PR  193  PRO  HG1  HA2    0.090000        1.0079           0
    2971 0PR  193  PRO  HG2  HA2    0.090000        1.0079           0
    2972 0PR  193  PRO  C    C      0.510000       12.0107           0
    2973 0PR  193  PRO  O    O     -0.510000       15.9994           0
    2974 0PR  194  LEU  N    NH1   -0.470000       14.0067           0
    2975 0PR  194  LEU  HN   H      0.310000        1.0079           0
    2976 0PR  194  LEU  CA   CT1    0.070000       12.0107           0
    2977 0PR  194  LEU  HA   HB1    0.090000        1.0079           0
    2978 0PR  194  LEU  CB   CT2   -0.180000       12.0107           0
    2979 0PR  194  LEU  HB1  HA2    0.090000        1.0079           0
    2980 0PR  194  LEU  HB2  HA2    0.090000        1.0079           0
    2981 0PR  194  LEU  CG   CT1   -0.090000       12.0107           0
    2982 0PR  194  LEU  HG   HA1    0.090000        1.0079           0
    2983 0PR  194  LEU  CD1  CT3   -0.270000       12.0107           0
    2984 0PR  194  LEU  HD11 HA3    0.090000        1.0079           0
    2985 0PR  194  LEU  HD12 HA3    0.090000        1.0079           0
    2986 0PR  194  LEU  HD13 HA3    0.090000        1.0079           0
    2987 0PR  194  LEU  CD2  CT3   -0.270000       12.0107           0
    2988 0PR  194  LEU  HD21 HA3    0.090000        1.0079           0
    2989 0PR  194  LEU  HD22 HA3    0.090000        1.0079           0
    2990 0PR  194  LEU  HD23 HA3    0.090000        1.0079           0
    2991 0PR  194  LEU  C    C      0.510000       12.0107           0
    2992 0PR  194  LEU  O    O     -0.510000       15.9994           0
    2993 0PR  195  PRO  N    N     -0.290000       14.0067           0
    2994 0PR  195  PRO  CD   CP3    0.000000       12.0107           0
    2995 0PR  195  PRO  HD1  HA2    0.090000        1.0079           0
    2996 0PR  195  PRO  HD2  HA2    0.090000        1.0079           0
    2997 0PR  195  PRO  CA   CP1    0.020000       12.0107           0
    2998 0PR  195  PRO  HA   HB1    0.090000        1.0079           0
    2999 0PR  195  PRO  CB   CP2   -0.180000       12.0107           0
    3000 0PR  195  PRO  HB1  HA2    0.090000        1.0079           0
    3001 0PR  195  PRO  HB2  HA2    0.090000        1.0079           0
    3002 0PR  195  PRO  CG   CP2   -0.180000       12.0107           0
    3003 0PR  195  PRO  HG1  HA2    0.090000        1.0079           0
    3004 0PR  195  PRO  HG2  HA2    0.090000        1.0079           0
    3005 0PR  195  PRO  C    C      0.510000       12.0107           0
    3006 0PR  195  PRO  O    O     -0.510000       15.9994           0
    3007 0PR  196  VAL  N    NH1   -0.470000       14.0067           0
    3008 0PR  196  VAL  HN   H      0.310000        1.0079           0
    3009 0PR  196  VAL  CA   CT1    0.070000       12.0107           0
    3010 0PR  196  VAL  HA   HB1    0.090000        1.0079           0
    3011 0PR  196  VAL  CB   CT1   -0.090000       12.0107           0
    3012 0PR  196  VAL  HB   HA1    0.090000        1.0079           0
    3013 0PR  196  VAL  CG1  CT3   -0.270000       12.0107           0
    3014 0PR  196  VAL  HG11 HA3    0.090000        1.0079           0
    3015 0PR  196  VAL  HG12 HA3    0.090000        1.0079           0
    3016 0PR  196  VAL  HG13 HA3    0.090000        1.0079           0
    3017 0PR  196  VAL  CG2  CT3   -0.270000       12.0107           0
    3018 0PR  196  VAL  HG21 HA3    0.090000        1.0079           0
    3019 0PR  196  VAL  HG22 HA3    0.090000        1.0079           0
    3020 0PR  196  VAL  HG23 HA3    0.090000        1.0079           0
    3021 0PR  196  VAL  C    C      0.510000       12.0107           0
    3022 0PR  196  VAL  O    O     -0.510000       15.9994           0
    3023 0PR  197  ASP  N    NH1   -0.470000       14.0067           0
    3024 0PR  197  ASP  HN   H      0.310000        1.0079           0
    3025 0PR  197  ASP  CA   CT1    0.070000       12.0107           0
    3026 0PR  197  ASP  HA   HB1    0.090000        1.0079           0
    3027 0PR  197  ASP  CB   CT2A  -0.280000       12.0107           0
    3028 0PR  197  ASP  HB1  HA2    0.090000        1.0079           0
    3029 0PR  197  ASP  HB2  HA2    0.090000        1.0079           0
    3030 0PR  197  ASP  CG   CC     0.620000       12.0107           0
    3031 0PR  197  ASP  OD1  OC    -0.760000       15.9994           0
    3032 0PR  197  ASP  OD2  OC    -0.760000       15.9994           0
    3033 0PR  197  ASP  C    C      0.510000       12.0107           0
    3034 0PR  197  ASP  O    O     -0.510000       15.9994           0
    3035 0PR  198  LEU  N    NH1   -0.470000       14.0067           0
    3036 0PR  198  LEU  HN   H      0.310000        1.0079           0
    3037 0PR  198  LEU  CA   CT1    0.070000       12.0107           0
    3038 0PR  198  LEU  HA   HB1    0.090000        1.0079           0
    3039 0PR  198  LEU  CB   CT2   -0.180000       12.0107           0
    3040 0PR  198  LEU  HB1  HA2    0.090000        1.0079           0
    3041 0PR  198  LEU  HB2  HA2    0.090000        1.0079           0
    3042 0PR  198  LEU  CG   CT1   -0.090000       12.0107           0
    3043 0PR  198  LEU  HG   HA1    0.090000        1.0079           0
    3044 0PR  198  LEU  CD1  CT3   -0.270000       12.0107           0
    3045 0PR  198  LEU  HD11 HA3    0.090000        1.0079           0
    3046 0PR  198  LEU  HD12 HA3    0.090000        1.0079           0
    3047 0PR  198  LEU  HD13 HA3    0.090000        1.0079           0
    3048 0PR  198  LEU  CD2  CT3   -0.270000       12.0107           0
    3049 0PR  198  LEU  HD21 HA3    0.090000        1.0079           0
    3050 0PR  198  LEU  HD22 HA3    0.090000        1.0079           0
    3051 0PR  198  LEU  HD23 HA3    0.090000        1.0079           0
    3052 0PR  198  LEU  C    C      0.510000       12.0107           0
    3053 0PR  198  LEU  O    O     -0.510000       15.9994           0
    3054 0PR  199  LYS  N    NH1   -0.470000       14.0067           0
    3055 0PR  199  LYS  HN   H      0.310000        1.0079           0
    3056 0PR  199  LYS  CA   CT1    0.070000       12.0107           0
    3057 0PR  199  LYS  HA   HB1    0.090000        1.0079           0
    3058 0PR  199  LYS  CB   CT2   -0.180000       12.0107           0
    3059 0PR  199  LYS  HB1  HA2    0.090000        1.0079           0
    3060 0PR  199  LYS  HB2  HA2    0.090000        1.0079           0
    3061 0PR  199  LYS  CG   CT2   -0.180000       12.0107           0
    3062 0PR  199  LYS  HG1  HA2    0.090000        1.0079           0
    3063 0PR  199  LYS  HG2  HA2    0.090000        1.0079           0
    3064 0PR  199  LYS  CD   CT2   -0.180000       12.0107           0
    3065 0PR  199  LYS  HD1  HA2    0.090000        1.0079           0
    3066 0PR  199  LYS  HD2  HA2    0.090000        1.0079           0
    3067 0PR  199  LYS  CE   CT2    0.210000       12.0107           0
    3068 0PR  199  LYS  HE1  HA2    0.050000        1.0079           0
    3069 0PR  199  LYS  HE2  HA2    0.050000        1.0079           0
    3070 0PR  199  LYS  NZ   NH3   -0.300000       14.0067           0
    3071 0PR  199  LYS  HZ1  HC     0.330000        1.0079           0
    3072 0PR  199  LYS  HZ2  HC     0.330000        1.0079           0
    3073 0PR  199  LYS  HZ3  HC     0.330000        1.0079           0
    3074 0PR  199  LYS  C    C      0.510000       12.0107           0
    3075 0PR  199  LYS  O    O     -0.510000       15.9994           0
    3076 0PR  200  ILE  N    NH1   -0.470000       14.0067           0
    3077 0PR  200  ILE  HN   H      0.310000        1.0079           0
    3078 0PR  200  ILE  CA   CT1    0.070000       12.0107           0
    3079 0PR  200  ILE  HA   HB1    0.090000        1.0079           0
    3080 0PR  200  ILE  CB   CT1   -0.090000       12.0107           0
    3081 0PR  200  ILE  HB   HA1    0.090000        1.0079           0
    3082 0PR  200  ILE  CG2  CT3   -0.270000       12.0107           0
    3083 0PR  200  ILE  HG21 HA3    0.090000        1.0079           0
    3084 0PR  200  ILE  HG22 HA3    0.090000        1.0079           0
    3085 0PR  200  ILE  HG23 HA3    0.090000        1.0079           0
    3086 0PR  200  ILE  CG1  CT2   -0.180000       12.0107           0
    3087 0PR  200  ILE  HG11 HA2    0.090000        1.0079           0
    3088 0PR  200  ILE  HG12 HA2    0.090000        1.0079           0
    3089 0PR  200  ILE  CD   CT3   -0.270000       12.0107           0
    3090 0PR  200  ILE  HD1  HA3    0.090000        1.0079           0
    3091 0PR  200  ILE  HD2  HA3    0.090000        1.0079           0
    3092 0PR  200  ILE  HD3  HA3    0.090000        1.0079           0
    3093 0PR  200  ILE  C    C      0.510000       12.0107           0
    3094 0PR  200  ILE  O    O     -0.510000       15.9994           0
    3095 0PR  201  SER  N    NH1   -0.470000       14.0067           0
    3096 0PR  201  SER  HN   H      0.310000        1.0079           0
    3097 0PR  201  SER  CA   CT1    0.070000       12.0107           0
    3098 0PR  201  SER  HA   HB1    0.090000        1.0079           0
    3099 0PR  201  SER  CB   CT2    0.050000       12.0107           0
    3100 0PR  201  SER  HB1  HA2    0.090000        1.0079           0
    3101 0PR  201  SER  HB2  HA2    0.090000        1.0079           0
    3102 0PR  201  SER  OG   OH1   -0.660000       15.9994           0
    3103 0PR  201  SER  HG1  H      0.430000        1.0079           0
    3104 0PR  201  SER  C    C      0.510000       12.0107           0
    3105 0PR  201  SER  O    O     -0.510000       15.9994           0
    3106 0PR  202  PRO  N    N     -0.290000       14.0067           0
    3107 0PR  202  PRO  CD   CP3    0.000000       12.0107           0
    3108 0PR  202  PRO  HD1  HA2    0.090000        1.0079           0
    3109 0PR  202  PRO  HD2  HA2    0.090000        1.0079           0
    3110 0PR  202  PRO  CA   CP1    0.020000       12.0107           0
    3111 0PR  202  PRO  HA   HB1    0.090000        1.0079           0
    3112 0PR  202  PRO  CB   CP2   -0.180000       12.0107           0
    3113 0PR  202  PRO  HB1  HA2    0.090000        1.0079           0
    3114 0PR  202  PRO  HB2  HA2    0.090000        1.0079           0
    3115 0PR  202  PRO  CG   CP2   -0.180000       12.0107           0
    3116 0PR  202  PRO  HG1  HA2    0.090000        1.0079           0
    3117 0PR  202  PRO  HG2  HA2    0.090000        1.0079           0
    3118 0PR  202  PRO  C    C      0.510000       12.0107           0
    3119 0PR  202  PRO  O    O     -0.510000       15.9994           0
    3120 0PR  203  GLU  N    NH1   -0.470000       14.0067           0
    3121 0PR  203  GLU  HN   H      0.310000        1.0079           0
    3122 0PR  203  GLU  CA   CT1    0.070000       12.0107           0
    3123 0PR  203  GLU  HA   HB1    0.090000        1.0079           0
    3124 0PR  203  GLU  CB   CT2A  -0.180000       12.0107           0
    3125 0PR  203  GLU  HB1  HA2    0.090000        1.0079           0
    3126 0PR  203  GLU  HB2  HA2    0.090000        1.0079           0
    3127 0PR  203  GLU  CG   CT2   -0.280000       12.0107           0
    3128 0PR  203  GLU  HG1  HA2    0.090000        1.0079           0
    3129 0PR  203  GLU  HG2  HA2    0.090000        1.0079           0
    3130 0PR  203  GLU  CD   CC     0.620000       12.0107           0
    3131 0PR  203  GLU  OE1  OC    -0.760000       15.9994           0
    3132 0PR  203  GLU  OE2  OC    -0.760000       15.9994           0
    3133 0PR  203  GLU  C    C      0.510000       12.0107           0
    3134 0PR  203  GLU  O    O     -0.510000       15.9994           0
    3135 0PR  204  ASN  N    NH1   -0.470000       14.0067           0
    3136 0PR  204  ASN  HN   H      0.310000        1.0079           0
    3137 0PR  204  ASN  CA   CT1    0.070000       12.0107           0
    3138 0PR  204  ASN  HA   HB1    0.090000        1.0079           0
    3139 0PR  204  ASN  CB   CT2   -0.180000       12.0107           0
    3140 0PR  204  ASN  HB1  HA2    0.090000        1.0079           0
    3141 0PR  204  ASN  HB2  HA2    0.090000        1.0079           0
    3142 0PR  204  ASN  CG   CC     0.550000       12.0107           0
    3143 0PR  204  ASN  OD1  O     -0.550000       15.9994           0
    3144 0PR  204  ASN  ND2  NH2   -0.620000       14.0067           0
    3145 0PR  204  ASN  HD21 H      0.320000        1.0079           0
    3146 0PR  204  ASN  HD22 H      0.300000        1.0079           0
    3147 0PR  204  ASN  C    C      0.510000       12.0107           0
    3148 0PR  204  ASN  O    O     -0.510000       15.9994           0
    3149 0PR  205  LEU  N    NH1   -0.470000       14.0067           0
    3150 0PR  205  LEU  HN   H      0.310000        1.0079           0
    3151 0PR  205  LEU  CA   CT1    0.070000       12.0107           0
    3152 0PR  205  LEU  HA   HB1    0.090000        1.0079           0
    3153 0PR  205  LEU  CB   CT2   -0.180000       12.0107           0
    3154 0PR  205  LEU  HB1  HA2    0.090000        1.0079           0
    3155 0PR  205  LEU  HB2  HA2    0.090000        1.0079           0
    3156 0PR  205  LEU  CG   CT1   -0.090000       12.0107           0
    3157 0PR  205  LEU  HG   HA1    0.090000        1.0079           0
    3158 0PR  205  LEU  CD1  CT3   -0.270000       12.0107           0
    3159 0PR  205  LEU  HD11 HA3    0.090000        1.0079           0
    3160 0PR  205  LEU  HD12 HA3    0.090000        1.0079           0
    3161 0PR  205  LEU  HD13 HA3    0.090000        1.0079           0
    3162 0PR  205  LEU  CD2  CT3   -0.270000       12.0107           0
    3163 0PR  205  LEU  HD21 HA3    0.090000        1.0079           0
    3164 0PR  205  LEU  HD22 HA3    0.090000        1.0079           0
    3165 0PR  205  LEU  HD23 HA3    0.090000        1.0079           0
    3166 0PR  205  LEU  C    C      0.510000       12.0107           0
    3167 0PR  205  LEU  O    O     -0.510000       15.9994           0
    3168 0PR  206  SER  N    NH1   -0.470000       14.0067           0
    3169 0PR  206  SER  HN   H      0.310000        1.0079           0
    3170 0PR  206  SER  CA   CT1    0.070000       12.0107           0
    3171 0PR  206  SER  HA   HB1    0.090000        1.0079           0
    3172 0PR  206  SER  CB   CT2    0.050000       12.0107           0
    3173 0PR  206  SER  HB1  HA2    0.090000        1.0079           0
    3174 0PR  206  SER  HB2  HA2    0.090000        1.0079           0
    3175 0PR  206  SER  OG   OH1   -0.660000       15.9994           0
    3176 0PR  206  SER  HG1  H      0.430000        1.0079           0
    3177 0PR  206  SER  C    C      0.510000       12.0107           0
    3178 0PR  206  SER  O    O     -0.510000       15.9994           0
    3179 0PR  207  PRO  N    N     -0.290000       14.0067           0
    3180 0PR  207  PRO  CD   CP3    0.000000       12.0107           0
    3181 0PR  207  PRO  HD1  HA2    0.090000        1.0079           0
    3182 0PR  207  PRO  HD2  HA2    0.090000        1.0079           0
    3183 0PR  207  PRO  CA   CP1    0.020000       12.0107           0
    3184 0PR  207  PRO  HA   HB1    0.090000        1.0079           0
    3185 0PR  207  PRO  CB   CP2   -0.180000       12.0107           0
    3186 0PR  207  PRO  HB1  HA2    0.090000        1.0079           0
    3187 0PR  207  PRO  HB2  HA2    0.090000        1.0079           0
    3188 0PR  207  PRO  CG   CP2   -0.180000       12.0107           0
    3189 0PR  207  PRO  HG1  HA2    0.090000        1.0079           0
    3190 0PR  207  PRO  HG2  HA2    0.090000        1.0079           0
    3191 0PR  207  PRO  C    C      0.510000       12.0107           0
    3192 0PR  207  PRO  O    O     -0.510000       15.9994           0
    3193 0PR  208  TRP  N    NH1   -0.470000       14.0067           0
    3194 0PR  208  TRP  HN   H      0.310000        1.0079           0
    3195 0PR  208  TRP  CA   CT1    0.070000       12.0107           0
    3196 0PR  208  TRP  HA   HB1    0.090000        1.0079           0
    3197 0PR  208  TRP  CB   CT2   -0.180000       12.0107           0
    3198 0PR  208  TRP  HB1  HA2    0.090000        1.0079           0
    3199 0PR  208  TRP  HB2  HA2    0.090000        1.0079           0
    3200 0PR  208  TRP  CG   CY    -0.030000       12.0107           0
    3201 0PR  208  TRP  CD1  CA    -0.150000       12.0107           0
    3202 0PR  208  TRP  HD1  HP     0.220000        1.0079           0
    3203 0PR  208  TRP  NE1  NY    -0.510000       14.0067           0
    3204 0PR  208  TRP  HE1  H      0.370000        1.0079           0
    3205 0PR  208  TRP  CE2  CPT    0.240000       12.0107           0
    3206 0PR  208  TRP  CD2  CPT    0.110000       12.0107           0
    3207 0PR  208  TRP  CE3  CAI   -0.250000       12.0107           0
    3208 0PR  208  TRP  HE3  HP     0.170000        1.0079           0
    3209 0PR  208  TRP  CZ3  CA    -0.200000       12.0107           0
    3210 0PR  208  TRP  HZ3  HP     0.140000        1.0079           0
    3211 0PR  208  TRP  CZ2  CAI   -0.270000       12.0107           0
    3212 0PR  208  TRP  HZ2  HP     0.160000        1.0079           0
    3213 0PR  208  TRP  CH2  CA    -0.140000       12.0107           0
    3214 0PR  208  TRP  HH2  HP     0.140000        1.0079           0
    3215 0PR  208  TRP  C    C      0.510000       12.0107           0
    3216 0PR  208  TRP  O    O     -0.510000       15.9994           0
    3217 0PR  209  ARG  N    NH1   -0.470000       14.0067           0
    3218 0PR  209  ARG  HN   H      0.310000        1.0079           0
    3219 0PR  209  ARG  CA   CT1    0.070000       12.0107           0
    3220 0PR  209  ARG  HA   HB1    0.090000        1.0079           0
    3221 0PR  209  ARG  CB   CT2   -0.180000       12.0107           0
    3222 0PR  209  ARG  HB1  HA2    0.090000        1.0079           0
    3223 0PR  209  ARG  HB2  HA2    0.090000        1.0079           0
    3224 0PR  209  ARG  CG   CT2   -0.180000       12.0107           0
    3225 0PR  209  ARG  HG1  HA2    0.090000        1.0079           0
    3226 0PR  209  ARG  HG2  HA2    0.090000        1.0079           0
    3227 0PR  209  ARG  CD   CT2    0.200000       12.0107           0
    3228 0PR  209  ARG  HD1  HA2    0.090000        1.0079           0
    3229 0PR  209  ARG  HD2  HA2    0.090000        1.0079           0
    3230 0PR  209  ARG  NE   NC2   -0.700000       14.0067           0
    3231 0PR  209  ARG  HE   HC     0.440000        1.0079           0
    3232 0PR  209  ARG  CZ   C      0.640000       12.0107           0
    3233 0PR  209  ARG  NH1  NC2   -0.800000       14.0067           0
    3234 0PR  209  ARG  HH11 HC     0.460000        1.0079           0
    3235 0PR  209  ARG  HH12 HC     0.460000        1.0079           0
    3236 0PR  209  ARG  NH2  NC2   -0.800000       14.0067           0
    3237 0PR  209  ARG  HH21 HC     0.460000        1.0079           0
    3238 0PR  209  ARG  HH22 HC     0.460000        1.0079           0
    3239 0PR  209  ARG  C    C      0.510000       12.0107           0
    3240 0PR  209  ARG  O    O     -0.510000       15.9994           0
    3241 0PR  210  GLY  N    NH1   -0.470000       14.0067           0
    3242 0PR  210  GLY  HN   H      0.310000        1.0079           0
    3243 0PR  210  GLY  CA   CT2   -0.020000       12.0107           0
    3244 0PR  210  GLY  HA1  HB2    0.090000        1.0079           0
    3245 0PR  210  GLY  HA2  HB2    0.090000        1.0079           0
    3246 0PR  210  GLY  C    C      0.510000       12.0107           0
    3247 0PR  210  GLY  O    O     -0.510000       15.9994           0
    3248 0PR  211  GLY  N    NH1   -0.470000       14.0067           0
    3249 0PR  211  GLY  HN   H      0.310000        1.0079           0
    3250 0PR  211  GLY  CA   CT2   -0.020000       12.0107           0
    3251 0PR  211  GLY  HA1  HB2    0.090000        1.0079           0
    3252 0PR  211  GLY  HA2  HB2    0.090000        1.0079           0
    3253 0PR  211  GLY  C    C      0.510000       12.0107           0
    3254 0PR  211  GLY  O    O     -0.510000       15.9994           0
    3255 0PR  212  GLU  N    NH1   -0.470000       14.0067           0
    3256 0PR  212  GLU  HN   H      0.310000        1.0079           0
    3257 0PR  212  GLU  CA   CT1    0.070000       12.0107           0
    3258 0PR  212  GLU  HA   HB1    0.090000        1.0079           0
    3259 0PR  212  GLU  CB   CT2A  -0.180000       12.0107           0
    3260 0PR  212  GLU  HB1  HA2    0.090000        1.0079           0
    3261 0PR  212  GLU  HB2  HA2    0.090000        1.0079           0
    3262 0PR  212  GLU  CG   CT2   -0.280000       12.0107           0
    3263 0PR  212  GLU  HG1  HA2    0.090000        1.0079           0
    3264 0PR  212  GLU  HG2  HA2    0.090000        1.0079           0
    3265 0PR  212  GLU  CD   CC     0.620000       12.0107           0
    3266 0PR  212  GLU  OE1  OC    -0.760000       15.9994           0
    3267 0PR  212  GLU  OE2  OC    -0.760000       15.9994           0
    3268 0PR  212  GLU  C    C      0.510000       12.0107           0
    3269 0PR  212  GLU  O    O     -0.510000       15.9994           0
    3270 0PR  213  THR  N    NH1   -0.470000       14.0067           0
    3271 0PR  213  THR  HN   H      0.310000        1.0079           0
    3272 0PR  213  THR  CA   CT1    0.070000       12.0107           0
    3273 0PR  213  THR  HA   HB1    0.090000        1.0079           0
    3274 0PR  213  THR  CB   CT1    0.140000       12.0107           0
    3275 0PR  213  THR  HB   HA1    0.090000        1.0079           0
    3276 0PR  213  THR  OG1  OH1   -0.660000       15.9994           0
    3277 0PR  213  THR  HG1  H      0.430000        1.0079           0
    3278 0PR  213  THR  CG2  CT3   -0.270000       12.0107           0
    3279 0PR  213  THR  HG21 HA3    0.090000        1.0079           0
    3280 0PR  213  THR  HG22 HA3    0.090000        1.0079           0
    3281 0PR  213  THR  HG23 HA3    0.090000        1.0079           0
    3282 0PR  213  THR  C    C      0.510000       12.0107           0
    3283 0PR  213  THR  O    O     -0.510000       15.9994           0
    3284 0PR  214  GLU  N    NH1   -0.470000       14.0067           0
    3285 0PR  214  GLU  HN   H      0.310000        1.0079           0
    3286 0PR  214  GLU  CA   CT1    0.070000       12.0107           0
    3287 0PR  214  GLU  HA   HB1    0.090000        1.0079           0
    3288 0PR  214  GLU  CB   CT2A  -0.180000       12.0107           0
    3289 0PR  214  GLU  HB1  HA2    0.090000        1.0079           0
    3290 0PR  214  GLU  HB2  HA2    0.090000        1.0079           0
    3291 0PR  214  GLU  CG   CT2   -0.280000       12.0107           0
    3292 0PR  214  GLU  HG1  HA2    0.090000        1.0079           0
    3293 0PR  214  GLU  HG2  HA2    0.090000        1.0079           0
    3294 0PR  214  GLU  CD   CC     0.620000       12.0107           0
    3295 0PR  214  GLU  OE1  OC    -0.760000       15.9994           0
    3296 0PR  214  GLU  OE2  OC    -0.760000       15.9994           0
    3297 0PR  214  GLU  C    C      0.510000       12.0107           0
    3298 0PR  214  GLU  O    O     -0.510000       15.9994           0
    3299 0PR  215  GLY  N    NH1   -0.470000       14.0067           0
    3300 0PR  215  GLY  HN   H      0.310000        1.0079           0
    3301 0PR  215  GLY  CA   CT2   -0.020000       12.0107           0
    3302 0PR  215  GLY  HA1  HB2    0.090000        1.0079           0
    3303 0PR  215  GLY  HA2  HB2    0.090000        1.0079           0
    3304 0PR  215  GLY  C    C      0.510000       12.0107           0
    3305 0PR  215  GLY  O    O     -0.510000       15.9994           0
    3306 0PR  216  LEU  N    NH1   -0.470000       14.0067           0
    3307 0PR  216  LEU  HN   H      0.310000        1.0079           0
    3308 0PR  216  LEU  CA   CT1    0.070000       12.0107           0
    3309 0PR  216  LEU  HA   HB1    0.090000        1.0079           0
    3310 0PR  216  LEU  CB   CT2   -0.180000       12.0107           0
    3311 0PR  216  LEU  HB1  HA2    0.090000        1.0079           0
    3312 0PR  216  LEU  HB2  HA2    0.090000        1.0079           0
    3313 0PR  216  LEU  CG   CT1   -0.090000       12.0107           0
    3314 0PR  216  LEU  HG   HA1    0.090000        1.0079           0
    3315 0PR  216  LEU  CD1  CT3   -0.270000       12.0107           0
    3316 0PR  216  LEU  HD11 HA3    0.090000        1.0079           0
    3317 0PR  216  LEU  HD12 HA3    0.090000        1.0079           0
    3318 0PR  216  LEU  HD13 HA3    0.090000        1.0079           0
    3319 0PR  216  LEU  CD2  CT3   -0.270000       12.0107           0
    3320 0PR  216  LEU  HD21 HA3    0.090000        1.0079           0
    3321 0PR  216  LEU  HD22 HA3    0.090000        1.0079           0
    3322 0PR  216  LEU  HD23 HA3    0.090000        1.0079           0
    3323 0PR  216  LEU  C    C      0.510000       12.0107           0
    3324 0PR  216  LEU  O    O     -0.510000       15.9994           0
    3325 0PR  217  GLN  N    NH1   -0.470000       14.0067           0
    3326 0PR  217  GLN  HN   H      0.310000        1.0079           0
    3327 0PR  217  GLN  CA   CT1    0.070000       12.0107           0
    3328 0PR  217  GLN  HA   HB1    0.090000        1.0079           0
    3329 0PR  217  GLN  CB   CT2   -0.180000       12.0107           0
    3330 0PR  217  GLN  HB1  HA2    0.090000        1.0079           0
    3331 0PR  217  GLN  HB2  HA2    0.090000        1.0079           0
    3332 0PR  217  GLN  CG   CT2   -0.180000       12.0107           0
    3333 0PR  217  GLN  HG1  HA2    0.090000        1.0079           0
    3334 0PR  217  GLN  HG2  HA2    0.090000        1.0079           0
    3335 0PR  217  GLN  CD   CC     0.550000       12.0107           0
    3336 0PR  217  GLN  OE1  O     -0.550000       15.9994           0
    3337 0PR  217  GLN  NE2  NH2   -0.620000       14.0067           0
    3338 0PR  217  GLN  HE21 H      0.320000        1.0079           0
    3339 0PR  217  GLN  HE22 H      0.300000        1.0079           0
    3340 0PR  217  GLN  C    C      0.510000       12.0107           0
    3341 0PR  217  GLN  O    O     -0.510000       15.9994           0
    3342 0PR  218  ARG  N    NH1   -0.470000       14.0067           0
    3343 0PR  218  ARG  HN   H      0.310000        1.0079           0
    3344 0PR  218  ARG  CA   CT1    0.070000       12.0107           0
    3345 0PR  218  ARG  HA   HB1    0.090000        1.0079           0
    3346 0PR  218  ARG  CB   CT2   -0.180000       12.0107           0
    3347 0PR  218  ARG  HB1  HA2    0.090000        1.0079           0
    3348 0PR  218  ARG  HB2  HA2    0.090000        1.0079           0
    3349 0PR  218  ARG  CG   CT2   -0.180000       12.0107           0
    3350 0PR  218  ARG  HG1  HA2    0.090000        1.0079           0
    3351 0PR  218  ARG  HG2  HA2    0.090000        1.0079           0
    3352 0PR  218  ARG  CD   CT2    0.200000       12.0107           0
    3353 0PR  218  ARG  HD1  HA2    0.090000        1.0079           0
    3354 0PR  218  ARG  HD2  HA2    0.090000        1.0079           0
    3355 0PR  218  ARG  NE   NC2   -0.700000       14.0067           0
    3356 0PR  218  ARG  HE   HC     0.440000        1.0079           0
    3357 0PR  218  ARG  CZ   C      0.640000       12.0107           0
    3358 0PR  218  ARG  NH1  NC2   -0.800000       14.0067           0
    3359 0PR  218  ARG  HH11 HC     0.460000        1.0079           0
    3360 0PR  218  ARG  HH12 HC     0.460000        1.0079           0
    3361 0PR  218  ARG  NH2  NC2   -0.800000       14.0067           0
    3362 0PR  218  ARG  HH21 HC     0.460000        1.0079           0
    3363 0PR  218  ARG  HH22 HC     0.460000        1.0079           0
    3364 0PR  218  ARG  C    C      0.510000       12.0107           0
    3365 0PR  218  ARG  O    O     -0.510000       15.9994           0
    3366 0PR  219  LEU  N    NH1   -0.470000       14.0067           0
    3367 0PR  219  LEU  HN   H      0.310000        1.0079           0
    3368 0PR  219  LEU  CA   CT1    0.070000       12.0107           0
    3369 0PR  219  LEU  HA   HB1    0.090000        1.0079           0
    3370 0PR  219  LEU  CB   CT2   -0.180000       12.0107           0
    3371 0PR  219  LEU  HB1  HA2    0.090000        1.0079           0
    3372 0PR  219  LEU  HB2  HA2    0.090000        1.0079           0
    3373 0PR  219  LEU  CG   CT1   -0.090000       12.0107           0
    3374 0PR  219  LEU  HG   HA1    0.090000        1.0079           0
    3375 0PR  219  LEU  CD1  CT3   -0.270000       12.0107           0
    3376 0PR  219  LEU  HD11 HA3    0.090000        1.0079           0
    3377 0PR  219  LEU  HD12 HA3    0.090000        1.0079           0
    3378 0PR  219  LEU  HD13 HA3    0.090000        1.0079           0
    3379 0PR  219  LEU  CD2  CT3   -0.270000       12.0107           0
    3380 0PR  219  LEU  HD21 HA3    0.090000        1.0079           0
    3381 0PR  219  LEU  HD22 HA3    0.090000        1.0079           0
    3382 0PR  219  LEU  HD23 HA3    0.090000        1.0079           0
    3383 0PR  219  LEU  C    C      0.510000       12.0107           0
    3384 0PR  219  LEU  O    O     -0.510000       15.9994           0
    3385 0PR  220  GLU  N    NH1   -0.470000       14.0067           0
    3386 0PR  220  GLU  HN   H      0.310000        1.0079           0
    3387 0PR  220  GLU  CA   CT1    0.070000       12.0107           0
    3388 0PR  220  GLU  HA   HB1    0.090000        1.0079           0
    3389 0PR  220  GLU  CB   CT2A  -0.180000       12.0107           0
    3390 0PR  220  GLU  HB1  HA2    0.090000        1.0079           0
    3391 0PR  220  GLU  HB2  HA2    0.090000        1.0079           0
    3392 0PR  220  GLU  CG   CT2   -0.280000       12.0107           0
    3393 0PR  220  GLU  HG1  HA2    0.090000        1.0079           0
    3394 0PR  220  GLU  HG2  HA2    0.090000        1.0079           0
    3395 0PR  220  GLU  CD   CC     0.620000       12.0107           0
    3396 0PR  220  GLU  OE1  OC    -0.760000       15.9994           0
    3397 0PR  220  GLU  OE2  OC    -0.760000       15.9994           0
    3398 0PR  220  GLU  C    C      0.510000       12.0107           0
    3399 0PR  220  GLU  O    O     -0.510000       15.9994           0
    3400 0PR  221  GLN  N    NH1   -0.470000       14.0067           0
    3401 0PR  221  GLN  HN   H      0.310000        1.0079           0
    3402 0PR  221  GLN  CA   CT1    0.070000       12.0107           0
    3403 0PR  221  GLN  HA   HB1    0.090000        1.0079           0
    3404 0PR  221  GLN  CB   CT2   -0.180000       12.0107           0
    3405 0PR  221  GLN  HB1  HA2    0.090000        1.0079           0
    3406 0PR  221  GLN  HB2  HA2    0.090000        1.0079           0
    3407 0PR  221  GLN  CG   CT2   -0.180000       12.0107           0
    3408 0PR  221  GLN  HG1  HA2    0.090000        1.0079           0
    3409 0PR  221  GLN  HG2  HA2    0.090000        1.0079           0
    3410 0PR  221  GLN  CD   CC     0.550000       12.0107           0
    3411 0PR  221  GLN  OE1  O     -0.550000       15.9994           0
    3412 0PR  221  GLN  NE2  NH2   -0.620000       14.0067           0
    3413 0PR  221  GLN  HE21 H      0.320000        1.0079           0
    3414 0PR  221  GLN  HE22 H      0.300000        1.0079           0
    3415 0PR  221  GLN  C    C      0.510000       12.0107           0
    3416 0PR  221  GLN  O    O     -0.510000       15.9994           0
    3417 0PR  222  HSD  N    NH1   -0.470000       14.0067           0
    3418 0PR  222  HSD  HN   H      0.310000        1.0079           0
    3419 0PR  222  HSD  CA   CT1    0.070000       12.0107           0
    3420 0PR  222  HSD  HA   HB1    0.090000        1.0079           0
    3421 0PR  222  HSD  CB   CT2   -0.090000       12.0107           0
    3422 0PR  222  HSD  HB1  HA2    0.090000        1.0079           0
    3423 0PR  222  HSD  HB2  HA2    0.090000        1.0079           0
    3424 0PR  222  HSD  ND1  NR1   -0.360000       14.0067           0
    3425 0PR  222  HSD  HD1  H      0.320000        1.0079           0
    3426 0PR  222  HSD  CG   CPH1  -0.050000       12.0107           0
    3427 0PR  222  HSD  CE1  CPH2   0.250000       12.0107           0
    3428 0PR  222  HSD  HE1  HR1    0.130000        1.0079           0
    3429 0PR  222  HSD  NE2  NR2   -0.700000       14.0067           0
    3430 0PR  222  HSD  CD2  CPH1   0.220000       12.0107           0
    3431 0PR  222  HSD  HD2  HR3    0.100000        1.0079           0
    3432 0PR  222  HSD  C    C      0.510000       12.0107           0
    3433 0PR  222  HSD  O    O     -0.510000       15.9994           0
    3434 0PR  223  LEU  N    NH1   -0.470000       14.0067           0
    3435 0PR  223  LEU  HN   H      0.310000        1.0079           0
    3436 0PR  223  LEU  CA   CT1    0.070000       12.0107           0
    3437 0PR  223  LEU  HA   HB1    0.090000        1.0079           0
    3438 0PR  223  LEU  CB   CT2   -0.180000       12.0107           0
    3439 0PR  223  LEU  HB1  HA2    0.090000        1.0079           0
    3440 0PR  223  LEU  HB2  HA2    0.090000        1.0079           0
    3441 0PR  223  LEU  CG   CT1   -0.090000       12.0107           0
    3442 0PR  223  LEU  HG   HA1    0.090000        1.0079           0
    3443 0PR  223  LEU  CD1  CT3   -0.270000       12.0107           0
    3444 0PR  223  LEU  HD11 HA3    0.090000        1.0079           0
    3445 0PR  223  LEU  HD12 HA3    0.090000        1.0079           0
    3446 0PR  223  LEU  HD13 HA3    0.090000        1.0079           0
    3447 0PR  223  LEU  CD2  CT3   -0.270000       12.0107           0
    3448 0PR  223  LEU  HD21 HA3    0.090000        1.0079           0
    3449 0PR  223  LEU  HD22 HA3    0.090000        1.0079           0
    3450 0PR  223  LEU  HD23 HA3    0.090000        1.0079           0
    3451 0PR  223  LEU  C    C      0.510000       12.0107           0
    3452 0PR  223  LEU  O    O     -0.510000       15.9994           0
    3453 0PR  224  THR  N    NH1   -0.470000       14.0067           0
    3454 0PR  224  THR  HN   H      0.310000        1.0079           0
    3455 0PR  224  THR  CA   CT1    0.070000       12.0107           0
    3456 0PR  224  THR  HA   HB1    0.090000        1.0079           0
    3457 0PR  224  THR  CB   CT1    0.140000       12.0107           0
    3458 0PR  224  THR  HB   HA1    0.090000        1.0079           0
    3459 0PR  224  THR  OG1  OH1   -0.660000       15.9994           0
    3460 0PR  224  THR  HG1  H      0.430000        1.0079           0
    3461 0PR  224  THR  CG2  CT3   -0.270000       12.0107           0
    3462 0PR  224  THR  HG21 HA3    0.090000        1.0079           0
    3463 0PR  224  THR  HG22 HA3    0.090000        1.0079           0
    3464 0PR  224  THR  HG23 HA3    0.090000        1.0079           0
    3465 0PR  224  THR  C    C      0.510000       12.0107           0
    3466 0PR  224  THR  O    O     -0.510000       15.9994           0
    3467 0PR  225  ASP  N    NH1   -0.470000       14.0067           0
    3468 0PR  225  ASP  HN   H      0.310000        1.0079           0
    3469 0PR  225  ASP  CA   CT1    0.070000       12.0107           0
    3470 0PR  225  ASP  HA   HB1    0.090000        1.0079           0
    3471 0PR  225  ASP  CB   CT2A  -0.280000       12.0107           0
    3472 0PR  225  ASP  HB1  HA2    0.090000        1.0079           0
    3473 0PR  225  ASP  HB2  HA2    0.090000        1.0079           0
    3474 0PR  225  ASP  CG   CC     0.620000       12.0107           0
    3475 0PR  225  ASP  OD1  OC    -0.760000       15.9994           0
    3476 0PR  225  ASP  OD2  OC    -0.760000       15.9994           0
    3477 0PR  225  ASP  C    C      0.510000       12.0107           0
    3478 0PR  225  ASP  O    O     -0.510000       15.9994           0
    3479 0PR  226  GLN  N    NH1   -0.470000       14.0067           0
    3480 0PR  226  GLN  HN   H      0.310000        1.0079           0
    3481 0PR  226  GLN  CA   CT1    0.070000       12.0107           0
    3482 0PR  226  GLN  HA   HB1    0.090000        1.0079           0
    3483 0PR  226  GLN  CB   CT2   -0.180000       12.0107           0
    3484 0PR  226  GLN  HB1  HA2    0.090000        1.0079           0
    3485 0PR  226  GLN  HB2  HA2    0.090000        1.0079           0
    3486 0PR  226  GLN  CG   CT2   -0.180000       12.0107           0
    3487 0PR  226  GLN  HG1  HA2    0.090000        1.0079           0
    3488 0PR  226  GLN  HG2  HA2    0.090000        1.0079           0
    3489 0PR  226  GLN  CD   CC     0.550000       12.0107           0
    3490 0PR  226  GLN  OE1  O     -0.550000       15.9994           0
    3491 0PR  226  GLN  NE2  NH2   -0.620000       14.0067           0
    3492 0PR  226  GLN  HE21 H      0.320000        1.0079           0
    3493 0PR  226  GLN  HE22 H      0.300000        1.0079           0
    3494 0PR  226  GLN  C    C      0.510000       12.0107           0
    3495 0PR  226  GLN  O    O     -0.510000       15.9994           0
    3496 0PR  227  GLY  N    NH1   -0.470000       14.0067           0
    3497 0PR  227  GLY  HN   H      0.310000        1.0079           0
    3498 0PR  227  GLY  CA   CT2   -0.020000       12.0107           0
    3499 0PR  227  GLY  HA1  HB2    0.090000        1.0079           0
    3500 0PR  227  GLY  HA2  HB2    0.090000        1.0079           0
    3501 0PR  227  GLY  C    C      0.510000       12.0107           0
    3502 0PR  227  GLY  O    O     -0.510000       15.9994           0
    3503 0PR  228  TRP  N    NH1   -0.470000       14.0067           0
    3504 0PR  228  TRP  HN   H      0.310000        1.0079           0
    3505 0PR  228  TRP  CA   CT1    0.070000       12.0107           0
    3506 0PR  228  TRP  HA   HB1    0.090000        1.0079           0
    3507 0PR  228  TRP  CB   CT2   -0.180000       12.0107           0
    3508 0PR  228  TRP  HB1  HA2    0.090000        1.0079           0
    3509 0PR  228  TRP  HB2  HA2    0.090000        1.0079           0
    3510 0PR  228  TRP  CG   CY    -0.030000       12.0107           0
    3511 0PR  228  TRP  CD1  CA    -0.150000       12.0107           0
    3512 0PR  228  TRP  HD1  HP     0.220000        1.0079           0
    3513 0PR  228  TRP  NE1  NY    -0.510000       14.0067           0
    3514 0PR  228  TRP  HE1  H      0.370000        1.0079           0
    3515 0PR  228  TRP  CE2  CPT    0.240000       12.0107           0
    3516 0PR  228  TRP  CD2  CPT    0.110000       12.0107           0
    3517 0PR  228  TRP  CE3  CAI   -0.250000       12.0107           0
    3518 0PR  228  TRP  HE3  HP     0.170000        1.0079           0
    3519 0PR  228  TRP  CZ3  CA    -0.200000       12.0107           0
    3520 0PR  228  TRP  HZ3  HP     0.140000        1.0079           0
    3521 0PR  228  TRP  CZ2  CAI   -0.270000       12.0107           0
    3522 0PR  228  TRP  HZ2  HP     0.160000        1.0079           0
    3523 0PR  228  TRP  CH2  CA    -0.140000       12.0107           0
    3524 0PR  228  TRP  HH2  HP     0.140000        1.0079           0
    3525 0PR  228  TRP  C    C      0.510000       12.0107           0
    3526 0PR  228  TRP  O    O     -0.510000       15.9994           0
    3527 0PR  229  VAL  N    NH1   -0.470000       14.0067           0
    3528 0PR  229  VAL  HN   H      0.310000        1.0079           0
    3529 0PR  229  VAL  CA   CT1    0.070000       12.0107           0
    3530 0PR  229  VAL  HA   HB1    0.090000        1.0079           0
    3531 0PR  229  VAL  CB   CT1   -0.090000       12.0107           0
    3532 0PR  229  VAL  HB   HA1    0.090000        1.0079           0
    3533 0PR  229  VAL  CG1  CT3   -0.270000       12.0107           0
    3534 0PR  229  VAL  HG11 HA3    0.090000        1.0079           0
    3535 0PR  229  VAL  HG12 HA3    0.090000        1.0079           0
    3536 0PR  229  VAL  HG13 HA3    0.090000        1.0079           0
    3537 0PR  229  VAL  CG2  CT3   -0.270000       12.0107           0
    3538 0PR  229  VAL  HG21 HA3    0.090000        1.0079           0
    3539 0PR  229  VAL  HG22 HA3    0.090000        1.0079           0
    3540 0PR  229  VAL  HG23 HA3    0.090000        1.0079           0
    3541 0PR  229  VAL  C    C      0.510000       12.0107           0
    3542 0PR  229  VAL  O    O     -0.510000       15.9994           0
    3543 0PR  230  ALA  N    NH1   -0.470000       14.0067           0
    3544 0PR  230  ALA  HN   H      0.310000        1.0079           0
    3545 0PR  230  ALA  CA   CT1    0.070000       12.0107           0
    3546 0PR  230  ALA  HA   HB1    0.090000        1.0079           0
    3547 0PR  230  ALA  CB   CT3   -0.270000       12.0107           0
    3548 0PR  230  ALA  HB1  HA3    0.090000        1.0079           0
    3549 0PR  230  ALA  HB2  HA3    0.090000        1.0079           0
    3550 0PR  230  ALA  HB3  HA3    0.090000        1.0079           0
    3551 0PR  230  ALA  C    C      0.510000       12.0107           0
    3552 0PR  230  ALA  O    O     -0.510000       15.9994           0
    3553 0PR  231  SER  N    NH1   -0.470000       14.0067           0
    3554 0PR  231  SER  HN   H      0.310000        1.0079           0
    3555 0PR  231  SER  CA   CT1    0.070000       12.0107           0
    3556 0PR  231  SER  HA   HB1    0.090000        1.0079           0
    3557 0PR  231  SER  CB   CT2    0.050000       12.0107           0
    3558 0PR  231  SER  HB1  HA2    0.090000        1.0079           0
    3559 0PR  231  SER  HB2  HA2    0.090000        1.0079           0
    3560 0PR  231  SER  OG   OH1   -0.660000       15.9994           0
    3561 0PR  231  SER  HG1  H      0.430000        1.0079           0
    3562 0PR  231  SER  C    C      0.510000       12.0107           0
    3563 0PR  231  SER  O    O     -0.510000       15.9994           0
    3564 0PR  232  PHE  N    NH1   -0.470000       14.0067           0
    3565 0PR  232  PHE  HN   H      0.310000        1.0079           0
    3566 0PR  232  PHE  CA   CT1    0.070000       12.0107           0
    3567 0PR  232  PHE  HA   HB1    0.090000        1.0079           0
    3568 0PR  232  PHE  CB   CT2   -0.180000       12.0107           0
    3569 0PR  232  PHE  HB1  HA2    0.090000        1.0079           0
    3570 0PR  232  PHE  HB2  HA2    0.090000        1.0079           0
    3571 0PR  232  PHE  CG   CA     0.000000       12.0107           0
    3572 0PR  232  PHE  CD1  CA    -0.115000       12.0107           0
    3573 0PR  232  PHE  HD1  HP     0.115000        1.0079           0
    3574 0PR  232  PHE  CE1  CA    -0.115000       12.0107           0
    3575 0PR  232  PHE  HE1  HP     0.115000        1.0079           0
    3576 0PR  232  PHE  CZ   CA    -0.115000       12.0107           0
    3577 0PR  232  PHE  HZ   HP     0.115000        1.0079           0
    3578 0PR  232  PHE  CD2  CA    -0.115000       12.0107           0
    3579 0PR  232  PHE  HD2  HP     0.115000        1.0079           0
    3580 0PR  232  PHE  CE2  CA    -0.115000       12.0107           0
    3581 0PR  232  PHE  HE2  HP     0.115000        1.0079           0
    3582 0PR  232  PHE  C    C      0.510000       12.0107           0
    3583 0PR  232  PHE  O    O     -0.510000       15.9994           0
    3584 0PR  233  THR  N    NH1   -0.470000       14.0067           0
    3585 0PR  233  THR  HN   H      0.310000        1.0079           0
    3586 0PR  233  THR  CA   CT1    0.070000       12.0107           0
    3587 0PR  233  THR  HA   HB1    0.090000        1.0079           0
    3588 0PR  233  THR  CB   CT1    0.140000       12.0107           0
    3589 0PR  233  THR  HB   HA1    0.090000        1.0079           0
    3590 0PR  233  THR  OG1  OH1   -0.660000       15.9994           0
    3591 0PR  233  THR  HG1  H      0.430000        1.0079           0
    3592 0PR  233  THR  CG2  CT3   -0.270000       12.0107           0
    3593 0PR  233  THR  HG21 HA3    0.090000        1.0079           0
    3594 0PR  233  THR  HG22 HA3    0.090000        1.0079           0
    3595 0PR  233  THR  HG23 HA3    0.090000        1.0079           0
    3596 0PR  233  THR  C    C      0.510000       12.0107           0
    3597 0PR  233  THR  O    O     -0.510000       15.9994           0
    3598 0PR  234  LYS  N    NH1   -0.470000       14.0067           0
    3599 0PR  234  LYS  HN   H      0.310000        1.0079           0
    3600 0PR  234  LYS  CA   CT1    0.070000       12.0107           0
    3601 0PR  234  LYS  HA   HB1    0.090000        1.0079           0
    3602 0PR  234  LYS  CB   CT2   -0.180000       12.0107           0
    3603 0PR  234  LYS  HB1  HA2    0.090000        1.0079           0
    3604 0PR  234  LYS  HB2  HA2    0.090000        1.0079           0
    3605 0PR  234  LYS  CG   CT2   -0.180000       12.0107           0
    3606 0PR  234  LYS  HG1  HA2    0.090000        1.0079           0
    3607 0PR  234  LYS  HG2  HA2    0.090000        1.0079           0
    3608 0PR  234  LYS  CD   CT2   -0.180000       12.0107           0
    3609 0PR  234  LYS  HD1  HA2    0.090000        1.0079           0
    3610 0PR  234  LYS  HD2  HA2    0.090000        1.0079           0
    3611 0PR  234  LYS  CE   CT2    0.210000       12.0107           0
    3612 0PR  234  LYS  HE1  HA2    0.050000        1.0079           0
    3613 0PR  234  LYS  HE2  HA2    0.050000        1.0079           0
    3614 0PR  234  LYS  NZ   NH3   -0.300000       14.0067           0
    3615 0PR  234  LYS  HZ1  HC     0.330000        1.0079           0
    3616 0PR  234  LYS  HZ2  HC     0.330000        1.0079           0
    3617 0PR  234  LYS  HZ3  HC     0.330000        1.0079           0
    3618 0PR  234  LYS  C    C      0.510000       12.0107           0
    3619 0PR  234  LYS  O    O     -0.510000       15.9994           0
    3620 0PR  235  PRO  N    N     -0.290000       14.0067           0
    3621 0PR  235  PRO  CD   CP3    0.000000       12.0107           0
    3622 0PR  235  PRO  HD1  HA2    0.090000        1.0079           0
    3623 0PR  235  PRO  HD2  HA2    0.090000        1.0079           0
    3624 0PR  235  PRO  CA   CP1    0.020000       12.0107           0
    3625 0PR  235  PRO  HA   HB1    0.090000        1.0079           0
    3626 0PR  235  PRO  CB   CP2   -0.180000       12.0107           0
    3627 0PR  235  PRO  HB1  HA2    0.090000        1.0079           0
    3628 0PR  235  PRO  HB2  HA2    0.090000        1.0079           0
    3629 0PR  235  PRO  CG   CP2   -0.180000       12.0107           0
    3630 0PR  235  PRO  HG1  HA2    0.090000        1.0079           0
    3631 0PR  235  PRO  HG2  HA2    0.090000        1.0079           0
    3632 0PR  235  PRO  C    C      0.510000       12.0107           0
    3633 0PR  235  PRO  O    O     -0.510000       15.9994           0
    3634 0PR  236  ARG  N    NH1   -0.470000       14.0067           0
    3635 0PR  236  ARG  HN   H      0.310000        1.0079           0
    3636 0PR  236  ARG  CA   CT1    0.070000       12.0107           0
    3637 0PR  236  ARG  HA   HB1    0.090000        1.0079           0
    3638 0PR  236  ARG  CB   CT2   -0.180000       12.0107           0
    3639 0PR  236  ARG  HB1  HA2    0.090000        1.0079           0
    3640 0PR  236  ARG  HB2  HA2    0.090000        1.0079           0
    3641 0PR  236  ARG  CG   CT2   -0.180000       12.0107           0
    3642 0PR  236  ARG  HG1  HA2    0.090000        1.0079           0
    3643 0PR  236  ARG  HG2  HA2    0.090000        1.0079           0
    3644 0PR  236  ARG  CD   CT2    0.200000       12.0107           0
    3645 0PR  236  ARG  HD1  HA2    0.090000        1.0079           0
    3646 0PR  236  ARG  HD2  HA2    0.090000        1.0079           0
    3647 0PR  236  ARG  NE   NC2   -0.700000       14.0067           0
    3648 0PR  236  ARG  HE   HC     0.440000        1.0079           0
    3649 0PR  236  ARG  CZ   C      0.640000       12.0107           0
    3650 0PR  236  ARG  NH1  NC2   -0.800000       14.0067           0
    3651 0PR  236  ARG  HH11 HC     0.460000        1.0079           0
    3652 0PR  236  ARG  HH12 HC     0.460000        1.0079           0
    3653 0PR  236  ARG  NH2  NC2   -0.800000       14.0067           0
    3654 0PR  236  ARG  HH21 HC     0.460000        1.0079           0
    3655 0PR  236  ARG  HH22 HC     0.460000        1.0079           0
    3656 0PR  236  ARG  C    C      0.510000       12.0107           0
    3657 0PR  236  ARG  O    O     -0.510000       15.9994           0
    3658 0PR  237  THR  N    NH1   -0.470000       14.0067           0
    3659 0PR  237  THR  HN   H      0.310000        1.0079           0
    3660 0PR  237  THR  CA   CT1    0.070000       12.0107           0
    3661 0PR  237  THR  HA   HB1    0.090000        1.0079           0
    3662 0PR  237  THR  CB   CT1    0.140000       12.0107           0
    3663 0PR  237  THR  HB   HA1    0.090000        1.0079           0
    3664 0PR  237  THR  OG1  OH1   -0.660000       15.9994           0
    3665 0PR  237  THR  HG1  H      0.430000        1.0079           0
    3666 0PR  237  THR  CG2  CT3   -0.270000       12.0107           0
    3667 0PR  237  THR  HG21 HA3    0.090000        1.0079           0
    3668 0PR  237  THR  HG22 HA3    0.090000        1.0079           0
    3669 0PR  237  THR  HG23 HA3    0.090000        1.0079           0
    3670 0PR  237  THR  C    C      0.510000       12.0107           0
    3671 0PR  237  THR  O    O     -0.510000       15.9994           0
    3672 0PR  238  ILE  N    NH1   -0.470000       14.0067           0
    3673 0PR  238  ILE  HN   H      0.310000        1.0079           0
    3674 0PR  238  ILE  CA   CT1    0.070000       12.0107           0
    3675 0PR  238  ILE  HA   HB1    0.090000        1.0079           0
    3676 0PR  238  ILE  CB   CT1   -0.090000       12.0107           0
    3677 0PR  238  ILE  HB   HA1    0.090000        1.0079           0
    3678 0PR  238  ILE  CG2  CT3   -0.270000       12.0107           0
    3679 0PR  238  ILE  HG21 HA3    0.090000        1.0079           0
    3680 0PR  238  ILE  HG22 HA3    0.090000        1.0079           0
    3681 0PR  238  ILE  HG23 HA3    0.090000        1.0079           0
    3682 0PR  238  ILE  CG1  CT2   -0.180000       12.0107           0
    3683 0PR  238  ILE  HG11 HA2    0.090000        1.0079           0
    3684 0PR  238  ILE  HG12 HA2    0.090000        1.0079           0
    3685 0PR  238  ILE  CD   CT3   -0.270000       12.0107           0
    3686 0PR  238  ILE  HD1  HA3    0.090000        1.0079           0
    3687 0PR  238  ILE  HD2  HA3    0.090000        1.0079           0
    3688 0PR  238  ILE  HD3  HA3    0.090000        1.0079           0
    3689 0PR  238  ILE  C    C      0.510000       12.0107           0
    3690 0PR  238  ILE  O    O     -0.510000       15.9994           0
    3691 0PR  239  PRO  N    N     -0.290000       14.0067           0
    3692 0PR  239  PRO  CD   CP3    0.000000       12.0107           0
    3693 0PR  239  PRO  HD1  HA2    0.090000        1.0079           0
    3694 0PR  239  PRO  HD2  HA2    0.090000        1.0079           0
    3695 0PR  239  PRO  CA   CP1    0.020000       12.0107           0
    3696 0PR  239  PRO  HA   HB1    0.090000        1.0079           0
    3697 0PR  239  PRO  CB   CP2   -0.180000       12.0107           0
    3698 0PR  239  PRO  HB1  HA2    0.090000        1.0079           0
    3699 0PR  239  PRO  HB2  HA2    0.090000        1.0079           0
    3700 0PR  239  PRO  CG   CP2   -0.180000       12.0107           0
    3701 0PR  239  PRO  HG1  HA2    0.090000        1.0079           0
    3702 0PR  239  PRO  HG2  HA2    0.090000        1.0079           0
    3703 0PR  239  PRO  C    C      0.510000       12.0107           0
    3704 0PR  239  PRO  O    O     -0.510000       15.9994           0
    3705 0PR  240  ASN  N    NH1   -0.470000       14.0067           0
    3706 0PR  240  ASN  HN   H      0.310000        1.0079           0
    3707 0PR  240  ASN  CA   CT1    0.070000       12.0107           0
    3708 0PR  240  ASN  HA   HB1    0.090000        1.0079           0
    3709 0PR  240  ASN  CB   CT2   -0.180000       12.0107           0
    3710 0PR  240  ASN  HB1  HA2    0.090000        1.0079           0
    3711 0PR  240  ASN  HB2  HA2    0.090000        1.0079           0
    3712 0PR  240  ASN  CG   CC     0.550000       12.0107           0
    3713 0PR  240  ASN  OD1  O     -0.550000       15.9994           0
    3714 0PR  240  ASN  ND2  NH2   -0.620000       14.0067           0
    3715 0PR  240  ASN  HD21 H      0.320000        1.0079           0
    3716 0PR  240  ASN  HD22 H      0.300000        1.0079           0
    3717 0PR  240  ASN  C    C      0.510000       12.0107           0
    3718 0PR  240  ASN  O    O     -0.510000       15.9994           0
    3719 0PR  241  SER  N    NH1   -0.470000       14.0067           0
    3720 0PR  241  SER  HN   H      0.310000        1.0079           0
    3721 0PR  241  SER  CA   CT1    0.070000       12.0107           0
    3722 0PR  241  SER  HA   HB1    0.090000        1.0079           0
    3723 0PR  241  SER  CB   CT2    0.050000       12.0107           0
    3724 0PR  241  SER  HB1  HA2    0.090000        1.0079           0
    3725 0PR  241  SER  HB2  HA2    0.090000        1.0079           0
    3726 0PR  241  SER  OG   OH1   -0.660000       15.9994           0
    3727 0PR  241  SER  HG1  H      0.430000        1.0079           0
    3728 0PR  241  SER  C    C      0.510000       12.0107           0
    3729 0PR  241  SER  O    O     -0.510000       15.9994           0
    3730 0PR  242  LEU  N    NH1   -0.470000       14.0067           0
    3731 0PR  242  LEU  HN   H      0.310000        1.0079           0
    3732 0PR  242  LEU  CA   CT1    0.070000       12.0107           0
    3733 0PR  242  LEU  HA   HB1    0.090000        1.0079           0
    3734 0PR  242  LEU  CB   CT2   -0.180000       12.0107           0
    3735 0PR  242  LEU  HB1  HA2    0.090000        1.0079           0
    3736 0PR  242  LEU  HB2  HA2    0.090000        1.0079           0
    3737 0PR  242  LEU  CG   CT1   -0.090000       12.0107           0
    3738 0PR  242  LEU  HG   HA1    0.090000        1.0079           0
    3739 0PR  242  LEU  CD1  CT3   -0.270000       12.0107           0
    3740 0PR  242  LEU  HD11 HA3    0.090000        1.0079           0
    3741 0PR  242  LEU  HD12 HA3    0.090000        1.0079           0
    3742 0PR  242  LEU  HD13 HA3    0.090000        1.0079           0
    3743 0PR  242  LEU  CD2  CT3   -0.270000       12.0107           0
    3744 0PR  242  LEU  HD21 HA3    0.090000        1.0079           0
    3745 0PR  242  LEU  HD22 HA3    0.090000        1.0079           0
    3746 0PR  242  LEU  HD23 HA3    0.090000        1.0079           0
    3747 0PR  242  LEU  C    C      0.510000       12.0107           0
    3748 0PR  242  LEU  O    O     -0.510000       15.9994           0
    3749 0PR  243  LEU  N    NH1   -0.470000       14.0067           0
    3750 0PR  243  LEU  HN   H      0.310000        1.0079           0
    3751 0PR  243  LEU  CA   CT1    0.070000       12.0107           0
    3752 0PR  243  LEU  HA   HB1    0.090000        1.0079           0
    3753 0PR  243  LEU  CB   CT2   -0.180000       12.0107           0
    3754 0PR  243  LEU  HB1  HA2    0.090000        1.0079           0
    3755 0PR  243  LEU  HB2  HA2    0.090000        1.0079           0
    3756 0PR  243  LEU  CG   CT1   -0.090000       12.0107           0
    3757 0PR  243  LEU  HG   HA1    0.090000        1.0079           0
    3758 0PR  243  LEU  CD1  CT3   -0.270000       12.0107           0
    3759 0PR  243  LEU  HD11 HA3    0.090000        1.0079           0
    3760 0PR  243  LEU  HD12 HA3    0.090000        1.0079           0
    3761 0PR  243  LEU  HD13 HA3    0.090000        1.0079           0
    3762 0PR  243  LEU  CD2  CT3   -0.270000       12.0107           0
    3763 0PR  243  LEU  HD21 HA3    0.090000        1.0079           0
    3764 0PR  243  LEU  HD22 HA3    0.090000        1.0079           0
    3765 0PR  243  LEU  HD23 HA3    0.090000        1.0079           0
    3766 0PR  243  LEU  C    C      0.510000       12.0107           0
    3767 0PR  243  LEU  O    O     -0.510000       15.9994           0
    3768 0PR  244  PRO  N    N     -0.290000       14.0067           0
    3769 0PR  244  PRO  CD   CP3    0.000000       12.0107           0
    3770 0PR  244  PRO  HD1  HA2    0.090000        1.0079           0
    3771 0PR  244  PRO  HD2  HA2    0.090000        1.0079           0
    3772 0PR  244  PRO  CA   CP1    0.020000       12.0107           0
    3773 0PR  244  PRO  HA   HB1    0.090000        1.0079           0
    3774 0PR  244  PRO  CB   CP2   -0.180000       12.0107           0
    3775 0PR  244  PRO  HB1  HA2    0.090000        1.0079           0
    3776 0PR  244  PRO  HB2  HA2    0.090000        1.0079           0
    3777 0PR  244  PRO  CG   CP2   -0.180000       12.0107           0
    3778 0PR  244  PRO  HG1  HA2    0.090000        1.0079           0
    3779 0PR  244  PRO  HG2  HA2    0.090000        1.0079           0
    3780 0PR  244  PRO  C    C      0.510000       12.0107           0
    3781 0PR  244  PRO  O    O     -0.510000       15.9994           0
    3782 0PR  245  SER  N    NH1   -0.470000       14.0067           0
    3783 0PR  245  SER  HN   H      0.310000        1.0079           0
    3784 0PR  245  SER  CA   CT1    0.070000       12.0107           0
    3785 0PR  245  SER  HA   HB1    0.090000        1.0079           0
    3786 0PR  245  SER  CB   CT2    0.050000       12.0107           0
    3787 0PR  245  SER  HB1  HA2    0.090000        1.0079           0
    3788 0PR  245  SER  HB2  HA2    0.090000        1.0079           0
    3789 0PR  245  SER  OG   OH1   -0.660000       15.9994           0
    3790 0PR  245  SER  HG1  H      0.430000        1.0079           0
    3791 0PR  245  SER  C    C      0.510000       12.0107           0
    3792 0PR  245  SER  O    O     -0.510000       15.9994           0
    3793 0PR  246  THR  N    NH1   -0.470000       14.0067           0
    3794 0PR  246  THR  HN   H      0.310000        1.0079           0
    3795 0PR  246  THR  CA   CT1    0.070000       12.0107           0
    3796 0PR  246  THR  HA   HB1    0.090000        1.0079           0
    3797 0PR  246  THR  CB   CT1    0.140000       12.0107           0
    3798 0PR  246  THR  HB   HA1    0.090000        1.0079           0
    3799 0PR  246  THR  OG1  OH1   -0.660000       15.9994           0
    3800 0PR  246  THR  HG1  H      0.430000        1.0079           0
    3801 0PR  246  THR  CG2  CT3   -0.270000       12.0107           0
    3802 0PR  246  THR  HG21 HA3    0.090000        1.0079           0
    3803 0PR  246  THR  HG22 HA3    0.090000        1.0079           0
    3804 0PR  246  THR  HG23 HA3    0.090000        1.0079           0
    3805 0PR  246  THR  C    C      0.510000       12.0107           0
    3806 0PR  246  THR  O    O     -0.510000       15.9994           0
    3807 0PR  247  THR  N    NH1   -0.470000       14.0067           0
    3808 0PR  247  THR  HN   H      0.310000        1.0079           0
    3809 0PR  247  THR  CA   CT1    0.070000       12.0107           0
    3810 0PR  247  THR  HA   HB1    0.090000        1.0079           0
    3811 0PR  247  THR  CB   CT1    0.140000       12.0107           0
    3812 0PR  247  THR  HB   HA1    0.090000        1.0079           0
    3813 0PR  247  THR  OG1  OH1   -0.660000       15.9994           0
    3814 0PR  247  THR  HG1  H      0.430000        1.0079           0
    3815 0PR  247  THR  CG2  CT3   -0.270000       12.0107           0
    3816 0PR  247  THR  HG21 HA3    0.090000        1.0079           0
    3817 0PR  247  THR  HG22 HA3    0.090000        1.0079           0
    3818 0PR  247  THR  HG23 HA3    0.090000        1.0079           0
    3819 0PR  247  THR  C    C      0.510000       12.0107           0
    3820 0PR  247  THR  O    O     -0.510000       15.9994           0
    3821 0PR  248  GLY  N    NH1   -0.470000       14.0067           0
    3822 0PR  248  GLY  HN   H      0.310000        1.0079           0
    3823 0PR  248  GLY  CA   CT2   -0.020000       12.0107           0
    3824 0PR  248  GLY  HA1  HB2    0.090000        1.0079           0
    3825 0PR  248  GLY  HA2  HB2    0.090000        1.0079           0
    3826 0PR  248  GLY  C    C      0.510000       12.0107           0
    3827 0PR  248  GLY  O    O     -0.510000       15.9994           0
    3828 0PR  249  LEU  N    NH1   -0.470000       14.0067           0
    3829 0PR  249  LEU  HN   H      0.310000        1.0079           0
    3830 0PR  249  LEU  CA   CT1    0.070000       12.0107           0
    3831 0PR  249  LEU  HA   HB1    0.090000        1.0079           0
    3832 0PR  249  LEU  CB   CT2   -0.180000       12.0107           0
    3833 0PR  249  LEU  HB1  HA2    0.090000        1.0079           0
    3834 0PR  249  LEU  HB2  HA2    0.090000        1.0079           0
    3835 0PR  249  LEU  CG   CT1   -0.090000       12.0107           0
    3836 0PR  249  LEU  HG   HA1    0.090000        1.0079           0
    3837 0PR  249  LEU  CD1  CT3   -0.270000       12.0107           0
    3838 0PR  249  LEU  HD11 HA3    0.090000        1.0079           0
    3839 0PR  249  LEU  HD12 HA3    0.090000        1.0079           0
    3840 0PR  249  LEU  HD13 HA3    0.090000        1.0079           0
    3841 0PR  249  LEU  CD2  CT3   -0.270000       12.0107           0
    3842 0PR  249  LEU  HD21 HA3    0.090000        1.0079           0
    3843 0PR  249  LEU  HD22 HA3    0.090000        1.0079           0
    3844 0PR  249  LEU  HD23 HA3    0.090000        1.0079           0
    3845 0PR  249  LEU  C    C      0.510000       12.0107           0
    3846 0PR  249  LEU  O    O     -0.510000       15.9994           0
    3847 0PR  250  SER  N    NH1   -0.470000       14.0067           0
    3848 0PR  250  SER  HN   H      0.310000        1.0079           0
    3849 0PR  250  SER  CA   CT1    0.070000       12.0107           0
    3850 0PR  250  SER  HA   HB1    0.090000        1.0079           0
    3851 0PR  250  SER  CB   CT2    0.050000       12.0107           0
    3852 0PR  250  SER  HB1  HA2    0.090000        1.0079           0
    3853 0PR  250  SER  HB2  HA2    0.090000        1.0079           0
    3854 0PR  250  SER  OG   OH1   -0.660000       15.9994           0
    3855 0PR  250  SER  HG1  H      0.430000        1.0079           0
    3856 0PR  250  SER  C    C      0.510000       12.0107           0
    3857 0PR  250  SER  O    O     -0.510000       15.9994           0
    3858 0PR  251  PRO  N    N     -0.290000       14.0067           0
    3859 0PR  251  PRO  CD   CP3    0.000000       12.0107           0
    3860 0PR  251  PRO  HD1  HA2    0.090000        1.0079           0
    3861 0PR  251  PRO  HD2  HA2    0.090000        1.0079           0
    3862 0PR  251  PRO  CA   CP1    0.020000       12.0107           0
    3863 0PR  251  PRO  HA   HB1    0.090000        1.0079           0
    3864 0PR  251  PRO  CB   CP2   -0.180000       12.0107           0
    3865 0PR  251  PRO  HB1  HA2    0.090000        1.0079           0
    3866 0PR  251  PRO  HB2  HA2    0.090000        1.0079           0
    3867 0PR  251  PRO  CG   CP2   -0.180000       12.0107           0
    3868 0PR  251  PRO  HG1  HA2    0.090000        1.0079           0
    3869 0PR  251  PRO  HG2  HA2    0.090000        1.0079           0
    3870 0PR  251  PRO  C    C      0.510000       12.0107           0
    3871 0PR  251  PRO  O    O     -0.510000       15.9994           0
    3872 0PR  252  TYR  N    NH1   -0.470000       14.0067           0
    3873 0PR  252  TYR  HN   H      0.310000        1.0079           0
    3874 0PR  252  TYR  CA   CT1    0.070000       12.0107           0
    3875 0PR  252  TYR  HA   HB1    0.090000        1.0079           0
    3876 0PR  252  TYR  CB   CT2   -0.180000       12.0107           0
    3877 0PR  252  TYR  HB1  HA2    0.090000        1.0079           0
    3878 0PR  252  TYR  HB2  HA2    0.090000        1.0079           0
    3879 0PR  252  TYR  CG   CA     0.000000       12.0107           0
    3880 0PR  252  TYR  CD1  CA    -0.115000       12.0107           0
    3881 0PR  252  TYR  HD1  HP     0.115000        1.0079           0
    3882 0PR  252  TYR  CE1  CA    -0.115000       12.0107           0
    3883 0PR  252  TYR  HE1  HP     0.115000        1.0079           0
    3884 0PR  252  TYR  CZ   CA     0.110000       12.0107           0
    3885 0PR  252  TYR  OH   OH1   -0.540000       15.9994           0
    3886 0PR  252  TYR  HH   H      0.430000        1.0079           0
    3887 0PR  252  TYR  CD2  CA    -0.115000       12.0107           0
    3888 0PR  252  TYR  HD2  HP     0.115000        1.0079           0
    3889 0PR  252  TYR  CE2  CA    -0.115000       12.0107           0
    3890 0PR  252  TYR  HE2  HP     0.115000        1.0079           0
    3891 0PR  252  TYR  C    C      0.510000       12.0107           0
    3892 0PR  252  TYR  O    O     -0.510000       15.9994           0
    3893 0PR  253  PHE  N    NH1   -0.470000       14.0067           0
    3894 0PR  253  PHE  HN   H      0.310000        1.0079           0
    3895 0PR  253  PHE  CA   CT1    0.070000       12.0107           0
    3896 0PR  253  PHE  HA   HB1    0.090000        1.0079           0
    3897 0PR  253  PHE  CB   CT2   -0.180000       12.0107           0
    3898 0PR  253  PHE  HB1  HA2    0.090000        1.0079           0
    3899 0PR  253  PHE  HB2  HA2    0.090000        1.0079           0
    3900 0PR  253  PHE  CG   CA     0.000000       12.0107           0
    3901 0PR  253  PHE  CD1  CA    -0.115000       12.0107           0
    3902 0PR  253  PHE  HD1  HP     0.115000        1.0079           0
    3903 0PR  253  PHE  CE1  CA    -0.115000       12.0107           0
    3904 0PR  253  PHE  HE1  HP     0.115000        1.0079           0
    3905 0PR  253  PHE  CZ   CA    -0.115000       12.0107           0
    3906 0PR  253  PHE  HZ   HP     0.115000        1.0079           0
    3907 0PR  253  PHE  CD2  CA    -0.115000       12.0107           0
    3908 0PR  253  PHE  HD2  HP     0.115000        1.0079           0
    3909 0PR  253  PHE  CE2  CA    -0.115000       12.0107           0
    3910 0PR  253  PHE  HE2  HP     0.115000        1.0079           0
    3911 0PR  253  PHE  C    C      0.510000       12.0107           0
    3912 0PR  253  PHE  O    O     -0.510000       15.9994           0
    3913 0PR  254  SER  N    NH1   -0.470000       14.0067           0
    3914 0PR  254  SER  HN   H      0.310000        1.0079           0
    3915 0PR  254  SER  CA   CT1    0.070000       12.0107           0
    3916 0PR  254  SER  HA   HB1    0.090000        1.0079           0
    3917 0PR  254  SER  CB   CT2    0.050000       12.0107           0
    3918 0PR  254  SER  HB1  HA2    0.090000        1.0079           0
    3919 0PR  254  SER  HB2  HA2    0.090000        1.0079           0
    3920 0PR  254  SER  OG   OH1   -0.660000       15.9994           0
    3921 0PR  254  SER  HG1  H      0.430000        1.0079           0
    3922 0PR  254  SER  C    C      0.510000       12.0107           0
    3923 0PR  254  SER  O    O     -0.510000       15.9994           0
    3924 0PR  255  MET  N    NH1   -0.470000       14.0067           0
    3925 0PR  255  MET  HN   H      0.310000        1.0079           0
    3926 0PR  255  MET  CA   CT1    0.070000       12.0107           0
    3927 0PR  255  MET  HA   HB1    0.090000        1.0079           0
    3928 0PR  255  MET  CB   CT2   -0.180000       12.0107           0
    3929 0PR  255  MET  HB1  HA2    0.090000        1.0079           0
    3930 0PR  255  MET  HB2  HA2    0.090000        1.0079           0
    3931 0PR  255  MET  CG   CT2   -0.140000       12.0107           0
    3932 0PR  255  MET  HG1  HA2    0.090000        1.0079           0
    3933 0PR  255  MET  HG2  HA2    0.090000        1.0079           0
    3934 0PR  255  MET  SD   S     -0.090000       32.0650           0
    3935 0PR  255  MET  CE   CT3   -0.220000       12.0107           0
    3936 0PR  255  MET  HE1  HA3    0.090000        1.0079           0
    3937 0PR  255  MET  HE2  HA3    0.090000        1.0079           0
    3938 0PR  255  MET  HE3  HA3    0.090000        1.0079           0
    3939 0PR  255  MET  C    C      0.510000       12.0107           0
    3940 0PR  255  MET  O    O     -0.510000       15.9994           0
    3941 0PR  256  GLY  N    NH1   -0.470000       14.0067           0
    3942 0PR  256  GLY  HN   H      0.310000        1.0079           0
    3943 0PR  256  GLY  CA   CT2   -0.020000       12.0107           0
    3944 0PR  256  GLY  HA1  HB2    0.090000        1.0079           0
    3945 0PR  256  GLY  HA2  HB2    0.090000        1.0079           0
    3946 0PR  256  GLY  C    C      0.510000       12.0107           0
    3947 0PR  256  GLY  O    O     -0.510000       15.9994           0
    3948 0PR  257  CYS  N    NH1   -0.470000       14.0067           0
    3949 0PR  257  CYS  HN   H      0.310000        1.0079           0
    3950 0PR  257  CYS  CA   CT1    0.070000       12.0107           0
    3951 0PR  257  CYS  HA   HB1    0.090000        1.0079           0
    3952 0PR  257  CYS  CB   CT2   -0.110000       12.0107           0
    3953 0PR  257  CYS  HB1  HA2    0.090000        1.0079           0
    3954 0PR  257  CYS  HB2  HA2    0.090000        1.0079           0
    3955 0PR  257  CYS  SG   S     -0.230000       32.0650           0
    3956 0PR  257  CYS  HG1  HS     0.160000        1.0079           0
    3957 0PR  257  CYS  C    C      0.510000       12.0107           0
    3958 0PR  257  CYS  O    O     -0.510000       15.9994           0
    3959 0PR  258  LEU  N    NH1   -0.470000       14.0067           0
    3960 0PR  258  LEU  HN   H      0.310000        1.0079           0
    3961 0PR  258  LEU  CA   CT1    0.070000       12.0107           0
    3962 0PR  258  LEU  HA   HB1    0.090000        1.0079           0
    3963 0PR  258  LEU  CB   CT2   -0.180000       12.0107           0
    3964 0PR  258  LEU  HB1  HA2    0.090000        1.0079           0
    3965 0PR  258  LEU  HB2  HA2    0.090000        1.0079           0
    3966 0PR  258  LEU  CG   CT1   -0.090000       12.0107           0
    3967 0PR  258  LEU  HG   HA1    0.090000        1.0079           0
    3968 0PR  258  LEU  CD1  CT3   -0.270000       12.0107           0
    3969 0PR  258  LEU  HD11 HA3    0.090000        1.0079           0
    3970 0PR  258  LEU  HD12 HA3    0.090000        1.0079           0
    3971 0PR  258  LEU  HD13 HA3    0.090000        1.0079           0
    3972 0PR  258  LEU  CD2  CT3   -0.270000       12.0107           0
    3973 0PR  258  LEU  HD21 HA3    0.090000        1.0079           0
    3974 0PR  258  LEU  HD22 HA3    0.090000        1.0079           0
    3975 0PR  258  LEU  HD23 HA3    0.090000        1.0079           0
    3976 0PR  258  LEU  C    C      0.510000       12.0107           0
    3977 0PR  258  LEU  O    O     -0.510000       15.9994           0
    3978 0PR  259  SER  N    NH1   -0.470000       14.0067           0
    3979 0PR  259  SER  HN   H      0.310000        1.0079           0
    3980 0PR  259  SER  CA   CT1    0.070000       12.0107           0
    3981 0PR  259  SER  HA   HB1    0.090000        1.0079           0
    3982 0PR  259  SER  CB   CT2    0.050000       12.0107           0
    3983 0PR  259  SER  HB1  HA2    0.090000        1.0079           0
    3984 0PR  259  SER  HB2  HA2    0.090000        1.0079           0
    3985 0PR  259  SER  OG   OH1   -0.660000       15.9994           0
    3986 0PR  259  SER  HG1  H      0.430000        1.0079           0
    3987 0PR  259  SER  C    C      0.510000       12.0107           0
    3988 0PR  259  SER  O    O     -0.510000       15.9994           0
    3989 0PR  260  VAL  N    NH1   -0.470000       14.0067           0
    3990 0PR  260  VAL  HN   H      0.310000        1.0079           0
    3991 0PR  260  VAL  CA   CT1    0.070000       12.0107           0
    3992 0PR  260  VAL  HA   HB1    0.090000        1.0079           0
    3993 0PR  260  VAL  CB   CT1   -0.090000       12.0107           0
    3994 0PR  260  VAL  HB   HA1    0.090000        1.0079           0
    3995 0PR  260  VAL  CG1  CT3   -0.270000       12.0107           0
    3996 0PR  260  VAL  HG11 HA3    0.090000        1.0079           0
    3997 0PR  260  VAL  HG12 HA3    0.090000        1.0079           0
    3998 0PR  260  VAL  HG13 HA3    0.090000        1.0079           0
    3999 0PR  260  VAL  CG2  CT3   -0.270000       12.0107           0
    4000 0PR  260  VAL  HG21 HA3    0.090000        1.0079           0
    4001 0PR  260  VAL  HG22 HA3    0.090000        1.0079           0
    4002 0PR  260  VAL  HG23 HA3    0.090000        1.0079           0
    4003 0PR  260  VAL  C    C      0.510000       12.0107           0
    4004 0PR  260  VAL  O    O     -0.510000       15.9994           0
    4005 0PR  261  ARG  N    NH1   -0.470000       14.0067           0
    4006 0PR  261  ARG  HN   H      0.310000        1.0079           0
    4007 0PR  261  ARG  CA   CT1    0.070000       12.0107           0
    4008 0PR  261  ARG  HA   HB1    0.090000        1.0079           0
    4009 0PR  261  ARG  CB   CT2   -0.180000       12.0107           0
    4010 0PR  261  ARG  HB1  HA2    0.090000        1.0079           0
    4011 0PR  261  ARG  HB2  HA2    0.090000        1.0079           0
    4012 0PR  261  ARG  CG   CT2   -0.180000       12.0107           0
    4013 0PR  261  ARG  HG1  HA2    0.090000        1.0079           0
    4014 0PR  261  ARG  HG2  HA2    0.090000        1.0079           0
    4015 0PR  261  ARG  CD   CT2    0.200000       12.0107           0
    4016 0PR  261  ARG  HD1  HA2    0.090000        1.0079           0
    4017 0PR  261  ARG  HD2  HA2    0.090000        1.0079           0
    4018 0PR  261  ARG  NE   NC2   -0.700000       14.0067           0
    4019 0PR  261  ARG  HE   HC     0.440000        1.0079           0
    4020 0PR  261  ARG  CZ   C      0.640000       12.0107           0
    4021 0PR  261  ARG  NH1  NC2   -0.800000       14.0067           0
    4022 0PR  261  ARG  HH11 HC     0.460000        1.0079           0
    4023 0PR  261  ARG  HH12 HC     0.460000        1.0079           0
    4024 0PR  261  ARG  NH2  NC2   -0.800000       14.0067           0
    4025 0PR  261  ARG  HH21 HC     0.460000        1.0079           0
    4026 0PR  261  ARG  HH22 HC     0.460000        1.0079           0
    4027 0PR  261  ARG  C    C      0.510000       12.0107           0
    4028 0PR  261  ARG  O    O     -0.510000       15.9994           0
    4029 0PR  262  THR  N    NH1   -0.470000       14.0067           0
    4030 0PR  262  THR  HN   H      0.310000        1.0079           0
    4031 0PR  262  THR  CA   CT1    0.070000       12.0107           0
    4032 0PR  262  THR  HA   HB1    0.090000        1.0079           0
    4033 0PR  262  THR  CB   CT1    0.140000       12.0107           0
    4034 0PR  262  THR  HB   HA1    0.090000        1.0079           0
    4035 0PR  262  THR  OG1  OH1   -0.660000       15.9994           0
    4036 0PR  262  THR  HG1  H      0.430000        1.0079           0
    4037 0PR  262  THR  CG2  CT3   -0.270000       12.0107           0
    4038 0PR  262  THR  HG21 HA3    0.090000        1.0079           0
    4039 0PR  262  THR  HG22 HA3    0.090000        1.0079           0
    4040 0PR  262  THR  HG23 HA3    0.090000        1.0079           0
    4041 0PR  262  THR  C    C      0.510000       12.0107           0
    4042 0PR  262  THR  O    O     -0.510000       15.9994           0
    4043 0PR  263  PHE  N    NH1   -0.470000       14.0067           0
    4044 0PR  263  PHE  HN   H      0.310000        1.0079           0
    4045 0PR  263  PHE  CA   CT1    0.070000       12.0107           0
    4046 0PR  263  PHE  HA   HB1    0.090000        1.0079           0
    4047 0PR  263  PHE  CB   CT2   -0.180000       12.0107           0
    4048 0PR  263  PHE  HB1  HA2    0.090000        1.0079           0
    4049 0PR  263  PHE  HB2  HA2    0.090000        1.0079           0
    4050 0PR  263  PHE  CG   CA     0.000000       12.0107           0
    4051 0PR  263  PHE  CD1  CA    -0.115000       12.0107           0
    4052 0PR  263  PHE  HD1  HP     0.115000        1.0079           0
    4053 0PR  263  PHE  CE1  CA    -0.115000       12.0107           0
    4054 0PR  263  PHE  HE1  HP     0.115000        1.0079           0
    4055 0PR  263  PHE  CZ   CA    -0.115000       12.0107           0
    4056 0PR  263  PHE  HZ   HP     0.115000        1.0079           0
    4057 0PR  263  PHE  CD2  CA    -0.115000       12.0107           0
    4058 0PR  263  PHE  HD2  HP     0.115000        1.0079           0
    4059 0PR  263  PHE  CE2  CA    -0.115000       12.0107           0
    4060 0PR  263  PHE  HE2  HP     0.115000        1.0079           0
    4061 0PR  263  PHE  C    C      0.510000       12.0107           0
    4062 0PR  263  PHE  O    O     -0.510000       15.9994           0
    4063 0PR  264  PHE  N    NH1   -0.470000       14.0067           0
    4064 0PR  264  PHE  HN   H      0.310000        1.0079           0
    4065 0PR  264  PHE  CA   CT1    0.070000       12.0107           0
    4066 0PR  264  PHE  HA   HB1    0.090000        1.0079           0
    4067 0PR  264  PHE  CB   CT2   -0.180000       12.0107           0
    4068 0PR  264  PHE  HB1  HA2    0.090000        1.0079           0
    4069 0PR  264  PHE  HB2  HA2    0.090000        1.0079           0
    4070 0PR  264  PHE  CG   CA     0.000000       12.0107           0
    4071 0PR  264  PHE  CD1  CA    -0.115000       12.0107           0
    4072 0PR  264  PHE  HD1  HP     0.115000        1.0079           0
    4073 0PR  264  PHE  CE1  CA    -0.115000       12.0107           0
    4074 0PR  264  PHE  HE1  HP     0.115000        1.0079           0
    4075 0PR  264  PHE  CZ   CA    -0.115000       12.0107           0
    4076 0PR  264  PHE  HZ   HP     0.115000        1.0079           0
    4077 0PR  264  PHE  CD2  CA    -0.115000       12.0107           0
    4078 0PR  264  PHE  HD2  HP     0.115000        1.0079           0
    4079 0PR  264  PHE  CE2  CA    -0.115000       12.0107           0
    4080 0PR  264  PHE  HE2  HP     0.115000        1.0079           0
    4081 0PR  264  PHE  C    C      0.510000       12.0107           0
    4082 0PR  264  PHE  O    O     -0.510000       15.9994           0
    4083 0PR  265  TYR  N    NH1   -0.470000       14.0067           0
    4084 0PR  265  TYR  HN   H      0.310000        1.0079           0
    4085 0PR  265  TYR  CA   CT1    0.070000       12.0107           0
    4086 0PR  265  TYR  HA   HB1    0.090000        1.0079           0
    4087 0PR  265  TYR  CB   CT2   -0.180000       12.0107           0
    4088 0PR  265  TYR  HB1  HA2    0.090000        1.0079           0
    4089 0PR  265  TYR  HB2  HA2    0.090000        1.0079           0
    4090 0PR  265  TYR  CG   CA     0.000000       12.0107           0
    4091 0PR  265  TYR  CD1  CA    -0.115000       12.0107           0
    4092 0PR  265  TYR  HD1  HP     0.115000        1.0079           0
    4093 0PR  265  TYR  CE1  CA    -0.115000       12.0107           0
    4094 0PR  265  TYR  HE1  HP     0.115000        1.0079           0
    4095 0PR  265  TYR  CZ   CA     0.110000       12.0107           0
    4096 0PR  265  TYR  OH   OH1   -0.540000       15.9994           0
    4097 0PR  265  TYR  HH   H      0.430000        1.0079           0
    4098 0PR  265  TYR  CD2  CA    -0.115000       12.0107           0
    4099 0PR  265  TYR  HD2  HP     0.115000        1.0079           0
    4100 0PR  265  TYR  CE2  CA    -0.115000       12.0107           0
    4101 0PR  265  TYR  HE2  HP     0.115000        1.0079           0
    4102 0PR  265  TYR  C    C      0.510000       12.0107           0
    4103 0PR  265  TYR  O    O     -0.510000       15.9994           0
    4104 0PR  266  ARG  N    NH1   -0.470000       14.0067           0
    4105 0PR  266  ARG  HN   H      0.310000        1.0079           0
    4106 0PR  266  ARG  CA   CT1    0.070000       12.0107           0
    4107 0PR  266  ARG  HA   HB1    0.090000        1.0079           0
    4108 0PR  266  ARG  CB   CT2   -0.180000       12.0107           0
    4109 0PR  266  ARG  HB1  HA2    0.090000        1.0079           0
    4110 0PR  266  ARG  HB2  HA2    0.090000        1.0079           0
    4111 0PR  266  ARG  CG   CT2   -0.180000       12.0107           0
    4112 0PR  266  ARG  HG1  HA2    0.090000        1.0079           0
    4113 0PR  266  ARG  HG2  HA2    0.090000        1.0079           0
    4114 0PR  266  ARG  CD   CT2    0.200000       12.0107           0
    4115 0PR  266  ARG  HD1  HA2    0.090000        1.0079           0
    4116 0PR  266  ARG  HD2  HA2    0.090000        1.0079           0
    4117 0PR  266  ARG  NE   NC2   -0.700000       14.0067           0
    4118 0PR  266  ARG  HE   HC     0.440000        1.0079           0
    4119 0PR  266  ARG  CZ   C      0.640000       12.0107           0
    4120 0PR  266  ARG  NH1  NC2   -0.800000       14.0067           0
    4121 0PR  266  ARG  HH11 HC     0.460000        1.0079           0
    4122 0PR  266  ARG  HH12 HC     0.460000        1.0079           0
    4123 0PR  266  ARG  NH2  NC2   -0.800000       14.0067           0
    4124 0PR  266  ARG  HH21 HC     0.460000        1.0079           0
    4125 0PR  266  ARG  HH22 HC     0.460000        1.0079           0
    4126 0PR  266  ARG  C    C      0.510000       12.0107           0
    4127 0PR  266  ARG  O    O     -0.510000       15.9994           0
    4128 0PR  267  LEU  N    NH1   -0.470000       14.0067           0
    4129 0PR  267  LEU  HN   H      0.310000        1.0079           0
    4130 0PR  267  LEU  CA   CT1    0.070000       12.0107           0
    4131 0PR  267  LEU  HA   HB1    0.090000        1.0079           0
    4132 0PR  267  LEU  CB   CT2   -0.180000       12.0107           0
    4133 0PR  267  LEU  HB1  HA2    0.090000        1.0079           0
    4134 0PR  267  LEU  HB2  HA2    0.090000        1.0079           0
    4135 0PR  267  LEU  CG   CT1   -0.090000       12.0107           0
    4136 0PR  267  LEU  HG   HA1    0.090000        1.0079           0
    4137 0PR  267  LEU  CD1  CT3   -0.270000       12.0107           0
    4138 0PR  267  LEU  HD11 HA3    0.090000        1.0079           0
    4139 0PR  267  LEU  HD12 HA3    0.090000        1.0079           0
    4140 0PR  267  LEU  HD13 HA3    0.090000        1.0079           0
    4141 0PR  267  LEU  CD2  CT3   -0.270000       12.0107           0
    4142 0PR  267  LEU  HD21 HA3    0.090000        1.0079           0
    4143 0PR  267  LEU  HD22 HA3    0.090000        1.0079           0
    4144 0PR  267  LEU  HD23 HA3    0.090000        1.0079           0
    4145 0PR  267  LEU  C    C      0.510000       12.0107           0
    4146 0PR  267  LEU  O    O     -0.510000       15.9994           0
    4147 0PR  268  SER  N    NH1   -0.470000       14.0067           0
    4148 0PR  268  SER  HN   H      0.310000        1.0079           0
    4149 0PR  268  SER  CA   CT1    0.070000       12.0107           0
    4150 0PR  268  SER  HA   HB1    0.090000        1.0079           0
    4151 0PR  268  SER  CB   CT2    0.050000       12.0107           0
    4152 0PR  268  SER  HB1  HA2    0.090000        1.0079           0
    4153 0PR  268  SER  HB2  HA2    0.090000        1.0079           0
    4154 0PR  268  SER  OG   OH1   -0.660000       15.9994           0
    4155 0PR  268  SER  HG1  H      0.430000        1.0079           0
    4156 0PR  268  SER  C    C      0.510000       12.0107           0
    4157 0PR  268  SER  O    O     -0.510000       15.9994           0
    4158 0PR  269  ASN  N    NH1   -0.470000       14.0067           0
    4159 0PR  269  ASN  HN   H      0.310000        1.0079           0
    4160 0PR  269  ASN  CA   CT1    0.070000       12.0107           0
    4161 0PR  269  ASN  HA   HB1    0.090000        1.0079           0
    4162 0PR  269  ASN  CB   CT2   -0.180000       12.0107           0
    4163 0PR  269  ASN  HB1  HA2    0.090000        1.0079           0
    4164 0PR  269  ASN  HB2  HA2    0.090000        1.0079           0
    4165 0PR  269  ASN  CG   CC     0.550000       12.0107           0
    4166 0PR  269  ASN  OD1  O     -0.550000       15.9994           0
    4167 0PR  269  ASN  ND2  NH2   -0.620000       14.0067           0
    4168 0PR  269  ASN  HD21 H      0.320000        1.0079           0
    4169 0PR  269  ASN  HD22 H      0.300000        1.0079           0
    4170 0PR  269  ASN  C    C      0.510000       12.0107           0
    4171 0PR  269  ASN  O    O     -0.510000       15.9994           0
    4172 0PR  270  ILE  N    NH1   -0.470000       14.0067           0
    4173 0PR  270  ILE  HN   H      0.310000        1.0079           0
    4174 0PR  270  ILE  CA   CT1    0.070000       12.0107           0
    4175 0PR  270  ILE  HA   HB1    0.090000        1.0079           0
    4176 0PR  270  ILE  CB   CT1   -0.090000       12.0107           0
    4177 0PR  270  ILE  HB   HA1    0.090000        1.0079           0
    4178 0PR  270  ILE  CG2  CT3   -0.270000       12.0107           0
    4179 0PR  270  ILE  HG21 HA3    0.090000        1.0079           0
    4180 0PR  270  ILE  HG22 HA3    0.090000        1.0079           0
    4181 0PR  270  ILE  HG23 HA3    0.090000        1.0079           0
    4182 0PR  270  ILE  CG1  CT2   -0.180000       12.0107           0
    4183 0PR  270  ILE  HG11 HA2    0.090000        1.0079           0
    4184 0PR  270  ILE  HG12 HA2    0.090000        1.0079           0
    4185 0PR  270  ILE  CD   CT3   -0.270000       12.0107           0
    4186 0PR  270  ILE  HD1  HA3    0.090000        1.0079           0
    4187 0PR  270  ILE  HD2  HA3    0.090000        1.0079           0
    4188 0PR  270  ILE  HD3  HA3    0.090000        1.0079           0
    4189 0PR  270  ILE  C    C      0.510000       12.0107           0
    4190 0PR  270  ILE  O    O     -0.510000       15.9994           0
    4191 0PR  271  TYR  N    NH1   -0.470000       14.0067           0
    4192 0PR  271  TYR  HN   H      0.310000        1.0079           0
    4193 0PR  271  TYR  CA   CT1    0.070000       12.0107           0
    4194 0PR  271  TYR  HA   HB1    0.090000        1.0079           0
    4195 0PR  271  TYR  CB   CT2   -0.180000       12.0107           0
    4196 0PR  271  TYR  HB1  HA2    0.090000        1.0079           0
    4197 0PR  271  TYR  HB2  HA2    0.090000        1.0079           0
    4198 0PR  271  TYR  CG   CA     0.000000       12.0107           0
    4199 0PR  271  TYR  CD1  CA    -0.115000       12.0107           0
    4200 0PR  271  TYR  HD1  HP     0.115000        1.0079           0
    4201 0PR  271  TYR  CE1  CA    -0.115000       12.0107           0
    4202 0PR  271  TYR  HE1  HP     0.115000        1.0079           0
    4203 0PR  271  TYR  CZ   CA     0.110000       12.0107           0
    4204 0PR  271  TYR  OH   OH1   -0.540000       15.9994           0
    4205 0PR  271  TYR  HH   H      0.430000        1.0079           0
    4206 0PR  271  TYR  CD2  CA    -0.115000       12.0107           0
    4207 0PR  271  TYR  HD2  HP     0.115000        1.0079           0
    4208 0PR  271  TYR  CE2  CA    -0.115000       12.0107           0
    4209 0PR  271  TYR  HE2  HP     0.115000        1.0079           0
    4210 0PR  271  TYR  C    C      0.510000       12.0107           0
    4211 0PR  271  TYR  O    O     -0.510000       15.9994           0
    4212 0PR  272  ALA  N    NH1   -0.470000       14.0067           0
    4213 0PR  272  ALA  HN   H      0.310000        1.0079           0
    4214 0PR  272  ALA  CA   CT1    0.070000       12.0107           0
    4215 0PR  272  ALA  HA   HB1    0.090000        1.0079           0
    4216 0PR  272  ALA  CB   CT3   -0.270000       12.0107           0
    4217 0PR  272  ALA  HB1  HA3    0.090000        1.0079           0
    4218 0PR  272  ALA  HB2  HA3    0.090000        1.0079           0
    4219 0PR  272  ALA  HB3  HA3    0.090000        1.0079           0
    4220 0PR  272  ALA  C    C      0.510000       12.0107           0
    4221 0PR  272  ALA  O    O     -0.510000       15.9994           0
    4222 0PR  273  GLN  N    NH1   -0.470000       14.0067           0
    4223 0PR  273  GLN  HN   H      0.310000        1.0079           0
    4224 0PR  273  GLN  CA   CT1    0.070000       12.0107           0
    4225 0PR  273  GLN  HA   HB1    0.090000        1.0079           0
    4226 0PR  273  GLN  CB   CT2   -0.180000       12.0107           0
    4227 0PR  273  GLN  HB1  HA2    0.090000        1.0079           0
    4228 0PR  273  GLN  HB2  HA2    0.090000        1.0079           0
    4229 0PR  273  GLN  CG   CT2   -0.180000       12.0107           0
    4230 0PR  273  GLN  HG1  HA2    0.090000        1.0079           0
    4231 0PR  273  GLN  HG2  HA2    0.090000        1.0079           0
    4232 0PR  273  GLN  CD   CC     0.550000       12.0107           0
    4233 0PR  273  GLN  OE1  O     -0.550000       15.9994           0
    4234 0PR  273  GLN  NE2  NH2   -0.620000       14.0067           0
    4235 0PR  273  GLN  HE21 H      0.320000        1.0079           0
    4236 0PR  273  GLN  HE22 H      0.300000        1.0079           0
    4237 0PR  273  GLN  C    C      0.510000       12.0107           0
    4238 0PR  273  GLN  O    O     -0.510000       15.9994           0
    4239 0PR  274  ALA  N    NH1   -0.470000       14.0067           0
    4240 0PR  274  ALA  HN   H      0.310000        1.0079           0
    4241 0PR  274  ALA  CA   CT1    0.070000       12.0107           0
    4242 0PR  274  ALA  HA   HB1    0.090000        1.0079           0
    4243 0PR  274  ALA  CB   CT3   -0.270000       12.0107           0
    4244 0PR  274  ALA  HB1  HA3    0.090000        1.0079           0
    4245 0PR  274  ALA  HB2  HA3    0.090000        1.0079           0
    4246 0PR  274  ALA  HB3  HA3    0.090000        1.0079           0
    4247 0PR  274  ALA  C    C      0.510000       12.0107           0
    4248 0PR  274  ALA  O    O     -0.510000       15.9994           0
    4249 0PR  275  LYS  N    NH1   -0.470000       14.0067           0
    4250 0PR  275  LYS  HN   H      0.310000        1.0079           0
    4251 0PR  275  LYS  CA   CT1    0.070000       12.0107           0
    4252 0PR  275  LYS  HA   HB1    0.090000        1.0079           0
    4253 0PR  275  LYS  CB   CT2   -0.180000       12.0107           0
    4254 0PR  275  LYS  HB1  HA2    0.090000        1.0079           0
    4255 0PR  275  LYS  HB2  HA2    0.090000        1.0079           0
    4256 0PR  275  LYS  CG   CT2   -0.180000       12.0107           0
    4257 0PR  275  LYS  HG1  HA2    0.090000        1.0079           0
    4258 0PR  275  LYS  HG2  HA2    0.090000        1.0079           0
    4259 0PR  275  LYS  CD   CT2   -0.180000       12.0107           0
    4260 0PR  275  LYS  HD1  HA2    0.090000        1.0079           0
    4261 0PR  275  LYS  HD2  HA2    0.090000        1.0079           0
    4262 0PR  275  LYS  CE   CT2    0.210000       12.0107           0
    4263 0PR  275  LYS  HE1  HA2    0.050000        1.0079           0
    4264 0PR  275  LYS  HE2  HA2    0.050000        1.0079           0
    4265 0PR  275  LYS  NZ   NH3   -0.300000       14.0067           0
    4266 0PR  275  LYS  HZ1  HC     0.330000        1.0079           0
    4267 0PR  275  LYS  HZ2  HC     0.330000        1.0079           0
    4268 0PR  275  LYS  HZ3  HC     0.330000        1.0079           0
    4269 0PR  275  LYS  C    C      0.510000       12.0107           0
    4270 0PR  275  LYS  O    O     -0.510000       15.9994           0
    4271 0PR  276  HSD  N    NH1   -0.470000       14.0067           0
    4272 0PR  276  HSD  HN   H      0.310000        1.0079           0
    4273 0PR  276  HSD  CA   CT1    0.070000       12.0107           0
    4274 0PR  276  HSD  HA   HB1    0.090000        1.0079           0
    4275 0PR  276  HSD  CB   CT2   -0.090000       12.0107           0
    4276 0PR  276  HSD  HB1  HA2    0.090000        1.0079           0
    4277 0PR  276  HSD  HB2  HA2    0.090000        1.0079           0
    4278 0PR  276  HSD  ND1  NR1   -0.360000       14.0067           0
    4279 0PR  276  HSD  HD1  H      0.320000        1.0079           0
    4280 0PR  276  HSD  CG   CPH1  -0.050000       12.0107           0
    4281 0PR  276  HSD  CE1  CPH2   0.250000       12.0107           0
    4282 0PR  276  HSD  HE1  HR1    0.130000        1.0079           0
    4283 0PR  276  HSD  NE2  NR2   -0.700000       14.0067           0
    4284 0PR  276  HSD  CD2  CPH1   0.220000       12.0107           0
    4285 0PR  276  HSD  HD2  HR3    0.100000        1.0079           0
    4286 0PR  276  HSD  C    C      0.510000       12.0107           0
    4287 0PR  276  HSD  O    O     -0.510000       15.9994           0
    4288 0PR  277  HSD  N    NH1   -0.470000       14.0067           0
    4289 0PR  277  HSD  HN   H      0.310000        1.0079           0
    4290 0PR  277  HSD  CA   CT1    0.070000       12.0107           0
    4291 0PR  277  HSD  HA   HB1    0.090000        1.0079           0
    4292 0PR  277  HSD  CB   CT2   -0.090000       12.0107           0
    4293 0PR  277  HSD  HB1  HA2    0.090000        1.0079           0
    4294 0PR  277  HSD  HB2  HA2    0.090000        1.0079           0
    4295 0PR  277  HSD  ND1  NR1   -0.360000       14.0067           0
    4296 0PR  277  HSD  HD1  H      0.320000        1.0079           0
    4297 0PR  277  HSD  CG   CPH1  -0.050000       12.0107           0
    4298 0PR  277  HSD  CE1  CPH2   0.250000       12.0107           0
    4299 0PR  277  HSD  HE1  HR1    0.130000        1.0079           0
    4300 0PR  277  HSD  NE2  NR2   -0.700000       14.0067           0
    4301 0PR  277  HSD  CD2  CPH1   0.220000       12.0107           0
    4302 0PR  277  HSD  HD2  HR3    0.100000        1.0079           0
    4303 0PR  277  HSD  C    C      0.510000       12.0107           0
    4304 0PR  277  HSD  O    O     -0.510000       15.9994           0
    4305 0PR  278  SER  N    NH1   -0.470000       14.0067           0
    4306 0PR  278  SER  HN   H      0.310000        1.0079           0
    4307 0PR  278  SER  CA   CT1    0.070000       12.0107           0
    4308 0PR  278  SER  HA   HB1    0.090000        1.0079           0
    4309 0PR  278  SER  CB   CT2    0.050000       12.0107           0
    4310 0PR  278  SER  HB1  HA2    0.090000        1.0079           0
    4311 0PR  278  SER  HB2  HA2    0.090000        1.0079           0
    4312 0PR  278  SER  OG   OH1   -0.660000       15.9994           0
    4313 0PR  278  SER  HG1  H      0.430000        1.0079           0
    4314 0PR  278  SER  C    C      0.510000       12.0107           0
    4315 0PR  278  SER  O    O     -0.510000       15.9994           0
    4316 0PR  279  LEU  N    NH1   -0.470000       14.0067           0
    4317 0PR  279  LEU  HN   H      0.310000        1.0079           0
    4318 0PR  279  LEU  CA   CT1    0.070000       12.0107           0
    4319 0PR  279  LEU  HA   HB1    0.090000        1.0079           0
    4320 0PR  279  LEU  CB   CT2   -0.180000       12.0107           0
    4321 0PR  279  LEU  HB1  HA2    0.090000        1.0079           0
    4322 0PR  279  LEU  HB2  HA2    0.090000        1.0079           0
    4323 0PR  279  LEU  CG   CT1   -0.090000       12.0107           0
    4324 0PR  279  LEU  HG   HA1    0.090000        1.0079           0
    4325 0PR  279  LEU  CD1  CT3   -0.270000       12.0107           0
    4326 0PR  279  LEU  HD11 HA3    0.090000        1.0079           0
    4327 0PR  279  LEU  HD12 HA3    0.090000        1.0079           0
    4328 0PR  279  LEU  HD13 HA3    0.090000        1.0079           0
    4329 0PR  279  LEU  CD2  CT3   -0.270000       12.0107           0
    4330 0PR  279  LEU  HD21 HA3    0.090000        1.0079           0
    4331 0PR  279  LEU  HD22 HA3    0.090000        1.0079           0
    4332 0PR  279  LEU  HD23 HA3    0.090000        1.0079           0
    4333 0PR  279  LEU  C    C      0.510000       12.0107           0
    4334 0PR  279  LEU  O    O     -0.510000       15.9994           0
    4335 0PR  280  PRO  N    N     -0.290000       14.0067           0
    4336 0PR  280  PRO  CD   CP3    0.000000       12.0107           0
    4337 0PR  280  PRO  HD1  HA2    0.090000        1.0079           0
    4338 0PR  280  PRO  HD2  HA2    0.090000        1.0079           0
    4339 0PR  280  PRO  CA   CP1    0.020000       12.0107           0
    4340 0PR  280  PRO  HA   HB1    0.090000        1.0079           0
    4341 0PR  280  PRO  CB   CP2   -0.180000       12.0107           0
    4342 0PR  280  PRO  HB1  HA2    0.090000        1.0079           0
    4343 0PR  280  PRO  HB2  HA2    0.090000        1.0079           0
    4344 0PR  280  PRO  CG   CP2   -0.180000       12.0107           0
    4345 0PR  280  PRO  HG1  HA2    0.090000        1.0079           0
    4346 0PR  280  PRO  HG2  HA2    0.090000        1.0079           0
    4347 0PR  280  PRO  C    C      0.510000       12.0107           0
    4348 0PR  280  PRO  O    O     -0.510000       15.9994           0
    4349 0PR  281  PRO  N    N     -0.290000       14.0067           0
    4350 0PR  281  PRO  CD   CP3    0.000000       12.0107           0
    4351 0PR  281  PRO  HD1  HA2    0.090000        1.0079           0
    4352 0PR  281  PRO  HD2  HA2    0.090000        1.0079           0
    4353 0PR  281  PRO  CA   CP1    0.020000       12.0107           0
    4354 0PR  281  PRO  HA   HB1    0.090000        1.0079           0
    4355 0PR  281  PRO  CB   CP2   -0.180000       12.0107           0
    4356 0PR  281  PRO  HB1  HA2    0.090000        1.0079           0
    4357 0PR  281  PRO  HB2  HA2    0.090000        1.0079           0
    4358 0PR  281  PRO  CG   CP2   -0.180000       12.0107           0
    4359 0PR  281  PRO  HG1  HA2    0.090000        1.0079           0
    4360 0PR  281  PRO  HG2  HA2    0.090000        1.0079           0
    4361 0PR  281  PRO  C    C      0.510000       12.0107           0
    4362 0PR  281  PRO  O    O     -0.510000       15.9994           0
    4363 0PR  282  VAL  N    NH1   -0.470000       14.0067           0
    4364 0PR  282  VAL  HN   H      0.310000        1.0079           0
    4365 0PR  282  VAL  CA   CT1    0.070000       12.0107           0
    4366 0PR  282  VAL  HA   HB1    0.090000        1.0079           0
    4367 0PR  282  VAL  CB   CT1   -0.090000       12.0107           0
    4368 0PR  282  VAL  HB   HA1    0.090000        1.0079           0
    4369 0PR  282  VAL  CG1  CT3   -0.270000       12.0107           0
    4370 0PR  282  VAL  HG11 HA3    0.090000        1.0079           0
    4371 0PR  282  VAL  HG12 HA3    0.090000        1.0079           0
    4372 0PR  282  VAL  HG13 HA3    0.090000        1.0079           0
    4373 0PR  282  VAL  CG2  CT3   -0.270000       12.0107           0
    4374 0PR  282  VAL  HG21 HA3    0.090000        1.0079           0
    4375 0PR  282  VAL  HG22 HA3    0.090000        1.0079           0
    4376 0PR  282  VAL  HG23 HA3    0.090000        1.0079           0
    4377 0PR  282  VAL  C    C      0.510000       12.0107           0
    4378 0PR  282  VAL  O    O     -0.510000       15.9994           0
    4379 0PR  283  SER  N    NH1   -0.470000       14.0067           0
    4380 0PR  283  SER  HN   H      0.310000        1.0079           0
    4381 0PR  283  SER  CA   CT1    0.070000       12.0107           0
    4382 0PR  283  SER  HA   HB1    0.090000        1.0079           0
    4383 0PR  283  SER  CB   CT2    0.050000       12.0107           0
    4384 0PR  283  SER  HB1  HA2    0.090000        1.0079           0
    4385 0PR  283  SER  HB2  HA2    0.090000        1.0079           0
    4386 0PR  283  SER  OG   OH1   -0.660000       15.9994           0
    4387 0PR  283  SER  HG1  H      0.430000        1.0079           0
    4388 0PR  283  SER  C    C      0.510000       12.0107           0
    4389 0PR  283  SER  O    O     -0.510000       15.9994           0
    4390 0PR  284  LEU  N    NH1   -0.470000       14.0067           0
    4391 0PR  284  LEU  HN   H      0.310000        1.0079           0
    4392 0PR  284  LEU  CA   CT1    0.070000       12.0107           0
    4393 0PR  284  LEU  HA   HB1    0.090000        1.0079           0
    4394 0PR  284  LEU  CB   CT2   -0.180000       12.0107           0
    4395 0PR  284  LEU  HB1  HA2    0.090000        1.0079           0
    4396 0PR  284  LEU  HB2  HA2    0.090000        1.0079           0
    4397 0PR  284  LEU  CG   CT1   -0.090000       12.0107           0
    4398 0PR  284  LEU  HG   HA1    0.090000        1.0079           0
    4399 0PR  284  LEU  CD1  CT3   -0.270000       12.0107           0
    4400 0PR  284  LEU  HD11 HA3    0.090000        1.0079           0
    4401 0PR  284  LEU  HD12 HA3    0.090000        1.0079           0
    4402 0PR  284  LEU  HD13 HA3    0.090000        1.0079           0
    4403 0PR  284  LEU  CD2  CT3   -0.270000       12.0107           0
    4404 0PR  284  LEU  HD21 HA3    0.090000        1.0079           0
    4405 0PR  284  LEU  HD22 HA3    0.090000        1.0079           0
    4406 0PR  284  LEU  HD23 HA3    0.090000        1.0079           0
    4407 0PR  284  LEU  C    C      0.510000       12.0107           0
    4408 0PR  284  LEU  O    O     -0.510000       15.9994           0
    4409 0PR  285  GLN  N    NH1   -0.470000       14.0067           0
    4410 0PR  285  GLN  HN   H      0.310000        1.0079           0
    4411 0PR  285  GLN  CA   CT1    0.070000       12.0107           0
    4412 0PR  285  GLN  HA   HB1    0.090000        1.0079           0
    4413 0PR  285  GLN  CB   CT2   -0.180000       12.0107           0
    4414 0PR  285  GLN  HB1  HA2    0.090000        1.0079           0
    4415 0PR  285  GLN  HB2  HA2    0.090000        1.0079           0
    4416 0PR  285  GLN  CG   CT2   -0.180000       12.0107           0
    4417 0PR  285  GLN  HG1  HA2    0.090000        1.0079           0
    4418 0PR  285  GLN  HG2  HA2    0.090000        1.0079           0
    4419 0PR  285  GLN  CD   CC     0.550000       12.0107           0
    4420 0PR  285  GLN  OE1  O     -0.550000       15.9994           0
    4421 0PR  285  GLN  NE2  NH2   -0.620000       14.0067           0
    4422 0PR  285  GLN  HE21 H      0.320000        1.0079           0
    4423 0PR  285  GLN  HE22 H      0.300000        1.0079           0
    4424 0PR  285  GLN  C    C      0.510000       12.0107           0
    4425 0PR  285  GLN  O    O     -0.510000       15.9994           0
    4426 0PR  286  GLY  N    NH1   -0.470000       14.0067           0
    4427 0PR  286  GLY  HN   H      0.310000        1.0079           0
    4428 0PR  286  GLY  CA   CT2   -0.020000       12.0107           0
    4429 0PR  286  GLY  HA1  HB2    0.090000        1.0079           0
    4430 0PR  286  GLY  HA2  HB2    0.090000        1.0079           0
    4431 0PR  286  GLY  C    C      0.510000       12.0107           0
    4432 0PR  286  GLY  O    O     -0.510000       15.9994           0
    4433 0PR  287  GLN  N    NH1   -0.470000       14.0067           0
    4434 0PR  287  GLN  HN   H      0.310000        1.0079           0
    4435 0PR  287  GLN  CA   CT1    0.070000       12.0107           0
    4436 0PR  287  GLN  HA   HB1    0.090000        1.0079           0
    4437 0PR  287  GLN  CB   CT2   -0.180000       12.0107           0
    4438 0PR  287  GLN  HB1  HA2    0.090000        1.0079           0
    4439 0PR  287  GLN  HB2  HA2    0.090000        1.0079           0
    4440 0PR  287  GLN  CG   CT2   -0.180000       12.0107           0
    4441 0PR  287  GLN  HG1  HA2    0.090000        1.0079           0
    4442 0PR  287  GLN  HG2  HA2    0.090000        1.0079           0
    4443 0PR  287  GLN  CD   CC     0.550000       12.0107           0
    4444 0PR  287  GLN  OE1  O     -0.550000       15.9994           0
    4445 0PR  287  GLN  NE2  NH2   -0.620000       14.0067           0
    4446 0PR  287  GLN  HE21 H      0.320000        1.0079           0
    4447 0PR  287  GLN  HE22 H      0.300000        1.0079           0
    4448 0PR  287  GLN  C    C      0.510000       12.0107           0
    4449 0PR  287  GLN  O    O     -0.510000       15.9994           0
    4450 0PR  288  LEU  N    NH1   -0.470000       14.0067           0
    4451 0PR  288  LEU  HN   H      0.310000        1.0079           0
    4452 0PR  288  LEU  CA   CT1    0.070000       12.0107           0
    4453 0PR  288  LEU  HA   HB1    0.090000        1.0079           0
    4454 0PR  288  LEU  CB   CT2   -0.180000       12.0107           0
    4455 0PR  288  LEU  HB1  HA2    0.090000        1.0079           0
    4456 0PR  288  LEU  HB2  HA2    0.090000        1.0079           0
    4457 0PR  288  LEU  CG   CT1   -0.090000       12.0107           0
    4458 0PR  288  LEU  HG   HA1    0.090000        1.0079           0
    4459 0PR  288  LEU  CD1  CT3   -0.270000       12.0107           0
    4460 0PR  288  LEU  HD11 HA3    0.090000        1.0079           0
    4461 0PR  288  LEU  HD12 HA3    0.090000        1.0079           0
    4462 0PR  288  LEU  HD13 HA3    0.090000        1.0079           0
    4463 0PR  288  LEU  CD2  CT3   -0.270000       12.0107           0
    4464 0PR  288  LEU  HD21 HA3    0.090000        1.0079           0
    4465 0PR  288  LEU  HD22 HA3    0.090000        1.0079           0
    4466 0PR  288  LEU  HD23 HA3    0.090000        1.0079           0
    4467 0PR  288  LEU  C    C      0.510000       12.0107           0
    4468 0PR  288  LEU  O    O     -0.510000       15.9994           0
    4469 0PR  289  LEU  N    NH1   -0.470000       14.0067           0
    4470 0PR  289  LEU  HN   H      0.310000        1.0079           0
    4471 0PR  289  LEU  CA   CT1    0.070000       12.0107           0
    4472 0PR  289  LEU  HA   HB1    0.090000        1.0079           0
    4473 0PR  289  LEU  CB   CT2   -0.180000       12.0107           0
    4474 0PR  289  LEU  HB1  HA2    0.090000        1.0079           0
    4475 0PR  289  LEU  HB2  HA2    0.090000        1.0079           0
    4476 0PR  289  LEU  CG   CT1   -0.090000       12.0107           0
    4477 0PR  289  LEU  HG   HA1    0.090000        1.0079           0
    4478 0PR  289  LEU  CD1  CT3   -0.270000       12.0107           0
    4479 0PR  289  LEU  HD11 HA3    0.090000        1.0079           0
    4480 0PR  289  LEU  HD12 HA3    0.090000        1.0079           0
    4481 0PR  289  LEU  HD13 HA3    0.090000        1.0079           0
    4482 0PR  289  LEU  CD2  CT3   -0.270000       12.0107           0
    4483 0PR  289  LEU  HD21 HA3    0.090000        1.0079           0
    4484 0PR  289  LEU  HD22 HA3    0.090000        1.0079           0
    4485 0PR  289  LEU  HD23 HA3    0.090000        1.0079           0
    4486 0PR  289  LEU  C    C      0.510000       12.0107           0
    4487 0PR  289  LEU  O    O     -0.510000       15.9994           0
    4488 0PR  290  TRP  N    NH1   -0.470000       14.0067           0
    4489 0PR  290  TRP  HN   H      0.310000        1.0079           0
    4490 0PR  290  TRP  CA   CT1    0.070000       12.0107           0
    4491 0PR  290  TRP  HA   HB1    0.090000        1.0079           0
    4492 0PR  290  TRP  CB   CT2   -0.180000       12.0107           0
    4493 0PR  290  TRP  HB1  HA2    0.090000        1.0079           0
    4494 0PR  290  TRP  HB2  HA2    0.090000        1.0079           0
    4495 0PR  290  TRP  CG   CY    -0.030000       12.0107           0
    4496 0PR  290  TRP  CD1  CA    -0.150000       12.0107           0
    4497 0PR  290  TRP  HD1  HP     0.220000        1.0079           0
    4498 0PR  290  TRP  NE1  NY    -0.510000       14.0067           0
    4499 0PR  290  TRP  HE1  H      0.370000        1.0079           0
    4500 0PR  290  TRP  CE2  CPT    0.240000       12.0107           0
    4501 0PR  290  TRP  CD2  CPT    0.110000       12.0107           0
    4502 0PR  290  TRP  CE3  CAI   -0.250000       12.0107           0
    4503 0PR  290  TRP  HE3  HP     0.170000        1.0079           0
    4504 0PR  290  TRP  CZ3  CA    -0.200000       12.0107           0
    4505 0PR  290  TRP  HZ3  HP     0.140000        1.0079           0
    4506 0PR  290  TRP  CZ2  CAI   -0.270000       12.0107           0
    4507 0PR  290  TRP  HZ2  HP     0.160000        1.0079           0
    4508 0PR  290  TRP  CH2  CA    -0.140000       12.0107           0
    4509 0PR  290  TRP  HH2  HP     0.140000        1.0079           0
    4510 0PR  290  TRP  C    C      0.510000       12.0107           0
    4511 0PR  290  TRP  O    O     -0.510000       15.9994           0
    4512 0PR  291  ARG  N    NH1   -0.470000       14.0067           0
    4513 0PR  291  ARG  HN   H      0.310000        1.0079           0
    4514 0PR  291  ARG  CA   CT1    0.070000       12.0107           0
    4515 0PR  291  ARG  HA   HB1    0.090000        1.0079           0
    4516 0PR  291  ARG  CB   CT2   -0.180000       12.0107           0
    4517 0PR  291  ARG  HB1  HA2    0.090000        1.0079           0
    4518 0PR  291  ARG  HB2  HA2    0.090000        1.0079           0
    4519 0PR  291  ARG  CG   CT2   -0.180000       12.0107           0
    4520 0PR  291  ARG  HG1  HA2    0.090000        1.0079           0
    4521 0PR  291  ARG  HG2  HA2    0.090000        1.0079           0
    4522 0PR  291  ARG  CD   CT2    0.200000       12.0107           0
    4523 0PR  291  ARG  HD1  HA2    0.090000        1.0079           0
    4524 0PR  291  ARG  HD2  HA2    0.090000        1.0079           0
    4525 0PR  291  ARG  NE   NC2   -0.700000       14.0067           0
    4526 0PR  291  ARG  HE   HC     0.440000        1.0079           0
    4527 0PR  291  ARG  CZ   C      0.640000       12.0107           0
    4528 0PR  291  ARG  NH1  NC2   -0.800000       14.0067           0
    4529 0PR  291  ARG  HH11 HC     0.460000        1.0079           0
    4530 0PR  291  ARG  HH12 HC     0.460000        1.0079           0
    4531 0PR  291  ARG  NH2  NC2   -0.800000       14.0067           0
    4532 0PR  291  ARG  HH21 HC     0.460000        1.0079           0
    4533 0PR  291  ARG  HH22 HC     0.460000        1.0079           0
    4534 0PR  291  ARG  C    C      0.510000       12.0107           0
    4535 0PR  291  ARG  O    O     -0.510000       15.9994           0
    4536 0PR  292  GLU  N    NH1   -0.470000       14.0067           0
    4537 0PR  292  GLU  HN   H      0.310000        1.0079           0
    4538 0PR  292  GLU  CA   CT1    0.070000       12.0107           0
    4539 0PR  292  GLU  HA   HB1    0.090000        1.0079           0
    4540 0PR  292  GLU  CB   CT2A  -0.180000       12.0107           0
    4541 0PR  292  GLU  HB1  HA2    0.090000        1.0079           0
    4542 0PR  292  GLU  HB2  HA2    0.090000        1.0079           0
    4543 0PR  292  GLU  CG   CT2   -0.280000       12.0107           0
    4544 0PR  292  GLU  HG1  HA2    0.090000        1.0079           0
    4545 0PR  292  GLU  HG2  HA2    0.090000        1.0079           0
    4546 0PR  292  GLU  CD   CC     0.620000       12.0107           0
    4547 0PR  292  GLU  OE1  OC    -0.760000       15.9994           0
    4548 0PR  292  GLU  OE2  OC    -0.760000       15.9994           0
    4549 0PR  292  GLU  C    C      0.510000       12.0107           0
    4550 0PR  292  GLU  O    O     -0.510000       15.9994           0
    4551 0PR  293  PHE  N    NH1   -0.470000       14.0067           0
    4552 0PR  293  PHE  HN   H      0.310000        1.0079           0
    4553 0PR  293  PHE  CA   CT1    0.070000       12.0107           0
    4554 0PR  293  PHE  HA   HB1    0.090000        1.0079           0
    4555 0PR  293  PHE  CB   CT2   -0.180000       12.0107           0
    4556 0PR  293  PHE  HB1  HA2    0.090000        1.0079           0
    4557 0PR  293  PHE  HB2  HA2    0.090000        1.0079           0
    4558 0PR  293  PHE  CG   CA     0.000000       12.0107           0
    4559 0PR  293  PHE  CD1  CA    -0.115000       12.0107           0
    4560 0PR  293  PHE  HD1  HP     0.115000        1.0079           0
    4561 0PR  293  PHE  CE1  CA    -0.115000       12.0107           0
    4562 0PR  293  PHE  HE1  HP     0.115000        1.0079           0
    4563 0PR  293  PHE  CZ   CA    -0.115000       12.0107           0
    4564 0PR  293  PHE  HZ   HP     0.115000        1.0079           0
    4565 0PR  293  PHE  CD2  CA    -0.115000       12.0107           0
    4566 0PR  293  PHE  HD2  HP     0.115000        1.0079           0
    4567 0PR  293  PHE  CE2  CA    -0.115000       12.0107           0
    4568 0PR  293  PHE  HE2  HP     0.115000        1.0079           0
    4569 0PR  293  PHE  C    C      0.510000       12.0107           0
    4570 0PR  293  PHE  O    O     -0.510000       15.9994           0
    4571 0PR  294  PHE  N    NH1   -0.470000       14.0067           0
    4572 0PR  294  PHE  HN   H      0.310000        1.0079           0
    4573 0PR  294  PHE  CA   CT1    0.070000       12.0107           0
    4574 0PR  294  PHE  HA   HB1    0.090000        1.0079           0
    4575 0PR  294  PHE  CB   CT2   -0.180000       12.0107           0
    4576 0PR  294  PHE  HB1  HA2    0.090000        1.0079           0
    4577 0PR  294  PHE  HB2  HA2    0.090000        1.0079           0
    4578 0PR  294  PHE  CG   CA     0.000000       12.0107           0
    4579 0PR  294  PHE  CD1  CA    -0.115000       12.0107           0
    4580 0PR  294  PHE  HD1  HP     0.115000        1.0079           0
    4581 0PR  294  PHE  CE1  CA    -0.115000       12.0107           0
    4582 0PR  294  PHE  HE1  HP     0.115000        1.0079           0
    4583 0PR  294  PHE  CZ   CA    -0.115000       12.0107           0
    4584 0PR  294  PHE  HZ   HP     0.115000        1.0079           0
    4585 0PR  294  PHE  CD2  CA    -0.115000       12.0107           0
    4586 0PR  294  PHE  HD2  HP     0.115000        1.0079           0
    4587 0PR  294  PHE  CE2  CA    -0.115000       12.0107           0
    4588 0PR  294  PHE  HE2  HP     0.115000        1.0079           0
    4589 0PR  294  PHE  C    C      0.510000       12.0107           0
    4590 0PR  294  PHE  O    O     -0.510000       15.9994           0
    4591 0PR  295  TYR  N    NH1   -0.470000       14.0067           0
    4592 0PR  295  TYR  HN   H      0.310000        1.0079           0
    4593 0PR  295  TYR  CA   CT1    0.070000       12.0107           0
    4594 0PR  295  TYR  HA   HB1    0.090000        1.0079           0
    4595 0PR  295  TYR  CB   CT2   -0.180000       12.0107           0
    4596 0PR  295  TYR  HB1  HA2    0.090000        1.0079           0
    4597 0PR  295  TYR  HB2  HA2    0.090000        1.0079           0
    4598 0PR  295  TYR  CG   CA     0.000000       12.0107           0
    4599 0PR  295  TYR  CD1  CA    -0.115000       12.0107           0
    4600 0PR  295  TYR  HD1  HP     0.115000        1.0079           0
    4601 0PR  295  TYR  CE1  CA    -0.115000       12.0107           0
    4602 0PR  295  TYR  HE1  HP     0.115000        1.0079           0
    4603 0PR  295  TYR  CZ   CA     0.110000       12.0107           0
    4604 0PR  295  TYR  OH   OH1   -0.540000       15.9994           0
    4605 0PR  295  TYR  HH   H      0.430000        1.0079           0
    4606 0PR  295  TYR  CD2  CA    -0.115000       12.0107           0
    4607 0PR  295  TYR  HD2  HP     0.115000        1.0079           0
    4608 0PR  295  TYR  CE2  CA    -0.115000       12.0107           0
    4609 0PR  295  TYR  HE2  HP     0.115000        1.0079           0
    4610 0PR  295  TYR  C    C      0.510000       12.0107           0
    4611 0PR  295  TYR  O    O     -0.510000       15.9994           0
    4612 0PR  296  THR  N    NH1   -0.470000       14.0067           0
    4613 0PR  296  THR  HN   H      0.310000        1.0079           0
    4614 0PR  296  THR  CA   CT1    0.070000       12.0107           0
    4615 0PR  296  THR  HA   HB1    0.090000        1.0079           0
    4616 0PR  296  THR  CB   CT1    0.140000       12.0107           0
    4617 0PR  296  THR  HB   HA1    0.090000        1.0079           0
    4618 0PR  296  THR  OG1  OH1   -0.660000       15.9994           0
    4619 0PR  296  THR  HG1  H      0.430000        1.0079           0
    4620 0PR  296  THR  CG2  CT3   -0.270000       12.0107           0
    4621 0PR  296  THR  HG21 HA3    0.090000        1.0079           0
    4622 0PR  296  THR  HG22 HA3    0.090000        1.0079           0
    4623 0PR  296  THR  HG23 HA3    0.090000        1.0079           0
    4624 0PR  296  THR  C    C      0.510000       12.0107           0
    4625 0PR  296  THR  O    O     -0.510000       15.9994           0
    4626 0PR  297  VAL  N    NH1   -0.470000       14.0067           0
    4627 0PR  297  VAL  HN   H      0.310000        1.0079           0
    4628 0PR  297  VAL  CA   CT1    0.070000       12.0107           0
    4629 0PR  297  VAL  HA   HB1    0.090000        1.0079           0
    4630 0PR  297  VAL  CB   CT1   -0.090000       12.0107           0
    4631 0PR  297  VAL  HB   HA1    0.090000        1.0079           0
    4632 0PR  297  VAL  CG1  CT3   -0.270000       12.0107           0
    4633 0PR  297  VAL  HG11 HA3    0.090000        1.0079           0
    4634 0PR  297  VAL  HG12 HA3    0.090000        1.0079           0
    4635 0PR  297  VAL  HG13 HA3    0.090000        1.0079           0
    4636 0PR  297  VAL  CG2  CT3   -0.270000       12.0107           0
    4637 0PR  297  VAL  HG21 HA3    0.090000        1.0079           0
    4638 0PR  297  VAL  HG22 HA3    0.090000        1.0079           0
    4639 0PR  297  VAL  HG23 HA3    0.090000        1.0079           0
    4640 0PR  297  VAL  C    C      0.510000       12.0107           0
    4641 0PR  297  VAL  O    O     -0.510000       15.9994           0
    4642 0PR  298  ALA  N    NH1   -0.470000       14.0067           0
    4643 0PR  298  ALA  HN   H      0.310000        1.0079           0
    4644 0PR  298  ALA  CA   CT1    0.070000       12.0107           0
    4645 0PR  298  ALA  HA   HB1    0.090000        1.0079           0
    4646 0PR  298  ALA  CB   CT3   -0.270000       12.0107           0
    4647 0PR  298  ALA  HB1  HA3    0.090000        1.0079           0
    4648 0PR  298  ALA  HB2  HA3    0.090000        1.0079           0
    4649 0PR  298  ALA  HB3  HA3    0.090000        1.0079           0
    4650 0PR  298  ALA  C    C      0.510000       12.0107           0
    4651 0PR  298  ALA  O    O     -0.510000       15.9994           0
    4652 0PR  299  SER  N    NH1   -0.470000       14.0067           0
    4653 0PR  299  SER  HN   H      0.310000        1.0079           0
    4654 0PR  299  SER  CA   CT1    0.070000       12.0107           0
    4655 0PR  299  SER  HA   HB1    0.090000        1.0079           0
    4656 0PR  299  SER  CB   CT2    0.050000       12.0107           0
    4657 0PR  299  SER  HB1  HA2    0.090000        1.0079           0
    4658 0PR  299  SER  HB2  HA2    0.090000        1.0079           0
    4659 0PR  299  SER  OG   OH1   -0.660000       15.9994           0
    4660 0PR  299  SER  HG1  H      0.430000        1.0079           0
    4661 0PR  299  SER  C    C      0.510000       12.0107           0
    4662 0PR  299  SER  O    O     -0.510000       15.9994           0
    4663 0PR  300  ALA  N    NH1   -0.470000       14.0067           0
    4664 0PR  300  ALA  HN   H      0.310000        1.0079           0
    4665 0PR  300  ALA  CA   CT1    0.070000       12.0107           0
    4666 0PR  300  ALA  HA   HB1    0.090000        1.0079           0
    4667 0PR  300  ALA  CB   CT3   -0.270000       12.0107           0
    4668 0PR  300  ALA  HB1  HA3    0.090000        1.0079           0
    4669 0PR  300  ALA  HB2  HA3    0.090000        1.0079           0
    4670 0PR  300  ALA  HB3  HA3    0.090000        1.0079           0
    4671 0PR  300  ALA  C    C      0.510000       12.0107           0
    4672 0PR  300  ALA  O    O     -0.510000       15.9994           0
    4673 0PR  301  THR  N    NH1   -0.470000       14.0067           0
    4674 0PR  301  THR  HN   H      0.310000        1.0079           0
    4675 0PR  301  THR  CA   CT1    0.070000       12.0107           0
    4676 0PR  301  THR  HA   HB1    0.090000        1.0079           0
    4677 0PR  301  THR  CB   CT1    0.140000       12.0107           0
    4678 0PR  301  THR  HB   HA1    0.090000        1.0079           0
    4679 0PR  301  THR  OG1  OH1   -0.660000       15.9994           0
    4680 0PR  301  THR  HG1  H      0.430000        1.0079           0
    4681 0PR  301  THR  CG2  CT3   -0.270000       12.0107           0
    4682 0PR  301  THR  HG21 HA3    0.090000        1.0079           0
    4683 0PR  301  THR  HG22 HA3    0.090000        1.0079           0
    4684 0PR  301  THR  HG23 HA3    0.090000        1.0079           0
    4685 0PR  301  THR  C    C      0.510000       12.0107           0
    4686 0PR  301  THR  O    O     -0.510000       15.9994           0
    4687 0PR  302  PRO  N    N     -0.290000       14.0067           0
    4688 0PR  302  PRO  CD   CP3    0.000000       12.0107           0
    4689 0PR  302  PRO  HD1  HA2    0.090000        1.0079           0
    4690 0PR  302  PRO  HD2  HA2    0.090000        1.0079           0
    4691 0PR  302  PRO  CA   CP1    0.020000       12.0107           0
    4692 0PR  302  PRO  HA   HB1    0.090000        1.0079           0
    4693 0PR  302  PRO  CB   CP2   -0.180000       12.0107           0
    4694 0PR  302  PRO  HB1  HA2    0.090000        1.0079           0
    4695 0PR  302  PRO  HB2  HA2    0.090000        1.0079           0
    4696 0PR  302  PRO  CG   CP2   -0.180000       12.0107           0
    4697 0PR  302  PRO  HG1  HA2    0.090000        1.0079           0
    4698 0PR  302  PRO  HG2  HA2    0.090000        1.0079           0
    4699 0PR  302  PRO  C    C      0.510000       12.0107           0
    4700 0PR  302  PRO  O    O     -0.510000       15.9994           0
    4701 0PR  303  ASN  N    NH1   -0.470000       14.0067           0
    4702 0PR  303  ASN  HN   H      0.310000        1.0079           0
    4703 0PR  303  ASN  CA   CT1    0.070000       12.0107           0
    4704 0PR  303  ASN  HA   HB1    0.090000        1.0079           0
    4705 0PR  303  ASN  CB   CT2   -0.180000       12.0107           0
    4706 0PR  303  ASN  HB1  HA2    0.090000        1.0079           0
    4707 0PR  303  ASN  HB2  HA2    0.090000        1.0079           0
    4708 0PR  303  ASN  CG   CC     0.550000       12.0107           0
    4709 0PR  303  ASN  OD1  O     -0.550000       15.9994           0
    4710 0PR  303  ASN  ND2  NH2   -0.620000       14.0067           0
    4711 0PR  303  ASN  HD21 H      0.320000        1.0079           0
    4712 0PR  303  ASN  HD22 H      0.300000        1.0079           0
    4713 0PR  303  ASN  C    C      0.510000       12.0107           0
    4714 0PR  303  ASN  O    O     -0.510000       15.9994           0
    4715 0PR  304  PHE  N    NH1   -0.470000       14.0067           0
    4716 0PR  304  PHE  HN   H      0.310000        1.0079           0
    4717 0PR  304  PHE  CA   CT1    0.070000       12.0107           0
    4718 0PR  304  PHE  HA   HB1    0.090000        1.0079           0
    4719 0PR  304  PHE  CB   CT2   -0.180000       12.0107           0
    4720 0PR  304  PHE  HB1  HA2    0.090000        1.0079           0
    4721 0PR  304  PHE  HB2  HA2    0.090000        1.0079           0
    4722 0PR  304  PHE  CG   CA     0.000000       12.0107           0
    4723 0PR  304  PHE  CD1  CA    -0.115000       12.0107           0
    4724 0PR  304  PHE  HD1  HP     0.115000        1.0079           0
    4725 0PR  304  PHE  CE1  CA    -0.115000       12.0107           0
    4726 0PR  304  PHE  HE1  HP     0.115000        1.0079           0
    4727 0PR  304  PHE  CZ   CA    -0.115000       12.0107           0
    4728 0PR  304  PHE  HZ   HP     0.115000        1.0079           0
    4729 0PR  304  PHE  CD2  CA    -0.115000       12.0107           0
    4730 0PR  304  PHE  HD2  HP     0.115000        1.0079           0
    4731 0PR  304  PHE  CE2  CA    -0.115000       12.0107           0
    4732 0PR  304  PHE  HE2  HP     0.115000        1.0079           0
    4733 0PR  304  PHE  C    C      0.510000       12.0107           0
    4734 0PR  304  PHE  O    O     -0.510000       15.9994           0
    4735 0PR  305  THR  N    NH1   -0.470000       14.0067           0
    4736 0PR  305  THR  HN   H      0.310000        1.0079           0
    4737 0PR  305  THR  CA   CT1    0.070000       12.0107           0
    4738 0PR  305  THR  HA   HB1    0.090000        1.0079           0
    4739 0PR  305  THR  CB   CT1    0.140000       12.0107           0
    4740 0PR  305  THR  HB   HA1    0.090000        1.0079           0
    4741 0PR  305  THR  OG1  OH1   -0.660000       15.9994           0
    4742 0PR  305  THR  HG1  H      0.430000        1.0079           0
    4743 0PR  305  THR  CG2  CT3   -0.270000       12.0107           0
    4744 0PR  305  THR  HG21 HA3    0.090000        1.0079           0
    4745 0PR  305  THR  HG22 HA3    0.090000        1.0079           0
    4746 0PR  305  THR  HG23 HA3    0.090000        1.0079           0
    4747 0PR  305  THR  C    C      0.510000       12.0107           0
    4748 0PR  305  THR  O    O     -0.510000       15.9994           0
    4749 0PR  306  GLN  N    NH1   -0.470000       14.0067           0
    4750 0PR  306  GLN  HN   H      0.310000        1.0079           0
    4751 0PR  306  GLN  CA   CT1    0.070000       12.0107           0
    4752 0PR  306  GLN  HA   HB1    0.090000        1.0079           0
    4753 0PR  306  GLN  CB   CT2   -0.180000       12.0107           0
    4754 0PR  306  GLN  HB1  HA2    0.090000        1.0079           0
    4755 0PR  306  GLN  HB2  HA2    0.090000        1.0079           0
    4756 0PR  306  GLN  CG   CT2   -0.180000       12.0107           0
    4757 0PR  306  GLN  HG1  HA2    0.090000        1.0079           0
    4758 0PR  306  GLN  HG2  HA2    0.090000        1.0079           0
    4759 0PR  306  GLN  CD   CC     0.550000       12.0107           0
    4760 0PR  306  GLN  OE1  O     -0.550000       15.9994           0
    4761 0PR  306  GLN  NE2  NH2   -0.620000       14.0067           0
    4762 0PR  306  GLN  HE21 H      0.320000        1.0079           0
    4763 0PR  306  GLN  HE22 H      0.300000        1.0079           0
    4764 0PR  306  GLN  C    C      0.510000       12.0107           0
    4765 0PR  306  GLN  O    O     -0.510000       15.9994           0
    4766 0PR  307  MET  N    NH1   -0.470000       14.0067           0
    4767 0PR  307  MET  HN   H      0.310000        1.0079           0
    4768 0PR  307  MET  CA   CT1    0.070000       12.0107           0
    4769 0PR  307  MET  HA   HB1    0.090000        1.0079           0
    4770 0PR  307  MET  CB   CT2   -0.180000       12.0107           0
    4771 0PR  307  MET  HB1  HA2    0.090000        1.0079           0
    4772 0PR  307  MET  HB2  HA2    0.090000        1.0079           0
    4773 0PR  307  MET  CG   CT2   -0.140000       12.0107           0
    4774 0PR  307  MET  HG1  HA2    0.090000        1.0079           0
    4775 0PR  307  MET  HG2  HA2    0.090000        1.0079           0
    4776 0PR  307  MET  SD   S     -0.090000       32.0650           0
    4777 0PR  307  MET  CE   CT3   -0.220000       12.0107           0
    4778 0PR  307  MET  HE1  HA3    0.090000        1.0079           0
    4779 0PR  307  MET  HE2  HA3    0.090000        1.0079           0
    4780 0PR  307  MET  HE3  HA3    0.090000        1.0079           0
    4781 0PR  307  MET  C    C      0.510000       12.0107           0
    4782 0PR  307  MET  O    O     -0.510000       15.9994           0
    4783 0PR  308  ALA  N    NH1   -0.470000       14.0067           0
    4784 0PR  308  ALA  HN   H      0.310000        1.0079           0
    4785 0PR  308  ALA  CA   CT1    0.070000       12.0107           0
    4786 0PR  308  ALA  HA   HB1    0.090000        1.0079           0
    4787 0PR  308  ALA  CB   CT3   -0.270000       12.0107           0
    4788 0PR  308  ALA  HB1  HA3    0.090000        1.0079           0
    4789 0PR  308  ALA  HB2  HA3    0.090000        1.0079           0
    4790 0PR  308  ALA  HB3  HA3    0.090000        1.0079           0
    4791 0PR  308  ALA  C    C      0.510000       12.0107           0
    4792 0PR  308  ALA  O    O     -0.510000       15.9994           0
    4793 0PR  309  GLY  N    NH1   -0.470000       14.0067           0
    4794 0PR  309  GLY  HN   H      0.310000        1.0079           0
    4795 0PR  309  GLY  CA   CT2   -0.020000       12.0107           0
    4796 0PR  309  GLY  HA1  HB2    0.090000        1.0079           0
    4797 0PR  309  GLY  HA2  HB2    0.090000        1.0079           0
    4798 0PR  309  GLY  C    C      0.510000       12.0107           0
    4799 0PR  309  GLY  O    O     -0.510000       15.9994           0
    4800 0PR  310  ASN  N    NH1   -0.470000       14.0067           0
    4801 0PR  310  ASN  HN   H      0.310000        1.0079           0
    4802 0PR  310  ASN  CA   CT1    0.070000       12.0107           0
    4803 0PR  310  ASN  HA   HB1    0.090000        1.0079           0
    4804 0PR  310  ASN  CB   CT2   -0.180000       12.0107           0
    4805 0PR  310  ASN  HB1  HA2    0.090000        1.0079           0
    4806 0PR  310  ASN  HB2  HA2    0.090000        1.0079           0
    4807 0PR  310  ASN  CG   CC     0.550000       12.0107           0
    4808 0PR  310  ASN  OD1  O     -0.550000       15.9994           0
    4809 0PR  310  ASN  ND2  NH2   -0.620000       14.0067           0
    4810 0PR  310  ASN  HD21 H      0.320000        1.0079           0
    4811 0PR  310  ASN  HD22 H      0.300000        1.0079           0
    4812 0PR  310  ASN  C    C      0.510000       12.0107           0
    4813 0PR  310  ASN  O    O     -0.510000       15.9994           0
    4814 0PR  311  PRO  N    N     -0.290000       14.0067           0
    4815 0PR  311  PRO  CD   CP3    0.000000       12.0107           0
    4816 0PR  311  PRO  HD1  HA2    0.090000        1.0079           0
    4817 0PR  311  PRO  HD2  HA2    0.090000        1.0079           0
    4818 0PR  311  PRO  CA   CP1    0.020000       12.0107           0
    4819 0PR  311  PRO  HA   HB1    0.090000        1.0079           0
    4820 0PR  311  PRO  CB   CP2   -0.180000       12.0107           0
    4821 0PR  311  PRO  HB1  HA2    0.090000        1.0079           0
    4822 0PR  311  PRO  HB2  HA2    0.090000        1.0079           0
    4823 0PR  311  PRO  CG   CP2   -0.180000       12.0107           0
    4824 0PR  311  PRO  HG1  HA2    0.090000        1.0079           0
    4825 0PR  311  PRO  HG2  HA2    0.090000        1.0079           0
    4826 0PR  311  PRO  C    C      0.510000       12.0107           0
    4827 0PR  311  PRO  O    O     -0.510000       15.9994           0
    4828 0PR  312  ILE  N    NH1   -0.470000       14.0067           0
    4829 0PR  312  ILE  HN   H      0.310000        1.0079           0
    4830 0PR  312  ILE  CA   CT1    0.070000       12.0107           0
    4831 0PR  312  ILE  HA   HB1    0.090000        1.0079           0
    4832 0PR  312  ILE  CB   CT1   -0.090000       12.0107           0
    4833 0PR  312  ILE  HB   HA1    0.090000        1.0079           0
    4834 0PR  312  ILE  CG2  CT3   -0.270000       12.0107           0
    4835 0PR  312  ILE  HG21 HA3    0.090000        1.0079           0
    4836 0PR  312  ILE  HG22 HA3    0.090000        1.0079           0
    4837 0PR  312  ILE  HG23 HA3    0.090000        1.0079           0
    4838 0PR  312  ILE  CG1  CT2   -0.180000       12.0107           0
    4839 0PR  312  ILE  HG11 HA2    0.090000        1.0079           0
    4840 0PR  312  ILE  HG12 HA2    0.090000        1.0079           0
    4841 0PR  312  ILE  CD   CT3   -0.270000       12.0107           0
    4842 0PR  312  ILE  HD1  HA3    0.090000        1.0079           0
    4843 0PR  312  ILE  HD2  HA3    0.090000        1.0079           0
    4844 0PR  312  ILE  HD3  HA3    0.090000        1.0079           0
    4845 0PR  312  ILE  C    C      0.510000       12.0107           0
    4846 0PR  312  ILE  O    O     -0.510000       15.9994           0
    4847 0PR  313  CYS  N    NH1   -0.470000       14.0067           0
    4848 0PR  313  CYS  HN   H      0.310000        1.0079           0
    4849 0PR  313  CYS  CA   CT1    0.070000       12.0107           0
    4850 0PR  313  CYS  HA   HB1    0.090000        1.0079           0
    4851 0PR  313  CYS  CB   CT2   -0.110000       12.0107           0
    4852 0PR  313  CYS  HB1  HA2    0.090000        1.0079           0
    4853 0PR  313  CYS  HB2  HA2    0.090000        1.0079           0
    4854 0PR  313  CYS  SG   S     -0.230000       32.0650           0
    4855 0PR  313  CYS  HG1  HS     0.160000        1.0079           0
    4856 0PR  313  CYS  C    C      0.510000       12.0107           0
    4857 0PR  313  CYS  O    O     -0.510000       15.9994           0
    4858 0PR  314  LEU  N    NH1   -0.470000       14.0067           0
    4859 0PR  314  LEU  HN   H      0.310000        1.0079           0
    4860 0PR  314  LEU  CA   CT1    0.070000       12.0107           0
    4861 0PR  314  LEU  HA   HB1    0.090000        1.0079           0
    4862 0PR  314  LEU  CB   CT2   -0.180000       12.0107           0
    4863 0PR  314  LEU  HB1  HA2    0.090000        1.0079           0
    4864 0PR  314  LEU  HB2  HA2    0.090000        1.0079           0
    4865 0PR  314  LEU  CG   CT1   -0.090000       12.0107           0
    4866 0PR  314  LEU  HG   HA1    0.090000        1.0079           0
    4867 0PR  314  LEU  CD1  CT3   -0.270000       12.0107           0
    4868 0PR  314  LEU  HD11 HA3    0.090000        1.0079           0
    4869 0PR  314  LEU  HD12 HA3    0.090000        1.0079           0
    4870 0PR  314  LEU  HD13 HA3    0.090000        1.0079           0
    4871 0PR  314  LEU  CD2  CT3   -0.270000       12.0107           0
    4872 0PR  314  LEU  HD21 HA3    0.090000        1.0079           0
    4873 0PR  314  LEU  HD22 HA3    0.090000        1.0079           0
    4874 0PR  314  LEU  HD23 HA3    0.090000        1.0079           0
    4875 0PR  314  LEU  C    C      0.510000       12.0107           0
    4876 0PR  314  LEU  O    O     -0.510000       15.9994           0
    4877 0PR  315  GLN  N    NH1   -0.470000       14.0067           0
    4878 0PR  315  GLN  HN   H      0.310000        1.0079           0
    4879 0PR  315  GLN  CA   CT1    0.070000       12.0107           0
    4880 0PR  315  GLN  HA   HB1    0.090000        1.0079           0
    4881 0PR  315  GLN  CB   CT2   -0.180000       12.0107           0
    4882 0PR  315  GLN  HB1  HA2    0.090000        1.0079           0
    4883 0PR  315  GLN  HB2  HA2    0.090000        1.0079           0
    4884 0PR  315  GLN  CG   CT2   -0.180000       12.0107           0
    4885 0PR  315  GLN  HG1  HA2    0.090000        1.0079           0
    4886 0PR  315  GLN  HG2  HA2    0.090000        1.0079           0
    4887 0PR  315  GLN  CD   CC     0.550000       12.0107           0
    4888 0PR  315  GLN  OE1  O     -0.550000       15.9994           0
    4889 0PR  315  GLN  NE2  NH2   -0.620000       14.0067           0
    4890 0PR  315  GLN  HE21 H      0.320000        1.0079           0
    4891 0PR  315  GLN  HE22 H      0.300000        1.0079           0
    4892 0PR  315  GLN  C    C      0.510000       12.0107           0
    4893 0PR  315  GLN  O    O     -0.510000       15.9994           0
    4894 0PR  316  ILE  N    NH1   -0.470000       14.0067           0
    4895 0PR  316  ILE  HN   H      0.310000        1.0079           0
    4896 0PR  316  ILE  CA   CT1    0.070000       12.0107           0
    4897 0PR  316  ILE  HA   HB1    0.090000        1.0079           0
    4898 0PR  316  ILE  CB   CT1   -0.090000       12.0107           0
    4899 0PR  316  ILE  HB   HA1    0.090000        1.0079           0
    4900 0PR  316  ILE  CG2  CT3   -0.270000       12.0107           0
    4901 0PR  316  ILE  HG21 HA3    0.090000        1.0079           0
    4902 0PR  316  ILE  HG22 HA3    0.090000        1.0079           0
    4903 0PR  316  ILE  HG23 HA3    0.090000        1.0079           0
    4904 0PR  316  ILE  CG1  CT2   -0.180000       12.0107           0
    4905 0PR  316  ILE  HG11 HA2    0.090000        1.0079           0
    4906 0PR  316  ILE  HG12 HA2    0.090000        1.0079           0
    4907 0PR  316  ILE  CD   CT3   -0.270000       12.0107           0
    4908 0PR  316  ILE  HD1  HA3    0.090000        1.0079           0
    4909 0PR  316  ILE  HD2  HA3    0.090000        1.0079           0
    4910 0PR  316  ILE  HD3  HA3    0.090000        1.0079           0
    4911 0PR  316  ILE  C    C      0.510000       12.0107           0
    4912 0PR  316  ILE  O    O     -0.510000       15.9994           0
    4913 0PR  317  CYS  N    NH1   -0.470000       14.0067           0
    4914 0PR  317  CYS  HN   H      0.310000        1.0079           0
    4915 0PR  317  CYS  CA   CT1    0.070000       12.0107           0
    4916 0PR  317  CYS  HA   HB1    0.090000        1.0079           0
    4917 0PR  317  CYS  CB   CT2   -0.110000       12.0107           0
    4918 0PR  317  CYS  HB1  HA2    0.090000        1.0079           0
    4919 0PR  317  CYS  HB2  HA2    0.090000        1.0079           0
    4920 0PR  317  CYS  SG   S     -0.230000       32.0650           0
    4921 0PR  317  CYS  HG1  HS     0.160000        1.0079           0
    4922 0PR  317  CYS  C    C      0.510000       12.0107           0
    4923 0PR  317  CYS  O    O     -0.510000       15.9994           0
    4924 0PR  318  TRP  N    NH1   -0.470000       14.0067           0
    4925 0PR  318  TRP  HN   H      0.310000        1.0079           0
    4926 0PR  318  TRP  CA   CT1    0.070000       12.0107           0
    4927 0PR  318  TRP  HA   HB1    0.090000        1.0079           0
    4928 0PR  318  TRP  CB   CT2   -0.180000       12.0107           0
    4929 0PR  318  TRP  HB1  HA2    0.090000        1.0079           0
    4930 0PR  318  TRP  HB2  HA2    0.090000        1.0079           0
    4931 0PR  318  TRP  CG   CY    -0.030000       12.0107           0
    4932 0PR  318  TRP  CD1  CA    -0.150000       12.0107           0
    4933 0PR  318  TRP  HD1  HP     0.220000        1.0079           0
    4934 0PR  318  TRP  NE1  NY    -0.510000       14.0067           0
    4935 0PR  318  TRP  HE1  H      0.370000        1.0079           0
    4936 0PR  318  TRP  CE2  CPT    0.240000       12.0107           0
    4937 0PR  318  TRP  CD2  CPT    0.110000       12.0107           0
    4938 0PR  318  TRP  CE3  CAI   -0.250000       12.0107           0
    4939 0PR  318  TRP  HE3  HP     0.170000        1.0079           0
    4940 0PR  318  TRP  CZ3  CA    -0.200000       12.0107           0
    4941 0PR  318  TRP  HZ3  HP     0.140000        1.0079           0
    4942 0PR  318  TRP  CZ2  CAI   -0.270000       12.0107           0
    4943 0PR  318  TRP  HZ2  HP     0.160000        1.0079           0
    4944 0PR  318  TRP  CH2  CA    -0.140000       12.0107           0
    4945 0PR  318  TRP  HH2  HP     0.140000        1.0079           0
    4946 0PR  318  TRP  C    C      0.510000       12.0107           0
    4947 0PR  318  TRP  O    O     -0.510000       15.9994           0
    4948 0PR  319  TYR  N    NH1   -0.470000       14.0067           0
    4949 0PR  319  TYR  HN   H      0.310000        1.0079           0
    4950 0PR  319  TYR  CA   CT1    0.070000       12.0107           0
    4951 0PR  319  TYR  HA   HB1    0.090000        1.0079           0
    4952 0PR  319  TYR  CB   CT2   -0.180000       12.0107           0
    4953 0PR  319  TYR  HB1  HA2    0.090000        1.0079           0
    4954 0PR  319  TYR  HB2  HA2    0.090000        1.0079           0
    4955 0PR  319  TYR  CG   CA     0.000000       12.0107           0
    4956 0PR  319  TYR  CD1  CA    -0.115000       12.0107           0
    4957 0PR  319  TYR  HD1  HP     0.115000        1.0079           0
    4958 0PR  319  TYR  CE1  CA    -0.115000       12.0107           0
    4959 0PR  319  TYR  HE1  HP     0.115000        1.0079           0
    4960 0PR  319  TYR  CZ   CA     0.110000       12.0107           0
    4961 0PR  319  TYR  OH   OH1   -0.540000       15.9994           0
    4962 0PR  319  TYR  HH   H      0.430000        1.0079           0
    4963 0PR  319  TYR  CD2  CA    -0.115000       12.0107           0
    4964 0PR  319  TYR  HD2  HP     0.115000        1.0079           0
    4965 0PR  319  TYR  CE2  CA    -0.115000       12.0107           0
    4966 0PR  319  TYR  HE2  HP     0.115000        1.0079           0
    4967 0PR  319  TYR  C    C      0.510000       12.0107           0
    4968 0PR  319  TYR  O    O     -0.510000       15.9994           0
    4969 0PR  320  LYS  N    NH1   -0.470000       14.0067           0
    4970 0PR  320  LYS  HN   H      0.310000        1.0079           0
    4971 0PR  320  LYS  CA   CT1    0.070000       12.0107           0
    4972 0PR  320  LYS  HA   HB1    0.090000        1.0079           0
    4973 0PR  320  LYS  CB   CT2   -0.180000       12.0107           0
    4974 0PR  320  LYS  HB1  HA2    0.090000        1.0079           0
    4975 0PR  320  LYS  HB2  HA2    0.090000        1.0079           0
    4976 0PR  320  LYS  CG   CT2   -0.180000       12.0107           0
    4977 0PR  320  LYS  HG1  HA2    0.090000        1.0079           0
    4978 0PR  320  LYS  HG2  HA2    0.090000        1.0079           0
    4979 0PR  320  LYS  CD   CT2   -0.180000       12.0107           0
    4980 0PR  320  LYS  HD1  HA2    0.090000        1.0079           0
    4981 0PR  320  LYS  HD2  HA2    0.090000        1.0079           0
    4982 0PR  320  LYS  CE   CT2    0.210000       12.0107           0
    4983 0PR  320  LYS  HE1  HA2    0.050000        1.0079           0
    4984 0PR  320  LYS  HE2  HA2    0.050000        1.0079           0
    4985 0PR  320  LYS  NZ   NH3   -0.300000       14.0067           0
    4986 0PR  320  LYS  HZ1  HC     0.330000        1.0079           0
    4987 0PR  320  LYS  HZ2  HC     0.330000        1.0079           0
    4988 0PR  320  LYS  HZ3  HC     0.330000        1.0079           0
    4989 0PR  320  LYS  C    C      0.510000       12.0107           0
    4990 0PR  320  LYS  O    O     -0.510000       15.9994           0
    4991 0PR  321  ASP  N    NH1   -0.470000       14.0067           0
    4992 0PR  321  ASP  HN   H      0.310000        1.0079           0
    4993 0PR  321  ASP  CA   CT1    0.070000       12.0107           0
    4994 0PR  321  ASP  HA   HB1    0.090000        1.0079           0
    4995 0PR  321  ASP  CB   CT2A  -0.280000       12.0107           0
    4996 0PR  321  ASP  HB1  HA2    0.090000        1.0079           0
    4997 0PR  321  ASP  HB2  HA2    0.090000        1.0079           0
    4998 0PR  321  ASP  CG   CC     0.620000       12.0107           0
    4999 0PR  321  ASP  OD1  OC    -0.760000       15.9994           0
    5000 0PR  321  ASP  OD2  OC    -0.760000       15.9994           0
    5001 0PR  321  ASP  C    C      0.510000       12.0107           0
    5002 0PR  321  ASP  O    O     -0.510000       15.9994           0
    5003 0PR  322  ALA  N    NH1   -0.470000       14.0067           0
    5004 0PR  322  ALA  HN   H      0.310000        1.0079           0
    5005 0PR  322  ALA  CA   CT1    0.070000       12.0107           0
    5006 0PR  322  ALA  HA   HB1    0.090000        1.0079           0
    5007 0PR  322  ALA  CB   CT3   -0.270000       12.0107           0
    5008 0PR  322  ALA  HB1  HA3    0.090000        1.0079           0
    5009 0PR  322  ALA  HB2  HA3    0.090000        1.0079           0
    5010 0PR  322  ALA  HB3  HA3    0.090000        1.0079           0
    5011 0PR  322  ALA  C    C      0.510000       12.0107           0
    5012 0PR  322  ALA  O    O     -0.510000       15.9994           0
    5013 0PR  323  GLU  N    NH1   -0.470000       14.0067           0
    5014 0PR  323  GLU  HN   H      0.310000        1.0079           0
    5015 0PR  323  GLU  CA   CT1    0.070000       12.0107           0
    5016 0PR  323  GLU  HA   HB1    0.090000        1.0079           0
    5017 0PR  323  GLU  CB   CT2A  -0.180000       12.0107           0
    5018 0PR  323  GLU  HB1  HA2    0.090000        1.0079           0
    5019 0PR  323  GLU  HB2  HA2    0.090000        1.0079           0
    5020 0PR  323  GLU  CG   CT2   -0.280000       12.0107           0
    5021 0PR  323  GLU  HG1  HA2    0.090000        1.0079           0
    5022 0PR  323  GLU  HG2  HA2    0.090000        1.0079           0
    5023 0PR  323  GLU  CD   CC     0.620000       12.0107           0
    5024 0PR  323  GLU  OE1  OC    -0.760000       15.9994           0
    5025 0PR  323  GLU  OE2  OC    -0.760000       15.9994           0
    5026 0PR  323  GLU  C    C      0.510000       12.0107           0
    5027 0PR  323  GLU  O    O     -0.510000       15.9994           0
    5028 0PR  324  ARG  N    NH1   -0.470000       14.0067           0
    5029 0PR  324  ARG  HN   H      0.310000        1.0079           0
    5030 0PR  324  ARG  CA   CT1    0.070000       12.0107           0
    5031 0PR  324  ARG  HA   HB1    0.090000        1.0079           0
    5032 0PR  324  ARG  CB   CT2   -0.180000       12.0107           0
    5033 0PR  324  ARG  HB1  HA2    0.090000        1.0079           0
    5034 0PR  324  ARG  HB2  HA2    0.090000        1.0079           0
    5035 0PR  324  ARG  CG   CT2   -0.180000       12.0107           0
    5036 0PR  324  ARG  HG1  HA2    0.090000        1.0079           0
    5037 0PR  324  ARG  HG2  HA2    0.090000        1.0079           0
    5038 0PR  324  ARG  CD   CT2    0.200000       12.0107           0
    5039 0PR  324  ARG  HD1  HA2    0.090000        1.0079           0
    5040 0PR  324  ARG  HD2  HA2    0.090000        1.0079           0
    5041 0PR  324  ARG  NE   NC2   -0.700000       14.0067           0
    5042 0PR  324  ARG  HE   HC     0.440000        1.0079           0
    5043 0PR  324  ARG  CZ   C      0.640000       12.0107           0
    5044 0PR  324  ARG  NH1  NC2   -0.800000       14.0067           0
    5045 0PR  324  ARG  HH11 HC     0.460000        1.0079           0
    5046 0PR  324  ARG  HH12 HC     0.460000        1.0079           0
    5047 0PR  324  ARG  NH2  NC2   -0.800000       14.0067           0
    5048 0PR  324  ARG  HH21 HC     0.460000        1.0079           0
    5049 0PR  324  ARG  HH22 HC     0.460000        1.0079           0
    5050 0PR  324  ARG  C    C      0.510000       12.0107           0
    5051 0PR  324  ARG  O    O     -0.510000       15.9994           0
    5052 0PR  325  LEU  N    NH1   -0.470000       14.0067           0
    5053 0PR  325  LEU  HN   H      0.310000        1.0079           0
    5054 0PR  325  LEU  CA   CT1    0.070000       12.0107           0
    5055 0PR  325  LEU  HA   HB1    0.090000        1.0079           0
    5056 0PR  325  LEU  CB   CT2   -0.180000       12.0107           0
    5057 0PR  325  LEU  HB1  HA2    0.090000        1.0079           0
    5058 0PR  325  LEU  HB2  HA2    0.090000        1.0079           0
    5059 0PR  325  LEU  CG   CT1   -0.090000       12.0107           0
    5060 0PR  325  LEU  HG   HA1    0.090000        1.0079           0
    5061 0PR  325  LEU  CD1  CT3   -0.270000       12.0107           0
    5062 0PR  325  LEU  HD11 HA3    0.090000        1.0079           0
    5063 0PR  325  LEU  HD12 HA3    0.090000        1.0079           0
    5064 0PR  325  LEU  HD13 HA3    0.090000        1.0079           0
    5065 0PR  325  LEU  CD2  CT3   -0.270000       12.0107           0
    5066 0PR  325  LEU  HD21 HA3    0.090000        1.0079           0
    5067 0PR  325  LEU  HD22 HA3    0.090000        1.0079           0
    5068 0PR  325  LEU  HD23 HA3    0.090000        1.0079           0
    5069 0PR  325  LEU  C    C      0.510000       12.0107           0
    5070 0PR  325  LEU  O    O     -0.510000       15.9994           0
    5071 0PR  326  HSD  N    NH1   -0.470000       14.0067           0
    5072 0PR  326  HSD  HN   H      0.310000        1.0079           0
    5073 0PR  326  HSD  CA   CT1    0.070000       12.0107           0
    5074 0PR  326  HSD  HA   HB1    0.090000        1.0079           0
    5075 0PR  326  HSD  CB   CT2   -0.090000       12.0107           0
    5076 0PR  326  HSD  HB1  HA2    0.090000        1.0079           0
    5077 0PR  326  HSD  HB2  HA2    0.090000        1.0079           0
    5078 0PR  326  HSD  ND1  NR1   -0.360000       14.0067           0
    5079 0PR  326  HSD  HD1  H      0.320000        1.0079           0
    5080 0PR  326  HSD  CG   CPH1  -0.050000       12.0107           0
    5081 0PR  326  HSD  CE1  CPH2   0.250000       12.0107           0
    5082 0PR  326  HSD  HE1  HR1    0.130000        1.0079           0
    5083 0PR  326  HSD  NE2  NR2   -0.700000       14.0067           0
    5084 0PR  326  HSD  CD2  CPH1   0.220000       12.0107           0
    5085 0PR  326  HSD  HD2  HR3    0.100000        1.0079           0
    5086 0PR  326  HSD  C    C      0.510000       12.0107           0
    5087 0PR  326  HSD  O    O     -0.510000       15.9994           0
    5088 0PR  327  LYS  N    NH1   -0.470000       14.0067           0
    5089 0PR  327  LYS  HN   H      0.310000        1.0079           0
    5090 0PR  327  LYS  CA   CT1    0.070000       12.0107           0
    5091 0PR  327  LYS  HA   HB1    0.090000        1.0079           0
    5092 0PR  327  LYS  CB   CT2   -0.180000       12.0107           0
    5093 0PR  327  LYS  HB1  HA2    0.090000        1.0079           0
    5094 0PR  327  LYS  HB2  HA2    0.090000        1.0079           0
    5095 0PR  327  LYS  CG   CT2   -0.180000       12.0107           0
    5096 0PR  327  LYS  HG1  HA2    0.090000        1.0079           0
    5097 0PR  327  LYS  HG2  HA2    0.090000        1.0079           0
    5098 0PR  327  LYS  CD   CT2   -0.180000       12.0107           0
    5099 0PR  327  LYS  HD1  HA2    0.090000        1.0079           0
    5100 0PR  327  LYS  HD2  HA2    0.090000        1.0079           0
    5101 0PR  327  LYS  CE   CT2    0.210000       12.0107           0
    5102 0PR  327  LYS  HE1  HA2    0.050000        1.0079           0
    5103 0PR  327  LYS  HE2  HA2    0.050000        1.0079           0
    5104 0PR  327  LYS  NZ   NH3   -0.300000       14.0067           0
    5105 0PR  327  LYS  HZ1  HC     0.330000        1.0079           0
    5106 0PR  327  LYS  HZ2  HC     0.330000        1.0079           0
    5107 0PR  327  LYS  HZ3  HC     0.330000        1.0079           0
    5108 0PR  327  LYS  C    C      0.510000       12.0107           0
    5109 0PR  327  LYS  O    O     -0.510000       15.9994           0
    5110 0PR  328  TRP  N    NH1   -0.470000       14.0067           0
    5111 0PR  328  TRP  HN   H      0.310000        1.0079           0
    5112 0PR  328  TRP  CA   CT1    0.070000       12.0107           0
    5113 0PR  328  TRP  HA   HB1    0.090000        1.0079           0
    5114 0PR  328  TRP  CB   CT2   -0.180000       12.0107           0
    5115 0PR  328  TRP  HB1  HA2    0.090000        1.0079           0
    5116 0PR  328  TRP  HB2  HA2    0.090000        1.0079           0
    5117 0PR  328  TRP  CG   CY    -0.030000       12.0107           0
    5118 0PR  328  TRP  CD1  CA    -0.150000       12.0107           0
    5119 0PR  328  TRP  HD1  HP     0.220000        1.0079           0
    5120 0PR  328  TRP  NE1  NY    -0.510000       14.0067           0
    5121 0PR  328  TRP  HE1  H      0.370000        1.0079           0
    5122 0PR  328  TRP  CE2  CPT    0.240000       12.0107           0
    5123 0PR  328  TRP  CD2  CPT    0.110000       12.0107           0
    5124 0PR  328  TRP  CE3  CAI   -0.250000       12.0107           0
    5125 0PR  328  TRP  HE3  HP     0.170000        1.0079           0
    5126 0PR  328  TRP  CZ3  CA    -0.200000       12.0107           0
    5127 0PR  328  TRP  HZ3  HP     0.140000        1.0079           0
    5128 0PR  328  TRP  CZ2  CAI   -0.270000       12.0107           0
    5129 0PR  328  TRP  HZ2  HP     0.160000        1.0079           0
    5130 0PR  328  TRP  CH2  CA    -0.140000       12.0107           0
    5131 0PR  328  TRP  HH2  HP     0.140000        1.0079           0
    5132 0PR  328  TRP  C    C      0.510000       12.0107           0
    5133 0PR  328  TRP  O    O     -0.510000       15.9994           0
    5134 0PR  329  LYS  N    NH1   -0.470000       14.0067           0
    5135 0PR  329  LYS  HN   H      0.310000        1.0079           0
    5136 0PR  329  LYS  CA   CT1    0.070000       12.0107           0
    5137 0PR  329  LYS  HA   HB1    0.090000        1.0079           0
    5138 0PR  329  LYS  CB   CT2   -0.180000       12.0107           0
    5139 0PR  329  LYS  HB1  HA2    0.090000        1.0079           0
    5140 0PR  329  LYS  HB2  HA2    0.090000        1.0079           0
    5141 0PR  329  LYS  CG   CT2   -0.180000       12.0107           0
    5142 0PR  329  LYS  HG1  HA2    0.090000        1.0079           0
    5143 0PR  329  LYS  HG2  HA2    0.090000        1.0079           0
    5144 0PR  329  LYS  CD   CT2   -0.180000       12.0107           0
    5145 0PR  329  LYS  HD1  HA2    0.090000        1.0079           0
    5146 0PR  329  LYS  HD2  HA2    0.090000        1.0079           0
    5147 0PR  329  LYS  CE   CT2    0.210000       12.0107           0
    5148 0PR  329  LYS  HE1  HA2    0.050000        1.0079           0
    5149 0PR  329  LYS  HE2  HA2    0.050000        1.0079           0
    5150 0PR  329  LYS  NZ   NH3   -0.300000       14.0067           0
    5151 0PR  329  LYS  HZ1  HC     0.330000        1.0079           0
    5152 0PR  329  LYS  HZ2  HC     0.330000        1.0079           0
    5153 0PR  329  LYS  HZ3  HC     0.330000        1.0079           0
    5154 0PR  329  LYS  C    C      0.510000       12.0107           0
    5155 0PR  329  LYS  O    O     -0.510000       15.9994           0
    5156 0PR  330  MET  N    NH1   -0.470000       14.0067           0
    5157 0PR  330  MET  HN   H      0.310000        1.0079           0
    5158 0PR  330  MET  CA   CT1    0.070000       12.0107           0
    5159 0PR  330  MET  HA   HB1    0.090000        1.0079           0
    5160 0PR  330  MET  CB   CT2   -0.180000       12.0107           0
    5161 0PR  330  MET  HB1  HA2    0.090000        1.0079           0
    5162 0PR  330  MET  HB2  HA2    0.090000        1.0079           0
    5163 0PR  330  MET  CG   CT2   -0.140000       12.0107           0
    5164 0PR  330  MET  HG1  HA2    0.090000        1.0079           0
    5165 0PR  330  MET  HG2  HA2    0.090000        1.0079           0
    5166 0PR  330  MET  SD   S     -0.090000       32.0650           0
    5167 0PR  330  MET  CE   CT3   -0.220000       12.0107           0
    5168 0PR  330  MET  HE1  HA3    0.090000        1.0079           0
    5169 0PR  330  MET  HE2  HA3    0.090000        1.0079           0
    5170 0PR  330  MET  HE3  HA3    0.090000        1.0079           0
    5171 0PR  330  MET  C    C      0.510000       12.0107           0
    5172 0PR  330  MET  O    O     -0.510000       15.9994           0
    5173 0PR  331  ALA  N    NH1   -0.470000       14.0067           0
    5174 0PR  331  ALA  HN   H      0.310000        1.0079           0
    5175 0PR  331  ALA  CA   CT1    0.070000       12.0107           0
    5176 0PR  331  ALA  HA   HB1    0.090000        1.0079           0
    5177 0PR  331  ALA  CB   CT3   -0.270000       12.0107           0
    5178 0PR  331  ALA  HB1  HA3    0.090000        1.0079           0
    5179 0PR  331  ALA  HB2  HA3    0.090000        1.0079           0
    5180 0PR  331  ALA  HB3  HA3    0.090000        1.0079           0
    5181 0PR  331  ALA  C    C      0.510000       12.0107           0
    5182 0PR  331  ALA  O    O     -0.510000       15.9994           0
    5183 0PR  332  GLN  N    NH1   -0.470000       14.0067           0
    5184 0PR  332  GLN  HN   H      0.310000        1.0079           0
    5185 0PR  332  GLN  CA   CT1    0.070000       12.0107           0
    5186 0PR  332  GLN  HA   HB1    0.090000        1.0079           0
    5187 0PR  332  GLN  CB   CT2   -0.180000       12.0107           0
    5188 0PR  332  GLN  HB1  HA2    0.090000        1.0079           0
    5189 0PR  332  GLN  HB2  HA2    0.090000        1.0079           0
    5190 0PR  332  GLN  CG   CT2   -0.180000       12.0107           0
    5191 0PR  332  GLN  HG1  HA2    0.090000        1.0079           0
    5192 0PR  332  GLN  HG2  HA2    0.090000        1.0079           0
    5193 0PR  332  GLN  CD   CC     0.550000       12.0107           0
    5194 0PR  332  GLN  OE1  O     -0.550000       15.9994           0
    5195 0PR  332  GLN  NE2  NH2   -0.620000       14.0067           0
    5196 0PR  332  GLN  HE21 H      0.320000        1.0079           0
    5197 0PR  332  GLN  HE22 H      0.300000        1.0079           0
    5198 0PR  332  GLN  C    C      0.510000       12.0107           0
    5199 0PR  332  GLN  O    O     -0.510000       15.9994           0
    5200 0PR  333  THR  N    NH1   -0.470000       14.0067           0
    5201 0PR  333  THR  HN   H      0.310000        1.0079           0
    5202 0PR  333  THR  CA   CT1    0.070000       12.0107           0
    5203 0PR  333  THR  HA   HB1    0.090000        1.0079           0
    5204 0PR  333  THR  CB   CT1    0.140000       12.0107           0
    5205 0PR  333  THR  HB   HA1    0.090000        1.0079           0
    5206 0PR  333  THR  OG1  OH1   -0.660000       15.9994           0
    5207 0PR  333  THR  HG1  H      0.430000        1.0079           0
    5208 0PR  333  THR  CG2  CT3   -0.270000       12.0107           0
    5209 0PR  333  THR  HG21 HA3    0.090000        1.0079           0
    5210 0PR  333  THR  HG22 HA3    0.090000        1.0079           0
    5211 0PR  333  THR  HG23 HA3    0.090000        1.0079           0
    5212 0PR  333  THR  C    C      0.510000       12.0107           0
    5213 0PR  333  THR  O    O     -0.510000       15.9994           0
    5214 0PR  334  GLY  N    NH1   -0.470000       14.0067           0
    5215 0PR  334  GLY  HN   H      0.310000        1.0079           0
    5216 0PR  334  GLY  CA   CT2   -0.020000       12.0107           0
    5217 0PR  334  GLY  HA1  HB2    0.090000        1.0079           0
    5218 0PR  334  GLY  HA2  HB2    0.090000        1.0079           0
    5219 0PR  334  GLY  C    C      0.510000       12.0107           0
    5220 0PR  334  GLY  O    O     -0.510000       15.9994           0
    5221 0PR  335  PHE  N    NH1   -0.470000       14.0067           0
    5222 0PR  335  PHE  HN   H      0.310000        1.0079           0
    5223 0PR  335  PHE  CA   CT1    0.070000       12.0107           0
    5224 0PR  335  PHE  HA   HB1    0.090000        1.0079           0
    5225 0PR  335  PHE  CB   CT2   -0.180000       12.0107           0
    5226 0PR  335  PHE  HB1  HA2    0.090000        1.0079           0
    5227 0PR  335  PHE  HB2  HA2    0.090000        1.0079           0
    5228 0PR  335  PHE  CG   CA     0.000000       12.0107           0
    5229 0PR  335  PHE  CD1  CA    -0.115000       12.0107           0
    5230 0PR  335  PHE  HD1  HP     0.115000        1.0079           0
    5231 0PR  335  PHE  CE1  CA    -0.115000       12.0107           0
    5232 0PR  335  PHE  HE1  HP     0.115000        1.0079           0
    5233 0PR  335  PHE  CZ   CA    -0.115000       12.0107           0
    5234 0PR  335  PHE  HZ   HP     0.115000        1.0079           0
    5235 0PR  335  PHE  CD2  CA    -0.115000       12.0107           0
    5236 0PR  335  PHE  HD2  HP     0.115000        1.0079           0
    5237 0PR  335  PHE  CE2  CA    -0.115000       12.0107           0
    5238 0PR  335  PHE  HE2  HP     0.115000        1.0079           0
    5239 0PR  335  PHE  C    C      0.510000       12.0107           0
    5240 0PR  335  PHE  O    O     -0.510000       15.9994           0
    5241 0PR  336  PRO  N    N     -0.290000       14.0067           0
    5242 0PR  336  PRO  CD   CP3    0.000000       12.0107           0
    5243 0PR  336  PRO  HD1  HA2    0.090000        1.0079           0
    5244 0PR  336  PRO  HD2  HA2    0.090000        1.0079           0
    5245 0PR  336  PRO  CA   CP1    0.020000       12.0107           0
    5246 0PR  336  PRO  HA   HB1    0.090000        1.0079           0
    5247 0PR  336  PRO  CB   CP2   -0.180000       12.0107           0
    5248 0PR  336  PRO  HB1  HA2    0.090000        1.0079           0
    5249 0PR  336  PRO  HB2  HA2    0.090000        1.0079           0
    5250 0PR  336  PRO  CG   CP2   -0.180000       12.0107           0
    5251 0PR  336  PRO  HG1  HA2    0.090000        1.0079           0
    5252 0PR  336  PRO  HG2  HA2    0.090000        1.0079           0
    5253 0PR  336  PRO  C    C      0.510000       12.0107           0
    5254 0PR  336  PRO  O    O     -0.510000       15.9994           0
    5255 0PR  337  TRP  N    NH1   -0.470000       14.0067           0
    5256 0PR  337  TRP  HN   H      0.310000        1.0079           0
    5257 0PR  337  TRP  CA   CT1    0.070000       12.0107           0
    5258 0PR  337  TRP  HA   HB1    0.090000        1.0079           0
    5259 0PR  337  TRP  CB   CT2   -0.180000       12.0107           0
    5260 0PR  337  TRP  HB1  HA2    0.090000        1.0079           0
    5261 0PR  337  TRP  HB2  HA2    0.090000        1.0079           0
    5262 0PR  337  TRP  CG   CY    -0.030000       12.0107           0
    5263 0PR  337  TRP  CD1  CA    -0.150000       12.0107           0
    5264 0PR  337  TRP  HD1  HP     0.220000        1.0079           0
    5265 0PR  337  TRP  NE1  NY    -0.510000       14.0067           0
    5266 0PR  337  TRP  HE1  H      0.370000        1.0079           0
    5267 0PR  337  TRP  CE2  CPT    0.240000       12.0107           0
    5268 0PR  337  TRP  CD2  CPT    0.110000       12.0107           0
    5269 0PR  337  TRP  CE3  CAI   -0.250000       12.0107           0
    5270 0PR  337  TRP  HE3  HP     0.170000        1.0079           0
    5271 0PR  337  TRP  CZ3  CA    -0.200000       12.0107           0
    5272 0PR  337  TRP  HZ3  HP     0.140000        1.0079           0
    5273 0PR  337  TRP  CZ2  CAI   -0.270000       12.0107           0
    5274 0PR  337  TRP  HZ2  HP     0.160000        1.0079           0
    5275 0PR  337  TRP  CH2  CA    -0.140000       12.0107           0
    5276 0PR  337  TRP  HH2  HP     0.140000        1.0079           0
    5277 0PR  337  TRP  C    C      0.510000       12.0107           0
    5278 0PR  337  TRP  O    O     -0.510000       15.9994           0
    5279 0PR  338  ILE  N    NH1   -0.470000       14.0067           0
    5280 0PR  338  ILE  HN   H      0.310000        1.0079           0
    5281 0PR  338  ILE  CA   CT1    0.070000       12.0107           0
    5282 0PR  338  ILE  HA   HB1    0.090000        1.0079           0
    5283 0PR  338  ILE  CB   CT1   -0.090000       12.0107           0
    5284 0PR  338  ILE  HB   HA1    0.090000        1.0079           0
    5285 0PR  338  ILE  CG2  CT3   -0.270000       12.0107           0
    5286 0PR  338  ILE  HG21 HA3    0.090000        1.0079           0
    5287 0PR  338  ILE  HG22 HA3    0.090000        1.0079           0
    5288 0PR  338  ILE  HG23 HA3    0.090000        1.0079           0
    5289 0PR  338  ILE  CG1  CT2   -0.180000       12.0107           0
    5290 0PR  338  ILE  HG11 HA2    0.090000        1.0079           0
    5291 0PR  338  ILE  HG12 HA2    0.090000        1.0079           0
    5292 0PR  338  ILE  CD   CT3   -0.270000       12.0107           0
    5293 0PR  338  ILE  HD1  HA3    0.090000        1.0079           0
    5294 0PR  338  ILE  HD2  HA3    0.090000        1.0079           0
    5295 0PR  338  ILE  HD3  HA3    0.090000        1.0079           0
    5296 0PR  338  ILE  C    C      0.510000       12.0107           0
    5297 0PR  338  ILE  O    O     -0.510000       15.9994           0
    5298 0PR  339  ASP  N    NH1   -0.470000       14.0067           0
    5299 0PR  339  ASP  HN   H      0.310000        1.0079           0
    5300 0PR  339  ASP  CA   CT1    0.070000       12.0107           0
    5301 0PR  339  ASP  HA   HB1    0.090000        1.0079           0
    5302 0PR  339  ASP  CB   CT2A  -0.280000       12.0107           0
    5303 0PR  339  ASP  HB1  HA2    0.090000        1.0079           0
    5304 0PR  339  ASP  HB2  HA2    0.090000        1.0079           0
    5305 0PR  339  ASP  CG   CC     0.620000       12.0107           0
    5306 0PR  339  ASP  OD1  OC    -0.760000       15.9994           0
    5307 0PR  339  ASP  OD2  OC    -0.760000       15.9994           0
    5308 0PR  339  ASP  C    C      0.510000       12.0107           0
    5309 0PR  339  ASP  O    O     -0.510000       15.9994           0
    5310 0PR  340  ALA  N    NH1   -0.470000       14.0067           0
    5311 0PR  340  ALA  HN   H      0.310000        1.0079           0
    5312 0PR  340  ALA  CA   CT1    0.070000       12.0107           0
    5313 0PR  340  ALA  HA   HB1    0.090000        1.0079           0
    5314 0PR  340  ALA  CB   CT3   -0.270000       12.0107           0
    5315 0PR  340  ALA  HB1  HA3    0.090000        1.0079           0
    5316 0PR  340  ALA  HB2  HA3    0.090000        1.0079           0
    5317 0PR  340  ALA  HB3  HA3    0.090000        1.0079           0
    5318 0PR  340  ALA  C    C      0.510000       12.0107           0
    5319 0PR  340  ALA  O    O     -0.510000       15.9994           0
    5320 0PR  341  ILE  N    NH1   -0.470000       14.0067           0
    5321 0PR  341  ILE  HN   H      0.310000        1.0079           0
    5322 0PR  341  ILE  CA   CT1    0.070000       12.0107           0
    5323 0PR  341  ILE  HA   HB1    0.090000        1.0079           0
    5324 0PR  341  ILE  CB   CT1   -0.090000       12.0107           0
    5325 0PR  341  ILE  HB   HA1    0.090000        1.0079           0
    5326 0PR  341  ILE  CG2  CT3   -0.270000       12.0107           0
    5327 0PR  341  ILE  HG21 HA3    0.090000        1.0079           0
    5328 0PR  341  ILE  HG22 HA3    0.090000        1.0079           0
    5329 0PR  341  ILE  HG23 HA3    0.090000        1.0079           0
    5330 0PR  341  ILE  CG1  CT2   -0.180000       12.0107           0
    5331 0PR  341  ILE  HG11 HA2    0.090000        1.0079           0
    5332 0PR  341  ILE  HG12 HA2    0.090000        1.0079           0
    5333 0PR  341  ILE  CD   CT3   -0.270000       12.0107           0
    5334 0PR  341  ILE  HD1  HA3    0.090000        1.0079           0
    5335 0PR  341  ILE  HD2  HA3    0.090000        1.0079           0
    5336 0PR  341  ILE  HD3  HA3    0.090000        1.0079           0
    5337 0PR  341  ILE  C    C      0.510000       12.0107           0
    5338 0PR  341  ILE  O    O     -0.510000       15.9994           0
    5339 0PR  342  MET  N    NH1   -0.470000       14.0067           0
    5340 0PR  342  MET  HN   H      0.310000        1.0079           0
    5341 0PR  342  MET  CA   CT1    0.070000       12.0107           0
    5342 0PR  342  MET  HA   HB1    0.090000        1.0079           0
    5343 0PR  342  MET  CB   CT2   -0.180000       12.0107           0
    5344 0PR  342  MET  HB1  HA2    0.090000        1.0079           0
    5345 0PR  342  MET  HB2  HA2    0.090000        1.0079           0
    5346 0PR  342  MET  CG   CT2   -0.140000       12.0107           0
    5347 0PR  342  MET  HG1  HA2    0.090000        1.0079           0
    5348 0PR  342  MET  HG2  HA2    0.090000        1.0079           0
    5349 0PR  342  MET  SD   S     -0.090000       32.0650           0
    5350 0PR  342  MET  CE   CT3   -0.220000       12.0107           0
    5351 0PR  342  MET  HE1  HA3    0.090000        1.0079           0
    5352 0PR  342  MET  HE2  HA3    0.090000        1.0079           0
    5353 0PR  342  MET  HE3  HA3    0.090000        1.0079           0
    5354 0PR  342  MET  C    C      0.510000       12.0107           0
    5355 0PR  342  MET  O    O     -0.510000       15.9994           0
    5356 0PR  343  THR  N    NH1   -0.470000       14.0067           0
    5357 0PR  343  THR  HN   H      0.310000        1.0079           0
    5358 0PR  343  THR  CA   CT1    0.070000       12.0107           0
    5359 0PR  343  THR  HA   HB1    0.090000        1.0079           0
    5360 0PR  343  THR  CB   CT1    0.140000       12.0107           0
    5361 0PR  343  THR  HB   HA1    0.090000        1.0079           0
    5362 0PR  343  THR  OG1  OH1   -0.660000       15.9994           0
    5363 0PR  343  THR  HG1  H      0.430000        1.0079           0
    5364 0PR  343  THR  CG2  CT3   -0.270000       12.0107           0
    5365 0PR  343  THR  HG21 HA3    0.090000        1.0079           0
    5366 0PR  343  THR  HG22 HA3    0.090000        1.0079           0
    5367 0PR  343  THR  HG23 HA3    0.090000        1.0079           0
    5368 0PR  343  THR  C    C      0.510000       12.0107           0
    5369 0PR  343  THR  O    O     -0.510000       15.9994           0
    5370 0PR  344  GLN  N    NH1   -0.470000       14.0067           0
    5371 0PR  344  GLN  HN   H      0.310000        1.0079           0
    5372 0PR  344  GLN  CA   CT1    0.070000       12.0107           0
    5373 0PR  344  GLN  HA   HB1    0.090000        1.0079           0
    5374 0PR  344  GLN  CB   CT2   -0.180000       12.0107           0
    5375 0PR  344  GLN  HB1  HA2    0.090000        1.0079           0
    5376 0PR  344  GLN  HB2  HA2    0.090000        1.0079           0
    5377 0PR  344  GLN  CG   CT2   -0.180000       12.0107           0
    5378 0PR  344  GLN  HG1  HA2    0.090000        1.0079           0
    5379 0PR  344  GLN  HG2  HA2    0.090000        1.0079           0
    5380 0PR  344  GLN  CD   CC     0.550000       12.0107           0
    5381 0PR  344  GLN  OE1  O     -0.550000       15.9994           0
    5382 0PR  344  GLN  NE2  NH2   -0.620000       14.0067           0
    5383 0PR  344  GLN  HE21 H      0.320000        1.0079           0
    5384 0PR  344  GLN  HE22 H      0.300000        1.0079           0
    5385 0PR  344  GLN  C    C      0.510000       12.0107           0
    5386 0PR  344  GLN  O    O     -0.510000       15.9994           0
    5387 0PR  345  LEU  N    NH1   -0.470000       14.0067           0
    5388 0PR  345  LEU  HN   H      0.310000        1.0079           0
    5389 0PR  345  LEU  CA   CT1    0.070000       12.0107           0
    5390 0PR  345  LEU  HA   HB1    0.090000        1.0079           0
    5391 0PR  345  LEU  CB   CT2   -0.180000       12.0107           0
    5392 0PR  345  LEU  HB1  HA2    0.090000        1.0079           0
    5393 0PR  345  LEU  HB2  HA2    0.090000        1.0079           0
    5394 0PR  345  LEU  CG   CT1   -0.090000       12.0107           0
    5395 0PR  345  LEU  HG   HA1    0.090000        1.0079           0
    5396 0PR  345  LEU  CD1  CT3   -0.270000       12.0107           0
    5397 0PR  345  LEU  HD11 HA3    0.090000        1.0079           0
    5398 0PR  345  LEU  HD12 HA3    0.090000        1.0079           0
    5399 0PR  345  LEU  HD13 HA3    0.090000        1.0079           0
    5400 0PR  345  LEU  CD2  CT3   -0.270000       12.0107           0
    5401 0PR  345  LEU  HD21 HA3    0.090000        1.0079           0
    5402 0PR  345  LEU  HD22 HA3    0.090000        1.0079           0
    5403 0PR  345  LEU  HD23 HA3    0.090000        1.0079           0
    5404 0PR  345  LEU  C    C      0.510000       12.0107           0
    5405 0PR  345  LEU  O    O     -0.510000       15.9994           0
    5406 0PR  346  ARG  N    NH1   -0.470000       14.0067           0
    5407 0PR  346  ARG  HN   H      0.310000        1.0079           0
    5408 0PR  346  ARG  CA   CT1    0.070000       12.0107           0
    5409 0PR  346  ARG  HA   HB1    0.090000        1.0079           0
    5410 0PR  346  ARG  CB   CT2   -0.180000       12.0107           0
    5411 0PR  346  ARG  HB1  HA2    0.090000        1.0079           0
    5412 0PR  346  ARG  HB2  HA2    0.090000        1.0079           0
    5413 0PR  346  ARG  CG   CT2   -0.180000       12.0107           0
    5414 0PR  346  ARG  HG1  HA2    0.090000        1.0079           0
    5415 0PR  346  ARG  HG2  HA2    0.090000        1.0079           0
    5416 0PR  346  ARG  CD   CT2    0.200000       12.0107           0
    5417 0PR  346  ARG  HD1  HA2    0.090000        1.0079           0
    5418 0PR  346  ARG  HD2  HA2    0.090000        1.0079           0
    5419 0PR  346  ARG  NE   NC2   -0.700000       14.0067           0
    5420 0PR  346  ARG  HE   HC     0.440000        1.0079           0
    5421 0PR  346  ARG  CZ   C      0.640000       12.0107           0
    5422 0PR  346  ARG  NH1  NC2   -0.800000       14.0067           0
    5423 0PR  346  ARG  HH11 HC     0.460000        1.0079           0
    5424 0PR  346  ARG  HH12 HC     0.460000        1.0079           0
    5425 0PR  346  ARG  NH2  NC2   -0.800000       14.0067           0
    5426 0PR  346  ARG  HH21 HC     0.460000        1.0079           0
    5427 0PR  346  ARG  HH22 HC     0.460000        1.0079           0
    5428 0PR  346  ARG  C    C      0.510000       12.0107           0
    5429 0PR  346  ARG  O    O     -0.510000       15.9994           0
    5430 0PR  347  GLN  N    NH1   -0.470000       14.0067           0
    5431 0PR  347  GLN  HN   H      0.310000        1.0079           0
    5432 0PR  347  GLN  CA   CT1    0.070000       12.0107           0
    5433 0PR  347  GLN  HA   HB1    0.090000        1.0079           0
    5434 0PR  347  GLN  CB   CT2   -0.180000       12.0107           0
    5435 0PR  347  GLN  HB1  HA2    0.090000        1.0079           0
    5436 0PR  347  GLN  HB2  HA2    0.090000        1.0079           0
    5437 0PR  347  GLN  CG   CT2   -0.180000       12.0107           0
    5438 0PR  347  GLN  HG1  HA2    0.090000        1.0079           0
    5439 0PR  347  GLN  HG2  HA2    0.090000        1.0079           0
    5440 0PR  347  GLN  CD   CC     0.550000       12.0107           0
    5441 0PR  347  GLN  OE1  O     -0.550000       15.9994           0
    5442 0PR  347  GLN  NE2  NH2   -0.620000       14.0067           0
    5443 0PR  347  GLN  HE21 H      0.320000        1.0079           0
    5444 0PR  347  GLN  HE22 H      0.300000        1.0079           0
    5445 0PR  347  GLN  C    C      0.510000       12.0107           0
    5446 0PR  347  GLN  O    O     -0.510000       15.9994           0
    5447 0PR  348  GLU  N    NH1   -0.470000       14.0067           0
    5448 0PR  348  GLU  HN   H      0.310000        1.0079           0
    5449 0PR  348  GLU  CA   CT1    0.070000       12.0107           0
    5450 0PR  348  GLU  HA   HB1    0.090000        1.0079           0
    5451 0PR  348  GLU  CB   CT2A  -0.180000       12.0107           0
    5452 0PR  348  GLU  HB1  HA2    0.090000        1.0079           0
    5453 0PR  348  GLU  HB2  HA2    0.090000        1.0079           0
    5454 0PR  348  GLU  CG   CT2   -0.280000       12.0107           0
    5455 0PR  348  GLU  HG1  HA2    0.090000        1.0079           0
    5456 0PR  348  GLU  HG2  HA2    0.090000        1.0079           0
    5457 0PR  348  GLU  CD   CC     0.620000       12.0107           0
    5458 0PR  348  GLU  OE1  OC    -0.760000       15.9994           0
    5459 0PR  348  GLU  OE2  OC    -0.760000       15.9994           0
    5460 0PR  348  GLU  C    C      0.510000       12.0107           0
    5461 0PR  348  GLU  O    O     -0.510000       15.9994           0
    5462 0PR  349  GLY  N    NH1   -0.470000       14.0067           0
    5463 0PR  349  GLY  HN   H      0.310000        1.0079           0
    5464 0PR  349  GLY  CA   CT2   -0.020000       12.0107           0
    5465 0PR  349  GLY  HA1  HB2    0.090000        1.0079           0
    5466 0PR  349  GLY  HA2  HB2    0.090000        1.0079           0
    5467 0PR  349  GLY  C    C      0.510000       12.0107           0
    5468 0PR  349  GLY  O    O     -0.510000       15.9994           0
    5469 0PR  350  TRP  N    NH1   -0.470000       14.0067           0
    5470 0PR  350  TRP  HN   H      0.310000        1.0079           0
    5471 0PR  350  TRP  CA   CT1    0.070000       12.0107           0
    5472 0PR  350  TRP  HA   HB1    0.090000        1.0079           0
    5473 0PR  350  TRP  CB   CT2   -0.180000       12.0107           0
    5474 0PR  350  TRP  HB1  HA2    0.090000        1.0079           0
    5475 0PR  350  TRP  HB2  HA2    0.090000        1.0079           0
    5476 0PR  350  TRP  CG   CY    -0.030000       12.0107           0
    5477 0PR  350  TRP  CD1  CA    -0.150000       12.0107           0
    5478 0PR  350  TRP  HD1  HP     0.220000        1.0079           0
    5479 0PR  350  TRP  NE1  NY    -0.510000       14.0067           0
    5480 0PR  350  TRP  HE1  H      0.370000        1.0079           0
    5481 0PR  350  TRP  CE2  CPT    0.240000       12.0107           0
    5482 0PR  350  TRP  CD2  CPT    0.110000       12.0107           0
    5483 0PR  350  TRP  CE3  CAI   -0.250000       12.0107           0
    5484 0PR  350  TRP  HE3  HP     0.170000        1.0079           0
    5485 0PR  350  TRP  CZ3  CA    -0.200000       12.0107           0
    5486 0PR  350  TRP  HZ3  HP     0.140000        1.0079           0
    5487 0PR  350  TRP  CZ2  CAI   -0.270000       12.0107           0
    5488 0PR  350  TRP  HZ2  HP     0.160000        1.0079           0
    5489 0PR  350  TRP  CH2  CA    -0.140000       12.0107           0
    5490 0PR  350  TRP  HH2  HP     0.140000        1.0079           0
    5491 0PR  350  TRP  C    C      0.510000       12.0107           0
    5492 0PR  350  TRP  O    O     -0.510000       15.9994           0
    5493 0PR  351  ILE  N    NH1   -0.470000       14.0067           0
    5494 0PR  351  ILE  HN   H      0.310000        1.0079           0
    5495 0PR  351  ILE  CA   CT1    0.070000       12.0107           0
    5496 0PR  351  ILE  HA   HB1    0.090000        1.0079           0
    5497 0PR  351  ILE  CB   CT1   -0.090000       12.0107           0
    5498 0PR  351  ILE  HB   HA1    0.090000        1.0079           0
    5499 0PR  351  ILE  CG2  CT3   -0.270000       12.0107           0
    5500 0PR  351  ILE  HG21 HA3    0.090000        1.0079           0
    5501 0PR  351  ILE  HG22 HA3    0.090000        1.0079           0
    5502 0PR  351  ILE  HG23 HA3    0.090000        1.0079           0
    5503 0PR  351  ILE  CG1  CT2   -0.180000       12.0107           0
    5504 0PR  351  ILE  HG11 HA2    0.090000        1.0079           0
    5505 0PR  351  ILE  HG12 HA2    0.090000        1.0079           0
    5506 0PR  351  ILE  CD   CT3   -0.270000       12.0107           0
    5507 0PR  351  ILE  HD1  HA3    0.090000        1.0079           0
    5508 0PR  351  ILE  HD2  HA3    0.090000        1.0079           0
    5509 0PR  351  ILE  HD3  HA3    0.090000        1.0079           0
    5510 0PR  351  ILE  C    C      0.510000       12.0107           0
    5511 0PR  351  ILE  O    O     -0.510000       15.9994           0
    5512 0PR  352  HSD  N    NH1   -0.470000       14.0067           0
    5513 0PR  352  HSD  HN   H      0.310000        1.0079           0
    5514 0PR  352  HSD  CA   CT1    0.070000       12.0107           0
    5515 0PR  352  HSD  HA   HB1    0.090000        1.0079           0
    5516 0PR  352  HSD  CB   CT2   -0.090000       12.0107           0
    5517 0PR  352  HSD  HB1  HA2    0.090000        1.0079           0
    5518 0PR  352  HSD  HB2  HA2    0.090000        1.0079           0
    5519 0PR  352  HSD  ND1  NR1   -0.360000       14.0067           0
    5520 0PR  352  HSD  HD1  H      0.320000        1.0079           0
    5521 0PR  352  HSD  CG   CPH1  -0.050000       12.0107           0
    5522 0PR  352  HSD  CE1  CPH2   0.250000       12.0107           0
    5523 0PR  352  HSD  HE1  HR1    0.130000        1.0079           0
    5524 0PR  352  HSD  NE2  NR2   -0.700000       14.0067           0
    5525 0PR  352  HSD  CD2  CPH1   0.220000       12.0107           0
    5526 0PR  352  HSD  HD2  HR3    0.100000        1.0079           0
    5527 0PR  352  HSD  C    C      0.510000       12.0107           0
    5528 0PR  352  HSD  O    O     -0.510000       15.9994           0
    5529 0PR  353  HSD  N    NH1   -0.470000       14.0067           0
    5530 0PR  353  HSD  HN   H      0.310000        1.0079           0
    5531 0PR  353  HSD  CA   CT1    0.070000       12.0107           0
    5532 0PR  353  HSD  HA   HB1    0.090000        1.0079           0
    5533 0PR  353  HSD  CB   CT2   -0.090000       12.0107           0
    5534 0PR  353  HSD  HB1  HA2    0.090000        1.0079           0
    5535 0PR  353  HSD  HB2  HA2    0.090000        1.0079           0
    5536 0PR  353  HSD  ND1  NR1   -0.360000       14.0067           0
    5537 0PR  353  HSD  HD1  H      0.320000        1.0079           0
    5538 0PR  353  HSD  CG   CPH1  -0.050000       12.0107           0
    5539 0PR  353  HSD  CE1  CPH2   0.250000       12.0107           0
    5540 0PR  353  HSD  HE1  HR1    0.130000        1.0079           0
    5541 0PR  353  HSD  NE2  NR2   -0.700000       14.0067           0
    5542 0PR  353  HSD  CD2  CPH1   0.220000       12.0107           0
    5543 0PR  353  HSD  HD2  HR3    0.100000        1.0079           0
    5544 0PR  353  HSD  C    C      0.510000       12.0107           0
    5545 0PR  353  HSD  O    O     -0.510000       15.9994           0
    5546 0PR  354  LEU  N    NH1   -0.470000       14.0067           0
    5547 0PR  354  LEU  HN   H      0.310000        1.0079           0
    5548 0PR  354  LEU  CA   CT1    0.070000       12.0107           0
    5549 0PR  354  LEU  HA   HB1    0.090000        1.0079           0
    5550 0PR  354  LEU  CB   CT2   -0.180000       12.0107           0
    5551 0PR  354  LEU  HB1  HA2    0.090000        1.0079           0
    5552 0PR  354  LEU  HB2  HA2    0.090000        1.0079           0
    5553 0PR  354  LEU  CG   CT1   -0.090000       12.0107           0
    5554 0PR  354  LEU  HG   HA1    0.090000        1.0079           0
    5555 0PR  354  LEU  CD1  CT3   -0.270000       12.0107           0
    5556 0PR  354  LEU  HD11 HA3    0.090000        1.0079           0
    5557 0PR  354  LEU  HD12 HA3    0.090000        1.0079           0
    5558 0PR  354  LEU  HD13 HA3    0.090000        1.0079           0
    5559 0PR  354  LEU  CD2  CT3   -0.270000       12.0107           0
    5560 0PR  354  LEU  HD21 HA3    0.090000        1.0079           0
    5561 0PR  354  LEU  HD22 HA3    0.090000        1.0079           0
    5562 0PR  354  LEU  HD23 HA3    0.090000        1.0079           0
    5563 0PR  354  LEU  C    C      0.510000       12.0107           0
    5564 0PR  354  LEU  O    O     -0.510000       15.9994           0
    5565 0PR  355  ALA  N    NH1   -0.470000       14.0067           0
    5566 0PR  355  ALA  HN   H      0.310000        1.0079           0
    5567 0PR  355  ALA  CA   CT1    0.070000       12.0107           0
    5568 0PR  355  ALA  HA   HB1    0.090000        1.0079           0
    5569 0PR  355  ALA  CB   CT3   -0.270000       12.0107           0
    5570 0PR  355  ALA  HB1  HA3    0.090000        1.0079           0
    5571 0PR  355  ALA  HB2  HA3    0.090000        1.0079           0
    5572 0PR  355  ALA  HB3  HA3    0.090000        1.0079           0
    5573 0PR  355  ALA  C    C      0.510000       12.0107           0
    5574 0PR  355  ALA  O    O     -0.510000       15.9994           0
    5575 0PR  356  ARG  N    NH1   -0.470000       14.0067           0
    5576 0PR  356  ARG  HN   H      0.310000        1.0079           0
    5577 0PR  356  ARG  CA   CT1    0.070000       12.0107           0
    5578 0PR  356  ARG  HA   HB1    0.090000        1.0079           0
    5579 0PR  356  ARG  CB   CT2   -0.180000       12.0107           0
    5580 0PR  356  ARG  HB1  HA2    0.090000        1.0079           0
    5581 0PR  356  ARG  HB2  HA2    0.090000        1.0079           0
    5582 0PR  356  ARG  CG   CT2   -0.180000       12.0107           0
    5583 0PR  356  ARG  HG1  HA2    0.090000        1.0079           0
    5584 0PR  356  ARG  HG2  HA2    0.090000        1.0079           0
    5585 0PR  356  ARG  CD   CT2    0.200000       12.0107           0
    5586 0PR  356  ARG  HD1  HA2    0.090000        1.0079           0
    5587 0PR  356  ARG  HD2  HA2    0.090000        1.0079           0
    5588 0PR  356  ARG  NE   NC2   -0.700000       14.0067           0
    5589 0PR  356  ARG  HE   HC     0.440000        1.0079           0
    5590 0PR  356  ARG  CZ   C      0.640000       12.0107           0
    5591 0PR  356  ARG  NH1  NC2   -0.800000       14.0067           0
    5592 0PR  356  ARG  HH11 HC     0.460000        1.0079           0
    5593 0PR  356  ARG  HH12 HC     0.460000        1.0079           0
    5594 0PR  356  ARG  NH2  NC2   -0.800000       14.0067           0
    5595 0PR  356  ARG  HH21 HC     0.460000        1.0079           0
    5596 0PR  356  ARG  HH22 HC     0.460000        1.0079           0
    5597 0PR  356  ARG  C    C      0.510000       12.0107           0
    5598 0PR  356  ARG  O    O     -0.510000       15.9994           0
    5599 0PR  357  HSD  N    NH1   -0.470000       14.0067           0
    5600 0PR  357  HSD  HN   H      0.310000        1.0079           0
    5601 0PR  357  HSD  CA   CT1    0.070000       12.0107           0
    5602 0PR  357  HSD  HA   HB1    0.090000        1.0079           0
    5603 0PR  357  HSD  CB   CT2   -0.090000       12.0107           0
    5604 0PR  357  HSD  HB1  HA2    0.090000        1.0079           0
    5605 0PR  357  HSD  HB2  HA2    0.090000        1.0079           0
    5606 0PR  357  HSD  ND1  NR1   -0.360000       14.0067           0
    5607 0PR  357  HSD  HD1  H      0.320000        1.0079           0
    5608 0PR  357  HSD  CG   CPH1  -0.050000       12.0107           0
    5609 0PR  357  HSD  CE1  CPH2   0.250000       12.0107           0
    5610 0PR  357  HSD  HE1  HR1    0.130000        1.0079           0
    5611 0PR  357  HSD  NE2  NR2   -0.700000       14.0067           0
    5612 0PR  357  HSD  CD2  CPH1   0.220000       12.0107           0
    5613 0PR  357  HSD  HD2  HR3    0.100000        1.0079           0
    5614 0PR  357  HSD  C    C      0.510000       12.0107           0
    5615 0PR  357  HSD  O    O     -0.510000       15.9994           0
    5616 0PR  358  ALA  N    NH1   -0.470000       14.0067           0
    5617 0PR  358  ALA  HN   H      0.310000        1.0079           0
    5618 0PR  358  ALA  CA   CT1    0.070000       12.0107           0
    5619 0PR  358  ALA  HA   HB1    0.090000        1.0079           0
    5620 0PR  358  ALA  CB   CT3   -0.270000       12.0107           0
    5621 0PR  358  ALA  HB1  HA3    0.090000        1.0079           0
    5622 0PR  358  ALA  HB2  HA3    0.090000        1.0079           0
    5623 0PR  358  ALA  HB3  HA3    0.090000        1.0079           0
    5624 0PR  358  ALA  C    C      0.510000       12.0107           0
    5625 0PR  358  ALA  O    O     -0.510000       15.9994           0
    5626 0PR  359  VAL  N    NH1   -0.470000       14.0067           0
    5627 0PR  359  VAL  HN   H      0.310000        1.0079           0
    5628 0PR  359  VAL  CA   CT1    0.070000       12.0107           0
    5629 0PR  359  VAL  HA   HB1    0.090000        1.0079           0
    5630 0PR  359  VAL  CB   CT1   -0.090000       12.0107           0
    5631 0PR  359  VAL  HB   HA1    0.090000        1.0079           0
    5632 0PR  359  VAL  CG1  CT3   -0.270000       12.0107           0
[truncated: 10,567,016 more chars]
