# Supplementary material for: Protein and Solvent Reorganization Drives Radical Pair Stability in Avian Cryptochrome 4a
Source: J Am Chem Soc. 2025 Nov 14;147(47):43934–45. doi: 10.1021/jacs.5c15726 (PMC12673606; doi:10.1021/jacs.5c15726)
Supplement: Supplementary file 2 [file ja5c15726_si_002.zip › Cry4a_data/MD_simulations/dark_state/initial_coordinate.pdb]

CRYST1   92.078  104.857  100.307  90.00  90.00  90.00 P 1           1
ATOM      1  N   LEU X   1      70.864  19.504  94.306  0.00  0.00           N
ATOM      2  HT1 LEU X   1      71.733  18.977  94.087  0.00  0.00           H
ATOM      3  HT2 LEU X   1      71.054  20.354  94.873  0.00  0.00           H
ATOM      4  HT3 LEU X   1      70.473  19.832  93.400  0.00  0.00           H
ATOM      5  CA  LEU X   1      69.935  18.544  94.985  0.00  0.00           C
ATOM      6  HA  LEU X   1      70.510  18.271  95.858  0.00  0.00           H
ATOM      7  CB  LEU X   1      68.598  19.242  95.484  0.00  0.00           C
ATOM      8  HB1 LEU X   1      67.995  18.568  96.129  0.00  0.00           H
ATOM      9  HB2 LEU X   1      69.015  20.090  96.069  0.00  0.00           H
ATOM     10  CG  LEU X   1      67.591  19.847  94.507  0.00  0.00           C
ATOM     11  HG  LEU X   1      68.113  20.306  93.640  0.00  0.00           H
ATOM     12  CD1 LEU X   1      66.579  18.852  93.973  0.00  0.00           C
ATOM     13 HD11 LEU X   1      66.291  18.246  94.858  0.00  0.00           H
ATOM     14 HD12 LEU X   1      65.641  19.205  93.493  0.00  0.00           H
ATOM     15 HD13 LEU X   1      67.133  18.255  93.217  0.00  0.00           H
ATOM     16  CD2 LEU X   1      66.866  20.948  95.285  0.00  0.00           C
ATOM     17 HD21 LEU X   1      65.886  21.151  94.802  0.00  0.00           H
ATOM     18 HD22 LEU X   1      66.476  20.679  96.290  0.00  0.00           H
ATOM     19 HD23 LEU X   1      67.406  21.910  95.155  0.00  0.00           H
ATOM     20  C   LEU X   1      69.790  17.250  94.142  0.00  0.00           C
ATOM     21  O   LEU X   1      70.008  17.339  92.938  0.00  0.00           O
ATOM     22  N   PHE X   2      69.555  16.059  94.765  0.00  0.00           N
ATOM     23  HN  PHE X   2      69.447  16.192  95.748  0.00  0.00           H
ATOM     24  CA  PHE X   2      69.226  14.770  94.087  0.00  0.00           C
ATOM     25  HA  PHE X   2      69.803  14.670  93.180  0.00  0.00           H
ATOM     26  CB  PHE X   2      69.443  13.554  94.993  0.00  0.00           C
ATOM     27  HB1 PHE X   2      68.716  13.485  95.830  0.00  0.00           H
ATOM     28  HB2 PHE X   2      69.369  12.626  94.387  0.00  0.00           H
ATOM     29  CG  PHE X   2      70.853  13.593  95.667  0.00  0.00           C
ATOM     30  CD1 PHE X   2      71.119  14.270  96.827  0.00  0.00           C
ATOM     31  HD1 PHE X   2      70.356  14.700  97.459  0.00  0.00           H
ATOM     32  CE1 PHE X   2      72.396  14.157  97.453  0.00  0.00           C
ATOM     33  HE1 PHE X   2      72.454  14.501  98.475  0.00  0.00           H
ATOM     34  CZ  PHE X   2      73.404  13.418  96.837  0.00  0.00           C
ATOM     35  HZ  PHE X   2      74.372  13.314  97.303  0.00  0.00           H
ATOM     36  CD2 PHE X   2      71.851  12.871  94.988  0.00  0.00           C
ATOM     37  HD2 PHE X   2      71.619  12.341  94.076  0.00  0.00           H
ATOM     38  CE2 PHE X   2      73.139  12.773  95.612  0.00  0.00           C
ATOM     39  HE2 PHE X   2      73.805  12.041  95.180  0.00  0.00           H
ATOM     40  C   PHE X   2      67.740  14.775  93.648  0.00  0.00           C
ATOM     41  O   PHE X   2      66.852  15.191  94.430  0.00  0.00           O
ATOM     42  N   ARG X   3      67.502  14.264  92.464  0.00  0.00           N
ATOM     43  HN  ARG X   3      68.283  14.124  91.861  0.00  0.00           H
ATOM     44  CA  ARG X   3      66.151  13.950  92.011  0.00  0.00           C
ATOM     45  HA  ARG X   3      65.482  13.987  92.857  0.00  0.00           H
ATOM     46  CB  ARG X   3      65.441  14.944  91.062  0.00  0.00           C
ATOM     47  HB1 ARG X   3      65.924  14.770  90.076  0.00  0.00           H
ATOM     48  HB2 ARG X   3      64.389  14.638  90.878  0.00  0.00           H
ATOM     49  CG  ARG X   3      65.593  16.440  91.453  0.00  0.00           C
ATOM     50  HG1 ARG X   3      65.370  16.458  92.541  0.00  0.00           H
ATOM     51  HG2 ARG X   3      66.660  16.748  91.477  0.00  0.00           H
ATOM     52  CD  ARG X   3      64.637  17.337  90.654  0.00  0.00           C
ATOM     53  HD1 ARG X   3      63.578  17.130  90.917  0.00  0.00           H
ATOM     54  HD2 ARG X   3      64.880  18.302  91.148  0.00  0.00           H
ATOM     55  NE  ARG X   3      64.902  17.296  89.181  0.00  0.00           N
ATOM     56  HE  ARG X   3      65.739  16.839  88.880  0.00  0.00           H
ATOM     57  CZ  ARG X   3      64.292  18.065  88.301  0.00  0.00           C
ATOM     58  NH1 ARG X   3      63.099  18.568  88.479  0.00  0.00           N
ATOM     59 HH11 ARG X   3      62.723  19.073  87.702  0.00  0.00           H
ATOM     60 HH12 ARG X   3      62.454  18.074  89.061  0.00  0.00           H
ATOM     61  NH2 ARG X   3      64.817  18.371  87.120  0.00  0.00           N
ATOM     62 HH21 ARG X   3      64.303  18.932  86.471  0.00  0.00           H
ATOM     63 HH22 ARG X   3      65.698  17.997  86.829  0.00  0.00           H
ATOM     64  C   ARG X   3      66.209  12.520  91.460  0.00  0.00           C
ATOM     65  O   ARG X   3      66.232  11.563  92.215  0.00  0.00           O
ATOM     66  N   LYS X   4      66.263  12.250  90.126  0.00  0.00           N
ATOM     67  HN  LYS X   4      66.415  13.017  89.508  0.00  0.00           H
ATOM     68  CA  LYS X   4      66.276  10.919  89.561  0.00  0.00           C
ATOM     69  HA  LYS X   4      65.511  10.356  90.074  0.00  0.00           H
ATOM     70  CB  LYS X   4      65.885  10.965  88.030  0.00  0.00           C
ATOM     71  HB1 LYS X   4      64.871  11.413  87.965  0.00  0.00           H
ATOM     72  HB2 LYS X   4      66.605  11.573  87.441  0.00  0.00           H
ATOM     73  CG  LYS X   4      65.878   9.595  87.300  0.00  0.00           C
ATOM     74  HG1 LYS X   4      66.919   9.207  87.316  0.00  0.00           H
ATOM     75  HG2 LYS X   4      65.189   8.983  87.920  0.00  0.00           H
ATOM     76  CD  LYS X   4      65.406   9.864  85.833  0.00  0.00           C
ATOM     77  HD1 LYS X   4      66.007  10.688  85.395  0.00  0.00           H
ATOM     78  HD2 LYS X   4      65.684   8.933  85.293  0.00  0.00           H
ATOM     79  CE  LYS X   4      63.890  10.012  85.754  0.00  0.00           C
ATOM     80  HE1 LYS X   4      63.287   9.295  86.352  0.00  0.00           H
ATOM     81  HE2 LYS X   4      63.668  10.982  86.247  0.00  0.00           H
ATOM     82  NZ  LYS X   4      63.361  10.088  84.383  0.00  0.00           N
ATOM     83  HZ1 LYS X   4      62.389  10.459  84.372  0.00  0.00           H
ATOM     84  HZ2 LYS X   4      63.991  10.775  83.920  0.00  0.00           H
ATOM     85  HZ3 LYS X   4      63.384   9.171  83.894  0.00  0.00           H
ATOM     86  C   LYS X   4      67.635  10.240  89.828  0.00  0.00           C
ATOM     87  O   LYS X   4      67.637   9.044  90.172  0.00  0.00           O
ATOM     88  N   GLU X   5      68.766  11.005  89.755  0.00  0.00           N
ATOM     89  HN  GLU X   5      68.797  11.962  89.477  0.00  0.00           H
ATOM     90  CA  GLU X   5      70.078  10.435  89.946  0.00  0.00           C
ATOM     91  HA  GLU X   5      70.069   9.497  89.411  0.00  0.00           H
ATOM     92  CB  GLU X   5      71.183  11.283  89.349  0.00  0.00           C
ATOM     93  HB1 GLU X   5      71.171  12.246  89.902  0.00  0.00           H
ATOM     94  HB2 GLU X   5      72.080  10.630  89.414  0.00  0.00           H
ATOM     95  CG  GLU X   5      71.099  11.765  87.900  0.00  0.00           C
ATOM     96  HG1 GLU X   5      70.774  10.967  87.199  0.00  0.00           H
ATOM     97  HG2 GLU X   5      70.492  12.675  87.709  0.00  0.00           H
ATOM     98  CD  GLU X   5      72.413  12.399  87.323  0.00  0.00           C
ATOM     99  OE1 GLU X   5      73.024  11.721  86.482  0.00  0.00           O
ATOM    100  OE2 GLU X   5      72.707  13.588  87.645  0.00  0.00           O
ATOM    101  C   GLU X   5      70.532  10.220  91.421  0.00  0.00           C
ATOM    102  O   GLU X   5      70.801  11.223  92.178  0.00  0.00           O
ATOM    103  N   LEU X   6      70.472   8.940  91.862  0.00  0.00           N
ATOM    104  HN  LEU X   6      70.230   8.123  91.344  0.00  0.00           H
ATOM    105  CA  LEU X   6      70.807   8.483  93.141  0.00  0.00           C
ATOM    106  HA  LEU X   6      70.776   9.304  93.843  0.00  0.00           H
ATOM    107  CB  LEU X   6      69.843   7.426  93.602  0.00  0.00           C
ATOM    108  HB1 LEU X   6      69.741   6.541  92.938  0.00  0.00           H
ATOM    109  HB2 LEU X   6      69.964   6.976  94.611  0.00  0.00           H
ATOM    110  CG  LEU X   6      68.394   8.037  93.623  0.00  0.00           C
ATOM    111  HG  LEU X   6      68.111   8.296  92.581  0.00  0.00           H
ATOM    112  CD1 LEU X   6      67.354   7.103  94.197  0.00  0.00           C
ATOM    113 HD11 LEU X   6      66.342   7.527  94.019  0.00  0.00           H
ATOM    114 HD12 LEU X   6      67.413   6.067  93.800  0.00  0.00           H
ATOM    115 HD13 LEU X   6      67.481   7.125  95.300  0.00  0.00           H
ATOM    116  CD2 LEU X   6      68.289   9.391  94.365  0.00  0.00           C
ATOM    117 HD21 LEU X   6      67.187   9.532  94.354  0.00  0.00           H
ATOM    118 HD22 LEU X   6      68.671   9.401  95.408  0.00  0.00           H
ATOM    119 HD23 LEU X   6      68.831  10.165  93.781  0.00  0.00           H
ATOM    120  C   LEU X   6      72.178   7.895  93.266  0.00  0.00           C
ATOM    121  O   LEU X   6      72.749   7.818  94.326  0.00  0.00           O
ATOM    122  N   ARG X   7      72.735   7.415  92.059  0.00  0.00           N
ATOM    123  HN  ARG X   7      72.126   7.421  91.270  0.00  0.00           H
ATOM    124  CA  ARG X   7      74.127   7.068  91.855  0.00  0.00           C
ATOM    125  HA  ARG X   7      74.334   6.338  92.623  0.00  0.00           H
ATOM    126  CB  ARG X   7      74.276   6.685  90.416  0.00  0.00           C
ATOM    127  HB1 ARG X   7      75.201   6.090  90.261  0.00  0.00           H
ATOM    128  HB2 ARG X   7      73.442   5.961  90.294  0.00  0.00           H
ATOM    129  CG  ARG X   7      74.109   7.798  89.353  0.00  0.00           C
ATOM    130  HG1 ARG X   7      73.170   8.374  89.499  0.00  0.00           H
ATOM    131  HG2 ARG X   7      74.890   8.564  89.547  0.00  0.00           H
ATOM    132  CD  ARG X   7      74.380   7.357  87.902  0.00  0.00           C
ATOM    133  HD1 ARG X   7      75.449   7.262  87.613  0.00  0.00           H
ATOM    134  HD2 ARG X   7      73.874   6.368  87.888  0.00  0.00           H
ATOM    135  NE  ARG X   7      73.698   8.262  86.960  0.00  0.00           N
ATOM    136  HE  ARG X   7      74.149   9.125  86.731  0.00  0.00           H
ATOM    137  CZ  ARG X   7      72.684   7.976  86.171  0.00  0.00           C
ATOM    138  NH1 ARG X   7      72.013   6.861  86.020  0.00  0.00           N
ATOM    139 HH11 ARG X   7      71.272   6.796  85.352  0.00  0.00           H
ATOM    140 HH12 ARG X   7      72.525   6.005  86.097  0.00  0.00           H
ATOM    141  NH2 ARG X   7      72.263   9.038  85.534  0.00  0.00           N
ATOM    142 HH21 ARG X   7      71.405   9.078  85.021  0.00  0.00           H
ATOM    143 HH22 ARG X   7      72.599   9.949  85.772  0.00  0.00           H
ATOM    144  C   ARG X   7      75.291   8.015  92.143  0.00  0.00           C
ATOM    145  O   ARG X   7      75.164   9.217  92.047  0.00  0.00           O
ATOM    146  N   LEU X   8      76.528   7.499  92.484  0.00  0.00           N
ATOM    147  HN  LEU X   8      76.500   6.539  92.754  0.00  0.00           H
ATOM    148  CA  LEU X   8      77.803   8.329  92.596  0.00  0.00           C
ATOM    149  HA  LEU X   8      77.583   9.344  92.301  0.00  0.00           H
ATOM    150  CB  LEU X   8      78.437   8.310  94.040  0.00  0.00           C
ATOM    151  HB1 LEU X   8      78.669   7.274  94.367  0.00  0.00           H
ATOM    152  HB2 LEU X   8      79.391   8.874  93.949  0.00  0.00           H
ATOM    153  CG  LEU X   8      77.699   8.902  95.249  0.00  0.00           C
ATOM    154  HG  LEU X   8      77.296   9.904  94.988  0.00  0.00           H
ATOM    155  CD1 LEU X   8      76.529   8.189  95.825  0.00  0.00           C
ATOM    156 HD11 LEU X   8      76.791   7.237  96.335  0.00  0.00           H
ATOM    157 HD12 LEU X   8      75.971   8.689  96.645  0.00  0.00           H
ATOM    158 HD13 LEU X   8      75.863   7.849  95.003  0.00  0.00           H
ATOM    159  CD2 LEU X   8      78.716   9.019  96.368  0.00  0.00           C
ATOM    160 HD21 LEU X   8      78.403   9.643  97.232  0.00  0.00           H
ATOM    161 HD22 LEU X   8      78.923   7.995  96.745  0.00  0.00           H
ATOM    162 HD23 LEU X   8      79.628   9.503  95.959  0.00  0.00           H
ATOM    163  C   LEU X   8      78.881   7.901  91.644  0.00  0.00           C
ATOM    164  O   LEU X   8      79.795   8.614  91.322  0.00  0.00           O
ATOM    165  N   HSD X   9      78.890   6.713  90.999  0.00  0.00           N
ATOM    166  HN  HSD X   9      78.203   6.021  91.208  0.00  0.00           H
ATOM    167  CA  HSD X   9      79.893   6.099  90.114  0.00  0.00           C
ATOM    168  HA  HSD X   9      80.878   6.145  90.553  0.00  0.00           H
ATOM    169  CB  HSD X   9      79.762   4.606  89.850  0.00  0.00           C
ATOM    170  HB1 HSD X   9      80.766   4.219  89.573  0.00  0.00           H
ATOM    171  HB2 HSD X   9      79.658   3.941  90.733  0.00  0.00           H
ATOM    172  ND1 HSD X   9      78.916   4.063  87.532  0.00  0.00           N
ATOM    173  HD1 HSD X   9      79.829   4.016  87.126  0.00  0.00           H
ATOM    174  CG  HSD X   9      78.667   4.266  88.818  0.00  0.00           C
ATOM    175  CE1 HSD X   9      77.745   3.780  86.955  0.00  0.00           C
ATOM    176  HE1 HSD X   9      77.759   3.487  85.905  0.00  0.00           H
ATOM    177  NE2 HSD X   9      76.775   3.701  87.781  0.00  0.00           N
ATOM    178  CD2 HSD X   9      77.323   4.060  89.001  0.00  0.00           C
ATOM    179  HD2 HSD X   9      76.684   4.232  89.859  0.00  0.00           H
ATOM    180  C   HSD X   9      79.996   6.920  88.838  0.00  0.00           C
ATOM    181  O   HSD X   9      81.087   7.055  88.290  0.00  0.00           O
ATOM    182  N   ASP X  10      78.882   7.578  88.354  0.00  0.00           N
ATOM    183  HN  ASP X  10      78.113   7.639  88.986  0.00  0.00           H
ATOM    184  CA  ASP X  10      78.883   8.636  87.411  0.00  0.00           C
ATOM    185  HA  ASP X  10      79.880   8.993  87.199  0.00  0.00           H
ATOM    186  CB  ASP X  10      78.345   8.114  86.102  0.00  0.00           C
ATOM    187  HB1 ASP X  10      78.941   7.244  85.752  0.00  0.00           H
ATOM    188  HB2 ASP X  10      77.271   7.834  86.149  0.00  0.00           H
ATOM    189  CG  ASP X  10      78.325   9.163  84.993  0.00  0.00           C
ATOM    190  OD1 ASP X  10      78.913  10.294  85.214  0.00  0.00           O
ATOM    191  OD2 ASP X  10      77.687   8.882  83.969  0.00  0.00           O
ATOM    192  C   ASP X  10      78.196   9.719  88.120  0.00  0.00           C
ATOM    193  O   ASP X  10      77.250   9.422  88.844  0.00  0.00           O
ATOM    194  N   ASN X  11      78.579  11.012  88.019  0.00  0.00           N
ATOM    195  HN  ASN X  11      79.269  11.178  87.319  0.00  0.00           H
ATOM    196  CA  ASN X  11      78.216  11.990  88.926  0.00  0.00           C
ATOM    197  HA  ASN X  11      77.151  11.940  89.097  0.00  0.00           H
ATOM    198  CB  ASN X  11      79.086  11.697  90.250  0.00  0.00           C
ATOM    199  HB1 ASN X  11      78.926  12.384  91.108  0.00  0.00           H
ATOM    200  HB2 ASN X  11      78.708  10.686  90.516  0.00  0.00           H
ATOM    201  CG  ASN X  11      80.579  11.753  89.910  0.00  0.00           C
ATOM    202  OD1 ASN X  11      81.256  12.727  90.062  0.00  0.00           O
ATOM    203  ND2 ASN X  11      81.103  10.555  89.555  0.00  0.00           N
ATOM    204 HD21 ASN X  11      82.090  10.538  89.399  0.00  0.00           H
ATOM    205 HD22 ASN X  11      80.506   9.769  89.717  0.00  0.00           H
ATOM    206  C   ASN X  11      78.346  13.421  88.395  0.00  0.00           C
ATOM    207  O   ASN X  11      78.805  14.268  89.124  0.00  0.00           O
ATOM    208  N   PRO X  12      78.018  13.829  87.165  0.00  0.00           N
ATOM    209  CD  PRO X  12      77.292  13.112  86.139  0.00  0.00           C
ATOM    210  HD1 PRO X  12      76.352  12.677  86.542  0.00  0.00           H
ATOM    211  HD2 PRO X  12      78.002  12.329  85.798  0.00  0.00           H
ATOM    212  CA  PRO X  12      78.532  15.130  86.730  0.00  0.00           C
ATOM    213  HA  PRO X  12      79.578  15.243  86.971  0.00  0.00           H
ATOM    214  CB  PRO X  12      78.193  15.190  85.207  0.00  0.00           C
ATOM    215  HB1 PRO X  12      79.160  14.943  84.721  0.00  0.00           H
ATOM    216  HB2 PRO X  12      77.818  16.168  84.835  0.00  0.00           H
ATOM    217  CG  PRO X  12      77.080  14.157  85.060  0.00  0.00           C
ATOM    218  HG1 PRO X  12      77.119  13.729  84.036  0.00  0.00           H
ATOM    219  HG2 PRO X  12      76.044  14.535  85.190  0.00  0.00           H
ATOM    220  C   PRO X  12      77.882  16.319  87.382  0.00  0.00           C
ATOM    221  O   PRO X  12      78.565  17.292  87.727  0.00  0.00           O
ATOM    222  N   VAL X  13      76.556  16.224  87.637  0.00  0.00           N
ATOM    223  HN  VAL X  13      76.128  15.336  87.485  0.00  0.00           H
ATOM    224  CA  VAL X  13      75.768  17.350  88.097  0.00  0.00           C
ATOM    225  HA  VAL X  13      76.232  18.213  87.643  0.00  0.00           H
ATOM    226  CB  VAL X  13      74.218  17.174  87.752  0.00  0.00           C
ATOM    227  HB  VAL X  13      73.723  16.290  88.208  0.00  0.00           H
ATOM    228  CG1 VAL X  13      73.389  18.453  88.260  0.00  0.00           C
ATOM    229 HG11 VAL X  13      73.811  19.392  87.843  0.00  0.00           H
ATOM    230 HG12 VAL X  13      72.304  18.292  88.081  0.00  0.00           H
ATOM    231 HG13 VAL X  13      73.454  18.492  89.368  0.00  0.00           H
ATOM    232  CG2 VAL X  13      74.040  17.124  86.255  0.00  0.00           C
ATOM    233 HG21 VAL X  13      74.730  17.879  85.820  0.00  0.00           H
ATOM    234 HG22 VAL X  13      74.437  16.153  85.887  0.00  0.00           H
ATOM    235 HG23 VAL X  13      72.962  17.282  86.037  0.00  0.00           H
ATOM    236  C   VAL X  13      75.939  17.515  89.656  0.00  0.00           C
ATOM    237  O   VAL X  13      76.114  18.638  90.141  0.00  0.00           O
ATOM    238  N   LEU X  14      76.180  16.372  90.355  0.00  0.00           N
ATOM    239  HN  LEU X  14      75.910  15.550  89.860  0.00  0.00           H
ATOM    240  CA  LEU X  14      76.570  16.278  91.711  0.00  0.00           C
ATOM    241  HA  LEU X  14      76.007  17.017  92.263  0.00  0.00           H
ATOM    242  CB  LEU X  14      76.451  14.876  92.249  0.00  0.00           C
ATOM    243  HB1 LEU X  14      75.376  14.605  92.182  0.00  0.00           H
ATOM    244  HB2 LEU X  14      77.023  14.086  91.716  0.00  0.00           H
ATOM    245  CG  LEU X  14      76.866  14.743  93.776  0.00  0.00           C
ATOM    246  HG  LEU X  14      77.968  14.781  93.908  0.00  0.00           H
ATOM    247  CD1 LEU X  14      76.313  15.783  94.661  0.00  0.00           C
ATOM    248 HD11 LEU X  14      76.754  15.784  95.680  0.00  0.00           H
ATOM    249 HD12 LEU X  14      76.509  16.835  94.363  0.00  0.00           H
ATOM    250 HD13 LEU X  14      75.246  15.602  94.913  0.00  0.00           H
ATOM    251  CD2 LEU X  14      76.404  13.420  94.280  0.00  0.00           C
ATOM    252 HD21 LEU X  14      77.096  12.609  93.967  0.00  0.00           H
ATOM    253 HD22 LEU X  14      76.361  13.427  95.391  0.00  0.00           H
ATOM    254 HD23 LEU X  14      75.398  13.200  93.863  0.00  0.00           H
ATOM    255  C   LEU X  14      78.007  16.899  91.901  0.00  0.00           C
ATOM    256  O   LEU X  14      78.267  17.776  92.682  0.00  0.00           O
ATOM    257  N   LEU X  15      78.932  16.453  91.043  0.00  0.00           N
ATOM    258  HN  LEU X  15      78.708  15.807  90.317  0.00  0.00           H
ATOM    259  CA  LEU X  15      80.281  16.972  90.940  0.00  0.00           C
ATOM    260  HA  LEU X  15      80.730  16.749  91.897  0.00  0.00           H
ATOM    261  CB  LEU X  15      81.064  16.177  89.952  0.00  0.00           C
ATOM    262  HB1 LEU X  15      80.982  15.088  90.157  0.00  0.00           H
ATOM    263  HB2 LEU X  15      80.632  16.316  88.938  0.00  0.00           H
ATOM    264  CG  LEU X  15      82.510  16.438  89.862  0.00  0.00           C
ATOM    265  HG  LEU X  15      82.772  17.485  89.598  0.00  0.00           H
ATOM    266  CD1 LEU X  15      83.219  16.182  91.185  0.00  0.00           C
ATOM    267 HD11 LEU X  15      83.228  15.115  91.496  0.00  0.00           H
ATOM    268 HD12 LEU X  15      84.276  16.418  90.938  0.00  0.00           H
ATOM    269 HD13 LEU X  15      82.825  16.810  92.013  0.00  0.00           H
ATOM    270  CD2 LEU X  15      83.248  15.611  88.796  0.00  0.00           C
ATOM    271 HD21 LEU X  15      82.726  15.647  87.816  0.00  0.00           H
ATOM    272 HD22 LEU X  15      84.281  15.956  88.572  0.00  0.00           H
ATOM    273 HD23 LEU X  15      83.164  14.519  88.982  0.00  0.00           H
ATOM    274  C   LEU X  15      80.425  18.463  90.641  0.00  0.00           C
ATOM    275  O   LEU X  15      81.305  19.144  91.165  0.00  0.00           O
ATOM    276  N   ALA X  16      79.482  19.066  89.812  0.00  0.00           N
ATOM    277  HN  ALA X  16      78.584  18.661  89.653  0.00  0.00           H
ATOM    278  CA  ALA X  16      79.374  20.523  89.664  0.00  0.00           C
ATOM    279  HA  ALA X  16      80.400  20.813  89.494  0.00  0.00           H
ATOM    280  CB  ALA X  16      78.588  20.899  88.364  0.00  0.00           C
ATOM    281  HB1 ALA X  16      78.519  22.005  88.291  0.00  0.00           H
ATOM    282  HB2 ALA X  16      79.118  20.469  87.487  0.00  0.00           H
ATOM    283  HB3 ALA X  16      77.583  20.425  88.338  0.00  0.00           H
ATOM    284  C   ALA X  16      78.904  21.259  90.889  0.00  0.00           C
ATOM    285  O   ALA X  16      79.325  22.367  91.239  0.00  0.00           O
ATOM    286  N   ALA X  17      77.934  20.715  91.602  0.00  0.00           N
ATOM    287  HN  ALA X  17      77.484  19.894  91.259  0.00  0.00           H
ATOM    288  CA  ALA X  17      77.543  21.244  92.867  0.00  0.00           C
ATOM    289  HA  ALA X  17      77.306  22.291  92.748  0.00  0.00           H
ATOM    290  CB  ALA X  17      76.364  20.518  93.482  0.00  0.00           C
ATOM    291  HB1 ALA X  17      75.809  21.167  94.193  0.00  0.00           H
ATOM    292  HB2 ALA X  17      75.843  20.161  92.568  0.00  0.00           H
ATOM    293  HB3 ALA X  17      76.665  19.560  93.957  0.00  0.00           H
ATOM    294  C   ALA X  17      78.589  21.255  93.987  0.00  0.00           C
ATOM    295  O   ALA X  17      78.820  22.309  94.635  0.00  0.00           O
ATOM    296  N   LEU X  18      79.368  20.160  94.133  0.00  0.00           N
ATOM    297  HN  LEU X  18      79.111  19.391  93.553  0.00  0.00           H
ATOM    298  CA  LEU X  18      80.487  20.002  95.061  0.00  0.00           C
ATOM    299  HA  LEU X  18      80.096  20.207  96.047  0.00  0.00           H
ATOM    300  CB  LEU X  18      81.042  18.544  95.080  0.00  0.00           C
ATOM    301  HB1 LEU X  18      81.252  18.328  94.011  0.00  0.00           H
ATOM    302  HB2 LEU X  18      82.027  18.514  95.594  0.00  0.00           H
ATOM    303  CG  LEU X  18      80.133  17.536  95.661  0.00  0.00           C
ATOM    304  HG  LEU X  18      79.075  17.833  95.494  0.00  0.00           H
ATOM    305  CD1 LEU X  18      80.314  16.120  95.115  0.00  0.00           C
ATOM    306 HD11 LEU X  18      80.114  16.097  94.023  0.00  0.00           H
ATOM    307 HD12 LEU X  18      81.356  15.754  95.237  0.00  0.00           H
ATOM    308 HD13 LEU X  18      79.513  15.430  95.457  0.00  0.00           H
ATOM    309  CD2 LEU X  18      80.230  17.600  97.199  0.00  0.00           C
ATOM    310 HD21 LEU X  18      79.829  18.621  97.380  0.00  0.00           H
ATOM    311 HD22 LEU X  18      79.454  17.001  97.722  0.00  0.00           H
ATOM    312 HD23 LEU X  18      81.165  17.550  97.797  0.00  0.00           H
ATOM    313  C   LEU X  18      81.619  20.953  94.646  0.00  0.00           C
ATOM    314  O   LEU X  18      82.391  21.429  95.457  0.00  0.00           O
ATOM    315  N   GLN X  19      81.825  21.164  93.292  0.00  0.00           N
ATOM    316  HN  GLN X  19      81.297  20.699  92.586  0.00  0.00           H
ATOM    317  CA  GLN X  19      82.878  22.074  92.792  0.00  0.00           C
ATOM    318  HA  GLN X  19      83.738  21.878  93.414  0.00  0.00           H
ATOM    319  CB  GLN X  19      83.321  21.823  91.358  0.00  0.00           C
ATOM    320  HB1 GLN X  19      82.462  21.704  90.665  0.00  0.00           H
ATOM    321  HB2 GLN X  19      83.865  22.727  91.010  0.00  0.00           H
ATOM    322  CG  GLN X  19      84.402  20.677  91.240  0.00  0.00           C
ATOM    323  HG1 GLN X  19      83.906  19.699  91.420  0.00  0.00           H
ATOM    324  HG2 GLN X  19      84.668  20.689  90.161  0.00  0.00           H
ATOM    325  CD  GLN X  19      85.722  20.939  91.872  0.00  0.00           C
ATOM    326  OE1 GLN X  19      86.367  21.972  91.661  0.00  0.00           O
ATOM    327  NE2 GLN X  19      86.194  19.995  92.753  0.00  0.00           N
ATOM    328 HE21 GLN X  19      87.093  20.118  93.173  0.00  0.00           H
ATOM    329 HE22 GLN X  19      85.717  19.155  93.012  0.00  0.00           H
ATOM    330  C   GLN X  19      82.487  23.590  92.937  0.00  0.00           C
ATOM    331  O   GLN X  19      83.319  24.525  93.140  0.00  0.00           O
ATOM    332  N   SER X  20      81.176  23.851  92.815  0.00  0.00           N
ATOM    333  HN  SER X  20      80.613  23.086  92.510  0.00  0.00           H
ATOM    334  CA  SER X  20      80.656  25.138  93.271  0.00  0.00           C
ATOM    335  HA  SER X  20      81.155  25.946  92.756  0.00  0.00           H
ATOM    336  CB  SER X  20      79.233  25.265  92.749  0.00  0.00           C
ATOM    337  HB1 SER X  20      79.244  25.514  91.667  0.00  0.00           H
ATOM    338  HB2 SER X  20      78.659  24.319  92.848  0.00  0.00           H
ATOM    339  OG  SER X  20      78.511  26.361  93.330  0.00  0.00           O
ATOM    340  HG1 SER X  20      78.988  27.154  93.074  0.00  0.00           H
ATOM    341  C   SER X  20      80.726  25.431  94.756  0.00  0.00           C
ATOM    342  O   SER X  20      81.296  26.438  95.168  0.00  0.00           O
ATOM    343  N   SER X  21      80.127  24.540  95.626  0.00  0.00           N
ATOM    344  HN  SER X  21      79.658  23.746  95.246  0.00  0.00           H
ATOM    345  CA  SER X  21      79.915  24.616  97.092  0.00  0.00           C
ATOM    346  HA  SER X  21      79.302  25.503  97.140  0.00  0.00           H
ATOM    347  CB  SER X  21      79.197  23.401  97.753  0.00  0.00           C
ATOM    348  HB1 SER X  21      79.891  22.535  97.741  0.00  0.00           H
ATOM    349  HB2 SER X  21      78.992  23.634  98.819  0.00  0.00           H
ATOM    350  OG  SER X  21      78.038  23.071  97.040  0.00  0.00           O
ATOM    351  HG1 SER X  21      78.271  22.679  96.195  0.00  0.00           H
ATOM    352  C   SER X  21      81.115  24.907  98.075  0.00  0.00           C
ATOM    353  O   SER X  21      82.156  24.233  97.970  0.00  0.00           O
ATOM    354  N   GLU X  22      80.789  25.736  99.089  0.00  0.00           N
ATOM    355  HN  GLU X  22      79.970  26.303  99.129  0.00  0.00           H
ATOM    356  CA  GLU X  22      81.701  25.865 100.250  0.00  0.00           C
ATOM    357  HA  GLU X  22      82.657  25.409 100.037  0.00  0.00           H
ATOM    358  CB  GLU X  22      81.880  27.338 100.463  0.00  0.00           C
ATOM    359  HB1 GLU X  22      80.843  27.730 100.534  0.00  0.00           H
ATOM    360  HB2 GLU X  22      82.370  27.554 101.437  0.00  0.00           H
ATOM    361  CG  GLU X  22      82.565  28.045  99.205  0.00  0.00           C
ATOM    362  HG1 GLU X  22      81.921  27.892  98.312  0.00  0.00           H
ATOM    363  HG2 GLU X  22      82.556  29.078  99.614  0.00  0.00           H
ATOM    364  CD  GLU X  22      84.070  27.796  99.076  0.00  0.00           C
ATOM    365  OE1 GLU X  22      84.536  27.497  97.965  0.00  0.00           O
ATOM    366  OE2 GLU X  22      84.765  28.079 100.100  0.00  0.00           O
ATOM    367  C   GLU X  22      81.054  25.130 101.462  0.00  0.00           C
ATOM    368  O   GLU X  22      81.827  24.552 102.215  0.00  0.00           O
ATOM    369  N   ALA X  23      79.721  25.027 101.545  0.00  0.00           N
ATOM    370  HN  ALA X  23      79.141  25.494 100.882  0.00  0.00           H
ATOM    371  CA  ALA X  23      79.082  24.284 102.587  0.00  0.00           C
ATOM    372  HA  ALA X  23      79.794  23.813 103.248  0.00  0.00           H
ATOM    373  CB  ALA X  23      78.111  25.202 103.331  0.00  0.00           C
ATOM    374  HB1 ALA X  23      78.756  25.967 103.813  0.00  0.00           H
ATOM    375  HB2 ALA X  23      77.401  25.721 102.652  0.00  0.00           H
ATOM    376  HB3 ALA X  23      77.575  24.673 104.148  0.00  0.00           H
ATOM    377  C   ALA X  23      78.242  23.265 101.925  0.00  0.00           C
ATOM    378  O   ALA X  23      77.584  23.612 100.952  0.00  0.00           O
ATOM    379  N   LEU X  24      78.170  21.973 102.454  0.00  0.00           N
ATOM    380  HN  LEU X  24      78.655  21.881 103.321  0.00  0.00           H
ATOM    381  CA  LEU X  24      77.566  20.857 101.762  0.00  0.00           C
ATOM    382  HA  LEU X  24      77.029  21.257 100.914  0.00  0.00           H
ATOM    383  CB  LEU X  24      78.507  19.741 101.302  0.00  0.00           C
ATOM    384  HB1 LEU X  24      79.285  20.197 100.653  0.00  0.00           H
ATOM    385  HB2 LEU X  24      78.917  19.266 102.219  0.00  0.00           H
ATOM    386  CG  LEU X  24      77.884  18.580 100.496  0.00  0.00           C
ATOM    387  HG  LEU X  24      77.065  18.229 101.159  0.00  0.00           H
ATOM    388  CD1 LEU X  24      77.312  18.812  99.117  0.00  0.00           C
ATOM    389 HD11 LEU X  24      76.897  17.930  98.584  0.00  0.00           H
ATOM    390 HD12 LEU X  24      76.431  19.488  99.132  0.00  0.00           H
ATOM    391 HD13 LEU X  24      78.143  19.036  98.414  0.00  0.00           H
ATOM    392  CD2 LEU X  24      78.815  17.428 100.468  0.00  0.00           C
ATOM    393 HD21 LEU X  24      79.055  17.009 101.469  0.00  0.00           H
ATOM    394 HD22 LEU X  24      78.440  16.600  99.829  0.00  0.00           H
ATOM    395 HD23 LEU X  24      79.761  17.729  99.970  0.00  0.00           H
ATOM    396  C   LEU X  24      76.425  20.296 102.524  0.00  0.00           C
ATOM    397  O   LEU X  24      76.597  19.583 103.528  0.00  0.00           O
ATOM    398  N   TYR X  25      75.125  20.591 102.149  0.00  0.00           N
ATOM    399  HN  TYR X  25      74.974  21.232 101.400  0.00  0.00           H
ATOM    400  CA  TYR X  25      73.938  20.042 102.679  0.00  0.00           C
ATOM    401  HA  TYR X  25      74.175  19.484 103.573  0.00  0.00           H
ATOM    402  CB  TYR X  25      72.883  21.096 103.072  0.00  0.00           C
ATOM    403  HB1 TYR X  25      72.560  21.714 102.207  0.00  0.00           H
ATOM    404  HB2 TYR X  25      71.961  20.604 103.449  0.00  0.00           H
ATOM    405  CG  TYR X  25      73.389  21.912 104.235  0.00  0.00           C
ATOM    406  CD1 TYR X  25      74.359  22.919 104.071  0.00  0.00           C
ATOM    407  HD1 TYR X  25      74.724  23.127 103.076  0.00  0.00           H
ATOM    408  CE1 TYR X  25      74.714  23.719 105.150  0.00  0.00           C
ATOM    409  HE1 TYR X  25      75.424  24.524 105.029  0.00  0.00           H
ATOM    410  CZ  TYR X  25      74.103  23.525 106.414  0.00  0.00           C
ATOM    411  OH  TYR X  25      74.352  24.343 107.561  0.00  0.00           O
ATOM    412  HH  TYR X  25      75.053  24.877 107.183  0.00  0.00           H
ATOM    413  CD2 TYR X  25      72.832  21.677 105.536  0.00  0.00           C
ATOM    414  HD2 TYR X  25      72.137  20.862 105.672  0.00  0.00           H
ATOM    415  CE2 TYR X  25      73.166  22.478 106.628  0.00  0.00           C
ATOM    416  HE2 TYR X  25      72.599  22.296 107.529  0.00  0.00           H
ATOM    417  C   TYR X  25      73.343  19.116 101.640  0.00  0.00           C
ATOM    418  O   TYR X  25      72.659  19.673 100.793  0.00  0.00           O
ATOM    419  N   PRO X  26      73.601  17.775 101.634  0.00  0.00           N
ATOM    420  CD  PRO X  26      74.479  17.127 102.639  0.00  0.00           C
ATOM    421  HD1 PRO X  26      74.010  17.033 103.642  0.00  0.00           H
ATOM    422  HD2 PRO X  26      75.496  17.572 102.672  0.00  0.00           H
ATOM    423  CA  PRO X  26      73.347  16.919 100.499  0.00  0.00           C
ATOM    424  HA  PRO X  26      73.400  17.499  99.589  0.00  0.00           H
ATOM    425  CB  PRO X  26      74.367  15.817 100.604  0.00  0.00           C
ATOM    426  HB1 PRO X  26      75.323  16.065 100.096  0.00  0.00           H
ATOM    427  HB2 PRO X  26      74.022  14.891 100.097  0.00  0.00           H
ATOM    428  CG  PRO X  26      74.612  15.768 102.074  0.00  0.00           C
ATOM    429  HG1 PRO X  26      75.606  15.300 102.239  0.00  0.00           H
ATOM    430  HG2 PRO X  26      73.932  15.064 102.599  0.00  0.00           H
ATOM    431  C   PRO X  26      71.839  16.468 100.678  0.00  0.00           C
ATOM    432  O   PRO X  26      71.516  15.445 101.346  0.00  0.00           O
ATOM    433  N   VAL X  27      70.936  17.214  99.956  0.00  0.00           N
ATOM    434  HN  VAL X  27      71.290  18.004  99.461  0.00  0.00           H
ATOM    435  CA  VAL X  27      69.489  17.211 100.034  0.00  0.00           C
ATOM    436  HA  VAL X  27      69.140  16.715 100.928  0.00  0.00           H
ATOM    437  CB  VAL X  27      68.881  18.642 100.210  0.00  0.00           C
ATOM    438  HB  VAL X  27      67.775  18.609 100.319  0.00  0.00           H
ATOM    439  CG1 VAL X  27      69.391  19.230 101.562  0.00  0.00           C
ATOM    440 HG11 VAL X  27      69.605  18.476 102.349  0.00  0.00           H
ATOM    441 HG12 VAL X  27      70.375  19.711 101.377  0.00  0.00           H
ATOM    442 HG13 VAL X  27      68.748  20.055 101.935  0.00  0.00           H
ATOM    443  CG2 VAL X  27      69.218  19.606  98.981  0.00  0.00           C
ATOM    444 HG21 VAL X  27      68.742  20.608  99.039  0.00  0.00           H
ATOM    445 HG22 VAL X  27      70.312  19.745  98.849  0.00  0.00           H
ATOM    446 HG23 VAL X  27      68.876  19.058  98.076  0.00  0.00           H
ATOM    447  C   VAL X  27      68.721  16.512  98.846  0.00  0.00           C
ATOM    448  O   VAL X  27      69.056  16.552  97.630  0.00  0.00           O
ATOM    449  N   TYR X  28      67.646  15.784  99.304  0.00  0.00           N
ATOM    450  HN  TYR X  28      67.555  15.537 100.266  0.00  0.00           H
ATOM    451  CA  TYR X  28      66.555  15.243  98.575  0.00  0.00           C
ATOM    452  HA  TYR X  28      66.707  15.680  97.599  0.00  0.00           H
ATOM    453  CB  TYR X  28      66.709  13.623  98.560  0.00  0.00           C
ATOM    454  HB1 TYR X  28      67.703  13.340  98.151  0.00  0.00           H
ATOM    455  HB2 TYR X  28      66.621  13.194  99.581  0.00  0.00           H
ATOM    456  CG  TYR X  28      65.662  12.879  97.797  0.00  0.00           C
ATOM    457  CD1 TYR X  28      64.529  12.264  98.383  0.00  0.00           C
ATOM    458  HD1 TYR X  28      64.361  12.300  99.449  0.00  0.00           H
ATOM    459  CE1 TYR X  28      63.547  11.570  97.640  0.00  0.00           C
ATOM    460  HE1 TYR X  28      62.688  11.159  98.149  0.00  0.00           H
ATOM    461  CZ  TYR X  28      63.745  11.203  96.305  0.00  0.00           C
ATOM    462  OH  TYR X  28      62.939  10.286  95.547  0.00  0.00           O
ATOM    463  HH  TYR X  28      63.410  10.161  94.721  0.00  0.00           H
ATOM    464  CD2 TYR X  28      65.824  12.605  96.413  0.00  0.00           C
ATOM    465  HD2 TYR X  28      66.667  12.981  95.852  0.00  0.00           H
ATOM    466  CE2 TYR X  28      64.854  11.840  95.683  0.00  0.00           C
ATOM    467  HE2 TYR X  28      65.000  11.717  94.620  0.00  0.00           H
ATOM    468  C   TYR X  28      65.229  15.637  99.176  0.00  0.00           C
ATOM    469  O   TYR X  28      65.151  15.437 100.341  0.00  0.00           O
ATOM    470  N   ILE X  29      64.265  16.268  98.455  0.00  0.00           N
ATOM    471  HN  ILE X  29      64.345  16.320  97.463  0.00  0.00           H
ATOM    472  CA  ILE X  29      63.059  16.634  99.181  0.00  0.00           C
ATOM    473  HA  ILE X  29      63.232  16.597 100.247  0.00  0.00           H
ATOM    474  CB  ILE X  29      62.530  18.018  98.757  0.00  0.00           C
ATOM    475  HB  ILE X  29      62.452  18.071  97.650  0.00  0.00           H
ATOM    476  CG2 ILE X  29      61.213  18.459  99.451  0.00  0.00           C
ATOM    477 HG21 ILE X  29      60.909  19.485  99.151  0.00  0.00           H
ATOM    478 HG22 ILE X  29      60.419  17.692  99.318  0.00  0.00           H
ATOM    479 HG23 ILE X  29      61.176  18.627 100.548  0.00  0.00           H
ATOM    480  CG1 ILE X  29      63.580  19.114  98.901  0.00  0.00           C
ATOM    481 HG11 ILE X  29      63.607  19.358  99.985  0.00  0.00           H
ATOM    482 HG12 ILE X  29      64.520  18.569  98.668  0.00  0.00           H
ATOM    483  CD  ILE X  29      63.423  20.280  97.866  0.00  0.00           C
ATOM    484  HD1 ILE X  29      62.514  20.886  98.066  0.00  0.00           H
ATOM    485  HD2 ILE X  29      64.286  20.963  98.018  0.00  0.00           H
ATOM    486  HD3 ILE X  29      63.385  19.882  96.829  0.00  0.00           H
ATOM    487  C   ILE X  29      61.947  15.608  98.701  0.00  0.00           C
ATOM    488  O   ILE X  29      61.868  15.245  97.511  0.00  0.00           O
ATOM    489  N   LEU X  30      61.100  15.126  99.587  0.00  0.00           N
ATOM    490  HN  LEU X  30      61.057  15.330 100.562  0.00  0.00           H
ATOM    491  CA  LEU X  30      60.152  14.110  99.303  0.00  0.00           C
ATOM    492  HA  LEU X  30      60.128  13.867  98.251  0.00  0.00           H
ATOM    493  CB  LEU X  30      60.525  12.811 100.027  0.00  0.00           C
ATOM    494  HB1 LEU X  30      61.400  12.341  99.529  0.00  0.00           H
ATOM    495  HB2 LEU X  30      60.951  13.180 100.984  0.00  0.00           H
ATOM    496  CG  LEU X  30      59.364  11.794 100.413  0.00  0.00           C
ATOM    497  HG  LEU X  30      58.562  12.310 100.983  0.00  0.00           H
ATOM    498  CD1 LEU X  30      58.776  11.048  99.210  0.00  0.00           C
ATOM    499 HD11 LEU X  30      58.083  10.233  99.510  0.00  0.00           H
ATOM    500 HD12 LEU X  30      58.325  11.796  98.524  0.00  0.00           H
ATOM    501 HD13 LEU X  30      59.634  10.707  98.592  0.00  0.00           H
ATOM    502  CD2 LEU X  30      60.072  10.744 101.317  0.00  0.00           C
ATOM    503 HD21 LEU X  30      60.726  10.008 100.802  0.00  0.00           H
ATOM    504 HD22 LEU X  30      60.728  11.219 102.078  0.00  0.00           H
ATOM    505 HD23 LEU X  30      59.317  10.119 101.840  0.00  0.00           H
ATOM    506  C   LEU X  30      58.772  14.640  99.666  0.00  0.00           C
ATOM    507  O   LEU X  30      58.450  14.927 100.828  0.00  0.00           O
ATOM    508  N   ASP X  31      57.859  14.676  98.678  0.00  0.00           N
ATOM    509  HN  ASP X  31      58.113  14.331  97.778  0.00  0.00           H
ATOM    510  CA  ASP X  31      56.426  14.682  98.960  0.00  0.00           C
ATOM    511  HA  ASP X  31      56.213  14.593 100.015  0.00  0.00           H
ATOM    512  CB  ASP X  31      55.701  16.037  98.432  0.00  0.00           C
ATOM    513  HB1 ASP X  31      56.126  16.854  99.054  0.00  0.00           H
ATOM    514  HB2 ASP X  31      55.991  16.279  97.387  0.00  0.00           H
ATOM    515  CG  ASP X  31      54.181  15.924  98.576  0.00  0.00           C
ATOM    516  OD1 ASP X  31      53.451  16.797  97.983  0.00  0.00           O
ATOM    517  OD2 ASP X  31      53.814  15.227  99.524  0.00  0.00           O
ATOM    518  C   ASP X  31      55.804  13.413  98.261  0.00  0.00           C
ATOM    519  O   ASP X  31      55.894  13.323  97.065  0.00  0.00           O
ATOM    520  N   ARG X  32      55.315  12.481  99.002  0.00  0.00           N
ATOM    521  HN  ARG X  32      55.147  12.593  99.978  0.00  0.00           H
ATOM    522  CA  ARG X  32      54.651  11.314  98.514  0.00  0.00           C
ATOM    523  HA  ARG X  32      55.346  10.894  97.803  0.00  0.00           H
ATOM    524  CB  ARG X  32      54.270  10.267  99.626  0.00  0.00           C
ATOM    525  HB1 ARG X  32      55.186   9.683  99.860  0.00  0.00           H
ATOM    526  HB2 ARG X  32      53.985  10.713 100.603  0.00  0.00           H
ATOM    527  CG  ARG X  32      53.235   9.199  99.188  0.00  0.00           C
ATOM    528  HG1 ARG X  32      52.249   9.704  99.103  0.00  0.00           H
ATOM    529  HG2 ARG X  32      53.506   8.933  98.144  0.00  0.00           H
ATOM    530  CD  ARG X  32      53.187   7.907 100.123  0.00  0.00           C
ATOM    531  HD1 ARG X  32      54.181   7.413 100.079  0.00  0.00           H
ATOM    532  HD2 ARG X  32      52.851   8.148 101.154  0.00  0.00           H
ATOM    533  NE  ARG X  32      52.269   6.939  99.484  0.00  0.00           N
ATOM    534  HE  ARG X  32      51.918   7.116  98.565  0.00  0.00           H
ATOM    535  CZ  ARG X  32      51.452   6.126 100.133  0.00  0.00           C
ATOM    536  NH1 ARG X  32      51.385   5.962 101.421  0.00  0.00           N
ATOM    537 HH11 ARG X  32      50.988   5.086 101.695  0.00  0.00           H
ATOM    538 HH12 ARG X  32      52.139   6.296 101.986  0.00  0.00           H
ATOM    539  NH2 ARG X  32      50.570   5.528  99.382  0.00  0.00           N
ATOM    540 HH21 ARG X  32      49.912   4.968  99.884  0.00  0.00           H
ATOM    541 HH22 ARG X  32      50.521   5.785  98.417  0.00  0.00           H
ATOM    542  C   ARG X  32      53.452  11.734  97.590  0.00  0.00           C
ATOM    543  O   ARG X  32      53.260  11.074  96.616  0.00  0.00           O
ATOM    544  N   ALA X  33      52.667  12.777  97.923  0.00  0.00           N
ATOM    545  HN  ALA X  33      52.940  13.437  98.618  0.00  0.00           H
ATOM    546  CA  ALA X  33      51.468  13.189  97.208  0.00  0.00           C
ATOM    547  HA  ALA X  33      50.833  12.329  97.364  0.00  0.00           H
ATOM    548  CB  ALA X  33      50.868  14.304  98.103  0.00  0.00           C
ATOM    549  HB1 ALA X  33      49.821  14.504  97.789  0.00  0.00           H
ATOM    550  HB2 ALA X  33      50.838  13.916  99.143  0.00  0.00           H
ATOM    551  HB3 ALA X  33      51.492  15.219  98.013  0.00  0.00           H
ATOM    552  C   ALA X  33      51.752  13.578  95.841  0.00  0.00           C
ATOM    553  O   ALA X  33      51.048  13.347  94.845  0.00  0.00           O
ATOM    554  N   PHE X  34      52.790  14.408  95.704  0.00  0.00           N
ATOM    555  HN  PHE X  34      53.289  14.922  96.398  0.00  0.00           H
ATOM    556  CA  PHE X  34      53.501  14.794  94.488  0.00  0.00           C
ATOM    557  HA  PHE X  34      52.754  15.377  93.971  0.00  0.00           H
ATOM    558  CB  PHE X  34      54.625  15.864  94.733  0.00  0.00           C
ATOM    559  HB1 PHE X  34      54.184  16.806  95.123  0.00  0.00           H
ATOM    560  HB2 PHE X  34      55.243  15.388  95.524  0.00  0.00           H
ATOM    561  CG  PHE X  34      55.596  16.230  93.574  0.00  0.00           C
ATOM    562  CD1 PHE X  34      56.964  16.552  93.864  0.00  0.00           C
ATOM    563  HD1 PHE X  34      57.210  16.497  94.914  0.00  0.00           H
ATOM    564  CE1 PHE X  34      57.772  17.075  92.858  0.00  0.00           C
ATOM    565  HE1 PHE X  34      58.720  17.477  93.183  0.00  0.00           H
ATOM    566  CZ  PHE X  34      57.260  17.264  91.572  0.00  0.00           C
ATOM    567  HZ  PHE X  34      57.841  17.682  90.764  0.00  0.00           H
ATOM    568  CD2 PHE X  34      55.170  16.299  92.265  0.00  0.00           C
ATOM    569  HD2 PHE X  34      54.154  16.041  92.006  0.00  0.00           H
ATOM    570  CE2 PHE X  34      55.959  16.810  91.246  0.00  0.00           C
ATOM    571  HE2 PHE X  34      55.598  16.945  90.237  0.00  0.00           H
ATOM    572  C   PHE X  34      53.957  13.617  93.620  0.00  0.00           C
ATOM    573  O   PHE X  34      53.620  13.581  92.445  0.00  0.00           O
ATOM    574  N   LEU X  35      54.605  12.552  94.222  0.00  0.00           N
ATOM    575  HN  LEU X  35      54.619  12.540  95.219  0.00  0.00           H
ATOM    576  CA  LEU X  35      55.101  11.386  93.494  0.00  0.00           C
ATOM    577  HA  LEU X  35      55.715  11.743  92.681  0.00  0.00           H
ATOM    578  CB  LEU X  35      55.973  10.472  94.455  0.00  0.00           C
ATOM    579  HB1 LEU X  35      55.560  10.678  95.465  0.00  0.00           H
ATOM    580  HB2 LEU X  35      55.956   9.412  94.123  0.00  0.00           H
ATOM    581  CG  LEU X  35      57.415  10.934  94.478  0.00  0.00           C
ATOM    582  HG  LEU X  35      57.373  12.041  94.401  0.00  0.00           H
ATOM    583  CD1 LEU X  35      58.071  10.448  95.745  0.00  0.00           C
ATOM    584 HD11 LEU X  35      58.310   9.376  95.581  0.00  0.00           H
ATOM    585 HD12 LEU X  35      59.119  10.801  95.855  0.00  0.00           H
ATOM    586 HD13 LEU X  35      57.559  10.710  96.696  0.00  0.00           H
ATOM    587  CD2 LEU X  35      58.148  10.557  93.244  0.00  0.00           C
ATOM    588 HD21 LEU X  35      57.786  11.249  92.454  0.00  0.00           H
ATOM    589 HD22 LEU X  35      59.238  10.717  93.387  0.00  0.00           H
ATOM    590 HD23 LEU X  35      57.966   9.500  92.952  0.00  0.00           H
ATOM    591  C   LEU X  35      53.902  10.675  92.911  0.00  0.00           C
ATOM    592  O   LEU X  35      53.866  10.257  91.791  0.00  0.00           O
ATOM    593  N   THR X  36      52.901  10.575  93.778  0.00  0.00           N
ATOM    594  HN  THR X  36      53.026  10.868  94.723  0.00  0.00           H
ATOM    595  CA  THR X  36      51.632   9.906  93.609  0.00  0.00           C
ATOM    596  HA  THR X  36      51.890   8.884  93.374  0.00  0.00           H
ATOM    597  CB  THR X  36      50.720   9.868  94.796  0.00  0.00           C
ATOM    598  HB  THR X  36      50.246  10.853  94.991  0.00  0.00           H
ATOM    599  OG1 THR X  36      51.316   9.275  95.904  0.00  0.00           O
ATOM    600  HG1 THR X  36      51.938   9.919  96.251  0.00  0.00           H
ATOM    601  CG2 THR X  36      49.485   8.928  94.509  0.00  0.00           C
ATOM    602 HG21 THR X  36      49.865   7.885  94.467  0.00  0.00           H
ATOM    603 HG22 THR X  36      48.789   9.030  95.369  0.00  0.00           H
ATOM    604 HG23 THR X  36      48.885   9.197  93.613  0.00  0.00           H
ATOM    605  C   THR X  36      50.810  10.435  92.444  0.00  0.00           C
ATOM    606  O   THR X  36      50.258   9.630  91.668  0.00  0.00           O
ATOM    607  N   SER X  37      50.798  11.718  92.167  0.00  0.00           N
ATOM    608  HN  SER X  37      51.081  12.405  92.832  0.00  0.00           H
ATOM    609  CA  SER X  37      50.058  12.239  91.042  0.00  0.00           C
ATOM    610  HA  SER X  37      49.169  11.648  90.879  0.00  0.00           H
ATOM    611  CB  SER X  37      49.362  13.583  91.152  0.00  0.00           C
ATOM    612  HB1 SER X  37      48.832  13.978  90.259  0.00  0.00           H
ATOM    613  HB2 SER X  37      48.567  13.517  91.925  0.00  0.00           H
ATOM    614  OG  SER X  37      50.238  14.602  91.571  0.00  0.00           O
ATOM    615  HG1 SER X  37      50.765  14.837  90.804  0.00  0.00           H
ATOM    616  C   SER X  37      50.882  12.285  89.764  0.00  0.00           C
ATOM    617  O   SER X  37      50.262  12.318  88.701  0.00  0.00           O
ATOM    618  N   SER X  38      52.277  12.308  89.857  0.00  0.00           N
ATOM    619  HN  SER X  38      52.692  12.336  90.764  0.00  0.00           H
ATOM    620  CA  SER X  38      53.239  12.199  88.794  0.00  0.00           C
ATOM    621  HA  SER X  38      52.926  12.979  88.116  0.00  0.00           H
ATOM    622  CB  SER X  38      54.703  12.377  89.302  0.00  0.00           C
ATOM    623  HB1 SER X  38      54.875  11.580  90.056  0.00  0.00           H
ATOM    624  HB2 SER X  38      55.468  12.414  88.498  0.00  0.00           H
ATOM    625  OG  SER X  38      54.963  13.644  89.873  0.00  0.00           O
ATOM    626  HG1 SER X  38      54.165  13.945  90.313  0.00  0.00           H
ATOM    627  C   SER X  38      53.131  10.901  88.119  0.00  0.00           C
ATOM    628  O   SER X  38      52.932  10.803  86.898  0.00  0.00           O
ATOM    629  N   MET X  39      53.109   9.832  88.890  0.00  0.00           N
ATOM    630  HN  MET X  39      52.923   9.968  89.860  0.00  0.00           H
ATOM    631  CA  MET X  39      53.502   8.540  88.526  0.00  0.00           C
ATOM    632  HA  MET X  39      53.382   8.376  87.465  0.00  0.00           H
ATOM    633  CB  MET X  39      54.957   8.260  88.912  0.00  0.00           C
ATOM    634  HB1 MET X  39      55.098   8.515  89.984  0.00  0.00           H
ATOM    635  HB2 MET X  39      55.191   7.180  88.795  0.00  0.00           H
ATOM    636  CG  MET X  39      55.966   9.111  88.073  0.00  0.00           C
ATOM    637  HG1 MET X  39      55.625   8.940  87.029  0.00  0.00           H
ATOM    638  HG2 MET X  39      55.764  10.200  88.164  0.00  0.00           H
ATOM    639  SD  MET X  39      57.773   8.881  88.382  0.00  0.00           S
ATOM    640  CE  MET X  39      57.943   9.941  89.886  0.00  0.00           C
ATOM    641  HE1 MET X  39      58.913   9.744  90.392  0.00  0.00           H
ATOM    642  HE2 MET X  39      57.967  11.039  89.720  0.00  0.00           H
ATOM    643  HE3 MET X  39      57.180   9.652  90.639  0.00  0.00           H
ATOM    644  C   MET X  39      52.654   7.518  89.270  0.00  0.00           C
ATOM    645  O   MET X  39      52.203   7.785  90.388  0.00  0.00           O
ATOM    646  N   HSD X  40      52.335   6.398  88.648  0.00  0.00           N
ATOM    647  HN  HSD X  40      52.549   6.302  87.679  0.00  0.00           H
ATOM    648  CA  HSD X  40      51.749   5.241  89.371  0.00  0.00           C
ATOM    649  HA  HSD X  40      51.012   5.593  90.078  0.00  0.00           H
ATOM    650  CB  HSD X  40      51.096   4.272  88.448  0.00  0.00           C
ATOM    651  HB1 HSD X  40      51.802   4.028  87.625  0.00  0.00           H
ATOM    652  HB2 HSD X  40      50.730   3.311  88.867  0.00  0.00           H
ATOM    653  ND1 HSD X  40      48.984   5.847  88.294  0.00  0.00           N
ATOM    654  HD1 HSD X  40      48.990   6.109  89.259  0.00  0.00           H
ATOM    655  CG  HSD X  40      49.928   4.897  87.759  0.00  0.00           C
ATOM    656  CE1 HSD X  40      48.009   6.072  87.386  0.00  0.00           C
ATOM    657  HE1 HSD X  40      47.140   6.724  87.470  0.00  0.00           H
ATOM    658  NE2 HSD X  40      48.223   5.467  86.277  0.00  0.00           N
ATOM    659  CD2 HSD X  40      49.388   4.643  86.493  0.00  0.00           C
ATOM    660  HD2 HSD X  40      49.605   4.032  85.626  0.00  0.00           H
ATOM    661  C   HSD X  40      52.815   4.485  89.979  0.00  0.00           C
ATOM    662  O   HSD X  40      53.177   3.392  89.495  0.00  0.00           O
ATOM    663  N   ILE X  41      53.406   4.972  91.078  0.00  0.00           N
ATOM    664  HN  ILE X  41      53.132   5.829  91.505  0.00  0.00           H
ATOM    665  CA  ILE X  41      54.578   4.271  91.716  0.00  0.00           C
ATOM    666  HA  ILE X  41      55.327   4.169  90.944  0.00  0.00           H
ATOM    667  CB  ILE X  41      55.173   5.051  92.865  0.00  0.00           C
ATOM    668  HB  ILE X  41      54.305   5.264  93.524  0.00  0.00           H
ATOM    669  CG2 ILE X  41      56.265   4.294  93.670  0.00  0.00           C
ATOM    670 HG21 ILE X  41      55.918   3.345  94.130  0.00  0.00           H
ATOM    671 HG22 ILE X  41      57.127   4.153  92.984  0.00  0.00           H
ATOM    672 HG23 ILE X  41      56.701   5.011  94.399  0.00  0.00           H
ATOM    673  CG1 ILE X  41      55.630   6.431  92.290  0.00  0.00           C
ATOM    674 HG11 ILE X  41      54.751   6.984  91.894  0.00  0.00           H
ATOM    675 HG12 ILE X  41      55.977   7.014  93.170  0.00  0.00           H
ATOM    676  CD  ILE X  41      56.786   6.349  91.298  0.00  0.00           C
ATOM    677  HD1 ILE X  41      56.422   5.766  90.425  0.00  0.00           H
ATOM    678  HD2 ILE X  41      57.050   7.362  90.927  0.00  0.00           H
ATOM    679  HD3 ILE X  41      57.636   5.913  91.866  0.00  0.00           H
ATOM    680  C   ILE X  41      54.230   2.843  92.120  0.00  0.00           C
ATOM    681  O   ILE X  41      54.913   1.912  91.687  0.00  0.00           O
ATOM    682  N   GLY X  42      53.097   2.629  92.861  0.00  0.00           N
ATOM    683  HN  GLY X  42      52.539   3.432  93.056  0.00  0.00           H
ATOM    684  CA  GLY X  42      52.801   1.321  93.556  0.00  0.00           C
ATOM    685  HA1 GLY X  42      52.629   0.561  92.809  0.00  0.00           H
ATOM    686  HA2 GLY X  42      51.914   1.639  94.084  0.00  0.00           H
ATOM    687  C   GLY X  42      53.839   0.693  94.498  0.00  0.00           C
ATOM    688  O   GLY X  42      54.966   1.149  94.664  0.00  0.00           O
ATOM    689  N   ALA X  43      53.482  -0.529  95.028  0.00  0.00           N
ATOM    690  HN  ALA X  43      52.632  -0.880  94.643  0.00  0.00           H
ATOM    691  CA  ALA X  43      54.239  -1.274  96.006  0.00  0.00           C
ATOM    692  HA  ALA X  43      54.391  -0.722  96.922  0.00  0.00           H
ATOM    693  CB  ALA X  43      53.607  -2.642  96.372  0.00  0.00           C
ATOM    694  HB1 ALA X  43      54.239  -3.129  97.145  0.00  0.00           H
ATOM    695  HB2 ALA X  43      52.658  -2.451  96.916  0.00  0.00           H
ATOM    696  HB3 ALA X  43      53.431  -3.292  95.487  0.00  0.00           H
ATOM    697  C   ALA X  43      55.671  -1.520  95.621  0.00  0.00           C
ATOM    698  O   ALA X  43      56.505  -1.516  96.526  0.00  0.00           O
ATOM    699  N   LEU X  44      56.017  -1.793  94.334  0.00  0.00           N
ATOM    700  HN  LEU X  44      55.406  -1.683  93.554  0.00  0.00           H
ATOM    701  CA  LEU X  44      57.338  -2.303  94.020  0.00  0.00           C
ATOM    702  HA  LEU X  44      57.715  -2.909  94.831  0.00  0.00           H
ATOM    703  CB  LEU X  44      57.266  -3.129  92.692  0.00  0.00           C
ATOM    704  HB1 LEU X  44      56.937  -2.428  91.896  0.00  0.00           H
ATOM    705  HB2 LEU X  44      58.267  -3.531  92.428  0.00  0.00           H
ATOM    706  CG  LEU X  44      56.190  -4.309  92.650  0.00  0.00           C
ATOM    707  HG  LEU X  44      55.205  -3.862  92.902  0.00  0.00           H
ATOM    708  CD1 LEU X  44      56.127  -4.943  91.284  0.00  0.00           C
ATOM    709 HD11 LEU X  44      55.757  -4.140  90.612  0.00  0.00           H
ATOM    710 HD12 LEU X  44      57.092  -5.361  90.925  0.00  0.00           H
ATOM    711 HD13 LEU X  44      55.383  -5.767  91.242  0.00  0.00           H
ATOM    712  CD2 LEU X  44      56.383  -5.290  93.811  0.00  0.00           C
ATOM    713 HD21 LEU X  44      55.603  -6.043  93.569  0.00  0.00           H
ATOM    714 HD22 LEU X  44      57.448  -5.599  93.747  0.00  0.00           H
ATOM    715 HD23 LEU X  44      56.252  -4.979  94.869  0.00  0.00           H
ATOM    716  C   LEU X  44      58.358  -1.154  93.853  0.00  0.00           C
ATOM    717  O   LEU X  44      59.329  -1.104  94.596  0.00  0.00           O
ATOM    718  N   ARG X  45      57.999  -0.080  93.009  0.00  0.00           N
ATOM    719  HN  ARG X  45      57.139  -0.154  92.510  0.00  0.00           H
ATOM    720  CA  ARG X  45      58.785   1.125  92.993  0.00  0.00           C
ATOM    721  HA  ARG X  45      59.809   0.885  92.748  0.00  0.00           H
ATOM    722  CB  ARG X  45      58.299   2.060  91.858  0.00  0.00           C
ATOM    723  HB1 ARG X  45      57.195   2.168  91.917  0.00  0.00           H
ATOM    724  HB2 ARG X  45      58.713   3.088  91.946  0.00  0.00           H
ATOM    725  CG  ARG X  45      58.756   1.553  90.482  0.00  0.00           C
ATOM    726  HG1 ARG X  45      59.821   1.260  90.601  0.00  0.00           H
ATOM    727  HG2 ARG X  45      58.318   0.594  90.132  0.00  0.00           H
ATOM    728  CD  ARG X  45      58.621   2.629  89.361  0.00  0.00           C
ATOM    729  HD1 ARG X  45      59.143   3.583  89.588  0.00  0.00           H
ATOM    730  HD2 ARG X  45      59.009   2.308  88.371  0.00  0.00           H
ATOM    731  NE  ARG X  45      57.179   2.877  89.102  0.00  0.00           N
ATOM    732  HE  ARG X  45      56.569   2.146  89.408  0.00  0.00           H
ATOM    733  CZ  ARG X  45      56.693   3.727  88.213  0.00  0.00           C
ATOM    734  NH1 ARG X  45      57.442   4.563  87.658  0.00  0.00           N
ATOM    735 HH11 ARG X  45      56.904   5.315  87.276  0.00  0.00           H
ATOM    736 HH12 ARG X  45      58.402   4.541  87.938  0.00  0.00           H
ATOM    737  NH2 ARG X  45      55.497   3.731  87.759  0.00  0.00           N
ATOM    738 HH21 ARG X  45      55.278   4.299  86.966  0.00  0.00           H
ATOM    739 HH22 ARG X  45      54.835   3.080  88.130  0.00  0.00           H
ATOM    740  C   ARG X  45      58.945   1.869  94.307  0.00  0.00           C
ATOM    741  O   ARG X  45      60.026   2.447  94.513  0.00  0.00           O
ATOM    742  N   TRP X  46      58.035   1.791  95.319  0.00  0.00           N
ATOM    743  HN  TRP X  46      57.146   1.374  95.144  0.00  0.00           H
ATOM    744  CA  TRP X  46      58.305   2.376  96.655  0.00  0.00           C
ATOM    745  HA  TRP X  46      58.739   3.333  96.407  0.00  0.00           H
ATOM    746  CB  TRP X  46      57.090   2.599  97.601  0.00  0.00           C
ATOM    747  HB1 TRP X  46      56.577   1.614  97.582  0.00  0.00           H
ATOM    748  HB2 TRP X  46      57.388   2.847  98.642  0.00  0.00           H
ATOM    749  CG  TRP X  46      56.130   3.671  97.148  0.00  0.00           C
ATOM    750  CD1 TRP X  46      54.771   3.583  96.781  0.00  0.00           C
ATOM    751  HD1 TRP X  46      54.261   2.644  96.624  0.00  0.00           H
ATOM    752  NE1 TRP X  46      54.254   4.824  96.599  0.00  0.00           N
ATOM    753  HE1 TRP X  46      53.334   5.083  96.403  0.00  0.00           H
ATOM    754  CE2 TRP X  46      55.259   5.756  96.803  0.00  0.00           C
ATOM    755  CD2 TRP X  46      56.397   5.085  97.243  0.00  0.00           C
ATOM    756  CE3 TRP X  46      57.511   5.761  97.644  0.00  0.00           C
ATOM    757  HE3 TRP X  46      58.260   5.272  98.249  0.00  0.00           H
ATOM    758  CZ3 TRP X  46      57.548   7.200  97.515  0.00  0.00           C
ATOM    759  HZ3 TRP X  46      58.435   7.756  97.780  0.00  0.00           H
ATOM    760  CZ2 TRP X  46      55.263   7.125  96.622  0.00  0.00           C
ATOM    761  HZ2 TRP X  46      54.344   7.468  96.170  0.00  0.00           H
ATOM    762  CH2 TRP X  46      56.445   7.806  96.984  0.00  0.00           C
ATOM    763  HH2 TRP X  46      56.346   8.872  96.847  0.00  0.00           H
ATOM    764  C   TRP X  46      59.361   1.635  97.501  0.00  0.00           C
ATOM    765  O   TRP X  46      60.213   2.273  98.168  0.00  0.00           O
ATOM    766  N   HSD X  47      59.314   0.301  97.506  0.00  0.00           N
ATOM    767  HN  HSD X  47      58.484  -0.087  97.114  0.00  0.00           H
ATOM    768  CA  HSD X  47      60.286  -0.533  98.257  0.00  0.00           C
ATOM    769  HA  HSD X  47      60.325  -0.178  99.276  0.00  0.00           H
ATOM    770  CB  HSD X  47      59.860  -1.963  98.264  0.00  0.00           C
ATOM    771  HB1 HSD X  47      59.463  -2.280  97.276  0.00  0.00           H
ATOM    772  HB2 HSD X  47      60.699  -2.658  98.486  0.00  0.00           H
ATOM    773  ND1 HSD X  47      57.468  -2.324  98.875  0.00  0.00           N
ATOM    774  HD1 HSD X  47      57.111  -2.134  97.961  0.00  0.00           H
ATOM    775  CG  HSD X  47      58.749  -2.217  99.288  0.00  0.00           C
ATOM    776  CE1 HSD X  47      56.698  -2.837  99.952  0.00  0.00           C
ATOM    777  HE1 HSD X  47      55.617  -2.956 100.028  0.00  0.00           H
ATOM    778  NE2 HSD X  47      57.539  -3.219 100.926  0.00  0.00           N
ATOM    779  CD2 HSD X  47      58.798  -2.813 100.531  0.00  0.00           C
ATOM    780  HD2 HSD X  47      59.583  -2.944 101.265  0.00  0.00           H
ATOM    781  C   HSD X  47      61.658  -0.392  97.622  0.00  0.00           C
ATOM    782  O   HSD X  47      62.668  -0.172  98.328  0.00  0.00           O
ATOM    783  N   PHE X  48      61.741  -0.419  96.266  0.00  0.00           N
ATOM    784  HN  PHE X  48      60.887  -0.438  95.751  0.00  0.00           H
ATOM    785  CA  PHE X  48      63.005  -0.126  95.558  0.00  0.00           C
ATOM    786  HA  PHE X  48      63.795  -0.830  95.774  0.00  0.00           H
ATOM    787  CB  PHE X  48      62.652  -0.331  93.975  0.00  0.00           C
ATOM    788  HB1 PHE X  48      62.344  -1.361  93.697  0.00  0.00           H
ATOM    789  HB2 PHE X  48      61.842   0.376  93.696  0.00  0.00           H
ATOM    790  CG  PHE X  48      63.883  -0.069  93.086  0.00  0.00           C
ATOM    791  CD1 PHE X  48      64.398   1.212  92.911  0.00  0.00           C
ATOM    792  HD1 PHE X  48      63.902   2.101  93.273  0.00  0.00           H
ATOM    793  CE1 PHE X  48      65.513   1.411  92.075  0.00  0.00           C
ATOM    794  HE1 PHE X  48      66.101   2.316  92.098  0.00  0.00           H
ATOM    795  CZ  PHE X  48      65.967   0.412  91.202  0.00  0.00           C
ATOM    796  HZ  PHE X  48      66.819   0.513  90.546  0.00  0.00           H
ATOM    797  CD2 PHE X  48      64.385  -1.086  92.324  0.00  0.00           C
ATOM    798  HD2 PHE X  48      63.989  -2.085  92.436  0.00  0.00           H
ATOM    799  CE2 PHE X  48      65.382  -0.861  91.314  0.00  0.00           C
ATOM    800  HE2 PHE X  48      65.776  -1.689  90.743  0.00  0.00           H
ATOM    801  C   PHE X  48      63.523   1.339  95.886  0.00  0.00           C
ATOM    802  O   PHE X  48      64.709   1.582  96.140  0.00  0.00           O
ATOM    803  N   LEU X  49      62.620   2.365  95.719  0.00  0.00           N
ATOM    804  HN  LEU X  49      61.671   2.203  95.458  0.00  0.00           H
ATOM    805  CA  LEU X  49      62.961   3.803  96.012  0.00  0.00           C
ATOM    806  HA  LEU X  49      63.839   3.980  95.407  0.00  0.00           H
ATOM    807  CB  LEU X  49      61.769   4.686  95.664  0.00  0.00           C
ATOM    808  HB1 LEU X  49      61.234   4.407  94.731  0.00  0.00           H
ATOM    809  HB2 LEU X  49      61.032   4.569  96.486  0.00  0.00           H
ATOM    810  CG  LEU X  49      62.126   6.276  95.594  0.00  0.00           C
ATOM    811  HG  LEU X  49      62.349   6.543  96.649  0.00  0.00           H
ATOM    812  CD1 LEU X  49      63.339   6.608  94.658  0.00  0.00           C
ATOM    813 HD11 LEU X  49      64.006   7.418  95.023  0.00  0.00           H
ATOM    814 HD12 LEU X  49      64.051   5.760  94.561  0.00  0.00           H
ATOM    815 HD13 LEU X  49      63.032   6.829  93.614  0.00  0.00           H
ATOM    816  CD2 LEU X  49      60.810   7.034  95.366  0.00  0.00           C
ATOM    817 HD21 LEU X  49      59.961   6.612  95.945  0.00  0.00           H
ATOM    818 HD22 LEU X  49      60.900   8.130  95.526  0.00  0.00           H
ATOM    819 HD23 LEU X  49      60.653   6.915  94.272  0.00  0.00           H
ATOM    820  C   LEU X  49      63.498   4.121  97.407  0.00  0.00           C
ATOM    821  O   LEU X  49      64.524   4.820  97.487  0.00  0.00           O
ATOM    822  N   LEU X  50      62.905   3.704  98.536  0.00  0.00           N
ATOM    823  HN  LEU X  50      62.122   3.089  98.561  0.00  0.00           H
ATOM    824  CA  LEU X  50      63.311   4.071  99.866  0.00  0.00           C
ATOM    825  HA  LEU X  50      63.612   5.108  99.840  0.00  0.00           H
ATOM    826  CB  LEU X  50      62.217   3.776 100.955  0.00  0.00           C
ATOM    827  HB1 LEU X  50      61.922   2.729 100.731  0.00  0.00           H
ATOM    828  HB2 LEU X  50      62.539   3.759 102.018  0.00  0.00           H
ATOM    829  CG  LEU X  50      60.971   4.746 100.930  0.00  0.00           C
ATOM    830  HG  LEU X  50      60.453   4.562  99.964  0.00  0.00           H
ATOM    831  CD1 LEU X  50      59.983   4.233 101.993  0.00  0.00           C
ATOM    832 HD11 LEU X  50      59.839   3.163 101.732  0.00  0.00           H
ATOM    833 HD12 LEU X  50      60.584   4.315 102.924  0.00  0.00           H
ATOM    834 HD13 LEU X  50      58.981   4.712 101.975  0.00  0.00           H
ATOM    835  CD2 LEU X  50      61.326   6.223 101.251  0.00  0.00           C
ATOM    836 HD21 LEU X  50      61.576   6.321 102.329  0.00  0.00           H
ATOM    837 HD22 LEU X  50      62.151   6.584 100.599  0.00  0.00           H
ATOM    838 HD23 LEU X  50      60.499   6.948 101.095  0.00  0.00           H
ATOM    839  C   LEU X  50      64.620   3.411 100.270  0.00  0.00           C
ATOM    840  O   LEU X  50      65.492   4.044 100.813  0.00  0.00           O
ATOM    841  N   GLN X  51      64.781   2.093  99.829  0.00  0.00           N
ATOM    842  HN  GLN X  51      63.996   1.572  99.502  0.00  0.00           H
ATOM    843  CA  GLN X  51      66.056   1.363  99.898  0.00  0.00           C
ATOM    844  HA  GLN X  51      66.427   1.569 100.891  0.00  0.00           H
ATOM    845  CB  GLN X  51      65.856  -0.091  99.451  0.00  0.00           C
ATOM    846  HB1 GLN X  51      65.294  -0.496 100.319  0.00  0.00           H
ATOM    847  HB2 GLN X  51      65.259  -0.072  98.514  0.00  0.00           H
ATOM    848  CG  GLN X  51      67.070  -0.965  99.210  0.00  0.00           C
ATOM    849  HG1 GLN X  51      66.776  -2.036  99.204  0.00  0.00           H
ATOM    850  HG2 GLN X  51      67.711  -0.705  98.341  0.00  0.00           H
ATOM    851  CD  GLN X  51      68.019  -0.801 100.426  0.00  0.00           C
ATOM    852  OE1 GLN X  51      67.731  -0.484 101.587  0.00  0.00           O
ATOM    853  NE2 GLN X  51      69.327  -1.011 100.117  0.00  0.00           N
ATOM    854 HE21 GLN X  51      70.014  -0.776 100.804  0.00  0.00           H
ATOM    855 HE22 GLN X  51      69.653  -1.179  99.187  0.00  0.00           H
ATOM    856  C   GLN X  51      67.159   1.950  98.935  0.00  0.00           C
ATOM    857  O   GLN X  51      68.354   1.975  99.299  0.00  0.00           O
ATOM    858  N   SER X  52      66.818   2.470  97.660  0.00  0.00           N
ATOM    859  HN  SER X  52      65.887   2.378  97.314  0.00  0.00           H
ATOM    860  CA  SER X  52      67.746   3.288  96.870  0.00  0.00           C
ATOM    861  HA  SER X  52      68.570   2.637  96.619  0.00  0.00           H
ATOM    862  CB  SER X  52      67.080   3.718  95.560  0.00  0.00           C
ATOM    863  HB1 SER X  52      66.139   4.299  95.660  0.00  0.00           H
ATOM    864  HB2 SER X  52      67.752   4.286  94.881  0.00  0.00           H
ATOM    865  OG  SER X  52      66.724   2.537  94.836  0.00  0.00           O
ATOM    866  HG1 SER X  52      65.961   2.145  95.267  0.00  0.00           H
ATOM    867  C   SER X  52      68.182   4.500  97.603  0.00  0.00           C
ATOM    868  O   SER X  52      69.301   4.954  97.358  0.00  0.00           O
ATOM    869  N   LEU X  53      67.301   5.230  98.366  0.00  0.00           N
ATOM    870  HN  LEU X  53      66.316   5.119  98.261  0.00  0.00           H
ATOM    871  CA  LEU X  53      67.652   6.305  99.182  0.00  0.00           C
ATOM    872  HA  LEU X  53      68.322   6.947  98.629  0.00  0.00           H
ATOM    873  CB  LEU X  53      66.335   7.067  99.594  0.00  0.00           C
ATOM    874  HB1 LEU X  53      65.606   6.316  99.966  0.00  0.00           H
ATOM    875  HB2 LEU X  53      66.600   7.745 100.434  0.00  0.00           H
ATOM    876  CG  LEU X  53      65.616   7.778  98.417  0.00  0.00           C
ATOM    877  HG  LEU X  53      65.494   7.014  97.621  0.00  0.00           H
ATOM    878  CD1 LEU X  53      64.268   8.427  98.827  0.00  0.00           C
ATOM    879 HD11 LEU X  53      63.608   7.693  99.338  0.00  0.00           H
ATOM    880 HD12 LEU X  53      64.452   9.302  99.487  0.00  0.00           H
ATOM    881 HD13 LEU X  53      63.807   8.805  97.889  0.00  0.00           H
ATOM    882  CD2 LEU X  53      66.536   8.883  97.772  0.00  0.00           C
ATOM    883 HD21 LEU X  53      66.541   9.721  98.501  0.00  0.00           H
ATOM    884 HD22 LEU X  53      67.581   8.556  97.585  0.00  0.00           H
ATOM    885 HD23 LEU X  53      66.112   9.114  96.772  0.00  0.00           H
ATOM    886  C   LEU X  53      68.478   5.961 100.392  0.00  0.00           C
ATOM    887  O   LEU X  53      69.316   6.707 100.730  0.00  0.00           O
ATOM    888  N   GLU X  54      68.189   4.788 101.009  0.00  0.00           N
ATOM    889  HN  GLU X  54      67.367   4.274 100.775  0.00  0.00           H
ATOM    890  CA  GLU X  54      68.963   4.288 102.140  0.00  0.00           C
ATOM    891  HA  GLU X  54      69.213   5.088 102.820  0.00  0.00           H
ATOM    892  CB  GLU X  54      68.434   3.199 103.009  0.00  0.00           C
ATOM    893  HB1 GLU X  54      67.883   2.552 102.293  0.00  0.00           H
ATOM    894  HB2 GLU X  54      69.126   2.613 103.651  0.00  0.00           H
ATOM    895  CG  GLU X  54      67.430   3.781 104.009  0.00  0.00           C
ATOM    896  HG1 GLU X  54      67.927   4.428 104.762  0.00  0.00           H
ATOM    897  HG2 GLU X  54      66.645   4.440 103.580  0.00  0.00           H
ATOM    898  CD  GLU X  54      66.778   2.642 104.836  0.00  0.00           C
ATOM    899  OE1 GLU X  54      67.341   1.489 104.770  0.00  0.00           O
ATOM    900  OE2 GLU X  54      65.667   2.852 105.399  0.00  0.00           O
ATOM    901  C   GLU X  54      70.363   3.873 101.694  0.00  0.00           C
ATOM    902  O   GLU X  54      71.393   4.162 102.300  0.00  0.00           O
ATOM    903  N   ASP X  55      70.460   3.160 100.558  0.00  0.00           N
ATOM    904  HN  ASP X  55      69.608   2.823 100.166  0.00  0.00           H
ATOM    905  CA  ASP X  55      71.777   2.791  99.982  0.00  0.00           C
ATOM    906  HA  ASP X  55      72.333   2.289 100.759  0.00  0.00           H
ATOM    907  CB  ASP X  55      71.578   1.917  98.649  0.00  0.00           C
ATOM    908  HB1 ASP X  55      70.775   1.184  98.879  0.00  0.00           H
ATOM    909  HB2 ASP X  55      71.267   2.507  97.760  0.00  0.00           H
ATOM    910  CG  ASP X  55      72.757   1.031  98.286  0.00  0.00           C
ATOM    911  OD1 ASP X  55      72.815   0.595  97.108  0.00  0.00           O
ATOM    912  OD2 ASP X  55      73.690   0.759  99.114  0.00  0.00           O
ATOM    913  C   ASP X  55      72.594   4.026  99.728  0.00  0.00           C
ATOM    914  O   ASP X  55      73.754   3.991 100.136  0.00  0.00           O
ATOM    915  N   LEU X  56      72.026   5.124  99.184  0.00  0.00           N
ATOM    916  HN  LEU X  56      71.112   5.036  98.796  0.00  0.00           H
ATOM    917  CA  LEU X  56      72.720   6.475  99.126  0.00  0.00           C
ATOM    918  HA  LEU X  56      73.671   6.314  98.641  0.00  0.00           H
ATOM    919  CB  LEU X  56      71.727   7.385  98.236  0.00  0.00           C
ATOM    920  HB1 LEU X  56      71.605   6.893  97.247  0.00  0.00           H
ATOM    921  HB2 LEU X  56      70.662   7.339  98.548  0.00  0.00           H
ATOM    922  CG  LEU X  56      71.991   8.943  98.112  0.00  0.00           C
ATOM    923  HG  LEU X  56      71.823   9.265  99.162  0.00  0.00           H
ATOM    924  CD1 LEU X  56      73.416   9.158  97.737  0.00  0.00           C
ATOM    925 HD11 LEU X  56      73.658   8.683  96.762  0.00  0.00           H
ATOM    926 HD12 LEU X  56      73.601  10.239  97.558  0.00  0.00           H
ATOM    927 HD13 LEU X  56      74.144   8.787  98.491  0.00  0.00           H
ATOM    928  CD2 LEU X  56      71.006   9.699  97.186  0.00  0.00           C
ATOM    929 HD21 LEU X  56      70.054   9.127  97.205  0.00  0.00           H
ATOM    930 HD22 LEU X  56      70.797  10.652  97.718  0.00  0.00           H
ATOM    931 HD23 LEU X  56      71.324   9.725  96.122  0.00  0.00           H
ATOM    932  C   LEU X  56      73.044   7.146 100.477  0.00  0.00           C
ATOM    933  O   LEU X  56      74.111   7.747 100.713  0.00  0.00           O
ATOM    934  N   HSD X  57      72.099   6.966 101.438  0.00  0.00           N
ATOM    935  HN  HSD X  57      71.249   6.449 101.375  0.00  0.00           H
ATOM    936  CA  HSD X  57      72.393   7.452 102.807  0.00  0.00           C
ATOM    937  HA  HSD X  57      72.679   8.494 102.796  0.00  0.00           H
ATOM    938  CB  HSD X  57      71.151   7.357 103.719  0.00  0.00           C
ATOM    939  HB1 HSD X  57      70.381   7.844 103.084  0.00  0.00           H
ATOM    940  HB2 HSD X  57      70.891   6.278 103.765  0.00  0.00           H
ATOM    941  ND1 HSD X  57      71.890   7.675 106.152  0.00  0.00           N
ATOM    942  HD1 HSD X  57      72.584   6.969 106.294  0.00  0.00           H
ATOM    943  CG  HSD X  57      71.233   8.081 105.026  0.00  0.00           C
ATOM    944  CE1 HSD X  57      71.429   8.393 107.162  0.00  0.00           C
ATOM    945  HE1 HSD X  57      71.500   8.068 108.200  0.00  0.00           H
ATOM    946  NE2 HSD X  57      70.486   9.237 106.780  0.00  0.00           N
ATOM    947  CD2 HSD X  57      70.297   9.011 105.426  0.00  0.00           C
ATOM    948  HD2 HSD X  57      69.518   9.517 104.868  0.00  0.00           H
ATOM    949  C   HSD X  57      73.550   6.725 103.479  0.00  0.00           C
ATOM    950  O   HSD X  57      74.386   7.422 104.141  0.00  0.00           O
ATOM    951  N   LYS X  58      73.729   5.416 103.355  0.00  0.00           N
ATOM    952  HN  LYS X  58      73.071   4.954 102.767  0.00  0.00           H
ATOM    953  CA  LYS X  58      74.885   4.634 103.683  0.00  0.00           C
ATOM    954  HA  LYS X  58      75.117   4.819 104.721  0.00  0.00           H
ATOM    955  CB  LYS X  58      74.527   3.128 103.579  0.00  0.00           C
ATOM    956  HB1 LYS X  58      74.128   2.849 102.580  0.00  0.00           H
ATOM    957  HB2 LYS X  58      75.513   2.632 103.709  0.00  0.00           H
ATOM    958  CG  LYS X  58      73.585   2.734 104.704  0.00  0.00           C
ATOM    959  HG1 LYS X  58      74.223   2.747 105.613  0.00  0.00           H
ATOM    960  HG2 LYS X  58      72.788   3.503 104.627  0.00  0.00           H
ATOM    961  CD  LYS X  58      72.966   1.326 104.573  0.00  0.00           C
ATOM    962  HD1 LYS X  58      72.335   1.202 103.668  0.00  0.00           H
ATOM    963  HD2 LYS X  58      73.758   0.547 104.609  0.00  0.00           H
ATOM    964  CE  LYS X  58      72.071   1.067 105.747  0.00  0.00           C
ATOM    965  HE1 LYS X  58      72.617   1.366 106.668  0.00  0.00           H
ATOM    966  HE2 LYS X  58      71.166   1.712 105.760  0.00  0.00           H
ATOM    967  NZ  LYS X  58      71.625  -0.300 105.701  0.00  0.00           N
ATOM    968  HZ1 LYS X  58      70.956  -0.375 104.908  0.00  0.00           H
ATOM    969  HZ2 LYS X  58      72.400  -0.993 105.739  0.00  0.00           H
ATOM    970  HZ3 LYS X  58      71.120  -0.515 106.584  0.00  0.00           H
ATOM    971  C   LYS X  58      76.169   4.954 102.916  0.00  0.00           C
ATOM    972  O   LYS X  58      77.261   4.966 103.585  0.00  0.00           O
ATOM    973  N   ASN X  59      76.016   5.175 101.579  0.00  0.00           N
ATOM    974  HN  ASN X  59      75.150   5.228 101.087  0.00  0.00           H
ATOM    975  CA  ASN X  59      77.233   5.544 100.892  0.00  0.00           C
ATOM    976  HA  ASN X  59      78.019   4.850 101.154  0.00  0.00           H
ATOM    977  CB  ASN X  59      76.928   5.608  99.352  0.00  0.00           C
ATOM    978  HB1 ASN X  59      75.898   6.009  99.235  0.00  0.00           H
ATOM    979  HB2 ASN X  59      77.621   6.205  98.721  0.00  0.00           H
ATOM    980  CG  ASN X  59      76.864   4.214  98.673  0.00  0.00           C
ATOM    981  OD1 ASN X  59      77.724   3.329  98.828  0.00  0.00           O
ATOM    982  ND2 ASN X  59      75.798   4.000  97.891  0.00  0.00           N
ATOM    983 HD21 ASN X  59      75.828   3.213  97.275  0.00  0.00           H
ATOM    984 HD22 ASN X  59      75.432   4.886  97.603  0.00  0.00           H
ATOM    985  C   ASN X  59      77.806   6.935 101.244  0.00  0.00           C
ATOM    986  O   ASN X  59      79.013   7.168 101.269  0.00  0.00           O
ATOM    987  N   LEU X  60      76.874   7.935 101.528  0.00  0.00           N
ATOM    988  HN  LEU X  60      75.888   7.844 101.651  0.00  0.00           H
ATOM    989  CA  LEU X  60      77.390   9.217 101.981  0.00  0.00           C
ATOM    990  HA  LEU X  60      78.132   9.622 101.308  0.00  0.00           H
ATOM    991  CB  LEU X  60      76.245  10.298 102.180  0.00  0.00           C
ATOM    992  HB1 LEU X  60      75.474  10.048 102.939  0.00  0.00           H
ATOM    993  HB2 LEU X  60      76.824  11.178 102.533  0.00  0.00           H
ATOM    994  CG  LEU X  60      75.521  10.631 100.864  0.00  0.00           C
ATOM    995  HG  LEU X  60      74.597  10.024 100.752  0.00  0.00           H
ATOM    996  CD1 LEU X  60      75.045  12.042 100.973  0.00  0.00           C
ATOM    997 HD11 LEU X  60      75.883  12.761 100.849  0.00  0.00           H
ATOM    998 HD12 LEU X  60      74.278  12.318 100.219  0.00  0.00           H
ATOM    999 HD13 LEU X  60      74.528  12.202 101.943  0.00  0.00           H
ATOM   1000  CD2 LEU X  60      76.436  10.415  99.581  0.00  0.00           C
ATOM   1001 HD21 LEU X  60      76.601   9.333  99.388  0.00  0.00           H
ATOM   1002 HD22 LEU X  60      75.902  10.912  98.743  0.00  0.00           H
ATOM   1003 HD23 LEU X  60      77.421  10.888  99.784  0.00  0.00           H
ATOM   1004  C   LEU X  60      78.098   9.073 103.309  0.00  0.00           C
ATOM   1005  O   LEU X  60      79.176   9.676 103.449  0.00  0.00           O
ATOM   1006  N   CYS X  61      77.590   8.243 104.252  0.00  0.00           N
ATOM   1007  HN  CYS X  61      76.760   7.744 104.012  0.00  0.00           H
ATOM   1008  CA  CYS X  61      78.211   7.977 105.512  0.00  0.00           C
ATOM   1009  HA  CYS X  61      78.349   8.930 106.001  0.00  0.00           H
ATOM   1010  CB  CYS X  61      77.272   7.108 106.368  0.00  0.00           C
ATOM   1011  HB1 CYS X  61      76.947   6.132 105.949  0.00  0.00           H
ATOM   1012  HB2 CYS X  61      77.813   6.859 107.305  0.00  0.00           H
ATOM   1013  SG  CYS X  61      75.783   7.991 106.983  0.00  0.00           S
ATOM   1014  HG1 CYS X  61      75.108   7.933 105.844  0.00  0.00           H
ATOM   1015  C   CYS X  61      79.606   7.367 105.463  0.00  0.00           C
ATOM   1016  O   CYS X  61      80.517   7.797 106.178  0.00  0.00           O
ATOM   1017  N   GLN X  62      79.805   6.442 104.478  0.00  0.00           N
ATOM   1018  HN  GLN X  62      79.096   6.104 103.864  0.00  0.00           H
ATOM   1019  CA  GLN X  62      81.022   5.780 104.091  0.00  0.00           C
ATOM   1020  HA  GLN X  62      81.428   5.336 104.987  0.00  0.00           H
ATOM   1021  CB  GLN X  62      80.622   4.497 103.246  0.00  0.00           C
ATOM   1022  HB1 GLN X  62      80.030   3.821 103.899  0.00  0.00           H
ATOM   1023  HB2 GLN X  62      79.861   4.892 102.539  0.00  0.00           H
ATOM   1024  CG  GLN X  62      81.707   3.711 102.425  0.00  0.00           C
ATOM   1025  HG1 GLN X  62      81.223   3.121 101.617  0.00  0.00           H
ATOM   1026  HG2 GLN X  62      82.557   4.319 102.048  0.00  0.00           H
ATOM   1027  CD  GLN X  62      82.454   2.811 103.466  0.00  0.00           C
ATOM   1028  OE1 GLN X  62      83.532   3.162 103.994  0.00  0.00           O
ATOM   1029  NE2 GLN X  62      81.835   1.645 103.778  0.00  0.00           N
ATOM   1030 HE21 GLN X  62      82.370   1.166 104.474  0.00  0.00           H
ATOM   1031 HE22 GLN X  62      80.992   1.363 103.319  0.00  0.00           H
ATOM   1032  C   GLN X  62      82.082   6.752 103.596  0.00  0.00           C
ATOM   1033  O   GLN X  62      83.255   6.629 103.979  0.00  0.00           O
ATOM   1034  N   LEU X  63      81.650   7.835 102.881  0.00  0.00           N
ATOM   1035  HN  LEU X  63      80.676   7.919 102.687  0.00  0.00           H
ATOM   1036  CA  LEU X  63      82.428   8.946 102.409  0.00  0.00           C
ATOM   1037  HA  LEU X  63      83.452   8.605 102.369  0.00  0.00           H
ATOM   1038  CB  LEU X  63      82.054   9.403 100.976  0.00  0.00           C
ATOM   1039  HB1 LEU X  63      81.021   9.807 101.039  0.00  0.00           H
ATOM   1040  HB2 LEU X  63      82.741  10.198 100.616  0.00  0.00           H
ATOM   1041  CG  LEU X  63      82.236   8.268  99.947  0.00  0.00           C
ATOM   1042  HG  LEU X  63      81.832   7.309 100.336  0.00  0.00           H
ATOM   1043  CD1 LEU X  63      81.520   8.616  98.612  0.00  0.00           C
ATOM   1044 HD11 LEU X  63      80.414   8.604  98.724  0.00  0.00           H
ATOM   1045 HD12 LEU X  63      81.801   9.628  98.253  0.00  0.00           H
ATOM   1046 HD13 LEU X  63      81.796   7.876  97.830  0.00  0.00           H
ATOM   1047  CD2 LEU X  63      83.680   7.923  99.552  0.00  0.00           C
ATOM   1048 HD21 LEU X  63      83.872   6.844  99.371  0.00  0.00           H
ATOM   1049 HD22 LEU X  63      84.107   8.509  98.710  0.00  0.00           H
ATOM   1050 HD23 LEU X  63      84.385   8.142 100.381  0.00  0.00           H
ATOM   1051  C   LEU X  63      82.391  10.088 103.441  0.00  0.00           C
ATOM   1052  O   LEU X  63      82.800  11.192 103.140  0.00  0.00           O
ATOM   1053  N   GLY X  64      81.913   9.875 104.687  0.00  0.00           N
ATOM   1054  HN  GLY X  64      81.308   9.103 104.863  0.00  0.00           H
ATOM   1055  CA  GLY X  64      82.198  10.798 105.835  0.00  0.00           C
ATOM   1056  HA1 GLY X  64      83.213  11.167 105.830  0.00  0.00           H
ATOM   1057  HA2 GLY X  64      82.061  10.216 106.734  0.00  0.00           H
ATOM   1058  C   GLY X  64      81.277  12.008 105.849  0.00  0.00           C
ATOM   1059  O   GLY X  64      81.624  12.933 106.594  0.00  0.00           O
ATOM   1060  N   SER X  65      80.004  11.812 105.261  0.00  0.00           N
ATOM   1061  HN  SER X  65      79.807  10.931 104.836  0.00  0.00           H
ATOM   1062  CA  SER X  65      78.902  12.812 105.220  0.00  0.00           C
ATOM   1063  HA  SER X  65      79.279  13.674 105.751  0.00  0.00           H
ATOM   1064  CB  SER X  65      78.597  13.308 103.743  0.00  0.00           C
ATOM   1065  HB1 SER X  65      79.550  13.476 103.198  0.00  0.00           H
ATOM   1066  HB2 SER X  65      78.249  12.436 103.149  0.00  0.00           H
ATOM   1067  OG  SER X  65      77.697  14.436 103.745  0.00  0.00           O
ATOM   1068  HG1 SER X  65      78.203  15.233 103.921  0.00  0.00           H
ATOM   1069  C   SER X  65      77.597  12.286 105.882  0.00  0.00           C
ATOM   1070  O   SER X  65      77.673  11.438 106.726  0.00  0.00           O
ATOM   1071  N   CYS X  66      76.373  12.701 105.500  0.00  0.00           N
ATOM   1072  HN  CYS X  66      76.265  13.448 104.849  0.00  0.00           H
ATOM   1073  CA  CYS X  66      75.074  12.039 105.891  0.00  0.00           C
ATOM   1074  HA  CYS X  66      75.217  10.969 105.839  0.00  0.00           H
ATOM   1075  CB  CYS X  66      74.658  12.369 107.349  0.00  0.00           C
ATOM   1076  HB1 CYS X  66      75.621  12.489 107.888  0.00  0.00           H
ATOM   1077  HB2 CYS X  66      74.101  13.329 107.399  0.00  0.00           H
ATOM   1078  SG  CYS X  66      73.529  11.171 108.121  0.00  0.00           S
ATOM   1079  HG1 CYS X  66      74.409  10.885 109.069  0.00  0.00           H
ATOM   1080  C   CYS X  66      74.055  12.567 104.943  0.00  0.00           C
ATOM   1081  O   CYS X  66      74.261  13.650 104.401  0.00  0.00           O
ATOM   1082  N   LEU X  67      73.002  11.819 104.612  0.00  0.00           N
ATOM   1083  HN  LEU X  67      72.850  10.992 105.148  0.00  0.00           H
ATOM   1084  CA  LEU X  67      72.073  12.204 103.611  0.00  0.00           C
ATOM   1085  HA  LEU X  67      72.551  12.904 102.942  0.00  0.00           H
ATOM   1086  CB  LEU X  67      71.644  11.031 102.709  0.00  0.00           C
ATOM   1087  HB1 LEU X  67      72.486  10.682 102.074  0.00  0.00           H
ATOM   1088  HB2 LEU X  67      71.336  10.161 103.328  0.00  0.00           H
ATOM   1089  CG  LEU X  67      70.484  11.296 101.631  0.00  0.00           C
ATOM   1090  HG  LEU X  67      69.657  11.801 102.174  0.00  0.00           H
ATOM   1091  CD1 LEU X  67      70.950  12.123 100.457  0.00  0.00           C
ATOM   1092 HD11 LEU X  67      71.747  11.678  99.825  0.00  0.00           H
ATOM   1093 HD12 LEU X  67      70.042  12.387  99.874  0.00  0.00           H
ATOM   1094 HD13 LEU X  67      71.400  13.070 100.824  0.00  0.00           H
ATOM   1095  CD2 LEU X  67      69.722  10.069 101.127  0.00  0.00           C
ATOM   1096 HD21 LEU X  67      69.241   9.545 101.981  0.00  0.00           H
ATOM   1097 HD22 LEU X  67      68.856  10.423 100.526  0.00  0.00           H
ATOM   1098 HD23 LEU X  67      70.351   9.362 100.546  0.00  0.00           H
ATOM   1099  C   LEU X  67      70.781  12.793 104.152  0.00  0.00           C
ATOM   1100  O   LEU X  67      70.084  12.135 104.947  0.00  0.00           O
ATOM   1101  N   LEU X  68      70.350  14.006 103.783  0.00  0.00           N
ATOM   1102  HN  LEU X  68      70.699  14.340 102.911  0.00  0.00           H
ATOM   1103  CA  LEU X  68      69.387  14.792 104.399  0.00  0.00           C
ATOM   1104  HA  LEU X  68      69.089  14.322 105.325  0.00  0.00           H
ATOM   1105  CB  LEU X  68      69.787  16.227 104.620  0.00  0.00           C
ATOM   1106  HB1 LEU X  68      69.954  16.739 103.648  0.00  0.00           H
ATOM   1107  HB2 LEU X  68      68.964  16.768 105.133  0.00  0.00           H
ATOM   1108  CG  LEU X  68      71.135  16.576 105.241  0.00  0.00           C
ATOM   1109  HG  LEU X  68      71.942  16.106 104.640  0.00  0.00           H
ATOM   1110  CD1 LEU X  68      71.303  18.073 105.357  0.00  0.00           C
ATOM   1111 HD11 LEU X  68      72.293  18.275 105.820  0.00  0.00           H
ATOM   1112 HD12 LEU X  68      71.194  18.517 104.344  0.00  0.00           H
ATOM   1113 HD13 LEU X  68      70.467  18.350 106.033  0.00  0.00           H
ATOM   1114  CD2 LEU X  68      71.498  16.015 106.579  0.00  0.00           C
ATOM   1115 HD21 LEU X  68      72.446  16.506 106.886  0.00  0.00           H
ATOM   1116 HD22 LEU X  68      70.694  16.140 107.335  0.00  0.00           H
ATOM   1117 HD23 LEU X  68      71.687  14.923 106.497  0.00  0.00           H
ATOM   1118  C   LEU X  68      68.124  14.717 103.471  0.00  0.00           C
ATOM   1119  O   LEU X  68      68.005  15.288 102.408  0.00  0.00           O
ATOM   1120  N   VAL X  69      67.083  13.927 103.905  0.00  0.00           N
ATOM   1121  HN  VAL X  69      67.233  13.450 104.767  0.00  0.00           H
ATOM   1122  CA  VAL X  69      65.824  13.733 103.119  0.00  0.00           C
ATOM   1123  HA  VAL X  69      65.872  14.024 102.080  0.00  0.00           H
ATOM   1124  CB  VAL X  69      65.291  12.271 103.073  0.00  0.00           C
ATOM   1125  HB  VAL X  69      65.381  11.905 104.118  0.00  0.00           H
ATOM   1126  CG1 VAL X  69      63.844  12.198 102.406  0.00  0.00           C
ATOM   1127 HG11 VAL X  69      63.864  13.057 101.702  0.00  0.00           H
ATOM   1128 HG12 VAL X  69      63.621  11.224 101.919  0.00  0.00           H
ATOM   1129 HG13 VAL X  69      63.123  12.520 103.187  0.00  0.00           H
ATOM   1130  CG2 VAL X  69      66.362  11.388 102.344  0.00  0.00           C
ATOM   1131 HG21 VAL X  69      66.373  11.623 101.259  0.00  0.00           H
ATOM   1132 HG22 VAL X  69      67.373  11.509 102.788  0.00  0.00           H
ATOM   1133 HG23 VAL X  69      66.057  10.326 102.467  0.00  0.00           H
ATOM   1134  C   VAL X  69      64.786  14.573 103.861  0.00  0.00           C
ATOM   1135  O   VAL X  69      64.580  14.426 105.054  0.00  0.00           O
ATOM   1136  N   ILE X  70      64.168  15.545 103.118  0.00  0.00           N
ATOM   1137  HN  ILE X  70      64.256  15.720 102.140  0.00  0.00           H
ATOM   1138  CA  ILE X  70      63.305  16.577 103.654  0.00  0.00           C
ATOM   1139  HA  ILE X  70      63.311  16.501 104.731  0.00  0.00           H
ATOM   1140  CB  ILE X  70      63.675  17.982 103.218  0.00  0.00           C
ATOM   1141  HB  ILE X  70      63.608  18.075 102.113  0.00  0.00           H
ATOM   1142  CG2 ILE X  70      62.655  19.036 103.800  0.00  0.00           C
ATOM   1143 HG21 ILE X  70      63.011  20.087 103.741  0.00  0.00           H
ATOM   1144 HG22 ILE X  70      61.688  18.878 103.277  0.00  0.00           H
ATOM   1145 HG23 ILE X  70      62.618  18.759 104.875  0.00  0.00           H
ATOM   1146  CG1 ILE X  70      65.023  18.456 103.749  0.00  0.00           C
ATOM   1147 HG11 ILE X  70      64.968  19.536 104.003  0.00  0.00           H
ATOM   1148 HG12 ILE X  70      65.350  17.880 104.641  0.00  0.00           H
ATOM   1149  CD  ILE X  70      66.009  18.291 102.550  0.00  0.00           C
ATOM   1150  HD1 ILE X  70      67.077  18.240 102.852  0.00  0.00           H
ATOM   1151  HD2 ILE X  70      65.937  17.339 101.982  0.00  0.00           H
ATOM   1152  HD3 ILE X  70      65.946  19.072 101.761  0.00  0.00           H
ATOM   1153  C   ILE X  70      61.919  16.144 103.175  0.00  0.00           C
ATOM   1154  O   ILE X  70      61.620  16.138 101.985  0.00  0.00           O
ATOM   1155  N   GLN X  71      61.006  15.737 104.073  0.00  0.00           N
ATOM   1156  HN  GLN X  71      61.295  15.718 105.027  0.00  0.00           H
ATOM   1157  CA  GLN X  71      59.597  15.595 103.743  0.00  0.00           C
ATOM   1158  HA  GLN X  71      59.606  15.344 102.692  0.00  0.00           H
ATOM   1159  CB  GLN X  71      58.986  14.476 104.612  0.00  0.00           C
ATOM   1160  HB1 GLN X  71      59.165  14.738 105.677  0.00  0.00           H
ATOM   1161  HB2 GLN X  71      57.890  14.486 104.432  0.00  0.00           H
ATOM   1162  CG  GLN X  71      59.542  13.059 104.403  0.00  0.00           C
ATOM   1163  HG1 GLN X  71      59.505  12.958 103.297  0.00  0.00           H
ATOM   1164  HG2 GLN X  71      60.616  12.999 104.682  0.00  0.00           H
ATOM   1165  CD  GLN X  71      58.732  11.995 105.016  0.00  0.00           C
ATOM   1166  OE1 GLN X  71      57.861  11.310 104.404  0.00  0.00           O
ATOM   1167  NE2 GLN X  71      59.017  11.726 106.315  0.00  0.00           N
ATOM   1168 HE21 GLN X  71      58.477  11.100 106.877  0.00  0.00           H
ATOM   1169 HE22 GLN X  71      59.657  12.277 106.852  0.00  0.00           H
ATOM   1170  C   GLN X  71      58.895  16.938 103.741  0.00  0.00           C
ATOM   1171  O   GLN X  71      58.822  17.550 104.811  0.00  0.00           O
ATOM   1172  N   GLY X  72      58.271  17.305 102.573  0.00  0.00           N
ATOM   1173  HN  GLY X  72      58.263  16.728 101.760  0.00  0.00           H
ATOM   1174  CA  GLY X  72      57.589  18.560 102.363  0.00  0.00           C
ATOM   1175  HA1 GLY X  72      58.201  19.378 102.713  0.00  0.00           H
ATOM   1176  HA2 GLY X  72      56.648  18.630 102.889  0.00  0.00           H
ATOM   1177  C   GLY X  72      57.378  18.885 100.902  0.00  0.00           C
ATOM   1178  O   GLY X  72      57.943  18.305  99.986  0.00  0.00           O
ATOM   1179  N   GLU X  73      56.684  20.029 100.634  0.00  0.00           N
ATOM   1180  HN  GLU X  73      56.421  20.610 101.401  0.00  0.00           H
ATOM   1181  CA  GLU X  73      56.474  20.541  99.334  0.00  0.00           C
ATOM   1182  HA  GLU X  73      56.343  19.800  98.559  0.00  0.00           H
ATOM   1183  CB  GLU X  73      55.205  21.416  99.259  0.00  0.00           C
ATOM   1184  HB1 GLU X  73      55.232  22.177 100.068  0.00  0.00           H
ATOM   1185  HB2 GLU X  73      55.145  22.017  98.327  0.00  0.00           H
ATOM   1186  CG  GLU X  73      53.918  20.488  99.378  0.00  0.00           C
ATOM   1187  HG1 GLU X  73      53.953  19.630  98.673  0.00  0.00           H
ATOM   1188  HG2 GLU X  73      53.903  20.130 100.430  0.00  0.00           H
ATOM   1189  CD  GLU X  73      52.655  21.352  99.040  0.00  0.00           C
ATOM   1190  OE1 GLU X  73      51.942  21.083  98.015  0.00  0.00           O
ATOM   1191  OE2 GLU X  73      52.359  22.322  99.781  0.00  0.00           O
ATOM   1192  C   GLU X  73      57.675  21.379  98.966  0.00  0.00           C
ATOM   1193  O   GLU X  73      58.171  22.222  99.717  0.00  0.00           O
ATOM   1194  N   TYR X  74      58.256  21.036  97.766  0.00  0.00           N
ATOM   1195  HN  TYR X  74      57.877  20.253  97.279  0.00  0.00           H
ATOM   1196  CA  TYR X  74      59.553  21.521  97.355  0.00  0.00           C
ATOM   1197  HA  TYR X  74      60.285  21.260  98.105  0.00  0.00           H
ATOM   1198  CB  TYR X  74      60.131  20.976  95.916  0.00  0.00           C
ATOM   1199  HB1 TYR X  74      61.107  21.435  95.648  0.00  0.00           H
ATOM   1200  HB2 TYR X  74      60.374  19.895  95.998  0.00  0.00           H
ATOM   1201  CG  TYR X  74      59.118  20.974  94.733  0.00  0.00           C
ATOM   1202  CD1 TYR X  74      59.151  22.182  94.010  0.00  0.00           C
ATOM   1203  HD1 TYR X  74      59.863  22.969  94.211  0.00  0.00           H
ATOM   1204  CE1 TYR X  74      58.154  22.511  93.048  0.00  0.00           C
ATOM   1205  HE1 TYR X  74      58.157  23.376  92.401  0.00  0.00           H
ATOM   1206  CZ  TYR X  74      57.204  21.545  92.749  0.00  0.00           C
ATOM   1207  OH  TYR X  74      56.274  21.863  91.794  0.00  0.00           O
ATOM   1208  HH  TYR X  74      55.712  21.088  91.715  0.00  0.00           H
ATOM   1209  CD2 TYR X  74      58.175  19.994  94.389  0.00  0.00           C
ATOM   1210  HD2 TYR X  74      58.299  18.987  94.762  0.00  0.00           H
ATOM   1211  CE2 TYR X  74      57.258  20.280  93.358  0.00  0.00           C
ATOM   1212  HE2 TYR X  74      56.599  19.499  93.007  0.00  0.00           H
ATOM   1213  C   TYR X  74      59.639  23.053  97.292  0.00  0.00           C
ATOM   1214  O   TYR X  74      60.694  23.563  97.676  0.00  0.00           O
ATOM   1215  N   GLU X  75      58.548  23.738  96.871  0.00  0.00           N
ATOM   1216  HN  GLU X  75      57.752  23.202  96.600  0.00  0.00           H
ATOM   1217  CA  GLU X  75      58.519  25.181  96.674  0.00  0.00           C
ATOM   1218  HA  GLU X  75      59.388  25.430  96.082  0.00  0.00           H
ATOM   1219  CB  GLU X  75      57.283  25.636  95.799  0.00  0.00           C
ATOM   1220  HB1 GLU X  75      57.115  24.976  94.920  0.00  0.00           H
ATOM   1221  HB2 GLU X  75      56.354  25.591  96.407  0.00  0.00           H
ATOM   1222  CG  GLU X  75      57.414  27.071  95.203  0.00  0.00           C
ATOM   1223  HG1 GLU X  75      57.941  27.810  95.844  0.00  0.00           H
ATOM   1224  HG2 GLU X  75      57.904  26.962  94.212  0.00  0.00           H
ATOM   1225  CD  GLU X  75      56.022  27.649  94.926  0.00  0.00           C
ATOM   1226  OE1 GLU X  75      55.507  27.508  93.794  0.00  0.00           O
ATOM   1227  OE2 GLU X  75      55.423  28.229  95.882  0.00  0.00           O
ATOM   1228  C   GLU X  75      58.604  25.743  98.080  0.00  0.00           C
ATOM   1229  O   GLU X  75      59.351  26.712  98.283  0.00  0.00           O
ATOM   1230  N   THR X  76      57.954  25.212  99.090  0.00  0.00           N
ATOM   1231  HN  THR X  76      57.515  24.320  99.021  0.00  0.00           H
ATOM   1232  CA  THR X  76      57.933  25.826 100.395  0.00  0.00           C
ATOM   1233  HA  THR X  76      58.027  26.881 100.184  0.00  0.00           H
ATOM   1234  CB  THR X  76      56.677  25.564 101.248  0.00  0.00           C
ATOM   1235  HB  THR X  76      56.842  25.639 102.344  0.00  0.00           H
ATOM   1236  OG1 THR X  76      56.078  24.324 101.080  0.00  0.00           O
ATOM   1237  HG1 THR X  76      55.455  24.439 100.359  0.00  0.00           H
ATOM   1238  CG2 THR X  76      55.630  26.768 101.122  0.00  0.00           C
ATOM   1239 HG21 THR X  76      55.148  26.851 102.120  0.00  0.00           H
ATOM   1240 HG22 THR X  76      56.231  27.686 100.950  0.00  0.00           H
ATOM   1241 HG23 THR X  76      54.864  26.532 100.353  0.00  0.00           H
ATOM   1242  C   THR X  76      59.129  25.441 101.271  0.00  0.00           C
ATOM   1243  O   THR X  76      59.672  26.293 102.052  0.00  0.00           O
ATOM   1244  N   VAL X  77      59.652  24.301 101.045  0.00  0.00           N
ATOM   1245  HN  VAL X  77      59.150  23.649 100.482  0.00  0.00           H
ATOM   1246  CA  VAL X  77      60.993  23.770 101.541  0.00  0.00           C
ATOM   1247  HA  VAL X  77      61.027  23.943 102.606  0.00  0.00           H
ATOM   1248  CB  VAL X  77      61.230  22.340 101.123  0.00  0.00           C
ATOM   1249  HB  VAL X  77      60.880  22.252 100.072  0.00  0.00           H
ATOM   1250  CG1 VAL X  77      62.669  21.913 101.188  0.00  0.00           C
ATOM   1251 HG11 VAL X  77      62.974  22.099 102.240  0.00  0.00           H
ATOM   1252 HG12 VAL X  77      62.641  20.835 100.921  0.00  0.00           H
ATOM   1253 HG13 VAL X  77      63.339  22.473 100.500  0.00  0.00           H
ATOM   1254  CG2 VAL X  77      60.237  21.486 101.958  0.00  0.00           C
ATOM   1255 HG21 VAL X  77      60.459  20.401 101.868  0.00  0.00           H
ATOM   1256 HG22 VAL X  77      60.407  21.767 103.019  0.00  0.00           H
ATOM   1257 HG23 VAL X  77      59.190  21.664 101.630  0.00  0.00           H
ATOM   1258  C   VAL X  77      62.074  24.723 101.040  0.00  0.00           C
ATOM   1259  O   VAL X  77      62.903  25.215 101.789  0.00  0.00           O
ATOM   1260  N   LEU X  78      62.115  25.064  99.746  0.00  0.00           N
ATOM   1261  HN  LEU X  78      61.411  24.677  99.156  0.00  0.00           H
ATOM   1262  CA  LEU X  78      63.186  25.836  99.151  0.00  0.00           C
ATOM   1263  HA  LEU X  78      64.160  25.633  99.570  0.00  0.00           H
ATOM   1264  CB  LEU X  78      63.072  25.607  97.572  0.00  0.00           C
ATOM   1265  HB1 LEU X  78      62.007  25.508  97.269  0.00  0.00           H
ATOM   1266  HB2 LEU X  78      63.533  26.407  96.954  0.00  0.00           H
ATOM   1267  CG  LEU X  78      63.928  24.363  97.237  0.00  0.00           C
ATOM   1268  HG  LEU X  78      63.667  23.511  97.901  0.00  0.00           H
ATOM   1269  CD1 LEU X  78      63.522  23.967  95.849  0.00  0.00           C
ATOM   1270 HD11 LEU X  78      63.758  24.894  95.285  0.00  0.00           H
ATOM   1271 HD12 LEU X  78      63.956  23.021  95.459  0.00  0.00           H
ATOM   1272 HD13 LEU X  78      62.425  23.802  95.791  0.00  0.00           H
ATOM   1273  CD2 LEU X  78      65.393  24.661  97.176  0.00  0.00           C
ATOM   1274 HD21 LEU X  78      65.750  25.042  98.157  0.00  0.00           H
ATOM   1275 HD22 LEU X  78      65.958  23.736  96.929  0.00  0.00           H
ATOM   1276 HD23 LEU X  78      65.745  25.313  96.348  0.00  0.00           H
ATOM   1277  C   LEU X  78      63.098  27.343  99.573  0.00  0.00           C
ATOM   1278  O   LEU X  78      64.148  27.978  99.652  0.00  0.00           O
ATOM   1279  N   ARG X  79      61.830  27.901  99.736  0.00  0.00           N
ATOM   1280  HN  ARG X  79      60.997  27.400  99.516  0.00  0.00           H
ATOM   1281  CA  ARG X  79      61.679  29.170 100.313  0.00  0.00           C
ATOM   1282  HA  ARG X  79      62.226  29.860  99.688  0.00  0.00           H
ATOM   1283  CB  ARG X  79      60.204  29.563 100.363  0.00  0.00           C
ATOM   1284  HB1 ARG X  79      59.922  29.471  99.292  0.00  0.00           H
ATOM   1285  HB2 ARG X  79      59.627  28.843 100.982  0.00  0.00           H
ATOM   1286  CG  ARG X  79      60.025  31.051 100.708  0.00  0.00           C
ATOM   1287  HG1 ARG X  79      60.365  31.274 101.742  0.00  0.00           H
ATOM   1288  HG2 ARG X  79      60.736  31.576 100.034  0.00  0.00           H
ATOM   1289  CD  ARG X  79      58.684  31.671 100.510  0.00  0.00           C
ATOM   1290  HD1 ARG X  79      57.934  31.174 101.163  0.00  0.00           H
ATOM   1291  HD2 ARG X  79      58.732  32.742 100.803  0.00  0.00           H
ATOM   1292  NE  ARG X  79      58.221  31.562  99.105  0.00  0.00           N
ATOM   1293  HE  ARG X  79      57.469  30.914  98.984  0.00  0.00           H
ATOM   1294  CZ  ARG X  79      58.456  32.492  98.166  0.00  0.00           C
ATOM   1295  NH1 ARG X  79      59.398  33.412  98.260  0.00  0.00           N
ATOM   1296 HH11 ARG X  79      59.572  34.154  97.613  0.00  0.00           H
ATOM   1297 HH12 ARG X  79      59.910  33.480  99.117  0.00  0.00           H
ATOM   1298  NH2 ARG X  79      57.768  32.413  97.065  0.00  0.00           N
ATOM   1299 HH21 ARG X  79      58.061  33.082  96.382  0.00  0.00           H
ATOM   1300 HH22 ARG X  79      56.807  32.138  97.106  0.00  0.00           H
ATOM   1301  C   ARG X  79      62.131  29.317 101.736  0.00  0.00           C
ATOM   1302  O   ARG X  79      62.662  30.292 102.217  0.00  0.00           O
ATOM   1303  N   ASP X  80      61.925  28.303 102.578  0.00  0.00           N
ATOM   1304  HN  ASP X  80      61.431  27.484 102.298  0.00  0.00           H
ATOM   1305  CA  ASP X  80      62.374  28.386 103.974  0.00  0.00           C
ATOM   1306  HA  ASP X  80      62.197  29.390 104.329  0.00  0.00           H
ATOM   1307  CB  ASP X  80      61.492  27.448 104.763  0.00  0.00           C
ATOM   1308  HB1 ASP X  80      60.514  27.430 104.236  0.00  0.00           H
ATOM   1309  HB2 ASP X  80      61.734  26.365 104.696  0.00  0.00           H
ATOM   1310  CG  ASP X  80      61.388  27.790 106.236  0.00  0.00           C
ATOM   1311  OD1 ASP X  80      61.819  28.865 106.754  0.00  0.00           O
ATOM   1312  OD2 ASP X  80      60.844  26.966 107.022  0.00  0.00           O
ATOM   1313  C   ASP X  80      63.800  28.090 104.161  0.00  0.00           C
ATOM   1314  O   ASP X  80      64.492  28.763 104.937  0.00  0.00           O
ATOM   1315  N   HSD X  81      64.424  27.236 103.343  0.00  0.00           N
ATOM   1316  HN  HSD X  81      63.895  26.740 102.658  0.00  0.00           H
ATOM   1317  CA  HSD X  81      65.779  26.711 103.514  0.00  0.00           C
ATOM   1318  HA  HSD X  81      66.034  26.788 104.560  0.00  0.00           H
ATOM   1319  CB  HSD X  81      65.836  25.214 103.218  0.00  0.00           C
ATOM   1320  HB1 HSD X  81      65.349  24.897 102.271  0.00  0.00           H
ATOM   1321  HB2 HSD X  81      66.903  24.902 103.201  0.00  0.00           H
ATOM   1322  ND1 HSD X  81      65.979  23.936 105.404  0.00  0.00           N
ATOM   1323  HD1 HSD X  81      66.972  23.813 105.410  0.00  0.00           H
ATOM   1324  CG  HSD X  81      65.252  24.555 104.453  0.00  0.00           C
ATOM   1325  CE1 HSD X  81      65.017  23.351 106.226  0.00  0.00           C
ATOM   1326  HE1 HSD X  81      65.281  22.824 107.144  0.00  0.00           H
ATOM   1327  NE2 HSD X  81      63.767  23.589 105.853  0.00  0.00           N
ATOM   1328  CD2 HSD X  81      63.936  24.245 104.630  0.00  0.00           C
ATOM   1329  HD2 HSD X  81      63.116  24.686 104.077  0.00  0.00           H
ATOM   1330  C   HSD X  81      66.813  27.467 102.679  0.00  0.00           C
ATOM   1331  O   HSD X  81      67.914  26.977 102.432  0.00  0.00           O
ATOM   1332  N   ILE X  82      66.472  28.673 102.268  0.00  0.00           N
ATOM   1333  HN  ILE X  82      65.543  28.979 102.462  0.00  0.00           H
ATOM   1334  CA  ILE X  82      67.280  29.512 101.476  0.00  0.00           C
ATOM   1335  HA  ILE X  82      67.500  29.010 100.545  0.00  0.00           H
ATOM   1336  CB  ILE X  82      66.601  30.838 101.005  0.00  0.00           C
ATOM   1337  HB  ILE X  82      65.823  30.463 100.307  0.00  0.00           H
ATOM   1338  CG2 ILE X  82      65.868  31.517 102.226  0.00  0.00           C
ATOM   1339 HG21 ILE X  82      65.269  32.411 101.950  0.00  0.00           H
ATOM   1340 HG22 ILE X  82      65.155  30.761 102.617  0.00  0.00           H
ATOM   1341 HG23 ILE X  82      66.577  31.784 103.039  0.00  0.00           H
ATOM   1342  CG1 ILE X  82      67.473  31.789 100.171  0.00  0.00           C
ATOM   1343 HG11 ILE X  82      66.842  32.672  99.932  0.00  0.00           H
ATOM   1344 HG12 ILE X  82      68.372  32.187 100.689  0.00  0.00           H
ATOM   1345  CD  ILE X  82      67.897  31.150  98.818  0.00  0.00           C
ATOM   1346  HD1 ILE X  82      68.404  31.929  98.210  0.00  0.00           H
ATOM   1347  HD2 ILE X  82      68.627  30.368  99.117  0.00  0.00           H
ATOM   1348  HD3 ILE X  82      67.034  30.647  98.331  0.00  0.00           H
ATOM   1349  C   ILE X  82      68.710  29.816 101.970  0.00  0.00           C
ATOM   1350  O   ILE X  82      69.752  29.672 101.312  0.00  0.00           O
ATOM   1351  N   GLN X  83      68.747  30.205 103.274  0.00  0.00           N
ATOM   1352  HN  GLN X  83      67.912  30.241 103.819  0.00  0.00           H
ATOM   1353  CA  GLN X  83      70.029  30.518 103.909  0.00  0.00           C
ATOM   1354  HA  GLN X  83      70.770  30.672 103.139  0.00  0.00           H
ATOM   1355  CB  GLN X  83      69.901  31.895 104.610  0.00  0.00           C
ATOM   1356  HB1 GLN X  83      68.861  32.138 104.917  0.00  0.00           H
ATOM   1357  HB2 GLN X  83      70.452  31.989 105.569  0.00  0.00           H
ATOM   1358  CG  GLN X  83      70.449  33.113 103.824  0.00  0.00           C
ATOM   1359  HG1 GLN X  83      69.837  33.080 102.898  0.00  0.00           H
ATOM   1360  HG2 GLN X  83      70.399  34.113 104.305  0.00  0.00           H
ATOM   1361  CD  GLN X  83      71.924  32.872 103.573  0.00  0.00           C
ATOM   1362  OE1 GLN X  83      72.755  32.837 104.469  0.00  0.00           O
ATOM   1363  NE2 GLN X  83      72.283  32.785 102.293  0.00  0.00           N
ATOM   1364 HE21 GLN X  83      73.209  33.119 102.117  0.00  0.00           H
ATOM   1365 HE22 GLN X  83      71.541  32.838 101.625  0.00  0.00           H
ATOM   1366  C   GLN X  83      70.533  29.466 104.871  0.00  0.00           C
ATOM   1367  O   GLN X  83      71.692  29.487 105.309  0.00  0.00           O
ATOM   1368  N   LYS X  84      69.739  28.408 105.229  0.00  0.00           N
ATOM   1369  HN  LYS X  84      68.746  28.478 105.174  0.00  0.00           H
ATOM   1370  CA  LYS X  84      70.326  27.228 105.912  0.00  0.00           C
ATOM   1371  HA  LYS X  84      70.846  27.637 106.766  0.00  0.00           H
ATOM   1372  CB  LYS X  84      69.192  26.226 106.197  0.00  0.00           C
ATOM   1373  HB1 LYS X  84      68.588  25.947 105.307  0.00  0.00           H
ATOM   1374  HB2 LYS X  84      69.641  25.293 106.601  0.00  0.00           H
ATOM   1375  CG  LYS X  84      68.131  26.693 107.216  0.00  0.00           C
ATOM   1376  HG1 LYS X  84      67.804  27.720 106.949  0.00  0.00           H
ATOM   1377  HG2 LYS X  84      67.267  26.017 107.040  0.00  0.00           H
ATOM   1378  CD  LYS X  84      68.499  26.760 108.704  0.00  0.00           C
ATOM   1379  HD1 LYS X  84      69.104  25.851 108.907  0.00  0.00           H
ATOM   1380  HD2 LYS X  84      69.159  27.629 108.913  0.00  0.00           H
ATOM   1381  CE  LYS X  84      67.276  26.812 109.670  0.00  0.00           C
ATOM   1382  HE1 LYS X  84      66.728  27.714 109.324  0.00  0.00           H
ATOM   1383  HE2 LYS X  84      66.661  25.900 109.514  0.00  0.00           H
ATOM   1384  NZ  LYS X  84      67.632  26.865 111.109  0.00  0.00           N
ATOM   1385  HZ1 LYS X  84      68.417  27.526 111.278  0.00  0.00           H
ATOM   1386  HZ2 LYS X  84      66.815  27.114 111.702  0.00  0.00           H
ATOM   1387  HZ3 LYS X  84      68.061  25.969 111.418  0.00  0.00           H
ATOM   1388  C   LYS X  84      71.389  26.509 105.079  0.00  0.00           C
ATOM   1389  O   LYS X  84      72.512  26.272 105.543  0.00  0.00           O
ATOM   1390  N   TRP X  85      71.130  26.299 103.771  0.00  0.00           N
ATOM   1391  HN  TRP X  85      70.271  26.637 103.395  0.00  0.00           H
ATOM   1392  CA  TRP X  85      72.046  25.452 102.956  0.00  0.00           C
ATOM   1393  HA  TRP X  85      72.711  24.825 103.532  0.00  0.00           H
ATOM   1394  CB  TRP X  85      71.276  24.572 101.939  0.00  0.00           C
ATOM   1395  HB1 TRP X  85      70.649  25.119 101.202  0.00  0.00           H
ATOM   1396  HB2 TRP X  85      71.973  23.986 101.302  0.00  0.00           H
ATOM   1397  CG  TRP X  85      70.233  23.652 102.588  0.00  0.00           C
ATOM   1398  CD1 TRP X  85      70.201  23.136 103.841  0.00  0.00           C
ATOM   1399  HD1 TRP X  85      70.926  23.377 104.605  0.00  0.00           H
ATOM   1400  NE1 TRP X  85      68.998  22.474 104.059  0.00  0.00           N
ATOM   1401  HE1 TRP X  85      68.789  21.980 104.873  0.00  0.00           H
ATOM   1402  CE2 TRP X  85      68.257  22.592 102.950  0.00  0.00           C
ATOM   1403  CD2 TRP X  85      69.027  23.306 102.013  0.00  0.00           C
ATOM   1404  CE3 TRP X  85      68.489  23.517 100.736  0.00  0.00           C
ATOM   1405  HE3 TRP X  85      68.903  24.019  99.874  0.00  0.00           H
ATOM   1406  CZ3 TRP X  85      67.187  23.017 100.500  0.00  0.00           C
ATOM   1407  HZ3 TRP X  85      66.700  23.219  99.557  0.00  0.00           H
ATOM   1408  CZ2 TRP X  85      66.939  22.051 102.762  0.00  0.00           C
ATOM   1409  HZ2 TRP X  85      66.459  21.317 103.392  0.00  0.00           H
ATOM   1410  CH2 TRP X  85      66.497  22.290 101.470  0.00  0.00           C
ATOM   1411  HH2 TRP X  85      65.521  21.881 101.252  0.00  0.00           H
ATOM   1412  C   TRP X  85      72.967  26.400 102.168  0.00  0.00           C
ATOM   1413  O   TRP X  85      73.886  25.954 101.362  0.00  0.00           O
ATOM   1414  N   SER X  86      72.778  27.753 102.372  0.00  0.00           N
ATOM   1415  HN  SER X  86      72.157  27.986 103.116  0.00  0.00           H
ATOM   1416  CA  SER X  86      73.466  28.811 101.596  0.00  0.00           C
ATOM   1417  HA  SER X  86      72.936  29.730 101.800  0.00  0.00           H
ATOM   1418  CB  SER X  86      74.924  29.151 102.074  0.00  0.00           C
ATOM   1419  HB1 SER X  86      75.475  28.186 102.046  0.00  0.00           H
ATOM   1420  HB2 SER X  86      75.466  29.872 101.426  0.00  0.00           H
ATOM   1421  OG  SER X  86      74.859  29.785 103.362  0.00  0.00           O
ATOM   1422  HG1 SER X  86      74.747  29.136 104.060  0.00  0.00           H
ATOM   1423  C   SER X  86      73.314  28.636 100.082  0.00  0.00           C
ATOM   1424  O   SER X  86      74.258  28.299  99.454  0.00  0.00           O
ATOM   1425  N   ILE X  87      72.101  28.877  99.563  0.00  0.00           N
ATOM   1426  HN  ILE X  87      71.359  29.174 100.161  0.00  0.00           H
ATOM   1427  CA  ILE X  87      71.862  28.822  98.132  0.00  0.00           C
ATOM   1428  HA  ILE X  87      72.466  28.044  97.690  0.00  0.00           H
ATOM   1429  CB  ILE X  87      70.376  28.386  97.699  0.00  0.00           C
ATOM   1430  HB  ILE X  87      69.739  29.291  97.602  0.00  0.00           H
ATOM   1431  CG2 ILE X  87      70.579  27.789  96.258  0.00  0.00           C
ATOM   1432 HG21 ILE X  87      71.367  27.005  96.274  0.00  0.00           H
ATOM   1433 HG22 ILE X  87      69.600  27.322  96.018  0.00  0.00           H
ATOM   1434 HG23 ILE X  87      70.837  28.662  95.621  0.00  0.00           H
ATOM   1435  CG1 ILE X  87      69.842  27.268  98.567  0.00  0.00           C
ATOM   1436 HG11 ILE X  87      70.533  26.399  98.501  0.00  0.00           H
ATOM   1437 HG12 ILE X  87      69.801  27.661  99.605  0.00  0.00           H
ATOM   1438  CD  ILE X  87      68.396  26.853  98.271  0.00  0.00           C
ATOM   1439  HD1 ILE X  87      67.815  27.792  98.145  0.00  0.00           H
ATOM   1440  HD2 ILE X  87      68.214  26.428  97.261  0.00  0.00           H
ATOM   1441  HD3 ILE X  87      67.889  26.196  99.010  0.00  0.00           H
ATOM   1442  C   ILE X  87      72.256  30.088  97.430  0.00  0.00           C
ATOM   1443  O   ILE X  87      71.543  31.029  97.477  0.00  0.00           O
ATOM   1444  N   THR X  88      73.374  30.046  96.714  0.00  0.00           N
ATOM   1445  HN  THR X  88      74.042  29.312  96.809  0.00  0.00           H
ATOM   1446  CA  THR X  88      73.677  31.035  95.741  0.00  0.00           C
ATOM   1447  HA  THR X  88      73.091  31.919  95.944  0.00  0.00           H
ATOM   1448  CB  THR X  88      75.140  31.560  95.836  0.00  0.00           C
ATOM   1449  HB  THR X  88      75.417  32.151  94.937  0.00  0.00           H
ATOM   1450  OG1 THR X  88      76.073  30.563  96.079  0.00  0.00           O
ATOM   1451  HG1 THR X  88      76.512  30.504  95.227  0.00  0.00           H
ATOM   1452  CG2 THR X  88      75.136  32.438  97.117  0.00  0.00           C
ATOM   1453 HG21 THR X  88      74.654  31.916  97.972  0.00  0.00           H
ATOM   1454 HG22 THR X  88      76.139  32.780  97.448  0.00  0.00           H
ATOM   1455 HG23 THR X  88      74.550  33.350  96.874  0.00  0.00           H
ATOM   1456  C   THR X  88      73.382  30.432  94.358  0.00  0.00           C
ATOM   1457  O   THR X  88      72.852  31.120  93.515  0.00  0.00           O
ATOM   1458  N   GLN X  89      73.577  29.131  94.208  0.00  0.00           N
ATOM   1459  HN  GLN X  89      74.072  28.701  94.959  0.00  0.00           H
ATOM   1460  CA  GLN X  89      73.051  28.387  93.067  0.00  0.00           C
ATOM   1461  HA  GLN X  89      72.240  29.014  92.728  0.00  0.00           H
ATOM   1462  CB  GLN X  89      74.171  28.377  91.958  0.00  0.00           C
ATOM   1463  HB1 GLN X  89      73.867  27.809  91.053  0.00  0.00           H
ATOM   1464  HB2 GLN X  89      74.360  29.438  91.688  0.00  0.00           H
ATOM   1465  CG  GLN X  89      75.442  27.719  92.395  0.00  0.00           C
ATOM   1466  HG1 GLN X  89      76.282  28.347  92.028  0.00  0.00           H
ATOM   1467  HG2 GLN X  89      75.660  27.629  93.481  0.00  0.00           H
ATOM   1468  CD  GLN X  89      75.847  26.415  91.828  0.00  0.00           C
ATOM   1469  OE1 GLN X  89      75.613  25.381  92.474  0.00  0.00           O
ATOM   1470  NE2 GLN X  89      76.399  26.455  90.569  0.00  0.00           N
ATOM   1471 HE21 GLN X  89      76.608  25.582  90.127  0.00  0.00           H
ATOM   1472 HE22 GLN X  89      76.448  27.327  90.082  0.00  0.00           H
ATOM   1473  C   GLN X  89      72.458  27.026  93.382  0.00  0.00           C
ATOM   1474  O   GLN X  89      72.885  26.408  94.317  0.00  0.00           O
ATOM   1475  N   VAL X  90      71.549  26.480  92.554  0.00  0.00           N
ATOM   1476  HN  VAL X  90      71.518  27.024  91.719  0.00  0.00           H
ATOM   1477  CA  VAL X  90      70.870  25.211  92.770  0.00  0.00           C
ATOM   1478  HA  VAL X  90      71.432  24.811  93.600  0.00  0.00           H
ATOM   1479  CB  VAL X  90      69.381  25.377  93.044  0.00  0.00           C
ATOM   1480  HB  VAL X  90      69.184  26.146  93.822  0.00  0.00           H
ATOM   1481  CG1 VAL X  90      68.599  25.855  91.806  0.00  0.00           C
ATOM   1482 HG11 VAL X  90      67.523  25.961  92.060  0.00  0.00           H
ATOM   1483 HG12 VAL X  90      68.932  26.830  91.389  0.00  0.00           H
ATOM   1484 HG13 VAL X  90      68.667  25.072  91.021  0.00  0.00           H
ATOM   1485  CG2 VAL X  90      68.912  24.014  93.617  0.00  0.00           C
ATOM   1486 HG21 VAL X  90      68.383  23.399  92.858  0.00  0.00           H
ATOM   1487 HG22 VAL X  90      69.777  23.456  94.036  0.00  0.00           H
ATOM   1488 HG23 VAL X  90      68.247  24.082  94.505  0.00  0.00           H
ATOM   1489  C   VAL X  90      71.168  24.325  91.585  0.00  0.00           C
ATOM   1490  O   VAL X  90      71.240  24.777  90.451  0.00  0.00           O
ATOM   1491  N   THR X  91      71.439  23.010  91.789  0.00  0.00           N
ATOM   1492  HN  THR X  91      71.647  22.661  92.700  0.00  0.00           H
ATOM   1493  CA  THR X  91      71.834  22.064  90.828  0.00  0.00           C
ATOM   1494  HA  THR X  91      71.973  22.567  89.882  0.00  0.00           H
ATOM   1495  CB  THR X  91      73.203  21.432  91.269  0.00  0.00           C
ATOM   1496  HB  THR X  91      73.322  20.459  90.747  0.00  0.00           H
ATOM   1497  OG1 THR X  91      73.387  21.177  92.666  0.00  0.00           O
ATOM   1498  HG1 THR X  91      73.330  20.222  92.748  0.00  0.00           H
ATOM   1499  CG2 THR X  91      74.315  22.403  90.757  0.00  0.00           C
ATOM   1500 HG21 THR X  91      74.137  22.671  89.693  0.00  0.00           H
ATOM   1501 HG22 THR X  91      74.337  23.309  91.400  0.00  0.00           H
ATOM   1502 HG23 THR X  91      75.286  21.880  90.893  0.00  0.00           H
ATOM   1503  C   THR X  91      70.798  20.975  90.663  0.00  0.00           C
ATOM   1504  O   THR X  91      70.251  20.447  91.620  0.00  0.00           O
ATOM   1505  N   LEU X  92      70.531  20.491  89.438  0.00  0.00           N
ATOM   1506  HN  LEU X  92      70.967  20.913  88.647  0.00  0.00           H
ATOM   1507  CA  LEU X  92      69.655  19.343  89.193  0.00  0.00           C
ATOM   1508  HA  LEU X  92      69.909  18.514  89.836  0.00  0.00           H
ATOM   1509  CB  LEU X  92      68.032  19.653  89.341  0.00  0.00           C
ATOM   1510  HB1 LEU X  92      67.403  19.043  88.659  0.00  0.00           H
ATOM   1511  HB2 LEU X  92      67.791  19.372  90.389  0.00  0.00           H
ATOM   1512  CG  LEU X  92      67.571  21.175  89.094  0.00  0.00           C
ATOM   1513  HG  LEU X  92      68.166  21.855  89.741  0.00  0.00           H
ATOM   1514  CD1 LEU X  92      67.871  21.624  87.692  0.00  0.00           C
ATOM   1515 HD11 LEU X  92      68.968  21.741  87.561  0.00  0.00           H
ATOM   1516 HD12 LEU X  92      67.492  20.879  86.960  0.00  0.00           H
ATOM   1517 HD13 LEU X  92      67.366  22.593  87.490  0.00  0.00           H
ATOM   1518  CD2 LEU X  92      66.091  21.461  89.488  0.00  0.00           C
ATOM   1519 HD21 LEU X  92      65.909  22.533  89.716  0.00  0.00           H
ATOM   1520 HD22 LEU X  92      65.447  21.238  88.611  0.00  0.00           H
ATOM   1521 HD23 LEU X  92      65.822  20.935  90.429  0.00  0.00           H
ATOM   1522  C   LEU X  92      69.843  18.750  87.792  0.00  0.00           C
ATOM   1523  O   LEU X  92      70.484  19.336  86.935  0.00  0.00           O
ATOM   1524  N   ASP X  93      69.247  17.567  87.547  0.00  0.00           N
ATOM   1525  HN  ASP X  93      68.692  17.022  88.171  0.00  0.00           H
ATOM   1526  CA  ASP X  93      69.258  16.916  86.226  0.00  0.00           C
ATOM   1527  HA  ASP X  93      70.312  16.908  85.993  0.00  0.00           H
ATOM   1528  CB  ASP X  93      68.791  15.451  86.320  0.00  0.00           C
ATOM   1529  HB1 ASP X  93      68.624  15.062  85.292  0.00  0.00           H
ATOM   1530  HB2 ASP X  93      69.558  14.862  86.867  0.00  0.00           H
ATOM   1531  CG  ASP X  93      67.661  15.265  87.398  0.00  0.00           C
ATOM   1532  OD1 ASP X  93      67.584  14.085  87.843  0.00  0.00           O
ATOM   1533  OD2 ASP X  93      66.907  16.212  87.725  0.00  0.00           O
ATOM   1534  C   ASP X  93      68.544  17.721  85.178  0.00  0.00           C
ATOM   1535  O   ASP X  93      67.632  18.535  85.419  0.00  0.00           O
ATOM   1536  N   ALA X  94      68.848  17.489  83.868  0.00  0.00           N
ATOM   1537  HN  ALA X  94      69.663  16.995  83.574  0.00  0.00           H
ATOM   1538  CA  ALA X  94      68.172  18.227  82.794  0.00  0.00           C
ATOM   1539  HA  ALA X  94      67.805  19.174  83.161  0.00  0.00           H
ATOM   1540  CB  ALA X  94      69.192  18.591  81.680  0.00  0.00           C
ATOM   1541  HB1 ALA X  94      70.088  19.089  82.109  0.00  0.00           H
ATOM   1542  HB2 ALA X  94      69.479  17.679  81.113  0.00  0.00           H
ATOM   1543  HB3 ALA X  94      68.716  19.133  80.835  0.00  0.00           H
ATOM   1544  C   ALA X  94      66.877  17.571  82.256  0.00  0.00           C
ATOM   1545  O   ALA X  94      66.610  17.616  81.060  0.00  0.00           O
ATOM   1546  N   GLU X  95      66.111  16.836  83.122  0.00  0.00           N
ATOM   1547  HN  GLU X  95      66.465  16.734  84.049  0.00  0.00           H
ATOM   1548  CA  GLU X  95      65.000  16.022  82.883  0.00  0.00           C
ATOM   1549  HA  GLU X  95      65.392  15.163  82.358  0.00  0.00           H
ATOM   1550  CB  GLU X  95      64.496  15.480  84.336  0.00  0.00           C
ATOM   1551  HB1 GLU X  95      64.418  16.368  85.000  0.00  0.00           H
ATOM   1552  HB2 GLU X  95      63.525  14.941  84.296  0.00  0.00           H
ATOM   1553  CG  GLU X  95      65.531  14.470  84.986  0.00  0.00           C
ATOM   1554  HG1 GLU X  95      66.505  14.991  85.099  0.00  0.00           H
ATOM   1555  HG2 GLU X  95      65.187  14.165  85.998  0.00  0.00           H
ATOM   1556  CD  GLU X  95      65.621  13.184  84.206  0.00  0.00           C
ATOM   1557  OE1 GLU X  95      66.726  12.845  83.735  0.00  0.00           O
ATOM   1558  OE2 GLU X  95      64.597  12.442  84.077  0.00  0.00           O
ATOM   1559  C   GLU X  95      63.811  16.588  82.141  0.00  0.00           C
ATOM   1560  O   GLU X  95      63.493  17.793  82.235  0.00  0.00           O
ATOM   1561  N   MET X  96      63.207  15.738  81.256  0.00  0.00           N
ATOM   1562  HN  MET X  96      63.427  14.765  81.234  0.00  0.00           H
ATOM   1563  CA  MET X  96      62.328  16.170  80.168  0.00  0.00           C
ATOM   1564  HA  MET X  96      62.411  17.245  80.230  0.00  0.00           H
ATOM   1565  CB  MET X  96      62.819  15.726  78.784  0.00  0.00           C
ATOM   1566  HB1 MET X  96      62.060  16.139  78.086  0.00  0.00           H
ATOM   1567  HB2 MET X  96      63.770  16.220  78.493  0.00  0.00           H
ATOM   1568  CG  MET X  96      62.980  14.215  78.503  0.00  0.00           C
ATOM   1569  HG1 MET X  96      63.751  14.121  77.708  0.00  0.00           H
ATOM   1570  HG2 MET X  96      63.303  13.622  79.385  0.00  0.00           H
ATOM   1571  SD  MET X  96      61.366  13.488  77.950  0.00  0.00           S
ATOM   1572  CE  MET X  96      62.106  11.853  78.024  0.00  0.00           C
ATOM   1573  HE1 MET X  96      63.004  11.765  77.375  0.00  0.00           H
ATOM   1574  HE2 MET X  96      62.399  11.541  79.049  0.00  0.00           H
ATOM   1575  HE3 MET X  96      61.350  11.133  77.642  0.00  0.00           H
ATOM   1576  C   MET X  96      60.876  15.744  80.480  0.00  0.00           C
ATOM   1577  O   MET X  96      59.883  16.201  79.959  0.00  0.00           O
ATOM   1578  N   GLU X  97      60.696  14.977  81.569  0.00  0.00           N
ATOM   1579  HN  GLU X  97      61.570  14.651  81.921  0.00  0.00           H
ATOM   1580  CA  GLU X  97      59.391  14.574  82.042  0.00  0.00           C
ATOM   1581  HA  GLU X  97      58.851  14.303  81.148  0.00  0.00           H
ATOM   1582  CB  GLU X  97      59.447  13.223  82.874  0.00  0.00           C
ATOM   1583  HB1 GLU X  97      60.299  13.360  83.574  0.00  0.00           H
ATOM   1584  HB2 GLU X  97      58.564  13.011  83.515  0.00  0.00           H
ATOM   1585  CG  GLU X  97      59.686  12.050  81.983  0.00  0.00           C
ATOM   1586  HG1 GLU X  97      58.697  11.553  81.881  0.00  0.00           H
ATOM   1587  HG2 GLU X  97      59.861  12.472  80.970  0.00  0.00           H
ATOM   1588  CD  GLU X  97      60.816  11.068  82.475  0.00  0.00           C
ATOM   1589  OE1 GLU X  97      60.784  10.484  83.612  0.00  0.00           O
ATOM   1590  OE2 GLU X  97      61.601  10.775  81.510  0.00  0.00           O
ATOM   1591  C   GLU X  97      58.598  15.683  82.706  0.00  0.00           C
ATOM   1592  O   GLU X  97      59.253  16.685  83.150  0.00  0.00           O
ATOM   1593  N   PRO X  98      57.269  15.654  82.617  0.00  0.00           N
ATOM   1594  CD  PRO X  98      56.457  14.721  81.868  0.00  0.00           C
ATOM   1595  HD1 PRO X  98      56.706  13.660  82.085  0.00  0.00           H
ATOM   1596  HD2 PRO X  98      56.770  14.883  80.814  0.00  0.00           H
ATOM   1597  CA  PRO X  98      56.599  16.949  82.805  0.00  0.00           C
ATOM   1598  HA  PRO X  98      56.969  17.740  82.169  0.00  0.00           H
ATOM   1599  CB  PRO X  98      55.178  16.620  82.352  0.00  0.00           C
ATOM   1600  HB1 PRO X  98      55.035  17.026  81.328  0.00  0.00           H
ATOM   1601  HB2 PRO X  98      54.436  16.892  83.133  0.00  0.00           H
ATOM   1602  CG  PRO X  98      55.042  15.068  82.193  0.00  0.00           C
ATOM   1603  HG1 PRO X  98      54.245  14.888  81.439  0.00  0.00           H
ATOM   1604  HG2 PRO X  98      54.824  14.564  83.159  0.00  0.00           H
ATOM   1605  C   PRO X  98      56.663  17.434  84.246  0.00  0.00           C
ATOM   1606  O   PRO X  98      56.739  18.606  84.476  0.00  0.00           O
ATOM   1607  N   PHE X  99      56.569  16.518  85.215  0.00  0.00           N
ATOM   1608  HN  PHE X  99      56.570  15.544  85.006  0.00  0.00           H
ATOM   1609  CA  PHE X  99      56.662  16.807  86.661  0.00  0.00           C
ATOM   1610  HA  PHE X  99      56.107  17.695  86.926  0.00  0.00           H
ATOM   1611  CB  PHE X  99      56.330  15.572  87.543  0.00  0.00           C
ATOM   1612  HB1 PHE X  99      57.112  15.428  88.319  0.00  0.00           H
ATOM   1613  HB2 PHE X  99      55.318  15.664  87.991  0.00  0.00           H
ATOM   1614  CG  PHE X  99      56.328  14.320  86.791  0.00  0.00           C
ATOM   1615  CD1 PHE X  99      55.195  13.929  85.970  0.00  0.00           C
ATOM   1616  HD1 PHE X  99      54.313  14.551  85.921  0.00  0.00           H
ATOM   1617  CE1 PHE X  99      55.198  12.763  85.291  0.00  0.00           C
ATOM   1618  HE1 PHE X  99      54.305  12.668  84.691  0.00  0.00           H
ATOM   1619  CZ  PHE X  99      56.322  11.894  85.286  0.00  0.00           C
ATOM   1620  HZ  PHE X  99      56.303  10.979  84.713  0.00  0.00           H
ATOM   1621  CD2 PHE X  99      57.489  13.498  86.773  0.00  0.00           C
ATOM   1622  HD2 PHE X  99      58.351  13.780  87.361  0.00  0.00           H
ATOM   1623  CE2 PHE X  99      57.524  12.335  85.967  0.00  0.00           C
ATOM   1624  HE2 PHE X  99      58.396  11.721  85.794  0.00  0.00           H
ATOM   1625  C   PHE X  99      58.103  17.247  86.967  0.00  0.00           C
ATOM   1626  O   PHE X  99      58.273  18.109  87.891  0.00  0.00           O
ATOM   1627  N   TYR X 100      59.085  16.637  86.357  0.00  0.00           N
ATOM   1628  HN  TYR X 100      59.038  15.990  85.600  0.00  0.00           H
ATOM   1629  CA  TYR X 100      60.409  17.169  86.477  0.00  0.00           C
ATOM   1630  HA  TYR X 100      60.717  17.111  87.511  0.00  0.00           H
ATOM   1631  CB  TYR X 100      61.423  16.256  85.716  0.00  0.00           C
ATOM   1632  HB1 TYR X 100      61.025  16.057  84.699  0.00  0.00           H
ATOM   1633  HB2 TYR X 100      62.429  16.717  85.816  0.00  0.00           H
ATOM   1634  CG  TYR X 100      61.676  14.893  86.422  0.00  0.00           C
ATOM   1635  CD1 TYR X 100      62.816  14.717  87.223  0.00  0.00           C
ATOM   1636  HD1 TYR X 100      63.548  15.473  87.468  0.00  0.00           H
ATOM   1637  CE1 TYR X 100      62.946  13.525  87.949  0.00  0.00           C
ATOM   1638  HE1 TYR X 100      63.651  13.312  88.738  0.00  0.00           H
ATOM   1639  CZ  TYR X 100      62.020  12.466  87.827  0.00  0.00           C
ATOM   1640  OH  TYR X 100      62.245  11.353  88.689  0.00  0.00           O
ATOM   1641  HH  TYR X 100      61.640  10.670  88.392  0.00  0.00           H
ATOM   1642  CD2 TYR X 100      60.783  13.835  86.293  0.00  0.00           C
ATOM   1643  HD2 TYR X 100      59.912  13.838  85.653  0.00  0.00           H
ATOM   1644  CE2 TYR X 100      60.939  12.636  87.030  0.00  0.00           C
ATOM   1645  HE2 TYR X 100      60.311  11.798  86.769  0.00  0.00           H
ATOM   1646  C   TYR X 100      60.530  18.632  86.063  0.00  0.00           C
ATOM   1647  O   TYR X 100      61.033  19.456  86.794  0.00  0.00           O
ATOM   1648  N   LYS X 101      59.987  18.942  84.935  0.00  0.00           N
ATOM   1649  HN  LYS X 101      59.598  18.343  84.239  0.00  0.00           H
ATOM   1650  CA  LYS X 101      59.830  20.305  84.322  0.00  0.00           C
ATOM   1651  HA  LYS X 101      60.795  20.786  84.264  0.00  0.00           H
ATOM   1652  CB  LYS X 101      59.362  20.190  82.807  0.00  0.00           C
ATOM   1653  HB1 LYS X 101      58.334  19.823  82.602  0.00  0.00           H
ATOM   1654  HB2 LYS X 101      59.296  21.254  82.495  0.00  0.00           H
ATOM   1655  CG  LYS X 101      60.337  19.503  81.797  0.00  0.00           C
ATOM   1656  HG1 LYS X 101      60.699  18.645  82.403  0.00  0.00           H
ATOM   1657  HG2 LYS X 101      59.863  19.140  80.860  0.00  0.00           H
ATOM   1658  CD  LYS X 101      61.616  20.358  81.606  0.00  0.00           C
ATOM   1659  HD1 LYS X 101      62.195  20.512  82.542  0.00  0.00           H
ATOM   1660  HD2 LYS X 101      62.196  19.628  81.002  0.00  0.00           H
ATOM   1661  CE  LYS X 101      61.487  21.570  80.758  0.00  0.00           C
ATOM   1662  HE1 LYS X 101      61.263  21.259  79.715  0.00  0.00           H
ATOM   1663  HE2 LYS X 101      60.707  22.226  81.200  0.00  0.00           H
ATOM   1664  NZ  LYS X 101      62.737  22.277  80.742  0.00  0.00           N
ATOM   1665  HZ1 LYS X 101      62.754  23.198  80.260  0.00  0.00           H
ATOM   1666  HZ2 LYS X 101      63.029  22.455  81.724  0.00  0.00           H
ATOM   1667  HZ3 LYS X 101      63.599  21.784  80.432  0.00  0.00           H
ATOM   1668  C   LYS X 101      58.962  21.318  85.131  0.00  0.00           C
ATOM   1669  O   LYS X 101      59.350  22.488  85.296  0.00  0.00           O
ATOM   1670  N   GLU X 102      57.886  20.841  85.654  0.00  0.00           N
ATOM   1671  HN  GLU X 102      57.544  19.941  85.397  0.00  0.00           H
ATOM   1672  CA  GLU X 102      57.166  21.578  86.618  0.00  0.00           C
ATOM   1673  HA  GLU X 102      56.820  22.525  86.233  0.00  0.00           H
ATOM   1674  CB  GLU X 102      55.847  20.715  87.010  0.00  0.00           C
ATOM   1675  HB1 GLU X 102      55.162  20.683  86.136  0.00  0.00           H
ATOM   1676  HB2 GLU X 102      56.068  19.645  87.212  0.00  0.00           H
ATOM   1677  CG  GLU X 102      55.227  21.242  88.321  0.00  0.00           C
ATOM   1678  HG1 GLU X 102      55.744  20.800  89.199  0.00  0.00           H
ATOM   1679  HG2 GLU X 102      55.303  22.349  88.371  0.00  0.00           H
ATOM   1680  CD  GLU X 102      53.768  20.700  88.406  0.00  0.00           C
ATOM   1681  OE1 GLU X 102      52.815  21.324  87.826  0.00  0.00           O
ATOM   1682  OE2 GLU X 102      53.525  19.683  89.103  0.00  0.00           O
ATOM   1683  C   GLU X 102      57.812  21.979  87.895  0.00  0.00           C
ATOM   1684  O   GLU X 102      57.702  23.184  88.274  0.00  0.00           O
ATOM   1685  N   MET X 103      58.570  21.076  88.564  0.00  0.00           N
ATOM   1686  HN  MET X 103      58.428  20.107  88.381  0.00  0.00           H
ATOM   1687  CA  MET X 103      59.399  21.435  89.721  0.00  0.00           C
ATOM   1688  HA  MET X 103      58.629  21.824  90.370  0.00  0.00           H
ATOM   1689  CB  MET X 103      59.802  20.162  90.431  0.00  0.00           C
ATOM   1690  HB1 MET X 103      59.066  19.703  91.124  0.00  0.00           H
ATOM   1691  HB2 MET X 103      59.994  19.404  89.641  0.00  0.00           H
ATOM   1692  CG  MET X 103      61.076  20.310  91.349  0.00  0.00           C
ATOM   1693  HG1 MET X 103      61.924  20.492  90.654  0.00  0.00           H
ATOM   1694  HG2 MET X 103      60.948  21.196  92.008  0.00  0.00           H
ATOM   1695  SD  MET X 103      61.411  18.914  92.458  0.00  0.00           S
ATOM   1696  CE  MET X 103      62.813  19.514  93.354  0.00  0.00           C
ATOM   1697  HE1 MET X 103      63.687  19.700  92.694  0.00  0.00           H
ATOM   1698  HE2 MET X 103      62.397  20.432  93.821  0.00  0.00           H
ATOM   1699  HE3 MET X 103      63.142  18.886  94.210  0.00  0.00           H
ATOM   1700  C   MET X 103      60.415  22.543  89.403  0.00  0.00           C
ATOM   1701  O   MET X 103      60.495  23.489  90.083  0.00  0.00           O
ATOM   1702  N   GLU X 104      61.080  22.420  88.216  0.00  0.00           N
ATOM   1703  HN  GLU X 104      60.808  21.622  87.684  0.00  0.00           H
ATOM   1704  CA  GLU X 104      62.177  23.134  87.651  0.00  0.00           C
ATOM   1705  HA  GLU X 104      62.924  23.155  88.431  0.00  0.00           H
ATOM   1706  CB  GLU X 104      62.609  22.539  86.312  0.00  0.00           C
ATOM   1707  HB1 GLU X 104      63.010  21.515  86.468  0.00  0.00           H
ATOM   1708  HB2 GLU X 104      61.651  22.424  85.761  0.00  0.00           H
ATOM   1709  CG  GLU X 104      63.649  23.366  85.496  0.00  0.00           C
ATOM   1710  HG1 GLU X 104      63.249  24.380  85.281  0.00  0.00           H
ATOM   1711  HG2 GLU X 104      64.582  23.408  86.098  0.00  0.00           H
ATOM   1712  CD  GLU X 104      63.909  22.803  84.131  0.00  0.00           C
ATOM   1713  OE1 GLU X 104      64.218  21.586  84.143  0.00  0.00           O
ATOM   1714  OE2 GLU X 104      63.735  23.402  83.053  0.00  0.00           O
ATOM   1715  C   GLU X 104      61.794  24.620  87.403  0.00  0.00           C
ATOM   1716  O   GLU X 104      62.583  25.538  87.597  0.00  0.00           O
ATOM   1717  N   ALA X 105      60.509  24.745  86.836  0.00  0.00           N
ATOM   1718  HN  ALA X 105      59.909  23.976  86.631  0.00  0.00           H
ATOM   1719  CA  ALA X 105      59.905  26.003  86.492  0.00  0.00           C
ATOM   1720  HA  ALA X 105      60.606  26.494  85.832  0.00  0.00           H
ATOM   1721  CB  ALA X 105      58.540  25.753  85.750  0.00  0.00           C
ATOM   1722  HB1 ALA X 105      58.123  26.758  85.525  0.00  0.00           H
ATOM   1723  HB2 ALA X 105      58.942  25.236  84.852  0.00  0.00           H
ATOM   1724  HB3 ALA X 105      57.816  25.116  86.301  0.00  0.00           H
ATOM   1725  C   ALA X 105      59.588  26.909  87.631  0.00  0.00           C
ATOM   1726  O   ALA X 105      59.859  28.127  87.725  0.00  0.00           O
ATOM   1727  N   ASN X 106      59.091  26.253  88.733  0.00  0.00           N
ATOM   1728  HN  ASN X 106      58.852  25.287  88.674  0.00  0.00           H
ATOM   1729  CA  ASN X 106      58.967  26.754  90.082  0.00  0.00           C
ATOM   1730  HA  ASN X 106      58.403  27.656  89.895  0.00  0.00           H
ATOM   1731  CB  ASN X 106      58.010  25.868  90.901  0.00  0.00           C
ATOM   1732  HB1 ASN X 106      58.428  24.840  90.952  0.00  0.00           H
ATOM   1733  HB2 ASN X 106      57.886  26.199  91.955  0.00  0.00           H
ATOM   1734  CG  ASN X 106      56.563  25.885  90.358  0.00  0.00           C
ATOM   1735  OD1 ASN X 106      56.126  26.632  89.422  0.00  0.00           O
ATOM   1736  ND2 ASN X 106      55.777  24.992  91.006  0.00  0.00           N
ATOM   1737 HD21 ASN X 106      54.864  24.839  90.629  0.00  0.00           H
ATOM   1738 HD22 ASN X 106      56.028  24.602  91.892  0.00  0.00           H
ATOM   1739  C   ASN X 106      60.280  27.007  90.903  0.00  0.00           C
ATOM   1740  O   ASN X 106      60.365  28.023  91.572  0.00  0.00           O
ATOM   1741  N   ILE X 107      61.291  26.191  90.756  0.00  0.00           N
ATOM   1742  HN  ILE X 107      61.042  25.315  90.352  0.00  0.00           H
ATOM   1743  CA  ILE X 107      62.733  26.475  91.098  0.00  0.00           C
ATOM   1744  HA  ILE X 107      62.595  26.876  92.091  0.00  0.00           H
ATOM   1745  CB  ILE X 107      63.580  25.268  90.932  0.00  0.00           C
ATOM   1746  HB  ILE X 107      63.213  24.853  89.969  0.00  0.00           H
ATOM   1747  CG2 ILE X 107      65.126  25.529  90.987  0.00  0.00           C
ATOM   1748 HG21 ILE X 107      65.501  26.337  90.323  0.00  0.00           H
ATOM   1749 HG22 ILE X 107      65.376  25.842  92.023  0.00  0.00           H
ATOM   1750 HG23 ILE X 107      65.612  24.596  90.631  0.00  0.00           H
ATOM   1751  CG1 ILE X 107      63.253  24.106  92.053  0.00  0.00           C
ATOM   1752 HG11 ILE X 107      63.491  24.574  93.032  0.00  0.00           H
ATOM   1753 HG12 ILE X 107      62.150  23.970  92.084  0.00  0.00           H
ATOM   1754  CD  ILE X 107      63.967  22.728  92.009  0.00  0.00           C
ATOM   1755  HD1 ILE X 107      63.593  22.013  91.246  0.00  0.00           H
ATOM   1756  HD2 ILE X 107      65.056  22.900  91.865  0.00  0.00           H
ATOM   1757  HD3 ILE X 107      63.816  22.335  93.037  0.00  0.00           H
ATOM   1758  C   ILE X 107      63.354  27.662  90.375  0.00  0.00           C
ATOM   1759  O   ILE X 107      64.000  28.470  90.989  0.00  0.00           O
ATOM   1760  N   GLN X 108      63.190  27.843  89.083  0.00  0.00           N
ATOM   1761  HN  GLN X 108      62.776  27.107  88.553  0.00  0.00           H
ATOM   1762  CA  GLN X 108      63.372  29.037  88.366  0.00  0.00           C
ATOM   1763  HA  GLN X 108      64.424  29.281  88.328  0.00  0.00           H
ATOM   1764  CB  GLN X 108      63.022  28.853  86.900  0.00  0.00           C
ATOM   1765  HB1 GLN X 108      62.072  28.320  86.681  0.00  0.00           H
ATOM   1766  HB2 GLN X 108      62.877  29.831  86.394  0.00  0.00           H
ATOM   1767  CG  GLN X 108      64.078  28.097  86.026  0.00  0.00           C
ATOM   1768  HG1 GLN X 108      65.015  28.659  85.826  0.00  0.00           H
ATOM   1769  HG2 GLN X 108      64.344  27.118  86.479  0.00  0.00           H
ATOM   1770  CD  GLN X 108      63.526  27.742  84.611  0.00  0.00           C
ATOM   1771  OE1 GLN X 108      62.831  26.754  84.453  0.00  0.00           O
ATOM   1772  NE2 GLN X 108      63.662  28.624  83.623  0.00  0.00           N
ATOM   1773 HE21 GLN X 108      63.313  28.444  82.704  0.00  0.00           H
ATOM   1774 HE22 GLN X 108      64.256  29.413  83.780  0.00  0.00           H
ATOM   1775  C   GLN X 108      62.579  30.197  88.863  0.00  0.00           C
ATOM   1776  O   GLN X 108      63.025  31.312  88.863  0.00  0.00           O
ATOM   1777  N   CYS X 109      61.358  30.061  89.230  0.00  0.00           N
ATOM   1778  HN  CYS X 109      60.880  29.198  89.087  0.00  0.00           H
ATOM   1779  CA  CYS X 109      60.604  31.254  89.783  0.00  0.00           C
ATOM   1780  HA  CYS X 109      60.764  32.060  89.082  0.00  0.00           H
ATOM   1781  CB  CYS X 109      59.131  30.767  89.863  0.00  0.00           C
ATOM   1782  HB1 CYS X 109      58.872  30.297  88.891  0.00  0.00           H
ATOM   1783  HB2 CYS X 109      59.136  30.003  90.669  0.00  0.00           H
ATOM   1784  SG  CYS X 109      57.984  32.157  90.258  0.00  0.00           S
ATOM   1785  HG1 CYS X 109      58.065  31.631  91.472  0.00  0.00           H
ATOM   1786  C   CYS X 109      61.134  31.753  91.163  0.00  0.00           C
ATOM   1787  O   CYS X 109      61.194  32.927  91.501  0.00  0.00           O
ATOM   1788  N   LEU X 110      61.435  30.802  92.083  0.00  0.00           N
ATOM   1789  HN  LEU X 110      61.368  29.826  91.892  0.00  0.00           H
ATOM   1790  CA  LEU X 110      62.011  31.068  93.372  0.00  0.00           C
ATOM   1791  HA  LEU X 110      61.381  31.827  93.813  0.00  0.00           H
ATOM   1792  CB  LEU X 110      62.254  29.789  94.165  0.00  0.00           C
ATOM   1793  HB1 LEU X 110      62.621  28.963  93.519  0.00  0.00           H
ATOM   1794  HB2 LEU X 110      63.004  30.045  94.943  0.00  0.00           H
ATOM   1795  CG  LEU X 110      60.995  29.181  94.836  0.00  0.00           C
ATOM   1796  HG  LEU X 110      60.098  29.156  94.181  0.00  0.00           H
ATOM   1797  CD1 LEU X 110      61.314  27.728  95.088  0.00  0.00           C
ATOM   1798 HD11 LEU X 110      61.274  27.112  94.165  0.00  0.00           H
ATOM   1799 HD12 LEU X 110      62.217  27.531  95.705  0.00  0.00           H
ATOM   1800 HD13 LEU X 110      60.588  27.307  95.816  0.00  0.00           H
ATOM   1801  CD2 LEU X 110      60.628  30.040  96.072  0.00  0.00           C
ATOM   1802 HD21 LEU X 110      61.445  29.948  96.820  0.00  0.00           H
ATOM   1803 HD22 LEU X 110      60.386  31.083  95.776  0.00  0.00           H
ATOM   1804 HD23 LEU X 110      59.693  29.698  96.567  0.00  0.00           H
ATOM   1805  C   LEU X 110      63.361  31.783  93.202  0.00  0.00           C
ATOM   1806  O   LEU X 110      63.707  32.729  93.854  0.00  0.00           O
ATOM   1807  N   GLY X 111      64.193  31.280  92.268  0.00  0.00           N
ATOM   1808  HN  GLY X 111      63.706  30.542  91.809  0.00  0.00           H
ATOM   1809  CA  GLY X 111      65.562  31.825  92.010  0.00  0.00           C
ATOM   1810  HA1 GLY X 111      65.911  31.141  91.251  0.00  0.00           H
ATOM   1811  HA2 GLY X 111      66.132  31.853  92.928  0.00  0.00           H
ATOM   1812  C   GLY X 111      65.557  33.256  91.461  0.00  0.00           C
ATOM   1813  O   GLY X 111      66.536  33.951  91.595  0.00  0.00           O
ATOM   1814  N   ALA X 112      64.487  33.691  90.827  0.00  0.00           N
ATOM   1815  HN  ALA X 112      63.682  33.158  90.577  0.00  0.00           H
ATOM   1816  CA  ALA X 112      64.218  35.079  90.350  0.00  0.00           C
ATOM   1817  HA  ALA X 112      65.024  35.363  89.690  0.00  0.00           H
ATOM   1818  CB  ALA X 112      62.855  35.129  89.586  0.00  0.00           C
ATOM   1819  HB1 ALA X 112      62.713  36.083  89.036  0.00  0.00           H
ATOM   1820  HB2 ALA X 112      63.031  34.318  88.847  0.00  0.00           H
ATOM   1821  HB3 ALA X 112      61.963  34.869  90.195  0.00  0.00           H
ATOM   1822  C   ALA X 112      64.135  36.083  91.625  0.00  0.00           C
ATOM   1823  O   ALA X 112      64.627  37.202  91.658  0.00  0.00           O
ATOM   1824  N   GLU X 113      63.454  35.601  92.679  0.00  0.00           N
ATOM   1825  HN  GLU X 113      63.058  34.686  92.670  0.00  0.00           H
ATOM   1826  CA  GLU X 113      63.325  36.447  93.887  0.00  0.00           C
ATOM   1827  HA  GLU X 113      63.405  37.483  93.592  0.00  0.00           H
ATOM   1828  CB  GLU X 113      61.839  36.413  94.592  0.00  0.00           C
ATOM   1829  HB1 GLU X 113      61.770  36.960  95.556  0.00  0.00           H
ATOM   1830  HB2 GLU X 113      61.141  36.981  93.941  0.00  0.00           H
ATOM   1831  CG  GLU X 113      61.299  34.998  94.831  0.00  0.00           C
ATOM   1832  HG1 GLU X 113      61.404  34.287  93.984  0.00  0.00           H
ATOM   1833  HG2 GLU X 113      62.018  34.652  95.603  0.00  0.00           H
ATOM   1834  CD  GLU X 113      59.894  35.000  95.442  0.00  0.00           C
ATOM   1835  OE1 GLU X 113      59.790  35.546  96.548  0.00  0.00           O
ATOM   1836  OE2 GLU X 113      58.973  34.197  94.950  0.00  0.00           O
ATOM   1837  C   GLU X 113      64.422  36.290  94.924  0.00  0.00           C
ATOM   1838  O   GLU X 113      64.990  37.213  95.507  0.00  0.00           O
ATOM   1839  N   LEU X 114      64.809  35.058  95.264  0.00  0.00           N
ATOM   1840  HN  LEU X 114      64.332  34.305  94.818  0.00  0.00           H
ATOM   1841  CA  LEU X 114      65.790  34.596  96.242  0.00  0.00           C
ATOM   1842  HA  LEU X 114      65.873  35.256  97.092  0.00  0.00           H
ATOM   1843  CB  LEU X 114      65.436  33.196  96.776  0.00  0.00           C
ATOM   1844  HB1 LEU X 114      65.233  32.493  95.940  0.00  0.00           H
ATOM   1845  HB2 LEU X 114      66.178  32.835  97.519  0.00  0.00           H
ATOM   1846  CG  LEU X 114      64.045  33.275  97.623  0.00  0.00           C
ATOM   1847  HG  LEU X 114      63.198  33.318  96.905  0.00  0.00           H
ATOM   1848  CD1 LEU X 114      63.879  31.943  98.425  0.00  0.00           C
ATOM   1849 HD11 LEU X 114      64.169  31.054  97.825  0.00  0.00           H
ATOM   1850 HD12 LEU X 114      64.500  31.945  99.346  0.00  0.00           H
ATOM   1851 HD13 LEU X 114      62.825  31.912  98.777  0.00  0.00           H
ATOM   1852  CD2 LEU X 114      64.023  34.437  98.545  0.00  0.00           C
ATOM   1853 HD21 LEU X 114      64.902  34.477  99.222  0.00  0.00           H
ATOM   1854 HD22 LEU X 114      64.007  35.421  98.029  0.00  0.00           H
ATOM   1855 HD23 LEU X 114      63.069  34.487  99.112  0.00  0.00           H
ATOM   1856  C   LEU X 114      67.188  34.597  95.615  0.00  0.00           C
ATOM   1857  O   LEU X 114      68.180  34.321  96.257  0.00  0.00           O
ATOM   1858  N   GLY X 115      67.348  34.862  94.333  0.00  0.00           N
ATOM   1859  HN  GLY X 115      66.526  35.063  93.805  0.00  0.00           H
ATOM   1860  CA  GLY X 115      68.635  35.237  93.626  0.00  0.00           C
ATOM   1861  HA1 GLY X 115      69.141  36.007  94.191  0.00  0.00           H
ATOM   1862  HA2 GLY X 115      68.423  35.617  92.637  0.00  0.00           H
ATOM   1863  C   GLY X 115      69.555  33.991  93.515  0.00  0.00           C
ATOM   1864  O   GLY X 115      70.580  34.013  94.191  0.00  0.00           O
ATOM   1865  N   PHE X 116      69.074  32.942  92.815  0.00  0.00           N
ATOM   1866  HN  PHE X 116      68.233  32.732  92.322  0.00  0.00           H
ATOM   1867  CA  PHE X 116      69.957  31.791  92.683  0.00  0.00           C
ATOM   1868  HA  PHE X 116      70.975  32.152  92.702  0.00  0.00           H
ATOM   1869  CB  PHE X 116      69.925  30.753  93.830  0.00  0.00           C
ATOM   1870  HB1 PHE X 116      70.551  29.901  93.487  0.00  0.00           H
ATOM   1871  HB2 PHE X 116      70.254  31.215  94.785  0.00  0.00           H
ATOM   1872  CG  PHE X 116      68.594  30.118  94.044  0.00  0.00           C
ATOM   1873  CD1 PHE X 116      68.051  29.238  93.120  0.00  0.00           C
ATOM   1874  HD1 PHE X 116      68.669  28.861  92.319  0.00  0.00           H
ATOM   1875  CE1 PHE X 116      66.844  28.609  93.186  0.00  0.00           C
ATOM   1876  HE1 PHE X 116      66.560  27.836  92.487  0.00  0.00           H
ATOM   1877  CZ  PHE X 116      66.124  28.849  94.400  0.00  0.00           C
ATOM   1878  HZ  PHE X 116      65.167  28.357  94.487  0.00  0.00           H
ATOM   1879  CD2 PHE X 116      67.892  30.327  95.243  0.00  0.00           C
ATOM   1880  HD2 PHE X 116      68.245  31.011  96.000  0.00  0.00           H
ATOM   1881  CE2 PHE X 116      66.659  29.666  95.395  0.00  0.00           C
ATOM   1882  HE2 PHE X 116      66.024  29.845  96.250  0.00  0.00           H
ATOM   1883  C   PHE X 116      69.948  31.271  91.279  0.00  0.00           C
ATOM   1884  O   PHE X 116      68.932  31.376  90.571  0.00  0.00           O
ATOM   1885  N   GLU X 117      71.136  30.878  90.776  0.00  0.00           N
ATOM   1886  HN  GLU X 117      71.895  30.879  91.422  0.00  0.00           H
ATOM   1887  CA  GLU X 117      71.233  30.176  89.511  0.00  0.00           C
ATOM   1888  HA  GLU X 117      70.773  30.792  88.753  0.00  0.00           H
ATOM   1889  CB  GLU X 117      72.722  30.083  89.047  0.00  0.00           C
ATOM   1890  HB1 GLU X 117      73.205  29.559  89.899  0.00  0.00           H
ATOM   1891  HB2 GLU X 117      72.816  29.497  88.108  0.00  0.00           H
ATOM   1892  CG  GLU X 117      73.409  31.501  88.911  0.00  0.00           C
ATOM   1893  HG1 GLU X 117      72.726  32.138  88.311  0.00  0.00           H
ATOM   1894  HG2 GLU X 117      73.509  32.042  89.876  0.00  0.00           H
ATOM   1895  CD  GLU X 117      74.798  31.275  88.315  0.00  0.00           C
ATOM   1896  OE1 GLU X 117      75.650  30.590  88.921  0.00  0.00           O
ATOM   1897  OE2 GLU X 117      74.926  31.707  87.127  0.00  0.00           O
ATOM   1898  C   GLU X 117      70.607  28.792  89.474  0.00  0.00           C
ATOM   1899  O   GLU X 117      70.724  28.032  90.442  0.00  0.00           O
ATOM   1900  N   VAL X 118      70.006  28.389  88.384  0.00  0.00           N
ATOM   1901  HN  VAL X 118      69.853  28.935  87.564  0.00  0.00           H
ATOM   1902  CA  VAL X 118      69.608  26.972  88.208  0.00  0.00           C
ATOM   1903  HA  VAL X 118      69.599  26.388  89.117  0.00  0.00           H
ATOM   1904  CB  VAL X 118      68.201  26.882  87.604  0.00  0.00           C
ATOM   1905  HB  VAL X 118      68.182  27.198  86.539  0.00  0.00           H
ATOM   1906  CG1 VAL X 118      67.714  25.426  87.767  0.00  0.00           C
ATOM   1907 HG11 VAL X 118      66.706  25.351  87.306  0.00  0.00           H
ATOM   1908 HG12 VAL X 118      68.364  24.706  87.226  0.00  0.00           H
ATOM   1909 HG13 VAL X 118      67.690  25.127  88.836  0.00  0.00           H
ATOM   1910  CG2 VAL X 118      67.107  27.776  88.375  0.00  0.00           C
ATOM   1911 HG21 VAL X 118      66.094  27.716  87.923  0.00  0.00           H
ATOM   1912 HG22 VAL X 118      67.012  27.360  89.401  0.00  0.00           H
ATOM   1913 HG23 VAL X 118      67.496  28.816  88.328  0.00  0.00           H
ATOM   1914  C   VAL X 118      70.658  26.397  87.309  0.00  0.00           C
ATOM   1915  O   VAL X 118      70.943  27.008  86.243  0.00  0.00           O
ATOM   1916  N   LEU X 119      71.272  25.258  87.606  0.00  0.00           N
ATOM   1917  HN  LEU X 119      70.996  25.003  88.530  0.00  0.00           H
ATOM   1918  CA  LEU X 119      72.389  24.629  86.863  0.00  0.00           C
ATOM   1919  HA  LEU X 119      72.499  25.109  85.901  0.00  0.00           H
ATOM   1920  CB  LEU X 119      73.646  24.738  87.709  0.00  0.00           C
ATOM   1921  HB1 LEU X 119      73.793  25.827  87.874  0.00  0.00           H
ATOM   1922  HB2 LEU X 119      73.293  24.286  88.660  0.00  0.00           H
ATOM   1923  CG  LEU X 119      74.920  24.026  87.205  0.00  0.00           C
ATOM   1924  HG  LEU X 119      74.760  22.930  87.112  0.00  0.00           H
ATOM   1925  CD1 LEU X 119      75.254  24.547  85.839  0.00  0.00           C
ATOM   1926 HD11 LEU X 119      75.360  25.653  85.802  0.00  0.00           H
ATOM   1927 HD12 LEU X 119      76.142  24.008  85.446  0.00  0.00           H
ATOM   1928 HD13 LEU X 119      74.531  24.266  85.044  0.00  0.00           H
ATOM   1929  CD2 LEU X 119      76.072  24.299  88.151  0.00  0.00           C
ATOM   1930 HD21 LEU X 119      76.195  25.401  88.210  0.00  0.00           H
ATOM   1931 HD22 LEU X 119      75.714  24.020  89.166  0.00  0.00           H
ATOM   1932 HD23 LEU X 119      77.010  23.794  87.834  0.00  0.00           H
ATOM   1933  C   LEU X 119      72.052  23.182  86.676  0.00  0.00           C
ATOM   1934  O   LEU X 119      71.713  22.417  87.622  0.00  0.00           O
ATOM   1935  N   SER X 120      72.213  22.759  85.432  0.00  0.00           N
ATOM   1936  HN  SER X 120      72.549  23.433  84.780  0.00  0.00           H
ATOM   1937  CA  SER X 120      71.998  21.448  84.995  0.00  0.00           C
ATOM   1938  HA  SER X 120      72.155  20.801  85.845  0.00  0.00           H
ATOM   1939  CB  SER X 120      70.593  21.165  84.491  0.00  0.00           C
ATOM   1940  HB1 SER X 120      70.345  20.108  84.256  0.00  0.00           H
ATOM   1941  HB2 SER X 120      70.020  21.361  85.422  0.00  0.00           H
ATOM   1942  OG  SER X 120      70.208  22.111  83.460  0.00  0.00           O
ATOM   1943  HG1 SER X 120      70.542  21.720  82.649  0.00  0.00           H
ATOM   1944  C   SER X 120      72.935  21.156  83.887  0.00  0.00           C
ATOM   1945  O   SER X 120      73.404  22.098  83.228  0.00  0.00           O
ATOM   1946  N   LEU X 121      73.293  19.888  83.582  0.00  0.00           N
ATOM   1947  HN  LEU X 121      72.712  19.128  83.864  0.00  0.00           H
ATOM   1948  CA  LEU X 121      74.386  19.638  82.666  0.00  0.00           C
ATOM   1949  HA  LEU X 121      74.674  20.589  82.244  0.00  0.00           H
ATOM   1950  CB  LEU X 121      75.668  19.039  83.358  0.00  0.00           C
ATOM   1951  HB1 LEU X 121      75.310  18.096  83.825  0.00  0.00           H
ATOM   1952  HB2 LEU X 121      76.432  18.643  82.655  0.00  0.00           H
ATOM   1953  CG  LEU X 121      76.276  19.868  84.508  0.00  0.00           C
ATOM   1954  HG  LEU X 121      75.433  20.063  85.204  0.00  0.00           H
ATOM   1955  CD1 LEU X 121      77.331  19.038  85.247  0.00  0.00           C
ATOM   1956 HD11 LEU X 121      78.345  19.103  84.799  0.00  0.00           H
ATOM   1957 HD12 LEU X 121      77.512  19.239  86.325  0.00  0.00           H
ATOM   1958 HD13 LEU X 121      77.011  17.981  85.123  0.00  0.00           H
ATOM   1959  CD2 LEU X 121      76.859  21.198  84.052  0.00  0.00           C
ATOM   1960 HD21 LEU X 121      75.993  21.855  83.822  0.00  0.00           H
ATOM   1961 HD22 LEU X 121      77.486  21.640  84.855  0.00  0.00           H
ATOM   1962 HD23 LEU X 121      77.510  21.163  83.152  0.00  0.00           H
ATOM   1963  C   LEU X 121      73.948  18.682  81.635  0.00  0.00           C
ATOM   1964  O   LEU X 121      73.462  17.582  81.948  0.00  0.00           O
ATOM   1965  N   GLY X 122      74.174  19.072  80.382  0.00  0.00           N
ATOM   1966  HN  GLY X 122      74.623  19.928  80.137  0.00  0.00           H
ATOM   1967  CA  GLY X 122      73.694  18.384  79.148  0.00  0.00           C
ATOM   1968  HA1 GLY X 122      74.352  17.568  78.889  0.00  0.00           H
ATOM   1969  HA2 GLY X 122      73.771  19.069  78.317  0.00  0.00           H
ATOM   1970  C   GLY X 122      72.328  17.905  79.071  0.00  0.00           C
ATOM   1971  O   GLY X 122      71.351  18.562  79.473  0.00  0.00           O
ATOM   1972  N   SER X 123      72.204  16.650  78.379  0.00  0.00           N
ATOM   1973  HN  SER X 123      72.997  16.437  77.812  0.00  0.00           H
ATOM   1974  CA  SER X 123      70.930  15.933  78.146  0.00  0.00           C
ATOM   1975  HA  SER X 123      70.095  16.413  78.634  0.00  0.00           H
ATOM   1976  CB  SER X 123      70.594  15.796  76.678  0.00  0.00           C
ATOM   1977  HB1 SER X 123      69.616  15.284  76.549  0.00  0.00           H
ATOM   1978  HB2 SER X 123      70.446  16.825  76.284  0.00  0.00           H
ATOM   1979  OG  SER X 123      71.589  15.209  75.882  0.00  0.00           O
ATOM   1980  HG1 SER X 123      71.594  14.271  76.087  0.00  0.00           H
ATOM   1981  C   SER X 123      71.103  14.583  78.759  0.00  0.00           C
ATOM   1982  O   SER X 123      70.264  13.713  78.698  0.00  0.00           O
ATOM   1983  N   HSD X 124      72.194  14.418  79.484  0.00  0.00           N
ATOM   1984  HN  HSD X 124      72.660  15.231  79.824  0.00  0.00           H
ATOM   1985  CA  HSD X 124      72.672  13.189  80.033  0.00  0.00           C
ATOM   1986  HA  HSD X 124      73.722  13.357  79.842  0.00  0.00           H
ATOM   1987  CB  HSD X 124      72.519  13.156  81.606  0.00  0.00           C
ATOM   1988  HB1 HSD X 124      72.843  14.104  82.086  0.00  0.00           H
ATOM   1989  HB2 HSD X 124      71.459  12.927  81.847  0.00  0.00           H
ATOM   1990  ND1 HSD X 124      74.808  12.062  82.087  0.00  0.00           N
ATOM   1991  HD1 HSD X 124      75.319  12.894  81.870  0.00  0.00           H
ATOM   1992  CG  HSD X 124      73.425  12.038  82.137  0.00  0.00           C
ATOM   1993  CE1 HSD X 124      75.274  10.845  82.520  0.00  0.00           C
ATOM   1994  HE1 HSD X 124      76.312  10.572  82.329  0.00  0.00           H
ATOM   1995  NE2 HSD X 124      74.251  10.088  82.848  0.00  0.00           N
ATOM   1996  CD2 HSD X 124      73.119  10.814  82.672  0.00  0.00           C
ATOM   1997  HD2 HSD X 124      72.107  10.507  82.910  0.00  0.00           H
ATOM   1998  C   HSD X 124      72.503  11.859  79.332  0.00  0.00           C
ATOM   1999  O   HSD X 124      71.842  10.922  79.829  0.00  0.00           O
ATOM   2000  N   SER X 125      73.029  11.725  78.077  0.00  0.00           N
ATOM   2001  HN  SER X 125      73.680  12.417  77.774  0.00  0.00           H
ATOM   2002  CA  SER X 125      72.617  10.768  77.066  0.00  0.00           C
ATOM   2003  HA  SER X 125      72.104   9.952  77.551  0.00  0.00           H
ATOM   2004  CB  SER X 125      71.659  11.464  76.017  0.00  0.00           C
ATOM   2005  HB1 SER X 125      71.356  10.739  75.231  0.00  0.00           H
ATOM   2006  HB2 SER X 125      70.694  11.803  76.451  0.00  0.00           H
ATOM   2007  OG  SER X 125      72.228  12.649  75.480  0.00  0.00           O
ATOM   2008  HG1 SER X 125      72.254  12.552  74.525  0.00  0.00           H
ATOM   2009  C   SER X 125      73.873  10.200  76.472  0.00  0.00           C
ATOM   2010  O   SER X 125      75.027  10.658  76.724  0.00  0.00           O
ATOM   2011  N   LEU X 126      73.735   9.145  75.596  0.00  0.00           N
ATOM   2012  HN  LEU X 126      72.834   8.744  75.453  0.00  0.00           H
ATOM   2013  CA  LEU X 126      74.888   8.596  74.965  0.00  0.00           C
ATOM   2014  HA  LEU X 126      75.774   8.546  75.581  0.00  0.00           H
ATOM   2015  CB  LEU X 126      74.615   7.149  74.314  0.00  0.00           C
ATOM   2016  HB1 LEU X 126      73.792   7.370  73.602  0.00  0.00           H
ATOM   2017  HB2 LEU X 126      75.467   6.810  73.686  0.00  0.00           H
ATOM   2018  CG  LEU X 126      74.199   5.931  75.200  0.00  0.00           C
ATOM   2019  HG  LEU X 126      73.284   6.277  75.728  0.00  0.00           H
ATOM   2020  CD1 LEU X 126      74.033   4.761  74.285  0.00  0.00           C
ATOM   2021 HD11 LEU X 126      75.069   4.498  73.982  0.00  0.00           H
ATOM   2022 HD12 LEU X 126      73.784   3.841  74.857  0.00  0.00           H
ATOM   2023 HD13 LEU X 126      73.380   4.895  73.396  0.00  0.00           H
ATOM   2024  CD2 LEU X 126      75.344   5.561  76.141  0.00  0.00           C
ATOM   2025 HD21 LEU X 126      76.316   5.407  75.625  0.00  0.00           H
ATOM   2026 HD22 LEU X 126      75.405   6.314  76.955  0.00  0.00           H
ATOM   2027 HD23 LEU X 126      75.095   4.578  76.593  0.00  0.00           H
ATOM   2028  C   LEU X 126      75.398   9.549  73.901  0.00  0.00           C
ATOM   2029  O   LEU X 126      76.622   9.799  73.913  0.00  0.00           O
ATOM   2030  N   TYR X 127      74.458  10.110  73.065  0.00  0.00           N
ATOM   2031  HN  TYR X 127      73.547   9.705  73.043  0.00  0.00           H
ATOM   2032  CA  TYR X 127      74.799  11.171  72.105  0.00  0.00           C
ATOM   2033  HA  TYR X 127      75.802  11.554  72.228  0.00  0.00           H
ATOM   2034  CB  TYR X 127      74.415  10.723  70.616  0.00  0.00           C
ATOM   2035  HB1 TYR X 127      73.334  10.472  70.642  0.00  0.00           H
ATOM   2036  HB2 TYR X 127      74.569  11.571  69.915  0.00  0.00           H
ATOM   2037  CG  TYR X 127      75.253   9.571  70.109  0.00  0.00           C
ATOM   2038  CD1 TYR X 127      74.852   8.249  70.453  0.00  0.00           C
ATOM   2039  HD1 TYR X 127      73.948   7.982  70.980  0.00  0.00           H
ATOM   2040  CE1 TYR X 127      75.637   7.143  70.013  0.00  0.00           C
ATOM   2041  HE1 TYR X 127      75.341   6.163  70.358  0.00  0.00           H
ATOM   2042  CZ  TYR X 127      76.689   7.283  69.188  0.00  0.00           C
ATOM   2043  OH  TYR X 127      77.436   6.325  68.595  0.00  0.00           O
ATOM   2044  HH  TYR X 127      78.193   6.754  68.188  0.00  0.00           H
ATOM   2045  CD2 TYR X 127      76.456   9.749  69.404  0.00  0.00           C
ATOM   2046  HD2 TYR X 127      76.776  10.730  69.083  0.00  0.00           H
ATOM   2047  CE2 TYR X 127      77.044   8.591  68.805  0.00  0.00           C
ATOM   2048  HE2 TYR X 127      77.882   8.753  68.144  0.00  0.00           H
ATOM   2049  C   TYR X 127      73.962  12.310  72.470  0.00  0.00           C
ATOM   2050  O   TYR X 127      72.789  12.123  72.827  0.00  0.00           O
ATOM   2051  N   ASP X 128      74.469  13.515  72.358  0.00  0.00           N
ATOM   2052  HN  ASP X 128      75.404  13.649  72.037  0.00  0.00           H
ATOM   2053  CA  ASP X 128      73.687  14.707  72.833  0.00  0.00           C
ATOM   2054  HA  ASP X 128      73.323  14.491  73.827  0.00  0.00           H
ATOM   2055  CB  ASP X 128      74.602  15.935  72.793  0.00  0.00           C
ATOM   2056  HB1 ASP X 128      75.080  16.141  71.811  0.00  0.00           H
ATOM   2057  HB2 ASP X 128      74.006  16.841  73.033  0.00  0.00           H
ATOM   2058  CG  ASP X 128      75.624  15.820  73.924  0.00  0.00           C
ATOM   2059  OD1 ASP X 128      76.852  15.906  73.621  0.00  0.00           O
ATOM   2060  OD2 ASP X 128      75.253  15.601  75.106  0.00  0.00           O
ATOM   2061  C   ASP X 128      72.474  14.955  72.016  0.00  0.00           C
ATOM   2062  O   ASP X 128      72.392  14.987  70.818  0.00  0.00           O
ATOM   2063  N   THR X 129      71.375  15.251  72.683  0.00  0.00           N
ATOM   2064  HN  THR X 129      71.350  15.236  73.680  0.00  0.00           H
ATOM   2065  CA  THR X 129      70.010  15.388  72.203  0.00  0.00           C
ATOM   2066  HA  THR X 129      69.651  14.515  71.678  0.00  0.00           H
ATOM   2067  CB  THR X 129      69.017  15.532  73.276  0.00  0.00           C
ATOM   2068  HB  THR X 129      69.197  16.324  74.034  0.00  0.00           H
ATOM   2069  OG1 THR X 129      68.931  14.296  74.033  0.00  0.00           O
ATOM   2070  HG1 THR X 129      68.637  13.597  73.444  0.00  0.00           H
ATOM   2071  CG2 THR X 129      67.630  15.747  72.691  0.00  0.00           C
ATOM   2072 HG21 THR X 129      66.904  15.341  73.428  0.00  0.00           H
ATOM   2073 HG22 THR X 129      67.357  16.819  72.585  0.00  0.00           H
ATOM   2074 HG23 THR X 129      67.448  15.146  71.775  0.00  0.00           H
ATOM   2075  C   THR X 129      69.809  16.455  71.174  0.00  0.00           C
ATOM   2076  O   THR X 129      69.248  16.352  70.136  0.00  0.00           O
ATOM   2077  N   GLN X 130      70.498  17.602  71.307  0.00  0.00           N
ATOM   2078  HN  GLN X 130      71.007  17.733  72.154  0.00  0.00           H
ATOM   2079  CA  GLN X 130      70.368  18.664  70.427  0.00  0.00           C
ATOM   2080  HA  GLN X 130      69.357  18.780  70.065  0.00  0.00           H
ATOM   2081  CB  GLN X 130      70.707  20.028  71.148  0.00  0.00           C
ATOM   2082  HB1 GLN X 130      71.676  19.909  71.677  0.00  0.00           H
ATOM   2083  HB2 GLN X 130      70.900  20.812  70.385  0.00  0.00           H
ATOM   2084  CG  GLN X 130      69.599  20.618  72.076  0.00  0.00           C
ATOM   2085  HG1 GLN X 130      69.808  20.252  73.104  0.00  0.00           H
ATOM   2086  HG2 GLN X 130      69.679  21.723  72.151  0.00  0.00           H
ATOM   2087  CD  GLN X 130      68.109  20.379  71.593  0.00  0.00           C
ATOM   2088  OE1 GLN X 130      67.783  20.839  70.485  0.00  0.00           O
ATOM   2089  NE2 GLN X 130      67.272  19.608  72.384  0.00  0.00           N
ATOM   2090 HE21 GLN X 130      66.420  19.396  71.907  0.00  0.00           H
ATOM   2091 HE22 GLN X 130      67.665  19.053  73.118  0.00  0.00           H
ATOM   2092  C   GLN X 130      71.102  18.561  69.136  0.00  0.00           C
ATOM   2093  O   GLN X 130      70.707  19.051  68.074  0.00  0.00           O
ATOM   2094  N   ARG X 131      72.143  17.668  69.174  0.00  0.00           N
ATOM   2095  HN  ARG X 131      72.275  17.228  70.058  0.00  0.00           H
ATOM   2096  CA  ARG X 131      73.038  17.308  68.104  0.00  0.00           C
ATOM   2097  HA  ARG X 131      73.286  18.248  67.634  0.00  0.00           H
ATOM   2098  CB  ARG X 131      74.403  16.635  68.604  0.00  0.00           C
ATOM   2099  HB1 ARG X 131      74.153  15.790  69.281  0.00  0.00           H
ATOM   2100  HB2 ARG X 131      74.950  16.319  67.690  0.00  0.00           H
ATOM   2101  CG  ARG X 131      75.208  17.607  69.512  0.00  0.00           C
ATOM   2102  HG1 ARG X 131      74.660  17.742  70.469  0.00  0.00           H
ATOM   2103  HG2 ARG X 131      76.162  17.116  69.799  0.00  0.00           H
ATOM   2104  CD  ARG X 131      75.598  18.993  68.920  0.00  0.00           C
ATOM   2105  HD1 ARG X 131      74.713  19.652  68.792  0.00  0.00           H
ATOM   2106  HD2 ARG X 131      76.329  19.482  69.599  0.00  0.00           H
ATOM   2107  NE  ARG X 131      76.195  18.689  67.604  0.00  0.00           N
ATOM   2108  HE  ARG X 131      76.629  17.802  67.442  0.00  0.00           H
ATOM   2109  CZ  ARG X 131      75.651  19.080  66.447  0.00  0.00           C
ATOM   2110  NH1 ARG X 131      75.170  20.300  66.243  0.00  0.00           N
ATOM   2111 HH11 ARG X 131      74.624  20.508  65.432  0.00  0.00           H
ATOM   2112 HH12 ARG X 131      75.401  21.031  66.886  0.00  0.00           H
ATOM   2113  NH2 ARG X 131      75.467  18.265  65.400  0.00  0.00           N
ATOM   2114 HH21 ARG X 131      75.246  18.635  64.497  0.00  0.00           H
ATOM   2115 HH22 ARG X 131      75.727  17.299  65.401  0.00  0.00           H
ATOM   2116  C   ARG X 131      72.418  16.427  67.114  0.00  0.00           C
ATOM   2117  O   ARG X 131      72.646  16.608  65.911  0.00  0.00           O
ATOM   2118  N   ILE X 132      71.580  15.437  67.599  0.00  0.00           N
ATOM   2119  HN  ILE X 132      71.596  15.197  68.567  0.00  0.00           H
ATOM   2120  CA  ILE X 132      70.736  14.674  66.680  0.00  0.00           C
ATOM   2121  HA  ILE X 132      71.414  14.321  65.916  0.00  0.00           H
ATOM   2122  CB  ILE X 132      69.974  13.462  67.402  0.00  0.00           C
ATOM   2123  HB  ILE X 132      69.252  13.900  68.124  0.00  0.00           H
ATOM   2124  CG2 ILE X 132      69.247  12.632  66.257  0.00  0.00           C
ATOM   2125 HG21 ILE X 132      68.499  13.271  65.741  0.00  0.00           H
ATOM   2126 HG22 ILE X 132      69.847  12.196  65.429  0.00  0.00           H
ATOM   2127 HG23 ILE X 132      68.984  11.696  66.792  0.00  0.00           H
ATOM   2128  CG1 ILE X 132      71.084  12.606  68.114  0.00  0.00           C
ATOM   2129 HG11 ILE X 132      71.624  13.281  68.811  0.00  0.00           H
ATOM   2130 HG12 ILE X 132      70.529  11.804  68.646  0.00  0.00           H
ATOM   2131  CD  ILE X 132      72.064  11.800  67.178  0.00  0.00           C
ATOM   2132  HD1 ILE X 132      72.930  11.400  67.747  0.00  0.00           H
ATOM   2133  HD2 ILE X 132      71.569  11.006  66.580  0.00  0.00           H
ATOM   2134  HD3 ILE X 132      72.481  12.488  66.412  0.00  0.00           H
ATOM   2135  C   ILE X 132      69.727  15.563  65.926  0.00  0.00           C
ATOM   2136  O   ILE X 132      69.452  15.504  64.728  0.00  0.00           O
ATOM   2137  N   LEU X 133      69.102  16.493  66.667  0.00  0.00           N
ATOM   2138  HN  LEU X 133      69.320  16.513  67.640  0.00  0.00           H
ATOM   2139  CA  LEU X 133      68.086  17.397  66.147  0.00  0.00           C
ATOM   2140  HA  LEU X 133      67.327  16.908  65.555  0.00  0.00           H
ATOM   2141  CB  LEU X 133      67.322  17.948  67.382  0.00  0.00           C
ATOM   2142  HB1 LEU X 133      67.980  18.524  68.066  0.00  0.00           H
ATOM   2143  HB2 LEU X 133      66.539  18.621  66.972  0.00  0.00           H
ATOM   2144  CG  LEU X 133      66.526  16.951  68.313  0.00  0.00           C
ATOM   2145  HG  LEU X 133      67.178  16.064  68.464  0.00  0.00           H
ATOM   2146  CD1 LEU X 133      66.152  17.618  69.618  0.00  0.00           C
ATOM   2147 HD11 LEU X 133      65.574  18.564  69.551  0.00  0.00           H
ATOM   2148 HD12 LEU X 133      65.572  16.890  70.225  0.00  0.00           H
ATOM   2149 HD13 LEU X 133      67.028  17.852  70.259  0.00  0.00           H
ATOM   2150  CD2 LEU X 133      65.225  16.390  67.727  0.00  0.00           C
ATOM   2151 HD21 LEU X 133      65.382  15.661  66.903  0.00  0.00           H
ATOM   2152 HD22 LEU X 133      64.726  15.757  68.491  0.00  0.00           H
ATOM   2153 HD23 LEU X 133      64.505  17.137  67.330  0.00  0.00           H
ATOM   2154  C   LEU X 133      68.594  18.415  65.148  0.00  0.00           C
ATOM   2155  O   LEU X 133      67.976  18.657  64.058  0.00  0.00           O
ATOM   2156  N   ASP X 134      69.883  18.934  65.325  0.00  0.00           N
ATOM   2157  HN  ASP X 134      70.478  18.732  66.100  0.00  0.00           H
ATOM   2158  CA  ASP X 134      70.548  19.790  64.385  0.00  0.00           C
ATOM   2159  HA  ASP X 134      69.863  20.624  64.361  0.00  0.00           H
ATOM   2160  CB  ASP X 134      71.895  20.300  64.939  0.00  0.00           C
ATOM   2161  HB1 ASP X 134      71.731  20.768  65.933  0.00  0.00           H
ATOM   2162  HB2 ASP X 134      72.514  19.379  64.998  0.00  0.00           H
ATOM   2163  CG  ASP X 134      72.537  21.352  64.055  0.00  0.00           C
ATOM   2164  OD1 ASP X 134      73.787  21.561  64.244  0.00  0.00           O
ATOM   2165  OD2 ASP X 134      71.896  22.108  63.225  0.00  0.00           O
ATOM   2166  C   ASP X 134      70.649  19.118  63.058  0.00  0.00           C
ATOM   2167  O   ASP X 134      70.286  19.794  62.085  0.00  0.00           O
ATOM   2168  N   ILE X 135      71.134  17.919  62.915  0.00  0.00           N
ATOM   2169  HN  ILE X 135      71.374  17.361  63.706  0.00  0.00           H
ATOM   2170  CA  ILE X 135      71.543  17.227  61.640  0.00  0.00           C
ATOM   2171  HA  ILE X 135      72.157  17.803  60.964  0.00  0.00           H
ATOM   2172  CB  ILE X 135      72.344  15.969  61.881  0.00  0.00           C
ATOM   2173  HB  ILE X 135      71.693  15.320  62.504  0.00  0.00           H
ATOM   2174  CG2 ILE X 135      72.710  15.204  60.608  0.00  0.00           C
ATOM   2175 HG21 ILE X 135      73.279  15.872  59.926  0.00  0.00           H
ATOM   2176 HG22 ILE X 135      73.237  14.256  60.849  0.00  0.00           H
ATOM   2177 HG23 ILE X 135      71.820  14.907  60.014  0.00  0.00           H
ATOM   2178  CG1 ILE X 135      73.681  16.360  62.749  0.00  0.00           C
ATOM   2179 HG11 ILE X 135      74.298  16.920  62.014  0.00  0.00           H
ATOM   2180 HG12 ILE X 135      73.481  17.047  63.599  0.00  0.00           H
ATOM   2181  CD  ILE X 135      74.522  15.173  63.348  0.00  0.00           C
ATOM   2182  HD1 ILE X 135      75.179  14.813  62.527  0.00  0.00           H
ATOM   2183  HD2 ILE X 135      75.221  15.534  64.133  0.00  0.00           H
ATOM   2184  HD3 ILE X 135      73.888  14.310  63.644  0.00  0.00           H
ATOM   2185  C   ILE X 135      70.293  16.955  60.802  0.00  0.00           C
ATOM   2186  O   ILE X 135      70.286  16.870  59.612  0.00  0.00           O
ATOM   2187  N   ASN X 136      69.149  16.780  61.472  0.00  0.00           N
ATOM   2188  HN  ASN X 136      69.107  16.799  62.468  0.00  0.00           H
ATOM   2189  CA  ASN X 136      67.827  16.489  60.840  0.00  0.00           C
ATOM   2190  HA  ASN X 136      67.922  16.015  59.874  0.00  0.00           H
ATOM   2191  CB  ASN X 136      67.064  15.586  61.833  0.00  0.00           C
ATOM   2192  HB1 ASN X 136      67.850  14.880  62.176  0.00  0.00           H
ATOM   2193  HB2 ASN X 136      66.729  16.190  62.703  0.00  0.00           H
ATOM   2194  CG  ASN X 136      65.948  14.673  61.228  0.00  0.00           C
ATOM   2195  OD1 ASN X 136      66.107  13.942  60.259  0.00  0.00           O
ATOM   2196  ND2 ASN X 136      64.765  14.820  61.767  0.00  0.00           N
ATOM   2197 HD21 ASN X 136      63.958  14.259  61.585  0.00  0.00           H
ATOM   2198 HD22 ASN X 136      64.789  15.187  62.696  0.00  0.00           H
ATOM   2199  C   ASN X 136      66.997  17.789  60.688  0.00  0.00           C
ATOM   2200  O   ASN X 136      65.842  17.779  60.321  0.00  0.00           O
ATOM   2201  N   GLY X 137      67.608  18.980  60.898  0.00  0.00           N
ATOM   2202  HN  GLY X 137      68.547  18.959  61.233  0.00  0.00           H
ATOM   2203  CA  GLY X 137      67.024  20.234  60.374  0.00  0.00           C
ATOM   2204  HA1 GLY X 137      66.398  19.973  59.533  0.00  0.00           H
ATOM   2205  HA2 GLY X 137      67.887  20.838  60.135  0.00  0.00           H
ATOM   2206  C   GLY X 137      66.329  21.023  61.407  0.00  0.00           C
ATOM   2207  O   GLY X 137      65.674  21.983  61.136  0.00  0.00           O
ATOM   2208  N   GLY X 138      66.440  20.530  62.679  0.00  0.00           N
ATOM   2209  HN  GLY X 138      66.942  19.722  62.977  0.00  0.00           H
ATOM   2210  CA  GLY X 138      65.747  21.143  63.875  0.00  0.00           C
ATOM   2211  HA1 GLY X 138      65.254  22.093  63.730  0.00  0.00           H
ATOM   2212  HA2 GLY X 138      66.553  21.268  64.583  0.00  0.00           H
ATOM   2213  C   GLY X 138      64.636  20.136  64.356  0.00  0.00           C
ATOM   2214  O   GLY X 138      63.795  20.582  65.124  0.00  0.00           O
ATOM   2215  N   SER X 139      64.533  18.974  63.739  0.00  0.00           N
ATOM   2216  HN  SER X 139      65.111  18.516  63.067  0.00  0.00           H
ATOM   2217  CA  SER X 139      63.328  18.240  64.025  0.00  0.00           C
ATOM   2218  HA  SER X 139      62.704  18.721  64.764  0.00  0.00           H
ATOM   2219  CB  SER X 139      62.656  18.129  62.578  0.00  0.00           C
ATOM   2220  HB1 SER X 139      62.566  19.169  62.200  0.00  0.00           H
ATOM   2221  HB2 SER X 139      63.300  17.462  61.965  0.00  0.00           H
ATOM   2222  OG  SER X 139      61.359  17.474  62.552  0.00  0.00           O
ATOM   2223  HG1 SER X 139      60.719  18.139  62.815  0.00  0.00           H
ATOM   2224  C   SER X 139      63.541  16.811  64.509  0.00  0.00           C
ATOM   2225  O   SER X 139      64.631  16.258  64.314  0.00  0.00           O
ATOM   2226  N   PRO X 140      62.631  16.132  65.287  0.00  0.00           N
ATOM   2227  CD  PRO X 140      61.416  16.749  65.900  0.00  0.00           C
ATOM   2228  HD1 PRO X 140      60.831  17.263  65.107  0.00  0.00           H
ATOM   2229  HD2 PRO X 140      61.665  17.547  66.631  0.00  0.00           H
ATOM   2230  CA  PRO X 140      62.842  14.771  65.794  0.00  0.00           C
ATOM   2231  HA  PRO X 140      63.839  14.755  66.211  0.00  0.00           H
ATOM   2232  CB  PRO X 140      61.780  14.556  66.882  0.00  0.00           C
ATOM   2233  HB1 PRO X 140      62.179  14.792  67.892  0.00  0.00           H
ATOM   2234  HB2 PRO X 140      61.369  13.524  66.861  0.00  0.00           H
ATOM   2235  CG  PRO X 140      60.702  15.544  66.597  0.00  0.00           C
ATOM   2236  HG1 PRO X 140      60.236  15.877  67.549  0.00  0.00           H
ATOM   2237  HG2 PRO X 140      59.979  15.054  65.909  0.00  0.00           H
ATOM   2238  C   PRO X 140      62.648  13.717  64.688  0.00  0.00           C
ATOM   2239  O   PRO X 140      61.579  13.821  64.054  0.00  0.00           O
ATOM   2240  N   PRO X 141      63.593  12.814  64.425  0.00  0.00           N
ATOM   2241  CD  PRO X 141      64.903  12.781  65.034  0.00  0.00           C
ATOM   2242  HD1 PRO X 141      64.663  12.317  66.015  0.00  0.00           H
ATOM   2243  HD2 PRO X 141      65.499  13.714  65.135  0.00  0.00           H
ATOM   2244  CA  PRO X 141      63.365  11.613  63.651  0.00  0.00           C
ATOM   2245  HA  PRO X 141      63.177  11.979  62.653  0.00  0.00           H
ATOM   2246  CB  PRO X 141      64.694  10.747  63.859  0.00  0.00           C
ATOM   2247  HB1 PRO X 141      64.753  10.110  62.951  0.00  0.00           H
ATOM   2248  HB2 PRO X 141      64.477  10.023  64.674  0.00  0.00           H
ATOM   2249  CG  PRO X 141      65.749  11.780  64.301  0.00  0.00           C
ATOM   2250  HG1 PRO X 141      66.022  12.413  63.430  0.00  0.00           H
ATOM   2251  HG2 PRO X 141      66.695  11.540  64.831  0.00  0.00           H
ATOM   2252  C   PRO X 141      62.169  10.741  63.930  0.00  0.00           C
ATOM   2253  O   PRO X 141      61.970  10.379  65.023  0.00  0.00           O
ATOM   2254  N   LEU X 142      61.349  10.349  62.910  0.00  0.00           N
ATOM   2255  HN  LEU X 142      61.665  10.340  61.965  0.00  0.00           H
ATOM   2256  CA  LEU X 142      60.076   9.706  63.126  0.00  0.00           C
ATOM   2257  HA  LEU X 142      59.710   9.766  64.141  0.00  0.00           H
ATOM   2258  CB  LEU X 142      59.027  10.336  62.189  0.00  0.00           C
ATOM   2259  HB1 LEU X 142      59.567  11.062  61.544  0.00  0.00           H
ATOM   2260  HB2 LEU X 142      58.521   9.712  61.421  0.00  0.00           H
ATOM   2261  CG  LEU X 142      57.902  11.224  62.929  0.00  0.00           C
ATOM   2262  HG  LEU X 142      57.522  10.566  63.740  0.00  0.00           H
ATOM   2263  CD1 LEU X 142      58.527  12.513  63.452  0.00  0.00           C
ATOM   2264 HD11 LEU X 142      57.730  13.101  63.957  0.00  0.00           H
ATOM   2265 HD12 LEU X 142      59.282  12.071  64.136  0.00  0.00           H
ATOM   2266 HD13 LEU X 142      58.980  13.098  62.624  0.00  0.00           H
ATOM   2267  CD2 LEU X 142      56.732  11.573  61.935  0.00  0.00           C
ATOM   2268 HD21 LEU X 142      56.051  12.348  62.348  0.00  0.00           H
ATOM   2269 HD22 LEU X 142      57.113  11.921  60.951  0.00  0.00           H
ATOM   2270 HD23 LEU X 142      56.208  10.608  61.765  0.00  0.00           H
ATOM   2271  C   LEU X 142      60.186   8.201  62.778  0.00  0.00           C
ATOM   2272  O   LEU X 142      59.216   7.460  62.640  0.00  0.00           O
ATOM   2273  N   THR X 143      61.431   7.808  62.613  0.00  0.00           N
ATOM   2274  HN  THR X 143      62.187   8.435  62.444  0.00  0.00           H
ATOM   2275  CA  THR X 143      61.823   6.358  62.592  0.00  0.00           C
ATOM   2276  HA  THR X 143      61.342   5.874  63.430  0.00  0.00           H
ATOM   2277  CB  THR X 143      61.406   5.537  61.388  0.00  0.00           C
ATOM   2278  HB  THR X 143      60.299   5.624  61.426  0.00  0.00           H
ATOM   2279  OG1 THR X 143      61.756   4.158  61.433  0.00  0.00           O
ATOM   2280  HG1 THR X 143      60.946   3.706  61.184  0.00  0.00           H
ATOM   2281  CG2 THR X 143      61.923   6.181  60.135  0.00  0.00           C
ATOM   2282 HG21 THR X 143      61.570   7.233  60.091  0.00  0.00           H
ATOM   2283 HG22 THR X 143      63.021   6.201  59.966  0.00  0.00           H
ATOM   2284 HG23 THR X 143      61.472   5.614  59.293  0.00  0.00           H
ATOM   2285  C   THR X 143      63.344   6.192  62.884  0.00  0.00           C
ATOM   2286  O   THR X 143      64.183   7.021  62.607  0.00  0.00           O
ATOM   2287  N   TYR X 144      63.557   5.094  63.638  0.00  0.00           N
ATOM   2288  HN  TYR X 144      62.704   4.677  63.942  0.00  0.00           H
ATOM   2289  CA  TYR X 144      64.792   4.520  64.208  0.00  0.00           C
ATOM   2290  HA  TYR X 144      65.185   5.171  64.976  0.00  0.00           H
ATOM   2291  CB  TYR X 144      64.543   3.255  65.018  0.00  0.00           C
ATOM   2292  HB1 TYR X 144      63.829   3.395  65.858  0.00  0.00           H
ATOM   2293  HB2 TYR X 144      64.160   2.486  64.314  0.00  0.00           H
ATOM   2294  CG  TYR X 144      65.731   2.495  65.592  0.00  0.00           C
ATOM   2295  CD1 TYR X 144      66.526   3.215  66.509  0.00  0.00           C
ATOM   2296  HD1 TYR X 144      66.335   4.255  66.729  0.00  0.00           H
ATOM   2297  CE1 TYR X 144      67.691   2.617  67.068  0.00  0.00           C
ATOM   2298  HE1 TYR X 144      68.372   3.080  67.767  0.00  0.00           H
ATOM   2299  CZ  TYR X 144      67.950   1.265  66.745  0.00  0.00           C
ATOM   2300  OH  TYR X 144      69.136   0.706  67.310  0.00  0.00           O
ATOM   2301  HH  TYR X 144      69.161  -0.250  67.225  0.00  0.00           H
ATOM   2302  CD2 TYR X 144      66.050   1.172  65.283  0.00  0.00           C
ATOM   2303  HD2 TYR X 144      65.541   0.551  64.560  0.00  0.00           H
ATOM   2304  CE2 TYR X 144      67.096   0.576  65.916  0.00  0.00           C
ATOM   2305  HE2 TYR X 144      67.235  -0.494  65.889  0.00  0.00           H
ATOM   2306  C   TYR X 144      65.825   4.366  63.111  0.00  0.00           C
ATOM   2307  O   TYR X 144      67.064   4.497  63.315  0.00  0.00           O
ATOM   2308  N   LYS X 145      65.399   4.023  61.931  0.00  0.00           N
ATOM   2309  HN  LYS X 145      64.450   3.830  61.691  0.00  0.00           H
ATOM   2310  CA  LYS X 145      66.243   4.058  60.729  0.00  0.00           C
ATOM   2311  HA  LYS X 145      67.058   3.355  60.817  0.00  0.00           H
ATOM   2312  CB  LYS X 145      65.320   3.700  59.481  0.00  0.00           C
ATOM   2313  HB1 LYS X 145      64.508   4.457  59.432  0.00  0.00           H
ATOM   2314  HB2 LYS X 145      65.952   3.684  58.567  0.00  0.00           H
ATOM   2315  CG  LYS X 145      64.550   2.306  59.511  0.00  0.00           C
ATOM   2316  HG1 LYS X 145      63.953   2.225  60.445  0.00  0.00           H
ATOM   2317  HG2 LYS X 145      63.962   2.263  58.570  0.00  0.00           H
ATOM   2318  CD  LYS X 145      65.544   1.103  59.397  0.00  0.00           C
ATOM   2319  HD1 LYS X 145      65.953   1.244  58.373  0.00  0.00           H
ATOM   2320  HD2 LYS X 145      66.347   1.291  60.141  0.00  0.00           H
ATOM   2321  CE  LYS X 145      64.917  -0.213  59.753  0.00  0.00           C
ATOM   2322  HE1 LYS X 145      65.647  -1.043  59.866  0.00  0.00           H
ATOM   2323  HE2 LYS X 145      64.337  -0.121  60.696  0.00  0.00           H
ATOM   2324  NZ  LYS X 145      64.081  -0.618  58.706  0.00  0.00           N
ATOM   2325  HZ1 LYS X 145      63.198  -0.077  58.600  0.00  0.00           H
ATOM   2326  HZ2 LYS X 145      64.548  -0.517  57.782  0.00  0.00           H
ATOM   2327  HZ3 LYS X 145      63.701  -1.577  58.837  0.00  0.00           H
ATOM   2328  C   LYS X 145      66.882   5.471  60.524  0.00  0.00           C
ATOM   2329  O   LYS X 145      68.093   5.485  60.320  0.00  0.00           O
ATOM   2330  N   ARG X 146      66.178   6.636  60.615  0.00  0.00           N
ATOM   2331  HN  ARG X 146      65.237   6.579  60.942  0.00  0.00           H
ATOM   2332  CA  ARG X 146      66.742   7.905  60.333  0.00  0.00           C
ATOM   2333  HA  ARG X 146      67.341   7.719  59.453  0.00  0.00           H
ATOM   2334  CB  ARG X 146      65.771   9.089  60.076  0.00  0.00           C
ATOM   2335  HB1 ARG X 146      65.174   8.820  59.179  0.00  0.00           H
ATOM   2336  HB2 ARG X 146      65.100   9.073  60.962  0.00  0.00           H
ATOM   2337  CG  ARG X 146      66.262  10.439  59.677  0.00  0.00           C
ATOM   2338  HG1 ARG X 146      65.376  11.108  59.649  0.00  0.00           H
ATOM   2339  HG2 ARG X 146      66.952  10.768  60.483  0.00  0.00           H
ATOM   2340  CD  ARG X 146      67.122  10.616  58.353  0.00  0.00           C
ATOM   2341  HD1 ARG X 146      68.014   9.953  58.338  0.00  0.00           H
ATOM   2342  HD2 ARG X 146      66.443  10.465  57.487  0.00  0.00           H
ATOM   2343  NE  ARG X 146      67.610  12.076  58.502  0.00  0.00           N
ATOM   2344  HE  ARG X 146      67.069  12.790  58.947  0.00  0.00           H
ATOM   2345  CZ  ARG X 146      68.808  12.525  58.222  0.00  0.00           C
ATOM   2346  NH1 ARG X 146      69.771  11.767  57.761  0.00  0.00           N
ATOM   2347 HH11 ARG X 146      70.643  12.227  57.592  0.00  0.00           H
ATOM   2348 HH12 ARG X 146      69.581  10.931  57.246  0.00  0.00           H
ATOM   2349  NH2 ARG X 146      69.061  13.825  58.383  0.00  0.00           N
ATOM   2350 HH21 ARG X 146      69.901  14.180  57.972  0.00  0.00           H
ATOM   2351 HH22 ARG X 146      68.295  14.445  58.216  0.00  0.00           H
ATOM   2352  C   ARG X 146      67.738   8.304  61.375  0.00  0.00           C
ATOM   2353  O   ARG X 146      68.787   8.859  61.144  0.00  0.00           O
ATOM   2354  N   PHE X 147      67.323   7.942  62.623  0.00  0.00           N
ATOM   2355  HN  PHE X 147      66.521   7.360  62.736  0.00  0.00           H
ATOM   2356  CA  PHE X 147      68.229   8.117  63.845  0.00  0.00           C
ATOM   2357  HA  PHE X 147      68.483   9.151  64.027  0.00  0.00           H
ATOM   2358  CB  PHE X 147      67.364   7.641  65.059  0.00  0.00           C
ATOM   2359  HB1 PHE X 147      66.602   8.448  65.107  0.00  0.00           H
ATOM   2360  HB2 PHE X 147      66.877   6.667  64.839  0.00  0.00           H
ATOM   2361  CG  PHE X 147      68.111   7.414  66.322  0.00  0.00           C
ATOM   2362  CD1 PHE X 147      68.759   6.195  66.513  0.00  0.00           C
ATOM   2363  HD1 PHE X 147      68.575   5.439  65.764  0.00  0.00           H
ATOM   2364  CE1 PHE X 147      69.621   5.992  67.537  0.00  0.00           C
ATOM   2365  HE1 PHE X 147      70.206   5.084  67.561  0.00  0.00           H
ATOM   2366  CZ  PHE X 147      69.863   7.011  68.457  0.00  0.00           C
ATOM   2367  HZ  PHE X 147      70.598   6.868  69.235  0.00  0.00           H
ATOM   2368  CD2 PHE X 147      68.286   8.405  67.322  0.00  0.00           C
ATOM   2369  HD2 PHE X 147      67.785   9.359  67.247  0.00  0.00           H
ATOM   2370  CE2 PHE X 147      69.092   8.193  68.393  0.00  0.00           C
ATOM   2371  HE2 PHE X 147      69.369   9.009  69.045  0.00  0.00           H
ATOM   2372  C   PHE X 147      69.586   7.436  63.693  0.00  0.00           C
ATOM   2373  O   PHE X 147      70.641   8.044  63.942  0.00  0.00           O
ATOM   2374  N   LEU X 148      69.619   6.160  63.271  0.00  0.00           N
ATOM   2375  HN  LEU X 148      68.770   5.638  63.280  0.00  0.00           H
ATOM   2376  CA  LEU X 148      70.876   5.463  62.968  0.00  0.00           C
ATOM   2377  HA  LEU X 148      71.559   5.529  63.802  0.00  0.00           H
ATOM   2378  CB  LEU X 148      70.685   3.948  62.803  0.00  0.00           C
ATOM   2379  HB1 LEU X 148      69.919   3.681  62.044  0.00  0.00           H
ATOM   2380  HB2 LEU X 148      71.649   3.433  62.603  0.00  0.00           H
ATOM   2381  CG  LEU X 148      70.176   3.158  64.010  0.00  0.00           C
ATOM   2382  HG  LEU X 148      69.150   3.511  64.252  0.00  0.00           H
ATOM   2383  CD1 LEU X 148      69.997   1.654  63.732  0.00  0.00           C
ATOM   2384 HD11 LEU X 148      70.983   1.201  63.492  0.00  0.00           H
ATOM   2385 HD12 LEU X 148      69.501   1.152  64.590  0.00  0.00           H
ATOM   2386 HD13 LEU X 148      69.396   1.574  62.802  0.00  0.00           H
ATOM   2387  CD2 LEU X 148      71.123   3.318  65.228  0.00  0.00           C
ATOM   2388 HD21 LEU X 148      71.380   4.361  65.513  0.00  0.00           H
ATOM   2389 HD22 LEU X 148      70.645   2.870  66.125  0.00  0.00           H
ATOM   2390 HD23 LEU X 148      72.038   2.701  65.097  0.00  0.00           H
ATOM   2391  C   LEU X 148      71.550   6.045  61.728  0.00  0.00           C
ATOM   2392  O   LEU X 148      72.776   6.108  61.692  0.00  0.00           O
ATOM   2393  N   HSD X 149      70.785   6.604  60.760  0.00  0.00           N
ATOM   2394  HN  HSD X 149      69.789   6.581  60.725  0.00  0.00           H
ATOM   2395  CA  HSD X 149      71.431   7.331  59.683  0.00  0.00           C
ATOM   2396  HA  HSD X 149      72.195   6.730  59.212  0.00  0.00           H
ATOM   2397  CB  HSD X 149      70.432   7.576  58.525  0.00  0.00           C
ATOM   2398  HB1 HSD X 149      69.620   8.311  58.710  0.00  0.00           H
ATOM   2399  HB2 HSD X 149      71.019   8.162  57.786  0.00  0.00           H
ATOM   2400  ND1 HSD X 149      70.841   5.398  57.459  0.00  0.00           N
ATOM   2401  HD1 HSD X 149      71.822   5.571  57.546  0.00  0.00           H
ATOM   2402  CG  HSD X 149      70.060   6.395  57.857  0.00  0.00           C
ATOM   2403  CE1 HSD X 149      70.138   4.460  56.823  0.00  0.00           C
ATOM   2404  HE1 HSD X 149      70.561   3.587  56.326  0.00  0.00           H
ATOM   2405  NE2 HSD X 149      68.862   4.777  56.782  0.00  0.00           N
ATOM   2406  CD2 HSD X 149      68.814   6.052  57.406  0.00  0.00           C
ATOM   2407  HD2 HSD X 149      67.881   6.602  57.439  0.00  0.00           H
ATOM   2408  C   HSD X 149      72.160   8.592  60.083  0.00  0.00           C
ATOM   2409  O   HSD X 149      73.238   8.852  59.541  0.00  0.00           O
ATOM   2410  N   ILE X 150      71.707   9.298  61.188  0.00  0.00           N
ATOM   2411  HN  ILE X 150      71.005   8.876  61.756  0.00  0.00           H
ATOM   2412  CA  ILE X 150      72.396  10.384  61.786  0.00  0.00           C
ATOM   2413  HA  ILE X 150      72.856  11.025  61.049  0.00  0.00           H
ATOM   2414  CB  ILE X 150      71.298  11.142  62.597  0.00  0.00           C
ATOM   2415  HB  ILE X 150      70.698  10.513  63.289  0.00  0.00           H
ATOM   2416  CG2 ILE X 150      72.107  12.229  63.444  0.00  0.00           C
ATOM   2417 HG21 ILE X 150      72.986  12.668  62.924  0.00  0.00           H
ATOM   2418 HG22 ILE X 150      71.374  12.984  63.800  0.00  0.00           H
ATOM   2419 HG23 ILE X 150      72.584  11.713  64.305  0.00  0.00           H
ATOM   2420  CG1 ILE X 150      70.311  11.973  61.618  0.00  0.00           C
ATOM   2421 HG11 ILE X 150      70.763  12.761  60.979  0.00  0.00           H
ATOM   2422 HG12 ILE X 150      70.051  11.215  60.849  0.00  0.00           H
ATOM   2423  CD  ILE X 150      68.966  12.392  62.251  0.00  0.00           C
ATOM   2424  HD1 ILE X 150      69.205  13.039  63.122  0.00  0.00           H
ATOM   2425  HD2 ILE X 150      68.241  12.915  61.591  0.00  0.00           H
ATOM   2426  HD3 ILE X 150      68.470  11.516  62.722  0.00  0.00           H
ATOM   2427  C   ILE X 150      73.538   9.889  62.682  0.00  0.00           C
ATOM   2428  O   ILE X 150      74.658  10.379  62.552  0.00  0.00           O
ATOM   2429  N   LEU X 151      73.356   8.853  63.512  0.00  0.00           N
ATOM   2430  HN  LEU X 151      72.515   8.318  63.545  0.00  0.00           H
ATOM   2431  CA  LEU X 151      74.327   8.267  64.333  0.00  0.00           C
ATOM   2432  HA  LEU X 151      74.776   9.017  64.967  0.00  0.00           H
ATOM   2433  CB  LEU X 151      73.977   7.197  65.395  0.00  0.00           C
ATOM   2434  HB1 LEU X 151      73.720   6.258  64.860  0.00  0.00           H
ATOM   2435  HB2 LEU X 151      74.893   7.010  65.996  0.00  0.00           H
ATOM   2436  CG  LEU X 151      72.949   7.421  66.466  0.00  0.00           C
ATOM   2437  HG  LEU X 151      71.937   7.414  66.007  0.00  0.00           H
ATOM   2438  CD1 LEU X 151      73.080   6.235  67.398  0.00  0.00           C
ATOM   2439 HD11 LEU X 151      74.149   6.103  67.671  0.00  0.00           H
ATOM   2440 HD12 LEU X 151      72.461   6.415  68.303  0.00  0.00           H
ATOM   2441 HD13 LEU X 151      72.775   5.301  66.880  0.00  0.00           H
ATOM   2442  CD2 LEU X 151      73.143   8.710  67.143  0.00  0.00           C
ATOM   2443 HD21 LEU X 151      74.135   8.815  67.633  0.00  0.00           H
ATOM   2444 HD22 LEU X 151      73.029   9.564  66.442  0.00  0.00           H
ATOM   2445 HD23 LEU X 151      72.406   8.853  67.961  0.00  0.00           H
ATOM   2446  C   LEU X 151      75.483   7.666  63.605  0.00  0.00           C
ATOM   2447  O   LEU X 151      76.620   7.659  64.075  0.00  0.00           O
ATOM   2448  N   SER X 152      75.278   7.235  62.363  0.00  0.00           N
ATOM   2449  HN  SER X 152      74.342   7.221  62.020  0.00  0.00           H
ATOM   2450  CA  SER X 152      76.377   6.815  61.463  0.00  0.00           C
ATOM   2451  HA  SER X 152      76.874   6.015  61.991  0.00  0.00           H
ATOM   2452  CB  SER X 152      75.929   6.309  60.057  0.00  0.00           C
ATOM   2453  HB1 SER X 152      76.706   5.575  59.754  0.00  0.00           H
ATOM   2454  HB2 SER X 152      74.941   5.802  60.090  0.00  0.00           H
ATOM   2455  OG  SER X 152      75.713   7.299  59.052  0.00  0.00           O
ATOM   2456  HG1 SER X 152      75.003   7.854  59.385  0.00  0.00           H
ATOM   2457  C   SER X 152      77.526   7.855  61.203  0.00  0.00           C
ATOM   2458  O   SER X 152      78.676   7.490  60.980  0.00  0.00           O
ATOM   2459  N   LEU X 153      77.284   9.154  61.244  0.00  0.00           N
ATOM   2460  HN  LEU X 153      76.372   9.529  61.392  0.00  0.00           H
ATOM   2461  CA  LEU X 153      78.296  10.190  60.921  0.00  0.00           C
ATOM   2462  HA  LEU X 153      79.104   9.747  60.358  0.00  0.00           H
ATOM   2463  CB  LEU X 153      77.704  11.192  59.888  0.00  0.00           C
ATOM   2464  HB1 LEU X 153      78.345  12.086  60.048  0.00  0.00           H
ATOM   2465  HB2 LEU X 153      77.841  10.918  58.820  0.00  0.00           H
ATOM   2466  CG  LEU X 153      76.208  11.455  59.858  0.00  0.00           C
ATOM   2467  HG  LEU X 153      75.563  10.560  59.987  0.00  0.00           H
ATOM   2468  CD1 LEU X 153      75.710  12.507  60.896  0.00  0.00           C
ATOM   2469 HD11 LEU X 153      76.202  12.371  61.883  0.00  0.00           H
ATOM   2470 HD12 LEU X 153      75.872  13.544  60.530  0.00  0.00           H
ATOM   2471 HD13 LEU X 153      74.645  12.305  61.138  0.00  0.00           H
ATOM   2472  CD2 LEU X 153      75.732  11.891  58.438  0.00  0.00           C
ATOM   2473 HD21 LEU X 153      76.304  12.820  58.228  0.00  0.00           H
ATOM   2474 HD22 LEU X 153      75.945  11.113  57.674  0.00  0.00           H
ATOM   2475 HD23 LEU X 153      74.635  12.049  58.370  0.00  0.00           H
ATOM   2476  C   LEU X 153      78.844  10.843  62.157  0.00  0.00           C
ATOM   2477  O   LEU X 153      79.731  11.681  62.025  0.00  0.00           O
ATOM   2478  N   LEU X 154      78.539  10.293  63.356  0.00  0.00           N
ATOM   2479  HN  LEU X 154      77.937   9.499  63.379  0.00  0.00           H
ATOM   2480  CA  LEU X 154      79.081  10.675  64.660  0.00  0.00           C
ATOM   2481  HA  LEU X 154      79.819  11.442  64.475  0.00  0.00           H
ATOM   2482  CB  LEU X 154      77.995  11.094  65.699  0.00  0.00           C
ATOM   2483  HB1 LEU X 154      77.505  10.149  66.017  0.00  0.00           H
ATOM   2484  HB2 LEU X 154      78.467  11.507  66.616  0.00  0.00           H
ATOM   2485  CG  LEU X 154      77.125  12.226  65.131  0.00  0.00           C
ATOM   2486  HG  LEU X 154      76.753  11.901  64.136  0.00  0.00           H
ATOM   2487  CD1 LEU X 154      76.007  12.548  66.087  0.00  0.00           C
ATOM   2488 HD11 LEU X 154      75.547  11.628  66.506  0.00  0.00           H
ATOM   2489 HD12 LEU X 154      76.386  13.058  66.998  0.00  0.00           H
ATOM   2490 HD13 LEU X 154      75.208  13.117  65.567  0.00  0.00           H
ATOM   2491  CD2 LEU X 154      77.871  13.604  64.874  0.00  0.00           C
ATOM   2492 HD21 LEU X 154      78.755  13.340  64.255  0.00  0.00           H
ATOM   2493 HD22 LEU X 154      77.267  14.408  64.400  0.00  0.00           H
ATOM   2494 HD23 LEU X 154      78.214  14.004  65.852  0.00  0.00           H
ATOM   2495  C   LEU X 154      79.960   9.525  65.161  0.00  0.00           C
ATOM   2496  O   LEU X 154      80.117   8.582  64.462  0.00  0.00           O
ATOM   2497  N   GLY X 155      80.601   9.593  66.339  0.00  0.00           N
ATOM   2498  HN  GLY X 155      80.513  10.379  66.945  0.00  0.00           H
ATOM   2499  CA  GLY X 155      81.549   8.532  66.642  0.00  0.00           C
ATOM   2500  HA1 GLY X 155      82.526   8.991  66.666  0.00  0.00           H
ATOM   2501  HA2 GLY X 155      81.595   7.707  65.946  0.00  0.00           H
ATOM   2502  C   GLY X 155      81.140   7.897  67.953  0.00  0.00           C
ATOM   2503  O   GLY X 155      79.954   7.674  68.199  0.00  0.00           O
ATOM   2504  N   ASP X 156      82.126   7.540  68.782  0.00  0.00           N
ATOM   2505  HN  ASP X 156      83.064   7.846  68.633  0.00  0.00           H
ATOM   2506  CA  ASP X 156      82.008   6.780  69.991  0.00  0.00           C
ATOM   2507  HA  ASP X 156      81.538   5.849  69.711  0.00  0.00           H
ATOM   2508  CB  ASP X 156      83.527   6.482  70.557  0.00  0.00           C
ATOM   2509  HB1 ASP X 156      84.159   7.396  70.565  0.00  0.00           H
ATOM   2510  HB2 ASP X 156      83.463   6.023  71.567  0.00  0.00           H
ATOM   2511  CG  ASP X 156      84.244   5.459  69.664  0.00  0.00           C
ATOM   2512  OD1 ASP X 156      83.586   5.038  68.672  0.00  0.00           O
ATOM   2513  OD2 ASP X 156      85.447   5.126  69.868  0.00  0.00           O
ATOM   2514  C   ASP X 156      81.180   7.449  71.106  0.00  0.00           C
ATOM   2515  O   ASP X 156      81.379   8.593  71.440  0.00  0.00           O
ATOM   2516  N   PRO X 157      80.198   6.788  71.745  0.00  0.00           N
ATOM   2517  CD  PRO X 157      79.590   5.561  71.231  0.00  0.00           C
ATOM   2518  HD1 PRO X 157      80.178   4.634  71.403  0.00  0.00           H
ATOM   2519  HD2 PRO X 157      79.428   5.707  70.142  0.00  0.00           H
ATOM   2520  CA  PRO X 157      79.521   7.255  72.951  0.00  0.00           C
ATOM   2521  HA  PRO X 157      78.992   8.095  72.526  0.00  0.00           H
ATOM   2522  CB  PRO X 157      78.671   5.936  73.349  0.00  0.00           C
ATOM   2523  HB1 PRO X 157      77.899   6.199  74.104  0.00  0.00           H
ATOM   2524  HB2 PRO X 157      79.442   5.235  73.734  0.00  0.00           H
ATOM   2525  CG  PRO X 157      78.289   5.371  71.967  0.00  0.00           C
ATOM   2526  HG1 PRO X 157      77.514   6.016  71.501  0.00  0.00           H
ATOM   2527  HG2 PRO X 157      77.907   4.329  71.907  0.00  0.00           H
ATOM   2528  C   PRO X 157      80.333   7.809  74.078  0.00  0.00           C
ATOM   2529  O   PRO X 157      81.489   7.368  74.285  0.00  0.00           O
ATOM   2530  N   GLU X 158      79.791   8.719  74.799  0.00  0.00           N
ATOM   2531  HN  GLU X 158      78.863   9.017  74.590  0.00  0.00           H
ATOM   2532  CA  GLU X 158      80.505   9.508  75.838  0.00  0.00           C
ATOM   2533  HA  GLU X 158      81.352   9.875  75.277  0.00  0.00           H
ATOM   2534  CB  GLU X 158      79.687  10.815  76.089  0.00  0.00           C
ATOM   2535  HB1 GLU X 158      79.453  11.216  75.080  0.00  0.00           H
ATOM   2536  HB2 GLU X 158      78.746  10.519  76.600  0.00  0.00           H
ATOM   2537  CG  GLU X 158      80.404  11.975  76.864  0.00  0.00           C
ATOM   2538  HG1 GLU X 158      79.738  12.861  76.789  0.00  0.00           H
ATOM   2539  HG2 GLU X 158      80.542  11.754  77.944  0.00  0.00           H
ATOM   2540  CD  GLU X 158      81.705  12.372  76.138  0.00  0.00           C
ATOM   2541  OE1 GLU X 158      82.801  11.875  76.611  0.00  0.00           O
ATOM   2542  OE2 GLU X 158      81.694  13.192  75.228  0.00  0.00           O
ATOM   2543  C   GLU X 158      80.920   8.912  77.217  0.00  0.00           C
ATOM   2544  O   GLU X 158      80.361   8.007  77.854  0.00  0.00           O
ATOM   2545  N   VAL X 159      82.087   9.381  77.758  0.00  0.00           N
ATOM   2546  HN  VAL X 159      82.476  10.217  77.379  0.00  0.00           H
ATOM   2547  CA  VAL X 159      82.696   8.799  78.927  0.00  0.00           C
ATOM   2548  HA  VAL X 159      82.738   7.733  78.760  0.00  0.00           H
ATOM   2549  CB  VAL X 159      84.162   9.194  78.977  0.00  0.00           C
ATOM   2550  HB  VAL X 159      84.244  10.289  79.150  0.00  0.00           H
ATOM   2551  CG1 VAL X 159      84.903   8.387  80.024  0.00  0.00           C
ATOM   2552 HG11 VAL X 159      85.954   8.677  80.240  0.00  0.00           H
ATOM   2553 HG12 VAL X 159      84.412   8.514  81.013  0.00  0.00           H
ATOM   2554 HG13 VAL X 159      84.966   7.333  79.677  0.00  0.00           H
ATOM   2555  CG2 VAL X 159      84.856   8.952  77.582  0.00  0.00           C
ATOM   2556 HG21 VAL X 159      85.840   9.466  77.543  0.00  0.00           H
ATOM   2557 HG22 VAL X 159      85.110   7.895  77.352  0.00  0.00           H
ATOM   2558 HG23 VAL X 159      84.307   9.433  76.743  0.00  0.00           H
ATOM   2559  C   VAL X 159      81.930   9.242  80.145  0.00  0.00           C
ATOM   2560  O   VAL X 159      81.542  10.387  80.211  0.00  0.00           O
ATOM   2561  N   PRO X 160      81.552   8.306  81.081  0.00  0.00           N
ATOM   2562  CD  PRO X 160      81.321   6.910  80.748  0.00  0.00           C
ATOM   2563  HD1 PRO X 160      82.331   6.487  80.559  0.00  0.00           H
ATOM   2564  HD2 PRO X 160      80.632   6.826  79.881  0.00  0.00           H
ATOM   2565  CA  PRO X 160      81.267   8.625  82.497  0.00  0.00           C
ATOM   2566  HA  PRO X 160      80.348   9.189  82.426  0.00  0.00           H
ATOM   2567  CB  PRO X 160      81.165   7.253  83.104  0.00  0.00           C
ATOM   2568  HB1 PRO X 160      80.368   7.413  83.862  0.00  0.00           H
ATOM   2569  HB2 PRO X 160      82.017   6.878  83.710  0.00  0.00           H
ATOM   2570  CG  PRO X 160      80.739   6.307  81.981  0.00  0.00           C
ATOM   2571  HG1 PRO X 160      79.633   6.409  81.996  0.00  0.00           H
ATOM   2572  HG2 PRO X 160      81.125   5.268  82.056  0.00  0.00           H
ATOM   2573  C   PRO X 160      82.134   9.572  83.271  0.00  0.00           C
ATOM   2574  O   PRO X 160      83.315   9.563  82.969  0.00  0.00           O
ATOM   2575  N   VAL X 161      81.639  10.401  84.182  0.00  0.00           N
ATOM   2576  HN  VAL X 161      80.656  10.393  84.352  0.00  0.00           H
ATOM   2577  CA  VAL X 161      82.516  11.090  85.124  0.00  0.00           C
ATOM   2578  HA  VAL X 161      83.271  11.577  84.526  0.00  0.00           H
ATOM   2579  CB  VAL X 161      81.803  12.232  85.830  0.00  0.00           C
ATOM   2580  HB  VAL X 161      80.755  11.979  86.098  0.00  0.00           H
ATOM   2581  CG1 VAL X 161      82.466  12.731  87.118  0.00  0.00           C
ATOM   2582 HG11 VAL X 161      82.692  11.935  87.859  0.00  0.00           H
ATOM   2583 HG12 VAL X 161      83.463  13.157  86.875  0.00  0.00           H
ATOM   2584 HG13 VAL X 161      81.807  13.485  87.600  0.00  0.00           H
ATOM   2585  CG2 VAL X 161      81.620  13.408  84.921  0.00  0.00           C
ATOM   2586 HG21 VAL X 161      80.925  13.089  84.115  0.00  0.00           H
ATOM   2587 HG22 VAL X 161      81.269  14.318  85.453  0.00  0.00           H
ATOM   2588 HG23 VAL X 161      82.553  13.773  84.440  0.00  0.00           H
ATOM   2589  C   VAL X 161      83.090  10.092  86.141  0.00  0.00           C
ATOM   2590  O   VAL X 161      82.582   9.046  86.538  0.00  0.00           O
ATOM   2591  N   ARG X 162      84.335  10.355  86.529  0.00  0.00           N
ATOM   2592  HN  ARG X 162      84.677  11.262  86.297  0.00  0.00           H
ATOM   2593  CA  ARG X 162      85.031   9.665  87.500  0.00  0.00           C
ATOM   2594  HA  ARG X 162      85.102   8.645  87.150  0.00  0.00           H
ATOM   2595  CB  ARG X 162      86.465  10.106  87.746  0.00  0.00           C
ATOM   2596  HB1 ARG X 162      87.151   9.273  88.013  0.00  0.00           H
ATOM   2597  HB2 ARG X 162      86.906  10.357  86.757  0.00  0.00           H
ATOM   2598  CG  ARG X 162      86.847  11.260  88.670  0.00  0.00           C
ATOM   2599  HG1 ARG X 162      86.787  10.855  89.703  0.00  0.00           H
ATOM   2600  HG2 ARG X 162      87.895  11.537  88.426  0.00  0.00           H
ATOM   2601  CD  ARG X 162      86.047  12.621  88.481  0.00  0.00           C
ATOM   2602  HD1 ARG X 162      86.148  12.849  87.398  0.00  0.00           H
ATOM   2603  HD2 ARG X 162      84.955  12.566  88.677  0.00  0.00           H
ATOM   2604  NE  ARG X 162      86.573  13.647  89.425  0.00  0.00           N
ATOM   2605  HE  ARG X 162      87.272  14.323  89.190  0.00  0.00           H
ATOM   2606  CZ  ARG X 162      86.215  13.518  90.699  0.00  0.00           C
ATOM   2607  NH1 ARG X 162      85.334  12.683  91.211  0.00  0.00           N
ATOM   2608 HH11 ARG X 162      85.323  12.691  92.211  0.00  0.00           H
ATOM   2609 HH12 ARG X 162      84.959  11.894  90.725  0.00  0.00           H
ATOM   2610  NH2 ARG X 162      86.805  14.361  91.517  0.00  0.00           N
ATOM   2611 HH21 ARG X 162      86.461  14.554  92.436  0.00  0.00           H
ATOM   2612 HH22 ARG X 162      87.401  15.036  91.083  0.00  0.00           H
ATOM   2613  C   ARG X 162      84.388   9.589  88.862  0.00  0.00           C
ATOM   2614  O   ARG X 162      84.121  10.617  89.438  0.00  0.00           O
ATOM   2615  N   ASN X 163      83.995   8.364  89.369  0.00  0.00           N
ATOM   2616  HN  ASN X 163      84.070   7.542  88.809  0.00  0.00           H
ATOM   2617  CA  ASN X 163      83.561   7.998  90.736  0.00  0.00           C
ATOM   2618  HA  ASN X 163      82.482   7.938  90.730  0.00  0.00           H
ATOM   2619  CB  ASN X 163      84.132   6.551  91.088  0.00  0.00           C
ATOM   2620  HB1 ASN X 163      83.922   5.920  90.198  0.00  0.00           H
ATOM   2621  HB2 ASN X 163      85.218   6.522  91.317  0.00  0.00           H
ATOM   2622  CG  ASN X 163      83.261   5.970  92.196  0.00  0.00           C
ATOM   2623  OD1 ASN X 163      82.178   6.448  92.516  0.00  0.00           O
ATOM   2624  ND2 ASN X 163      83.707   4.865  92.847  0.00  0.00           N
ATOM   2625 HD21 ASN X 163      83.059   4.502  93.516  0.00  0.00           H
ATOM   2626 HD22 ASN X 163      84.602   4.436  92.727  0.00  0.00           H
ATOM   2627  C   ASN X 163      83.871   9.018  91.836  0.00  0.00           C
ATOM   2628  O   ASN X 163      85.008   9.474  92.007  0.00  0.00           O
ATOM   2629  N   LEU X 164      82.941   9.444  92.682  0.00  0.00           N
ATOM   2630  HN  LEU X 164      81.979   9.263  92.492  0.00  0.00           H
ATOM   2631  CA  LEU X 164      83.169  10.380  93.800  0.00  0.00           C
ATOM   2632  HA  LEU X 164      83.721  11.248  93.470  0.00  0.00           H
ATOM   2633  CB  LEU X 164      81.865  10.875  94.463  0.00  0.00           C
ATOM   2634  HB1 LEU X 164      81.385   9.916  94.756  0.00  0.00           H
ATOM   2635  HB2 LEU X 164      82.086  11.614  95.263  0.00  0.00           H
ATOM   2636  CG  LEU X 164      80.919  11.655  93.517  0.00  0.00           C
ATOM   2637  HG  LEU X 164      80.835  11.123  92.545  0.00  0.00           H
ATOM   2638  CD1 LEU X 164      79.544  11.977  94.030  0.00  0.00           C
ATOM   2639 HD11 LEU X 164      79.543  12.454  95.034  0.00  0.00           H
ATOM   2640 HD12 LEU X 164      78.956  12.566  93.294  0.00  0.00           H
ATOM   2641 HD13 LEU X 164      78.928  11.053  94.015  0.00  0.00           H
ATOM   2642  CD2 LEU X 164      81.555  13.030  93.155  0.00  0.00           C
ATOM   2643 HD21 LEU X 164      80.837  13.546  92.482  0.00  0.00           H
ATOM   2644 HD22 LEU X 164      81.846  13.590  94.069  0.00  0.00           H
ATOM   2645 HD23 LEU X 164      82.398  13.017  92.431  0.00  0.00           H
ATOM   2646  C   LEU X 164      84.104   9.789  94.848  0.00  0.00           C
ATOM   2647  O   LEU X 164      84.082   8.626  95.307  0.00  0.00           O
ATOM   2648  N   THR X 165      85.050  10.613  95.264  0.00  0.00           N
ATOM   2649  HN  THR X 165      84.897  11.591  95.139  0.00  0.00           H
ATOM   2650  CA  THR X 165      86.013  10.167  96.229  0.00  0.00           C
ATOM   2651  HA  THR X 165      86.114   9.095  96.304  0.00  0.00           H
ATOM   2652  CB  THR X 165      87.379  10.607  95.734  0.00  0.00           C
ATOM   2653  HB  THR X 165      88.195  10.188  96.360  0.00  0.00           H
ATOM   2654  OG1 THR X 165      87.501  12.079  95.829  0.00  0.00           O
ATOM   2655  HG1 THR X 165      86.898  12.514  95.222  0.00  0.00           H
ATOM   2656  CG2 THR X 165      87.585  10.229  94.300  0.00  0.00           C
ATOM   2657 HG21 THR X 165      87.048  10.797  93.511  0.00  0.00           H
ATOM   2658 HG22 THR X 165      88.636  10.308  93.948  0.00  0.00           H
ATOM   2659 HG23 THR X 165      87.193   9.199  94.161  0.00  0.00           H
ATOM   2660  C   THR X 165      85.688  10.752  97.609  0.00  0.00           C
ATOM   2661  O   THR X 165      84.696  11.466  97.757  0.00  0.00           O
ATOM   2662  N   ALA X 166      86.575  10.258  98.594  0.00  0.00           N
ATOM   2663  HN  ALA X 166      87.381   9.768  98.272  0.00  0.00           H
ATOM   2664  CA  ALA X 166      86.639  10.761  99.944  0.00  0.00           C
ATOM   2665  HA  ALA X 166      85.680  10.647 100.427  0.00  0.00           H
ATOM   2666  CB  ALA X 166      87.698  10.006 100.719  0.00  0.00           C
ATOM   2667  HB1 ALA X 166      88.681  10.108 100.210  0.00  0.00           H
ATOM   2668  HB2 ALA X 166      87.685  10.262 101.800  0.00  0.00           H
ATOM   2669  HB3 ALA X 166      87.488   8.917 100.653  0.00  0.00           H
ATOM   2670  C   ALA X 166      86.945  12.286  99.878  0.00  0.00           C
ATOM   2671  O   ALA X 166      86.362  13.078 100.625  0.00  0.00           O
ATOM   2672  N   GLU X 167      87.930  12.609  99.029  0.00  0.00           N
ATOM   2673  HN  GLU X 167      88.391  11.962  98.425  0.00  0.00           H
ATOM   2674  CA  GLU X 167      88.407  14.018  98.917  0.00  0.00           C
ATOM   2675  HA  GLU X 167      88.671  14.371  99.903  0.00  0.00           H
ATOM   2676  CB  GLU X 167      89.737  14.187  98.201  0.00  0.00           C
ATOM   2677  HB1 GLU X 167      89.727  13.875  97.135  0.00  0.00           H
ATOM   2678  HB2 GLU X 167      90.066  15.248  98.190  0.00  0.00           H
ATOM   2679  CG  GLU X 167      90.877  13.549  98.960  0.00  0.00           C
ATOM   2680  HG1 GLU X 167      90.735  13.697 100.051  0.00  0.00           H
ATOM   2681  HG2 GLU X 167      90.976  12.466  98.730  0.00  0.00           H
ATOM   2682  CD  GLU X 167      92.296  14.099  98.634  0.00  0.00           C
ATOM   2683  OE1 GLU X 167      92.522  15.241  98.167  0.00  0.00           O
ATOM   2684  OE2 GLU X 167      93.253  13.333  99.087  0.00  0.00           O
ATOM   2685  C   GLU X 167      87.370  14.978  98.376  0.00  0.00           C
ATOM   2686  O   GLU X 167      87.403  16.231  98.619  0.00  0.00           O
ATOM   2687  N   ASP X 168      86.522  14.435  97.553  0.00  0.00           N
ATOM   2688  HN  ASP X 168      86.588  13.461  97.350  0.00  0.00           H
ATOM   2689  CA  ASP X 168      85.462  15.237  96.943  0.00  0.00           C
ATOM   2690  HA  ASP X 168      85.916  16.147  96.578  0.00  0.00           H
ATOM   2691  CB  ASP X 168      84.744  14.394  95.912  0.00  0.00           C
ATOM   2692  HB1 ASP X 168      84.396  13.377  96.192  0.00  0.00           H
ATOM   2693  HB2 ASP X 168      83.865  14.972  95.557  0.00  0.00           H
ATOM   2694  CG  ASP X 168      85.624  14.241  94.705  0.00  0.00           C
ATOM   2695  OD1 ASP X 168      85.565  13.149  94.078  0.00  0.00           O
ATOM   2696  OD2 ASP X 168      86.234  15.171  94.207  0.00  0.00           O
ATOM   2697  C   ASP X 168      84.404  15.889  97.982  0.00  0.00           C
ATOM   2698  O   ASP X 168      84.144  17.099  97.937  0.00  0.00           O
ATOM   2699  N   PHE X 169      83.823  15.106  98.913  0.00  0.00           N
ATOM   2700  HN  PHE X 169      83.955  14.131  98.756  0.00  0.00           H
ATOM   2701  CA  PHE X 169      83.015  15.540 100.086  0.00  0.00           C
ATOM   2702  HA  PHE X 169      82.231  16.050  99.546  0.00  0.00           H
ATOM   2703  CB  PHE X 169      82.437  14.283 100.776  0.00  0.00           C
ATOM   2704  HB1 PHE X 169      83.162  13.459 100.948  0.00  0.00           H
ATOM   2705  HB2 PHE X 169      82.071  14.535 101.794  0.00  0.00           H
ATOM   2706  CG  PHE X 169      81.251  13.830  99.967  0.00  0.00           C
ATOM   2707  CD1 PHE X 169      81.515  13.010  98.891  0.00  0.00           C
ATOM   2708  HD1 PHE X 169      82.524  12.676  98.698  0.00  0.00           H
ATOM   2709  CE1 PHE X 169      80.477  12.458  98.174  0.00  0.00           C
ATOM   2710  HE1 PHE X 169      80.748  11.872  97.308  0.00  0.00           H
ATOM   2711  CZ  PHE X 169      79.118  12.745  98.445  0.00  0.00           C
ATOM   2712  HZ  PHE X 169      78.350  12.272  97.852  0.00  0.00           H
ATOM   2713  CD2 PHE X 169      79.930  14.243 100.317  0.00  0.00           C
ATOM   2714  HD2 PHE X 169      79.748  14.862 101.183  0.00  0.00           H
ATOM   2715  CE2 PHE X 169      78.897  13.610  99.559  0.00  0.00           C
ATOM   2716  HE2 PHE X 169      77.906  13.925  99.853  0.00  0.00           H
ATOM   2717  C   PHE X 169      83.735  16.491 101.067  0.00  0.00           C
ATOM   2718  O   PHE X 169      83.230  17.473 101.566  0.00  0.00           O
ATOM   2719  N   GLN X 170      84.996  16.185 101.409  0.00  0.00           N
ATOM   2720  HN  GLN X 170      85.497  15.458 100.946  0.00  0.00           H
ATOM   2721  CA  GLN X 170      85.767  16.911 102.404  0.00  0.00           C
ATOM   2722  HA  GLN X 170      85.156  17.063 103.281  0.00  0.00           H
ATOM   2723  CB  GLN X 170      86.786  15.975 103.030  0.00  0.00           C
ATOM   2724  HB1 GLN X 170      87.255  15.284 102.298  0.00  0.00           H
ATOM   2725  HB2 GLN X 170      87.521  16.614 103.567  0.00  0.00           H
ATOM   2726  CG  GLN X 170      86.276  14.986 104.143  0.00  0.00           C
ATOM   2727  HG1 GLN X 170      87.128  14.296 104.322  0.00  0.00           H
ATOM   2728  HG2 GLN X 170      86.181  15.736 104.958  0.00  0.00           H
ATOM   2729  CD  GLN X 170      84.921  14.375 103.974  0.00  0.00           C
ATOM   2730  OE1 GLN X 170      83.975  14.985 104.485  0.00  0.00           O
ATOM   2731  NE2 GLN X 170      84.734  13.237 103.281  0.00  0.00           N
ATOM   2732 HE21 GLN X 170      83.906  12.677 103.317  0.00  0.00           H
ATOM   2733 HE22 GLN X 170      85.404  12.852 102.647  0.00  0.00           H
ATOM   2734  C   GLN X 170      86.313  18.261 101.986  0.00  0.00           C
ATOM   2735  O   GLN X 170      86.901  19.006 102.764  0.00  0.00           O
ATOM   2736  N   ARG X 171      86.133  18.648 100.671  0.00  0.00           N
ATOM   2737  HN  ARG X 171      85.775  18.056  99.954  0.00  0.00           H
ATOM   2738  CA  ARG X 171      86.527  19.968 100.255  0.00  0.00           C
ATOM   2739  HA  ARG X 171      87.464  20.206 100.736  0.00  0.00           H
ATOM   2740  CB  ARG X 171      86.682  20.097  98.651  0.00  0.00           C
ATOM   2741  HB1 ARG X 171      87.464  20.862  98.461  0.00  0.00           H
ATOM   2742  HB2 ARG X 171      87.096  19.150  98.243  0.00  0.00           H
ATOM   2743  CG  ARG X 171      85.447  20.363  97.784  0.00  0.00           C
ATOM   2744  HG1 ARG X 171      84.670  19.620  98.065  0.00  0.00           H
ATOM   2745  HG2 ARG X 171      85.009  21.357  98.018  0.00  0.00           H
ATOM   2746  CD  ARG X 171      85.609  20.333  96.204  0.00  0.00           C
ATOM   2747  HD1 ARG X 171      86.055  19.411  95.775  0.00  0.00           H
ATOM   2748  HD2 ARG X 171      84.553  20.231  95.875  0.00  0.00           H
ATOM   2749  NE  ARG X 171      86.180  21.675  95.610  0.00  0.00           N
ATOM   2750  HE  ARG X 171      87.136  21.660  95.319  0.00  0.00           H
ATOM   2751  CZ  ARG X 171      85.597  22.865  95.582  0.00  0.00           C
ATOM   2752  NH1 ARG X 171      84.412  23.093  96.035  0.00  0.00           N
ATOM   2753 HH11 ARG X 171      84.094  24.041  96.025  0.00  0.00           H
ATOM   2754 HH12 ARG X 171      83.717  22.384  95.923  0.00  0.00           H
ATOM   2755  NH2 ARG X 171      86.362  23.910  95.344  0.00  0.00           N
ATOM   2756 HH21 ARG X 171      86.036  24.855  95.371  0.00  0.00           H
ATOM   2757 HH22 ARG X 171      87.274  23.729  94.975  0.00  0.00           H
ATOM   2758  C   ARG X 171      85.515  21.014 100.679  0.00  0.00           C
ATOM   2759  O   ARG X 171      85.777  22.161 101.023  0.00  0.00           O
ATOM   2760  N   CYS X 172      84.262  20.563 100.813  0.00  0.00           N
ATOM   2761  HN  CYS X 172      84.056  19.629 100.532  0.00  0.00           H
ATOM   2762  CA  CYS X 172      83.138  21.320 101.357  0.00  0.00           C
ATOM   2763  HA  CYS X 172      83.299  22.376 101.197  0.00  0.00           H
ATOM   2764  CB  CYS X 172      81.802  20.856 100.667  0.00  0.00           C
ATOM   2765  HB1 CYS X 172      81.706  19.771 100.882  0.00  0.00           H
ATOM   2766  HB2 CYS X 172      81.028  21.473 101.172  0.00  0.00           H
ATOM   2767  SG  CYS X 172      81.705  20.829  98.864  0.00  0.00           S
ATOM   2768  HG1 CYS X 172      82.284  22.009  98.696  0.00  0.00           H
ATOM   2769  C   CYS X 172      82.941  21.130 102.763  0.00  0.00           C
ATOM   2770  O   CYS X 172      82.829  19.962 103.179  0.00  0.00           O
ATOM   2771  N   SER X 173      82.800  22.211 103.566  0.00  0.00           N
ATOM   2772  HN  SER X 173      82.496  23.031 103.088  0.00  0.00           H
ATOM   2773  CA  SER X 173      82.326  22.194 104.958  0.00  0.00           C
ATOM   2774  HA  SER X 173      83.092  21.713 105.548  0.00  0.00           H
ATOM   2775  CB  SER X 173      82.248  23.581 105.627  0.00  0.00           C
ATOM   2776  HB1 SER X 173      81.868  23.455 106.663  0.00  0.00           H
ATOM   2777  HB2 SER X 173      83.331  23.827 105.634  0.00  0.00           H
ATOM   2778  OG  SER X 173      81.393  24.524 104.958  0.00  0.00           O
ATOM   2779  HG1 SER X 173      81.826  24.889 104.183  0.00  0.00           H
ATOM   2780  C   SER X 173      81.007  21.435 105.269  0.00  0.00           C
ATOM   2781  O   SER X 173      80.099  21.395 104.411  0.00  0.00           O
ATOM   2782  N   ALA X 174      80.923  20.729 106.401  0.00  0.00           N
ATOM   2783  HN  ALA X 174      81.647  20.802 107.082  0.00  0.00           H
ATOM   2784  CA  ALA X 174      79.833  20.008 106.928  0.00  0.00           C
ATOM   2785  HA  ALA X 174      79.557  19.192 106.277  0.00  0.00           H
ATOM   2786  CB  ALA X 174      80.327  19.081 108.130  0.00  0.00           C
ATOM   2787  HB1 ALA X 174      79.418  18.453 108.242  0.00  0.00           H
ATOM   2788  HB2 ALA X 174      81.184  18.457 107.795  0.00  0.00           H
ATOM   2789  HB3 ALA X 174      80.689  19.671 108.999  0.00  0.00           H
ATOM   2790  C   ALA X 174      78.652  20.896 107.472  0.00  0.00           C
ATOM   2791  O   ALA X 174      78.858  22.075 107.761  0.00  0.00           O
ATOM   2792  N   PRO X 175      77.387  20.478 107.459  0.00  0.00           N
ATOM   2793  CD  PRO X 175      76.960  19.175 106.910  0.00  0.00           C
ATOM   2794  HD1 PRO X 175      77.357  18.460 107.661  0.00  0.00           H
ATOM   2795  HD2 PRO X 175      77.287  18.880 105.890  0.00  0.00           H
ATOM   2796  CA  PRO X 175      76.334  21.021 108.306  0.00  0.00           C
ATOM   2797  HA  PRO X 175      76.063  21.899 107.739  0.00  0.00           H
ATOM   2798  CB  PRO X 175      75.183  19.996 108.172  0.00  0.00           C
ATOM   2799  HB1 PRO X 175      74.135  20.358 108.103  0.00  0.00           H
ATOM   2800  HB2 PRO X 175      75.260  19.234 108.977  0.00  0.00           H
ATOM   2801  CG  PRO X 175      75.441  19.266 106.923  0.00  0.00           C
ATOM   2802  HG1 PRO X 175      75.083  19.886 106.073  0.00  0.00           H
ATOM   2803  HG2 PRO X 175      74.998  18.249 106.986  0.00  0.00           H
ATOM   2804  C   PRO X 175      76.627  21.506 109.733  0.00  0.00           C
ATOM   2805  O   PRO X 175      77.453  21.007 110.492  0.00  0.00           O
ATOM   2806  N   ASP X 176      75.955  22.569 110.082  0.00  0.00           N
ATOM   2807  HN  ASP X 176      75.279  22.929 109.445  0.00  0.00           H
ATOM   2808  CA  ASP X 176      75.971  23.074 111.444  0.00  0.00           C
ATOM   2809  HA  ASP X 176      76.974  22.949 111.824  0.00  0.00           H
ATOM   2810  CB  ASP X 176      75.495  24.553 111.494  0.00  0.00           C
ATOM   2811  HB1 ASP X 176      74.578  24.782 110.910  0.00  0.00           H
ATOM   2812  HB2 ASP X 176      75.315  24.910 112.530  0.00  0.00           H
ATOM   2813  CG  ASP X 176      76.569  25.576 110.957  0.00  0.00           C
ATOM   2814  OD1 ASP X 176      76.214  26.771 110.811  0.00  0.00           O
ATOM   2815  OD2 ASP X 176      77.742  25.261 110.704  0.00  0.00           O
ATOM   2816  C   ASP X 176      75.012  22.315 112.312  0.00  0.00           C
ATOM   2817  O   ASP X 176      74.062  21.755 111.777  0.00  0.00           O
ATOM   2818  N   PRO X 177      75.246  22.178 113.627  0.00  0.00           N
ATOM   2819  CD  PRO X 177      76.621  22.484 114.172  0.00  0.00           C
ATOM   2820  HD1 PRO X 177      76.696  23.591 114.223  0.00  0.00           H
ATOM   2821  HD2 PRO X 177      77.454  22.092 113.550  0.00  0.00           H
ATOM   2822  CA  PRO X 177      74.415  21.577 114.603  0.00  0.00           C
ATOM   2823  HA  PRO X 177      74.502  20.506 114.503  0.00  0.00           H
ATOM   2824  CB  PRO X 177      75.092  22.118 115.877  0.00  0.00           C
ATOM   2825  HB1 PRO X 177      74.829  21.493 116.757  0.00  0.00           H
ATOM   2826  HB2 PRO X 177      74.782  23.152 116.139  0.00  0.00           H
ATOM   2827  CG  PRO X 177      76.543  21.947 115.581  0.00  0.00           C
ATOM   2828  HG1 PRO X 177      76.781  20.862 115.539  0.00  0.00           H
ATOM   2829  HG2 PRO X 177      77.093  22.539 116.343  0.00  0.00           H
ATOM   2830  C   PRO X 177      72.913  21.793 114.497  0.00  0.00           C
ATOM   2831  O   PRO X 177      72.438  22.885 114.192  0.00  0.00           O
ATOM   2832  N   ASP X 178      72.141  20.680 114.597  0.00  0.00           N
ATOM   2833  HN  ASP X 178      72.403  19.718 114.592  0.00  0.00           H
ATOM   2834  CA  ASP X 178      70.708  20.783 114.408  0.00  0.00           C
ATOM   2835  HA  ASP X 178      70.353  21.782 114.616  0.00  0.00           H
ATOM   2836  CB  ASP X 178      70.169  20.519 112.922  0.00  0.00           C
ATOM   2837  HB1 ASP X 178      69.069  20.578 113.064  0.00  0.00           H
ATOM   2838  HB2 ASP X 178      70.479  21.271 112.165  0.00  0.00           H
ATOM   2839  CG  ASP X 178      70.310  19.107 112.470  0.00  0.00           C
ATOM   2840  OD1 ASP X 178      71.432  18.583 112.813  0.00  0.00           O
ATOM   2841  OD2 ASP X 178      69.494  18.528 111.712  0.00  0.00           O
ATOM   2842  C   ASP X 178      70.012  19.866 115.416  0.00  0.00           C
ATOM   2843  O   ASP X 178      70.689  19.160 116.151  0.00  0.00           O
ATOM   2844  N   LEU X 179      68.741  19.860 115.607  0.00  0.00           N
ATOM   2845  HN  LEU X 179      68.183  20.419 114.999  0.00  0.00           H
ATOM   2846  CA  LEU X 179      68.013  18.822 116.286  0.00  0.00           C
ATOM   2847  HA  LEU X 179      68.337  18.680 117.307  0.00  0.00           H
ATOM   2848  CB  LEU X 179      66.453  19.083 116.156  0.00  0.00           C
ATOM   2849  HB1 LEU X 179      66.046  19.345 115.156  0.00  0.00           H
ATOM   2850  HB2 LEU X 179      65.960  18.126 116.432  0.00  0.00           H
ATOM   2851  CG  LEU X 179      65.878  20.064 117.244  0.00  0.00           C
ATOM   2852  HG  LEU X 179      66.375  21.056 117.189  0.00  0.00           H
ATOM   2853  CD1 LEU X 179      64.454  20.281 116.918  0.00  0.00           C
ATOM   2854 HD11 LEU X 179      63.902  19.399 116.528  0.00  0.00           H
ATOM   2855 HD12 LEU X 179      63.965  20.733 117.807  0.00  0.00           H
ATOM   2856 HD13 LEU X 179      64.392  21.002 116.075  0.00  0.00           H
ATOM   2857  CD2 LEU X 179      65.906  19.541 118.654  0.00  0.00           C
ATOM   2858 HD21 LEU X 179      65.569  20.281 119.410  0.00  0.00           H
ATOM   2859 HD22 LEU X 179      65.189  18.710 118.828  0.00  0.00           H
ATOM   2860 HD23 LEU X 179      66.877  19.128 119.001  0.00  0.00           H
ATOM   2861  C   LEU X 179      68.194  17.449 115.531  0.00  0.00           C
ATOM   2862  O   LEU X 179      67.995  17.332 114.378  0.00  0.00           O
ATOM   2863  N   ALA X 180      68.555  16.318 116.233  0.00  0.00           N
ATOM   2864  HN  ALA X 180      68.752  16.359 117.209  0.00  0.00           H
ATOM   2865  CA  ALA X 180      68.796  15.006 115.572  0.00  0.00           C
ATOM   2866  HA  ALA X 180      69.389  15.197 114.689  0.00  0.00           H
ATOM   2867  CB  ALA X 180      69.608  14.202 116.595  0.00  0.00           C
ATOM   2868  HB1 ALA X 180      69.605  13.149 116.242  0.00  0.00           H
ATOM   2869  HB2 ALA X 180      70.667  14.532 116.523  0.00  0.00           H
ATOM   2870  HB3 ALA X 180      69.280  14.192 117.656  0.00  0.00           H
ATOM   2871  C   ALA X 180      67.612  14.294 114.960  0.00  0.00           C
ATOM   2872  O   ALA X 180      66.480  14.466 115.376  0.00  0.00           O
ATOM   2873  N   GLU X 181      67.889  13.450 113.854  0.00  0.00           N
ATOM   2874  HN  GLU X 181      68.766  13.385 113.385  0.00  0.00           H
ATOM   2875  CA  GLU X 181      66.858  12.594 113.224  0.00  0.00           C
ATOM   2876  HA  GLU X 181      67.378  12.014 112.476  0.00  0.00           H
ATOM   2877  CB  GLU X 181      66.315  11.563 114.187  0.00  0.00           C
ATOM   2878  HB1 GLU X 181      65.738  12.043 115.006  0.00  0.00           H
ATOM   2879  HB2 GLU X 181      65.595  10.927 113.629  0.00  0.00           H
ATOM   2880  CG  GLU X 181      67.461  10.578 114.835  0.00  0.00           C
ATOM   2881  HG1 GLU X 181      68.251  10.675 114.060  0.00  0.00           H
ATOM   2882  HG2 GLU X 181      67.813  10.904 115.837  0.00  0.00           H
ATOM   2883  CD  GLU X 181      66.985   9.150 114.898  0.00  0.00           C
ATOM   2884  OE1 GLU X 181      66.495   8.583 113.810  0.00  0.00           O
ATOM   2885  OE2 GLU X 181      67.166   8.536 116.004  0.00  0.00           O
ATOM   2886  C   GLU X 181      65.702  13.361 112.497  0.00  0.00           C
ATOM   2887  O   GLU X 181      64.574  12.875 112.346  0.00  0.00           O
ATOM   2888  N   CYS X 182      65.865  14.589 111.936  0.00  0.00           N
ATOM   2889  HN  CYS X 182      66.756  15.017 112.060  0.00  0.00           H
ATOM   2890  CA  CYS X 182      64.771  15.328 111.260  0.00  0.00           C
ATOM   2891  HA  CYS X 182      63.839  14.931 111.633  0.00  0.00           H
ATOM   2892  CB  CYS X 182      64.822  16.854 111.407  0.00  0.00           C
ATOM   2893  HB1 CYS X 182      65.750  17.293 110.983  0.00  0.00           H
ATOM   2894  HB2 CYS X 182      64.070  17.307 110.726  0.00  0.00           H
ATOM   2895  SG  CYS X 182      64.541  17.257 113.150  0.00  0.00           S
ATOM   2896  HG1 CYS X 182      65.751  17.158 113.682  0.00  0.00           H
ATOM   2897  C   CYS X 182      64.724  14.963 109.830  0.00  0.00           C
ATOM   2898  O   CYS X 182      63.705  15.190 109.212  0.00  0.00           O
ATOM   2899  N   TYR X 183      65.796  14.355 109.344  0.00  0.00           N
ATOM   2900  HN  TYR X 183      66.558  14.198 109.967  0.00  0.00           H
ATOM   2901  CA  TYR X 183      66.002  14.233 107.937  0.00  0.00           C
ATOM   2902  HA  TYR X 183      65.115  14.452 107.362  0.00  0.00           H
ATOM   2903  CB  TYR X 183      67.059  15.263 107.477  0.00  0.00           C
ATOM   2904  HB1 TYR X 183      67.968  15.112 108.098  0.00  0.00           H
ATOM   2905  HB2 TYR X 183      67.305  15.189 106.396  0.00  0.00           H
ATOM   2906  CG  TYR X 183      66.734  16.698 107.844  0.00  0.00           C
ATOM   2907  CD1 TYR X 183      65.572  17.384 107.410  0.00  0.00           C
ATOM   2908  HD1 TYR X 183      64.889  16.751 106.862  0.00  0.00           H
ATOM   2909  CE1 TYR X 183      65.290  18.716 107.781  0.00  0.00           C
ATOM   2910  HE1 TYR X 183      64.349  19.094 107.412  0.00  0.00           H
ATOM   2911  CZ  TYR X 183      66.251  19.432 108.502  0.00  0.00           C
ATOM   2912  OH  TYR X 183      65.974  20.794 108.657  0.00  0.00           O
ATOM   2913  HH  TYR X 183      66.409  21.085 109.461  0.00  0.00           H
ATOM   2914  CD2 TYR X 183      67.659  17.483 108.635  0.00  0.00           C
ATOM   2915  HD2 TYR X 183      68.569  17.010 108.975  0.00  0.00           H
ATOM   2916  CE2 TYR X 183      67.405  18.853 108.993  0.00  0.00           C
ATOM   2917  HE2 TYR X 183      68.074  19.452 109.593  0.00  0.00           H
ATOM   2918  C   TYR X 183      66.451  12.874 107.516  0.00  0.00           C
ATOM   2919  O   TYR X 183      67.183  12.695 106.546  0.00  0.00           O
ATOM   2920  N   ARG X 184      65.951  11.894 108.297  0.00  0.00           N
ATOM   2921  HN  ARG X 184      65.326  12.142 109.033  0.00  0.00           H
ATOM   2922  CA  ARG X 184      66.116  10.434 108.077  0.00  0.00           C
ATOM   2923  HA  ARG X 184      67.158  10.190 107.938  0.00  0.00           H
ATOM   2924  CB  ARG X 184      65.698   9.704 109.407  0.00  0.00           C
ATOM   2925  HB1 ARG X 184      65.897   8.613 109.337  0.00  0.00           H
ATOM   2926  HB2 ARG X 184      66.505   9.912 110.142  0.00  0.00           H
ATOM   2927  CG  ARG X 184      64.235  10.063 109.882  0.00  0.00           C
ATOM   2928  HG1 ARG X 184      64.249  11.144 110.137  0.00  0.00           H
ATOM   2929  HG2 ARG X 184      63.624   9.719 109.021  0.00  0.00           H
ATOM   2930  CD  ARG X 184      63.742   9.278 111.159  0.00  0.00           C
ATOM   2931  HD1 ARG X 184      64.481   9.279 111.989  0.00  0.00           H
ATOM   2932  HD2 ARG X 184      62.782   9.644 111.581  0.00  0.00           H
ATOM   2933  NE  ARG X 184      63.583   7.809 110.780  0.00  0.00           N
ATOM   2934  HE  ARG X 184      64.201   7.098 111.116  0.00  0.00           H
ATOM   2935  CZ  ARG X 184      62.431   7.387 110.295  0.00  0.00           C
ATOM   2936  NH1 ARG X 184      61.435   8.031 109.808  0.00  0.00           N
ATOM   2937 HH11 ARG X 184      60.662   7.441 109.575  0.00  0.00           H
ATOM   2938 HH12 ARG X 184      61.651   8.979 109.574  0.00  0.00           H
ATOM   2939  NH2 ARG X 184      62.274   6.104 110.462  0.00  0.00           N
ATOM   2940 HH21 ARG X 184      61.437   5.724 110.071  0.00  0.00           H
ATOM   2941 HH22 ARG X 184      62.947   5.555 110.958  0.00  0.00           H
ATOM   2942  C   ARG X 184      65.300   9.953 106.845  0.00  0.00           C
ATOM   2943  O   ARG X 184      64.243  10.542 106.535  0.00  0.00           O
ATOM   2944  N   VAL X 185      65.753   8.904 106.152  0.00  0.00           N
ATOM   2945  HN  VAL X 185      66.551   8.398 106.472  0.00  0.00           H
ATOM   2946  CA  VAL X 185      64.914   8.092 105.224  0.00  0.00           C
ATOM   2947  HA  VAL X 185      64.483   8.883 104.628  0.00  0.00           H
ATOM   2948  CB  VAL X 185      65.585   6.959 104.404  0.00  0.00           C
ATOM   2949  HB  VAL X 185      65.882   6.035 104.945  0.00  0.00           H
ATOM   2950  CG1 VAL X 185      64.820   6.653 103.134  0.00  0.00           C
ATOM   2951 HG11 VAL X 185      63.746   6.469 103.353  0.00  0.00           H
ATOM   2952 HG12 VAL X 185      64.839   7.443 102.353  0.00  0.00           H
ATOM   2953 HG13 VAL X 185      65.298   5.791 102.621  0.00  0.00           H
ATOM   2954  CG2 VAL X 185      67.093   7.490 103.903  0.00  0.00           C
ATOM   2955 HG21 VAL X 185      66.955   8.423 103.316  0.00  0.00           H
ATOM   2956 HG22 VAL X 185      67.772   7.614 104.774  0.00  0.00           H
ATOM   2957 HG23 VAL X 185      67.484   6.636 103.310  0.00  0.00           H
ATOM   2958  C   VAL X 185      63.796   7.506 105.961  0.00  0.00           C
ATOM   2959  O   VAL X 185      64.071   6.786 106.905  0.00  0.00           O
ATOM   2960  N   PRO X 186      62.564   7.828 105.763  0.00  0.00           N
ATOM   2961  CD  PRO X 186      62.044   8.836 104.792  0.00  0.00           C
ATOM   2962  HD1 PRO X 186      62.465   8.782 103.766  0.00  0.00           H
ATOM   2963  HD2 PRO X 186      62.224   9.826 105.264  0.00  0.00           H
ATOM   2964  CA  PRO X 186      61.482   7.032 106.438  0.00  0.00           C
ATOM   2965  HA  PRO X 186      61.819   7.033 107.464  0.00  0.00           H
ATOM   2966  CB  PRO X 186      60.222   7.852 106.077  0.00  0.00           C
ATOM   2967  HB1 PRO X 186      60.077   8.650 106.837  0.00  0.00           H
ATOM   2968  HB2 PRO X 186      59.254   7.313 106.164  0.00  0.00           H
ATOM   2969  CG  PRO X 186      60.505   8.570 104.790  0.00  0.00           C
ATOM   2970  HG1 PRO X 186      59.953   9.526 104.670  0.00  0.00           H
ATOM   2971  HG2 PRO X 186      60.335   8.029 103.834  0.00  0.00           H
ATOM   2972  C   PRO X 186      61.311   5.633 105.932  0.00  0.00           C
ATOM   2973  O   PRO X 186      61.859   5.239 104.854  0.00  0.00           O
ATOM   2974  N   LEU X 187      60.751   4.777 106.700  0.00  0.00           N
ATOM   2975  HN  LEU X 187      60.574   5.054 107.642  0.00  0.00           H
ATOM   2976  CA  LEU X 187      60.581   3.365 106.506  0.00  0.00           C
ATOM   2977  HA  LEU X 187      61.389   2.944 105.927  0.00  0.00           H
ATOM   2978  CB  LEU X 187      60.580   2.702 107.887  0.00  0.00           C
ATOM   2979  HB1 LEU X 187      59.979   3.278 108.623  0.00  0.00           H
ATOM   2980  HB2 LEU X 187      60.197   1.659 107.902  0.00  0.00           H
ATOM   2981  CG  LEU X 187      61.967   2.742 108.534  0.00  0.00           C
ATOM   2982  HG  LEU X 187      62.400   3.759 108.425  0.00  0.00           H
ATOM   2983  CD1 LEU X 187      61.734   2.386 109.976  0.00  0.00           C
ATOM   2984 HD11 LEU X 187      60.855   2.785 110.525  0.00  0.00           H
ATOM   2985 HD12 LEU X 187      61.757   1.281 110.088  0.00  0.00           H
ATOM   2986 HD13 LEU X 187      62.639   2.687 110.546  0.00  0.00           H
ATOM   2987  CD2 LEU X 187      62.995   1.766 107.892  0.00  0.00           C
ATOM   2988 HD21 LEU X 187      63.989   1.764 108.390  0.00  0.00           H
ATOM   2989 HD22 LEU X 187      62.527   0.760 107.833  0.00  0.00           H
ATOM   2990 HD23 LEU X 187      63.249   2.145 106.879  0.00  0.00           H
ATOM   2991  C   LEU X 187      59.226   3.132 105.841  0.00  0.00           C
ATOM   2992  O   LEU X 187      58.314   3.941 105.965  0.00  0.00           O
ATOM   2993  N   PRO X 188      58.945   2.109 105.071  0.00  0.00           N
ATOM   2994  CD  PRO X 188      59.926   1.069 104.659  0.00  0.00           C
ATOM   2995  HD1 PRO X 188      60.381   0.658 105.586  0.00  0.00           H
ATOM   2996  HD2 PRO X 188      60.723   1.412 103.964  0.00  0.00           H
ATOM   2997  CA  PRO X 188      57.693   1.937 104.420  0.00  0.00           C
ATOM   2998  HA  PRO X 188      57.492   2.888 103.950  0.00  0.00           H
ATOM   2999  CB  PRO X 188      57.948   0.861 103.409  0.00  0.00           C
ATOM   3000  HB1 PRO X 188      58.083   1.190 102.357  0.00  0.00           H
ATOM   3001  HB2 PRO X 188      57.074   0.185 103.297  0.00  0.00           H
ATOM   3002  CG  PRO X 188      59.089   0.022 103.997  0.00  0.00           C
ATOM   3003  HG1 PRO X 188      59.725  -0.445 103.215  0.00  0.00           H
ATOM   3004  HG2 PRO X 188      58.651  -0.677 104.741  0.00  0.00           H
ATOM   3005  C   PRO X 188      56.423   1.856 105.417  0.00  0.00           C
ATOM   3006  O   PRO X 188      55.318   2.241 105.007  0.00  0.00           O
ATOM   3007  N   VAL X 189      56.596   1.475 106.704  0.00  0.00           N
ATOM   3008  HN  VAL X 189      57.414   1.000 107.020  0.00  0.00           H
ATOM   3009  CA  VAL X 189      55.582   1.658 107.731  0.00  0.00           C
ATOM   3010  HA  VAL X 189      54.616   1.320 107.385  0.00  0.00           H
ATOM   3011  CB  VAL X 189      55.844   0.859 109.011  0.00  0.00           C
ATOM   3012  HB  VAL X 189      55.860  -0.217 108.733  0.00  0.00           H
ATOM   3013  CG1 VAL X 189      57.166   1.205 109.700  0.00  0.00           C
ATOM   3014 HG11 VAL X 189      57.075   2.234 110.109  0.00  0.00           H
ATOM   3015 HG12 VAL X 189      57.514   0.430 110.417  0.00  0.00           H
ATOM   3016 HG13 VAL X 189      57.955   1.164 108.919  0.00  0.00           H
ATOM   3017  CG2 VAL X 189      54.540   0.922 109.995  0.00  0.00           C
ATOM   3018 HG21 VAL X 189      54.579   1.888 110.543  0.00  0.00           H
ATOM   3019 HG22 VAL X 189      53.549   0.911 109.493  0.00  0.00           H
ATOM   3020 HG23 VAL X 189      54.620   0.076 110.710  0.00  0.00           H
ATOM   3021  C   VAL X 189      55.332   3.130 108.097  0.00  0.00           C
ATOM   3022  O   VAL X 189      54.169   3.483 108.330  0.00  0.00           O
ATOM   3023  N   ASP X 190      56.328   4.054 108.117  0.00  0.00           N
ATOM   3024  HN  ASP X 190      57.257   3.707 108.016  0.00  0.00           H
ATOM   3025  CA  ASP X 190      56.181   5.503 108.276  0.00  0.00           C
ATOM   3026  HA  ASP X 190      55.518   5.664 109.113  0.00  0.00           H
ATOM   3027  CB  ASP X 190      57.575   6.174 108.339  0.00  0.00           C
ATOM   3028  HB1 ASP X 190      58.094   5.889 107.400  0.00  0.00           H
ATOM   3029  HB2 ASP X 190      57.615   7.284 108.290  0.00  0.00           H
ATOM   3030  CG  ASP X 190      58.412   5.702 109.482  0.00  0.00           C
ATOM   3031  OD1 ASP X 190      59.633   5.798 109.337  0.00  0.00           O
ATOM   3032  OD2 ASP X 190      57.905   5.395 110.568  0.00  0.00           O
ATOM   3033  C   ASP X 190      55.448   6.058 107.106  0.00  0.00           C
ATOM   3034  O   ASP X 190      54.549   6.925 107.295  0.00  0.00           O
ATOM   3035  N   LEU X 191      55.782   5.613 105.916  0.00  0.00           N
ATOM   3036  HN  LEU X 191      56.551   4.978 105.922  0.00  0.00           H
ATOM   3037  CA  LEU X 191      55.392   6.270 104.688  0.00  0.00           C
ATOM   3038  HA  LEU X 191      55.267   7.322 104.898  0.00  0.00           H
ATOM   3039  CB  LEU X 191      56.554   6.174 103.675  0.00  0.00           C
ATOM   3040  HB1 LEU X 191      57.513   6.428 104.175  0.00  0.00           H
ATOM   3041  HB2 LEU X 191      56.614   5.134 103.288  0.00  0.00           H
ATOM   3042  CG  LEU X 191      56.424   7.219 102.549  0.00  0.00           C
ATOM   3043  HG  LEU X 191      55.332   7.401 102.452  0.00  0.00           H
ATOM   3044  CD1 LEU X 191      56.997   8.636 102.985  0.00  0.00           C
ATOM   3045 HD11 LEU X 191      57.999   8.396 103.401  0.00  0.00           H
ATOM   3046 HD12 LEU X 191      57.011   9.446 102.225  0.00  0.00           H
ATOM   3047 HD13 LEU X 191      56.489   9.158 103.824  0.00  0.00           H
ATOM   3048  CD2 LEU X 191      57.092   6.633 101.238  0.00  0.00           C
ATOM   3049 HD21 LEU X 191      56.543   6.899 100.309  0.00  0.00           H
ATOM   3050 HD22 LEU X 191      58.093   7.114 101.264  0.00  0.00           H
ATOM   3051 HD23 LEU X 191      57.234   5.532 101.271  0.00  0.00           H
ATOM   3052  C   LEU X 191      54.114   5.499 104.107  0.00  0.00           C
ATOM   3053  O   LEU X 191      53.508   5.908 103.142  0.00  0.00           O
ATOM   3054  N   LYS X 192      53.667   4.456 104.876  0.00  0.00           N
ATOM   3055  HN  LYS X 192      54.186   4.169 105.678  0.00  0.00           H
ATOM   3056  CA  LYS X 192      52.508   3.669 104.673  0.00  0.00           C
ATOM   3057  HA  LYS X 192      52.708   2.847 105.345  0.00  0.00           H
ATOM   3058  CB  LYS X 192      51.258   4.430 105.073  0.00  0.00           C
ATOM   3059  HB1 LYS X 192      51.340   5.401 104.539  0.00  0.00           H
ATOM   3060  HB2 LYS X 192      50.381   3.872 104.679  0.00  0.00           H
ATOM   3061  CG  LYS X 192      51.250   4.753 106.618  0.00  0.00           C
ATOM   3062  HG1 LYS X 192      52.173   5.337 106.821  0.00  0.00           H
ATOM   3063  HG2 LYS X 192      50.341   5.348 106.847  0.00  0.00           H
ATOM   3064  CD  LYS X 192      51.005   3.458 107.412  0.00  0.00           C
ATOM   3065  HD1 LYS X 192      50.128   2.920 106.995  0.00  0.00           H
ATOM   3066  HD2 LYS X 192      51.897   2.796 107.431  0.00  0.00           H
ATOM   3067  CE  LYS X 192      50.754   3.870 108.875  0.00  0.00           C
ATOM   3068  HE1 LYS X 192      49.816   4.464 108.919  0.00  0.00           H
ATOM   3069  HE2 LYS X 192      50.670   2.947 109.488  0.00  0.00           H
ATOM   3070  NZ  LYS X 192      51.868   4.587 109.442  0.00  0.00           N
ATOM   3071  HZ1 LYS X 192      51.941   5.617 109.322  0.00  0.00           H
ATOM   3072  HZ2 LYS X 192      51.741   4.366 110.451  0.00  0.00           H
ATOM   3073  HZ3 LYS X 192      52.801   4.223 109.160  0.00  0.00           H
ATOM   3074  C   LYS X 192      52.415   2.923 103.339  0.00  0.00           C
ATOM   3075  O   LYS X 192      51.617   3.309 102.506  0.00  0.00           O
ATOM   3076  N   ILE X 193      53.272   1.901 103.070  0.00  0.00           N
ATOM   3077  HN  ILE X 193      53.939   1.741 103.794  0.00  0.00           H
ATOM   3078  CA  ILE X 193      53.433   1.218 101.789  0.00  0.00           C
ATOM   3079  HA  ILE X 193      52.781   1.640 101.038  0.00  0.00           H
ATOM   3080  CB  ILE X 193      54.848   1.271 101.260  0.00  0.00           C
ATOM   3081  HB  ILE X 193      55.570   0.780 101.947  0.00  0.00           H
ATOM   3082  CG2 ILE X 193      54.920   0.454  99.889  0.00  0.00           C
ATOM   3083 HG21 ILE X 193      54.061   0.776  99.263  0.00  0.00           H
ATOM   3084 HG22 ILE X 193      55.906   0.720  99.449  0.00  0.00           H
ATOM   3085 HG23 ILE X 193      54.806  -0.639 100.049  0.00  0.00           H
ATOM   3086  CG1 ILE X 193      55.502   2.660 101.164  0.00  0.00           C
ATOM   3087 HG11 ILE X 193      55.738   2.963 102.206  0.00  0.00           H
ATOM   3088 HG12 ILE X 193      56.419   2.532 100.550  0.00  0.00           H
ATOM   3089  CD  ILE X 193      54.690   3.743 100.495  0.00  0.00           C
ATOM   3090  HD1 ILE X 193      55.278   4.623 100.157  0.00  0.00           H
ATOM   3091  HD2 ILE X 193      54.163   3.364  99.593  0.00  0.00           H
ATOM   3092  HD3 ILE X 193      53.854   4.092 101.138  0.00  0.00           H
ATOM   3093  C   ILE X 193      53.037  -0.239 101.924  0.00  0.00           C
ATOM   3094  O   ILE X 193      53.612  -0.869 102.783  0.00  0.00           O
ATOM   3095  N   SER X 194      52.187  -0.766 100.993  0.00  0.00           N
ATOM   3096  HN  SER X 194      51.672  -0.188 100.365  0.00  0.00           H
ATOM   3097  CA  SER X 194      51.635  -2.130 100.991  0.00  0.00           C
ATOM   3098  HA  SER X 194      51.135  -2.121 101.949  0.00  0.00           H
ATOM   3099  CB  SER X 194      50.667  -2.228  99.794  0.00  0.00           C
ATOM   3100  HB1 SER X 194      49.955  -1.375  99.790  0.00  0.00           H
ATOM   3101  HB2 SER X 194      51.321  -2.416  98.916  0.00  0.00           H
ATOM   3102  OG  SER X 194      49.890  -3.445  99.837  0.00  0.00           O
ATOM   3103  HG1 SER X 194      50.453  -4.151  99.510  0.00  0.00           H
ATOM   3104  C   SER X 194      52.634  -3.233 100.913  0.00  0.00           C
ATOM   3105  O   SER X 194      53.505  -3.125 100.014  0.00  0.00           O
ATOM   3106  N   PRO X 195      52.544  -4.285 101.770  0.00  0.00           N
ATOM   3107  CD  PRO X 195      51.645  -4.502 102.908  0.00  0.00           C
ATOM   3108  HD1 PRO X 195      50.752  -5.091 102.605  0.00  0.00           H
ATOM   3109  HD2 PRO X 195      51.392  -3.535 103.392  0.00  0.00           H
ATOM   3110  CA  PRO X 195      53.787  -5.046 101.979  0.00  0.00           C
ATOM   3111  HA  PRO X 195      54.680  -4.554 101.621  0.00  0.00           H
ATOM   3112  CB  PRO X 195      53.957  -5.148 103.511  0.00  0.00           C
ATOM   3113  HB1 PRO X 195      54.452  -4.202 103.818  0.00  0.00           H
ATOM   3114  HB2 PRO X 195      54.448  -6.029 103.979  0.00  0.00           H
ATOM   3115  CG  PRO X 195      52.522  -5.192 103.968  0.00  0.00           C
ATOM   3116  HG1 PRO X 195      52.446  -4.755 104.987  0.00  0.00           H
ATOM   3117  HG2 PRO X 195      52.140  -6.234 104.030  0.00  0.00           H
ATOM   3118  C   PRO X 195      53.683  -6.262 101.250  0.00  0.00           C
ATOM   3119  O   PRO X 195      53.801  -7.310 101.860  0.00  0.00           O
ATOM   3120  N   GLU X 196      53.572  -6.194  99.864  0.00  0.00           N
ATOM   3121  HN  GLU X 196      53.254  -5.416  99.329  0.00  0.00           H
ATOM   3122  CA  GLU X 196      53.816  -7.384  98.996  0.00  0.00           C
ATOM   3123  HA  GLU X 196      53.230  -8.237  99.304  0.00  0.00           H
ATOM   3124  CB  GLU X 196      53.549  -7.023  97.514  0.00  0.00           C
ATOM   3125  HB1 GLU X 196      54.146  -6.100  97.347  0.00  0.00           H
ATOM   3126  HB2 GLU X 196      53.974  -7.779  96.821  0.00  0.00           H
ATOM   3127  CG  GLU X 196      52.104  -6.821  96.990  0.00  0.00           C
ATOM   3128  HG1 GLU X 196      52.192  -6.017  96.229  0.00  0.00           H
ATOM   3129  HG2 GLU X 196      51.866  -7.688  96.338  0.00  0.00           H
ATOM   3130  CD  GLU X 196      51.096  -6.544  98.056  0.00  0.00           C
ATOM   3131  OE1 GLU X 196      51.118  -5.422  98.539  0.00  0.00           O
ATOM   3132  OE2 GLU X 196      50.220  -7.347  98.364  0.00  0.00           O
ATOM   3133  C   GLU X 196      55.255  -7.914  99.132  0.00  0.00           C
ATOM   3134  O   GLU X 196      56.152  -7.128  99.225  0.00  0.00           O
ATOM   3135  N   ASN X 197      55.368  -9.249  98.984  0.00  0.00           N
ATOM   3136  HN  ASN X 197      54.491  -9.723  98.956  0.00  0.00           H
ATOM   3137  CA  ASN X 197      56.657  -9.974  99.059  0.00  0.00           C
ATOM   3138  HA  ASN X 197      57.299  -9.316  99.625  0.00  0.00           H
ATOM   3139  CB  ASN X 197      56.597 -11.303  99.885  0.00  0.00           C
ATOM   3140  HB1 ASN X 197      57.608 -11.659 100.177  0.00  0.00           H
ATOM   3141  HB2 ASN X 197      55.954 -11.113 100.770  0.00  0.00           H
ATOM   3142  CG  ASN X 197      55.879 -12.514  99.220  0.00  0.00           C
ATOM   3143  OD1 ASN X 197      55.364 -12.585  98.135  0.00  0.00           O
ATOM   3144  ND2 ASN X 197      55.874 -13.627  99.980  0.00  0.00           N
ATOM   3145 HD21 ASN X 197      55.420 -14.401  99.539  0.00  0.00           H
ATOM   3146 HD22 ASN X 197      56.390 -13.697 100.834  0.00  0.00           H
ATOM   3147  C   ASN X 197      57.200 -10.273  97.662  0.00  0.00           C
ATOM   3148  O   ASN X 197      58.150 -11.034  97.497  0.00  0.00           O
ATOM   3149  N   LEU X 198      56.554  -9.787  96.605  0.00  0.00           N
ATOM   3150  HN  LEU X 198      55.785  -9.174  96.768  0.00  0.00           H
ATOM   3151  CA  LEU X 198      56.855 -10.025  95.182  0.00  0.00           C
ATOM   3152  HA  LEU X 198      57.087 -11.072  95.052  0.00  0.00           H
ATOM   3153  CB  LEU X 198      55.718  -9.420  94.243  0.00  0.00           C
ATOM   3154  HB1 LEU X 198      55.708  -8.318  94.380  0.00  0.00           H
ATOM   3155  HB2 LEU X 198      55.975  -9.572  93.173  0.00  0.00           H
ATOM   3156  CG  LEU X 198      54.326  -9.957  94.417  0.00  0.00           C
ATOM   3157  HG  LEU X 198      53.967  -9.860  95.464  0.00  0.00           H
ATOM   3158  CD1 LEU X 198      53.301  -9.220  93.510  0.00  0.00           C
ATOM   3159 HD11 LEU X 198      53.077  -8.261  94.023  0.00  0.00           H
ATOM   3160 HD12 LEU X 198      53.857  -9.030  92.568  0.00  0.00           H
ATOM   3161 HD13 LEU X 198      52.414  -9.843  93.264  0.00  0.00           H
ATOM   3162  CD2 LEU X 198      54.382 -11.510  94.111  0.00  0.00           C
ATOM   3163 HD21 LEU X 198      53.778 -12.220  94.714  0.00  0.00           H
ATOM   3164 HD22 LEU X 198      54.037 -11.580  93.057  0.00  0.00           H
ATOM   3165 HD23 LEU X 198      55.455 -11.772  94.233  0.00  0.00           H
ATOM   3166  C   LEU X 198      58.187  -9.376  94.892  0.00  0.00           C
ATOM   3167  O   LEU X 198      58.552  -8.300  95.429  0.00  0.00           O
ATOM   3168  N   SER X 199      58.950  -9.971  93.984  0.00  0.00           N
ATOM   3169  HN  SER X 199      58.570 -10.835  93.662  0.00  0.00           H
ATOM   3170  CA  SER X 199      59.890  -9.333  93.073  0.00  0.00           C
ATOM   3171  HA  SER X 199      59.714  -9.755  92.095  0.00  0.00           H
ATOM   3172  CB  SER X 199      59.748  -7.802  92.949  0.00  0.00           C
ATOM   3173  HB1 SER X 199      58.693  -7.455  92.974  0.00  0.00           H
ATOM   3174  HB2 SER X 199      60.331  -7.234  93.705  0.00  0.00           H
ATOM   3175  OG  SER X 199      60.334  -7.324  91.689  0.00  0.00           O
ATOM   3176  HG1 SER X 199      59.924  -7.802  90.966  0.00  0.00           H
ATOM   3177  C   SER X 199      61.368  -9.615  93.451  0.00  0.00           C
ATOM   3178  O   SER X 199      61.857  -8.985  94.365  0.00  0.00           O
ATOM   3179  N   PRO X 200      62.231 -10.395  92.839  0.00  0.00           N
ATOM   3180  CD  PRO X 200      61.765 -11.667  92.267  0.00  0.00           C
ATOM   3181  HD1 PRO X 200      61.318 -11.549  91.257  0.00  0.00           H
ATOM   3182  HD2 PRO X 200      60.987 -12.061  92.956  0.00  0.00           H
ATOM   3183  CA  PRO X 200      63.631 -10.583  93.308  0.00  0.00           C
ATOM   3184  HA  PRO X 200      63.608 -10.878  94.346  0.00  0.00           H
ATOM   3185  CB  PRO X 200      64.046 -11.645  92.317  0.00  0.00           C
ATOM   3186  HB1 PRO X 200      64.957 -12.228  92.573  0.00  0.00           H
ATOM   3187  HB2 PRO X 200      64.231 -11.214  91.310  0.00  0.00           H
ATOM   3188  CG  PRO X 200      62.924 -12.655  92.278  0.00  0.00           C
ATOM   3189  HG1 PRO X 200      62.804 -13.334  93.149  0.00  0.00           H
ATOM   3190  HG2 PRO X 200      62.928 -13.286  91.363  0.00  0.00           H
ATOM   3191  C   PRO X 200      64.517  -9.307  93.119  0.00  0.00           C
ATOM   3192  O   PRO X 200      65.700  -9.494  93.279  0.00  0.00           O
ATOM   3193  N   TRP X 201      63.956  -8.067  92.848  0.00  0.00           N
ATOM   3194  HN  TRP X 201      62.971  -8.023  92.698  0.00  0.00           H
ATOM   3195  CA  TRP X 201      64.682  -6.856  92.788  0.00  0.00           C
ATOM   3196  HA  TRP X 201      65.721  -7.056  92.569  0.00  0.00           H
ATOM   3197  CB  TRP X 201      64.070  -5.955  91.643  0.00  0.00           C
ATOM   3198  HB1 TRP X 201      62.963  -5.967  91.560  0.00  0.00           H
ATOM   3199  HB2 TRP X 201      64.322  -4.881  91.774  0.00  0.00           H
ATOM   3200  CG  TRP X 201      64.608  -6.256  90.246  0.00  0.00           C
ATOM   3201  CD1 TRP X 201      65.783  -5.646  89.742  0.00  0.00           C
ATOM   3202  HD1 TRP X 201      66.336  -4.918  90.317  0.00  0.00           H
ATOM   3203  NE1 TRP X 201      65.980  -6.071  88.390  0.00  0.00           N
ATOM   3204  HE1 TRP X 201      66.770  -5.888  87.847  0.00  0.00           H
ATOM   3205  CE2 TRP X 201      64.914  -6.973  88.099  0.00  0.00           C
ATOM   3206  CD2 TRP X 201      64.080  -7.091  89.208  0.00  0.00           C
ATOM   3207  CE3 TRP X 201      62.952  -7.906  89.147  0.00  0.00           C
ATOM   3208  HE3 TRP X 201      62.352  -8.006  90.040  0.00  0.00           H
ATOM   3209  CZ3 TRP X 201      62.703  -8.671  87.957  0.00  0.00           C
ATOM   3210  HZ3 TRP X 201      61.812  -9.280  87.979  0.00  0.00           H
ATOM   3211  CZ2 TRP X 201      64.627  -7.706  86.924  0.00  0.00           C
ATOM   3212  HZ2 TRP X 201      65.383  -7.729  86.152  0.00  0.00           H
ATOM   3213  CH2 TRP X 201      63.520  -8.469  86.842  0.00  0.00           C
ATOM   3214  HH2 TRP X 201      63.242  -9.090  86.004  0.00  0.00           H
ATOM   3215  C   TRP X 201      64.726  -6.058  94.037  0.00  0.00           C
ATOM   3216  O   TRP X 201      63.805  -6.016  94.812  0.00  0.00           O
ATOM   3217  N   ARG X 202      65.939  -5.431  94.292  0.00  0.00           N
ATOM   3218  HN  ARG X 202      66.724  -5.491  93.680  0.00  0.00           H
ATOM   3219  CA  ARG X 202      66.194  -4.630  95.488  0.00  0.00           C
ATOM   3220  HA  ARG X 202      65.276  -4.496  96.041  0.00  0.00           H
ATOM   3221  CB  ARG X 202      67.215  -5.478  96.329  0.00  0.00           C
ATOM   3222  HB1 ARG X 202      66.803  -6.496  96.498  0.00  0.00           H
ATOM   3223  HB2 ARG X 202      68.104  -5.628  95.679  0.00  0.00           H
ATOM   3224  CG  ARG X 202      67.701  -4.873  97.673  0.00  0.00           C
ATOM   3225  HG1 ARG X 202      68.657  -5.382  97.921  0.00  0.00           H
ATOM   3226  HG2 ARG X 202      67.980  -3.811  97.505  0.00  0.00           H
ATOM   3227  CD  ARG X 202      66.654  -5.026  98.738  0.00  0.00           C
ATOM   3228  HD1 ARG X 202      65.736  -4.429  98.551  0.00  0.00           H
ATOM   3229  HD2 ARG X 202      66.543  -6.125  98.619  0.00  0.00           H
ATOM   3230  NE  ARG X 202      67.313  -4.690 100.007  0.00  0.00           N
ATOM   3231  HE  ARG X 202      68.301  -4.589 100.122  0.00  0.00           H
ATOM   3232  CZ  ARG X 202      66.747  -4.290 101.125  0.00  0.00           C
ATOM   3233  NH1 ARG X 202      67.550  -3.971 102.073  0.00  0.00           N
ATOM   3234 HH11 ARG X 202      67.121  -3.641 102.914  0.00  0.00           H
ATOM   3235 HH12 ARG X 202      68.507  -4.191 101.882  0.00  0.00           H
ATOM   3236  NH2 ARG X 202      65.425  -4.246 101.278  0.00  0.00           N
ATOM   3237 HH21 ARG X 202      65.011  -3.950 102.139  0.00  0.00           H
ATOM   3238 HH22 ARG X 202      64.782  -4.604 100.602  0.00  0.00           H
ATOM   3239  C   ARG X 202      66.826  -3.407  94.996  0.00  0.00           C
ATOM   3240  O   ARG X 202      67.693  -3.508  94.096  0.00  0.00           O
ATOM   3241  N   GLY X 203      66.433  -2.231  95.494  0.00  0.00           N
ATOM   3242  HN  GLY X 203      65.593  -2.261  96.030  0.00  0.00           H
ATOM   3243  CA  GLY X 203      66.984  -0.973  94.921  0.00  0.00           C
ATOM   3244  HA1 GLY X 203      66.329  -0.180  95.251  0.00  0.00           H
ATOM   3245  HA2 GLY X 203      66.986  -1.043  93.843  0.00  0.00           H
ATOM   3246  C   GLY X 203      68.447  -0.671  95.138  0.00  0.00           C
ATOM   3247  O   GLY X 203      69.128  -1.323  95.904  0.00  0.00           O
ATOM   3248  N   GLY X 204      68.878   0.454  94.537  0.00  0.00           N
ATOM   3249  HN  GLY X 204      68.278   0.875  93.861  0.00  0.00           H
ATOM   3250  CA  GLY X 204      70.010   1.264  94.843  0.00  0.00           C
ATOM   3251  HA1 GLY X 204      70.208   1.219  95.904  0.00  0.00           H
ATOM   3252  HA2 GLY X 204      69.792   2.285  94.566  0.00  0.00           H
ATOM   3253  C   GLY X 204      71.322   0.920  94.075  0.00  0.00           C
ATOM   3254  O   GLY X 204      71.496  -0.155  93.585  0.00  0.00           O
ATOM   3255  N   GLU X 205      72.275   1.889  94.007  0.00  0.00           N
ATOM   3256  HN  GLU X 205      71.982   2.700  94.507  0.00  0.00           H
ATOM   3257  CA  GLU X 205      73.479   1.963  93.251  0.00  0.00           C
ATOM   3258  HA  GLU X 205      73.312   2.019  92.186  0.00  0.00           H
ATOM   3259  CB  GLU X 205      74.260   3.346  93.539  0.00  0.00           C
ATOM   3260  HB1 GLU X 205      73.670   4.223  93.195  0.00  0.00           H
ATOM   3261  HB2 GLU X 205      74.340   3.414  94.645  0.00  0.00           H
ATOM   3262  CG  GLU X 205      75.635   3.230  92.827  0.00  0.00           C
ATOM   3263  HG1 GLU X 205      76.225   2.305  92.999  0.00  0.00           H
ATOM   3264  HG2 GLU X 205      75.423   3.329  91.741  0.00  0.00           H
ATOM   3265  CD  GLU X 205      76.470   4.370  93.163  0.00  0.00           C
ATOM   3266  OE1 GLU X 205      76.331   4.907  94.324  0.00  0.00           O
ATOM   3267  OE2 GLU X 205      77.340   4.740  92.343  0.00  0.00           O
ATOM   3268  C   GLU X 205      74.256   0.665  93.495  0.00  0.00           C
ATOM   3269  O   GLU X 205      74.745   0.049  92.528  0.00  0.00           O
ATOM   3270  N   THR X 206      74.419   0.155  94.718  0.00  0.00           N
ATOM   3271  HN  THR X 206      73.870   0.561  95.445  0.00  0.00           H
ATOM   3272  CA  THR X 206      75.060  -1.062  95.063  0.00  0.00           C
ATOM   3273  HA  THR X 206      76.066  -1.022  94.673  0.00  0.00           H
ATOM   3274  CB  THR X 206      75.076  -1.421  96.565  0.00  0.00           C
ATOM   3275  HB  THR X 206      74.090  -1.796  96.916  0.00  0.00           H
ATOM   3276  OG1 THR X 206      75.439  -0.178  97.245  0.00  0.00           O
ATOM   3277  HG1 THR X 206      74.674   0.121  97.741  0.00  0.00           H
ATOM   3278  CG2 THR X 206      76.299  -2.418  96.762  0.00  0.00           C
ATOM   3279 HG21 THR X 206      76.151  -3.308  96.114  0.00  0.00           H
ATOM   3280 HG22 THR X 206      77.209  -1.816  96.551  0.00  0.00           H
ATOM   3281 HG23 THR X 206      76.400  -2.780  97.808  0.00  0.00           H
ATOM   3282  C   THR X 206      74.462  -2.264  94.453  0.00  0.00           C
ATOM   3283  O   THR X 206      75.143  -3.023  93.788  0.00  0.00           O
ATOM   3284  N   GLU X 207      73.136  -2.401  94.593  0.00  0.00           N
ATOM   3285  HN  GLU X 207      72.580  -1.754  95.109  0.00  0.00           H
ATOM   3286  CA  GLU X 207      72.486  -3.510  93.880  0.00  0.00           C
ATOM   3287  HA  GLU X 207      72.886  -4.443  94.246  0.00  0.00           H
ATOM   3288  CB  GLU X 207      70.979  -3.635  94.230  0.00  0.00           C
ATOM   3289  HB1 GLU X 207      70.447  -2.661  94.276  0.00  0.00           H
ATOM   3290  HB2 GLU X 207      70.446  -4.092  93.369  0.00  0.00           H
ATOM   3291  CG  GLU X 207      70.864  -4.381  95.592  0.00  0.00           C
ATOM   3292  HG1 GLU X 207      71.660  -4.011  96.274  0.00  0.00           H
ATOM   3293  HG2 GLU X 207      69.918  -4.231  96.155  0.00  0.00           H
ATOM   3294  CD  GLU X 207      71.052  -5.832  95.428  0.00  0.00           C
ATOM   3295  OE1 GLU X 207      70.327  -6.470  94.643  0.00  0.00           O
ATOM   3296  OE2 GLU X 207      71.935  -6.373  96.215  0.00  0.00           O
ATOM   3297  C   GLU X 207      72.604  -3.409  92.342  0.00  0.00           C
ATOM   3298  O   GLU X 207      72.937  -4.443  91.767  0.00  0.00           O
ATOM   3299  N   GLY X 208      72.490  -2.175  91.735  0.00  0.00           N
ATOM   3300  HN  GLY X 208      72.202  -1.478  92.386  0.00  0.00           H
ATOM   3301  CA  GLY X 208      72.781  -1.921  90.375  0.00  0.00           C
ATOM   3302  HA1 GLY X 208      72.706  -0.851  90.248  0.00  0.00           H
ATOM   3303  HA2 GLY X 208      72.092  -2.569  89.853  0.00  0.00           H
ATOM   3304  C   GLY X 208      74.171  -2.225  89.822  0.00  0.00           C
ATOM   3305  O   GLY X 208      74.350  -3.094  89.001  0.00  0.00           O
ATOM   3306  N   LEU X 209      75.225  -1.630  90.400  0.00  0.00           N
ATOM   3307  HN  LEU X 209      75.094  -0.876  91.039  0.00  0.00           H
ATOM   3308  CA  LEU X 209      76.654  -1.887  90.081  0.00  0.00           C
ATOM   3309  HA  LEU X 209      76.784  -1.677  89.030  0.00  0.00           H
ATOM   3310  CB  LEU X 209      77.655  -1.017  90.884  0.00  0.00           C
ATOM   3311  HB1 LEU X 209      77.283  -0.983  91.930  0.00  0.00           H
ATOM   3312  HB2 LEU X 209      78.660  -1.489  90.841  0.00  0.00           H
ATOM   3313  CG  LEU X 209      77.668   0.429  90.323  0.00  0.00           C
ATOM   3314  HG  LEU X 209      76.625   0.791  90.195  0.00  0.00           H
ATOM   3315  CD1 LEU X 209      78.316   1.265  91.458  0.00  0.00           C
ATOM   3316 HD11 LEU X 209      79.359   0.895  91.549  0.00  0.00           H
ATOM   3317 HD12 LEU X 209      78.292   2.315  91.093  0.00  0.00           H
ATOM   3318 HD13 LEU X 209      77.718   1.079  92.375  0.00  0.00           H
ATOM   3319  CD2 LEU X 209      78.424   0.559  89.012  0.00  0.00           C
ATOM   3320 HD21 LEU X 209      79.480   0.251  89.168  0.00  0.00           H
ATOM   3321 HD22 LEU X 209      77.991   0.085  88.105  0.00  0.00           H
ATOM   3322 HD23 LEU X 209      78.541   1.645  88.811  0.00  0.00           H
ATOM   3323  C   LEU X 209      77.124  -3.357  90.344  0.00  0.00           C
ATOM   3324  O   LEU X 209      77.662  -4.017  89.461  0.00  0.00           O
ATOM   3325  N   GLN X 210      76.730  -3.986  91.434  0.00  0.00           N
ATOM   3326  HN  GLN X 210      76.340  -3.423  92.159  0.00  0.00           H
ATOM   3327  CA  GLN X 210      77.024  -5.418  91.761  0.00  0.00           C
ATOM   3328  HA  GLN X 210      78.086  -5.582  91.654  0.00  0.00           H
ATOM   3329  CB  GLN X 210      76.796  -5.799  93.253  0.00  0.00           C
ATOM   3330  HB1 GLN X 210      75.760  -5.478  93.495  0.00  0.00           H
ATOM   3331  HB2 GLN X 210      76.715  -6.902  93.361  0.00  0.00           H
ATOM   3332  CG  GLN X 210      77.864  -5.234  94.237  0.00  0.00           C
ATOM   3333  HG1 GLN X 210      77.939  -4.134  94.367  0.00  0.00           H
ATOM   3334  HG2 GLN X 210      77.802  -5.813  95.183  0.00  0.00           H
ATOM   3335  CD  GLN X 210      79.272  -5.332  93.727  0.00  0.00           C
ATOM   3336  OE1 GLN X 210      80.065  -4.371  93.475  0.00  0.00           O
ATOM   3337  NE2 GLN X 210      79.698  -6.646  93.466  0.00  0.00           N
ATOM   3338 HE21 GLN X 210      80.655  -6.736  93.190  0.00  0.00           H
ATOM   3339 HE22 GLN X 210      79.029  -7.369  93.640  0.00  0.00           H
ATOM   3340  C   GLN X 210      76.359  -6.422  90.756  0.00  0.00           C
ATOM   3341  O   GLN X 210      76.961  -7.385  90.287  0.00  0.00           O
ATOM   3342  N   ARG X 211      75.133  -6.106  90.304  0.00  0.00           N
ATOM   3343  HN  ARG X 211      74.772  -5.224  90.596  0.00  0.00           H
ATOM   3344  CA  ARG X 211      74.411  -6.795  89.237  0.00  0.00           C
ATOM   3345  HA  ARG X 211      74.504  -7.864  89.360  0.00  0.00           H
ATOM   3346  CB  ARG X 211      72.925  -6.406  89.304  0.00  0.00           C
ATOM   3347  HB1 ARG X 211      72.751  -5.310  89.365  0.00  0.00           H
ATOM   3348  HB2 ARG X 211      72.411  -6.808  88.405  0.00  0.00           H
ATOM   3349  CG  ARG X 211      72.275  -7.088  90.550  0.00  0.00           C
ATOM   3350  HG1 ARG X 211      72.481  -8.160  90.343  0.00  0.00           H
ATOM   3351  HG2 ARG X 211      72.917  -6.796  91.408  0.00  0.00           H
ATOM   3352  CD  ARG X 211      70.771  -6.719  90.770  0.00  0.00           C
ATOM   3353  HD1 ARG X 211      70.297  -7.082  91.707  0.00  0.00           H
ATOM   3354  HD2 ARG X 211      70.720  -5.610  90.824  0.00  0.00           H
ATOM   3355  NE  ARG X 211      69.937  -7.243  89.685  0.00  0.00           N
ATOM   3356  HE  ARG X 211      70.406  -7.483  88.835  0.00  0.00           H
ATOM   3357  CZ  ARG X 211      68.722  -7.685  89.706  0.00  0.00           C
ATOM   3358  NH1 ARG X 211      67.954  -7.899  90.763  0.00  0.00           N
ATOM   3359 HH11 ARG X 211      67.231  -8.580  90.643  0.00  0.00           H
ATOM   3360 HH12 ARG X 211      68.212  -7.566  91.670  0.00  0.00           H
ATOM   3361  NH2 ARG X 211      68.287  -8.228  88.578  0.00  0.00           N
ATOM   3362 HH21 ARG X 211      67.365  -8.612  88.520  0.00  0.00           H
ATOM   3363 HH22 ARG X 211      68.915  -8.380  87.815  0.00  0.00           H
ATOM   3364  C   ARG X 211      74.971  -6.519  87.823  0.00  0.00           C
ATOM   3365  O   ARG X 211      74.868  -7.382  86.974  0.00  0.00           O
ATOM   3366  N   LEU X 212      75.601  -5.365  87.562  0.00  0.00           N
ATOM   3367  HN  LEU X 212      75.515  -4.601  88.197  0.00  0.00           H
ATOM   3368  CA  LEU X 212      76.292  -5.061  86.266  0.00  0.00           C
ATOM   3369  HA  LEU X 212      75.683  -5.299  85.407  0.00  0.00           H
ATOM   3370  CB  LEU X 212      76.786  -3.588  86.235  0.00  0.00           C
ATOM   3371  HB1 LEU X 212      75.977  -2.837  86.357  0.00  0.00           H
ATOM   3372  HB2 LEU X 212      77.460  -3.371  87.091  0.00  0.00           H
ATOM   3373  CG  LEU X 212      77.509  -3.295  84.921  0.00  0.00           C
ATOM   3374  HG  LEU X 212      78.460  -3.858  84.812  0.00  0.00           H
ATOM   3375  CD1 LEU X 212      76.491  -3.340  83.806  0.00  0.00           C
ATOM   3376 HD11 LEU X 212      76.136  -4.291  83.355  0.00  0.00           H
ATOM   3377 HD12 LEU X 212      75.530  -2.926  84.179  0.00  0.00           H
ATOM   3378 HD13 LEU X 212      76.992  -2.768  82.996  0.00  0.00           H
ATOM   3379  CD2 LEU X 212      77.877  -1.834  84.949  0.00  0.00           C
ATOM   3380 HD21 LEU X 212      78.605  -1.598  85.753  0.00  0.00           H
ATOM   3381 HD22 LEU X 212      78.424  -1.415  84.077  0.00  0.00           H
ATOM   3382 HD23 LEU X 212      76.982  -1.241  85.235  0.00  0.00           H
ATOM   3383  C   LEU X 212      77.437  -6.042  86.120  0.00  0.00           C
ATOM   3384  O   LEU X 212      77.553  -6.586  85.039  0.00  0.00           O
ATOM   3385  N   GLU X 213      78.185  -6.226  87.233  0.00  0.00           N
ATOM   3386  HN  GLU X 213      78.019  -5.638  88.021  0.00  0.00           H
ATOM   3387  CA  GLU X 213      79.106  -7.351  87.466  0.00  0.00           C
ATOM   3388  HA  GLU X 213      79.842  -7.298  86.677  0.00  0.00           H
ATOM   3389  CB  GLU X 213      79.888  -7.181  88.686  0.00  0.00           C
ATOM   3390  HB1 GLU X 213      80.563  -6.305  88.791  0.00  0.00           H
ATOM   3391  HB2 GLU X 213      79.186  -7.160  89.546  0.00  0.00           H
ATOM   3392  CG  GLU X 213      80.885  -8.401  89.063  0.00  0.00           C
ATOM   3393  HG1 GLU X 213      80.228  -9.288  89.190  0.00  0.00           H
ATOM   3394  HG2 GLU X 213      81.712  -8.588  88.345  0.00  0.00           H
ATOM   3395  CD  GLU X 213      81.531  -8.120  90.416  0.00  0.00           C
ATOM   3396  OE1 GLU X 213      81.621  -9.088  91.176  0.00  0.00           O
ATOM   3397  OE2 GLU X 213      82.135  -7.004  90.522  0.00  0.00           O
ATOM   3398  C   GLU X 213      78.646  -8.645  87.136  0.00  0.00           C
ATOM   3399  O   GLU X 213      79.049  -9.255  86.142  0.00  0.00           O
ATOM   3400  N   GLN X 214      77.787  -9.217  87.962  0.00  0.00           N
ATOM   3401  HN  GLN X 214      77.513  -8.582  88.680  0.00  0.00           H
ATOM   3402  CA  GLN X 214      77.227 -10.501  87.911  0.00  0.00           C
ATOM   3403  HA  GLN X 214      78.018 -11.225  88.045  0.00  0.00           H
ATOM   3404  CB  GLN X 214      76.219 -10.599  89.083  0.00  0.00           C
ATOM   3405  HB1 GLN X 214      75.637  -9.664  88.937  0.00  0.00           H
ATOM   3406  HB2 GLN X 214      75.585 -11.482  88.857  0.00  0.00           H
ATOM   3407  CG  GLN X 214      76.586 -10.711  90.576  0.00  0.00           C
ATOM   3408  HG1 GLN X 214      76.024  -9.912  91.106  0.00  0.00           H
ATOM   3409  HG2 GLN X 214      76.115 -11.656  90.921  0.00  0.00           H
ATOM   3410  CD  GLN X 214      78.027 -10.848  90.938  0.00  0.00           C
ATOM   3411  OE1 GLN X 214      78.594 -11.938  90.818  0.00  0.00           O
ATOM   3412  NE2 GLN X 214      78.770  -9.765  91.305  0.00  0.00           N
ATOM   3413 HE21 GLN X 214      79.766  -9.815  91.236  0.00  0.00           H
ATOM   3414 HE22 GLN X 214      78.305  -8.956  90.946  0.00  0.00           H
ATOM   3415  C   GLN X 214      76.419 -10.877  86.645  0.00  0.00           C
ATOM   3416  O   GLN X 214      76.488 -11.997  86.118  0.00  0.00           O
ATOM   3417  N   HSD X 215      75.580  -9.933  86.051  0.00  0.00           N
ATOM   3418  HN  HSD X 215      75.546  -8.989  86.371  0.00  0.00           H
ATOM   3419  CA  HSD X 215      74.683 -10.320  84.969  0.00  0.00           C
ATOM   3420  HA  HSD X 215      74.320 -11.330  85.087  0.00  0.00           H
ATOM   3421  CB  HSD X 215      73.361  -9.491  84.751  0.00  0.00           C
ATOM   3422  HB1 HSD X 215      73.698  -8.452  84.546  0.00  0.00           H
ATOM   3423  HB2 HSD X 215      72.806  -9.747  83.823  0.00  0.00           H
ATOM   3424  ND1 HSD X 215      72.432 -10.527  86.898  0.00  0.00           N
ATOM   3425  HD1 HSD X 215      72.881 -11.421  86.892  0.00  0.00           H
ATOM   3426  CG  HSD X 215      72.537  -9.501  85.928  0.00  0.00           C
ATOM   3427  CE1 HSD X 215      71.607 -10.063  87.912  0.00  0.00           C
ATOM   3428  HE1 HSD X 215      71.548 -10.738  88.766  0.00  0.00           H
ATOM   3429  NE2 HSD X 215      71.270  -8.816  87.659  0.00  0.00           N
ATOM   3430  CD2 HSD X 215      71.845  -8.424  86.463  0.00  0.00           C
ATOM   3431  HD2 HSD X 215      71.570  -7.478  86.012  0.00  0.00           H
ATOM   3432  C   HSD X 215      75.548 -10.246  83.679  0.00  0.00           C
ATOM   3433  O   HSD X 215      75.137 -10.887  82.739  0.00  0.00           O
ATOM   3434  N   LEU X 216      76.687  -9.435  83.650  0.00  0.00           N
ATOM   3435  HN  LEU X 216      76.934  -8.779  84.358  0.00  0.00           H
ATOM   3436  CA  LEU X 216      77.653  -9.556  82.612  0.00  0.00           C
ATOM   3437  HA  LEU X 216      77.212  -9.962  81.714  0.00  0.00           H
ATOM   3438  CB  LEU X 216      78.227  -8.093  82.275  0.00  0.00           C
ATOM   3439  HB1 LEU X 216      78.607  -7.618  83.205  0.00  0.00           H
ATOM   3440  HB2 LEU X 216      79.088  -8.233  81.586  0.00  0.00           H
ATOM   3441  CG  LEU X 216      77.147  -7.199  81.574  0.00  0.00           C
ATOM   3442  HG  LEU X 216      76.355  -6.950  82.312  0.00  0.00           H
ATOM   3443  CD1 LEU X 216      77.765  -5.808  81.235  0.00  0.00           C
ATOM   3444 HD11 LEU X 216      78.566  -5.939  80.477  0.00  0.00           H
ATOM   3445 HD12 LEU X 216      77.091  -5.032  80.815  0.00  0.00           H
ATOM   3446 HD13 LEU X 216      78.288  -5.412  82.132  0.00  0.00           H
ATOM   3447  CD2 LEU X 216      76.588  -7.736  80.274  0.00  0.00           C
ATOM   3448 HD21 LEU X 216      75.958  -8.634  80.453  0.00  0.00           H
ATOM   3449 HD22 LEU X 216      75.932  -6.918  79.906  0.00  0.00           H
ATOM   3450 HD23 LEU X 216      77.387  -8.094  79.592  0.00  0.00           H
ATOM   3451  C   LEU X 216      78.797 -10.540  82.978  0.00  0.00           C
ATOM   3452  O   LEU X 216      79.774 -10.668  82.259  0.00  0.00           O
ATOM   3453  N   THR X 217      78.685 -11.317  84.073  0.00  0.00           N
ATOM   3454  HN  THR X 217      77.867 -11.128  84.611  0.00  0.00           H
ATOM   3455  CA  THR X 217      79.702 -12.363  84.414  0.00  0.00           C
ATOM   3456  HA  THR X 217      80.668 -12.091  84.015  0.00  0.00           H
ATOM   3457  CB  THR X 217      79.902 -12.642  85.914  0.00  0.00           C
ATOM   3458  HB  THR X 217      78.939 -12.706  86.466  0.00  0.00           H
ATOM   3459  OG1 THR X 217      80.550 -11.514  86.411  0.00  0.00           O
ATOM   3460  HG1 THR X 217      79.980 -10.795  86.129  0.00  0.00           H
ATOM   3461  CG2 THR X 217      80.808 -13.887  86.208  0.00  0.00           C
ATOM   3462 HG21 THR X 217      81.165 -13.818  87.258  0.00  0.00           H
ATOM   3463 HG22 THR X 217      80.128 -14.731  85.966  0.00  0.00           H
ATOM   3464 HG23 THR X 217      81.718 -13.905  85.570  0.00  0.00           H
ATOM   3465  C   THR X 217      79.236 -13.600  83.780  0.00  0.00           C
ATOM   3466  O   THR X 217      79.935 -14.239  83.010  0.00  0.00           O
ATOM   3467  N   ASP X 218      77.932 -13.907  83.868  0.00  0.00           N
ATOM   3468  HN  ASP X 218      77.319 -13.321  84.392  0.00  0.00           H
ATOM   3469  CA  ASP X 218      77.178 -14.901  83.172  0.00  0.00           C
ATOM   3470  HA  ASP X 218      77.610 -15.860  83.417  0.00  0.00           H
ATOM   3471  CB  ASP X 218      75.745 -14.912  83.817  0.00  0.00           C
ATOM   3472  HB1 ASP X 218      75.875 -15.097  84.905  0.00  0.00           H
ATOM   3473  HB2 ASP X 218      75.304 -13.904  83.665  0.00  0.00           H
ATOM   3474  CG  ASP X 218      74.840 -16.011  83.363  0.00  0.00           C
ATOM   3475  OD1 ASP X 218      75.283 -17.182  83.450  0.00  0.00           O
ATOM   3476  OD2 ASP X 218      73.654 -15.739  83.077  0.00  0.00           O
ATOM   3477  C   ASP X 218      77.067 -14.660  81.667  0.00  0.00           C
ATOM   3478  O   ASP X 218      76.836 -13.526  81.145  0.00  0.00           O
ATOM   3479  N   GLN X 219      77.254 -15.717  80.883  0.00  0.00           N
ATOM   3480  HN  GLN X 219      77.394 -16.626  81.268  0.00  0.00           H
ATOM   3481  CA  GLN X 219      77.297 -15.564  79.417  0.00  0.00           C
ATOM   3482  HA  GLN X 219      77.934 -14.714  79.221  0.00  0.00           H
ATOM   3483  CB  GLN X 219      78.006 -16.833  78.830  0.00  0.00           C
ATOM   3484  HB1 GLN X 219      77.427 -17.746  79.086  0.00  0.00           H
ATOM   3485  HB2 GLN X 219      78.001 -16.727  77.724  0.00  0.00           H
ATOM   3486  CG  GLN X 219      79.412 -17.190  79.392  0.00  0.00           C
ATOM   3487  HG1 GLN X 219      79.215 -17.347  80.474  0.00  0.00           H
ATOM   3488  HG2 GLN X 219      79.940 -18.080  78.986  0.00  0.00           H
ATOM   3489  CD  GLN X 219      80.474 -16.103  79.208  0.00  0.00           C
ATOM   3490  OE1 GLN X 219      80.868 -15.398  80.166  0.00  0.00           O
ATOM   3491  NE2 GLN X 219      80.908 -15.901  77.948  0.00  0.00           N
ATOM   3492 HE21 GLN X 219      81.754 -15.371  77.903  0.00  0.00           H
ATOM   3493 HE22 GLN X 219      80.425 -16.358  77.201  0.00  0.00           H
ATOM   3494  C   GLN X 219      75.940 -15.380  78.834  0.00  0.00           C
ATOM   3495  O   GLN X 219      75.012 -16.183  79.204  0.00  0.00           O
ATOM   3496  N   GLY X 220      75.779 -14.322  78.006  0.00  0.00           N
ATOM   3497  HN  GLY X 220      76.477 -13.624  77.867  0.00  0.00           H
ATOM   3498  CA  GLY X 220      74.628 -14.177  77.121  0.00  0.00           C
ATOM   3499  HA1 GLY X 220      74.867 -13.365  76.451  0.00  0.00           H
ATOM   3500  HA2 GLY X 220      73.827 -13.958  77.812  0.00  0.00           H
ATOM   3501  C   GLY X 220      74.198 -15.387  76.265  0.00  0.00           C
ATOM   3502  O   GLY X 220      74.853 -15.834  75.397  0.00  0.00           O
ATOM   3503  N   TRP X 221      73.011 -15.937  76.567  0.00  0.00           N
ATOM   3504  HN  TRP X 221      72.488 -15.476  77.279  0.00  0.00           H
ATOM   3505  CA  TRP X 221      72.416 -17.054  75.912  0.00  0.00           C
ATOM   3506  HA  TRP X 221      73.203 -17.643  75.466  0.00  0.00           H
ATOM   3507  CB  TRP X 221      71.587 -17.876  76.947  0.00  0.00           C
ATOM   3508  HB1 TRP X 221      72.367 -18.050  77.718  0.00  0.00           H
ATOM   3509  HB2 TRP X 221      70.745 -17.360  77.455  0.00  0.00           H
ATOM   3510  CG  TRP X 221      70.992 -19.191  76.590  0.00  0.00           C
ATOM   3511  CD1 TRP X 221      71.721 -20.347  76.756  0.00  0.00           C
ATOM   3512  HD1 TRP X 221      72.776 -20.348  76.986  0.00  0.00           H
ATOM   3513  NE1 TRP X 221      70.979 -21.424  76.207  0.00  0.00           N
ATOM   3514  HE1 TRP X 221      71.110 -22.391  76.211  0.00  0.00           H
ATOM   3515  CE2 TRP X 221      69.711 -20.973  75.952  0.00  0.00           C
ATOM   3516  CD2 TRP X 221      69.732 -19.553  76.124  0.00  0.00           C
ATOM   3517  CE3 TRP X 221      68.585 -18.744  75.875  0.00  0.00           C
ATOM   3518  HE3 TRP X 221      68.590 -17.674  76.019  0.00  0.00           H
ATOM   3519  CZ3 TRP X 221      67.473 -19.457  75.479  0.00  0.00           C
ATOM   3520  HZ3 TRP X 221      66.550 -18.943  75.257  0.00  0.00           H
ATOM   3521  CZ2 TRP X 221      68.598 -21.619  75.492  0.00  0.00           C
ATOM   3522  HZ2 TRP X 221      68.563 -22.685  75.325  0.00  0.00           H
ATOM   3523  CH2 TRP X 221      67.501 -20.851  75.217  0.00  0.00           C
ATOM   3524  HH2 TRP X 221      66.584 -21.266  74.825  0.00  0.00           H
ATOM   3525  C   TRP X 221      71.468 -16.562  74.792  0.00  0.00           C
ATOM   3526  O   TRP X 221      70.725 -15.606  75.025  0.00  0.00           O
ATOM   3527  N   VAL X 222      71.397 -17.235  73.625  0.00  0.00           N
ATOM   3528  HN  VAL X 222      71.915 -18.080  73.515  0.00  0.00           H
ATOM   3529  CA  VAL X 222      70.596 -16.836  72.471  0.00  0.00           C
ATOM   3530  HA  VAL X 222      70.470 -15.765  72.422  0.00  0.00           H
ATOM   3531  CB  VAL X 222      71.380 -17.318  71.194  0.00  0.00           C
ATOM   3532  HB  VAL X 222      71.517 -18.417  71.290  0.00  0.00           H
ATOM   3533  CG1 VAL X 222      70.692 -16.915  69.962  0.00  0.00           C
ATOM   3534 HG11 VAL X 222      69.769 -17.533  69.944  0.00  0.00           H
ATOM   3535 HG12 VAL X 222      70.383 -15.848  69.921  0.00  0.00           H
ATOM   3536 HG13 VAL X 222      71.275 -17.253  69.078  0.00  0.00           H
ATOM   3537  CG2 VAL X 222      72.759 -16.670  71.128  0.00  0.00           C
ATOM   3538 HG21 VAL X 222      72.684 -15.567  71.238  0.00  0.00           H
ATOM   3539 HG22 VAL X 222      73.440 -17.016  71.935  0.00  0.00           H
ATOM   3540 HG23 VAL X 222      73.370 -16.865  70.220  0.00  0.00           H
ATOM   3541  C   VAL X 222      69.254 -17.442  72.553  0.00  0.00           C
ATOM   3542  O   VAL X 222      69.083 -18.633  72.734  0.00  0.00           O
ATOM   3543  N   ALA X 223      68.174 -16.642  72.387  0.00  0.00           N
ATOM   3544  HN  ALA X 223      68.305 -15.681  72.157  0.00  0.00           H
ATOM   3545  CA  ALA X 223      66.767 -17.233  72.472  0.00  0.00           C
ATOM   3546  HA  ALA X 223      66.639 -17.785  73.392  0.00  0.00           H
ATOM   3547  CB  ALA X 223      65.808 -15.963  72.549  0.00  0.00           C
ATOM   3548  HB1 ALA X 223      66.134 -15.125  71.896  0.00  0.00           H
ATOM   3549  HB2 ALA X 223      64.749 -16.192  72.304  0.00  0.00           H
ATOM   3550  HB3 ALA X 223      65.737 -15.603  73.598  0.00  0.00           H
ATOM   3551  C   ALA X 223      66.376 -18.293  71.490  0.00  0.00           C
ATOM   3552  O   ALA X 223      66.761 -18.141  70.333  0.00  0.00           O
ATOM   3553  N   SER X 224      65.612 -19.327  71.935  0.00  0.00           N
ATOM   3554  HN  SER X 224      65.107 -19.217  72.787  0.00  0.00           H
ATOM   3555  CA  SER X 224      65.551 -20.558  71.134  0.00  0.00           C
ATOM   3556  HA  SER X 224      65.737 -20.320  70.097  0.00  0.00           H
ATOM   3557  CB  SER X 224      66.699 -21.474  71.443  0.00  0.00           C
ATOM   3558  HB1 SER X 224      67.622 -20.901  71.213  0.00  0.00           H
ATOM   3559  HB2 SER X 224      66.719 -21.718  72.527  0.00  0.00           H
ATOM   3560  OG  SER X 224      66.598 -22.657  70.567  0.00  0.00           O
ATOM   3561  HG1 SER X 224      65.777 -23.089  70.813  0.00  0.00           H
ATOM   3562  C   SER X 224      64.150 -21.019  71.200  0.00  0.00           C
ATOM   3563  O   SER X 224      63.845 -21.556  72.217  0.00  0.00           O
ATOM   3564  N   PHE X 225      63.396 -21.051  70.058  0.00  0.00           N
ATOM   3565  HN  PHE X 225      63.863 -20.728  69.239  0.00  0.00           H
ATOM   3566  CA  PHE X 225      62.031 -21.355  69.930  0.00  0.00           C
ATOM   3567  HA  PHE X 225      61.533 -21.688  70.829  0.00  0.00           H
ATOM   3568  CB  PHE X 225      61.292 -20.191  69.458  0.00  0.00           C
ATOM   3569  HB1 PHE X 225      61.660 -19.985  68.430  0.00  0.00           H
ATOM   3570  HB2 PHE X 225      60.185 -20.285  69.465  0.00  0.00           H
ATOM   3571  CG  PHE X 225      61.379 -18.818  70.257  0.00  0.00           C
ATOM   3572  CD1 PHE X 225      61.031 -17.661  69.586  0.00  0.00           C
ATOM   3573  HD1 PHE X 225      60.662 -17.858  68.590  0.00  0.00           H
ATOM   3574  CE1 PHE X 225      61.076 -16.375  70.134  0.00  0.00           C
ATOM   3575  HE1 PHE X 225      60.691 -15.550  69.553  0.00  0.00           H
ATOM   3576  CZ  PHE X 225      61.560 -16.291  71.488  0.00  0.00           C
ATOM   3577  HZ  PHE X 225      61.690 -15.349  72.001  0.00  0.00           H
ATOM   3578  CD2 PHE X 225      61.845 -18.741  71.599  0.00  0.00           C
ATOM   3579  HD2 PHE X 225      61.916 -19.681  72.127  0.00  0.00           H
ATOM   3580  CE2 PHE X 225      61.969 -17.487  72.135  0.00  0.00           C
ATOM   3581  HE2 PHE X 225      62.272 -17.455  73.171  0.00  0.00           H
ATOM   3582  C   PHE X 225      61.789 -22.428  68.912  0.00  0.00           C
ATOM   3583  O   PHE X 225      62.491 -22.467  67.885  0.00  0.00           O
ATOM   3584  N   THR X 226      60.783 -23.368  69.046  0.00  0.00           N
ATOM   3585  HN  THR X 226      60.227 -23.547  69.854  0.00  0.00           H
ATOM   3586  CA  THR X 226      60.448 -24.340  68.035  0.00  0.00           C
ATOM   3587  HA  THR X 226      61.272 -25.038  68.056  0.00  0.00           H
ATOM   3588  CB  THR X 226      59.211 -25.163  68.441  0.00  0.00           C
ATOM   3589  HB  THR X 226      58.477 -24.420  68.820  0.00  0.00           H
ATOM   3590  OG1 THR X 226      59.455 -26.094  69.549  0.00  0.00           O
ATOM   3591  HG1 THR X 226      60.338 -26.455  69.441  0.00  0.00           H
ATOM   3592  CG2 THR X 226      58.617 -26.004  67.220  0.00  0.00           C
ATOM   3593 HG21 THR X 226      57.914 -26.784  67.580  0.00  0.00           H
ATOM   3594 HG22 THR X 226      57.973 -25.398  66.547  0.00  0.00           H
ATOM   3595 HG23 THR X 226      59.467 -26.433  66.647  0.00  0.00           H
ATOM   3596  C   THR X 226      60.227 -23.705  66.663  0.00  0.00           C
ATOM   3597  O   THR X 226      60.721 -24.153  65.605  0.00  0.00           O
ATOM   3598  N   LYS X 227      59.481 -22.600  66.648  0.00  0.00           N
ATOM   3599  HN  LYS X 227      58.937 -22.407  67.461  0.00  0.00           H
ATOM   3600  CA  LYS X 227      59.235 -21.792  65.501  0.00  0.00           C
ATOM   3601  HA  LYS X 227      59.639 -22.236  64.603  0.00  0.00           H
ATOM   3602  CB  LYS X 227      57.780 -21.371  65.246  0.00  0.00           C
ATOM   3603  HB1 LYS X 227      57.465 -20.878  66.191  0.00  0.00           H
ATOM   3604  HB2 LYS X 227      57.722 -20.692  64.369  0.00  0.00           H
ATOM   3605  CG  LYS X 227      56.818 -22.619  65.101  0.00  0.00           C
ATOM   3606  HG1 LYS X 227      57.052 -23.181  66.030  0.00  0.00           H
ATOM   3607  HG2 LYS X 227      55.770 -22.290  65.266  0.00  0.00           H
ATOM   3608  CD  LYS X 227      56.912 -23.514  63.879  0.00  0.00           C
ATOM   3609  HD1 LYS X 227      57.860 -24.084  63.981  0.00  0.00           H
ATOM   3610  HD2 LYS X 227      56.128 -24.299  63.819  0.00  0.00           H
ATOM   3611  CE  LYS X 227      56.867 -22.899  62.424  0.00  0.00           C
ATOM   3612  HE1 LYS X 227      55.837 -22.483  62.406  0.00  0.00           H
ATOM   3613  HE2 LYS X 227      57.635 -22.133  62.183  0.00  0.00           H
ATOM   3614  NZ  LYS X 227      56.981 -23.998  61.475  0.00  0.00           N
ATOM   3615  HZ1 LYS X 227      56.222 -24.689  61.644  0.00  0.00           H
ATOM   3616  HZ2 LYS X 227      57.033 -23.720  60.475  0.00  0.00           H
ATOM   3617  HZ3 LYS X 227      57.843 -24.542  61.682  0.00  0.00           H
ATOM   3618  C   LYS X 227      59.978 -20.446  65.785  0.00  0.00           C
ATOM   3619  O   LYS X 227      59.559 -19.671  66.594  0.00  0.00           O
ATOM   3620  N   PRO X 228      61.087 -20.130  65.154  0.00  0.00           N
ATOM   3621  CD  PRO X 228      61.953 -21.099  64.461  0.00  0.00           C
ATOM   3622  HD1 PRO X 228      61.450 -21.887  63.861  0.00  0.00           H
ATOM   3623  HD2 PRO X 228      62.424 -21.589  65.340  0.00  0.00           H
ATOM   3624  CA  PRO X 228      61.574 -18.762  64.986  0.00  0.00           C
ATOM   3625  HA  PRO X 228      61.556 -18.222  65.921  0.00  0.00           H
ATOM   3626  CB  PRO X 228      63.012 -18.965  64.435  0.00  0.00           C
ATOM   3627  HB1 PRO X 228      63.615 -19.108  65.357  0.00  0.00           H
ATOM   3628  HB2 PRO X 228      63.388 -18.066  63.901  0.00  0.00           H
ATOM   3629  CG  PRO X 228      62.941 -20.196  63.626  0.00  0.00           C
ATOM   3630  HG1 PRO X 228      63.957 -20.625  63.488  0.00  0.00           H
ATOM   3631  HG2 PRO X 228      62.469 -20.105  62.625  0.00  0.00           H
ATOM   3632  C   PRO X 228      60.759 -18.106  63.867  0.00  0.00           C
ATOM   3633  O   PRO X 228      61.003 -16.913  63.550  0.00  0.00           O
ATOM   3634  N   ARG X 229      59.862 -18.868  63.202  0.00  0.00           N
ATOM   3635  HN  ARG X 229      59.977 -19.852  63.316  0.00  0.00           H
ATOM   3636  CA  ARG X 229      59.111 -18.257  62.075  0.00  0.00           C
ATOM   3637  HA  ARG X 229      59.799 -17.726  61.434  0.00  0.00           H
ATOM   3638  CB  ARG X 229      58.432 -19.362  61.165  0.00  0.00           C
ATOM   3639  HB1 ARG X 229      57.636 -19.864  61.755  0.00  0.00           H
ATOM   3640  HB2 ARG X 229      57.980 -18.908  60.257  0.00  0.00           H
ATOM   3641  CG  ARG X 229      59.358 -20.390  60.511  0.00  0.00           C
ATOM   3642  HG1 ARG X 229      60.130 -20.824  61.181  0.00  0.00           H
ATOM   3643  HG2 ARG X 229      58.867 -21.347  60.229  0.00  0.00           H
ATOM   3644  CD  ARG X 229      60.306 -19.837  59.407  0.00  0.00           C
ATOM   3645  HD1 ARG X 229      60.863 -19.030  59.930  0.00  0.00           H
ATOM   3646  HD2 ARG X 229      60.941 -20.598  58.905  0.00  0.00           H
ATOM   3647  NE  ARG X 229      59.497 -19.213  58.347  0.00  0.00           N
ATOM   3648  HE  ARG X 229      58.534 -19.479  58.310  0.00  0.00           H
ATOM   3649  CZ  ARG X 229      59.895 -18.059  57.789  0.00  0.00           C
ATOM   3650  NH1 ARG X 229      59.168 -17.312  57.100  0.00  0.00           N
ATOM   3651 HH11 ARG X 229      59.548 -16.495  56.665  0.00  0.00           H
ATOM   3652 HH12 ARG X 229      58.222 -17.596  56.949  0.00  0.00           H
ATOM   3653  NH2 ARG X 229      61.148 -17.707  57.813  0.00  0.00           N
ATOM   3654 HH21 ARG X 229      61.506 -17.058  57.142  0.00  0.00           H
ATOM   3655 HH22 ARG X 229      61.762 -18.033  58.532  0.00  0.00           H
ATOM   3656  C   ARG X 229      58.103 -17.173  62.432  0.00  0.00           C
ATOM   3657  O   ARG X 229      57.318 -17.343  63.344  0.00  0.00           O
ATOM   3658  N   THR X 230      58.101 -16.127  61.586  0.00  0.00           N
ATOM   3659  HN  THR X 230      58.821 -16.019  60.905  0.00  0.00           H
ATOM   3660  CA  THR X 230      57.200 -15.000  61.695  0.00  0.00           C
ATOM   3661  HA  THR X 230      57.488 -14.446  60.813  0.00  0.00           H
ATOM   3662  CB  THR X 230      55.663 -15.233  61.547  0.00  0.00           C
ATOM   3663  HB  THR X 230      55.181 -14.232  61.561  0.00  0.00           H
ATOM   3664  OG1 THR X 230      55.204 -15.837  62.747  0.00  0.00           O
ATOM   3665  HG1 THR X 230      55.921 -16.366  63.103  0.00  0.00           H
ATOM   3666  CG2 THR X 230      55.250 -16.069  60.293  0.00  0.00           C
ATOM   3667 HG21 THR X 230      56.074 -16.787  60.094  0.00  0.00           H
ATOM   3668 HG22 THR X 230      54.365 -16.691  60.549  0.00  0.00           H
ATOM   3669 HG23 THR X 230      55.177 -15.425  59.391  0.00  0.00           H
ATOM   3670  C   THR X 230      57.544 -14.090  62.775  0.00  0.00           C
ATOM   3671  O   THR X 230      56.695 -13.225  63.094  0.00  0.00           O
ATOM   3672  N   ILE X 231      58.766 -14.156  63.354  0.00  0.00           N
ATOM   3673  HN  ILE X 231      59.451 -14.724  62.903  0.00  0.00           H
ATOM   3674  CA  ILE X 231      59.131 -13.164  64.339  0.00  0.00           C
ATOM   3675  HA  ILE X 231      58.331 -12.634  64.834  0.00  0.00           H
ATOM   3676  CB  ILE X 231      59.905 -13.847  65.443  0.00  0.00           C
ATOM   3677  HB  ILE X 231      60.800 -14.307  64.972  0.00  0.00           H
ATOM   3678  CG2 ILE X 231      60.433 -12.860  66.565  0.00  0.00           C
ATOM   3679 HG21 ILE X 231      59.547 -12.347  66.998  0.00  0.00           H
ATOM   3680 HG22 ILE X 231      61.108 -13.312  67.323  0.00  0.00           H
ATOM   3681 HG23 ILE X 231      60.946 -11.985  66.112  0.00  0.00           H
ATOM   3682  CG1 ILE X 231      59.042 -15.059  65.998  0.00  0.00           C
ATOM   3683 HG11 ILE X 231      58.902 -15.905  65.291  0.00  0.00           H
ATOM   3684 HG12 ILE X 231      59.729 -15.542  66.726  0.00  0.00           H
ATOM   3685  CD  ILE X 231      57.692 -14.719  66.694  0.00  0.00           C
ATOM   3686  HD1 ILE X 231      58.003 -14.009  67.489  0.00  0.00           H
ATOM   3687  HD2 ILE X 231      56.871 -14.312  66.065  0.00  0.00           H
ATOM   3688  HD3 ILE X 231      57.372 -15.706  67.090  0.00  0.00           H
ATOM   3689  C   ILE X 231      59.949 -12.209  63.560  0.00  0.00           C
ATOM   3690  O   ILE X 231      60.975 -12.651  63.004  0.00  0.00           O
ATOM   3691  N   PRO X 232      59.768 -10.862  63.430  0.00  0.00           N
ATOM   3692  CD  PRO X 232      58.558 -10.196  63.877  0.00  0.00           C
ATOM   3693  HD1 PRO X 232      58.460 -10.240  64.983  0.00  0.00           H
ATOM   3694  HD2 PRO X 232      57.730 -10.717  63.351  0.00  0.00           H
ATOM   3695  CA  PRO X 232      60.626  -9.977  62.647  0.00  0.00           C
ATOM   3696  HA  PRO X 232      61.035 -10.518  61.807  0.00  0.00           H
ATOM   3697  CB  PRO X 232      59.636  -8.915  62.229  0.00  0.00           C
ATOM   3698  HB1 PRO X 232      59.050  -9.359  61.396  0.00  0.00           H
ATOM   3699  HB2 PRO X 232      59.999  -7.963  61.785  0.00  0.00           H
ATOM   3700  CG  PRO X 232      58.746  -8.734  63.430  0.00  0.00           C
ATOM   3701  HG1 PRO X 232      57.732  -8.369  63.160  0.00  0.00           H
ATOM   3702  HG2 PRO X 232      59.240  -8.023  64.126  0.00  0.00           H
ATOM   3703  C   PRO X 232      61.887  -9.573  63.301  0.00  0.00           C
ATOM   3704  O   PRO X 232      62.928  -9.135  62.714  0.00  0.00           O
ATOM   3705  N   ASN X 233      61.762  -9.523  64.659  0.00  0.00           N
ATOM   3706  HN  ASN X 233      60.905  -9.832  65.064  0.00  0.00           H
ATOM   3707  CA  ASN X 233      62.823  -9.262  65.632  0.00  0.00           C
ATOM   3708  HA  ASN X 233      63.336  -8.431  65.170  0.00  0.00           H
ATOM   3709  CB  ASN X 233      62.120  -8.980  67.024  0.00  0.00           C
ATOM   3710  HB1 ASN X 233      61.193  -8.435  66.743  0.00  0.00           H
ATOM   3711  HB2 ASN X 233      61.938  -9.953  67.529  0.00  0.00           H
ATOM   3712  CG  ASN X 233      62.957  -7.982  67.810  0.00  0.00           C
ATOM   3713  OD1 ASN X 233      64.002  -7.511  67.292  0.00  0.00           O
ATOM   3714  ND2 ASN X 233      62.630  -7.916  69.151  0.00  0.00           N
ATOM   3715 HD21 ASN X 233      63.253  -7.543  69.839  0.00  0.00           H
ATOM   3716 HD22 ASN X 233      61.699  -8.201  69.379  0.00  0.00           H
ATOM   3717  C   ASN X 233      63.791 -10.470  65.725  0.00  0.00           C
ATOM   3718  O   ASN X 233      63.427 -11.659  65.621  0.00  0.00           O
ATOM   3719  N   SER X 234      65.125 -10.154  65.870  0.00  0.00           N
ATOM   3720  HN  SER X 234      65.405  -9.200  65.799  0.00  0.00           H
ATOM   3721  CA  SER X 234      66.171 -11.171  65.988  0.00  0.00           C
ATOM   3722  HA  SER X 234      65.986 -11.992  65.312  0.00  0.00           H
ATOM   3723  CB  SER X 234      67.487 -10.588  65.559  0.00  0.00           C
ATOM   3724  HB1 SER X 234      68.267 -11.378  65.591  0.00  0.00           H
ATOM   3725  HB2 SER X 234      67.335 -10.258  64.509  0.00  0.00           H
ATOM   3726  OG  SER X 234      67.850  -9.532  66.443  0.00  0.00           O
ATOM   3727  HG1 SER X 234      67.101  -8.941  66.341  0.00  0.00           H
ATOM   3728  C   SER X 234      66.135 -11.810  67.397  0.00  0.00           C
ATOM   3729  O   SER X 234      65.563 -11.182  68.335  0.00  0.00           O
ATOM   3730  N   LEU X 235      66.782 -12.969  67.555  0.00  0.00           N
ATOM   3731  HN  LEU X 235      67.389 -13.214  66.804  0.00  0.00           H
ATOM   3732  CA  LEU X 235      66.686 -13.812  68.761  0.00  0.00           C
ATOM   3733  HA  LEU X 235      65.935 -13.480  69.462  0.00  0.00           H
ATOM   3734  CB  LEU X 235      66.175 -15.264  68.429  0.00  0.00           C
ATOM   3735  HB1 LEU X 235      66.944 -15.793  67.827  0.00  0.00           H
ATOM   3736  HB2 LEU X 235      65.993 -15.802  69.384  0.00  0.00           H
ATOM   3737  CG  LEU X 235      64.884 -15.359  67.612  0.00  0.00           C
ATOM   3738  HG  LEU X 235      64.993 -14.703  66.722  0.00  0.00           H
ATOM   3739  CD1 LEU X 235      64.537 -16.775  67.162  0.00  0.00           C
ATOM   3740 HD11 LEU X 235      64.551 -17.418  68.068  0.00  0.00           H
ATOM   3741 HD12 LEU X 235      63.484 -16.909  66.836  0.00  0.00           H
ATOM   3742 HD13 LEU X 235      65.229 -17.248  66.432  0.00  0.00           H
ATOM   3743  CD2 LEU X 235      63.688 -14.679  68.226  0.00  0.00           C
ATOM   3744 HD21 LEU X 235      63.905 -13.664  68.623  0.00  0.00           H
ATOM   3745 HD22 LEU X 235      62.720 -14.766  67.687  0.00  0.00           H
ATOM   3746 HD23 LEU X 235      63.417 -15.259  69.134  0.00  0.00           H
ATOM   3747  C   LEU X 235      68.016 -13.871  69.576  0.00  0.00           C
ATOM   3748  O   LEU X 235      68.147 -14.702  70.400  0.00  0.00           O
ATOM   3749  N   LEU X 236      68.927 -12.978  69.313  0.00  0.00           N
ATOM   3750  HN  LEU X 236      68.848 -12.354  68.540  0.00  0.00           H
ATOM   3751  CA  LEU X 236      70.120 -12.836  70.107  0.00  0.00           C
ATOM   3752  HA  LEU X 236      70.561 -13.815  70.221  0.00  0.00           H
ATOM   3753  CB  LEU X 236      71.242 -12.074  69.357  0.00  0.00           C
ATOM   3754  HB1 LEU X 236      70.854 -11.039  69.248  0.00  0.00           H
ATOM   3755  HB2 LEU X 236      72.195 -11.946  69.913  0.00  0.00           H
ATOM   3756  CG  LEU X 236      71.607 -12.455  67.881  0.00  0.00           C
ATOM   3757  HG  LEU X 236      72.587 -11.936  67.830  0.00  0.00           H
ATOM   3758  CD1 LEU X 236      72.003 -13.892  67.719  0.00  0.00           C
ATOM   3759 HD11 LEU X 236      72.746 -14.227  68.475  0.00  0.00           H
ATOM   3760 HD12 LEU X 236      71.078 -14.474  67.921  0.00  0.00           H
ATOM   3761 HD13 LEU X 236      72.329 -14.060  66.671  0.00  0.00           H
ATOM   3762  CD2 LEU X 236      70.591 -11.961  66.911  0.00  0.00           C
ATOM   3763 HD21 LEU X 236      69.539 -12.295  67.041  0.00  0.00           H
ATOM   3764 HD22 LEU X 236      70.460 -10.871  67.078  0.00  0.00           H
ATOM   3765 HD23 LEU X 236      70.868 -12.145  65.851  0.00  0.00           H
ATOM   3766  C   LEU X 236      69.997 -12.264  71.513  0.00  0.00           C
ATOM   3767  O   LEU X 236      70.700 -12.672  72.411  0.00  0.00           O
ATOM   3768  N   PRO X 237      69.040 -11.417  71.912  0.00  0.00           N
ATOM   3769  CD  PRO X 237      68.511 -10.414  70.956  0.00  0.00           C
ATOM   3770  HD1 PRO X 237      67.617 -10.802  70.423  0.00  0.00           H
ATOM   3771  HD2 PRO X 237      69.256 -10.093  70.196  0.00  0.00           H
ATOM   3772  CA  PRO X 237      69.121 -10.786  73.321  0.00  0.00           C
ATOM   3773  HA  PRO X 237      70.127 -10.931  73.687  0.00  0.00           H
ATOM   3774  CB  PRO X 237      68.823  -9.306  73.114  0.00  0.00           C
ATOM   3775  HB1 PRO X 237      69.760  -8.760  72.877  0.00  0.00           H
ATOM   3776  HB2 PRO X 237      68.505  -8.801  74.051  0.00  0.00           H
ATOM   3777  CG  PRO X 237      67.975  -9.282  71.856  0.00  0.00           C
ATOM   3778  HG1 PRO X 237      67.844  -8.239  71.497  0.00  0.00           H
ATOM   3779  HG2 PRO X 237      66.949  -9.512  72.214  0.00  0.00           H
ATOM   3780  C   PRO X 237      68.213 -11.519  74.271  0.00  0.00           C
ATOM   3781  O   PRO X 237      66.995 -11.634  74.083  0.00  0.00           O
ATOM   3782  N   SER X 238      68.760 -12.041  75.408  0.00  0.00           N
ATOM   3783  HN  SER X 238      69.737 -11.903  75.552  0.00  0.00           H
ATOM   3784  CA  SER X 238      67.972 -12.836  76.355  0.00  0.00           C
ATOM   3785  HA  SER X 238      66.964 -12.728  75.982  0.00  0.00           H
ATOM   3786  CB  SER X 238      68.406 -14.270  76.673  0.00  0.00           C
ATOM   3787  HB1 SER X 238      68.229 -14.846  75.740  0.00  0.00           H
ATOM   3788  HB2 SER X 238      69.482 -14.391  76.921  0.00  0.00           H
ATOM   3789  OG  SER X 238      67.709 -14.848  77.827  0.00  0.00           O
ATOM   3790  HG1 SER X 238      68.183 -14.680  78.644  0.00  0.00           H
ATOM   3791  C   SER X 238      68.137 -12.022  77.606  0.00  0.00           C
ATOM   3792  O   SER X 238      69.261 -11.663  77.919  0.00  0.00           O
ATOM   3793  N   THR X 239      67.096 -11.769  78.379  0.00  0.00           N
ATOM   3794  HN  THR X 239      66.230 -12.190  78.119  0.00  0.00           H
ATOM   3795  CA  THR X 239      67.027 -10.852  79.591  0.00  0.00           C
ATOM   3796  HA  THR X 239      66.744  -9.883  79.206  0.00  0.00           H
ATOM   3797  CB  THR X 239      65.889 -11.166  80.580  0.00  0.00           C
ATOM   3798  HB  THR X 239      64.923 -10.970  80.066  0.00  0.00           H
ATOM   3799  OG1 THR X 239      65.890 -10.379  81.810  0.00  0.00           O
ATOM   3800  HG1 THR X 239      65.992  -9.466  81.530  0.00  0.00           H
ATOM   3801  CG2 THR X 239      65.870 -12.600  81.289  0.00  0.00           C
ATOM   3802 HG21 THR X 239      65.444 -13.160  80.430  0.00  0.00           H
ATOM   3803 HG22 THR X 239      66.913 -12.895  81.533  0.00  0.00           H
ATOM   3804 HG23 THR X 239      65.168 -12.668  82.148  0.00  0.00           H
ATOM   3805  C   THR X 239      68.271 -10.644  80.391  0.00  0.00           C
ATOM   3806  O   THR X 239      69.061 -11.494  80.752  0.00  0.00           O
ATOM   3807  N   THR X 240      68.668  -9.367  80.652  0.00  0.00           N
ATOM   3808  HN  THR X 240      68.154  -8.558  80.377  0.00  0.00           H
ATOM   3809  CA  THR X 240      69.869  -8.926  81.393  0.00  0.00           C
ATOM   3810  HA  THR X 240      70.593  -9.727  81.381  0.00  0.00           H
ATOM   3811  CB  THR X 240      70.635  -7.685  80.734  0.00  0.00           C
ATOM   3812  HB  THR X 240      70.315  -6.735  81.212  0.00  0.00           H
ATOM   3813  OG1 THR X 240      70.462  -7.612  79.384  0.00  0.00           O
ATOM   3814  HG1 THR X 240      69.770  -6.974  79.197  0.00  0.00           H
ATOM   3815  CG2 THR X 240      72.193  -7.823  80.985  0.00  0.00           C
ATOM   3816 HG21 THR X 240      72.218  -8.016  82.079  0.00  0.00           H
ATOM   3817 HG22 THR X 240      72.553  -8.708  80.418  0.00  0.00           H
ATOM   3818 HG23 THR X 240      72.787  -6.887  80.910  0.00  0.00           H
ATOM   3819  C   THR X 240      69.510  -8.538  82.819  0.00  0.00           C
ATOM   3820  O   THR X 240      70.303  -8.526  83.759  0.00  0.00           O
ATOM   3821  N   GLY X 241      68.202  -8.178  82.984  0.00  0.00           N
ATOM   3822  HN  GLY X 241      67.617  -8.145  82.178  0.00  0.00           H
ATOM   3823  CA  GLY X 241      67.687  -7.932  84.382  0.00  0.00           C
ATOM   3824  HA1 GLY X 241      68.096  -8.654  85.073  0.00  0.00           H
ATOM   3825  HA2 GLY X 241      66.607  -7.934  84.365  0.00  0.00           H
ATOM   3826  C   GLY X 241      68.163  -6.642  84.978  0.00  0.00           C
ATOM   3827  O   GLY X 241      68.180  -6.507  86.190  0.00  0.00           O
ATOM   3828  N   LEU X 242      68.575  -5.640  84.199  0.00  0.00           N
ATOM   3829  HN  LEU X 242      68.442  -5.754  83.218  0.00  0.00           H
ATOM   3830  CA  LEU X 242      69.151  -4.438  84.728  0.00  0.00           C
ATOM   3831  HA  LEU X 242      69.303  -4.491  85.796  0.00  0.00           H
ATOM   3832  CB  LEU X 242      70.592  -4.281  84.071  0.00  0.00           C
ATOM   3833  HB1 LEU X 242      70.595  -4.408  82.968  0.00  0.00           H
ATOM   3834  HB2 LEU X 242      70.898  -3.260  84.386  0.00  0.00           H
ATOM   3835  CG  LEU X 242      71.794  -5.119  84.540  0.00  0.00           C
ATOM   3836  HG  LEU X 242      71.635  -6.204  84.363  0.00  0.00           H
ATOM   3837  CD1 LEU X 242      72.974  -4.712  83.702  0.00  0.00           C
ATOM   3838 HD11 LEU X 242      73.273  -3.651  83.844  0.00  0.00           H
ATOM   3839 HD12 LEU X 242      73.835  -5.336  84.025  0.00  0.00           H
ATOM   3840 HD13 LEU X 242      72.818  -4.891  82.617  0.00  0.00           H
ATOM   3841  CD2 LEU X 242      71.939  -4.967  86.045  0.00  0.00           C
ATOM   3842 HD21 LEU X 242      71.994  -3.896  86.333  0.00  0.00           H
ATOM   3843 HD22 LEU X 242      71.150  -5.476  86.638  0.00  0.00           H
ATOM   3844 HD23 LEU X 242      72.880  -5.484  86.333  0.00  0.00           H
ATOM   3845  C   LEU X 242      68.412  -3.238  84.432  0.00  0.00           C
ATOM   3846  O   LEU X 242      68.785  -2.105  84.698  0.00  0.00           O
ATOM   3847  N   SER X 243      67.213  -3.453  83.854  0.00  0.00           N
ATOM   3848  HN  SER X 243      66.881  -4.378  83.683  0.00  0.00           H
ATOM   3849  CA  SER X 243      66.331  -2.377  83.389  0.00  0.00           C
ATOM   3850  HA  SER X 243      66.928  -1.806  82.693  0.00  0.00           H
ATOM   3851  CB  SER X 243      65.275  -2.808  82.354  0.00  0.00           C
ATOM   3852  HB1 SER X 243      64.787  -1.987  81.787  0.00  0.00           H
ATOM   3853  HB2 SER X 243      65.851  -3.338  81.565  0.00  0.00           H
ATOM   3854  OG  SER X 243      64.239  -3.774  82.832  0.00  0.00           O
ATOM   3855  HG1 SER X 243      63.435  -3.383  82.483  0.00  0.00           H
ATOM   3856  C   SER X 243      65.901  -1.282  84.414  0.00  0.00           C
ATOM   3857  O   SER X 243      65.986  -0.108  84.052  0.00  0.00           O
ATOM   3858  N   PRO X 244      65.470  -1.576  85.675  0.00  0.00           N
ATOM   3859  CD  PRO X 244      65.265  -2.898  86.225  0.00  0.00           C
ATOM   3860  HD1 PRO X 244      66.088  -3.593  85.956  0.00  0.00           H
ATOM   3861  HD2 PRO X 244      64.322  -3.343  85.843  0.00  0.00           H
ATOM   3862  CA  PRO X 244      64.848  -0.496  86.531  0.00  0.00           C
ATOM   3863  HA  PRO X 244      64.150   0.058  85.921  0.00  0.00           H
ATOM   3864  CB  PRO X 244      64.253  -1.314  87.740  0.00  0.00           C
ATOM   3865  HB1 PRO X 244      63.205  -1.556  87.463  0.00  0.00           H
ATOM   3866  HB2 PRO X 244      64.184  -0.758  88.699  0.00  0.00           H
ATOM   3867  CG  PRO X 244      65.029  -2.650  87.742  0.00  0.00           C
ATOM   3868  HG1 PRO X 244      64.526  -3.544  88.168  0.00  0.00           H
ATOM   3869  HG2 PRO X 244      66.063  -2.607  88.146  0.00  0.00           H
ATOM   3870  C   PRO X 244      65.896   0.343  87.029  0.00  0.00           C
ATOM   3871  O   PRO X 244      65.604   1.499  87.321  0.00  0.00           O
ATOM   3872  N   TYR X 245      67.203  -0.125  86.988  0.00  0.00           N
ATOM   3873  HN  TYR X 245      67.490  -0.954  86.514  0.00  0.00           H
ATOM   3874  CA  TYR X 245      68.366   0.641  87.414  0.00  0.00           C
ATOM   3875  HA  TYR X 245      68.044   1.054  88.358  0.00  0.00           H
ATOM   3876  CB  TYR X 245      69.688  -0.232  87.712  0.00  0.00           C
ATOM   3877  HB1 TYR X 245      69.939  -0.685  86.729  0.00  0.00           H
ATOM   3878  HB2 TYR X 245      70.468   0.395  88.194  0.00  0.00           H
ATOM   3879  CG  TYR X 245      69.504  -1.311  88.727  0.00  0.00           C
ATOM   3880  CD1 TYR X 245      69.141  -1.044  90.049  0.00  0.00           C
ATOM   3881  HD1 TYR X 245      68.849  -0.031  90.285  0.00  0.00           H
ATOM   3882  CE1 TYR X 245      68.826  -1.981  90.982  0.00  0.00           C
ATOM   3883  HE1 TYR X 245      68.551  -1.674  91.980  0.00  0.00           H
ATOM   3884  CZ  TYR X 245      68.909  -3.341  90.546  0.00  0.00           C
ATOM   3885  OH  TYR X 245      68.624  -4.272  91.508  0.00  0.00           O
ATOM   3886  HH  TYR X 245      68.400  -3.850  92.341  0.00  0.00           H
ATOM   3887  CD2 TYR X 245      69.689  -2.680  88.397  0.00  0.00           C
ATOM   3888  HD2 TYR X 245      70.012  -3.024  87.425  0.00  0.00           H
ATOM   3889  CE2 TYR X 245      69.374  -3.745  89.352  0.00  0.00           C
ATOM   3890  HE2 TYR X 245      69.485  -4.768  89.021  0.00  0.00           H
ATOM   3891  C   TYR X 245      68.580   1.912  86.577  0.00  0.00           C
ATOM   3892  O   TYR X 245      68.827   3.017  87.093  0.00  0.00           O
ATOM   3893  N   PHE X 246      68.396   1.806  85.253  0.00  0.00           N
ATOM   3894  HN  PHE X 246      68.308   0.937  84.772  0.00  0.00           H
ATOM   3895  CA  PHE X 246      68.521   2.964  84.432  0.00  0.00           C
ATOM   3896  HA  PHE X 246      69.368   3.585  84.682  0.00  0.00           H
ATOM   3897  CB  PHE X 246      68.502   2.499  82.996  0.00  0.00           C
ATOM   3898  HB1 PHE X 246      67.579   1.929  82.757  0.00  0.00           H
ATOM   3899  HB2 PHE X 246      68.549   3.428  82.389  0.00  0.00           H
ATOM   3900  CG  PHE X 246      69.656   1.546  82.811  0.00  0.00           C
ATOM   3901  CD1 PHE X 246      70.918   2.123  83.062  0.00  0.00           C
ATOM   3902  HD1 PHE X 246      71.011   3.184  83.241  0.00  0.00           H
ATOM   3903  CE1 PHE X 246      72.121   1.436  82.918  0.00  0.00           C
ATOM   3904  HE1 PHE X 246      73.124   1.799  83.089  0.00  0.00           H
ATOM   3905  CZ  PHE X 246      72.083   0.015  82.801  0.00  0.00           C
ATOM   3906  HZ  PHE X 246      73.020  -0.457  82.545  0.00  0.00           H
ATOM   3907  CD2 PHE X 246      69.686   0.144  82.578  0.00  0.00           C
ATOM   3908  HD2 PHE X 246      68.688  -0.266  82.544  0.00  0.00           H
ATOM   3909  CE2 PHE X 246      70.863  -0.609  82.531  0.00  0.00           C
ATOM   3910  HE2 PHE X 246      70.807  -1.658  82.281  0.00  0.00           H
ATOM   3911  C   PHE X 246      67.305   3.899  84.569  0.00  0.00           C
ATOM   3912  O   PHE X 246      67.391   5.066  84.495  0.00  0.00           O
ATOM   3913  N   SER X 247      66.125   3.326  84.818  0.00  0.00           N
ATOM   3914  HN  SER X 247      65.985   2.364  85.035  0.00  0.00           H
ATOM   3915  CA  SER X 247      64.908   4.178  84.907  0.00  0.00           C
ATOM   3916  HA  SER X 247      64.765   4.695  83.970  0.00  0.00           H
ATOM   3917  CB  SER X 247      63.572   3.366  84.859  0.00  0.00           C
ATOM   3918  HB1 SER X 247      63.106   2.952  85.779  0.00  0.00           H
ATOM   3919  HB2 SER X 247      62.730   4.029  84.568  0.00  0.00           H
ATOM   3920  OG  SER X 247      63.708   2.315  83.919  0.00  0.00           O
ATOM   3921  HG1 SER X 247      62.840   1.971  83.698  0.00  0.00           H
ATOM   3922  C   SER X 247      64.978   5.121  86.050  0.00  0.00           C
ATOM   3923  O   SER X 247      64.763   6.294  85.857  0.00  0.00           O
ATOM   3924  N   MET X 248      65.392   4.588  87.222  0.00  0.00           N
ATOM   3925  HN  MET X 248      65.626   3.634  87.391  0.00  0.00           H
ATOM   3926  CA  MET X 248      65.447   5.208  88.556  0.00  0.00           C
ATOM   3927  HA  MET X 248      64.919   6.149  88.528  0.00  0.00           H
ATOM   3928  CB  MET X 248      64.699   4.356  89.701  0.00  0.00           C
ATOM   3929  HB1 MET X 248      65.098   3.331  89.857  0.00  0.00           H
ATOM   3930  HB2 MET X 248      64.811   4.848  90.690  0.00  0.00           H
ATOM   3931  CG  MET X 248      63.112   4.311  89.548  0.00  0.00           C
ATOM   3932  HG1 MET X 248      62.654   5.318  89.649  0.00  0.00           H
ATOM   3933  HG2 MET X 248      62.635   4.139  88.559  0.00  0.00           H
ATOM   3934  SD  MET X 248      62.211   3.268  90.657  0.00  0.00           S
ATOM   3935  CE  MET X 248      62.625   1.706  89.754  0.00  0.00           C
ATOM   3936  HE1 MET X 248      62.284   1.725  88.696  0.00  0.00           H
ATOM   3937  HE2 MET X 248      63.726   1.566  89.696  0.00  0.00           H
ATOM   3938  HE3 MET X 248      62.353   0.794  90.327  0.00  0.00           H
ATOM   3939  C   MET X 248      66.879   5.492  89.011  0.00  0.00           C
ATOM   3940  O   MET X 248      67.203   5.573  90.197  0.00  0.00           O
ATOM   3941  N   GLY X 249      67.787   5.825  88.055  0.00  0.00           N
ATOM   3942  HN  GLY X 249      67.514   5.846  87.096  0.00  0.00           H
ATOM   3943  CA  GLY X 249      69.077   6.556  88.140  0.00  0.00           C
ATOM   3944  HA1 GLY X 249      68.885   7.547  88.523  0.00  0.00           H
ATOM   3945  HA2 GLY X 249      69.513   6.596  87.152  0.00  0.00           H
ATOM   3946  C   GLY X 249      70.009   5.950  89.145  0.00  0.00           C
ATOM   3947  O   GLY X 249      70.649   6.636  89.948  0.00  0.00           O
ATOM   3948  N   CYS X 250      70.126   4.651  89.090  0.00  0.00           N
ATOM   3949  HN  CYS X 250      69.446   4.172  88.540  0.00  0.00           H
ATOM   3950  CA  CYS X 250      71.025   3.754  89.808  0.00  0.00           C
ATOM   3951  HA  CYS X 250      71.572   4.312  90.553  0.00  0.00           H
ATOM   3952  CB  CYS X 250      70.231   2.614  90.503  0.00  0.00           C
ATOM   3953  HB1 CYS X 250      69.670   2.087  89.702  0.00  0.00           H
ATOM   3954  HB2 CYS X 250      70.972   1.941  90.985  0.00  0.00           H
ATOM   3955  SG  CYS X 250      69.150   3.311  91.792  0.00  0.00           S
ATOM   3956  HG1 CYS X 250      68.955   4.458  91.158  0.00  0.00           H
ATOM   3957  C   CYS X 250      72.175   3.156  88.976  0.00  0.00           C
ATOM   3958  O   CYS X 250      73.121   2.775  89.649  0.00  0.00           O
ATOM   3959  N   LEU X 251      72.076   3.119  87.644  0.00  0.00           N
ATOM   3960  HN  LEU X 251      71.313   3.514  87.138  0.00  0.00           H
ATOM   3961  CA  LEU X 251      73.181   2.672  86.773  0.00  0.00           C
ATOM   3962  HA  LEU X 251      74.088   2.720  87.356  0.00  0.00           H
ATOM   3963  CB  LEU X 251      72.968   1.240  86.154  0.00  0.00           C
ATOM   3964  HB1 LEU X 251      71.909   1.183  85.822  0.00  0.00           H
ATOM   3965  HB2 LEU X 251      73.677   1.099  85.310  0.00  0.00           H
ATOM   3966  CG  LEU X 251      73.358   0.100  87.067  0.00  0.00           C
ATOM   3967  HG  LEU X 251      72.842   0.302  88.030  0.00  0.00           H
ATOM   3968  CD1 LEU X 251      72.883  -1.276  86.533  0.00  0.00           C
ATOM   3969 HD11 LEU X 251      72.771  -2.051  87.321  0.00  0.00           H
ATOM   3970 HD12 LEU X 251      71.889  -1.149  86.054  0.00  0.00           H
ATOM   3971 HD13 LEU X 251      73.642  -1.595  85.787  0.00  0.00           H
ATOM   3972  CD2 LEU X 251      74.848   0.089  87.216  0.00  0.00           C
ATOM   3973 HD21 LEU X 251      75.361  -0.045  86.240  0.00  0.00           H
ATOM   3974 HD22 LEU X 251      75.234   0.959  87.789  0.00  0.00           H
ATOM   3975 HD23 LEU X 251      75.133  -0.895  87.645  0.00  0.00           H
ATOM   3976  C   LEU X 251      73.358   3.652  85.642  0.00  0.00           C
ATOM   3977  O   LEU X 251      72.368   4.128  85.182  0.00  0.00           O
ATOM   3978  N   SER X 252      74.577   4.098  85.308  0.00  0.00           N
ATOM   3979  HN  SER X 252      75.336   3.727  85.837  0.00  0.00           H
ATOM   3980  CA  SER X 252      74.806   5.053  84.201  0.00  0.00           C
ATOM   3981  HA  SER X 252      73.956   5.717  84.142  0.00  0.00           H
ATOM   3982  CB  SER X 252      76.101   5.975  84.239  0.00  0.00           C
ATOM   3983  HB1 SER X 252      75.828   6.768  84.967  0.00  0.00           H
ATOM   3984  HB2 SER X 252      76.973   5.419  84.644  0.00  0.00           H
ATOM   3985  OG  SER X 252      76.586   6.620  83.085  0.00  0.00           O
ATOM   3986  HG1 SER X 252      77.053   7.426  83.314  0.00  0.00           H
ATOM   3987  C   SER X 252      74.683   4.246  82.883  0.00  0.00           C
ATOM   3988  O   SER X 252      75.310   3.187  82.726  0.00  0.00           O
ATOM   3989  N   VAL X 253      73.916   4.721  81.892  0.00  0.00           N
ATOM   3990  HN  VAL X 253      73.637   5.646  82.139  0.00  0.00           H
ATOM   3991  CA  VAL X 253      73.648   4.132  80.590  0.00  0.00           C
ATOM   3992  HA  VAL X 253      73.238   3.135  80.658  0.00  0.00           H
ATOM   3993  CB  VAL X 253      72.547   4.812  79.872  0.00  0.00           C
ATOM   3994  HB  VAL X 253      72.697   5.904  80.012  0.00  0.00           H
ATOM   3995  CG1 VAL X 253      72.448   4.410  78.331  0.00  0.00           C
ATOM   3996 HG11 VAL X 253      71.545   4.782  77.801  0.00  0.00           H
ATOM   3997 HG12 VAL X 253      73.280   4.734  77.670  0.00  0.00           H
ATOM   3998 HG13 VAL X 253      72.381   3.301  78.317  0.00  0.00           H
ATOM   3999  CG2 VAL X 253      71.249   4.422  80.593  0.00  0.00           C
ATOM   4000 HG21 VAL X 253      70.995   3.345  80.490  0.00  0.00           H
ATOM   4001 HG22 VAL X 253      71.308   4.676  81.673  0.00  0.00           H
ATOM   4002 HG23 VAL X 253      70.377   4.947  80.148  0.00  0.00           H
ATOM   4003  C   VAL X 253      74.962   4.089  79.706  0.00  0.00           C
ATOM   4004  O   VAL X 253      75.252   3.198  78.884  0.00  0.00           O
ATOM   4005  N   ARG X 254      75.766   5.201  79.816  0.00  0.00           N
ATOM   4006  HN  ARG X 254      75.464   6.017  80.302  0.00  0.00           H
ATOM   4007  CA  ARG X 254      77.079   5.302  79.341  0.00  0.00           C
ATOM   4008  HA  ARG X 254      77.109   5.191  78.267  0.00  0.00           H
ATOM   4009  CB  ARG X 254      77.716   6.672  79.797  0.00  0.00           C
ATOM   4010  HB1 ARG X 254      77.953   6.646  80.882  0.00  0.00           H
ATOM   4011  HB2 ARG X 254      78.657   6.777  79.216  0.00  0.00           H
ATOM   4012  CG  ARG X 254      76.868   7.913  79.491  0.00  0.00           C
ATOM   4013  HG1 ARG X 254      76.628   7.871  78.407  0.00  0.00           H
ATOM   4014  HG2 ARG X 254      76.033   7.982  80.220  0.00  0.00           H
ATOM   4015  CD  ARG X 254      77.762   9.233  79.605  0.00  0.00           C
ATOM   4016  HD1 ARG X 254      78.049   9.266  80.678  0.00  0.00           H
ATOM   4017  HD2 ARG X 254      78.600   9.217  78.876  0.00  0.00           H
ATOM   4018  NE  ARG X 254      76.906  10.413  79.147  0.00  0.00           N
ATOM   4019  HE  ARG X 254      76.168  10.168  78.518  0.00  0.00           H
ATOM   4020  CZ  ARG X 254      77.426  11.627  78.951  0.00  0.00           C
ATOM   4021  NH1 ARG X 254      78.398  12.038  79.696  0.00  0.00           N
ATOM   4022 HH11 ARG X 254      78.865  12.886  79.445  0.00  0.00           H
ATOM   4023 HH12 ARG X 254      78.595  11.701  80.617  0.00  0.00           H
ATOM   4024  NH2 ARG X 254      76.874  12.453  78.015  0.00  0.00           N
ATOM   4025 HH21 ARG X 254      77.332  13.301  77.748  0.00  0.00           H
ATOM   4026 HH22 ARG X 254      76.147  12.134  77.406  0.00  0.00           H
ATOM   4027  C   ARG X 254      78.071   4.229  79.888  0.00  0.00           C
ATOM   4028  O   ARG X 254      78.837   3.608  79.164  0.00  0.00           O
ATOM   4029  N   THR X 255      78.004   3.977  81.219  0.00  0.00           N
ATOM   4030  HN  THR X 255      77.406   4.590  81.729  0.00  0.00           H
ATOM   4031  CA  THR X 255      78.894   3.003  81.850  0.00  0.00           C
ATOM   4032  HA  THR X 255      79.882   3.278  81.509  0.00  0.00           H
ATOM   4033  CB  THR X 255      78.640   2.892  83.436  0.00  0.00           C
ATOM   4034  HB  THR X 255      77.570   2.721  83.682  0.00  0.00           H
ATOM   4035  OG1 THR X 255      79.016   4.076  84.158  0.00  0.00           O
ATOM   4036  HG1 THR X 255      79.941   4.285  84.014  0.00  0.00           H
ATOM   4037  CG2 THR X 255      79.546   1.829  84.021  0.00  0.00           C
ATOM   4038 HG21 THR X 255      80.601   1.990  83.711  0.00  0.00           H
ATOM   4039 HG22 THR X 255      79.480   1.741  85.126  0.00  0.00           H
ATOM   4040 HG23 THR X 255      79.218   0.785  83.829  0.00  0.00           H
ATOM   4041  C   THR X 255      78.586   1.651  81.307  0.00  0.00           C
ATOM   4042  O   THR X 255      79.508   0.858  81.070  0.00  0.00           O
ATOM   4043  N   PHE X 256      77.270   1.353  81.051  0.00  0.00           N
ATOM   4044  HN  PHE X 256      76.566   1.951  81.427  0.00  0.00           H
ATOM   4045  CA  PHE X 256      76.797   0.100  80.582  0.00  0.00           C
ATOM   4046  HA  PHE X 256      77.368  -0.636  81.128  0.00  0.00           H
ATOM   4047  CB  PHE X 256      75.247   0.019  80.930  0.00  0.00           C
ATOM   4048  HB1 PHE X 256      75.035   0.055  82.020  0.00  0.00           H
ATOM   4049  HB2 PHE X 256      74.773   0.938  80.523  0.00  0.00           H
ATOM   4050  CG  PHE X 256      74.503  -1.133  80.380  0.00  0.00           C
ATOM   4051  CD1 PHE X 256      75.037  -2.424  80.238  0.00  0.00           C
ATOM   4052  HD1 PHE X 256      76.019  -2.680  80.608  0.00  0.00           H
ATOM   4053  CE1 PHE X 256      74.262  -3.517  79.891  0.00  0.00           C
ATOM   4054  HE1 PHE X 256      74.641  -4.525  79.807  0.00  0.00           H
ATOM   4055  CZ  PHE X 256      72.888  -3.310  79.581  0.00  0.00           C
ATOM   4056  HZ  PHE X 256      72.259  -4.164  79.378  0.00  0.00           H
ATOM   4057  CD2 PHE X 256      73.205  -0.943  79.958  0.00  0.00           C
ATOM   4058  HD2 PHE X 256      72.724   0.021  80.028  0.00  0.00           H
ATOM   4059  CE2 PHE X 256      72.386  -2.033  79.682  0.00  0.00           C
ATOM   4060  HE2 PHE X 256      71.390  -1.906  79.284  0.00  0.00           H
ATOM   4061  C   PHE X 256      77.130  -0.167  79.159  0.00  0.00           C
ATOM   4062  O   PHE X 256      77.663  -1.193  78.813  0.00  0.00           O
ATOM   4063  N   PHE X 257      76.865   0.838  78.191  0.00  0.00           N
ATOM   4064  HN  PHE X 257      76.445   1.670  78.546  0.00  0.00           H
ATOM   4065  CA  PHE X 257      77.357   0.798  76.836  0.00  0.00           C
ATOM   4066  HA  PHE X 257      76.888  -0.087  76.431  0.00  0.00           H
ATOM   4067  CB  PHE X 257      76.964   2.031  75.991  0.00  0.00           C
ATOM   4068  HB1 PHE X 257      75.913   2.376  76.092  0.00  0.00           H
ATOM   4069  HB2 PHE X 257      77.574   2.953  76.095  0.00  0.00           H
ATOM   4070  CG  PHE X 257      76.966   1.741  74.538  0.00  0.00           C
ATOM   4071  CD1 PHE X 257      78.197   1.756  73.888  0.00  0.00           C
ATOM   4072  HD1 PHE X 257      79.111   1.998  74.410  0.00  0.00           H
ATOM   4073  CE1 PHE X 257      78.318   1.648  72.501  0.00  0.00           C
ATOM   4074  HE1 PHE X 257      79.274   1.639  71.999  0.00  0.00           H
ATOM   4075  CZ  PHE X 257      77.169   1.667  71.695  0.00  0.00           C
ATOM   4076  HZ  PHE X 257      77.250   1.514  70.629  0.00  0.00           H
ATOM   4077  CD2 PHE X 257      75.890   1.622  73.715  0.00  0.00           C
ATOM   4078  HD2 PHE X 257      74.938   1.877  74.157  0.00  0.00           H
ATOM   4079  CE2 PHE X 257      75.981   1.596  72.299  0.00  0.00           C
ATOM   4080  HE2 PHE X 257      75.010   1.610  71.827  0.00  0.00           H
ATOM   4081  C   PHE X 257      78.875   0.553  76.757  0.00  0.00           C
ATOM   4082  O   PHE X 257      79.404  -0.269  75.993  0.00  0.00           O
ATOM   4083  N   TYR X 258      79.657   1.213  77.607  0.00  0.00           N
ATOM   4084  HN  TYR X 258      79.287   1.914  78.212  0.00  0.00           H
ATOM   4085  CA  TYR X 258      81.086   0.912  77.647  0.00  0.00           C
ATOM   4086  HA  TYR X 258      81.487   1.140  76.670  0.00  0.00           H
ATOM   4087  CB  TYR X 258      81.751   2.018  78.605  0.00  0.00           C
ATOM   4088  HB1 TYR X 258      81.484   3.039  78.256  0.00  0.00           H
ATOM   4089  HB2 TYR X 258      81.268   1.805  79.583  0.00  0.00           H
ATOM   4090  CG  TYR X 258      83.270   1.924  78.739  0.00  0.00           C
ATOM   4091  CD1 TYR X 258      83.934   2.156  79.951  0.00  0.00           C
ATOM   4092  HD1 TYR X 258      83.387   2.249  80.877  0.00  0.00           H
ATOM   4093  CE1 TYR X 258      85.281   2.227  80.036  0.00  0.00           C
ATOM   4094  HE1 TYR X 258      85.769   2.375  80.988  0.00  0.00           H
ATOM   4095  CZ  TYR X 258      86.063   2.183  78.896  0.00  0.00           C
ATOM   4096  OH  TYR X 258      87.466   2.432  78.908  0.00  0.00           O
ATOM   4097  HH  TYR X 258      87.734   2.304  79.821  0.00  0.00           H
ATOM   4098  CD2 TYR X 258      84.033   1.966  77.576  0.00  0.00           C
ATOM   4099  HD2 TYR X 258      83.587   1.917  76.593  0.00  0.00           H
ATOM   4100  CE2 TYR X 258      85.445   2.019  77.652  0.00  0.00           C
ATOM   4101  HE2 TYR X 258      86.024   2.111  76.745  0.00  0.00           H
ATOM   4102  C   TYR X 258      81.528  -0.440  78.091  0.00  0.00           C
ATOM   4103  O   TYR X 258      82.480  -1.028  77.573  0.00  0.00           O
ATOM   4104  N   ARG X 259      80.868  -1.095  79.043  0.00  0.00           N
ATOM   4105  HN  ARG X 259      80.073  -0.642  79.439  0.00  0.00           H
ATOM   4106  CA  ARG X 259      81.021  -2.496  79.483  0.00  0.00           C
ATOM   4107  HA  ARG X 259      82.053  -2.615  79.779  0.00  0.00           H
ATOM   4108  CB  ARG X 259      80.234  -2.860  80.778  0.00  0.00           C
ATOM   4109  HB1 ARG X 259      79.189  -2.543  80.574  0.00  0.00           H
ATOM   4110  HB2 ARG X 259      80.183  -3.956  80.952  0.00  0.00           H
ATOM   4111  CG  ARG X 259      80.757  -2.174  82.087  0.00  0.00           C
ATOM   4112  HG1 ARG X 259      81.093  -1.179  81.724  0.00  0.00           H
ATOM   4113  HG2 ARG X 259      79.922  -1.923  82.774  0.00  0.00           H
ATOM   4114  CD  ARG X 259      81.883  -2.853  82.813  0.00  0.00           C
ATOM   4115  HD1 ARG X 259      81.546  -3.847  83.178  0.00  0.00           H
ATOM   4116  HD2 ARG X 259      82.821  -3.052  82.253  0.00  0.00           H
ATOM   4117  NE  ARG X 259      82.186  -1.858  83.866  0.00  0.00           N
ATOM   4118  HE  ARG X 259      82.503  -0.964  83.547  0.00  0.00           H
ATOM   4119  CZ  ARG X 259      81.954  -2.064  85.116  0.00  0.00           C
ATOM   4120  NH1 ARG X 259      81.974  -1.097  85.984  0.00  0.00           N
ATOM   4121 HH11 ARG X 259      81.760  -1.345  86.928  0.00  0.00           H
ATOM   4122 HH12 ARG X 259      82.697  -0.415  85.877  0.00  0.00           H
ATOM   4123  NH2 ARG X 259      81.364  -3.109  85.584  0.00  0.00           N
ATOM   4124 HH21 ARG X 259      81.269  -3.130  86.579  0.00  0.00           H
ATOM   4125 HH22 ARG X 259      81.335  -3.940  85.028  0.00  0.00           H
ATOM   4126  C   ARG X 259      80.831  -3.503  78.436  0.00  0.00           C
ATOM   4127  O   ARG X 259      81.595  -4.432  78.109  0.00  0.00           O
ATOM   4128  N   LEU X 260      79.686  -3.313  77.764  0.00  0.00           N
ATOM   4129  HN  LEU X 260      79.165  -2.491  77.982  0.00  0.00           H
ATOM   4130  CA  LEU X 260      79.364  -4.028  76.540  0.00  0.00           C
ATOM   4131  HA  LEU X 260      79.207  -5.047  76.862  0.00  0.00           H
ATOM   4132  CB  LEU X 260      77.996  -3.513  75.950  0.00  0.00           C
ATOM   4133  HB1 LEU X 260      78.037  -2.410  75.818  0.00  0.00           H
ATOM   4134  HB2 LEU X 260      77.715  -3.992  74.987  0.00  0.00           H
ATOM   4135  CG  LEU X 260      76.750  -3.883  76.848  0.00  0.00           C
ATOM   4136  HG  LEU X 260      76.917  -3.565  77.900  0.00  0.00           H
ATOM   4137  CD1 LEU X 260      75.561  -3.134  76.327  0.00  0.00           C
ATOM   4138 HD11 LEU X 260      75.664  -2.960  75.235  0.00  0.00           H
ATOM   4139 HD12 LEU X 260      74.629  -3.662  76.622  0.00  0.00           H
ATOM   4140 HD13 LEU X 260      75.502  -2.126  76.793  0.00  0.00           H
ATOM   4141  CD2 LEU X 260      76.582  -5.394  76.912  0.00  0.00           C
ATOM   4142 HD21 LEU X 260      77.320  -5.711  77.680  0.00  0.00           H
ATOM   4143 HD22 LEU X 260      75.579  -5.711  77.269  0.00  0.00           H
ATOM   4144 HD23 LEU X 260      76.825  -5.831  75.919  0.00  0.00           H
ATOM   4145  C   LEU X 260      80.425  -3.995  75.489  0.00  0.00           C
ATOM   4146  O   LEU X 260      80.714  -5.021  74.866  0.00  0.00           O
ATOM   4147  N   SER X 261      81.019  -2.809  75.181  0.00  0.00           N
ATOM   4148  HN  SER X 261      80.740  -1.987  75.671  0.00  0.00           H
ATOM   4149  CA  SER X 261      81.987  -2.561  74.095  0.00  0.00           C
ATOM   4150  HA  SER X 261      81.684  -3.105  73.212  0.00  0.00           H
ATOM   4151  CB  SER X 261      82.064  -1.011  73.821  0.00  0.00           C
ATOM   4152  HB1 SER X 261      81.090  -0.749  73.356  0.00  0.00           H
ATOM   4153  HB2 SER X 261      82.099  -0.382  74.736  0.00  0.00           H
ATOM   4154  OG  SER X 261      83.139  -0.662  72.843  0.00  0.00           O
ATOM   4155  HG1 SER X 261      82.912  -1.028  71.985  0.00  0.00           H
ATOM   4156  C   SER X 261      83.344  -3.090  74.462  0.00  0.00           C
ATOM   4157  O   SER X 261      83.997  -3.675  73.571  0.00  0.00           O
ATOM   4158  N   ASN X 262      83.706  -3.083  75.790  0.00  0.00           N
ATOM   4159  HN  ASN X 262      83.108  -2.581  76.411  0.00  0.00           H
ATOM   4160  CA  ASN X 262      84.803  -3.915  76.287  0.00  0.00           C
ATOM   4161  HA  ASN X 262      85.638  -3.600  75.679  0.00  0.00           H
ATOM   4162  CB  ASN X 262      85.191  -3.465  77.716  0.00  0.00           C
ATOM   4163  HB1 ASN X 262      84.288  -3.429  78.362  0.00  0.00           H
ATOM   4164  HB2 ASN X 262      85.881  -4.219  78.153  0.00  0.00           H
ATOM   4165  CG  ASN X 262      85.802  -2.068  77.803  0.00  0.00           C
ATOM   4166  OD1 ASN X 262      86.086  -1.435  76.784  0.00  0.00           O
ATOM   4167  ND2 ASN X 262      86.015  -1.581  79.059  0.00  0.00           N
ATOM   4168 HD21 ASN X 262      86.787  -0.959  79.186  0.00  0.00           H
ATOM   4169 HD22 ASN X 262      85.548  -2.043  79.813  0.00  0.00           H
ATOM   4170  C   ASN X 262      84.553  -5.393  76.244  0.00  0.00           C
ATOM   4171  O   ASN X 262      85.447  -6.128  75.824  0.00  0.00           O
ATOM   4172  N   ILE X 263      83.409  -5.928  76.614  0.00  0.00           N
ATOM   4173  HN  ILE X 263      82.768  -5.345  77.108  0.00  0.00           H
ATOM   4174  CA  ILE X 263      83.161  -7.367  76.268  0.00  0.00           C
ATOM   4175  HA  ILE X 263      83.927  -7.943  76.766  0.00  0.00           H
ATOM   4176  CB  ILE X 263      81.809  -7.855  76.897  0.00  0.00           C
ATOM   4177  HB  ILE X 263      80.907  -7.216  76.784  0.00  0.00           H
ATOM   4178  CG2 ILE X 263      81.320  -9.244  76.193  0.00  0.00           C
ATOM   4179 HG21 ILE X 263      80.421  -9.577  76.754  0.00  0.00           H
ATOM   4180 HG22 ILE X 263      80.798  -9.028  75.236  0.00  0.00           H
ATOM   4181 HG23 ILE X 263      82.046 -10.051  75.955  0.00  0.00           H
ATOM   4182  CG1 ILE X 263      81.899  -7.973  78.414  0.00  0.00           C
ATOM   4183 HG11 ILE X 263      82.433  -8.926  78.620  0.00  0.00           H
ATOM   4184 HG12 ILE X 263      82.520  -7.176  78.876  0.00  0.00           H
ATOM   4185  CD  ILE X 263      80.510  -8.209  79.199  0.00  0.00           C
ATOM   4186  HD1 ILE X 263      80.638  -8.471  80.271  0.00  0.00           H
ATOM   4187  HD2 ILE X 263      79.997  -7.235  79.048  0.00  0.00           H
ATOM   4188  HD3 ILE X 263      79.880  -9.007  78.750  0.00  0.00           H
ATOM   4189  C   ILE X 263      83.250  -7.650  74.774  0.00  0.00           C
ATOM   4190  O   ILE X 263      83.833  -8.676  74.341  0.00  0.00           O
ATOM   4191  N   TYR X 264      82.710  -6.814  73.905  0.00  0.00           N
ATOM   4192  HN  TYR X 264      82.219  -6.069  74.350  0.00  0.00           H
ATOM   4193  CA  TYR X 264      82.584  -6.900  72.513  0.00  0.00           C
ATOM   4194  HA  TYR X 264      82.053  -7.792  72.215  0.00  0.00           H
ATOM   4195  CB  TYR X 264      81.644  -5.751  72.047  0.00  0.00           C
ATOM   4196  HB1 TYR X 264      80.677  -5.963  72.549  0.00  0.00           H
ATOM   4197  HB2 TYR X 264      82.206  -4.838  72.342  0.00  0.00           H
ATOM   4198  CG  TYR X 264      81.284  -5.694  70.566  0.00  0.00           C
ATOM   4199  CD1 TYR X 264      80.475  -6.739  69.941  0.00  0.00           C
ATOM   4200  HD1 TYR X 264      80.041  -7.527  70.539  0.00  0.00           H
ATOM   4201  CE1 TYR X 264      80.345  -6.672  68.510  0.00  0.00           C
ATOM   4202  HE1 TYR X 264      79.814  -7.453  67.986  0.00  0.00           H
ATOM   4203  CZ  TYR X 264      80.807  -5.603  67.792  0.00  0.00           C
ATOM   4204  OH  TYR X 264      80.621  -5.477  66.453  0.00  0.00           O
ATOM   4205  HH  TYR X 264      80.553  -4.549  66.219  0.00  0.00           H
ATOM   4206  CD2 TYR X 264      81.810  -4.659  69.819  0.00  0.00           C
ATOM   4207  HD2 TYR X 264      82.293  -3.911  70.431  0.00  0.00           H
ATOM   4208  CE2 TYR X 264      81.468  -4.544  68.469  0.00  0.00           C
ATOM   4209  HE2 TYR X 264      81.879  -3.663  67.998  0.00  0.00           H
ATOM   4210  C   TYR X 264      83.922  -6.886  71.778  0.00  0.00           C
ATOM   4211  O   TYR X 264      84.106  -7.750  70.875  0.00  0.00           O
ATOM   4212  N   ALA X 265      84.779  -5.894  71.990  0.00  0.00           N
ATOM   4213  HN  ALA X 265      84.516  -5.217  72.673  0.00  0.00           H
ATOM   4214  CA  ALA X 265      85.861  -5.605  71.118  0.00  0.00           C
ATOM   4215  HA  ALA X 265      85.635  -5.925  70.111  0.00  0.00           H
ATOM   4216  CB  ALA X 265      86.010  -4.089  71.129  0.00  0.00           C
ATOM   4217  HB1 ALA X 265      86.712  -3.595  70.425  0.00  0.00           H
ATOM   4218  HB2 ALA X 265      84.982  -3.698  70.974  0.00  0.00           H
ATOM   4219  HB3 ALA X 265      86.221  -3.770  72.172  0.00  0.00           H
ATOM   4220  C   ALA X 265      87.265  -6.214  71.407  0.00  0.00           C
ATOM   4221  O   ALA X 265      88.103  -6.192  70.538  0.00  0.00           O
ATOM   4222  N   GLN X 266      87.520  -6.761  72.673  0.00  0.00           N
ATOM   4223  HN  GLN X 266      86.778  -6.934  73.317  0.00  0.00           H
ATOM   4224  CA  GLN X 266      88.915  -7.057  73.075  0.00  0.00           C
ATOM   4225  HA  GLN X 266      89.579  -6.210  72.994  0.00  0.00           H
ATOM   4226  CB  GLN X 266      88.906  -7.401  74.573  0.00  0.00           C
ATOM   4227  HB1 GLN X 266      88.305  -8.322  74.734  0.00  0.00           H
ATOM   4228  HB2 GLN X 266      89.924  -7.747  74.852  0.00  0.00           H
ATOM   4229  CG  GLN X 266      88.521  -6.190  75.524  0.00  0.00           C
ATOM   4230  HG1 GLN X 266      89.281  -5.429  75.247  0.00  0.00           H
ATOM   4231  HG2 GLN X 266      87.552  -5.713  75.260  0.00  0.00           H
ATOM   4232  CD  GLN X 266      88.636  -6.499  77.014  0.00  0.00           C
ATOM   4233  OE1 GLN X 266      88.336  -7.608  77.474  0.00  0.00           O
ATOM   4234  NE2 GLN X 266      89.187  -5.486  77.758  0.00  0.00           N
ATOM   4235 HE21 GLN X 266      89.244  -5.732  78.726  0.00  0.00           H
ATOM   4236 HE22 GLN X 266      89.681  -4.798  77.226  0.00  0.00           H
ATOM   4237  C   GLN X 266      89.601  -8.254  72.330  0.00  0.00           C
ATOM   4238  O   GLN X 266      90.761  -8.225  72.028  0.00  0.00           O
ATOM   4239  N   ALA X 267      88.869  -9.276  72.045  0.00  0.00           N
ATOM   4240  HN  ALA X 267      88.002  -9.372  72.527  0.00  0.00           H
ATOM   4241  CA  ALA X 267      89.351 -10.357  71.204  0.00  0.00           C
ATOM   4242  HA  ALA X 267      90.348 -10.637  71.511  0.00  0.00           H
ATOM   4243  CB  ALA X 267      88.611 -11.672  71.509  0.00  0.00           C
ATOM   4244  HB1 ALA X 267      87.616 -11.668  71.014  0.00  0.00           H
ATOM   4245  HB2 ALA X 267      89.220 -12.490  71.068  0.00  0.00           H
ATOM   4246  HB3 ALA X 267      88.513 -11.926  72.586  0.00  0.00           H
ATOM   4247  C   ALA X 267      89.236  -9.996  69.643  0.00  0.00           C
ATOM   4248  O   ALA X 267      89.853 -10.644  68.831  0.00  0.00           O
ATOM   4249  N   LYS X 268      88.401  -8.972  69.255  0.00  0.00           N
ATOM   4250  HN  LYS X 268      87.975  -8.419  69.968  0.00  0.00           H
ATOM   4251  CA  LYS X 268      88.176  -8.573  67.845  0.00  0.00           C
ATOM   4252  HA  LYS X 268      87.632  -7.641  67.825  0.00  0.00           H
ATOM   4253  CB  LYS X 268      89.365  -8.520  66.786  0.00  0.00           C
ATOM   4254  HB1 LYS X 268      89.790  -9.547  66.782  0.00  0.00           H
ATOM   4255  HB2 LYS X 268      88.949  -8.362  65.768  0.00  0.00           H
ATOM   4256  CG  LYS X 268      90.385  -7.513  67.226  0.00  0.00           C
ATOM   4257  HG1 LYS X 268      90.827  -7.887  68.174  0.00  0.00           H
ATOM   4258  HG2 LYS X 268      91.232  -7.406  66.515  0.00  0.00           H
ATOM   4259  CD  LYS X 268      89.801  -6.048  67.415  0.00  0.00           C
ATOM   4260  HD1 LYS X 268      89.074  -5.784  66.617  0.00  0.00           H
ATOM   4261  HD2 LYS X 268      89.295  -6.208  68.391  0.00  0.00           H
ATOM   4262  CE  LYS X 268      90.924  -5.010  67.596  0.00  0.00           C
ATOM   4263  HE1 LYS X 268      91.629  -5.163  66.751  0.00  0.00           H
ATOM   4264  HE2 LYS X 268      90.507  -3.983  67.519  0.00  0.00           H
ATOM   4265  NZ  LYS X 268      91.664  -5.134  68.850  0.00  0.00           N
ATOM   4266  HZ1 LYS X 268      91.993  -6.095  69.072  0.00  0.00           H
ATOM   4267  HZ2 LYS X 268      92.512  -4.551  68.996  0.00  0.00           H
ATOM   4268  HZ3 LYS X 268      90.950  -4.809  69.532  0.00  0.00           H
ATOM   4269  C   LYS X 268      87.177  -9.706  67.330  0.00  0.00           C
ATOM   4270  O   LYS X 268      87.182 -10.094  66.148  0.00  0.00           O
ATOM   4271  N   HSD X 269      86.334 -10.279  68.217  0.00  0.00           N
ATOM   4272  HN  HSD X 269      86.274  -9.923  69.146  0.00  0.00           H
ATOM   4273  CA  HSD X 269      85.512 -11.367  67.740  0.00  0.00           C
ATOM   4274  HA  HSD X 269      86.030 -11.906  66.961  0.00  0.00           H
ATOM   4275  CB  HSD X 269      85.295 -12.279  68.938  0.00  0.00           C
ATOM   4276  HB1 HSD X 269      86.182 -12.775  69.386  0.00  0.00           H
ATOM   4277  HB2 HSD X 269      84.767 -11.803  69.792  0.00  0.00           H
ATOM   4278  ND1 HSD X 269      85.005 -14.734  68.375  0.00  0.00           N
ATOM   4279  HD1 HSD X 269      85.980 -14.787  68.160  0.00  0.00           H
ATOM   4280  CG  HSD X 269      84.406 -13.553  68.618  0.00  0.00           C
ATOM   4281  CE1 HSD X 269      84.057 -15.746  68.316  0.00  0.00           C
ATOM   4282  HE1 HSD X 269      84.282 -16.791  68.104  0.00  0.00           H
ATOM   4283  NE2 HSD X 269      82.807 -15.221  68.551  0.00  0.00           N
ATOM   4284  CD2 HSD X 269      83.090 -13.878  68.803  0.00  0.00           C
ATOM   4285  HD2 HSD X 269      82.284 -13.170  68.947  0.00  0.00           H
ATOM   4286  C   HSD X 269      84.095 -11.026  67.338  0.00  0.00           C
ATOM   4287  O   HSD X 269      83.513 -11.665  66.426  0.00  0.00           O
ATOM   4288  N   HSD X 270      83.642  -9.850  67.841  0.00  0.00           N
ATOM   4289  HN  HSD X 270      84.101  -9.377  68.589  0.00  0.00           H
ATOM   4290  CA  HSD X 270      82.443  -9.046  67.418  0.00  0.00           C
ATOM   4291  HA  HSD X 270      82.226  -8.389  68.248  0.00  0.00           H
ATOM   4292  CB  HSD X 270      82.746  -8.175  66.197  0.00  0.00           C
ATOM   4293  HB1 HSD X 270      82.778  -8.724  65.231  0.00  0.00           H
ATOM   4294  HB2 HSD X 270      81.885  -7.473  66.177  0.00  0.00           H
ATOM   4295  ND1 HSD X 270      84.090  -6.213  67.235  0.00  0.00           N
ATOM   4296  HD1 HSD X 270      83.389  -5.997  67.914  0.00  0.00           H
ATOM   4297  CG  HSD X 270      84.053  -7.343  66.384  0.00  0.00           C
ATOM   4298  CE1 HSD X 270      85.335  -5.683  67.110  0.00  0.00           C
ATOM   4299  HE1 HSD X 270      85.565  -4.678  67.462  0.00  0.00           H
ATOM   4300  NE2 HSD X 270      86.100  -6.403  66.249  0.00  0.00           N
ATOM   4301  CD2 HSD X 270      85.282  -7.477  65.856  0.00  0.00           C
ATOM   4302  HD2 HSD X 270      85.575  -8.054  64.987  0.00  0.00           H
ATOM   4303  C   HSD X 270      81.191  -9.847  67.318  0.00  0.00           C
ATOM   4304  O   HSD X 270      80.469  -9.823  66.325  0.00  0.00           O
ATOM   4305  N   SER X 271      80.906 -10.619  68.303  0.00  0.00           N
ATOM   4306  HN  SER X 271      81.548 -10.464  69.050  0.00  0.00           H
ATOM   4307  CA  SER X 271      79.650 -11.363  68.505  0.00  0.00           C
ATOM   4308  HA  SER X 271      79.561 -11.998  67.635  0.00  0.00           H
ATOM   4309  CB  SER X 271      79.570 -12.413  69.687  0.00  0.00           C
ATOM   4310  HB1 SER X 271      78.551 -12.847  69.778  0.00  0.00           H
ATOM   4311  HB2 SER X 271      80.365 -13.175  69.532  0.00  0.00           H
ATOM   4312  OG  SER X 271      79.936 -11.817  70.948  0.00  0.00           O
ATOM   4313  HG1 SER X 271      80.895 -11.775  70.949  0.00  0.00           H
ATOM   4314  C   SER X 271      78.344 -10.527  68.613  0.00  0.00           C
ATOM   4315  O   SER X 271      78.429  -9.410  69.104  0.00  0.00           O
ATOM   4316  N   LEU X 272      77.236 -11.128  68.115  0.00  0.00           N
ATOM   4317  HN  LEU X 272      77.248 -12.052  67.742  0.00  0.00           H
ATOM   4318  CA  LEU X 272      76.019 -10.438  67.904  0.00  0.00           C
ATOM   4319  HA  LEU X 272      76.289  -9.443  67.581  0.00  0.00           H
ATOM   4320  CB  LEU X 272      75.127 -11.169  66.778  0.00  0.00           C
ATOM   4321  HB1 LEU X 272      74.730 -12.110  67.217  0.00  0.00           H
ATOM   4322  HB2 LEU X 272      74.192 -10.587  66.635  0.00  0.00           H
ATOM   4323  CG  LEU X 272      75.792 -11.360  65.412  0.00  0.00           C
ATOM   4324  HG  LEU X 272      76.640 -12.070  65.519  0.00  0.00           H
ATOM   4325  CD1 LEU X 272      74.771 -11.953  64.476  0.00  0.00           C
ATOM   4326 HD11 LEU X 272      74.216 -12.819  64.896  0.00  0.00           H
ATOM   4327 HD12 LEU X 272      74.030 -11.149  64.282  0.00  0.00           H
ATOM   4328 HD13 LEU X 272      75.283 -12.215  63.525  0.00  0.00           H
ATOM   4329  CD2 LEU X 272      76.441 -10.121  64.812  0.00  0.00           C
ATOM   4330 HD21 LEU X 272      77.008 -10.481  63.927  0.00  0.00           H
ATOM   4331 HD22 LEU X 272      75.683  -9.416  64.410  0.00  0.00           H
ATOM   4332 HD23 LEU X 272      77.179  -9.639  65.488  0.00  0.00           H
ATOM   4333  C   LEU X 272      75.124 -10.254  69.174  0.00  0.00           C
ATOM   4334  O   LEU X 272      74.309  -9.294  69.162  0.00  0.00           O
ATOM   4335  N   PRO X 273      75.238 -11.006  70.276  0.00  0.00           N
ATOM   4336  CD  PRO X 273      75.526 -12.465  70.324  0.00  0.00           C
ATOM   4337  HD1 PRO X 273      76.598 -12.552  70.600  0.00  0.00           H
ATOM   4338  HD2 PRO X 273      75.391 -12.961  69.339  0.00  0.00           H
ATOM   4339  CA  PRO X 273      74.457 -10.605  71.467  0.00  0.00           C
ATOM   4340  HA  PRO X 273      73.419 -10.452  71.211  0.00  0.00           H
ATOM   4341  CB  PRO X 273      74.504 -11.826  72.392  0.00  0.00           C
ATOM   4342  HB1 PRO X 273      73.579 -11.980  72.988  0.00  0.00           H
ATOM   4343  HB2 PRO X 273      75.306 -11.797  73.160  0.00  0.00           H
ATOM   4344  CG  PRO X 273      74.668 -13.079  71.457  0.00  0.00           C
ATOM   4345  HG1 PRO X 273      73.647 -13.345  71.111  0.00  0.00           H
ATOM   4346  HG2 PRO X 273      75.145 -13.917  72.009  0.00  0.00           H
ATOM   4347  C   PRO X 273      74.934  -9.328  72.190  0.00  0.00           C
ATOM   4348  O   PRO X 273      74.034  -8.518  72.442  0.00  0.00           O
ATOM   4349  N   PRO X 274      76.177  -8.900  72.514  0.00  0.00           N
ATOM   4350  CD  PRO X 274      77.297  -9.865  72.504  0.00  0.00           C
ATOM   4351  HD1 PRO X 274      77.632  -9.844  71.445  0.00  0.00           H
ATOM   4352  HD2 PRO X 274      77.007 -10.849  72.933  0.00  0.00           H
ATOM   4353  CA  PRO X 274      76.469  -7.644  73.080  0.00  0.00           C
ATOM   4354  HA  PRO X 274      75.859  -7.609  73.971  0.00  0.00           H
ATOM   4355  CB  PRO X 274      77.977  -7.652  73.343  0.00  0.00           C
ATOM   4356  HB1 PRO X 274      78.241  -7.322  74.371  0.00  0.00           H
ATOM   4357  HB2 PRO X 274      78.532  -7.085  72.566  0.00  0.00           H
ATOM   4358  CG  PRO X 274      78.331  -9.148  73.374  0.00  0.00           C
ATOM   4359  HG1 PRO X 274      78.165  -9.620  74.366  0.00  0.00           H
ATOM   4360  HG2 PRO X 274      79.279  -9.456  72.884  0.00  0.00           H
ATOM   4361  C   PRO X 274      76.098  -6.544  72.087  0.00  0.00           C
ATOM   4362  O   PRO X 274      75.820  -5.373  72.467  0.00  0.00           O
ATOM   4363  N   VAL X 275      76.157  -6.763  70.787  0.00  0.00           N
ATOM   4364  HN  VAL X 275      76.267  -7.731  70.579  0.00  0.00           H
ATOM   4365  CA  VAL X 275      75.835  -5.825  69.690  0.00  0.00           C
ATOM   4366  HA  VAL X 275      76.335  -4.891  69.903  0.00  0.00           H
ATOM   4367  CB  VAL X 275      76.479  -6.208  68.383  0.00  0.00           C
ATOM   4368  HB  VAL X 275      77.280  -6.954  68.573  0.00  0.00           H
ATOM   4369  CG1 VAL X 275      75.508  -6.702  67.288  0.00  0.00           C
ATOM   4370 HG11 VAL X 275      76.040  -6.978  66.352  0.00  0.00           H
ATOM   4371 HG12 VAL X 275      74.989  -7.603  67.682  0.00  0.00           H
ATOM   4372 HG13 VAL X 275      74.729  -5.960  67.011  0.00  0.00           H
ATOM   4373  CG2 VAL X 275      77.285  -4.998  67.893  0.00  0.00           C
ATOM   4374 HG21 VAL X 275      77.606  -5.198  66.848  0.00  0.00           H
ATOM   4375 HG22 VAL X 275      76.714  -4.053  68.014  0.00  0.00           H
ATOM   4376 HG23 VAL X 275      78.246  -4.887  68.438  0.00  0.00           H
ATOM   4377  C   VAL X 275      74.365  -5.592  69.626  0.00  0.00           C
ATOM   4378  O   VAL X 275      73.951  -4.398  69.577  0.00  0.00           O
ATOM   4379  N   SER X 276      73.495  -6.648  69.827  0.00  0.00           N
ATOM   4380  HN  SER X 276      73.908  -7.554  69.775  0.00  0.00           H
ATOM   4381  CA  SER X 276      72.033  -6.509  70.074  0.00  0.00           C
ATOM   4382  HA  SER X 276      71.613  -5.998  69.220  0.00  0.00           H
ATOM   4383  CB  SER X 276      71.435  -7.845  70.265  0.00  0.00           C
ATOM   4384  HB1 SER X 276      72.027  -8.531  70.907  0.00  0.00           H
ATOM   4385  HB2 SER X 276      70.405  -7.681  70.649  0.00  0.00           H
ATOM   4386  OG  SER X 276      71.369  -8.541  68.980  0.00  0.00           O
ATOM   4387  HG1 SER X 276      72.248  -8.692  68.625  0.00  0.00           H
ATOM   4388  C   SER X 276      71.777  -5.628  71.262  0.00  0.00           C
ATOM   4389  O   SER X 276      71.125  -4.655  71.039  0.00  0.00           O
ATOM   4390  N   LEU X 277      72.501  -5.710  72.355  0.00  0.00           N
ATOM   4391  HN  LEU X 277      73.208  -6.355  72.635  0.00  0.00           H
ATOM   4392  CA  LEU X 277      72.350  -4.810  73.485  0.00  0.00           C
ATOM   4393  HA  LEU X 277      71.294  -4.682  73.671  0.00  0.00           H
ATOM   4394  CB  LEU X 277      73.054  -5.382  74.680  0.00  0.00           C
ATOM   4395  HB1 LEU X 277      74.069  -5.703  74.361  0.00  0.00           H
ATOM   4396  HB2 LEU X 277      73.073  -4.682  75.542  0.00  0.00           H
ATOM   4397  CG  LEU X 277      72.351  -6.641  75.281  0.00  0.00           C
ATOM   4398  HG  LEU X 277      72.544  -7.463  74.559  0.00  0.00           H
ATOM   4399  CD1 LEU X 277      73.035  -7.066  76.608  0.00  0.00           C
ATOM   4400 HD11 LEU X 277      72.852  -8.132  76.865  0.00  0.00           H
ATOM   4401 HD12 LEU X 277      74.132  -6.890  76.625  0.00  0.00           H
ATOM   4402 HD13 LEU X 277      72.618  -6.446  77.430  0.00  0.00           H
ATOM   4403  CD2 LEU X 277      70.807  -6.376  75.628  0.00  0.00           C
ATOM   4404 HD21 LEU X 277      70.798  -5.344  76.039  0.00  0.00           H
ATOM   4405 HD22 LEU X 277      70.096  -6.526  74.786  0.00  0.00           H
ATOM   4406 HD23 LEU X 277      70.356  -7.084  76.355  0.00  0.00           H
ATOM   4407  C   LEU X 277      72.751  -3.417  73.163  0.00  0.00           C
ATOM   4408  O   LEU X 277      72.117  -2.469  73.576  0.00  0.00           O
ATOM   4409  N   GLN X 278      73.876  -3.095  72.507  0.00  0.00           N
ATOM   4410  HN  GLN X 278      74.493  -3.829  72.234  0.00  0.00           H
ATOM   4411  CA  GLN X 278      74.264  -1.739  72.058  0.00  0.00           C
ATOM   4412  HA  GLN X 278      74.278  -1.101  72.930  0.00  0.00           H
ATOM   4413  CB  GLN X 278      75.586  -1.795  71.294  0.00  0.00           C
ATOM   4414  HB1 GLN X 278      75.546  -2.681  70.624  0.00  0.00           H
ATOM   4415  HB2 GLN X 278      75.827  -0.913  70.664  0.00  0.00           H
ATOM   4416  CG  GLN X 278      76.827  -2.009  72.188  0.00  0.00           C
ATOM   4417  HG1 GLN X 278      77.188  -1.099  72.714  0.00  0.00           H
ATOM   4418  HG2 GLN X 278      76.705  -2.745  73.011  0.00  0.00           H
ATOM   4419  CD  GLN X 278      78.084  -2.493  71.370  0.00  0.00           C
ATOM   4420  OE1 GLN X 278      78.923  -1.750  70.975  0.00  0.00           O
ATOM   4421  NE2 GLN X 278      78.204  -3.813  71.134  0.00  0.00           N
ATOM   4422 HE21 GLN X 278      79.107  -4.079  70.795  0.00  0.00           H
ATOM   4423 HE22 GLN X 278      77.480  -4.428  71.445  0.00  0.00           H
ATOM   4424  C   GLN X 278      73.168  -1.072  71.196  0.00  0.00           C
ATOM   4425  O   GLN X 278      72.818   0.050  71.528  0.00  0.00           O
ATOM   4426  N   GLY X 279      72.618  -1.876  70.217  0.00  0.00           N
ATOM   4427  HN  GLY X 279      73.065  -2.766  70.268  0.00  0.00           H
ATOM   4428  CA  GLY X 279      71.347  -1.562  69.556  0.00  0.00           C
ATOM   4429  HA1 GLY X 279      71.152  -2.383  68.882  0.00  0.00           H
ATOM   4430  HA2 GLY X 279      71.462  -0.640  69.006  0.00  0.00           H
ATOM   4431  C   GLY X 279      70.105  -1.301  70.419  0.00  0.00           C
ATOM   4432  O   GLY X 279      69.330  -0.365  70.199  0.00  0.00           O
ATOM   4433  N   GLN X 280      69.808  -2.043  71.489  0.00  0.00           N
ATOM   4434  HN  GLN X 280      70.283  -2.914  71.580  0.00  0.00           H
ATOM   4435  CA  GLN X 280      68.682  -1.791  72.462  0.00  0.00           C
ATOM   4436  HA  GLN X 280      67.810  -1.584  71.859  0.00  0.00           H
ATOM   4437  CB  GLN X 280      68.465  -2.996  73.347  0.00  0.00           C
ATOM   4438  HB1 GLN X 280      69.442  -3.265  73.804  0.00  0.00           H
ATOM   4439  HB2 GLN X 280      67.764  -2.855  74.197  0.00  0.00           H
ATOM   4440  CG  GLN X 280      67.902  -4.225  72.587  0.00  0.00           C
ATOM   4441  HG1 GLN X 280      68.597  -4.765  71.909  0.00  0.00           H
ATOM   4442  HG2 GLN X 280      67.504  -5.096  73.150  0.00  0.00           H
ATOM   4443  CD  GLN X 280      66.780  -3.859  71.573  0.00  0.00           C
ATOM   4444  OE1 GLN X 280      67.015  -3.874  70.373  0.00  0.00           O
ATOM   4445  NE2 GLN X 280      65.628  -3.372  71.988  0.00  0.00           N
ATOM   4446 HE21 GLN X 280      64.902  -3.131  71.344  0.00  0.00           H
ATOM   4447 HE22 GLN X 280      65.604  -3.056  72.936  0.00  0.00           H
ATOM   4448  C   GLN X 280      68.845  -0.519  73.345  0.00  0.00           C
ATOM   4449  O   GLN X 280      67.837   0.107  73.635  0.00  0.00           O
ATOM   4450  N   LEU X 281      70.119  -0.126  73.681  0.00  0.00           N
ATOM   4451  HN  LEU X 281      70.950  -0.568  73.353  0.00  0.00           H
ATOM   4452  CA  LEU X 281      70.398   1.245  74.184  0.00  0.00           C
ATOM   4453  HA  LEU X 281      69.694   1.386  74.991  0.00  0.00           H
ATOM   4454  CB  LEU X 281      71.849   1.278  74.778  0.00  0.00           C
ATOM   4455  HB1 LEU X 281      72.614   1.065  74.001  0.00  0.00           H
ATOM   4456  HB2 LEU X 281      72.016   2.315  75.141  0.00  0.00           H
ATOM   4457  CG  LEU X 281      72.148   0.276  75.965  0.00  0.00           C
ATOM   4458  HG  LEU X 281      71.784  -0.726  75.651  0.00  0.00           H
ATOM   4459  CD1 LEU X 281      73.610   0.257  76.354  0.00  0.00           C
ATOM   4460 HD11 LEU X 281      73.910  -0.537  77.072  0.00  0.00           H
ATOM   4461 HD12 LEU X 281      74.282  -0.011  75.511  0.00  0.00           H
ATOM   4462 HD13 LEU X 281      73.828   1.273  76.747  0.00  0.00           H
ATOM   4463  CD2 LEU X 281      71.196   0.603  77.139  0.00  0.00           C
ATOM   4464 HD21 LEU X 281      71.339   1.563  77.680  0.00  0.00           H
ATOM   4465 HD22 LEU X 281      70.139   0.515  76.808  0.00  0.00           H
ATOM   4466 HD23 LEU X 281      71.328  -0.177  77.919  0.00  0.00           H
ATOM   4467  C   LEU X 281      70.114   2.280  73.122  0.00  0.00           C
ATOM   4468  O   LEU X 281      69.753   3.403  73.505  0.00  0.00           O
ATOM   4469  N   LEU X 282      70.428   2.112  71.830  0.00  0.00           N
ATOM   4470  HN  LEU X 282      70.721   1.265  71.394  0.00  0.00           H
ATOM   4471  CA  LEU X 282      70.160   3.115  70.772  0.00  0.00           C
ATOM   4472  HA  LEU X 282      70.454   4.111  71.069  0.00  0.00           H
ATOM   4473  CB  LEU X 282      70.923   2.630  69.522  0.00  0.00           C
ATOM   4474  HB1 LEU X 282      70.464   1.664  69.222  0.00  0.00           H
ATOM   4475  HB2 LEU X 282      70.646   3.342  68.716  0.00  0.00           H
ATOM   4476  CG  LEU X 282      72.476   2.748  69.630  0.00  0.00           C
ATOM   4477  HG  LEU X 282      72.721   1.889  70.292  0.00  0.00           H
ATOM   4478  CD1 LEU X 282      73.205   2.609  68.302  0.00  0.00           C
ATOM   4479 HD11 LEU X 282      74.306   2.609  68.457  0.00  0.00           H
ATOM   4480 HD12 LEU X 282      73.003   1.648  67.784  0.00  0.00           H
ATOM   4481 HD13 LEU X 282      72.944   3.477  67.660  0.00  0.00           H
ATOM   4482  CD2 LEU X 282      72.967   4.013  70.431  0.00  0.00           C
ATOM   4483 HD21 LEU X 282      72.874   3.800  71.517  0.00  0.00           H
ATOM   4484 HD22 LEU X 282      74.034   4.266  70.249  0.00  0.00           H
ATOM   4485 HD23 LEU X 282      72.426   4.857  69.951  0.00  0.00           H
ATOM   4486  C   LEU X 282      68.651   3.201  70.484  0.00  0.00           C
ATOM   4487  O   LEU X 282      68.221   4.299  70.190  0.00  0.00           O
ATOM   4488  N   TRP X 283      67.761   2.216  70.692  0.00  0.00           N
ATOM   4489  HN  TRP X 283      68.055   1.268  70.601  0.00  0.00           H
ATOM   4490  CA  TRP X 283      66.365   2.460  70.718  0.00  0.00           C
ATOM   4491  HA  TRP X 283      66.158   2.908  69.757  0.00  0.00           H
ATOM   4492  CB  TRP X 283      65.554   1.175  70.878  0.00  0.00           C
ATOM   4493  HB1 TRP X 283      66.133   0.575  71.612  0.00  0.00           H
ATOM   4494  HB2 TRP X 283      64.534   1.406  71.252  0.00  0.00           H
ATOM   4495  CG  TRP X 283      65.270   0.328  69.725  0.00  0.00           C
ATOM   4496  CD1 TRP X 283      66.003  -0.796  69.438  0.00  0.00           C
ATOM   4497  HD1 TRP X 283      66.826  -1.052  70.088  0.00  0.00           H
ATOM   4498  NE1 TRP X 283      65.465  -1.428  68.279  0.00  0.00           N
ATOM   4499  HE1 TRP X 283      65.897  -2.127  67.753  0.00  0.00           H
ATOM   4500  CE2 TRP X 283      64.447  -0.598  67.787  0.00  0.00           C
ATOM   4501  CD2 TRP X 283      64.308   0.434  68.711  0.00  0.00           C
ATOM   4502  CE3 TRP X 283      63.308   1.470  68.492  0.00  0.00           C
ATOM   4503  HE3 TRP X 283      63.237   2.379  69.071  0.00  0.00           H
ATOM   4504  CZ3 TRP X 283      62.490   1.320  67.438  0.00  0.00           C
ATOM   4505  HZ3 TRP X 283      61.711   2.045  67.255  0.00  0.00           H
ATOM   4506  CZ2 TRP X 283      63.616  -0.684  66.686  0.00  0.00           C
ATOM   4507  HZ2 TRP X 283      63.617  -1.423  65.898  0.00  0.00           H
ATOM   4508  CH2 TRP X 283      62.667   0.318  66.551  0.00  0.00           C
ATOM   4509  HH2 TRP X 283      62.188   0.248  65.586  0.00  0.00           H
ATOM   4510  C   TRP X 283      65.871   3.403  71.898  0.00  0.00           C
ATOM   4511  O   TRP X 283      64.945   4.158  71.785  0.00  0.00           O
ATOM   4512  N   ARG X 284      66.509   3.181  73.079  0.00  0.00           N
ATOM   4513  HN  ARG X 284      67.068   2.362  73.189  0.00  0.00           H
ATOM   4514  CA  ARG X 284      66.349   3.893  74.368  0.00  0.00           C
ATOM   4515  HA  ARG X 284      65.308   3.931  74.653  0.00  0.00           H
ATOM   4516  CB  ARG X 284      67.146   3.251  75.526  0.00  0.00           C
ATOM   4517  HB1 ARG X 284      66.401   2.789  76.207  0.00  0.00           H
ATOM   4518  HB2 ARG X 284      67.664   2.383  75.065  0.00  0.00           H
ATOM   4519  CG  ARG X 284      68.159   4.051  76.408  0.00  0.00           C
ATOM   4520  HG1 ARG X 284      68.860   3.275  76.785  0.00  0.00           H
ATOM   4521  HG2 ARG X 284      68.772   4.653  75.705  0.00  0.00           H
ATOM   4522  CD  ARG X 284      67.603   4.876  77.555  0.00  0.00           C
ATOM   4523  HD1 ARG X 284      68.425   5.431  78.056  0.00  0.00           H
ATOM   4524  HD2 ARG X 284      66.933   5.664  77.149  0.00  0.00           H
ATOM   4525  NE  ARG X 284      66.854   4.099  78.602  0.00  0.00           N
ATOM   4526  HE  ARG X 284      66.846   3.101  78.659  0.00  0.00           H
ATOM   4527  CZ  ARG X 284      66.309   4.748  79.514  0.00  0.00           C
ATOM   4528  NH1 ARG X 284      66.402   6.034  79.766  0.00  0.00           N
ATOM   4529 HH11 ARG X 284      65.675   6.481  80.288  0.00  0.00           H
ATOM   4530 HH12 ARG X 284      66.791   6.679  79.108  0.00  0.00           H
ATOM   4531  NH2 ARG X 284      65.664   4.114  80.477  0.00  0.00           N
ATOM   4532 HH21 ARG X 284      64.917   4.646  80.874  0.00  0.00           H
ATOM   4533 HH22 ARG X 284      65.594   3.116  80.492  0.00  0.00           H
ATOM   4534  C   ARG X 284      66.669   5.399  74.061  0.00  0.00           C
ATOM   4535  O   ARG X 284      65.926   6.281  74.380  0.00  0.00           O
ATOM   4536  N   GLU X 285      67.691   5.672  73.245  0.00  0.00           N
ATOM   4537  HN  GLU X 285      68.419   4.992  73.287  0.00  0.00           H
ATOM   4538  CA  GLU X 285      68.116   6.935  72.677  0.00  0.00           C
ATOM   4539  HA  GLU X 285      68.211   7.722  73.410  0.00  0.00           H
ATOM   4540  CB  GLU X 285      69.492   6.786  72.062  0.00  0.00           C
ATOM   4541  HB1 GLU X 285      69.477   5.808  71.534  0.00  0.00           H
ATOM   4542  HB2 GLU X 285      69.802   7.687  71.491  0.00  0.00           H
ATOM   4543  CG  GLU X 285      70.563   6.541  73.166  0.00  0.00           C
ATOM   4544  HG1 GLU X 285      70.172   5.726  73.812  0.00  0.00           H
ATOM   4545  HG2 GLU X 285      71.498   6.204  72.670  0.00  0.00           H
ATOM   4546  CD  GLU X 285      71.018   7.766  73.922  0.00  0.00           C
ATOM   4547  OE1 GLU X 285      70.865   8.001  75.158  0.00  0.00           O
ATOM   4548  OE2 GLU X 285      71.611   8.614  73.193  0.00  0.00           O
ATOM   4549  C   GLU X 285      67.114   7.378  71.621  0.00  0.00           C
ATOM   4550  O   GLU X 285      66.917   8.566  71.541  0.00  0.00           O
ATOM   4551  N   PHE X 286      66.504   6.524  70.818  0.00  0.00           N
ATOM   4552  HN  PHE X 286      66.716   5.567  70.998  0.00  0.00           H
ATOM   4553  CA  PHE X 286      65.454   7.074  69.905  0.00  0.00           C
ATOM   4554  HA  PHE X 286      65.875   7.905  69.359  0.00  0.00           H
ATOM   4555  CB  PHE X 286      65.201   5.992  68.767  0.00  0.00           C
ATOM   4556  HB1 PHE X 286      66.101   5.797  68.145  0.00  0.00           H
ATOM   4557  HB2 PHE X 286      65.094   5.035  69.322  0.00  0.00           H
ATOM   4558  CG  PHE X 286      63.934   6.145  67.967  0.00  0.00           C
ATOM   4559  CD1 PHE X 286      63.943   7.213  67.069  0.00  0.00           C
ATOM   4560  HD1 PHE X 286      64.812   7.804  66.822  0.00  0.00           H
ATOM   4561  CE1 PHE X 286      62.807   7.479  66.195  0.00  0.00           C
ATOM   4562  HE1 PHE X 286      62.798   8.217  65.407  0.00  0.00           H
ATOM   4563  CZ  PHE X 286      61.712   6.730  66.313  0.00  0.00           C
ATOM   4564  HZ  PHE X 286      60.839   6.880  65.694  0.00  0.00           H
ATOM   4565  CD2 PHE X 286      62.761   5.372  67.948  0.00  0.00           C
ATOM   4566  HD2 PHE X 286      62.809   4.546  68.642  0.00  0.00           H
ATOM   4567  CE2 PHE X 286      61.617   5.638  67.227  0.00  0.00           C
ATOM   4568  HE2 PHE X 286      60.650   5.163  67.303  0.00  0.00           H
ATOM   4569  C   PHE X 286      64.222   7.628  70.637  0.00  0.00           C
ATOM   4570  O   PHE X 286      63.833   8.750  70.503  0.00  0.00           O
ATOM   4571  N   PHE X 287      63.708   6.853  71.590  0.00  0.00           N
ATOM   4572  HN  PHE X 287      64.217   6.018  71.784  0.00  0.00           H
ATOM   4573  CA  PHE X 287      62.508   7.217  72.353  0.00  0.00           C
ATOM   4574  HA  PHE X 287      61.736   7.605  71.706  0.00  0.00           H
ATOM   4575  CB  PHE X 287      61.864   6.038  73.036  0.00  0.00           C
ATOM   4576  HB1 PHE X 287      62.618   5.563  73.699  0.00  0.00           H
ATOM   4577  HB2 PHE X 287      60.991   6.458  73.581  0.00  0.00           H
ATOM   4578  CG  PHE X 287      61.380   4.954  72.068  0.00  0.00           C
ATOM   4579  CD1 PHE X 287      60.458   5.308  71.040  0.00  0.00           C
ATOM   4580  HD1 PHE X 287      60.014   6.291  70.979  0.00  0.00           H
ATOM   4581  CE1 PHE X 287      59.914   4.295  70.245  0.00  0.00           C
ATOM   4582  HE1 PHE X 287      59.127   4.518  69.540  0.00  0.00           H
ATOM   4583  CZ  PHE X 287      60.315   2.935  70.440  0.00  0.00           C
ATOM   4584  HZ  PHE X 287      59.887   2.133  69.857  0.00  0.00           H
ATOM   4585  CD2 PHE X 287      61.851   3.624  72.131  0.00  0.00           C
ATOM   4586  HD2 PHE X 287      62.582   3.371  72.885  0.00  0.00           H
ATOM   4587  CE2 PHE X 287      61.385   2.664  71.219  0.00  0.00           C
ATOM   4588  HE2 PHE X 287      61.733   1.644  71.280  0.00  0.00           H
ATOM   4589  C   PHE X 287      62.730   8.374  73.279  0.00  0.00           C
ATOM   4590  O   PHE X 287      61.797   9.107  73.532  0.00  0.00           O
ATOM   4591  N   TYR X 288      63.980   8.501  73.779  0.00  0.00           N
ATOM   4592  HN  TYR X 288      64.679   7.808  73.621  0.00  0.00           H
ATOM   4593  CA  TYR X 288      64.197   9.607  74.691  0.00  0.00           C
ATOM   4594  HA  TYR X 288      63.386   9.721  75.394  0.00  0.00           H
ATOM   4595  CB  TYR X 288      65.482   9.296  75.476  0.00  0.00           C
ATOM   4596  HB1 TYR X 288      65.387   8.334  76.024  0.00  0.00           H
ATOM   4597  HB2 TYR X 288      66.285   9.179  74.718  0.00  0.00           H
ATOM   4598  CG  TYR X 288      65.904  10.465  76.415  0.00  0.00           C
ATOM   4599  CD1 TYR X 288      66.847  11.439  76.037  0.00  0.00           C
ATOM   4600  HD1 TYR X 288      67.325  11.480  75.070  0.00  0.00           H
ATOM   4601  CE1 TYR X 288      67.373  12.361  76.977  0.00  0.00           C
ATOM   4602  HE1 TYR X 288      68.178  12.994  76.635  0.00  0.00           H
ATOM   4603  CZ  TYR X 288      66.997  12.271  78.275  0.00  0.00           C
ATOM   4604  OH  TYR X 288      67.684  13.001  79.247  0.00  0.00           O
ATOM   4605  HH  TYR X 288      68.581  13.151  78.942  0.00  0.00           H
ATOM   4606  CD2 TYR X 288      65.474  10.433  77.744  0.00  0.00           C
ATOM   4607  HD2 TYR X 288      64.817   9.646  78.084  0.00  0.00           H
ATOM   4608  CE2 TYR X 288      66.012  11.357  78.742  0.00  0.00           C
ATOM   4609  HE2 TYR X 288      65.775  11.385  79.796  0.00  0.00           H
ATOM   4610  C   TYR X 288      64.371  10.863  73.840  0.00  0.00           C
ATOM   4611  O   TYR X 288      63.784  11.912  74.115  0.00  0.00           O
ATOM   4612  N   THR X 289      64.970  10.691  72.622  0.00  0.00           N
ATOM   4613  HN  THR X 289      65.224   9.778  72.312  0.00  0.00           H
ATOM   4614  CA  THR X 289      65.133  11.791  71.557  0.00  0.00           C
ATOM   4615  HA  THR X 289      65.754  12.567  71.981  0.00  0.00           H
ATOM   4616  CB  THR X 289      65.855  11.452  70.237  0.00  0.00           C
ATOM   4617  HB  THR X 289      65.214  10.866  69.545  0.00  0.00           H
ATOM   4618  OG1 THR X 289      67.159  10.960  70.464  0.00  0.00           O
ATOM   4619  HG1 THR X 289      67.156  10.147  70.974  0.00  0.00           H
ATOM   4620  CG2 THR X 289      66.213  12.720  69.324  0.00  0.00           C
ATOM   4621 HG21 THR X 289      65.379  12.941  68.624  0.00  0.00           H
ATOM   4622 HG22 THR X 289      66.352  13.560  70.038  0.00  0.00           H
ATOM   4623 HG23 THR X 289      67.166  12.658  68.756  0.00  0.00           H
ATOM   4624  C   THR X 289      63.775  12.465  71.258  0.00  0.00           C
ATOM   4625  O   THR X 289      63.575  13.672  71.460  0.00  0.00           O
ATOM   4626  N   VAL X 290      62.796  11.768  70.625  0.00  0.00           N
ATOM   4627  HN  VAL X 290      63.040  10.851  70.319  0.00  0.00           H
ATOM   4628  CA  VAL X 290      61.483  12.303  70.227  0.00  0.00           C
ATOM   4629  HA  VAL X 290      61.751  13.138  69.596  0.00  0.00           H
ATOM   4630  CB  VAL X 290      60.622  11.308  69.418  0.00  0.00           C
ATOM   4631  HB  VAL X 290      61.201  11.076  68.499  0.00  0.00           H
ATOM   4632  CG1 VAL X 290      60.419   9.943  70.215  0.00  0.00           C
ATOM   4633 HG11 VAL X 290      59.944   9.180  69.563  0.00  0.00           H
ATOM   4634 HG12 VAL X 290      61.388   9.506  70.537  0.00  0.00           H
ATOM   4635 HG13 VAL X 290      59.795  10.023  71.131  0.00  0.00           H
ATOM   4636  CG2 VAL X 290      59.319  11.961  69.059  0.00  0.00           C
ATOM   4637 HG21 VAL X 290      59.246  13.069  69.103  0.00  0.00           H
ATOM   4638 HG22 VAL X 290      59.077  11.698  68.006  0.00  0.00           H
ATOM   4639 HG23 VAL X 290      58.569  11.554  69.770  0.00  0.00           H
ATOM   4640  C   VAL X 290      60.744  12.861  71.405  0.00  0.00           C
ATOM   4641  O   VAL X 290      60.182  13.935  71.340  0.00  0.00           O
ATOM   4642  N   ALA X 291      60.720  12.172  72.575  0.00  0.00           N
ATOM   4643  HN  ALA X 291      61.317  11.378  72.666  0.00  0.00           H
ATOM   4644  CA  ALA X 291      60.097  12.684  73.752  0.00  0.00           C
ATOM   4645  HA  ALA X 291      59.105  13.060  73.552  0.00  0.00           H
ATOM   4646  CB  ALA X 291      59.741  11.656  74.790  0.00  0.00           C
ATOM   4647  HB1 ALA X 291      58.892  11.967  75.436  0.00  0.00           H
ATOM   4648  HB2 ALA X 291      59.563  10.714  74.229  0.00  0.00           H
ATOM   4649  HB3 ALA X 291      60.625  11.606  75.462  0.00  0.00           H
ATOM   4650  C   ALA X 291      60.795  13.917  74.311  0.00  0.00           C
ATOM   4651  O   ALA X 291      60.156  14.836  74.816  0.00  0.00           O
ATOM   4652  N   SER X 292      62.105  14.078  74.187  0.00  0.00           N
ATOM   4653  HN  SER X 292      62.689  13.331  73.878  0.00  0.00           H
ATOM   4654  CA  SER X 292      62.801  15.242  74.670  0.00  0.00           C
ATOM   4655  HA  SER X 292      62.606  15.488  75.703  0.00  0.00           H
ATOM   4656  CB  SER X 292      64.339  15.148  74.335  0.00  0.00           C
ATOM   4657  HB1 SER X 292      64.583  15.066  73.254  0.00  0.00           H
ATOM   4658  HB2 SER X 292      64.943  15.975  74.766  0.00  0.00           H
ATOM   4659  OG  SER X 292      64.929  14.071  75.131  0.00  0.00           O
ATOM   4660  HG1 SER X 292      64.470  13.280  74.840  0.00  0.00           H
ATOM   4661  C   SER X 292      62.318  16.506  73.967  0.00  0.00           C
ATOM   4662  O   SER X 292      62.135  17.547  74.673  0.00  0.00           O
ATOM   4663  N   ALA X 293      62.076  16.469  72.637  0.00  0.00           N
ATOM   4664  HN  ALA X 293      62.280  15.650  72.108  0.00  0.00           H
ATOM   4665  CA  ALA X 293      61.632  17.568  71.851  0.00  0.00           C
ATOM   4666  HA  ALA X 293      62.146  18.476  72.128  0.00  0.00           H
ATOM   4667  CB  ALA X 293      61.860  17.332  70.325  0.00  0.00           C
ATOM   4668  HB1 ALA X 293      61.118  16.650  69.859  0.00  0.00           H
ATOM   4669  HB2 ALA X 293      61.741  18.196  69.637  0.00  0.00           H
ATOM   4670  HB3 ALA X 293      62.855  16.898  70.088  0.00  0.00           H
ATOM   4671  C   ALA X 293      60.171  17.886  71.931  0.00  0.00           C
ATOM   4672  O   ALA X 293      59.620  18.957  71.573  0.00  0.00           O
ATOM   4673  N   THR X 294      59.333  16.937  72.460  0.00  0.00           N
ATOM   4674  HN  THR X 294      59.792  16.159  72.882  0.00  0.00           H
ATOM   4675  CA  THR X 294      57.858  16.905  72.300  0.00  0.00           C
ATOM   4676  HA  THR X 294      57.647  17.783  71.708  0.00  0.00           H
ATOM   4677  CB  THR X 294      57.288  15.715  71.639  0.00  0.00           C
ATOM   4678  HB  THR X 294      57.418  14.775  72.216  0.00  0.00           H
ATOM   4679  OG1 THR X 294      57.836  15.535  70.362  0.00  0.00           O
ATOM   4680  HG1 THR X 294      58.707  15.157  70.505  0.00  0.00           H
ATOM   4681  CG2 THR X 294      55.752  15.866  71.381  0.00  0.00           C
ATOM   4682 HG21 THR X 294      55.685  16.859  70.888  0.00  0.00           H
ATOM   4683 HG22 THR X 294      55.340  15.150  70.638  0.00  0.00           H
ATOM   4684 HG23 THR X 294      55.166  15.703  72.312  0.00  0.00           H
ATOM   4685  C   THR X 294      57.113  17.115  73.618  0.00  0.00           C
ATOM   4686  O   THR X 294      57.081  16.158  74.427  0.00  0.00           O
ATOM   4687  N   PRO X 295      56.627  18.196  74.001  0.00  0.00           N
ATOM   4688  CD  PRO X 295      57.220  19.529  73.612  0.00  0.00           C
ATOM   4689  HD1 PRO X 295      57.127  19.748  72.526  0.00  0.00           H
ATOM   4690  HD2 PRO X 295      58.286  19.485  73.919  0.00  0.00           H
ATOM   4691  CA  PRO X 295      55.489  18.349  74.910  0.00  0.00           C
ATOM   4692  HA  PRO X 295      55.749  17.945  75.877  0.00  0.00           H
ATOM   4693  CB  PRO X 295      55.257  19.893  74.945  0.00  0.00           C
ATOM   4694  HB1 PRO X 295      55.002  20.204  75.981  0.00  0.00           H
ATOM   4695  HB2 PRO X 295      54.364  20.076  74.310  0.00  0.00           H
ATOM   4696  CG  PRO X 295      56.530  20.561  74.493  0.00  0.00           C
ATOM   4697  HG1 PRO X 295      57.095  20.865  75.401  0.00  0.00           H
ATOM   4698  HG2 PRO X 295      56.462  21.509  73.918  0.00  0.00           H
ATOM   4699  C   PRO X 295      54.272  17.613  74.536  0.00  0.00           C
ATOM   4700  O   PRO X 295      53.906  17.654  73.360  0.00  0.00           O
ATOM   4701  N   ASN X 296      53.606  16.899  75.504  0.00  0.00           N
ATOM   4702  HN  ASN X 296      53.867  17.124  76.440  0.00  0.00           H
ATOM   4703  CA  ASN X 296      52.345  16.146  75.296  0.00  0.00           C
ATOM   4704  HA  ASN X 296      51.940  15.744  76.213  0.00  0.00           H
ATOM   4705  CB  ASN X 296      51.180  17.011  74.698  0.00  0.00           C
ATOM   4706  HB1 ASN X 296      51.452  17.259  73.650  0.00  0.00           H
ATOM   4707  HB2 ASN X 296      50.223  16.456  74.591  0.00  0.00           H
ATOM   4708  CG  ASN X 296      51.087  18.350  75.443  0.00  0.00           C
ATOM   4709  OD1 ASN X 296      51.322  18.449  76.668  0.00  0.00           O
ATOM   4710  ND2 ASN X 296      50.829  19.446  74.723  0.00  0.00           N
ATOM   4711 HD21 ASN X 296      50.826  20.289  75.261  0.00  0.00           H
ATOM   4712 HD22 ASN X 296      50.536  19.309  73.777  0.00  0.00           H
ATOM   4713  C   ASN X 296      52.551  14.898  74.563  0.00  0.00           C
ATOM   4714  O   ASN X 296      51.725  14.461  73.772  0.00  0.00           O
ATOM   4715  N   PHE X 297      53.743  14.291  74.789  0.00  0.00           N
ATOM   4716  HN  PHE X 297      54.422  14.777  75.334  0.00  0.00           H
ATOM   4717  CA  PHE X 297      54.180  13.069  74.057  0.00  0.00           C
ATOM   4718  HA  PHE X 297      54.190  13.365  73.019  0.00  0.00           H
ATOM   4719  CB  PHE X 297      55.613  12.748  74.506  0.00  0.00           C
ATOM   4720  HB1 PHE X 297      56.278  13.626  74.363  0.00  0.00           H
ATOM   4721  HB2 PHE X 297      55.679  12.463  75.578  0.00  0.00           H
ATOM   4722  CG  PHE X 297      56.143  11.592  73.651  0.00  0.00           C
ATOM   4723  CD1 PHE X 297      56.245  11.825  72.290  0.00  0.00           C
ATOM   4724  HD1 PHE X 297      55.898  12.798  71.973  0.00  0.00           H
ATOM   4725  CE1 PHE X 297      56.663  10.788  71.418  0.00  0.00           C
ATOM   4726  HE1 PHE X 297      56.721  10.988  70.358  0.00  0.00           H
ATOM   4727  CZ  PHE X 297      57.130   9.585  71.941  0.00  0.00           C
ATOM   4728  HZ  PHE X 297      57.345   8.823  71.206  0.00  0.00           H
ATOM   4729  CD2 PHE X 297      56.577  10.318  74.197  0.00  0.00           C
ATOM   4730  HD2 PHE X 297      56.484  10.200  75.267  0.00  0.00           H
ATOM   4731  CE2 PHE X 297      56.972   9.351  73.361  0.00  0.00           C
ATOM   4732  HE2 PHE X 297      57.065   8.305  73.615  0.00  0.00           H
ATOM   4733  C   PHE X 297      53.235  11.937  74.235  0.00  0.00           C
ATOM   4734  O   PHE X 297      52.785  11.295  73.321  0.00  0.00           O
ATOM   4735  N   THR X 298      52.849  11.736  75.486  0.00  0.00           N
ATOM   4736  HN  THR X 298      52.917  12.443  76.186  0.00  0.00           H
ATOM   4737  CA  THR X 298      52.417  10.370  75.889  0.00  0.00           C
ATOM   4738  HA  THR X 298      52.775   9.620  75.199  0.00  0.00           H
ATOM   4739  CB  THR X 298      52.812  10.054  77.266  0.00  0.00           C
ATOM   4740  HB  THR X 298      52.285   9.103  77.493  0.00  0.00           H
ATOM   4741  OG1 THR X 298      52.548  11.034  78.270  0.00  0.00           O
ATOM   4742  HG1 THR X 298      52.451  10.562  79.101  0.00  0.00           H
ATOM   4743  CG2 THR X 298      54.322   9.925  77.206  0.00  0.00           C
ATOM   4744 HG21 THR X 298      54.679   9.179  76.465  0.00  0.00           H
ATOM   4745 HG22 THR X 298      54.670  10.947  76.942  0.00  0.00           H
ATOM   4746 HG23 THR X 298      54.716   9.544  78.172  0.00  0.00           H
ATOM   4747  C   THR X 298      50.864  10.238  75.731  0.00  0.00           C
ATOM   4748  O   THR X 298      50.211   9.309  76.216  0.00  0.00           O
ATOM   4749  N   GLN X 299      50.217  11.311  75.172  0.00  0.00           N
ATOM   4750  HN  GLN X 299      50.736  12.113  74.886  0.00  0.00           H
ATOM   4751  CA  GLN X 299      48.781  11.516  75.192  0.00  0.00           C
ATOM   4752  HA  GLN X 299      48.314  10.776  75.825  0.00  0.00           H
ATOM   4753  CB  GLN X 299      48.634  12.961  75.823  0.00  0.00           C
ATOM   4754  HB1 GLN X 299      49.162  13.714  75.199  0.00  0.00           H
ATOM   4755  HB2 GLN X 299      47.554  13.218  75.802  0.00  0.00           H
ATOM   4756  CG  GLN X 299      49.127  13.271  77.288  0.00  0.00           C
ATOM   4757  HG1 GLN X 299      50.229  13.402  77.234  0.00  0.00           H
ATOM   4758  HG2 GLN X 299      48.575  14.208  77.517  0.00  0.00           H
ATOM   4759  CD  GLN X 299      48.586  12.322  78.349  0.00  0.00           C
ATOM   4760  OE1 GLN X 299      47.483  12.584  78.893  0.00  0.00           O
ATOM   4761  NE2 GLN X 299      49.344  11.309  78.813  0.00  0.00           N
ATOM   4762 HE21 GLN X 299      48.981  10.866  79.633  0.00  0.00           H
ATOM   4763 HE22 GLN X 299      50.341  11.259  78.745  0.00  0.00           H
ATOM   4764  C   GLN X 299      48.258  11.379  73.820  0.00  0.00           C
ATOM   4765  O   GLN X 299      48.743  12.155  72.931  0.00  0.00           O
ATOM   4766  N   MET X 300      47.281  10.479  73.504  0.00  0.00           N
ATOM   4767  HN  MET X 300      46.829   9.986  74.244  0.00  0.00           H
ATOM   4768  CA  MET X 300      47.011  10.117  72.120  0.00  0.00           C
ATOM   4769  HA  MET X 300      47.904   9.898  71.553  0.00  0.00           H
ATOM   4770  CB  MET X 300      46.095   8.886  72.133  0.00  0.00           C
ATOM   4771  HB1 MET X 300      46.586   8.044  72.667  0.00  0.00           H
ATOM   4772  HB2 MET X 300      45.170   9.156  72.686  0.00  0.00           H
ATOM   4773  CG  MET X 300      45.581   8.476  70.722  0.00  0.00           C
ATOM   4774  HG1 MET X 300      45.046   9.245  70.125  0.00  0.00           H
ATOM   4775  HG2 MET X 300      46.468   8.254  70.091  0.00  0.00           H
ATOM   4776  SD  MET X 300      44.637   6.915  70.569  0.00  0.00           S
ATOM   4777  CE  MET X 300      44.154   7.288  68.815  0.00  0.00           C
ATOM   4778  HE1 MET X 300      45.076   7.131  68.215  0.00  0.00           H
ATOM   4779  HE2 MET X 300      43.517   6.508  68.346  0.00  0.00           H
ATOM   4780  HE3 MET X 300      43.727   8.313  68.794  0.00  0.00           H
ATOM   4781  C   MET X 300      46.513  11.174  71.211  0.00  0.00           C
ATOM   4782  O   MET X 300      46.869  11.354  70.044  0.00  0.00           O
ATOM   4783  N   ALA X 301      45.622  12.004  71.767  0.00  0.00           N
ATOM   4784  HN  ALA X 301      45.376  11.870  72.724  0.00  0.00           H
ATOM   4785  CA  ALA X 301      45.001  13.184  71.174  0.00  0.00           C
ATOM   4786  HA  ALA X 301      45.043  13.124  70.096  0.00  0.00           H
ATOM   4787  CB  ALA X 301      43.578  13.194  71.541  0.00  0.00           C
ATOM   4788  HB1 ALA X 301      43.154  14.181  71.259  0.00  0.00           H
ATOM   4789  HB2 ALA X 301      42.965  12.470  70.961  0.00  0.00           H
ATOM   4790  HB3 ALA X 301      43.383  13.132  72.632  0.00  0.00           H
ATOM   4791  C   ALA X 301      45.740  14.490  71.531  0.00  0.00           C
ATOM   4792  O   ALA X 301      45.403  15.556  71.076  0.00  0.00           O
ATOM   4793  N   GLY X 302      46.777  14.415  72.363  0.00  0.00           N
ATOM   4794  HN  GLY X 302      47.014  13.524  72.743  0.00  0.00           H
ATOM   4795  CA  GLY X 302      47.637  15.602  72.625  0.00  0.00           C
ATOM   4796  HA1 GLY X 302      48.157  15.566  73.571  0.00  0.00           H
ATOM   4797  HA2 GLY X 302      47.159  16.564  72.513  0.00  0.00           H
ATOM   4798  C   GLY X 302      48.827  15.614  71.739  0.00  0.00           C
ATOM   4799  O   GLY X 302      49.335  16.705  71.553  0.00  0.00           O
ATOM   4800  N   ASN X 303      49.244  14.443  71.250  0.00  0.00           N
ATOM   4801  HN  ASN X 303      48.816  13.607  71.584  0.00  0.00           H
ATOM   4802  CA  ASN X 303      50.528  14.376  70.605  0.00  0.00           C
ATOM   4803  HA  ASN X 303      51.253  14.950  71.162  0.00  0.00           H
ATOM   4804  CB  ASN X 303      51.003  12.899  70.790  0.00  0.00           C
ATOM   4805  HB1 ASN X 303      50.985  12.645  71.872  0.00  0.00           H
ATOM   4806  HB2 ASN X 303      50.303  12.183  70.308  0.00  0.00           H
ATOM   4807  CG  ASN X 303      52.423  12.638  70.246  0.00  0.00           C
ATOM   4808  OD1 ASN X 303      53.129  13.468  69.675  0.00  0.00           O
ATOM   4809  ND2 ASN X 303      52.807  11.392  70.446  0.00  0.00           N
ATOM   4810 HD21 ASN X 303      53.742  11.071  70.295  0.00  0.00           H
ATOM   4811 HD22 ASN X 303      52.218  10.786  70.981  0.00  0.00           H
ATOM   4812  C   ASN X 303      50.470  14.758  69.150  0.00  0.00           C
ATOM   4813  O   ASN X 303      49.705  14.199  68.357  0.00  0.00           O
ATOM   4814  N   PRO X 304      51.215  15.746  68.646  0.00  0.00           N
ATOM   4815  CD  PRO X 304      52.079  16.613  69.496  0.00  0.00           C
ATOM   4816  HD1 PRO X 304      53.048  16.073  69.559  0.00  0.00           H
ATOM   4817  HD2 PRO X 304      51.644  16.860  70.488  0.00  0.00           H
ATOM   4818  CA  PRO X 304      51.588  15.977  67.224  0.00  0.00           C
ATOM   4819  HA  PRO X 304      50.639  16.313  66.831  0.00  0.00           H
ATOM   4820  CB  PRO X 304      52.730  17.063  67.215  0.00  0.00           C
ATOM   4821  HB1 PRO X 304      52.663  17.660  66.280  0.00  0.00           H
ATOM   4822  HB2 PRO X 304      53.691  16.504  67.240  0.00  0.00           H
ATOM   4823  CG  PRO X 304      52.426  17.749  68.537  0.00  0.00           C
ATOM   4824  HG1 PRO X 304      51.609  18.491  68.415  0.00  0.00           H
ATOM   4825  HG2 PRO X 304      53.289  18.272  69.001  0.00  0.00           H
ATOM   4826  C   PRO X 304      51.918  14.770  66.384  0.00  0.00           C
ATOM   4827  O   PRO X 304      51.496  14.689  65.182  0.00  0.00           O
ATOM   4828  N   ILE X 305      52.647  13.755  66.883  0.00  0.00           N
ATOM   4829  HN  ILE X 305      52.897  13.884  67.839  0.00  0.00           H
ATOM   4830  CA  ILE X 305      53.359  12.707  66.173  0.00  0.00           C
ATOM   4831  HA  ILE X 305      53.409  12.980  65.130  0.00  0.00           H
ATOM   4832  CB  ILE X 305      54.669  12.495  66.890  0.00  0.00           C
ATOM   4833  HB  ILE X 305      54.409  12.095  67.893  0.00  0.00           H
ATOM   4834  CG2 ILE X 305      55.599  11.465  66.229  0.00  0.00           C
ATOM   4835 HG21 ILE X 305      56.498  11.348  66.871  0.00  0.00           H
ATOM   4836 HG22 ILE X 305      55.264  10.419  66.063  0.00  0.00           H
ATOM   4837 HG23 ILE X 305      55.885  11.931  65.261  0.00  0.00           H
ATOM   4838  CG1 ILE X 305      55.522  13.681  67.351  0.00  0.00           C
ATOM   4839 HG11 ILE X 305      55.001  14.302  68.111  0.00  0.00           H
ATOM   4840 HG12 ILE X 305      56.465  13.314  67.809  0.00  0.00           H
ATOM   4841  CD  ILE X 305      56.008  14.615  66.248  0.00  0.00           C
ATOM   4842  HD1 ILE X 305      56.555  15.495  66.647  0.00  0.00           H
ATOM   4843  HD2 ILE X 305      56.569  13.998  65.514  0.00  0.00           H
ATOM   4844  HD3 ILE X 305      55.041  15.009  65.869  0.00  0.00           H
ATOM   4845  C   ILE X 305      52.516  11.428  66.109  0.00  0.00           C
ATOM   4846  O   ILE X 305      52.853  10.508  65.356  0.00  0.00           O
ATOM   4847  N   CYS X 306      51.408  11.357  66.883  0.00  0.00           N
ATOM   4848  HN  CYS X 306      51.255  12.179  67.426  0.00  0.00           H
ATOM   4849  CA  CYS X 306      50.543  10.132  66.975  0.00  0.00           C
ATOM   4850  HA  CYS X 306      51.048   9.198  66.776  0.00  0.00           H
ATOM   4851  CB  CYS X 306      49.992   9.983  68.388  0.00  0.00           C
ATOM   4852  HB1 CYS X 306      50.865  10.047  69.072  0.00  0.00           H
ATOM   4853  HB2 CYS X 306      49.201  10.699  68.698  0.00  0.00           H
ATOM   4854  SG  CYS X 306      49.250   8.269  68.566  0.00  0.00           S
ATOM   4855  HG1 CYS X 306      48.012   8.506  68.160  0.00  0.00           H
ATOM   4856  C   CYS X 306      49.397  10.234  66.058  0.00  0.00           C
ATOM   4857  O   CYS X 306      48.517  11.136  66.041  0.00  0.00           O
ATOM   4858  N   LEU X 307      49.232   9.089  65.271  0.00  0.00           N
ATOM   4859  HN  LEU X 307      49.883   8.346  65.407  0.00  0.00           H
ATOM   4860  CA  LEU X 307      48.092   8.808  64.496  0.00  0.00           C
ATOM   4861  HA  LEU X 307      47.837   9.719  63.973  0.00  0.00           H
ATOM   4862  CB  LEU X 307      48.338   7.603  63.538  0.00  0.00           C
ATOM   4863  HB1 LEU X 307      48.588   6.691  64.121  0.00  0.00           H
ATOM   4864  HB2 LEU X 307      47.354   7.319  63.107  0.00  0.00           H
ATOM   4865  CG  LEU X 307      49.363   7.839  62.447  0.00  0.00           C
ATOM   4866  HG  LEU X 307      50.344   7.870  62.968  0.00  0.00           H
ATOM   4867  CD1 LEU X 307      49.394   6.644  61.450  0.00  0.00           C
ATOM   4868 HD11 LEU X 307      48.460   6.637  60.848  0.00  0.00           H
ATOM   4869 HD12 LEU X 307      50.303   6.538  60.819  0.00  0.00           H
ATOM   4870 HD13 LEU X 307      49.414   5.722  62.069  0.00  0.00           H
ATOM   4871  CD2 LEU X 307      49.134   9.071  61.512  0.00  0.00           C
ATOM   4872 HD21 LEU X 307      49.940   9.033  60.747  0.00  0.00           H
ATOM   4873 HD22 LEU X 307      48.138   8.968  61.032  0.00  0.00           H
ATOM   4874 HD23 LEU X 307      49.159  10.022  62.085  0.00  0.00           H
ATOM   4875  C   LEU X 307      46.898   8.397  65.338  0.00  0.00           C
ATOM   4876  O   LEU X 307      47.004   7.789  66.371  0.00  0.00           O
ATOM   4877  N   GLN X 308      45.737   8.854  64.854  0.00  0.00           N
ATOM   4878  HN  GLN X 308      45.801   9.370  64.003  0.00  0.00           H
ATOM   4879  CA  GLN X 308      44.500   8.665  65.553  0.00  0.00           C
ATOM   4880  HA  GLN X 308      44.627   8.553  66.620  0.00  0.00           H
ATOM   4881  CB  GLN X 308      43.527   9.890  65.388  0.00  0.00           C
ATOM   4882  HB1 GLN X 308      43.228  10.034  64.327  0.00  0.00           H
ATOM   4883  HB2 GLN X 308      42.587   9.742  65.961  0.00  0.00           H
ATOM   4884  CG  GLN X 308      44.044  11.263  65.820  0.00  0.00           C
ATOM   4885  HG1 GLN X 308      44.937  11.522  65.213  0.00  0.00           H
ATOM   4886  HG2 GLN X 308      43.346  12.108  65.636  0.00  0.00           H
ATOM   4887  CD  GLN X 308      44.446  11.271  67.298  0.00  0.00           C
ATOM   4888  OE1 GLN X 308      43.730  11.647  68.263  0.00  0.00           O
ATOM   4889  NE2 GLN X 308      45.687  10.807  67.578  0.00  0.00           N
ATOM   4890 HE21 GLN X 308      46.070  10.853  68.501  0.00  0.00           H
ATOM   4891 HE22 GLN X 308      46.303  10.535  66.839  0.00  0.00           H
ATOM   4892  C   GLN X 308      43.736   7.389  65.051  0.00  0.00           C
ATOM   4893  O   GLN X 308      42.935   7.464  64.119  0.00  0.00           O
ATOM   4894  N   ILE X 309      43.878   6.251  65.707  0.00  0.00           N
ATOM   4895  HN  ILE X 309      44.544   6.095  66.432  0.00  0.00           H
ATOM   4896  CA  ILE X 309      43.270   5.028  65.172  0.00  0.00           C
ATOM   4897  HA  ILE X 309      42.945   5.116  64.146  0.00  0.00           H
ATOM   4898  CB  ILE X 309      44.201   3.865  65.277  0.00  0.00           C
ATOM   4899  HB  ILE X 309      44.475   3.486  66.284  0.00  0.00           H
ATOM   4900  CG2 ILE X 309      43.564   2.624  64.643  0.00  0.00           C
ATOM   4901 HG21 ILE X 309      42.707   2.180  65.194  0.00  0.00           H
ATOM   4902 HG22 ILE X 309      43.123   2.860  63.651  0.00  0.00           H
ATOM   4903 HG23 ILE X 309      44.200   1.716  64.571  0.00  0.00           H
ATOM   4904  CG1 ILE X 309      45.553   4.237  64.507  0.00  0.00           C
ATOM   4905 HG11 ILE X 309      45.324   4.793  63.573  0.00  0.00           H
ATOM   4906 HG12 ILE X 309      46.166   4.898  65.157  0.00  0.00           H
ATOM   4907  CD  ILE X 309      46.440   3.030  64.166  0.00  0.00           C
ATOM   4908  HD1 ILE X 309      47.517   3.296  64.112  0.00  0.00           H
ATOM   4909  HD2 ILE X 309      46.322   2.246  64.944  0.00  0.00           H
ATOM   4910  HD3 ILE X 309      46.152   2.454  63.261  0.00  0.00           H
ATOM   4911  C   ILE X 309      42.085   4.754  65.947  0.00  0.00           C
ATOM   4912  O   ILE X 309      42.192   4.992  67.148  0.00  0.00           O
ATOM   4913  N   CYS X 310      40.967   4.271  65.394  0.00  0.00           N
ATOM   4914  HN  CYS X 310      40.990   4.081  64.416  0.00  0.00           H
ATOM   4915  CA  CYS X 310      39.747   4.261  66.072  0.00  0.00           C
ATOM   4916  HA  CYS X 310      39.694   5.083  66.771  0.00  0.00           H
ATOM   4917  CB  CYS X 310      38.554   4.433  65.103  0.00  0.00           C
ATOM   4918  HB1 CYS X 310      38.770   5.352  64.518  0.00  0.00           H
ATOM   4919  HB2 CYS X 310      38.650   3.631  64.341  0.00  0.00           H
ATOM   4920  SG  CYS X 310      36.906   4.422  65.910  0.00  0.00           S
ATOM   4921  HG1 CYS X 310      37.087   5.557  66.570  0.00  0.00           H
ATOM   4922  C   CYS X 310      39.519   2.993  66.931  0.00  0.00           C
ATOM   4923  O   CYS X 310      38.653   2.151  66.587  0.00  0.00           O
ATOM   4924  N   TRP X 311      40.304   2.858  68.040  0.00  0.00           N
ATOM   4925  HN  TRP X 311      41.079   3.485  68.019  0.00  0.00           H
ATOM   4926  CA  TRP X 311      40.253   1.930  69.149  0.00  0.00           C
ATOM   4927  HA  TRP X 311      40.400   0.899  68.864  0.00  0.00           H
ATOM   4928  CB  TRP X 311      41.387   2.307  70.158  0.00  0.00           C
ATOM   4929  HB1 TRP X 311      41.259   3.353  70.510  0.00  0.00           H
ATOM   4930  HB2 TRP X 311      41.178   1.734  71.087  0.00  0.00           H
ATOM   4931  CG  TRP X 311      42.818   2.281  69.660  0.00  0.00           C
ATOM   4932  CD1 TRP X 311      43.601   3.386  69.725  0.00  0.00           C
ATOM   4933  HD1 TRP X 311      43.327   4.259  70.298  0.00  0.00           H
ATOM   4934  NE1 TRP X 311      44.827   3.193  69.103  0.00  0.00           N
ATOM   4935  HE1 TRP X 311      45.523   3.838  68.875  0.00  0.00           H
ATOM   4936  CE2 TRP X 311      44.768   1.931  68.590  0.00  0.00           C
ATOM   4937  CD2 TRP X 311      43.589   1.250  69.029  0.00  0.00           C
ATOM   4938  CE3 TRP X 311      43.392  -0.055  68.638  0.00  0.00           C
ATOM   4939  HE3 TRP X 311      42.422  -0.524  68.710  0.00  0.00           H
ATOM   4940  CZ3 TRP X 311      44.382  -0.730  67.891  0.00  0.00           C
ATOM   4941  HZ3 TRP X 311      44.315  -1.804  67.799  0.00  0.00           H
ATOM   4942  CZ2 TRP X 311      45.740   1.277  67.852  0.00  0.00           C
ATOM   4943  HZ2 TRP X 311      46.662   1.707  67.491  0.00  0.00           H
ATOM   4944  CH2 TRP X 311      45.545  -0.096  67.538  0.00  0.00           C
ATOM   4945  HH2 TRP X 311      46.131  -0.585  66.774  0.00  0.00           H
ATOM   4946  C   TRP X 311      38.947   1.967  69.847  0.00  0.00           C
ATOM   4947  O   TRP X 311      38.103   2.876  69.732  0.00  0.00           O
ATOM   4948  N   TYR X 312      38.583   0.838  70.522  0.00  0.00           N
ATOM   4949  HN  TYR X 312      39.301   0.161  70.666  0.00  0.00           H
ATOM   4950  CA  TYR X 312      37.267   0.562  71.130  0.00  0.00           C
ATOM   4951  HA  TYR X 312      36.615   1.335  70.751  0.00  0.00           H
ATOM   4952  CB  TYR X 312      36.844  -0.880  70.866  0.00  0.00           C
ATOM   4953  HB1 TYR X 312      36.534  -0.942  69.801  0.00  0.00           H
ATOM   4954  HB2 TYR X 312      37.763  -1.476  71.056  0.00  0.00           H
ATOM   4955  CG  TYR X 312      35.623  -1.532  71.604  0.00  0.00           C
ATOM   4956  CD1 TYR X 312      35.772  -2.776  72.149  0.00  0.00           C
ATOM   4957  HD1 TYR X 312      36.739  -3.258  72.134  0.00  0.00           H
ATOM   4958  CE1 TYR X 312      34.706  -3.337  72.818  0.00  0.00           C
ATOM   4959  HE1 TYR X 312      34.743  -4.332  73.235  0.00  0.00           H
ATOM   4960  CZ  TYR X 312      33.464  -2.649  72.933  0.00  0.00           C
ATOM   4961  OH  TYR X 312      32.391  -3.166  73.667  0.00  0.00           O
ATOM   4962  HH  TYR X 312      31.614  -2.834  73.211  0.00  0.00           H
ATOM   4963  CD2 TYR X 312      34.428  -0.860  71.699  0.00  0.00           C
ATOM   4964  HD2 TYR X 312      34.461   0.100  71.206  0.00  0.00           H
ATOM   4965  CE2 TYR X 312      33.328  -1.476  72.204  0.00  0.00           C
ATOM   4966  HE2 TYR X 312      32.464  -0.835  72.299  0.00  0.00           H
ATOM   4967  C   TYR X 312      37.264   0.852  72.591  0.00  0.00           C
ATOM   4968  O   TYR X 312      38.169   0.414  73.234  0.00  0.00           O
ATOM   4969  N   LYS X 313      36.268   1.563  73.079  0.00  0.00           N
ATOM   4970  HN  LYS X 313      35.486   1.946  72.594  0.00  0.00           H
ATOM   4971  CA  LYS X 313      36.109   1.747  74.562  0.00  0.00           C
ATOM   4972  HA  LYS X 313      37.076   1.603  75.020  0.00  0.00           H
ATOM   4973  CB  LYS X 313      35.568   3.185  74.889  0.00  0.00           C
ATOM   4974  HB1 LYS X 313      34.631   3.352  74.315  0.00  0.00           H
ATOM   4975  HB2 LYS X 313      35.222   3.180  75.944  0.00  0.00           H
ATOM   4976  CG  LYS X 313      36.608   4.329  74.691  0.00  0.00           C
ATOM   4977  HG1 LYS X 313      36.249   5.188  75.297  0.00  0.00           H
ATOM   4978  HG2 LYS X 313      37.582   3.992  75.105  0.00  0.00           H
ATOM   4979  CD  LYS X 313      36.669   4.804  73.200  0.00  0.00           C
ATOM   4980  HD1 LYS X 313      37.204   3.986  72.671  0.00  0.00           H
ATOM   4981  HD2 LYS X 313      35.623   4.806  72.825  0.00  0.00           H
ATOM   4982  CE  LYS X 313      37.148   6.214  73.137  0.00  0.00           C
ATOM   4983  HE1 LYS X 313      36.422   6.890  73.637  0.00  0.00           H
ATOM   4984  HE2 LYS X 313      38.122   6.273  73.669  0.00  0.00           H
ATOM   4985  NZ  LYS X 313      37.366   6.580  71.776  0.00  0.00           N
ATOM   4986  HZ1 LYS X 313      38.096   6.075  71.234  0.00  0.00           H
ATOM   4987  HZ2 LYS X 313      36.467   6.366  71.301  0.00  0.00           H
ATOM   4988  HZ3 LYS X 313      37.512   7.610  71.765  0.00  0.00           H
ATOM   4989  C   LYS X 313      35.227   0.718  75.293  0.00  0.00           C
ATOM   4990  O   LYS X 313      34.007   0.847  75.353  0.00  0.00           O
ATOM   4991  N   ASP X 314      35.911  -0.289  75.880  0.00  0.00           N
ATOM   4992  HN  ASP X 314      36.893  -0.396  75.743  0.00  0.00           H
ATOM   4993  CA  ASP X 314      35.412  -1.165  76.855  0.00  0.00           C
ATOM   4994  HA  ASP X 314      34.785  -0.543  77.477  0.00  0.00           H
ATOM   4995  CB  ASP X 314      35.067  -2.504  76.205  0.00  0.00           C
ATOM   4996  HB1 ASP X 314      34.162  -2.180  75.647  0.00  0.00           H
ATOM   4997  HB2 ASP X 314      35.821  -3.018  75.572  0.00  0.00           H
ATOM   4998  CG  ASP X 314      34.545  -3.532  77.217  0.00  0.00           C
ATOM   4999  OD1 ASP X 314      33.949  -3.196  78.257  0.00  0.00           O
ATOM   5000  OD2 ASP X 314      34.695  -4.724  76.916  0.00  0.00           O
ATOM   5001  C   ASP X 314      36.493  -1.510  77.906  0.00  0.00           C
ATOM   5002  O   ASP X 314      37.688  -1.559  77.608  0.00  0.00           O
ATOM   5003  N   ALA X 315      36.079  -1.689  79.138  0.00  0.00           N
ATOM   5004  HN  ALA X 315      35.109  -1.767  79.359  0.00  0.00           H
ATOM   5005  CA  ALA X 315      37.040  -1.893  80.203  0.00  0.00           C
ATOM   5006  HA  ALA X 315      38.048  -1.644  79.906  0.00  0.00           H
ATOM   5007  CB  ALA X 315      36.851  -1.009  81.432  0.00  0.00           C
ATOM   5008  HB1 ALA X 315      35.864  -1.009  81.942  0.00  0.00           H
ATOM   5009  HB2 ALA X 315      37.503  -1.322  82.275  0.00  0.00           H
ATOM   5010  HB3 ALA X 315      37.176   0.025  81.188  0.00  0.00           H
ATOM   5011  C   ALA X 315      37.099  -3.377  80.535  0.00  0.00           C
ATOM   5012  O   ALA X 315      38.021  -3.852  81.086  0.00  0.00           O
ATOM   5013  N   GLU X 316      36.021  -4.167  80.218  0.00  0.00           N
ATOM   5014  HN  GLU X 316      35.211  -3.923  79.691  0.00  0.00           H
ATOM   5015  CA  GLU X 316      35.990  -5.530  80.728  0.00  0.00           C
ATOM   5016  HA  GLU X 316      36.252  -5.564  81.776  0.00  0.00           H
ATOM   5017  CB  GLU X 316      34.723  -6.242  80.285  0.00  0.00           C
ATOM   5018  HB1 GLU X 316      33.893  -5.639  80.711  0.00  0.00           H
ATOM   5019  HB2 GLU X 316      34.605  -6.392  79.190  0.00  0.00           H
ATOM   5020  CG  GLU X 316      34.554  -7.609  80.880  0.00  0.00           C
ATOM   5021  HG1 GLU X 316      35.286  -8.303  80.413  0.00  0.00           H
ATOM   5022  HG2 GLU X 316      34.664  -7.631  81.985  0.00  0.00           H
ATOM   5023  CD  GLU X 316      33.094  -8.180  80.629  0.00  0.00           C
ATOM   5024  OE1 GLU X 316      32.244  -7.828  81.451  0.00  0.00           O
ATOM   5025  OE2 GLU X 316      32.854  -8.947  79.701  0.00  0.00           O
ATOM   5026  C   GLU X 316      37.110  -6.386  80.042  0.00  0.00           C
ATOM   5027  O   GLU X 316      37.786  -7.211  80.677  0.00  0.00           O
ATOM   5028  N   ARG X 317      37.322  -6.217  78.770  0.00  0.00           N
ATOM   5029  HN  ARG X 317      36.704  -5.593  78.298  0.00  0.00           H
ATOM   5030  CA  ARG X 317      38.427  -6.835  78.007  0.00  0.00           C
ATOM   5031  HA  ARG X 317      38.243  -7.864  78.280  0.00  0.00           H
ATOM   5032  CB  ARG X 317      38.326  -6.828  76.456  0.00  0.00           C
ATOM   5033  HB1 ARG X 317      39.253  -7.274  76.037  0.00  0.00           H
ATOM   5034  HB2 ARG X 317      37.484  -7.479  76.136  0.00  0.00           H
ATOM   5035  CG  ARG X 317      38.170  -5.482  75.819  0.00  0.00           C
ATOM   5036  HG1 ARG X 317      37.373  -4.868  76.290  0.00  0.00           H
ATOM   5037  HG2 ARG X 317      39.052  -4.841  76.031  0.00  0.00           H
ATOM   5038  CD  ARG X 317      38.073  -5.452  74.309  0.00  0.00           C
ATOM   5039  HD1 ARG X 317      38.164  -4.457  73.824  0.00  0.00           H
ATOM   5040  HD2 ARG X 317      38.792  -6.164  73.851  0.00  0.00           H
ATOM   5041  NE  ARG X 317      36.666  -5.906  73.903  0.00  0.00           N
ATOM   5042  HE  ARG X 317      36.003  -6.196  74.594  0.00  0.00           H
ATOM   5043  CZ  ARG X 317      36.424  -6.726  72.859  0.00  0.00           C
ATOM   5044  NH1 ARG X 317      37.040  -6.525  71.708  0.00  0.00           N
ATOM   5045 HH11 ARG X 317      36.869  -6.971  70.830  0.00  0.00           H
ATOM   5046 HH12 ARG X 317      37.675  -5.764  71.837  0.00  0.00           H
ATOM   5047  NH2 ARG X 317      35.554  -7.711  73.008  0.00  0.00           N
ATOM   5048 HH21 ARG X 317      35.132  -8.143  72.211  0.00  0.00           H
ATOM   5049 HH22 ARG X 317      35.166  -7.923  73.905  0.00  0.00           H
ATOM   5050  C   ARG X 317      39.802  -6.339  78.522  0.00  0.00           C
ATOM   5051  O   ARG X 317      40.762  -7.161  78.635  0.00  0.00           O
ATOM   5052  N   LEU X 318      39.882  -5.084  78.872  0.00  0.00           N
ATOM   5053  HN  LEU X 318      39.055  -4.540  78.754  0.00  0.00           H
ATOM   5054  CA  LEU X 318      41.022  -4.503  79.573  0.00  0.00           C
ATOM   5055  HA  LEU X 318      41.898  -4.795  79.011  0.00  0.00           H
ATOM   5056  CB  LEU X 318      40.833  -2.966  79.462  0.00  0.00           C
ATOM   5057  HB1 LEU X 318      40.872  -2.654  78.397  0.00  0.00           H
ATOM   5058  HB2 LEU X 318      39.814  -2.742  79.845  0.00  0.00           H
ATOM   5059  CG  LEU X 318      41.824  -2.109  80.186  0.00  0.00           C
ATOM   5060  HG  LEU X 318      41.716  -2.236  81.284  0.00  0.00           H
ATOM   5061  CD1 LEU X 318      43.247  -2.122  79.657  0.00  0.00           C
ATOM   5062 HD11 LEU X 318      43.339  -2.379  78.581  0.00  0.00           H
[truncated: 7,541,029 more chars]
