# Supplementary material for: Protein and Solvent Reorganization Drives Radical Pair Stability in Avian Cryptochrome 4a
Source: J Am Chem Soc. 2025 Nov 14;147(47):43934–45. doi: 10.1021/jacs.5c15726 (PMC12673606; doi:10.1021/jacs.5c15726)
Supplement: Supplementary file 2 [file ja5c15726_si_002.zip › Cry4a_data/MD_simulations/dark_state/param_Flavin.prm]

BONDS
OH1   CN7   428.000     1.4200   ! ALLOW   ALI ALC ARO
CN1   CN7   200.000     1.5220   ! ALLOW   POL
S     CN7   240.000     1.8160   ! ALLOW   ALI SUL ION
CN2   CN7   230.000     1.5100   ! ALLOW ARO
!CN2   NN3   450.000     1.3000   !C
!CN1   NN2   380.000     1.4100   !C, adm jr. 11/97
!CN1   NN3   350.000     1.3850   !C, adm jr. 11/97
CN7   NN2   270.000     1.3750   ! ALLOW   ARO
CN1   CN2   302.000     1.4090   !U, adm jr. 11/97
!CN3   CN3   500.000     1.4000   !C,U adm jr. 11/97
!CN2   CN3   320.000     1.4300
CN2   NN2   400.000     1.4000   !G
CN2   CN2   302.000     1.4300   !U, adm jr. 11/97
CN3   CN9   230.000     1.4780   !T, adm jr. 11/97
CN1   ON1   660.000     1.2340   !U,A,G par_a4 adm jr. 10/2/91
CN3   HN3   350.000     1.0900   !C,U, JWK

ANGLES
CN1   NN2   HN2    37.000     121.2    !C, h
CN1   NN3   CN2    85.000     119.1    !C
CN3   CN2   NN3    85.000     119.3    !C
CN2   CN3   HN3    38.000     120.1    !C h5
CN3   CN3   HN3    38.000     122.1    !C,U
CN3   CN9   HN9    33.430     110.1  22.53 2.179 ! Alkanes, sacred
CN3   CN3   CN9    45.800     122.3 ! ALLOW   ALI ARO
CN7   CN1   NN2    70.000     116.2
CN1   CN7   NN2    70.000     109.3
CN1   CN7   CN2    70.000     110.9
CN7   CN2   NN3   125.000     121.6
CN7   CN2   NN2    70.000     118.5
CN2   CN1   NN2    70.000     116.0  !6R)
CN1   CN2   NN3   125.000     129.0  ! bridgeC5
CN1   NN2   CN1    50.000     125.0  !U
CN1   CN2   CN2    70.000     119.6  !6R) bridgeC5
CN2   CN2   NN3    60.000     123.0  !6R)
CN2   CN7   NN3    50.000     110.9
CN7   S     CT2    34.000     102.4
NN3   CN7   S      44.600     115.6
CN2   CN7   S      21.200     109.1
CN1   CN7   S      19.400     100.5
CN2   CN2   NN2   100.000     116.0  !5R) bridgeC4
CN2   CN1   ON1    50.000     124.7  !
CN7   CN1   ON1    40.000     121.1
CN2   CN2   CN3    60.000     121.0  !6R) bridgeC5
CN2   NN3   CN7    70.000     120.5
CN2   NN3   CN2    90.000     119.4  !6R)
CN2   NN2   CN8    70.000     125.9  !9-E-G, adm jr.
CN2   NN2   CN2    90.000     122.0  !nad/ppi, jjp1/adm jr. 7/95C
CN3   CN2   NN2   100.000     125.7  !5R) bridgeC4
!CN7   CN8   ON2    70.000     108.4  !NF, 11/97, C4'C5'O5'
HN7   CN7   OH1    45.900     108.8  ! ALLOW   ALI ALC ARO
CN7   OH1   H      57.500     106.0  ! ALLOW   ALC ARO ALI
CN8   CN7   OH1    75.700     110.1  ! ALLOW   ALI ALC ARO
!CN2   CN3   CN3    85.000     121.3  !FMN
CN7   CN7   OH1    75.700     110.1  ! ALLOW   ALI ALC ARO
CN7   CN7   CN7    53.300     111.0  ! ALLOW ALI
CN3   CN3   CN3    40.000     120.0  !35.00   2.41620 ! ALLOW   ARO
CN7   CN8   NN2   110.000     111.0  !C/A, Arabinose (NF)
NN2   CN2   NN3    70.000     122.2  !6R)
!NN2   CN1   NN3    50.000     119.5  !C
NN2   CN1   ON1   130.000     121.5  !C, o2
NN3   CN1   ON1   130.000     123.8  !C
CN2   NN2   CN7    70.000     120.5
CN2   CN7   NN2    70.000     110.8
NN2   CN7   S      44.600     115.6
CN7   NN2   HN2    30.000     118.5
CN2   NN2   HN2    40.000     120.7

DIHEDRALS
X   CN9 CN3 X    0.0       6     0.0 ! ALLOW   ALI ARO
X   CN7 CN7 X    0.2000    3     0.00 ! ALLOW   ALI
X   CN1 CN2 X    12.0      2   180.0
CN7 CN8 ON2 P     2.5       1       180.0 !eps
H   OH1 CN7 CN8  1.33      1     0.0 ! ALLOW ALC
X   CN7 OH1 X    0.1400    3     0.00 ! ALLOW   ALI ALC ARO
X   CN2 NN2 X    5.0       2   180.0  ! 1.5
X   CN2 CN2 X    6.0       2   180.0  ! 
!X   CN8 CN7 X    0.15      3     0.0 ! Alkanes (0.2 to 0.15)
!X   CN1 NN2 X    4.0     2   180.0  ! c22
!X   CN2 NN3 X       4.0     2   180.0  ! adm jr. 11/97
!X   CN1 NN3 X       4.0     2   180.0  ! c22
!X   CN2 CN3 X       4.0     2   180.0  ! c22
!X   CN3 CN3 X       4.0     2   180.0  ! c22
CN2 NN2 CN8 HN8  0.4       3     0.0 ! 9-E-G
CN2 NN2 CN8 CN7  0.6       3     0.0 ! NF
ON1 CN1 NN3 CN2  5.0       2   180.0 !for flavin
CN9 CN3 CN3 CN2  4.0       2   180.0 !for flavin
CN9 CN3 CN3 CN9  4.0       2   180.0
ON1 CN1 NN2 CN1 12.0       2   180.0 !for flavin
CN3 CN2 NN3 CN2  8.0       2   180.0 !for flavin
HN2 NN2 CN1 ON1  6.0       2   180.0 !for flavin
NN3 CN2 CN7 S       2.0     2    83.7
NN3 CN2 CN7 CN1     2.0     2   151.7 
NN3 CN2 CN7 NN3     2.0     2    30.0 
NN2 CN1 CN7 S       2.0     2    83.7
NN2 CN1 CN7 CN2     2.0     2   -89.4
NN3 CN2 CN7 NN2     3.0     2  -150.0
NN2 CN1 CN7 NN2     3.0     2   150.0
X   CN7 S   X       0.0     2     0.0
CN1 CN7 CN2 NN2     3.0     2   150.0
CN1 CN7 NN2 CN2     3.0     2  -160.0
ON1 CN1 CN7 S       6.0     2    90.0
ON1 CN1 CN7 CN2     3.0     2  -156.0
ON1 CN1 CN7 NN2     3.0     2   -33.9
CN7 S   CT2 CT1     0.2400  1   180.00 ! ALOW    ALI SUL ION
CN7 S   CT2 HA      0.2800  2     0.00
X   CN7 CN2 X       3.0     2   150.0
NN2 CN2 CN7 S       3.0     2   -97.9
CN2 NN2 CN7 S       3.0     2    85.7
CN2 NN2 CN7 CN2     3.0     2   -38.8
CN1 CN7 NN2 HN2     2.0     2    25.3
HN2 NN2 CN7 S       2.0     2   -87.6
HN2 NN2 CN7 CN2     2.0     2   147.8


IMPROPER
CN3 X   X   CN3   90.0     0     0.0
!CN1 X   X   ON1   80.0     0     0.0
CN9 X   X   CN3   50.0     0     0.0     !T, adm jr. 11/97
CN2 X   X   CN2   90.0     0     0.0
CN3 X   X   CN2   90.0     0     0.0
CN2 X   X   NN3   90.0     0     0.0
CN2 X   X   NN2   90.0     0     0.0
CN3 X   X   NN3   90.0     0     0.0
CN3 X   X   NN2   90.0     0     0.0
ON1 NN3 CN1 NN2  180.0     0     0.0
CN9 CN3 CN3 CN3  120.0     0     0.0
CN1 HN2 NN2 CN1   60.0     0     0.0
ON1 CN2 CN1 NN2  180.0     0     0.0
HN3 CN2 CN3 CN3   60.0     0     0.0
CN3 NN2 CN2 CN2  160.0     0     0.0
CN3 NN3 CN2 CN2  160.0     0     0.0
NN2 NN3 CN2 CN2  160.0     0     0.0
CN1 NN3 CN2 CN2  160.0     0     0.0


NONBONDED
CN1     0.0       -0.10      1.9000
CN2     0.0       -0.10      1.9000
CN3     0.0       -0.09      1.9000
