# Supplementary material for: Protein and Solvent Reorganization Drives Radical Pair Stability in Avian Cryptochrome 4a
Source: J Am Chem Soc. 2025 Nov 14;147(47):43934–45. doi: 10.1021/jacs.5c15726 (PMC12673606; doi:10.1021/jacs.5c15726)
Supplement: Supplementary file 2 [file ja5c15726_si_002.zip › Cry4a_data/MD_simulations/rpd/initial_coordinate.pdb]

CRYST1   92.078  104.857  100.307  90.00  90.00  90.00 P 1           1
ATOM      1  N   LEU X   1      88.112  -3.532  63.172  0.00  0.00           N
ATOM      2  HT1 LEU X   1      88.370  -2.980  62.328  0.00  0.00           H
ATOM      3  HT2 LEU X   1      87.076  -3.470  63.241  0.00  0.00           H
ATOM      4  HT3 LEU X   1      88.519  -4.472  62.997  0.00  0.00           H
ATOM      5  CA  LEU X   1      88.676  -3.101  64.494  0.00  0.00           C
ATOM      6  HA  LEU X   1      89.739  -3.289  64.437  0.00  0.00           H
ATOM      7  CB  LEU X   1      88.443  -1.571  64.651  0.00  0.00           C
ATOM      8  HB1 LEU X   1      87.376  -1.305  64.814  0.00  0.00           H
ATOM      9  HB2 LEU X   1      88.864  -1.293  65.641  0.00  0.00           H
ATOM     10  CG  LEU X   1      89.047  -0.602  63.567  0.00  0.00           C
ATOM     11  HG  LEU X   1      88.557  -0.816  62.593  0.00  0.00           H
ATOM     12  CD1 LEU X   1      88.665   0.838  63.944  0.00  0.00           C
ATOM     13 HD11 LEU X   1      89.356   1.266  64.702  0.00  0.00           H
ATOM     14 HD12 LEU X   1      88.710   1.526  63.073  0.00  0.00           H
ATOM     15 HD13 LEU X   1      87.629   0.881  64.344  0.00  0.00           H
ATOM     16  CD2 LEU X   1      90.529  -0.787  63.450  0.00  0.00           C
ATOM     17 HD21 LEU X   1      90.881  -0.338  62.497  0.00  0.00           H
ATOM     18 HD22 LEU X   1      91.068  -0.356  64.321  0.00  0.00           H
ATOM     19 HD23 LEU X   1      90.756  -1.853  63.233  0.00  0.00           H
ATOM     20  C   LEU X   1      87.917  -3.953  65.476  0.00  0.00           C
ATOM     21  O   LEU X   1      86.714  -3.815  65.489  0.00  0.00           O
ATOM     22  N   PHE X   2      88.569  -4.729  66.343  0.00  0.00           N
ATOM     23  HN  PHE X   2      89.547  -4.910  66.419  0.00  0.00           H
ATOM     24  CA  PHE X   2      87.838  -5.497  67.372  0.00  0.00           C
ATOM     25  HA  PHE X   2      87.043  -6.040  66.883  0.00  0.00           H
ATOM     26  CB  PHE X   2      88.849  -6.426  68.061  0.00  0.00           C
ATOM     27  HB1 PHE X   2      89.668  -5.865  68.561  0.00  0.00           H
ATOM     28  HB2 PHE X   2      88.379  -6.896  68.952  0.00  0.00           H
ATOM     29  CG  PHE X   2      89.426  -7.609  67.250  0.00  0.00           C
ATOM     30  CD1 PHE X   2      90.751  -7.381  66.771  0.00  0.00           C
ATOM     31  HD1 PHE X   2      91.214  -6.406  66.766  0.00  0.00           H
ATOM     32  CE1 PHE X   2      91.399  -8.567  66.274  0.00  0.00           C
ATOM     33  HE1 PHE X   2      92.423  -8.455  65.948  0.00  0.00           H
ATOM     34  CZ  PHE X   2      90.722  -9.846  66.291  0.00  0.00           C
ATOM     35  HZ  PHE X   2      91.214 -10.768  66.018  0.00  0.00           H
ATOM     36  CD2 PHE X   2      88.744  -8.815  67.137  0.00  0.00           C
ATOM     37  HD2 PHE X   2      87.697  -8.819  67.402  0.00  0.00           H
ATOM     38  CE2 PHE X   2      89.395  -9.976  66.742  0.00  0.00           C
ATOM     39  HE2 PHE X   2      88.895 -10.928  66.635  0.00  0.00           H
ATOM     40  C   PHE X   2      87.214  -4.534  68.443  0.00  0.00           C
ATOM     41  O   PHE X   2      87.807  -3.520  68.861  0.00  0.00           O
ATOM     42  N   ARG X   3      85.904  -4.785  68.623  0.00  0.00           N
ATOM     43  HN  ARG X   3      85.510  -5.481  68.027  0.00  0.00           H
ATOM     44  CA  ARG X   3      85.135  -3.904  69.486  0.00  0.00           C
ATOM     45  HA  ARG X   3      85.801  -3.246  70.024  0.00  0.00           H
ATOM     46  CB  ARG X   3      84.157  -2.965  68.607  0.00  0.00           C
ATOM     47  HB1 ARG X   3      83.651  -2.195  69.228  0.00  0.00           H
ATOM     48  HB2 ARG X   3      84.858  -2.335  68.019  0.00  0.00           H
ATOM     49  CG  ARG X   3      83.108  -3.630  67.794  0.00  0.00           C
ATOM     50  HG1 ARG X   3      83.625  -4.223  67.010  0.00  0.00           H
ATOM     51  HG2 ARG X   3      82.608  -4.303  68.523  0.00  0.00           H
ATOM     52  CD  ARG X   3      82.099  -2.693  67.118  0.00  0.00           C
ATOM     53  HD1 ARG X   3      81.587  -2.081  67.891  0.00  0.00           H
ATOM     54  HD2 ARG X   3      82.638  -2.016  66.422  0.00  0.00           H
ATOM     55  NE  ARG X   3      81.109  -3.483  66.314  0.00  0.00           N
ATOM     56  HE  ARG X   3      81.207  -4.477  66.266  0.00  0.00           H
ATOM     57  CZ  ARG X   3      79.957  -2.982  65.955  0.00  0.00           C
ATOM     58  NH1 ARG X   3      79.673  -1.700  66.074  0.00  0.00           N
ATOM     59 HH11 ARG X   3      78.749  -1.357  65.904  0.00  0.00           H
ATOM     60 HH12 ARG X   3      80.452  -1.078  66.148  0.00  0.00           H
ATOM     61  NH2 ARG X   3      79.016  -3.763  65.485  0.00  0.00           N
ATOM     62 HH21 ARG X   3      78.361  -3.168  65.018  0.00  0.00           H
ATOM     63 HH22 ARG X   3      79.317  -4.628  65.084  0.00  0.00           H
ATOM     64  C   ARG X   3      84.340  -4.720  70.505  0.00  0.00           C
ATOM     65  O   ARG X   3      83.935  -4.283  71.556  0.00  0.00           O
ATOM     66  N   LYS X   4      84.112  -6.020  70.184  0.00  0.00           N
ATOM     67  HN  LYS X   4      84.524  -6.376  69.349  0.00  0.00           H
ATOM     68  CA  LYS X   4      83.233  -6.903  70.903  0.00  0.00           C
ATOM     69  HA  LYS X   4      83.271  -6.667  71.956  0.00  0.00           H
ATOM     70  CB  LYS X   4      81.758  -6.899  70.537  0.00  0.00           C
ATOM     71  HB1 LYS X   4      81.210  -5.983  70.847  0.00  0.00           H
ATOM     72  HB2 LYS X   4      81.558  -7.063  69.457  0.00  0.00           H
ATOM     73  CG  LYS X   4      80.978  -8.000  71.318  0.00  0.00           C
ATOM     74  HG1 LYS X   4      81.434  -8.987  71.088  0.00  0.00           H
ATOM     75  HG2 LYS X   4      81.144  -7.731  72.383  0.00  0.00           H
ATOM     76  CD  LYS X   4      79.424  -8.093  70.987  0.00  0.00           C
ATOM     77  HD1 LYS X   4      78.943  -7.125  71.243  0.00  0.00           H
ATOM     78  HD2 LYS X   4      79.465  -8.311  69.898  0.00  0.00           H
ATOM     79  CE  LYS X   4      78.606  -9.180  71.590  0.00  0.00           C
ATOM     80  HE1 LYS X   4      78.896 -10.153  71.140  0.00  0.00           H
ATOM     81  HE2 LYS X   4      78.742  -9.348  72.680  0.00  0.00           H
ATOM     82  NZ  LYS X   4      77.248  -8.996  71.459  0.00  0.00           N
ATOM     83  HZ1 LYS X   4      76.999  -8.946  70.450  0.00  0.00           H
ATOM     84  HZ2 LYS X   4      76.805  -9.844  71.866  0.00  0.00           H
ATOM     85  HZ3 LYS X   4      76.801  -8.159  71.885  0.00  0.00           H
ATOM     86  C   LYS X   4      83.956  -8.242  70.917  0.00  0.00           C
ATOM     87  O   LYS X   4      84.811  -8.410  71.753  0.00  0.00           O
ATOM     88  N   GLU X   5      83.776  -9.202  70.017  0.00  0.00           N
ATOM     89  HN  GLU X   5      83.357  -9.164  69.113  0.00  0.00           H
ATOM     90  CA  GLU X   5      84.201 -10.618  70.085  0.00  0.00           C
ATOM     91  HA  GLU X   5      83.842 -11.060  71.003  0.00  0.00           H
ATOM     92  CB  GLU X   5      83.542 -11.377  68.855  0.00  0.00           C
ATOM     93  HB1 GLU X   5      83.934 -10.840  67.965  0.00  0.00           H
ATOM     94  HB2 GLU X   5      83.690 -12.474  68.957  0.00  0.00           H
ATOM     95  CG  GLU X   5      82.031 -11.197  68.846  0.00  0.00           C
ATOM     96  HG1 GLU X   5      81.513 -12.167  68.687  0.00  0.00           H
ATOM     97  HG2 GLU X   5      81.629 -10.664  69.734  0.00  0.00           H
ATOM     98  CD  GLU X   5      81.662 -10.346  67.654  0.00  0.00           C
ATOM     99  OE1 GLU X   5      81.240  -9.197  67.852  0.00  0.00           O
ATOM    100  OE2 GLU X   5      81.792 -10.743  66.452  0.00  0.00           O
ATOM    101  C   GLU X   5      85.718 -10.740  70.040  0.00  0.00           C
ATOM    102  O   GLU X   5      86.429 -10.133  69.255  0.00  0.00           O
ATOM    103  N   LEU X   6      86.169 -11.595  70.887  0.00  0.00           N
ATOM    104  HN  LEU X   6      85.641 -12.041  71.606  0.00  0.00           H
ATOM    105  CA  LEU X   6      87.601 -11.815  71.095  0.00  0.00           C
ATOM    106  HA  LEU X   6      88.120 -11.006  70.601  0.00  0.00           H
ATOM    107  CB  LEU X   6      88.038 -11.693  72.562  0.00  0.00           C
ATOM    108  HB1 LEU X   6      87.560 -12.581  73.027  0.00  0.00           H
ATOM    109  HB2 LEU X   6      89.145 -11.785  72.586  0.00  0.00           H
ATOM    110  CG  LEU X   6      87.600 -10.496  73.392  0.00  0.00           C
ATOM    111  HG  LEU X   6      87.138  -9.800  72.659  0.00  0.00           H
ATOM    112  CD1 LEU X   6      86.510 -10.810  74.452  0.00  0.00           C
ATOM    113 HD11 LEU X   6      85.561 -10.965  73.895  0.00  0.00           H
ATOM    114 HD12 LEU X   6      86.667 -11.764  74.999  0.00  0.00           H
ATOM    115 HD13 LEU X   6      86.295 -10.010  75.192  0.00  0.00           H
ATOM    116  CD2 LEU X   6      88.778  -9.849  74.046  0.00  0.00           C
ATOM    117 HD21 LEU X   6      89.286 -10.532  74.760  0.00  0.00           H
ATOM    118 HD22 LEU X   6      89.516  -9.653  73.239  0.00  0.00           H
ATOM    119 HD23 LEU X   6      88.576  -8.976  74.702  0.00  0.00           H
ATOM    120  C   LEU X   6      88.055 -13.187  70.517  0.00  0.00           C
ATOM    121  O   LEU X   6      89.210 -13.569  70.557  0.00  0.00           O
ATOM    122  N   ARG X   7      87.096 -13.856  69.966  0.00  0.00           N
ATOM    123  HN  ARG X   7      86.156 -13.537  70.049  0.00  0.00           H
ATOM    124  CA  ARG X   7      87.450 -15.030  69.195  0.00  0.00           C
ATOM    125  HA  ARG X   7      88.023 -15.747  69.764  0.00  0.00           H
ATOM    126  CB  ARG X   7      86.196 -15.899  68.661  0.00  0.00           C
ATOM    127  HB1 ARG X   7      86.629 -16.790  68.160  0.00  0.00           H
ATOM    128  HB2 ARG X   7      85.896 -16.297  69.654  0.00  0.00           H
ATOM    129  CG  ARG X   7      85.007 -15.240  67.931  0.00  0.00           C
ATOM    130  HG1 ARG X   7      84.938 -14.175  68.238  0.00  0.00           H
ATOM    131  HG2 ARG X   7      85.375 -15.193  66.883  0.00  0.00           H
ATOM    132  CD  ARG X   7      83.810 -16.158  67.898  0.00  0.00           C
ATOM    133  HD1 ARG X   7      84.068 -17.128  67.421  0.00  0.00           H
ATOM    134  HD2 ARG X   7      83.495 -16.526  68.898  0.00  0.00           H
ATOM    135  NE  ARG X   7      82.763 -15.544  67.014  0.00  0.00           N
ATOM    136  HE  ARG X   7      83.029 -15.130  66.143  0.00  0.00           H
ATOM    137  CZ  ARG X   7      81.666 -14.899  67.502  0.00  0.00           C
ATOM    138  NH1 ARG X   7      81.452 -14.824  68.769  0.00  0.00           N
ATOM    139 HH11 ARG X   7      81.663 -15.693  69.217  0.00  0.00           H
ATOM    140 HH12 ARG X   7      80.523 -14.611  69.074  0.00  0.00           H
ATOM    141  NH2 ARG X   7      80.885 -14.271  66.620  0.00  0.00           N
ATOM    142 HH21 ARG X   7      80.080 -13.781  66.956  0.00  0.00           H
ATOM    143 HH22 ARG X   7      80.918 -14.574  65.667  0.00  0.00           H
ATOM    144  C   ARG X   7      88.337 -14.827  67.894  0.00  0.00           C
ATOM    145  O   ARG X   7      88.183 -13.758  67.303  0.00  0.00           O
ATOM    146  N   LEU X   8      89.158 -15.788  67.389  0.00  0.00           N
ATOM    147  HN  LEU X   8      89.396 -16.513  68.030  0.00  0.00           H
ATOM    148  CA  LEU X   8      89.791 -15.953  66.106  0.00  0.00           C
ATOM    149  HA  LEU X   8      89.535 -15.139  65.444  0.00  0.00           H
ATOM    150  CB  LEU X   8      91.304 -16.038  66.394  0.00  0.00           C
ATOM    151  HB1 LEU X   8      91.498 -16.983  66.945  0.00  0.00           H
ATOM    152  HB2 LEU X   8      91.906 -16.203  65.475  0.00  0.00           H
ATOM    153  CG  LEU X   8      91.976 -14.859  67.077  0.00  0.00           C
ATOM    154  HG  LEU X   8      91.537 -14.688  68.083  0.00  0.00           H
ATOM    155  CD1 LEU X   8      93.432 -15.244  67.380  0.00  0.00           C
ATOM    156 HD11 LEU X   8      93.938 -14.492  68.022  0.00  0.00           H
ATOM    157 HD12 LEU X   8      93.466 -16.157  68.013  0.00  0.00           H
ATOM    158 HD13 LEU X   8      94.073 -15.359  66.480  0.00  0.00           H
ATOM    159  CD2 LEU X   8      91.841 -13.594  66.230  0.00  0.00           C
ATOM    160 HD21 LEU X   8      92.366 -13.845  65.284  0.00  0.00           H
ATOM    161 HD22 LEU X   8      90.785 -13.275  66.099  0.00  0.00           H
ATOM    162 HD23 LEU X   8      92.378 -12.706  66.626  0.00  0.00           H
ATOM    163  C   LEU X   8      89.316 -17.248  65.339  0.00  0.00           C
ATOM    164  O   LEU X   8      89.759 -17.573  64.259  0.00  0.00           O
ATOM    165  N   HSD X   9      88.433 -18.040  65.915  0.00  0.00           N
ATOM    166  HN  HSD X   9      88.092 -17.946  66.847  0.00  0.00           H
ATOM    167  CA  HSD X   9      87.842 -19.163  65.177  0.00  0.00           C
ATOM    168  HA  HSD X   9      88.223 -19.194  64.166  0.00  0.00           H
ATOM    169  CB  HSD X   9      87.788 -20.545  65.942  0.00  0.00           C
ATOM    170  HB1 HSD X   9      87.237 -20.439  66.901  0.00  0.00           H
ATOM    171  HB2 HSD X   9      87.245 -21.187  65.215  0.00  0.00           H
ATOM    172  ND1 HSD X   9      89.757 -20.500  67.335  0.00  0.00           N
ATOM    173  HD1 HSD X   9      89.364 -19.749  67.865  0.00  0.00           H
ATOM    174  CG  HSD X   9      89.180 -21.092  66.191  0.00  0.00           C
ATOM    175  CE1 HSD X   9      90.879 -21.174  67.501  0.00  0.00           C
ATOM    176  HE1 HSD X   9      91.497 -21.080  68.395  0.00  0.00           H
ATOM    177  NE2 HSD X   9      91.121 -22.068  66.518  0.00  0.00           N
ATOM    178  CD2 HSD X   9      90.027 -21.991  65.684  0.00  0.00           C
ATOM    179  HD2 HSD X   9      89.848 -22.637  64.834  0.00  0.00           H
ATOM    180  C   HSD X   9      86.432 -18.683  65.026  0.00  0.00           C
ATOM    181  O   HSD X   9      85.796 -18.217  66.000  0.00  0.00           O
ATOM    182  N   ASP X  10      85.880 -18.772  63.755  0.00  0.00           N
ATOM    183  HN  ASP X  10      86.440 -19.264  63.093  0.00  0.00           H
ATOM    184  CA  ASP X  10      84.766 -18.039  63.312  0.00  0.00           C
ATOM    185  HA  ASP X  10      84.825 -18.083  62.235  0.00  0.00           H
ATOM    186  CB  ASP X  10      83.468 -18.829  63.805  0.00  0.00           C
ATOM    187  HB1 ASP X  10      83.528 -19.938  63.850  0.00  0.00           H
ATOM    188  HB2 ASP X  10      83.233 -18.505  64.841  0.00  0.00           H
ATOM    189  CG  ASP X  10      82.277 -18.506  62.904  0.00  0.00           C
ATOM    190  OD1 ASP X  10      81.126 -18.444  63.433  0.00  0.00           O
ATOM    191  OD2 ASP X  10      82.409 -18.663  61.691  0.00  0.00           O
ATOM    192  C   ASP X  10      84.819 -16.509  63.514  0.00  0.00           C
ATOM    193  O   ASP X  10      83.919 -15.857  64.123  0.00  0.00           O
ATOM    194  N   ASN X  11      85.951 -15.906  63.042  0.00  0.00           N
ATOM    195  HN  ASN X  11      86.703 -16.367  62.577  0.00  0.00           H
ATOM    196  CA  ASN X  11      86.065 -14.421  63.022  0.00  0.00           C
ATOM    197  HA  ASN X  11      85.238 -14.004  63.577  0.00  0.00           H
ATOM    198  CB  ASN X  11      87.324 -14.022  63.792  0.00  0.00           C
ATOM    199  HB1 ASN X  11      86.961 -14.099  64.840  0.00  0.00           H
ATOM    200  HB2 ASN X  11      88.157 -14.730  63.595  0.00  0.00           H
ATOM    201  CG  ASN X  11      87.836 -12.633  63.706  0.00  0.00           C
ATOM    202  OD1 ASN X  11      87.289 -11.688  63.165  0.00  0.00           O
ATOM    203  ND2 ASN X  11      88.915 -12.378  64.441  0.00  0.00           N
ATOM    204 HD21 ASN X  11      89.244 -11.434  64.410  0.00  0.00           H
ATOM    205 HD22 ASN X  11      89.035 -12.919  65.274  0.00  0.00           H
ATOM    206  C   ASN X  11      86.194 -13.940  61.638  0.00  0.00           C
ATOM    207  O   ASN X  11      87.260 -14.036  61.062  0.00  0.00           O
ATOM    208  N   PRO X  12      85.123 -13.317  61.058  0.00  0.00           N
ATOM    209  CD  PRO X  12      83.775 -13.277  61.701  0.00  0.00           C
ATOM    210  HD1 PRO X  12      83.821 -12.553  62.543  0.00  0.00           H
ATOM    211  HD2 PRO X  12      83.514 -14.295  62.062  0.00  0.00           H
ATOM    212  CA  PRO X  12      85.014 -13.140  59.638  0.00  0.00           C
ATOM    213  HA  PRO X  12      85.547 -13.908  59.097  0.00  0.00           H
ATOM    214  CB  PRO X  12      83.507 -13.166  59.327  0.00  0.00           C
ATOM    215  HB1 PRO X  12      83.211 -14.218  59.126  0.00  0.00           H
ATOM    216  HB2 PRO X  12      83.216 -12.449  58.529  0.00  0.00           H
ATOM    217  CG  PRO X  12      82.842 -12.756  60.699  0.00  0.00           C
ATOM    218  HG1 PRO X  12      81.777 -13.074  60.698  0.00  0.00           H
ATOM    219  HG2 PRO X  12      82.738 -11.652  60.634  0.00  0.00           H
ATOM    220  C   PRO X  12      85.634 -11.809  59.365  0.00  0.00           C
ATOM    221  O   PRO X  12      85.692 -11.382  58.240  0.00  0.00           O
ATOM    222  N   VAL X  13      86.033 -11.034  60.419  0.00  0.00           N
ATOM    223  HN  VAL X  13      86.131 -11.398  61.342  0.00  0.00           H
ATOM    224  CA  VAL X  13      86.278  -9.574  60.373  0.00  0.00           C
ATOM    225  HA  VAL X  13      85.762  -9.158  59.519  0.00  0.00           H
ATOM    226  CB  VAL X  13      85.722  -8.897  61.584  0.00  0.00           C
ATOM    227  HB  VAL X  13      86.213  -9.338  62.478  0.00  0.00           H
ATOM    228  CG1 VAL X  13      86.056  -7.375  61.569  0.00  0.00           C
ATOM    229 HG11 VAL X  13      85.561  -6.841  60.730  0.00  0.00           H
ATOM    230 HG12 VAL X  13      85.724  -6.860  62.495  0.00  0.00           H
ATOM    231 HG13 VAL X  13      87.149  -7.198  61.477  0.00  0.00           H
ATOM    232  CG2 VAL X  13      84.253  -8.983  61.748  0.00  0.00           C
ATOM    233 HG21 VAL X  13      83.856  -8.580  62.704  0.00  0.00           H
ATOM    234 HG22 VAL X  13      83.823  -8.381  60.919  0.00  0.00           H
ATOM    235 HG23 VAL X  13      83.769  -9.972  61.600  0.00  0.00           H
ATOM    236  C   VAL X  13      87.736  -9.349  60.234  0.00  0.00           C
ATOM    237  O   VAL X  13      88.224  -8.628  59.401  0.00  0.00           O
ATOM    238  N   LEU X  14      88.505 -10.109  61.001  0.00  0.00           N
ATOM    239  HN  LEU X  14      88.224 -10.576  61.835  0.00  0.00           H
ATOM    240  CA  LEU X  14      89.904 -10.153  60.737  0.00  0.00           C
ATOM    241  HA  LEU X  14      90.225  -9.123  60.774  0.00  0.00           H
ATOM    242  CB  LEU X  14      90.563 -10.946  61.840  0.00  0.00           C
ATOM    243  HB1 LEU X  14      90.127 -10.520  62.769  0.00  0.00           H
ATOM    244  HB2 LEU X  14      90.346 -12.036  61.815  0.00  0.00           H
ATOM    245  CG  LEU X  14      92.089 -10.775  61.968  0.00  0.00           C
ATOM    246  HG  LEU X  14      92.560 -11.035  60.996  0.00  0.00           H
ATOM    247  CD1 LEU X  14      92.543  -9.262  62.288  0.00  0.00           C
ATOM    248 HD11 LEU X  14      91.922  -8.828  63.100  0.00  0.00           H
ATOM    249 HD12 LEU X  14      93.618  -9.311  62.564  0.00  0.00           H
ATOM    250 HD13 LEU X  14      92.386  -8.656  61.370  0.00  0.00           H
ATOM    251  CD2 LEU X  14      92.703 -11.612  63.088  0.00  0.00           C
ATOM    252 HD21 LEU X  14      93.795 -11.747  62.929  0.00  0.00           H
ATOM    253 HD22 LEU X  14      92.534 -11.190  64.101  0.00  0.00           H
ATOM    254 HD23 LEU X  14      92.222 -12.605  62.963  0.00  0.00           H
ATOM    255  C   LEU X  14      90.333 -10.741  59.389  0.00  0.00           C
ATOM    256  O   LEU X  14      91.254 -10.244  58.737  0.00  0.00           O
ATOM    257  N   LEU X  15      89.607 -11.823  58.964  0.00  0.00           N
ATOM    258  HN  LEU X  15      88.924 -12.172  59.602  0.00  0.00           H
ATOM    259  CA  LEU X  15      89.802 -12.382  57.604  0.00  0.00           C
ATOM    260  HA  LEU X  15      90.850 -12.619  57.492  0.00  0.00           H
ATOM    261  CB  LEU X  15      88.850 -13.635  57.495  0.00  0.00           C
ATOM    262  HB1 LEU X  15      87.866 -13.330  57.910  0.00  0.00           H
ATOM    263  HB2 LEU X  15      88.603 -13.950  56.459  0.00  0.00           H
ATOM    264  CG  LEU X  15      89.320 -14.905  58.271  0.00  0.00           C
ATOM    265  HG  LEU X  15      89.478 -14.638  59.338  0.00  0.00           H
ATOM    266  CD1 LEU X  15      88.340 -16.064  58.067  0.00  0.00           C
ATOM    267 HD11 LEU X  15      88.186 -16.507  57.059  0.00  0.00           H
ATOM    268 HD12 LEU X  15      88.648 -16.876  58.760  0.00  0.00           H
ATOM    269 HD13 LEU X  15      87.388 -15.661  58.473  0.00  0.00           H
ATOM    270  CD2 LEU X  15      90.650 -15.348  57.694  0.00  0.00           C
ATOM    271 HD21 LEU X  15      90.350 -15.619  56.659  0.00  0.00           H
ATOM    272 HD22 LEU X  15      91.421 -14.552  57.780  0.00  0.00           H
ATOM    273 HD23 LEU X  15      90.970 -16.216  58.309  0.00  0.00           H
ATOM    274  C   LEU X  15      89.535 -11.457  56.454  0.00  0.00           C
ATOM    275  O   LEU X  15      90.319 -11.424  55.513  0.00  0.00           O
ATOM    276  N   ALA X  16      88.550 -10.606  56.645  0.00  0.00           N
ATOM    277  HN  ALA X  16      87.963 -10.724  57.442  0.00  0.00           H
ATOM    278  CA  ALA X  16      88.348  -9.447  55.672  0.00  0.00           C
ATOM    279  HA  ALA X  16      88.319  -9.941  54.712  0.00  0.00           H
ATOM    280  CB  ALA X  16      87.085  -8.677  56.082  0.00  0.00           C
ATOM    281  HB1 ALA X  16      87.291  -7.993  56.933  0.00  0.00           H
ATOM    282  HB2 ALA X  16      86.937  -7.945  55.260  0.00  0.00           H
ATOM    283  HB3 ALA X  16      86.202  -9.295  56.350  0.00  0.00           H
ATOM    284  C   ALA X  16      89.541  -8.409  55.558  0.00  0.00           C
ATOM    285  O   ALA X  16      90.144  -8.226  54.478  0.00  0.00           O
ATOM    286  N   ALA X  17      90.069  -7.870  56.653  0.00  0.00           N
ATOM    287  HN  ALA X  17      89.611  -8.189  57.479  0.00  0.00           H
ATOM    288  CA  ALA X  17      91.126  -6.856  56.672  0.00  0.00           C
ATOM    289  HA  ALA X  17      90.735  -5.994  56.152  0.00  0.00           H
ATOM    290  CB  ALA X  17      91.319  -6.487  58.161  0.00  0.00           C
ATOM    291  HB1 ALA X  17      91.613  -7.404  58.715  0.00  0.00           H
ATOM    292  HB2 ALA X  17      92.035  -5.640  58.224  0.00  0.00           H
ATOM    293  HB3 ALA X  17      90.377  -6.046  58.552  0.00  0.00           H
ATOM    294  C   ALA X  17      92.433  -7.337  56.226  0.00  0.00           C
ATOM    295  O   ALA X  17      93.160  -6.601  55.626  0.00  0.00           O
ATOM    296  N   LEU X  18      92.752  -8.619  56.425  0.00  0.00           N
ATOM    297  HN  LEU X  18      92.127  -9.238  56.893  0.00  0.00           H
ATOM    298  CA  LEU X  18      93.772  -9.342  55.892  0.00  0.00           C
ATOM    299  HA  LEU X  18      94.667  -8.875  56.277  0.00  0.00           H
ATOM    300  CB  LEU X  18      93.696 -10.808  56.583  0.00  0.00           C
ATOM    301  HB1 LEU X  18      93.974 -10.493  57.611  0.00  0.00           H
ATOM    302  HB2 LEU X  18      92.713 -11.326  56.604  0.00  0.00           H
ATOM    303  CG  LEU X  18      94.672 -11.888  56.139  0.00  0.00           C
ATOM    304  HG  LEU X  18      94.333 -12.258  55.148  0.00  0.00           H
ATOM    305  CD1 LEU X  18      96.152 -11.408  56.015  0.00  0.00           C
ATOM    306 HD11 LEU X  18      96.893 -12.227  55.891  0.00  0.00           H
ATOM    307 HD12 LEU X  18      96.190 -10.841  55.060  0.00  0.00           H
ATOM    308 HD13 LEU X  18      96.533 -10.825  56.880  0.00  0.00           H
ATOM    309  CD2 LEU X  18      94.561 -13.051  57.116  0.00  0.00           C
ATOM    310 HD21 LEU X  18      93.531 -13.461  57.041  0.00  0.00           H
ATOM    311 HD22 LEU X  18      95.175 -13.876  56.696  0.00  0.00           H
ATOM    312 HD23 LEU X  18      94.816 -12.817  58.171  0.00  0.00           H
ATOM    313  C   LEU X  18      93.713  -9.432  54.368  0.00  0.00           C
ATOM    314  O   LEU X  18      94.706  -9.287  53.732  0.00  0.00           O
ATOM    315  N   GLN X  19      92.492  -9.540  53.751  0.00  0.00           N
ATOM    316  HN  GLN X  19      91.718  -9.740  54.346  0.00  0.00           H
ATOM    317  CA  GLN X  19      92.328  -9.390  52.345  0.00  0.00           C
ATOM    318  HA  GLN X  19      93.047  -9.982  51.798  0.00  0.00           H
ATOM    319  CB  GLN X  19      90.915  -9.975  51.977  0.00  0.00           C
ATOM    320  HB1 GLN X  19      90.050  -9.397  52.367  0.00  0.00           H
ATOM    321  HB2 GLN X  19      90.837  -9.845  50.876  0.00  0.00           H
ATOM    322  CG  GLN X  19      90.468 -11.431  52.244  0.00  0.00           C
ATOM    323  HG1 GLN X  19      89.900 -11.551  53.191  0.00  0.00           H
ATOM    324  HG2 GLN X  19      89.786 -11.686  51.405  0.00  0.00           H
ATOM    325  CD  GLN X  19      91.719 -12.346  52.255  0.00  0.00           C
ATOM    326  OE1 GLN X  19      92.343 -12.549  51.189  0.00  0.00           O
ATOM    327  NE2 GLN X  19      92.004 -12.850  53.481  0.00  0.00           N
ATOM    328 HE21 GLN X  19      92.803 -13.452  53.457  0.00  0.00           H
ATOM    329 HE22 GLN X  19      91.389 -12.591  54.226  0.00  0.00           H
ATOM    330  C   GLN X  19      92.476  -8.031  51.795  0.00  0.00           C
ATOM    331  O   GLN X  19      93.084  -7.841  50.717  0.00  0.00           O
ATOM    332  N   SER X  20      92.066  -7.064  52.550  0.00  0.00           N
ATOM    333  HN  SER X  20      91.648  -7.335  53.414  0.00  0.00           H
ATOM    334  CA  SER X  20      92.073  -5.729  52.010  0.00  0.00           C
ATOM    335  HA  SER X  20      91.964  -5.775  50.936  0.00  0.00           H
ATOM    336  CB  SER X  20      90.812  -4.900  52.343  0.00  0.00           C
ATOM    337  HB1 SER X  20      90.695  -3.995  51.709  0.00  0.00           H
ATOM    338  HB2 SER X  20      89.975  -5.536  51.984  0.00  0.00           H
ATOM    339  OG  SER X  20      90.697  -4.519  53.687  0.00  0.00           O
ATOM    340  HG1 SER X  20      91.057  -3.630  53.724  0.00  0.00           H
ATOM    341  C   SER X  20      93.324  -4.958  52.299  0.00  0.00           C
ATOM    342  O   SER X  20      93.544  -3.931  51.721  0.00  0.00           O
ATOM    343  N   SER X  21      94.232  -5.429  53.180  0.00  0.00           N
ATOM    344  HN  SER X  21      94.051  -6.239  53.732  0.00  0.00           H
ATOM    345  CA  SER X  21      95.354  -4.663  53.599  0.00  0.00           C
ATOM    346  HA  SER X  21      95.623  -3.939  52.845  0.00  0.00           H
ATOM    347  CB  SER X  21      95.055  -3.859  54.935  0.00  0.00           C
ATOM    348  HB1 SER X  21      94.241  -3.152  54.668  0.00  0.00           H
ATOM    349  HB2 SER X  21      94.742  -4.453  55.820  0.00  0.00           H
ATOM    350  OG  SER X  21      96.202  -2.991  55.336  0.00  0.00           O
ATOM    351  HG1 SER X  21      96.280  -2.302  54.672  0.00  0.00           H
ATOM    352  C   SER X  21      96.508  -5.618  53.893  0.00  0.00           C
ATOM    353  O   SER X  21      96.394  -6.571  54.584  0.00  0.00           O
ATOM    354  N   GLU X  22      97.695  -5.382  53.352  0.00  0.00           N
ATOM    355  HN  GLU X  22      97.823  -4.695  52.640  0.00  0.00           H
ATOM    356  CA  GLU X  22      98.971  -6.080  53.782  0.00  0.00           C
ATOM    357  HA  GLU X  22      98.702  -7.097  54.023  0.00  0.00           H
ATOM    358  CB  GLU X  22      99.978  -6.168  52.612  0.00  0.00           C
ATOM    359  HB1 GLU X  22     100.028  -5.102  52.303  0.00  0.00           H
ATOM    360  HB2 GLU X  22     100.911  -6.570  53.062  0.00  0.00           H
ATOM    361  CG  GLU X  22      99.430  -7.167  51.555  0.00  0.00           C
ATOM    362  HG1 GLU X  22      99.581  -8.210  51.907  0.00  0.00           H
ATOM    363  HG2 GLU X  22      98.333  -7.087  51.400  0.00  0.00           H
ATOM    364  CD  GLU X  22     100.123  -7.150  50.225  0.00  0.00           C
ATOM    365  OE1 GLU X  22     101.066  -7.948  50.020  0.00  0.00           O
ATOM    366  OE2 GLU X  22      99.652  -6.396  49.321  0.00  0.00           O
ATOM    367  C   GLU X  22      99.690  -5.480  55.029  0.00  0.00           C
ATOM    368  O   GLU X  22     100.693  -5.995  55.434  0.00  0.00           O
ATOM    369  N   ALA X  23      99.214  -4.291  55.488  0.00  0.00           N
ATOM    370  HN  ALA X  23      98.299  -3.993  55.228  0.00  0.00           H
ATOM    371  CA  ALA X  23      99.869  -3.418  56.466  0.00  0.00           C
ATOM    372  HA  ALA X  23     100.921  -3.657  56.500  0.00  0.00           H
ATOM    373  CB  ALA X  23      99.931  -1.941  56.014  0.00  0.00           C
ATOM    374  HB1 ALA X  23     100.407  -1.721  55.035  0.00  0.00           H
ATOM    375  HB2 ALA X  23      98.914  -1.636  55.686  0.00  0.00           H
ATOM    376  HB3 ALA X  23     100.412  -1.281  56.767  0.00  0.00           H
ATOM    377  C   ALA X  23      99.297  -3.476  57.953  0.00  0.00           C
ATOM    378  O   ALA X  23      99.481  -2.575  58.750  0.00  0.00           O
ATOM    379  N   LEU X  24      98.501  -4.502  58.213  0.00  0.00           N
ATOM    380  HN  LEU X  24      98.669  -5.376  57.765  0.00  0.00           H
ATOM    381  CA  LEU X  24      97.399  -4.524  59.133  0.00  0.00           C
ATOM    382  HA  LEU X  24      96.851  -3.651  58.810  0.00  0.00           H
ATOM    383  CB  LEU X  24      96.594  -5.777  59.065  0.00  0.00           C
ATOM    384  HB1 LEU X  24      96.167  -5.812  58.039  0.00  0.00           H
ATOM    385  HB2 LEU X  24      97.126  -6.752  59.072  0.00  0.00           H
ATOM    386  CG  LEU X  24      95.356  -5.885  60.039  0.00  0.00           C
ATOM    387  HG  LEU X  24      95.672  -5.802  61.101  0.00  0.00           H
ATOM    388  CD1 LEU X  24      94.347  -4.856  59.783  0.00  0.00           C
ATOM    389 HD11 LEU X  24      93.351  -4.994  60.255  0.00  0.00           H
ATOM    390 HD12 LEU X  24      94.702  -3.835  60.038  0.00  0.00           H
ATOM    391 HD13 LEU X  24      94.209  -4.781  58.683  0.00  0.00           H
ATOM    392  CD2 LEU X  24      94.820  -7.238  59.913  0.00  0.00           C
ATOM    393 HD21 LEU X  24      95.653  -7.972  59.940  0.00  0.00           H
ATOM    394 HD22 LEU X  24      94.032  -7.466  60.662  0.00  0.00           H
ATOM    395 HD23 LEU X  24      94.248  -7.362  58.969  0.00  0.00           H
ATOM    396  C   LEU X  24      97.894  -4.449  60.569  0.00  0.00           C
ATOM    397  O   LEU X  24      98.774  -5.268  60.964  0.00  0.00           O
ATOM    398  N   TYR X  25      97.376  -3.593  61.460  0.00  0.00           N
ATOM    399  HN  TYR X  25      96.729  -2.907  61.137  0.00  0.00           H
ATOM    400  CA  TYR X  25      97.826  -3.624  62.840  0.00  0.00           C
ATOM    401  HA  TYR X  25      98.612  -4.349  62.989  0.00  0.00           H
ATOM    402  CB  TYR X  25      98.175  -2.207  63.310  0.00  0.00           C
ATOM    403  HB1 TYR X  25      97.530  -1.385  62.932  0.00  0.00           H
ATOM    404  HB2 TYR X  25      98.027  -2.264  64.410  0.00  0.00           H
ATOM    405  CG  TYR X  25      99.552  -1.709  62.983  0.00  0.00           C
ATOM    406  CD1 TYR X  25     100.572  -2.459  62.385  0.00  0.00           C
ATOM    407  HD1 TYR X  25     100.459  -3.490  62.085  0.00  0.00           H
ATOM    408  CE1 TYR X  25     101.842  -1.953  62.302  0.00  0.00           C
ATOM    409  HE1 TYR X  25     102.696  -2.518  61.958  0.00  0.00           H
ATOM    410  CZ  TYR X  25     102.191  -0.689  62.797  0.00  0.00           C
ATOM    411  OH  TYR X  25     103.554  -0.433  62.912  0.00  0.00           O
ATOM    412  HH  TYR X  25     104.073  -1.134  62.512  0.00  0.00           H
ATOM    413  CD2 TYR X  25      99.820  -0.365  63.415  0.00  0.00           C
ATOM    414  HD2 TYR X  25      99.174   0.125  64.129  0.00  0.00           H
ATOM    415  CE2 TYR X  25     101.153   0.106  63.377  0.00  0.00           C
ATOM    416  HE2 TYR X  25     101.330   1.024  63.918  0.00  0.00           H
ATOM    417  C   TYR X  25      96.519  -4.066  63.546  0.00  0.00           C
ATOM    418  O   TYR X  25      95.563  -3.278  63.620  0.00  0.00           O
ATOM    419  N   PRO X  26      96.401  -5.292  64.156  0.00  0.00           N
ATOM    420  CD  PRO X  26      97.419  -6.408  63.985  0.00  0.00           C
ATOM    421  HD1 PRO X  26      98.263  -6.283  64.696  0.00  0.00           H
ATOM    422  HD2 PRO X  26      97.923  -6.212  63.015  0.00  0.00           H
ATOM    423  CA  PRO X  26      95.182  -5.743  64.750  0.00  0.00           C
ATOM    424  HA  PRO X  26      94.363  -5.630  64.055  0.00  0.00           H
ATOM    425  CB  PRO X  26      95.432  -7.216  65.038  0.00  0.00           C
ATOM    426  HB1 PRO X  26      94.559  -7.824  64.720  0.00  0.00           H
ATOM    427  HB2 PRO X  26      95.407  -7.419  66.130  0.00  0.00           H
ATOM    428  CG  PRO X  26      96.577  -7.666  64.192  0.00  0.00           C
ATOM    429  HG1 PRO X  26      96.053  -7.843  63.228  0.00  0.00           H
ATOM    430  HG2 PRO X  26      97.073  -8.573  64.598  0.00  0.00           H
ATOM    431  C   PRO X  26      94.863  -4.948  65.989  0.00  0.00           C
ATOM    432  O   PRO X  26      95.423  -5.174  67.045  0.00  0.00           O
ATOM    433  N   VAL X  27      93.874  -4.077  65.847  0.00  0.00           N
ATOM    434  HN  VAL X  27      93.418  -3.931  64.973  0.00  0.00           H
ATOM    435  CA  VAL X  27      93.578  -3.114  66.842  0.00  0.00           C
ATOM    436  HA  VAL X  27      94.188  -3.089  67.733  0.00  0.00           H
ATOM    437  CB  VAL X  27      93.415  -1.756  66.191  0.00  0.00           C
ATOM    438  HB  VAL X  27      93.147  -1.857  65.117  0.00  0.00           H
ATOM    439  CG1 VAL X  27      92.523  -0.813  67.027  0.00  0.00           C
ATOM    440 HG11 VAL X  27      91.457  -1.120  66.970  0.00  0.00           H
ATOM    441 HG12 VAL X  27      92.882  -0.829  68.078  0.00  0.00           H
ATOM    442 HG13 VAL X  27      92.604   0.245  66.699  0.00  0.00           H
ATOM    443  CG2 VAL X  27      94.822  -1.171  66.236  0.00  0.00           C
ATOM    444 HG21 VAL X  27      95.533  -1.952  65.890  0.00  0.00           H
ATOM    445 HG22 VAL X  27      94.859  -0.340  65.500  0.00  0.00           H
ATOM    446 HG23 VAL X  27      95.169  -0.834  67.236  0.00  0.00           H
ATOM    447  C   VAL X  27      92.305  -3.508  67.524  0.00  0.00           C
ATOM    448  O   VAL X  27      91.254  -3.826  66.882  0.00  0.00           O
ATOM    449  N   TYR X  28      92.324  -3.496  68.863  0.00  0.00           N
ATOM    450  HN  TYR X  28      93.146  -3.222  69.356  0.00  0.00           H
ATOM    451  CA  TYR X  28      91.203  -3.732  69.744  0.00  0.00           C
ATOM    452  HA  TYR X  28      90.367  -4.019  69.124  0.00  0.00           H
ATOM    453  CB  TYR X  28      91.626  -4.683  70.821  0.00  0.00           C
ATOM    454  HB1 TYR X  28      92.100  -5.584  70.377  0.00  0.00           H
ATOM    455  HB2 TYR X  28      92.332  -4.280  71.578  0.00  0.00           H
ATOM    456  CG  TYR X  28      90.378  -5.154  71.537  0.00  0.00           C
ATOM    457  CD1 TYR X  28      89.959  -6.512  71.419  0.00  0.00           C
ATOM    458  HD1 TYR X  28      90.503  -7.178  70.765  0.00  0.00           H
ATOM    459  CE1 TYR X  28      88.755  -6.910  71.974  0.00  0.00           C
ATOM    460  HE1 TYR X  28      88.296  -7.836  71.659  0.00  0.00           H
ATOM    461  CZ  TYR X  28      87.967  -6.068  72.761  0.00  0.00           C
ATOM    462  OH  TYR X  28      86.816  -6.640  73.296  0.00  0.00           O
ATOM    463  HH  TYR X  28      86.618  -7.311  72.639  0.00  0.00           H
ATOM    464  CD2 TYR X  28      89.588  -4.356  72.467  0.00  0.00           C
ATOM    465  HD2 TYR X  28      89.983  -3.411  72.810  0.00  0.00           H
ATOM    466  CE2 TYR X  28      88.469  -4.871  73.070  0.00  0.00           C
ATOM    467  HE2 TYR X  28      87.943  -4.334  73.846  0.00  0.00           H
ATOM    468  C   TYR X  28      90.930  -2.354  70.329  0.00  0.00           C
ATOM    469  O   TYR X  28      91.800  -1.633  70.799  0.00  0.00           O
ATOM    470  N   ILE X  29      89.700  -1.874  70.230  0.00  0.00           N
ATOM    471  HN  ILE X  29      89.060  -2.307  69.600  0.00  0.00           H
ATOM    472  CA  ILE X  29      89.267  -0.619  70.710  0.00  0.00           C
ATOM    473  HA  ILE X  29      90.095  -0.075  71.142  0.00  0.00           H
ATOM    474  CB  ILE X  29      88.771   0.328  69.712  0.00  0.00           C
ATOM    475  HB  ILE X  29      88.579   1.343  70.120  0.00  0.00           H
ATOM    476  CG2 ILE X  29      89.777   0.449  68.536  0.00  0.00           C
ATOM    477 HG21 ILE X  29      89.653  -0.483  67.945  0.00  0.00           H
ATOM    478 HG22 ILE X  29      89.601   1.307  67.853  0.00  0.00           H
ATOM    479 HG23 ILE X  29      90.823   0.464  68.910  0.00  0.00           H
ATOM    480  CG1 ILE X  29      87.442  -0.283  69.064  0.00  0.00           C
ATOM    481 HG11 ILE X  29      87.650  -1.345  68.811  0.00  0.00           H
ATOM    482 HG12 ILE X  29      86.758  -0.131  69.926  0.00  0.00           H
ATOM    483  CD  ILE X  29      86.961   0.478  67.804  0.00  0.00           C
ATOM    484  HD1 ILE X  29      87.683   0.214  67.003  0.00  0.00           H
ATOM    485  HD2 ILE X  29      85.923   0.204  67.517  0.00  0.00           H
ATOM    486  HD3 ILE X  29      86.846   1.579  67.901  0.00  0.00           H
ATOM    487  C   ILE X  29      88.335  -0.908  71.903  0.00  0.00           C
ATOM    488  O   ILE X  29      87.412  -1.676  71.800  0.00  0.00           O
ATOM    489  N   LEU X  30      88.552  -0.261  73.038  0.00  0.00           N
ATOM    490  HN  LEU X  30      89.234   0.450  73.190  0.00  0.00           H
ATOM    491  CA  LEU X  30      87.845  -0.550  74.271  0.00  0.00           C
ATOM    492  HA  LEU X  30      86.853  -0.923  74.062  0.00  0.00           H
ATOM    493  CB  LEU X  30      88.676  -1.463  75.228  0.00  0.00           C
ATOM    494  HB1 LEU X  30      88.922  -2.352  74.609  0.00  0.00           H
ATOM    495  HB2 LEU X  30      89.604  -0.907  75.481  0.00  0.00           H
ATOM    496  CG  LEU X  30      88.035  -1.948  76.472  0.00  0.00           C
ATOM    497  HG  LEU X  30      87.668  -1.039  76.995  0.00  0.00           H
ATOM    498  CD1 LEU X  30      86.876  -2.920  76.328  0.00  0.00           C
ATOM    499 HD11 LEU X  30      87.132  -3.879  75.830  0.00  0.00           H
ATOM    500 HD12 LEU X  30      86.524  -3.181  77.349  0.00  0.00           H
ATOM    501 HD13 LEU X  30      86.092  -2.421  75.719  0.00  0.00           H
ATOM    502  CD2 LEU X  30      89.115  -2.575  77.394  0.00  0.00           C
ATOM    503 HD21 LEU X  30      89.890  -1.839  77.700  0.00  0.00           H
ATOM    504 HD22 LEU X  30      88.709  -3.078  78.298  0.00  0.00           H
ATOM    505 HD23 LEU X  30      89.676  -3.458  77.022  0.00  0.00           H
ATOM    506  C   LEU X  30      87.588   0.839  74.824  0.00  0.00           C
ATOM    507  O   LEU X  30      88.435   1.682  74.784  0.00  0.00           O
ATOM    508  N   ASP X  31      86.445   1.051  75.406  0.00  0.00           N
ATOM    509  HN  ASP X  31      85.722   0.384  75.245  0.00  0.00           H
ATOM    510  CA  ASP X  31      86.021   2.225  76.097  0.00  0.00           C
ATOM    511  HA  ASP X  31      86.886   2.717  76.518  0.00  0.00           H
ATOM    512  CB  ASP X  31      85.220   3.149  75.105  0.00  0.00           C
ATOM    513  HB1 ASP X  31      85.759   3.233  74.137  0.00  0.00           H
ATOM    514  HB2 ASP X  31      84.237   2.687  74.873  0.00  0.00           H
ATOM    515  CG  ASP X  31      84.887   4.565  75.657  0.00  0.00           C
ATOM    516  OD1 ASP X  31      85.133   4.832  76.834  0.00  0.00           O
ATOM    517  OD2 ASP X  31      84.446   5.390  74.795  0.00  0.00           O
ATOM    518  C   ASP X  31      85.264   1.842  77.346  0.00  0.00           C
ATOM    519  O   ASP X  31      84.016   1.822  77.402  0.00  0.00           O
ATOM    520  N   ARG X  32      85.952   1.499  78.478  0.00  0.00           N
ATOM    521  HN  ARG X  32      86.948   1.501  78.416  0.00  0.00           H
ATOM    522  CA  ARG X  32      85.217   1.161  79.714  0.00  0.00           C
ATOM    523  HA  ARG X  32      84.560   0.362  79.402  0.00  0.00           H
ATOM    524  CB  ARG X  32      86.345   0.795  80.732  0.00  0.00           C
ATOM    525  HB1 ARG X  32      86.441  -0.303  80.596  0.00  0.00           H
ATOM    526  HB2 ARG X  32      87.264   1.411  80.630  0.00  0.00           H
ATOM    527  CG  ARG X  32      85.923   0.800  82.212  0.00  0.00           C
ATOM    528  HG1 ARG X  32      85.863   1.811  82.670  0.00  0.00           H
ATOM    529  HG2 ARG X  32      84.918   0.329  82.255  0.00  0.00           H
ATOM    530  CD  ARG X  32      86.760  -0.177  83.077  0.00  0.00           C
ATOM    531  HD1 ARG X  32      87.048  -1.170  82.670  0.00  0.00           H
ATOM    532  HD2 ARG X  32      87.709   0.390  83.181  0.00  0.00           H
ATOM    533  NE  ARG X  32      86.106  -0.385  84.413  0.00  0.00           N
ATOM    534  HE  ARG X  32      85.881  -1.257  84.847  0.00  0.00           H
ATOM    535  CZ  ARG X  32      86.223   0.468  85.377  0.00  0.00           C
ATOM    536  NH1 ARG X  32      86.793   1.632  85.341  0.00  0.00           N
ATOM    537 HH11 ARG X  32      87.070   1.994  86.231  0.00  0.00           H
ATOM    538 HH12 ARG X  32      87.415   1.972  84.636  0.00  0.00           H
ATOM    539  NH2 ARG X  32      85.607   0.219  86.493  0.00  0.00           N
ATOM    540 HH21 ARG X  32      85.735   0.828  87.276  0.00  0.00           H
ATOM    541 HH22 ARG X  32      85.142  -0.666  86.520  0.00  0.00           H
ATOM    542  C   ARG X  32      84.293   2.195  80.364  0.00  0.00           C
ATOM    543  O   ARG X  32      83.222   1.843  80.903  0.00  0.00           O
ATOM    544  N   ALA X  33      84.625   3.492  80.367  0.00  0.00           N
ATOM    545  HN  ALA X  33      85.566   3.729  80.137  0.00  0.00           H
ATOM    546  CA  ALA X  33      83.689   4.500  80.885  0.00  0.00           C
ATOM    547  HA  ALA X  33      83.423   4.263  81.904  0.00  0.00           H
ATOM    548  CB  ALA X  33      84.411   5.885  80.825  0.00  0.00           C
ATOM    549  HB1 ALA X  33      83.915   6.735  81.343  0.00  0.00           H
ATOM    550  HB2 ALA X  33      85.463   5.853  81.180  0.00  0.00           H
ATOM    551  HB3 ALA X  33      84.575   6.203  79.773  0.00  0.00           H
ATOM    552  C   ALA X  33      82.366   4.552  80.109  0.00  0.00           C
ATOM    553  O   ALA X  33      81.286   4.600  80.698  0.00  0.00           O
ATOM    554  N   PHE X  34      82.446   4.541  78.738  0.00  0.00           N
ATOM    555  HN  PHE X  34      83.316   4.449  78.261  0.00  0.00           H
ATOM    556  CA  PHE X  34      81.290   4.575  77.876  0.00  0.00           C
ATOM    557  HA  PHE X  34      80.682   5.376  78.271  0.00  0.00           H
ATOM    558  CB  PHE X  34      81.698   4.558  76.366  0.00  0.00           C
ATOM    559  HB1 PHE X  34      82.066   5.533  75.981  0.00  0.00           H
ATOM    560  HB2 PHE X  34      82.488   3.805  76.163  0.00  0.00           H
ATOM    561  CG  PHE X  34      80.568   4.256  75.461  0.00  0.00           C
ATOM    562  CD1 PHE X  34      80.433   3.122  74.672  0.00  0.00           C
ATOM    563  HD1 PHE X  34      81.184   2.349  74.736  0.00  0.00           H
ATOM    564  CE1 PHE X  34      79.322   2.857  73.934  0.00  0.00           C
ATOM    565  HE1 PHE X  34      79.174   1.966  73.342  0.00  0.00           H
ATOM    566  CZ  PHE X  34      78.281   3.801  73.912  0.00  0.00           C
ATOM    567  HZ  PHE X  34      77.454   3.577  73.254  0.00  0.00           H
ATOM    568  CD2 PHE X  34      79.400   5.118  75.575  0.00  0.00           C
ATOM    569  HD2 PHE X  34      79.408   5.944  76.270  0.00  0.00           H
ATOM    570  CE2 PHE X  34      78.341   4.901  74.703  0.00  0.00           C
ATOM    571  HE2 PHE X  34      77.534   5.618  74.739  0.00  0.00           H
ATOM    572  C   PHE X  34      80.518   3.291  78.179  0.00  0.00           C
ATOM    573  O   PHE X  34      79.271   3.371  78.376  0.00  0.00           O
ATOM    574  N   LEU X  35      81.198   2.183  78.235  0.00  0.00           N
ATOM    575  HN  LEU X  35      82.159   2.228  77.976  0.00  0.00           H
ATOM    576  CA  LEU X  35      80.609   0.851  78.531  0.00  0.00           C
ATOM    577  HA  LEU X  35      79.792   0.640  77.857  0.00  0.00           H
ATOM    578  CB  LEU X  35      81.613  -0.196  78.265  0.00  0.00           C
ATOM    579  HB1 LEU X  35      82.130   0.172  77.353  0.00  0.00           H
ATOM    580  HB2 LEU X  35      82.429  -0.272  79.016  0.00  0.00           H
ATOM    581  CG  LEU X  35      81.150  -1.562  77.830  0.00  0.00           C
ATOM    582  HG  LEU X  35      80.278  -1.790  78.478  0.00  0.00           H
ATOM    583  CD1 LEU X  35      80.535  -1.426  76.431  0.00  0.00           C
ATOM    584 HD11 LEU X  35      79.677  -0.737  76.281  0.00  0.00           H
ATOM    585 HD12 LEU X  35      81.291  -1.216  75.645  0.00  0.00           H
ATOM    586 HD13 LEU X  35      80.199  -2.444  76.138  0.00  0.00           H
ATOM    587  CD2 LEU X  35      82.361  -2.561  77.814  0.00  0.00           C
ATOM    588 HD21 LEU X  35      82.118  -3.507  77.285  0.00  0.00           H
ATOM    589 HD22 LEU X  35      83.159  -2.130  77.172  0.00  0.00           H
ATOM    590 HD23 LEU X  35      82.793  -2.764  78.817  0.00  0.00           H
ATOM    591  C   LEU X  35      79.946   0.712  79.833  0.00  0.00           C
ATOM    592  O   LEU X  35      78.844   0.253  79.882  0.00  0.00           O
ATOM    593  N   THR X  36      80.597   1.203  80.923  0.00  0.00           N
ATOM    594  HN  THR X  36      81.478   1.661  80.834  0.00  0.00           H
ATOM    595  CA  THR X  36      80.068   1.170  82.285  0.00  0.00           C
ATOM    596  HA  THR X  36      79.654   0.194  82.492  0.00  0.00           H
ATOM    597  CB  THR X  36      81.063   1.293  83.461  0.00  0.00           C
ATOM    598  HB  THR X  36      80.501   1.686  84.335  0.00  0.00           H
ATOM    599  OG1 THR X  36      82.080   2.353  83.349  0.00  0.00           O
ATOM    600  HG1 THR X  36      82.547   2.229  82.520  0.00  0.00           H
ATOM    601  CG2 THR X  36      81.716  -0.029  83.922  0.00  0.00           C
ATOM    602 HG21 THR X  36      82.127  -0.050  84.954  0.00  0.00           H
ATOM    603 HG22 THR X  36      81.142  -0.949  83.679  0.00  0.00           H
ATOM    604 HG23 THR X  36      82.654  -0.119  83.333  0.00  0.00           H
ATOM    605  C   THR X  36      78.951   2.177  82.458  0.00  0.00           C
ATOM    606  O   THR X  36      78.013   1.996  83.213  0.00  0.00           O
ATOM    607  N   SER X  37      79.056   3.288  81.736  0.00  0.00           N
ATOM    608  HN  SER X  37      79.885   3.528  81.238  0.00  0.00           H
ATOM    609  CA  SER X  37      77.944   4.212  81.510  0.00  0.00           C
ATOM    610  HA  SER X  37      77.585   4.485  82.491  0.00  0.00           H
ATOM    611  CB  SER X  37      78.340   5.429  80.686  0.00  0.00           C
ATOM    612  HB1 SER X  37      79.155   5.880  81.291  0.00  0.00           H
ATOM    613  HB2 SER X  37      78.729   5.092  79.701  0.00  0.00           H
ATOM    614  OG  SER X  37      77.336   6.405  80.452  0.00  0.00           O
ATOM    615  HG1 SER X  37      77.704   6.951  79.754  0.00  0.00           H
ATOM    616  C   SER X  37      76.706   3.511  80.733  0.00  0.00           C
ATOM    617  O   SER X  37      75.515   3.687  81.087  0.00  0.00           O
ATOM    618  N   SER X  38      77.042   2.742  79.773  0.00  0.00           N
ATOM    619  HN  SER X  38      78.002   2.607  79.542  0.00  0.00           H
ATOM    620  CA  SER X  38      75.966   2.087  79.011  0.00  0.00           C
ATOM    621  HA  SER X  38      75.126   2.753  78.881  0.00  0.00           H
ATOM    622  CB  SER X  38      76.449   1.692  77.636  0.00  0.00           C
ATOM    623  HB1 SER X  38      77.044   0.760  77.532  0.00  0.00           H
ATOM    624  HB2 SER X  38      75.478   1.578  77.108  0.00  0.00           H
ATOM    625  OG  SER X  38      77.042   2.808  76.936  0.00  0.00           O
ATOM    626  HG1 SER X  38      77.936   2.893  77.275  0.00  0.00           H
ATOM    627  C   SER X  38      75.311   0.839  79.618  0.00  0.00           C
ATOM    628  O   SER X  38      74.176   0.566  79.272  0.00  0.00           O
ATOM    629  N   MET X  39      75.934   0.117  80.512  0.00  0.00           N
ATOM    630  HN  MET X  39      76.920   0.216  80.622  0.00  0.00           H
ATOM    631  CA  MET X  39      75.256  -1.032  81.201  0.00  0.00           C
ATOM    632  HA  MET X  39      74.274  -0.651  81.438  0.00  0.00           H
ATOM    633  CB  MET X  39      75.117  -2.277  80.242  0.00  0.00           C
ATOM    634  HB1 MET X  39      74.674  -3.175  80.724  0.00  0.00           H
ATOM    635  HB2 MET X  39      74.448  -1.878  79.450  0.00  0.00           H
ATOM    636  CG  MET X  39      76.422  -2.708  79.643  0.00  0.00           C
ATOM    637  HG1 MET X  39      76.799  -1.898  78.982  0.00  0.00           H
ATOM    638  HG2 MET X  39      77.169  -3.012  80.407  0.00  0.00           H
ATOM    639  SD  MET X  39      76.237  -4.043  78.352  0.00  0.00           S
ATOM    640  CE  MET X  39      78.005  -4.211  78.110  0.00  0.00           C
ATOM    641  HE1 MET X  39      78.582  -3.748  78.939  0.00  0.00           H
ATOM    642  HE2 MET X  39      78.227  -5.283  77.923  0.00  0.00           H
ATOM    643  HE3 MET X  39      78.343  -3.723  77.170  0.00  0.00           H
ATOM    644  C   MET X  39      76.104  -1.393  82.405  0.00  0.00           C
ATOM    645  O   MET X  39      77.278  -1.091  82.577  0.00  0.00           O
ATOM    646  N   HSD X  40      75.488  -2.099  83.344  0.00  0.00           N
ATOM    647  HN  HSD X  40      74.507  -2.258  83.263  0.00  0.00           H
ATOM    648  CA  HSD X  40      76.212  -2.581  84.499  0.00  0.00           C
ATOM    649  HA  HSD X  40      76.873  -1.822  84.890  0.00  0.00           H
ATOM    650  CB  HSD X  40      75.130  -2.995  85.584  0.00  0.00           C
ATOM    651  HB1 HSD X  40      74.602  -3.940  85.338  0.00  0.00           H
ATOM    652  HB2 HSD X  40      75.617  -3.130  86.574  0.00  0.00           H
ATOM    653  ND1 HSD X  40      74.345  -0.687  86.226  0.00  0.00           N
ATOM    654  HD1 HSD X  40      75.281  -0.350  86.327  0.00  0.00           H
ATOM    655  CG  HSD X  40      74.050  -1.952  85.817  0.00  0.00           C
ATOM    656  CE1 HSD X  40      73.149  -0.010  86.301  0.00  0.00           C
ATOM    657  HE1 HSD X  40      73.002   0.944  86.807  0.00  0.00           H
ATOM    658  NE2 HSD X  40      72.133  -0.827  86.014  0.00  0.00           N
ATOM    659  CD2 HSD X  40      72.719  -2.051  85.706  0.00  0.00           C
ATOM    660  HD2 HSD X  40      72.158  -2.958  85.517  0.00  0.00           H
ATOM    661  C   HSD X  40      77.093  -3.799  84.269  0.00  0.00           C
ATOM    662  O   HSD X  40      76.802  -4.884  84.806  0.00  0.00           O
ATOM    663  N   ILE X  41      78.130  -3.700  83.422  0.00  0.00           N
ATOM    664  HN  ILE X  41      78.203  -2.828  82.945  0.00  0.00           H
ATOM    665  CA  ILE X  41      79.166  -4.690  83.242  0.00  0.00           C
ATOM    666  HA  ILE X  41      78.727  -5.674  83.172  0.00  0.00           H
ATOM    667  CB  ILE X  41      79.957  -4.529  81.956  0.00  0.00           C
ATOM    668  HB  ILE X  41      79.257  -4.697  81.109  0.00  0.00           H
ATOM    669  CG2 ILE X  41      80.457  -3.129  81.732  0.00  0.00           C
ATOM    670 HG21 ILE X  41      81.337  -2.843  82.347  0.00  0.00           H
ATOM    671 HG22 ILE X  41      80.837  -2.983  80.698  0.00  0.00           H
ATOM    672 HG23 ILE X  41      79.652  -2.364  81.760  0.00  0.00           H
ATOM    673  CG1 ILE X  41      81.117  -5.562  81.706  0.00  0.00           C
ATOM    674 HG11 ILE X  41      81.729  -5.664  82.627  0.00  0.00           H
ATOM    675 HG12 ILE X  41      80.469  -6.462  81.632  0.00  0.00           H
ATOM    676  CD  ILE X  41      81.950  -5.398  80.490  0.00  0.00           C
ATOM    677  HD1 ILE X  41      82.483  -6.360  80.337  0.00  0.00           H
ATOM    678  HD2 ILE X  41      81.287  -5.234  79.614  0.00  0.00           H
ATOM    679  HD3 ILE X  41      82.694  -4.582  80.615  0.00  0.00           H
ATOM    680  C   ILE X  41      79.970  -4.652  84.526  0.00  0.00           C
ATOM    681  O   ILE X  41      80.372  -3.568  85.009  0.00  0.00           O
ATOM    682  N   GLY X  42      80.241  -5.861  85.095  0.00  0.00           N
ATOM    683  HN  GLY X  42      80.060  -6.754  84.690  0.00  0.00           H
ATOM    684  CA  GLY X  42      80.645  -5.884  86.537  0.00  0.00           C
ATOM    685  HA1 GLY X  42      79.848  -6.322  87.119  0.00  0.00           H
ATOM    686  HA2 GLY X  42      80.925  -4.888  86.846  0.00  0.00           H
ATOM    687  C   GLY X  42      81.950  -6.632  86.611  0.00  0.00           C
ATOM    688  O   GLY X  42      82.468  -7.125  85.663  0.00  0.00           O
ATOM    689  N   ALA X  43      82.455  -6.706  87.825  0.00  0.00           N
ATOM    690  HN  ALA X  43      81.918  -6.294  88.558  0.00  0.00           H
ATOM    691  CA  ALA X  43      83.770  -7.264  88.116  0.00  0.00           C
ATOM    692  HA  ALA X  43      84.540  -6.586  87.778  0.00  0.00           H
ATOM    693  CB  ALA X  43      83.939  -7.480  89.582  0.00  0.00           C
ATOM    694  HB1 ALA X  43      83.305  -8.290  90.001  0.00  0.00           H
ATOM    695  HB2 ALA X  43      84.988  -7.718  89.861  0.00  0.00           H
ATOM    696  HB3 ALA X  43      83.712  -6.587  90.203  0.00  0.00           H
ATOM    697  C   ALA X  43      84.067  -8.636  87.349  0.00  0.00           C
ATOM    698  O   ALA X  43      85.157  -8.847  86.841  0.00  0.00           O
ATOM    699  N   LEU X  44      83.086  -9.511  87.360  0.00  0.00           N
ATOM    700  HN  LEU X  44      82.336  -9.276  87.974  0.00  0.00           H
ATOM    701  CA  LEU X  44      83.040 -10.825  86.769  0.00  0.00           C
ATOM    702  HA  LEU X  44      83.873 -11.396  87.154  0.00  0.00           H
ATOM    703  CB  LEU X  44      81.621 -11.472  87.174  0.00  0.00           C
ATOM    704  HB1 LEU X  44      80.849 -10.738  87.490  0.00  0.00           H
ATOM    705  HB2 LEU X  44      81.299 -12.182  86.382  0.00  0.00           H
ATOM    706  CG  LEU X  44      81.656 -12.521  88.312  0.00  0.00           C
ATOM    707  HG  LEU X  44      81.904 -13.516  87.884  0.00  0.00           H
ATOM    708  CD1 LEU X  44      82.699 -12.167  89.416  0.00  0.00           C
ATOM    709 HD11 LEU X  44      82.222 -11.299  89.920  0.00  0.00           H
ATOM    710 HD12 LEU X  44      82.699 -13.014  90.135  0.00  0.00           H
ATOM    711 HD13 LEU X  44      83.745 -11.993  89.084  0.00  0.00           H
ATOM    712  CD2 LEU X  44      80.252 -12.610  89.000  0.00  0.00           C
ATOM    713 HD21 LEU X  44      80.290 -13.410  89.770  0.00  0.00           H
ATOM    714 HD22 LEU X  44      79.998 -11.648  89.492  0.00  0.00           H
ATOM    715 HD23 LEU X  44      79.433 -12.797  88.273  0.00  0.00           H
ATOM    716  C   LEU X  44      83.207 -10.713  85.277  0.00  0.00           C
ATOM    717  O   LEU X  44      84.016 -11.433  84.668  0.00  0.00           O
ATOM    718  N   ARG X  45      82.470  -9.816  84.670  0.00  0.00           N
ATOM    719  HN  ARG X  45      81.836  -9.192  85.120  0.00  0.00           H
ATOM    720  CA  ARG X  45      82.549  -9.648  83.196  0.00  0.00           C
ATOM    721  HA  ARG X  45      82.669 -10.613  82.728  0.00  0.00           H
ATOM    722  CB  ARG X  45      81.324  -8.937  82.548  0.00  0.00           C
ATOM    723  HB1 ARG X  45      80.999  -8.089  83.188  0.00  0.00           H
ATOM    724  HB2 ARG X  45      81.551  -8.544  81.534  0.00  0.00           H
ATOM    725  CG  ARG X  45      80.166  -9.914  82.520  0.00  0.00           C
ATOM    726  HG1 ARG X  45      80.563 -10.864  82.104  0.00  0.00           H
ATOM    727  HG2 ARG X  45      79.776 -10.096  83.544  0.00  0.00           H
ATOM    728  CD  ARG X  45      78.878  -9.584  81.697  0.00  0.00           C
ATOM    729  HD1 ARG X  45      79.040  -9.387  80.615  0.00  0.00           H
ATOM    730  HD2 ARG X  45      78.194 -10.454  81.795  0.00  0.00           H
ATOM    731  NE  ARG X  45      78.092  -8.408  82.310  0.00  0.00           N
ATOM    732  HE  ARG X  45      78.066  -8.338  83.307  0.00  0.00           H
ATOM    733  CZ  ARG X  45      77.359  -7.578  81.589  0.00  0.00           C
ATOM    734  NH1 ARG X  45      77.541  -7.359  80.277  0.00  0.00           N
ATOM    735 HH11 ARG X  45      76.738  -7.259  79.690  0.00  0.00           H
ATOM    736 HH12 ARG X  45      78.332  -7.719  79.783  0.00  0.00           H
ATOM    737  NH2 ARG X  45      76.424  -6.954  82.191  0.00  0.00           N
ATOM    738 HH21 ARG X  45      75.726  -6.925  81.475  0.00  0.00           H
ATOM    739 HH22 ARG X  45      76.104  -7.313  83.068  0.00  0.00           H
ATOM    740  C   ARG X  45      83.860  -8.996  82.871  0.00  0.00           C
ATOM    741  O   ARG X  45      84.612  -9.396  81.968  0.00  0.00           O
ATOM    742  N   TRP X  46      84.361  -7.988  83.686  0.00  0.00           N
ATOM    743  HN  TRP X  46      83.897  -7.639  84.496  0.00  0.00           H
ATOM    744  CA  TRP X  46      85.632  -7.345  83.431  0.00  0.00           C
ATOM    745  HA  TRP X  46      85.483  -7.038  82.407  0.00  0.00           H
ATOM    746  CB  TRP X  46      85.766  -6.116  84.377  0.00  0.00           C
ATOM    747  HB1 TRP X  46      85.311  -6.438  85.338  0.00  0.00           H
ATOM    748  HB2 TRP X  46      86.800  -5.750  84.552  0.00  0.00           H
ATOM    749  CG  TRP X  46      85.011  -4.843  83.907  0.00  0.00           C
ATOM    750  CD1 TRP X  46      83.769  -4.387  84.370  0.00  0.00           C
ATOM    751  HD1 TRP X  46      83.206  -4.835  85.175  0.00  0.00           H
ATOM    752  NE1 TRP X  46      83.452  -3.251  83.723  0.00  0.00           N
ATOM    753  HE1 TRP X  46      82.566  -2.842  83.746  0.00  0.00           H
ATOM    754  CE2 TRP X  46      84.287  -3.097  82.638  0.00  0.00           C
ATOM    755  CD2 TRP X  46      85.309  -4.062  82.742  0.00  0.00           C
ATOM    756  CE3 TRP X  46      86.406  -4.076  81.780  0.00  0.00           C
ATOM    757  HE3 TRP X  46      87.292  -4.684  81.887  0.00  0.00           H
ATOM    758  CZ3 TRP X  46      86.226  -3.217  80.729  0.00  0.00           C
ATOM    759  HZ3 TRP X  46      86.938  -3.326  79.924  0.00  0.00           H
ATOM    760  CZ2 TRP X  46      84.147  -2.288  81.533  0.00  0.00           C
ATOM    761  HZ2 TRP X  46      83.354  -1.593  81.298  0.00  0.00           H
ATOM    762  CH2 TRP X  46      85.063  -2.488  80.461  0.00  0.00           C
ATOM    763  HH2 TRP X  46      84.894  -2.007  79.509  0.00  0.00           H
ATOM    764  C   TRP X  46      86.870  -8.319  83.501  0.00  0.00           C
ATOM    765  O   TRP X  46      87.769  -8.239  82.707  0.00  0.00           O
ATOM    766  N   HSD X  47      86.947  -9.173  84.470  0.00  0.00           N
ATOM    767  HN  HSD X  47      86.224  -9.260  85.151  0.00  0.00           H
ATOM    768  CA  HSD X  47      87.926 -10.237  84.719  0.00  0.00           C
ATOM    769  HA  HSD X  47      88.881  -9.747  84.836  0.00  0.00           H
ATOM    770  CB  HSD X  47      87.441 -10.996  86.050  0.00  0.00           C
ATOM    771  HB1 HSD X  47      87.792 -10.328  86.866  0.00  0.00           H
ATOM    772  HB2 HSD X  47      86.335 -11.085  86.103  0.00  0.00           H
ATOM    773  ND1 HSD X  47      89.461 -12.630  86.157  0.00  0.00           N
ATOM    774  HD1 HSD X  47      90.204 -12.129  85.715  0.00  0.00           H
ATOM    775  CG  HSD X  47      88.155 -12.274  86.443  0.00  0.00           C
ATOM    776  CE1 HSD X  47      89.680 -13.779  86.726  0.00  0.00           C
ATOM    777  HE1 HSD X  47      90.635 -14.284  86.863  0.00  0.00           H
ATOM    778  NE2 HSD X  47      88.639 -14.319  87.298  0.00  0.00           N
ATOM    779  CD2 HSD X  47      87.665 -13.375  87.032  0.00  0.00           C
ATOM    780  HD2 HSD X  47      86.678 -13.600  87.415  0.00  0.00           H
ATOM    781  C   HSD X  47      87.863 -11.218  83.661  0.00  0.00           C
ATOM    782  O   HSD X  47      88.906 -11.713  83.198  0.00  0.00           O
ATOM    783  N   PHE X  48      86.600 -11.564  83.274  0.00  0.00           N
ATOM    784  HN  PHE X  48      85.825 -11.317  83.850  0.00  0.00           H
ATOM    785  CA  PHE X  48      86.442 -12.429  82.158  0.00  0.00           C
ATOM    786  HA  PHE X  48      87.115 -13.268  82.248  0.00  0.00           H
ATOM    787  CB  PHE X  48      85.014 -12.910  82.022  0.00  0.00           C
ATOM    788  HB1 PHE X  48      84.635 -13.255  83.008  0.00  0.00           H
ATOM    789  HB2 PHE X  48      84.305 -12.144  81.641  0.00  0.00           H
ATOM    790  CG  PHE X  48      84.900 -14.113  81.109  0.00  0.00           C
ATOM    791  CD1 PHE X  48      84.637 -13.967  79.703  0.00  0.00           C
ATOM    792  HD1 PHE X  48      84.520 -12.977  79.286  0.00  0.00           H
ATOM    793  CE1 PHE X  48      84.415 -15.153  78.872  0.00  0.00           C
ATOM    794  HE1 PHE X  48      84.184 -15.050  77.822  0.00  0.00           H
ATOM    795  CZ  PHE X  48      84.525 -16.421  79.464  0.00  0.00           C
ATOM    796  HZ  PHE X  48      84.387 -17.304  78.857  0.00  0.00           H
ATOM    797  CD2 PHE X  48      84.919 -15.424  81.634  0.00  0.00           C
ATOM    798  HD2 PHE X  48      85.078 -15.520  82.698  0.00  0.00           H
ATOM    799  CE2 PHE X  48      84.811 -16.541  80.767  0.00  0.00           C
ATOM    800  HE2 PHE X  48      84.971 -17.544  81.133  0.00  0.00           H
ATOM    801  C   PHE X  48      86.920 -11.826  80.754  0.00  0.00           C
ATOM    802  O   PHE X  48      87.610 -12.497  80.002  0.00  0.00           O
ATOM    803  N   LEU X  49      86.679 -10.516  80.561  0.00  0.00           N
ATOM    804  HN  LEU X  49      86.156  -9.973  81.214  0.00  0.00           H
ATOM    805  CA  LEU X  49      87.322  -9.790  79.484  0.00  0.00           C
ATOM    806  HA  LEU X  49      87.153 -10.338  78.569  0.00  0.00           H
ATOM    807  CB  LEU X  49      86.526  -8.454  79.403  0.00  0.00           C
ATOM    808  HB1 LEU X  49      85.487  -8.750  79.143  0.00  0.00           H
ATOM    809  HB2 LEU X  49      86.406  -7.982  80.401  0.00  0.00           H
ATOM    810  CG  LEU X  49      86.840  -7.414  78.312  0.00  0.00           C
ATOM    811  HG  LEU X  49      87.784  -6.977  78.705  0.00  0.00           H
ATOM    812  CD1 LEU X  49      86.942  -7.969  76.845  0.00  0.00           C
ATOM    813 HD11 LEU X  49      87.449  -7.237  76.181  0.00  0.00           H
ATOM    814 HD12 LEU X  49      87.522  -8.917  76.846  0.00  0.00           H
ATOM    815 HD13 LEU X  49      85.886  -8.197  76.588  0.00  0.00           H
ATOM    816  CD2 LEU X  49      85.858  -6.208  78.345  0.00  0.00           C
ATOM    817 HD21 LEU X  49      85.626  -6.000  79.411  0.00  0.00           H
ATOM    818 HD22 LEU X  49      86.291  -5.286  77.901  0.00  0.00           H
ATOM    819 HD23 LEU X  49      84.969  -6.518  77.756  0.00  0.00           H
ATOM    820  C   LEU X  49      88.836  -9.624  79.489  0.00  0.00           C
ATOM    821  O   LEU X  49      89.491  -9.778  78.464  0.00  0.00           O
ATOM    822  N   LEU X  50      89.430  -9.227  80.651  0.00  0.00           N
ATOM    823  HN  LEU X  50      88.882  -9.052  81.466  0.00  0.00           H
ATOM    824  CA  LEU X  50      90.863  -9.124  80.898  0.00  0.00           C
ATOM    825  HA  LEU X  50      91.307  -8.444  80.186  0.00  0.00           H
ATOM    826  CB  LEU X  50      91.216  -8.491  82.272  0.00  0.00           C
ATOM    827  HB1 LEU X  50      90.771  -7.473  82.241  0.00  0.00           H
ATOM    828  HB2 LEU X  50      90.940  -9.130  83.137  0.00  0.00           H
ATOM    829  CG  LEU X  50      92.787  -8.329  82.452  0.00  0.00           C
ATOM    830  HG  LEU X  50      93.371  -9.267  82.342  0.00  0.00           H
ATOM    831  CD1 LEU X  50      93.189  -7.265  81.460  0.00  0.00           C
ATOM    832 HD11 LEU X  50      94.296  -7.178  81.495  0.00  0.00           H
ATOM    833 HD12 LEU X  50      92.950  -7.477  80.396  0.00  0.00           H
ATOM    834 HD13 LEU X  50      92.707  -6.305  81.744  0.00  0.00           H
ATOM    835  CD2 LEU X  50      93.001  -7.927  83.860  0.00  0.00           C
ATOM    836 HD21 LEU X  50      92.327  -7.096  84.160  0.00  0.00           H
ATOM    837 HD22 LEU X  50      92.860  -8.754  84.590  0.00  0.00           H
ATOM    838 HD23 LEU X  50      94.018  -7.485  83.924  0.00  0.00           H
ATOM    839  C   LEU X  50      91.532 -10.464  80.607  0.00  0.00           C
ATOM    840  O   LEU X  50      92.502 -10.456  79.844  0.00  0.00           O
ATOM    841  N   GLN X  51      90.984 -11.591  81.057  0.00  0.00           N
ATOM    842  HN  GLN X  51      90.204 -11.623  81.676  0.00  0.00           H
ATOM    843  CA  GLN X  51      91.499 -12.854  80.604  0.00  0.00           C
ATOM    844  HA  GLN X  51      92.500 -13.077  80.943  0.00  0.00           H
ATOM    845  CB  GLN X  51      90.659 -14.017  81.317  0.00  0.00           C
ATOM    846  HB1 GLN X  51      89.605 -13.693  81.452  0.00  0.00           H
ATOM    847  HB2 GLN X  51      90.716 -15.060  80.937  0.00  0.00           H
ATOM    848  CG  GLN X  51      91.183 -14.099  82.778  0.00  0.00           C
ATOM    849  HG1 GLN X  51      92.280 -14.268  82.730  0.00  0.00           H
ATOM    850  HG2 GLN X  51      90.927 -13.123  83.242  0.00  0.00           H
ATOM    851  CD  GLN X  51      90.514 -15.150  83.603  0.00  0.00           C
ATOM    852  OE1 GLN X  51      89.312 -15.260  83.730  0.00  0.00           O
ATOM    853  NE2 GLN X  51      91.372 -16.072  84.192  0.00  0.00           N
ATOM    854 HE21 GLN X  51      92.353 -15.916  84.078  0.00  0.00           H
ATOM    855 HE22 GLN X  51      90.958 -16.828  84.699  0.00  0.00           H
ATOM    856  C   GLN X  51      91.457 -13.171  79.155  0.00  0.00           C
ATOM    857  O   GLN X  51      92.473 -13.686  78.653  0.00  0.00           O
ATOM    858  N   SER X  52      90.331 -12.832  78.433  0.00  0.00           N
ATOM    859  HN  SER X  52      89.687 -12.189  78.841  0.00  0.00           H
ATOM    860  CA  SER X  52      90.254 -12.911  77.009  0.00  0.00           C
ATOM    861  HA  SER X  52      90.459 -13.934  76.729  0.00  0.00           H
ATOM    862  CB  SER X  52      88.829 -12.466  76.542  0.00  0.00           C
ATOM    863  HB1 SER X  52      88.691 -11.373  76.685  0.00  0.00           H
ATOM    864  HB2 SER X  52      88.729 -12.803  75.488  0.00  0.00           H
ATOM    865  OG  SER X  52      87.774 -13.129  77.246  0.00  0.00           O
ATOM    866  HG1 SER X  52      87.644 -12.653  78.070  0.00  0.00           H
ATOM    867  C   SER X  52      91.281 -12.141  76.270  0.00  0.00           C
ATOM    868  O   SER X  52      91.841 -12.585  75.265  0.00  0.00           O
ATOM    869  N   LEU X  53      91.505 -10.872  76.686  0.00  0.00           N
ATOM    870  HN  LEU X  53      90.984 -10.467  77.433  0.00  0.00           H
ATOM    871  CA  LEU X  53      92.420 -10.040  76.043  0.00  0.00           C
ATOM    872  HA  LEU X  53      92.268 -10.055  74.974  0.00  0.00           H
ATOM    873  CB  LEU X  53      92.380  -8.566  76.632  0.00  0.00           C
ATOM    874  HB1 LEU X  53      92.146  -8.576  77.717  0.00  0.00           H
ATOM    875  HB2 LEU X  53      93.421  -8.177  76.609  0.00  0.00           H
ATOM    876  CG  LEU X  53      91.530  -7.530  75.944  0.00  0.00           C
ATOM    877  HG  LEU X  53      90.524  -7.995  75.860  0.00  0.00           H
ATOM    878  CD1 LEU X  53      91.366  -6.201  76.757  0.00  0.00           C
ATOM    879 HD11 LEU X  53      92.358  -5.706  76.831  0.00  0.00           H
ATOM    880 HD12 LEU X  53      90.560  -5.513  76.424  0.00  0.00           H
ATOM    881 HD13 LEU X  53      91.153  -6.544  77.792  0.00  0.00           H
ATOM    882  CD2 LEU X  53      92.013  -7.229  74.534  0.00  0.00           C
ATOM    883 HD21 LEU X  53      91.715  -8.048  73.845  0.00  0.00           H
ATOM    884 HD22 LEU X  53      91.675  -6.234  74.173  0.00  0.00           H
ATOM    885 HD23 LEU X  53      93.121  -7.312  74.517  0.00  0.00           H
ATOM    886  C   LEU X  53      93.778 -10.540  76.056  0.00  0.00           C
ATOM    887  O   LEU X  53      94.511 -10.499  75.091  0.00  0.00           O
ATOM    888  N   GLU X  54      94.153 -11.102  77.219  0.00  0.00           N
ATOM    889  HN  GLU X  54      93.588 -11.053  78.039  0.00  0.00           H
ATOM    890  CA  GLU X  54      95.401 -11.783  77.264  0.00  0.00           C
ATOM    891  HA  GLU X  54      96.154 -11.090  76.919  0.00  0.00           H
ATOM    892  CB  GLU X  54      95.835 -12.269  78.665  0.00  0.00           C
ATOM    893  HB1 GLU X  54      95.096 -12.883  79.223  0.00  0.00           H
ATOM    894  HB2 GLU X  54      96.709 -12.953  78.718  0.00  0.00           H
ATOM    895  CG  GLU X  54      96.118 -11.150  79.624  0.00  0.00           C
ATOM    896  HG1 GLU X  54      96.882 -10.417  79.284  0.00  0.00           H
ATOM    897  HG2 GLU X  54      95.189 -10.582  79.845  0.00  0.00           H
ATOM    898  CD  GLU X  54      96.608 -11.669  81.010  0.00  0.00           C
ATOM    899  OE1 GLU X  54      95.720 -11.669  81.909  0.00  0.00           O
ATOM    900  OE2 GLU X  54      97.839 -12.036  81.098  0.00  0.00           O
ATOM    901  C   GLU X  54      95.585 -12.967  76.346  0.00  0.00           C
ATOM    902  O   GLU X  54      96.619 -13.079  75.674  0.00  0.00           O
ATOM    903  N   ASP X  55      94.517 -13.813  76.206  0.00  0.00           N
ATOM    904  HN  ASP X  55      93.821 -13.799  76.920  0.00  0.00           H
ATOM    905  CA  ASP X  55      94.360 -14.945  75.306  0.00  0.00           C
ATOM    906  HA  ASP X  55      95.234 -15.571  75.412  0.00  0.00           H
ATOM    907  CB  ASP X  55      93.024 -15.669  75.658  0.00  0.00           C
ATOM    908  HB1 ASP X  55      92.846 -15.553  76.748  0.00  0.00           H
ATOM    909  HB2 ASP X  55      92.200 -15.188  75.089  0.00  0.00           H
ATOM    910  CG  ASP X  55      92.882 -17.089  75.291  0.00  0.00           C
ATOM    911  OD1 ASP X  55      91.717 -17.626  75.297  0.00  0.00           O
ATOM    912  OD2 ASP X  55      93.890 -17.814  75.088  0.00  0.00           O
ATOM    913  C   ASP X  55      94.415 -14.489  73.777  0.00  0.00           C
ATOM    914  O   ASP X  55      95.168 -15.010  73.003  0.00  0.00           O
ATOM    915  N   LEU X  56      93.721 -13.441  73.410  0.00  0.00           N
ATOM    916  HN  LEU X  56      93.012 -13.212  74.074  0.00  0.00           H
ATOM    917  CA  LEU X  56      93.708 -12.879  72.095  0.00  0.00           C
ATOM    918  HA  LEU X  56      93.615 -13.737  71.446  0.00  0.00           H
ATOM    919  CB  LEU X  56      92.675 -11.760  71.873  0.00  0.00           C
ATOM    920  HB1 LEU X  56      91.751 -12.192  72.313  0.00  0.00           H
ATOM    921  HB2 LEU X  56      92.963 -10.947  72.573  0.00  0.00           H
ATOM    922  CG  LEU X  56      92.584 -11.085  70.463  0.00  0.00           C
ATOM    923  HG  LEU X  56      93.511 -10.546  70.173  0.00  0.00           H
ATOM    924  CD1 LEU X  56      92.282 -12.149  69.378  0.00  0.00           C
ATOM    925 HD11 LEU X  56      92.275 -11.615  68.404  0.00  0.00           H
ATOM    926 HD12 LEU X  56      93.101 -12.891  69.256  0.00  0.00           H
ATOM    927 HD13 LEU X  56      91.376 -12.771  69.542  0.00  0.00           H
ATOM    928  CD2 LEU X  56      91.422  -9.982  70.284  0.00  0.00           C
ATOM    929 HD21 LEU X  56      91.215  -9.778  69.211  0.00  0.00           H
ATOM    930 HD22 LEU X  56      90.457 -10.249  70.767  0.00  0.00           H
ATOM    931 HD23 LEU X  56      91.854  -9.035  70.674  0.00  0.00           H
ATOM    932  C   LEU X  56      95.127 -12.360  71.560  0.00  0.00           C
ATOM    933  O   LEU X  56      95.556 -12.518  70.422  0.00  0.00           O
ATOM    934  N   HSD X  57      95.821 -11.610  72.462  0.00  0.00           N
ATOM    935  HN  HSD X  57      95.490 -11.407  73.380  0.00  0.00           H
ATOM    936  CA  HSD X  57      97.189 -11.268  72.318  0.00  0.00           C
ATOM    937  HA  HSD X  57      97.328 -10.635  71.454  0.00  0.00           H
ATOM    938  CB  HSD X  57      97.610 -10.498  73.651  0.00  0.00           C
ATOM    939  HB1 HSD X  57      96.927  -9.639  73.822  0.00  0.00           H
ATOM    940  HB2 HSD X  57      97.348 -11.159  74.505  0.00  0.00           H
ATOM    941  ND1 HSD X  57      99.225  -8.541  73.326  0.00  0.00           N
ATOM    942  HD1 HSD X  57      98.513  -7.844  73.402  0.00  0.00           H
ATOM    943  CG  HSD X  57      98.985  -9.906  73.449  0.00  0.00           C
ATOM    944  CE1 HSD X  57     100.540  -8.283  73.493  0.00  0.00           C
ATOM    945  HE1 HSD X  57     100.967  -7.286  73.607  0.00  0.00           H
ATOM    946  NE2 HSD X  57     101.142  -9.420  73.821  0.00  0.00           N
ATOM    947  CD2 HSD X  57     100.198 -10.419  73.753  0.00  0.00           C
ATOM    948  HD2 HSD X  57     100.402 -11.436  74.064  0.00  0.00           H
ATOM    949  C   HSD X  57      98.098 -12.475  72.198  0.00  0.00           C
ATOM    950  O   HSD X  57      98.891 -12.571  71.259  0.00  0.00           O
ATOM    951  N   LYS X  58      98.056 -13.517  73.056  0.00  0.00           N
ATOM    952  HN  LYS X  58      97.547 -13.472  73.912  0.00  0.00           H
ATOM    953  CA  LYS X  58      98.912 -14.660  72.910  0.00  0.00           C
ATOM    954  HA  LYS X  58      99.882 -14.188  72.847  0.00  0.00           H
ATOM    955  CB  LYS X  58      98.976 -15.545  74.252  0.00  0.00           C
ATOM    956  HB1 LYS X  58      99.975 -16.005  74.405  0.00  0.00           H
ATOM    957  HB2 LYS X  58      98.712 -14.939  75.145  0.00  0.00           H
ATOM    958  CG  LYS X  58      97.978 -16.748  74.189  0.00  0.00           C
ATOM    959  HG1 LYS X  58      96.986 -16.393  73.836  0.00  0.00           H
ATOM    960  HG2 LYS X  58      98.389 -17.419  73.404  0.00  0.00           H
ATOM    961  CD  LYS X  58      97.740 -17.461  75.499  0.00  0.00           C
ATOM    962  HD1 LYS X  58      98.620 -17.397  76.175  0.00  0.00           H
ATOM    963  HD2 LYS X  58      97.015 -16.884  76.113  0.00  0.00           H
ATOM    964  CE  LYS X  58      97.265 -18.962  75.368  0.00  0.00           C
ATOM    965  HE1 LYS X  58      98.103 -19.621  75.056  0.00  0.00           H
ATOM    966  HE2 LYS X  58      96.890 -19.216  76.383  0.00  0.00           H
ATOM    967  NZ  LYS X  58      96.135 -19.090  74.506  0.00  0.00           N
ATOM    968  HZ1 LYS X  58      96.241 -18.367  73.765  0.00  0.00           H
ATOM    969  HZ2 LYS X  58      96.085 -20.058  74.129  0.00  0.00           H
ATOM    970  HZ3 LYS X  58      95.265 -18.782  74.987  0.00  0.00           H
ATOM    971  C   LYS X  58      98.605 -15.507  71.659  0.00  0.00           C
ATOM    972  O   LYS X  58      99.480 -15.927  70.972  0.00  0.00           O
ATOM    973  N   ASN X  59      97.330 -15.721  71.266  0.00  0.00           N
ATOM    974  HN  ASN X  59      96.615 -15.357  71.858  0.00  0.00           H
ATOM    975  CA  ASN X  59      96.890 -16.362  70.090  0.00  0.00           C
ATOM    976  HA  ASN X  59      97.515 -17.224  69.906  0.00  0.00           H
ATOM    977  CB  ASN X  59      95.374 -16.665  70.207  0.00  0.00           C
ATOM    978  HB1 ASN X  59      94.865 -15.733  70.533  0.00  0.00           H
ATOM    979  HB2 ASN X  59      94.958 -17.016  69.238  0.00  0.00           H
ATOM    980  CG  ASN X  59      95.160 -17.693  71.327  0.00  0.00           C
ATOM    981  OD1 ASN X  59      96.108 -18.492  71.644  0.00  0.00           O
ATOM    982  ND2 ASN X  59      93.904 -17.666  71.905  0.00  0.00           N
ATOM    983 HD21 ASN X  59      93.691 -18.392  72.558  0.00  0.00           H
ATOM    984 HD22 ASN X  59      93.390 -16.831  71.710  0.00  0.00           H
ATOM    985  C   ASN X  59      97.266 -15.582  68.808  0.00  0.00           C
ATOM    986  O   ASN X  59      97.713 -16.157  67.801  0.00  0.00           O
ATOM    987  N   LEU X  60      97.219 -14.155  68.731  0.00  0.00           N
ATOM    988  HN  LEU X  60      96.862 -13.733  69.560  0.00  0.00           H
ATOM    989  CA  LEU X  60      97.847 -13.337  67.678  0.00  0.00           C
ATOM    990  HA  LEU X  60      97.436 -13.797  66.792  0.00  0.00           H
ATOM    991  CB  LEU X  60      97.296 -11.853  67.596  0.00  0.00           C
ATOM    992  HB1 LEU X  60      97.472 -11.480  68.628  0.00  0.00           H
ATOM    993  HB2 LEU X  60      97.893 -11.209  66.916  0.00  0.00           H
ATOM    994  CG  LEU X  60      95.797 -11.778  67.152  0.00  0.00           C
ATOM    995  HG  LEU X  60      95.178 -12.392  67.840  0.00  0.00           H
ATOM    996  CD1 LEU X  60      95.278 -10.305  67.271  0.00  0.00           C
ATOM    997 HD11 LEU X  60      95.617  -9.884  68.241  0.00  0.00           H
ATOM    998 HD12 LEU X  60      95.726  -9.661  66.484  0.00  0.00           H
ATOM    999 HD13 LEU X  60      94.170 -10.246  67.323  0.00  0.00           H
ATOM   1000  CD2 LEU X  60      95.494 -12.267  65.760  0.00  0.00           C
ATOM   1001 HD21 LEU X  60      96.019 -11.850  64.875  0.00  0.00           H
ATOM   1002 HD22 LEU X  60      95.581 -13.371  65.848  0.00  0.00           H
ATOM   1003 HD23 LEU X  60      94.408 -12.126  65.577  0.00  0.00           H
ATOM   1004  C   LEU X  60      99.354 -13.405  67.561  0.00  0.00           C
ATOM   1005  O   LEU X  60      99.914 -13.489  66.472  0.00  0.00           O
ATOM   1006  N   CYS X  61      99.943 -13.472  68.749  0.00  0.00           N
ATOM   1007  HN  CYS X  61      99.475 -13.332  69.618  0.00  0.00           H
ATOM   1008  CA  CYS X  61     101.419 -13.685  68.919  0.00  0.00           C
ATOM   1009  HA  CYS X  61     101.945 -13.003  68.267  0.00  0.00           H
ATOM   1010  CB  CYS X  61     101.986 -13.375  70.307  0.00  0.00           C
ATOM   1011  HB1 CYS X  61     101.382 -13.850  71.109  0.00  0.00           H
ATOM   1012  HB2 CYS X  61     103.004 -13.819  70.353  0.00  0.00           H
ATOM   1013  SG  CYS X  61     102.098 -11.564  70.564  0.00  0.00           S
ATOM   1014  HG1 CYS X  61     101.007 -11.493  71.313  0.00  0.00           H
ATOM   1015  C   CYS X  61     101.759 -15.020  68.374  0.00  0.00           C
ATOM   1016  O   CYS X  61     102.625 -15.093  67.545  0.00  0.00           O
ATOM   1017  N   GLN X  62     101.002 -16.108  68.715  0.00  0.00           N
ATOM   1018  HN  GLN X  62     100.254 -16.071  69.373  0.00  0.00           H
ATOM   1019  CA  GLN X  62     101.186 -17.385  67.982  0.00  0.00           C
ATOM   1020  HA  GLN X  62     102.251 -17.513  68.110  0.00  0.00           H
ATOM   1021  CB  GLN X  62     100.269 -18.421  68.685  0.00  0.00           C
ATOM   1022  HB1 GLN X  62     100.476 -18.586  69.764  0.00  0.00           H
ATOM   1023  HB2 GLN X  62      99.247 -18.000  68.792  0.00  0.00           H
ATOM   1024  CG  GLN X  62      99.837 -19.704  67.903  0.00  0.00           C
ATOM   1025  HG1 GLN X  62      98.935 -20.128  68.394  0.00  0.00           H
ATOM   1026  HG2 GLN X  62      99.672 -19.461  66.831  0.00  0.00           H
ATOM   1027  CD  GLN X  62     100.966 -20.724  68.013  0.00  0.00           C
ATOM   1028  OE1 GLN X  62     100.928 -21.542  68.955  0.00  0.00           O
ATOM   1029  NE2 GLN X  62     101.870 -20.826  66.961  0.00  0.00           N
ATOM   1030 HE21 GLN X  62     102.418 -21.661  66.904  0.00  0.00           H
ATOM   1031 HE22 GLN X  62     101.833 -20.100  66.274  0.00  0.00           H
ATOM   1032  C   GLN X  62     101.060 -17.312  66.455  0.00  0.00           C
ATOM   1033  O   GLN X  62     101.896 -17.999  65.825  0.00  0.00           O
ATOM   1034  N   LEU X  63     100.119 -16.537  65.854  0.00  0.00           N
ATOM   1035  HN  LEU X  63      99.591 -15.952  66.464  0.00  0.00           H
ATOM   1036  CA  LEU X  63      99.895 -16.515  64.388  0.00  0.00           C
ATOM   1037  HA  LEU X  63     100.143 -17.478  63.965  0.00  0.00           H
ATOM   1038  CB  LEU X  63      98.388 -16.258  64.142  0.00  0.00           C
ATOM   1039  HB1 LEU X  63      98.158 -15.474  64.895  0.00  0.00           H
ATOM   1040  HB2 LEU X  63      98.253 -15.916  63.094  0.00  0.00           H
ATOM   1041  CG  LEU X  63      97.394 -17.391  64.339  0.00  0.00           C
ATOM   1042  HG  LEU X  63      97.711 -17.985  65.222  0.00  0.00           H
ATOM   1043  CD1 LEU X  63      95.988 -16.905  64.683  0.00  0.00           C
ATOM   1044 HD11 LEU X  63      95.570 -16.500  63.737  0.00  0.00           H
ATOM   1045 HD12 LEU X  63      95.420 -17.831  64.917  0.00  0.00           H
ATOM   1046 HD13 LEU X  63      96.097 -16.104  65.445  0.00  0.00           H
ATOM   1047  CD2 LEU X  63      97.263 -18.293  63.015  0.00  0.00           C
ATOM   1048 HD21 LEU X  63      96.556 -19.145  63.107  0.00  0.00           H
ATOM   1049 HD22 LEU X  63      96.897 -17.667  62.173  0.00  0.00           H
ATOM   1050 HD23 LEU X  63      98.289 -18.665  62.806  0.00  0.00           H
ATOM   1051  C   LEU X  63     100.791 -15.587  63.653  0.00  0.00           C
ATOM   1052  O   LEU X  63     100.871 -15.503  62.473  0.00  0.00           O
ATOM   1053  N   GLY X  64     101.703 -14.850  64.355  0.00  0.00           N
ATOM   1054  HN  GLY X  64     101.780 -14.932  65.345  0.00  0.00           H
ATOM   1055  CA  GLY X  64     102.681 -13.950  63.704  0.00  0.00           C
ATOM   1056  HA1 GLY X  64     102.838 -14.204  62.666  0.00  0.00           H
ATOM   1057  HA2 GLY X  64     103.567 -13.932  64.321  0.00  0.00           H
ATOM   1058  C   GLY X  64     102.273 -12.516  63.740  0.00  0.00           C
ATOM   1059  O   GLY X  64     102.639 -11.867  62.769  0.00  0.00           O
ATOM   1060  N   SER X  65     101.582 -12.011  64.776  0.00  0.00           N
ATOM   1061  HN  SER X  65     101.255 -12.588  65.521  0.00  0.00           H
ATOM   1062  CA  SER X  65     101.216 -10.563  64.963  0.00  0.00           C
ATOM   1063  HA  SER X  65     102.017  -9.973  64.542  0.00  0.00           H
ATOM   1064  CB  SER X  65      99.820 -10.239  64.273  0.00  0.00           C
ATOM   1065  HB1 SER X  65      99.854 -10.727  63.276  0.00  0.00           H
ATOM   1066  HB2 SER X  65      98.967 -10.787  64.728  0.00  0.00           H
ATOM   1067  OG  SER X  65      99.674  -8.866  64.132  0.00  0.00           O
ATOM   1068  HG1 SER X  65      99.191  -8.741  63.312  0.00  0.00           H
ATOM   1069  C   SER X  65     101.223 -10.196  66.378  0.00  0.00           C
ATOM   1070  O   SER X  65     101.703 -10.908  67.259  0.00  0.00           O
ATOM   1071  N   CYS X  66     100.681  -8.973  66.667  0.00  0.00           N
ATOM   1072  HN  CYS X  66     100.234  -8.445  65.949  0.00  0.00           H
ATOM   1073  CA  CYS X  66     100.484  -8.516  68.014  0.00  0.00           C
ATOM   1074  HA  CYS X  66     100.423  -9.339  68.711  0.00  0.00           H
ATOM   1075  CB  CYS X  66     101.733  -7.632  68.568  0.00  0.00           C
ATOM   1076  HB1 CYS X  66     102.654  -8.084  68.142  0.00  0.00           H
ATOM   1077  HB2 CYS X  66     101.647  -6.632  68.094  0.00  0.00           H
ATOM   1078  SG  CYS X  66     101.816  -7.540  70.414  0.00  0.00           S
ATOM   1079  HG1 CYS X  66     100.618  -7.080  70.746  0.00  0.00           H
ATOM   1080  C   CYS X  66      99.203  -7.640  68.000  0.00  0.00           C
ATOM   1081  O   CYS X  66      99.068  -6.690  67.252  0.00  0.00           O
ATOM   1082  N   LEU X  67      98.213  -7.899  68.851  0.00  0.00           N
ATOM   1083  HN  LEU X  67      98.356  -8.796  69.261  0.00  0.00           H
ATOM   1084  CA  LEU X  67      97.207  -6.975  69.224  0.00  0.00           C
ATOM   1085  HA  LEU X  67      96.595  -6.731  68.368  0.00  0.00           H
ATOM   1086  CB  LEU X  67      96.193  -7.644  70.182  0.00  0.00           C
ATOM   1087  HB1 LEU X  67      95.940  -8.642  69.765  0.00  0.00           H
ATOM   1088  HB2 LEU X  67      96.792  -7.890  71.085  0.00  0.00           H
ATOM   1089  CG  LEU X  67      94.924  -6.951  70.608  0.00  0.00           C
ATOM   1090  HG  LEU X  67      95.101  -5.887  70.875  0.00  0.00           H
ATOM   1091  CD1 LEU X  67      93.953  -7.006  69.463  0.00  0.00           C
ATOM   1092 HD11 LEU X  67      92.917  -7.187  69.820  0.00  0.00           H
ATOM   1093 HD12 LEU X  67      94.020  -6.026  68.944  0.00  0.00           H
ATOM   1094 HD13 LEU X  67      94.166  -7.791  68.707  0.00  0.00           H
ATOM   1095  CD2 LEU X  67      94.300  -7.728  71.829  0.00  0.00           C
ATOM   1096 HD21 LEU X  67      95.021  -7.725  72.673  0.00  0.00           H
ATOM   1097 HD22 LEU X  67      93.357  -7.240  72.158  0.00  0.00           H
ATOM   1098 HD23 LEU X  67      94.057  -8.736  71.430  0.00  0.00           H
ATOM   1099  C   LEU X  67      97.625  -5.661  69.886  0.00  0.00           C
ATOM   1100  O   LEU X  67      98.434  -5.622  70.828  0.00  0.00           O
ATOM   1101  N   LEU X  68      96.999  -4.581  69.390  0.00  0.00           N
ATOM   1102  HN  LEU X  68      96.528  -4.733  68.525  0.00  0.00           H
ATOM   1103  CA  LEU X  68      97.044  -3.295  69.952  0.00  0.00           C
ATOM   1104  HA  LEU X  68      97.849  -3.283  70.671  0.00  0.00           H
ATOM   1105  CB  LEU X  68      97.345  -2.220  68.910  0.00  0.00           C
ATOM   1106  HB1 LEU X  68      96.514  -2.347  68.184  0.00  0.00           H
ATOM   1107  HB2 LEU X  68      97.242  -1.225  69.394  0.00  0.00           H
ATOM   1108  CG  LEU X  68      98.711  -2.331  68.174  0.00  0.00           C
ATOM   1109  HG  LEU X  68      98.780  -3.269  67.583  0.00  0.00           H
ATOM   1110  CD1 LEU X  68      98.925  -1.187  67.178  0.00  0.00           C
ATOM   1111 HD11 LEU X  68      98.282  -1.321  66.282  0.00  0.00           H
ATOM   1112 HD12 LEU X  68      98.777  -0.221  67.705  0.00  0.00           H
ATOM   1113 HD13 LEU X  68     100.003  -1.166  66.909  0.00  0.00           H
ATOM   1114  CD2 LEU X  68      99.904  -2.310  69.192  0.00  0.00           C
ATOM   1115 HD21 LEU X  68      99.927  -1.469  69.917  0.00  0.00           H
ATOM   1116 HD22 LEU X  68      99.750  -3.307  69.658  0.00  0.00           H
ATOM   1117 HD23 LEU X  68     100.878  -2.351  68.659  0.00  0.00           H
ATOM   1118  C   LEU X  68      95.737  -2.937  70.588  0.00  0.00           C
ATOM   1119  O   LEU X  68      94.683  -2.928  69.960  0.00  0.00           O
ATOM   1120  N   VAL X  69      95.735  -2.772  71.989  0.00  0.00           N
ATOM   1121  HN  VAL X  69      96.455  -3.008  72.637  0.00  0.00           H
ATOM   1122  CA  VAL X  69      94.487  -2.360  72.615  0.00  0.00           C
ATOM   1123  HA  VAL X  69      93.671  -2.702  71.996  0.00  0.00           H
ATOM   1124  CB  VAL X  69      94.425  -3.050  73.977  0.00  0.00           C
ATOM   1125  HB  VAL X  69      95.321  -2.751  74.563  0.00  0.00           H
ATOM   1126  CG1 VAL X  69      93.118  -2.645  74.700  0.00  0.00           C
ATOM   1127 HG11 VAL X  69      92.387  -2.955  73.924  0.00  0.00           H
ATOM   1128 HG12 VAL X  69      92.972  -3.246  75.623  0.00  0.00           H
ATOM   1129 HG13 VAL X  69      93.071  -1.539  74.801  0.00  0.00           H
ATOM   1130  CG2 VAL X  69      94.520  -4.604  73.831  0.00  0.00           C
ATOM   1131 HG21 VAL X  69      95.491  -4.866  73.360  0.00  0.00           H
ATOM   1132 HG22 VAL X  69      94.621  -4.989  74.868  0.00  0.00           H
ATOM   1133 HG23 VAL X  69      93.657  -4.977  73.239  0.00  0.00           H
ATOM   1134  C   VAL X  69      94.502  -0.863  72.879  0.00  0.00           C
ATOM   1135  O   VAL X  69      95.392  -0.402  73.518  0.00  0.00           O
ATOM   1136  N   ILE X  70      93.487  -0.148  72.429  0.00  0.00           N
ATOM   1137  HN  ILE X  70      92.688  -0.459  71.920  0.00  0.00           H
ATOM   1138  CA  ILE X  70      93.328   1.303  72.743  0.00  0.00           C
ATOM   1139  HA  ILE X  70      94.256   1.688  73.138  0.00  0.00           H
ATOM   1140  CB  ILE X  70      93.099   2.238  71.499  0.00  0.00           C
ATOM   1141  HB  ILE X  70      92.132   1.975  71.020  0.00  0.00           H
ATOM   1142  CG2 ILE X  70      93.086   3.722  72.074  0.00  0.00           C
ATOM   1143 HG21 ILE X  70      92.233   3.911  72.760  0.00  0.00           H
ATOM   1144 HG22 ILE X  70      94.049   3.941  72.583  0.00  0.00           H
ATOM   1145 HG23 ILE X  70      92.927   4.409  71.215  0.00  0.00           H
ATOM   1146  CG1 ILE X  70      94.283   2.157  70.514  0.00  0.00           C
ATOM   1147 HG11 ILE X  70      95.263   2.500  70.911  0.00  0.00           H
ATOM   1148 HG12 ILE X  70      94.494   1.070  70.427  0.00  0.00           H
ATOM   1149  CD  ILE X  70      93.899   2.625  69.114  0.00  0.00           C
ATOM   1150  HD1 ILE X  70      94.035   3.724  69.024  0.00  0.00           H
ATOM   1151  HD2 ILE X  70      94.578   2.097  68.411  0.00  0.00           H
ATOM   1152  HD3 ILE X  70      92.888   2.275  68.815  0.00  0.00           H
ATOM   1153  C   ILE X  70      92.164   1.409  73.732  0.00  0.00           C
ATOM   1154  O   ILE X  70      90.971   1.198  73.444  0.00  0.00           O
ATOM   1155  N   GLN X  71      92.475   1.878  74.926  0.00  0.00           N
ATOM   1156  HN  GLN X  71      93.439   1.895  75.180  0.00  0.00           H
ATOM   1157  CA  GLN X  71      91.497   2.024  75.945  0.00  0.00           C
ATOM   1158  HA  GLN X  71      90.585   1.514  75.673  0.00  0.00           H
ATOM   1159  CB  GLN X  71      92.053   1.526  77.296  0.00  0.00           C
ATOM   1160  HB1 GLN X  71      92.761   0.707  77.048  0.00  0.00           H
ATOM   1161  HB2 GLN X  71      92.682   2.260  77.844  0.00  0.00           H
ATOM   1162  CG  GLN X  71      91.017   1.069  78.350  0.00  0.00           C
ATOM   1163  HG1 GLN X  71      90.542   0.149  77.947  0.00  0.00           H
ATOM   1164  HG2 GLN X  71      91.618   0.777  79.237  0.00  0.00           H
ATOM   1165  CD  GLN X  71      89.984   2.071  78.755  0.00  0.00           C
ATOM   1166  OE1 GLN X  71      88.797   1.960  78.461  0.00  0.00           O
ATOM   1167  NE2 GLN X  71      90.470   3.035  79.622  0.00  0.00           N
ATOM   1168 HE21 GLN X  71      89.755   3.530  80.116  0.00  0.00           H
ATOM   1169 HE22 GLN X  71      91.422   2.957  79.918  0.00  0.00           H
ATOM   1170  C   GLN X  71      91.036   3.465  76.135  0.00  0.00           C
ATOM   1171  O   GLN X  71      91.704   4.328  76.773  0.00  0.00           O
ATOM   1172  N   GLY X  72      89.785   3.802  75.698  0.00  0.00           N
ATOM   1173  HN  GLY X  72      89.358   3.032  75.230  0.00  0.00           H
ATOM   1174  CA  GLY X  72      89.144   5.117  75.665  0.00  0.00           C
ATOM   1175  HA1 GLY X  72      89.246   5.545  76.652  0.00  0.00           H
ATOM   1176  HA2 GLY X  72      88.095   4.983  75.445  0.00  0.00           H
ATOM   1177  C   GLY X  72      89.837   6.213  74.831  0.00  0.00           C
ATOM   1178  O   GLY X  72      91.015   6.021  74.420  0.00  0.00           O
ATOM   1179  N   GLU X  73      89.118   7.299  74.538  0.00  0.00           N
ATOM   1180  HN  GLU X  73      88.201   7.418  74.910  0.00  0.00           H
ATOM   1181  CA  GLU X  73      89.481   8.452  73.719  0.00  0.00           C
ATOM   1182  HA  GLU X  73      88.564   8.976  73.491  0.00  0.00           H
ATOM   1183  CB  GLU X  73      90.576   9.414  74.340  0.00  0.00           C
ATOM   1184  HB1 GLU X  73      91.458   8.760  74.511  0.00  0.00           H
ATOM   1185  HB2 GLU X  73      90.831  10.102  73.506  0.00  0.00           H
ATOM   1186  CG  GLU X  73      90.143  10.139  75.628  0.00  0.00           C
ATOM   1187  HG1 GLU X  73      89.077  10.440  75.534  0.00  0.00           H
ATOM   1188  HG2 GLU X  73      90.094   9.439  76.490  0.00  0.00           H
ATOM   1189  CD  GLU X  73      91.110  11.285  75.884  0.00  0.00           C
ATOM   1190  OE1 GLU X  73      90.814  12.148  76.718  0.00  0.00           O
ATOM   1191  OE2 GLU X  73      92.090  11.434  75.065  0.00  0.00           O
ATOM   1192  C   GLU X  73      90.117   7.959  72.327  0.00  0.00           C
ATOM   1193  O   GLU X  73      90.987   8.554  71.779  0.00  0.00           O
ATOM   1194  N   TYR X  74      89.698   6.769  71.850  0.00  0.00           N
ATOM   1195  HN  TYR X  74      88.941   6.320  72.318  0.00  0.00           H
ATOM   1196  CA  TYR X  74      90.212   6.030  70.665  0.00  0.00           C
ATOM   1197  HA  TYR X  74      91.275   5.865  70.762  0.00  0.00           H
ATOM   1198  CB  TYR X  74      89.455   4.655  70.441  0.00  0.00           C
ATOM   1199  HB1 TYR X  74      89.765   4.339  69.422  0.00  0.00           H
ATOM   1200  HB2 TYR X  74      89.773   3.940  71.229  0.00  0.00           H
ATOM   1201  CG  TYR X  74      87.932   4.737  70.386  0.00  0.00           C
ATOM   1202  CD1 TYR X  74      87.204   4.866  69.226  0.00  0.00           C
ATOM   1203  HD1 TYR X  74      87.729   4.780  68.286  0.00  0.00           H
ATOM   1204  CE1 TYR X  74      85.801   4.906  69.252  0.00  0.00           C
ATOM   1205  HE1 TYR X  74      85.179   5.098  68.390  0.00  0.00           H
ATOM   1206  CZ  TYR X  74      85.101   4.917  70.471  0.00  0.00           C
ATOM   1207  OH  TYR X  74      83.717   4.975  70.451  0.00  0.00           O
ATOM   1208  HH  TYR X  74      83.434   4.800  71.352  0.00  0.00           H
ATOM   1209  CD2 TYR X  74      87.242   4.736  71.617  0.00  0.00           C
ATOM   1210  HD2 TYR X  74      87.801   4.630  72.535  0.00  0.00           H
ATOM   1211  CE2 TYR X  74      85.854   4.832  71.665  0.00  0.00           C
ATOM   1212  HE2 TYR X  74      85.368   4.835  72.629  0.00  0.00           H
ATOM   1213  C   TYR X  74      90.196   6.863  69.392  0.00  0.00           C
ATOM   1214  O   TYR X  74      91.059   6.731  68.528  0.00  0.00           O
ATOM   1215  N   GLU X  75      89.206   7.742  69.219  0.00  0.00           N
ATOM   1216  HN  GLU X  75      88.645   8.016  69.996  0.00  0.00           H
ATOM   1217  CA  GLU X  75      89.017   8.628  68.101  0.00  0.00           C
ATOM   1218  HA  GLU X  75      88.916   7.984  67.240  0.00  0.00           H
ATOM   1219  CB  GLU X  75      87.678   9.418  68.316  0.00  0.00           C
ATOM   1220  HB1 GLU X  75      87.944  10.034  69.202  0.00  0.00           H
ATOM   1221  HB2 GLU X  75      87.453  10.025  67.413  0.00  0.00           H
ATOM   1222  CG  GLU X  75      86.406   8.561  68.617  0.00  0.00           C
ATOM   1223  HG1 GLU X  75      86.235   7.838  67.791  0.00  0.00           H
ATOM   1224  HG2 GLU X  75      86.596   7.939  69.517  0.00  0.00           H
ATOM   1225  CD  GLU X  75      85.106   9.372  68.837  0.00  0.00           C
ATOM   1226  OE1 GLU X  75      84.541   9.845  67.863  0.00  0.00           O
ATOM   1227  OE2 GLU X  75      84.647   9.511  70.017  0.00  0.00           O
ATOM   1228  C   GLU X  75      90.073   9.576  67.773  0.00  0.00           C
ATOM   1229  O   GLU X  75      90.430   9.759  66.586  0.00  0.00           O
ATOM   1230  N   THR X  76      90.676  10.303  68.797  0.00  0.00           N
ATOM   1231  HN  THR X  76      90.299  10.178  69.712  0.00  0.00           H
ATOM   1232  CA  THR X  76      91.885  11.149  68.791  0.00  0.00           C
ATOM   1233  HA  THR X  76      91.737  11.884  68.014  0.00  0.00           H
ATOM   1234  CB  THR X  76      91.971  12.006  70.118  0.00  0.00           C
ATOM   1235  HB  THR X  76      92.047  11.314  70.984  0.00  0.00           H
ATOM   1236  OG1 THR X  76      90.773  12.767  70.201  0.00  0.00           O
ATOM   1237  HG1 THR X  76      90.074  12.111  70.244  0.00  0.00           H
ATOM   1238  CG2 THR X  76      93.176  12.802  70.355  0.00  0.00           C
ATOM   1239 HG21 THR X  76      93.255  13.094  71.424  0.00  0.00           H
ATOM   1240 HG22 THR X  76      94.088  12.186  70.203  0.00  0.00           H
ATOM   1241 HG23 THR X  76      93.252  13.692  69.694  0.00  0.00           H
ATOM   1242  C   THR X  76      93.100  10.332  68.613  0.00  0.00           C
ATOM   1243  O   THR X  76      93.986  10.768  67.878  0.00  0.00           O
ATOM   1244  N   VAL X  77      93.191   9.096  69.148  0.00  0.00           N
ATOM   1245  HN  VAL X  77      92.473   8.750  69.745  0.00  0.00           H
ATOM   1246  CA  VAL X  77      94.283   8.155  68.865  0.00  0.00           C
ATOM   1247  HA  VAL X  77      95.198   8.680  69.096  0.00  0.00           H
ATOM   1248  CB  VAL X  77      94.190   6.901  69.822  0.00  0.00           C
ATOM   1249  HB  VAL X  77      93.288   6.278  69.644  0.00  0.00           H
ATOM   1250  CG1 VAL X  77      95.457   6.130  69.600  0.00  0.00           C
ATOM   1251 HG11 VAL X  77      95.613   5.364  70.390  0.00  0.00           H
ATOM   1252 HG12 VAL X  77      95.486   5.632  68.607  0.00  0.00           H
ATOM   1253 HG13 VAL X  77      96.327   6.818  69.664  0.00  0.00           H
ATOM   1254  CG2 VAL X  77      94.153   7.428  71.293  0.00  0.00           C
ATOM   1255 HG21 VAL X  77      95.018   8.030  71.646  0.00  0.00           H
ATOM   1256 HG22 VAL X  77      93.314   8.113  71.543  0.00  0.00           H
ATOM   1257 HG23 VAL X  77      94.092   6.576  72.003  0.00  0.00           H
ATOM   1258  C   VAL X  77      94.260   7.727  67.364  0.00  0.00           C
ATOM   1259  O   VAL X  77      95.325   7.640  66.708  0.00  0.00           O
ATOM   1260  N   LEU X  78      93.095   7.381  66.768  0.00  0.00           N
ATOM   1261  HN  LEU X  78      92.300   7.160  67.328  0.00  0.00           H
ATOM   1262  CA  LEU X  78      93.083   7.059  65.292  0.00  0.00           C
ATOM   1263  HA  LEU X  78      93.926   6.385  65.263  0.00  0.00           H
ATOM   1264  CB  LEU X  78      91.959   6.079  64.842  0.00  0.00           C
ATOM   1265  HB1 LEU X  78      91.019   6.268  65.403  0.00  0.00           H
ATOM   1266  HB2 LEU X  78      91.605   6.205  63.797  0.00  0.00           H
ATOM   1267  CG  LEU X  78      92.206   4.565  65.080  0.00  0.00           C
ATOM   1268  HG  LEU X  78      93.258   4.334  64.805  0.00  0.00           H
ATOM   1269  CD1 LEU X  78      91.809   4.134  66.483  0.00  0.00           C
ATOM   1270 HD11 LEU X  78      92.366   4.819  67.157  0.00  0.00           H
ATOM   1271 HD12 LEU X  78      90.728   4.185  66.737  0.00  0.00           H
ATOM   1272 HD13 LEU X  78      92.166   3.103  66.694  0.00  0.00           H
ATOM   1273  CD2 LEU X  78      91.276   3.848  64.122  0.00  0.00           C
ATOM   1274 HD21 LEU X  78      90.209   4.060  64.349  0.00  0.00           H
ATOM   1275 HD22 LEU X  78      91.481   4.163  63.076  0.00  0.00           H
ATOM   1276 HD23 LEU X  78      91.488   2.761  64.202  0.00  0.00           H
ATOM   1277  C   LEU X  78      93.367   8.222  64.364  0.00  0.00           C
ATOM   1278  O   LEU X  78      93.950   8.074  63.303  0.00  0.00           O
ATOM   1279  N   ARG X  79      92.941   9.438  64.680  0.00  0.00           N
ATOM   1280  HN  ARG X  79      92.485   9.550  65.560  0.00  0.00           H
ATOM   1281  CA  ARG X  79      93.063  10.657  63.801  0.00  0.00           C
ATOM   1282  HA  ARG X  79      92.646  10.367  62.848  0.00  0.00           H
ATOM   1283  CB  ARG X  79      92.421  11.978  64.308  0.00  0.00           C
ATOM   1284  HB1 ARG X  79      91.327  11.884  64.137  0.00  0.00           H
ATOM   1285  HB2 ARG X  79      92.775  12.039  65.359  0.00  0.00           H
ATOM   1286  CG  ARG X  79      92.870  13.263  63.574  0.00  0.00           C
ATOM   1287  HG1 ARG X  79      93.948  13.478  63.738  0.00  0.00           H
ATOM   1288  HG2 ARG X  79      92.585  13.213  62.502  0.00  0.00           H
ATOM   1289  CD  ARG X  79      92.064  14.477  64.046  0.00  0.00           C
ATOM   1290  HD1 ARG X  79      92.286  15.405  63.478  0.00  0.00           H
ATOM   1291  HD2 ARG X  79      90.981  14.251  64.155  0.00  0.00           H
ATOM   1292  NE  ARG X  79      92.540  14.761  65.455  0.00  0.00           N
ATOM   1293  HE  ARG X  79      93.350  14.253  65.747  0.00  0.00           H
ATOM   1294  CZ  ARG X  79      91.804  15.361  66.396  0.00  0.00           C
ATOM   1295  NH1 ARG X  79      90.749  16.110  66.158  0.00  0.00           N
ATOM   1296 HH11 ARG X  79      90.174  16.441  66.906  0.00  0.00           H
ATOM   1297 HH12 ARG X  79      90.520  16.446  65.245  0.00  0.00           H
ATOM   1298  NH2 ARG X  79      92.229  15.188  67.668  0.00  0.00           N
ATOM   1299 HH21 ARG X  79      92.009  16.029  68.163  0.00  0.00           H
ATOM   1300 HH22 ARG X  79      93.154  14.818  67.754  0.00  0.00           H
ATOM   1301  C   ARG X  79      94.568  10.991  63.421  0.00  0.00           C
ATOM   1302  O   ARG X  79      94.971  11.249  62.265  0.00  0.00           O
ATOM   1303  N   ASP X  80      95.428  10.957  64.414  0.00  0.00           N
ATOM   1304  HN  ASP X  80      95.073  10.885  65.343  0.00  0.00           H
ATOM   1305  CA  ASP X  80      96.876  11.255  64.271  0.00  0.00           C
ATOM   1306  HA  ASP X  80      97.088  11.986  63.505  0.00  0.00           H
ATOM   1307  CB  ASP X  80      97.354  11.617  65.700  0.00  0.00           C
ATOM   1308  HB1 ASP X  80      96.678  11.090  66.407  0.00  0.00           H
ATOM   1309  HB2 ASP X  80      98.421  11.325  65.812  0.00  0.00           H
ATOM   1310  CG  ASP X  80      97.154  13.088  65.922  0.00  0.00           C
ATOM   1311  OD1 ASP X  80      97.331  13.860  64.995  0.00  0.00           O
ATOM   1312  OD2 ASP X  80      97.023  13.509  67.088  0.00  0.00           O
ATOM   1313  C   ASP X  80      97.622  10.019  63.785  0.00  0.00           C
ATOM   1314  O   ASP X  80      98.790  10.151  63.376  0.00  0.00           O
ATOM   1315  N   HSD X  81      97.002   8.837  63.871  0.00  0.00           N
ATOM   1316  HN  HSD X  81      96.156   8.718  64.386  0.00  0.00           H
ATOM   1317  CA  HSD X  81      97.654   7.613  63.393  0.00  0.00           C
ATOM   1318  HA  HSD X  81      98.677   7.859  63.148  0.00  0.00           H
ATOM   1319  CB  HSD X  81      97.735   6.650  64.577  0.00  0.00           C
ATOM   1320  HB1 HSD X  81      96.750   6.345  64.990  0.00  0.00           H
ATOM   1321  HB2 HSD X  81      98.244   5.719  64.247  0.00  0.00           H
ATOM   1322  ND1 HSD X  81      98.110   7.509  67.008  0.00  0.00           N
ATOM   1323  HD1 HSD X  81      97.126   7.465  67.182  0.00  0.00           H
ATOM   1324  CG  HSD X  81      98.610   7.070  65.769  0.00  0.00           C
ATOM   1325  CE1 HSD X  81      99.211   7.506  67.837  0.00  0.00           C
ATOM   1326  HE1 HSD X  81      99.117   7.712  68.903  0.00  0.00           H
ATOM   1327  NE2 HSD X  81     100.320   7.138  67.188  0.00  0.00           N
ATOM   1328  CD2 HSD X  81      99.930   6.817  65.920  0.00  0.00           C
ATOM   1329  HD2 HSD X  81     100.682   6.456  65.229  0.00  0.00           H
ATOM   1330  C   HSD X  81      97.040   6.933  62.199  0.00  0.00           C
ATOM   1331  O   HSD X  81      97.316   5.742  62.059  0.00  0.00           O
ATOM   1332  N   ILE X  82      96.158   7.559  61.352  0.00  0.00           N
ATOM   1333  HN  ILE X  82      95.910   8.495  61.590  0.00  0.00           H
ATOM   1334  CA  ILE X  82      95.533   6.936  60.223  0.00  0.00           C
ATOM   1335  HA  ILE X  82      95.252   5.965  60.603  0.00  0.00           H
ATOM   1336  CB  ILE X  82      94.268   7.799  59.846  0.00  0.00           C
ATOM   1337  HB  ILE X  82      93.959   7.962  60.901  0.00  0.00           H
ATOM   1338  CG2 ILE X  82      94.549   9.157  59.071  0.00  0.00           C
ATOM   1339 HG21 ILE X  82      95.133   9.768  59.793  0.00  0.00           H
ATOM   1340 HG22 ILE X  82      95.205   8.900  58.212  0.00  0.00           H
ATOM   1341 HG23 ILE X  82      93.639   9.685  58.714  0.00  0.00           H
ATOM   1342  CG1 ILE X  82      93.161   6.967  59.210  0.00  0.00           C
ATOM   1343 HG11 ILE X  82      92.306   7.579  58.852  0.00  0.00           H
ATOM   1344 HG12 ILE X  82      93.628   6.366  58.401  0.00  0.00           H
ATOM   1345  CD  ILE X  82      92.607   5.919  60.161  0.00  0.00           C
ATOM   1346  HD1 ILE X  82      92.212   6.511  61.015  0.00  0.00           H
ATOM   1347  HD2 ILE X  82      91.781   5.356  59.677  0.00  0.00           H
ATOM   1348  HD3 ILE X  82      93.455   5.267  60.461  0.00  0.00           H
ATOM   1349  C   ILE X  82      96.388   6.647  58.992  0.00  0.00           C
ATOM   1350  O   ILE X  82      96.369   5.544  58.389  0.00  0.00           O
ATOM   1351  N   GLN X  83      97.300   7.556  58.664  0.00  0.00           N
ATOM   1352  HN  GLN X  83      97.375   8.436  59.125  0.00  0.00           H
ATOM   1353  CA  GLN X  83      98.276   7.291  57.650  0.00  0.00           C
ATOM   1354  HA  GLN X  83      97.924   6.609  56.889  0.00  0.00           H
ATOM   1355  CB  GLN X  83      98.759   8.714  57.096  0.00  0.00           C
ATOM   1356  HB1 GLN X  83      99.127   9.427  57.864  0.00  0.00           H
ATOM   1357  HB2 GLN X  83      99.603   8.381  56.455  0.00  0.00           H
ATOM   1358  CG  GLN X  83      97.716   9.391  56.123  0.00  0.00           C
ATOM   1359  HG1 GLN X  83      96.808   9.608  56.725  0.00  0.00           H
ATOM   1360  HG2 GLN X  83      98.179  10.327  55.743  0.00  0.00           H
ATOM   1361  CD  GLN X  83      97.409   8.554  54.925  0.00  0.00           C
ATOM   1362  OE1 GLN X  83      98.330   8.008  54.305  0.00  0.00           O
ATOM   1363  NE2 GLN X  83      96.147   8.542  54.543  0.00  0.00           N
ATOM   1364 HE21 GLN X  83      95.962   8.707  53.574  0.00  0.00           H
ATOM   1365 HE22 GLN X  83      95.432   8.780  55.201  0.00  0.00           H
ATOM   1366  C   GLN X  83      99.499   6.553  58.301  0.00  0.00           C
ATOM   1367  O   GLN X  83      99.944   5.558  57.685  0.00  0.00           O
ATOM   1368  N   LYS X  84     100.010   6.930  59.481  0.00  0.00           N
ATOM   1369  HN  LYS X  84      99.518   7.655  59.957  0.00  0.00           H
ATOM   1370  CA  LYS X  84     101.062   6.124  60.149  0.00  0.00           C
ATOM   1371  HA  LYS X  84     101.882   6.161  59.448  0.00  0.00           H
ATOM   1372  CB  LYS X  84     101.549   6.899  61.446  0.00  0.00           C
ATOM   1373  HB1 LYS X  84     100.723   6.868  62.189  0.00  0.00           H
ATOM   1374  HB2 LYS X  84     102.424   6.376  61.887  0.00  0.00           H
ATOM   1375  CG  LYS X  84     101.785   8.425  61.284  0.00  0.00           C
ATOM   1376  HG1 LYS X  84     102.423   8.463  60.375  0.00  0.00           H
ATOM   1377  HG2 LYS X  84     100.801   8.936  61.218  0.00  0.00           H
ATOM   1378  CD  LYS X  84     102.417   9.110  62.470  0.00  0.00           C
ATOM   1379  HD1 LYS X  84     101.603   9.257  63.212  0.00  0.00           H
ATOM   1380  HD2 LYS X  84     103.248   8.478  62.849  0.00  0.00           H
ATOM   1381  CE  LYS X  84     103.087  10.463  62.252  0.00  0.00           C
ATOM   1382  HE1 LYS X  84     103.533  10.719  63.237  0.00  0.00           H
ATOM   1383  HE2 LYS X  84     103.933  10.534  61.536  0.00  0.00           H
ATOM   1384  NZ  LYS X  84     102.156  11.463  61.832  0.00  0.00           N
ATOM   1385  HZ1 LYS X  84     101.553  11.543  62.675  0.00  0.00           H
ATOM   1386  HZ2 LYS X  84     102.675  12.357  61.717  0.00  0.00           H
ATOM   1387  HZ3 LYS X  84     101.619  11.252  60.967  0.00  0.00           H
ATOM   1388  C   LYS X  84     100.733   4.661  60.478  0.00  0.00           C
ATOM   1389  O   LYS X  84     101.634   3.821  60.354  0.00  0.00           O
ATOM   1390  N   TRP X  85      99.462   4.242  60.718  0.00  0.00           N
ATOM   1391  HN  TRP X  85      98.700   4.851  60.926  0.00  0.00           H
ATOM   1392  CA  TRP X  85      99.154   2.865  61.006  0.00  0.00           C
ATOM   1393  HA  TRP X  85     100.008   2.228  61.184  0.00  0.00           H
ATOM   1394  CB  TRP X  85      98.296   2.681  62.257  0.00  0.00           C
ATOM   1395  HB1 TRP X  85      97.358   3.262  62.125  0.00  0.00           H
ATOM   1396  HB2 TRP X  85      98.062   1.596  62.306  0.00  0.00           H
ATOM   1397  CG  TRP X  85      98.918   3.043  63.546  0.00  0.00           C
ATOM   1398  CD1 TRP X  85     100.193   3.512  63.931  0.00  0.00           C
ATOM   1399  HD1 TRP X  85     101.017   3.534  63.233  0.00  0.00           H
ATOM   1400  NE1 TRP X  85     100.237   3.782  65.300  0.00  0.00           N
ATOM   1401  HE1 TRP X  85     100.967   4.190  65.803  0.00  0.00           H
ATOM   1402  CE2 TRP X  85      99.048   3.592  65.852  0.00  0.00           C
ATOM   1403  CD2 TRP X  85      98.150   3.078  64.815  0.00  0.00           C
ATOM   1404  CE3 TRP X  85      96.833   2.960  65.057  0.00  0.00           C
ATOM   1405  HE3 TRP X  85      96.181   2.894  64.198  0.00  0.00           H
ATOM   1406  CZ3 TRP X  85      96.370   3.288  66.364  0.00  0.00           C
ATOM   1407  HZ3 TRP X  85      95.308   3.179  66.527  0.00  0.00           H
ATOM   1408  CZ2 TRP X  85      98.619   3.743  67.146  0.00  0.00           C
ATOM   1409  HZ2 TRP X  85      99.250   4.150  67.922  0.00  0.00           H
ATOM   1410  CH2 TRP X  85      97.289   3.511  67.395  0.00  0.00           C
ATOM   1411  HH2 TRP X  85      96.981   3.632  68.423  0.00  0.00           H
ATOM   1412  C   TRP X  85      98.622   2.145  59.717  0.00  0.00           C
ATOM   1413  O   TRP X  85      98.231   0.959  59.786  0.00  0.00           O
ATOM   1414  N   SER X  86      98.575   2.858  58.576  0.00  0.00           N
ATOM   1415  HN  SER X  86      98.979   3.770  58.586  0.00  0.00           H
ATOM   1416  CA  SER X  86      98.156   2.453  57.258  0.00  0.00           C
ATOM   1417  HA  SER X  86      98.134   3.422  56.782  0.00  0.00           H
ATOM   1418  CB  SER X  86      99.273   1.718  56.521  0.00  0.00           C
ATOM   1419  HB1 SER X  86      99.555   0.887  57.202  0.00  0.00           H
ATOM   1420  HB2 SER X  86      98.783   1.328  55.603  0.00  0.00           H
ATOM   1421  OG  SER X  86     100.422   2.560  56.203  0.00  0.00           O
ATOM   1422  HG1 SER X  86     100.121   3.201  55.556  0.00  0.00           H
ATOM   1423  C   SER X  86      96.813   1.925  57.146  0.00  0.00           C
ATOM   1424  O   SER X  86      96.564   0.763  56.719  0.00  0.00           O
ATOM   1425  N   ILE X  87      95.824   2.754  57.442  0.00  0.00           N
ATOM   1426  HN  ILE X  87      96.095   3.671  57.724  0.00  0.00           H
ATOM   1427  CA  ILE X  87      94.426   2.354  57.415  0.00  0.00           C
ATOM   1428  HA  ILE X  87      94.309   1.310  57.165  0.00  0.00           H
ATOM   1429  CB  ILE X  87      93.651   2.691  58.714  0.00  0.00           C
ATOM   1430  HB  ILE X  87      93.826   3.769  58.915  0.00  0.00           H
ATOM   1431  CG2 ILE X  87      92.134   2.578  58.676  0.00  0.00           C
ATOM   1432 HG21 ILE X  87      91.726   2.888  59.662  0.00  0.00           H
ATOM   1433 HG22 ILE X  87      91.670   3.347  58.023  0.00  0.00           H
ATOM   1434 HG23 ILE X  87      91.829   1.526  58.493  0.00  0.00           H
ATOM   1435  CG1 ILE X  87      94.271   1.760  59.807  0.00  0.00           C
ATOM   1436 HG11 ILE X  87      93.773   0.779  59.964  0.00  0.00           H
ATOM   1437 HG12 ILE X  87      95.356   1.523  59.855  0.00  0.00           H
ATOM   1438  CD  ILE X  87      94.188   2.349  61.253  0.00  0.00           C
ATOM   1439  HD1 ILE X  87      94.745   1.751  62.006  0.00  0.00           H
ATOM   1440  HD2 ILE X  87      94.691   3.339  61.212  0.00  0.00           H
ATOM   1441  HD3 ILE X  87      93.112   2.538  61.455  0.00  0.00           H
ATOM   1442  C   ILE X  87      93.771   3.080  56.258  0.00  0.00           C
ATOM   1443  O   ILE X  87      93.605   4.341  56.170  0.00  0.00           O
ATOM   1444  N   THR X  88      93.176   2.250  55.383  0.00  0.00           N
ATOM   1445  HN  THR X  88      93.418   1.287  55.473  0.00  0.00           H
ATOM   1446  CA  THR X  88      92.597   2.633  54.115  0.00  0.00           C
ATOM   1447  HA  THR X  88      92.699   3.699  53.975  0.00  0.00           H
ATOM   1448  CB  THR X  88      93.249   1.948  52.894  0.00  0.00           C
ATOM   1449  HB  THR X  88      92.685   1.999  51.938  0.00  0.00           H
ATOM   1450  OG1 THR X  88      93.510   0.575  53.086  0.00  0.00           O
ATOM   1451  HG1 THR X  88      93.871   0.177  52.291  0.00  0.00           H
ATOM   1452  CG2 THR X  88      94.626   2.621  52.633  0.00  0.00           C
ATOM   1453 HG21 THR X  88      95.280   2.560  53.529  0.00  0.00           H
ATOM   1454 HG22 THR X  88      95.064   2.292  51.667  0.00  0.00           H
ATOM   1455 HG23 THR X  88      94.469   3.719  52.571  0.00  0.00           H
ATOM   1456  C   THR X  88      91.151   2.300  54.056  0.00  0.00           C
ATOM   1457  O   THR X  88      90.365   3.188  53.693  0.00  0.00           O
ATOM   1458  N   GLN X  89      90.680   1.124  54.448  0.00  0.00           N
ATOM   1459  HN  GLN X  89      91.320   0.396  54.676  0.00  0.00           H
ATOM   1460  CA  GLN X  89      89.228   0.859  54.639  0.00  0.00           C
ATOM   1461  HA  GLN X  89      88.658   1.776  54.654  0.00  0.00           H
ATOM   1462  CB  GLN X  89      88.578   0.255  53.322  0.00  0.00           C
ATOM   1463  HB1 GLN X  89      87.522   0.022  53.576  0.00  0.00           H
ATOM   1464  HB2 GLN X  89      88.607   1.045  52.542  0.00  0.00           H
ATOM   1465  CG  GLN X  89      89.119  -1.024  52.639  0.00  0.00           C
ATOM   1466  HG1 GLN X  89      88.720  -1.878  53.226  0.00  0.00           H
ATOM   1467  HG2 GLN X  89      88.629  -1.095  51.645  0.00  0.00           H
ATOM   1468  CD  GLN X  89      90.620  -1.310  52.640  0.00  0.00           C
ATOM   1469  OE1 GLN X  89      91.313  -1.910  53.520  0.00  0.00           O
ATOM   1470  NE2 GLN X  89      91.193  -0.795  51.584  0.00  0.00           N
ATOM   1471 HE21 GLN X  89      90.694  -0.156  50.999  0.00  0.00           H
ATOM   1472 HE22 GLN X  89      92.181  -0.794  51.432  0.00  0.00           H
ATOM   1473  C   GLN X  89      88.953   0.010  55.848  0.00  0.00           C
ATOM   1474  O   GLN X  89      89.781  -0.796  56.320  0.00  0.00           O
ATOM   1475  N   VAL X  90      87.672   0.153  56.435  0.00  0.00           N
ATOM   1476  HN  VAL X  90      87.002   0.839  56.163  0.00  0.00           H
ATOM   1477  CA  VAL X  90      87.328  -0.385  57.734  0.00  0.00           C
ATOM   1478  HA  VAL X  90      88.131  -1.021  58.075  0.00  0.00           H
ATOM   1479  CB  VAL X  90      87.312   0.715  58.887  0.00  0.00           C
ATOM   1480  HB  VAL X  90      86.677   1.557  58.537  0.00  0.00           H
ATOM   1481  CG1 VAL X  90      86.679   0.318  60.251  0.00  0.00           C
ATOM   1482 HG11 VAL X  90      87.363  -0.448  60.675  0.00  0.00           H
ATOM   1483 HG12 VAL X  90      86.585   1.175  60.951  0.00  0.00           H
ATOM   1484 HG13 VAL X  90      85.662  -0.098  60.083  0.00  0.00           H
ATOM   1485  CG2 VAL X  90      88.706   1.281  59.201  0.00  0.00           C
ATOM   1486 HG21 VAL X  90      89.163   1.659  58.261  0.00  0.00           H
ATOM   1487 HG22 VAL X  90      88.724   2.118  59.932  0.00  0.00           H
ATOM   1488 HG23 VAL X  90      89.347   0.512  59.682  0.00  0.00           H
ATOM   1489  C   VAL X  90      86.004  -1.083  57.695  0.00  0.00           C
ATOM   1490  O   VAL X  90      84.987  -0.436  57.354  0.00  0.00           O
ATOM   1491  N   THR X  91      86.027  -2.368  58.024  0.00  0.00           N
ATOM   1492  HN  THR X  91      86.909  -2.759  58.272  0.00  0.00           H
ATOM   1493  CA  THR X  91      84.911  -3.316  58.130  0.00  0.00           C
ATOM   1494  HA  THR X  91      84.244  -2.811  57.448  0.00  0.00           H
ATOM   1495  CB  THR X  91      85.091  -4.690  57.577  0.00  0.00           C
ATOM   1496  HB  THR X  91      85.838  -5.224  58.203  0.00  0.00           H
ATOM   1497  OG1 THR X  91      85.644  -4.637  56.179  0.00  0.00           O
ATOM   1498  HG1 THR X  91      86.572  -4.447  56.336  0.00  0.00           H
ATOM   1499  CG2 THR X  91      83.794  -5.398  57.441  0.00  0.00           C
ATOM   1500 HG21 THR X  91      84.094  -6.420  57.124  0.00  0.00           H
ATOM   1501 HG22 THR X  91      83.234  -5.394  58.401  0.00  0.00           H
ATOM   1502 HG23 THR X  91      83.123  -4.997  56.653  0.00  0.00           H
ATOM   1503  C   THR X  91      84.305  -3.345  59.504  0.00  0.00           C
ATOM   1504  O   THR X  91      84.915  -3.704  60.460  0.00  0.00           O
ATOM   1505  N   LEU X  92      82.969  -3.006  59.611  0.00  0.00           N
ATOM   1506  HN  LEU X  92      82.503  -2.784  58.758  0.00  0.00           H
ATOM   1507  CA  LEU X  92      82.151  -3.006  60.840  0.00  0.00           C
ATOM   1508  HA  LEU X  92      82.889  -3.213  61.600  0.00  0.00           H
ATOM   1509  CB  LEU X  92      81.478  -1.625  61.166  0.00  0.00           C
ATOM   1510  HB1 LEU X  92      80.778  -1.374  60.341  0.00  0.00           H
ATOM   1511  HB2 LEU X  92      80.921  -1.704  62.124  0.00  0.00           H
ATOM   1512  CG  LEU X  92      82.286  -0.325  61.315  0.00  0.00           C
ATOM   1513  HG  LEU X  92      82.791  -0.050  60.365  0.00  0.00           H
ATOM   1514  CD1 LEU X  92      81.326   0.844  61.757  0.00  0.00           C
ATOM   1515 HD11 LEU X  92      81.699   1.857  61.495  0.00  0.00           H
ATOM   1516 HD12 LEU X  92      80.349   0.698  61.248  0.00  0.00           H
ATOM   1517 HD13 LEU X  92      81.105   0.819  62.845  0.00  0.00           H
ATOM   1518  CD2 LEU X  92      83.351  -0.542  62.427  0.00  0.00           C
ATOM   1519 HD21 LEU X  92      84.007   0.350  62.517  0.00  0.00           H
ATOM   1520 HD22 LEU X  92      82.892  -0.814  63.402  0.00  0.00           H
ATOM   1521 HD23 LEU X  92      84.074  -1.338  62.148  0.00  0.00           H
ATOM   1522  C   LEU X  92      81.059  -3.993  60.703  0.00  0.00           C
ATOM   1523  O   LEU X  92      80.454  -4.015  59.667  0.00  0.00           O
ATOM   1524  N   ASP X  93      80.711  -4.710  61.770  0.00  0.00           N
ATOM   1525  HN  ASP X  93      81.105  -4.660  62.684  0.00  0.00           H
ATOM   1526  CA  ASP X  93      79.593  -5.640  61.647  0.00  0.00           C
ATOM   1527  HA  ASP X  93      79.484  -5.983  60.629  0.00  0.00           H
ATOM   1528  CB  ASP X  93      79.798  -6.962  62.571  0.00  0.00           C
ATOM   1529  HB1 ASP X  93      78.805  -7.393  62.820  0.00  0.00           H
ATOM   1530  HB2 ASP X  93      80.306  -7.638  61.850  0.00  0.00           H
ATOM   1531  CG  ASP X  93      80.687  -6.819  63.834  0.00  0.00           C
ATOM   1532  OD1 ASP X  93      80.270  -6.060  64.795  0.00  0.00           O
ATOM   1533  OD2 ASP X  93      81.724  -7.483  64.065  0.00  0.00           O
ATOM   1534  C   ASP X  93      78.268  -5.040  62.035  0.00  0.00           C
ATOM   1535  O   ASP X  93      78.220  -3.975  62.602  0.00  0.00           O
ATOM   1536  N   ALA X  94      77.150  -5.787  61.631  0.00  0.00           N
ATOM   1537  HN  ALA X  94      77.316  -6.633  61.132  0.00  0.00           H
ATOM   1538  CA  ALA X  94      75.720  -5.530  61.731  0.00  0.00           C
ATOM   1539  HA  ALA X  94      75.656  -4.467  61.553  0.00  0.00           H
ATOM   1540  CB  ALA X  94      75.017  -6.321  60.510  0.00  0.00           C
ATOM   1541  HB1 ALA X  94      75.514  -6.100  59.541  0.00  0.00           H
ATOM   1542  HB2 ALA X  94      75.259  -7.390  60.694  0.00  0.00           H
ATOM   1543  HB3 ALA X  94      73.932  -6.083  60.496  0.00  0.00           H
ATOM   1544  C   ALA X  94      75.120  -5.783  63.105  0.00  0.00           C
ATOM   1545  O   ALA X  94      73.967  -6.115  63.249  0.00  0.00           O
ATOM   1546  N   GLU X  95      75.902  -5.638  64.217  0.00  0.00           N
ATOM   1547  HN  GLU X  95      76.895  -5.577  64.143  0.00  0.00           H
ATOM   1548  CA  GLU X  95      75.402  -5.812  65.597  0.00  0.00           C
ATOM   1549  HA  GLU X  95      74.792  -6.703  65.605  0.00  0.00           H
ATOM   1550  CB  GLU X  95      76.553  -6.031  66.616  0.00  0.00           C
ATOM   1551  HB1 GLU X  95      77.190  -6.889  66.313  0.00  0.00           H
ATOM   1552  HB2 GLU X  95      77.193  -5.124  66.581  0.00  0.00           H
ATOM   1553  CG  GLU X  95      76.108  -6.365  68.095  0.00  0.00           C
ATOM   1554  HG1 GLU X  95      76.935  -6.503  68.824  0.00  0.00           H
ATOM   1555  HG2 GLU X  95      75.464  -5.571  68.531  0.00  0.00           H
ATOM   1556  CD  GLU X  95      75.331  -7.660  68.231  0.00  0.00           C
ATOM   1557  OE1 GLU X  95      74.201  -7.729  67.646  0.00  0.00           O
ATOM   1558  OE2 GLU X  95      75.800  -8.627  68.930  0.00  0.00           O
ATOM   1559  C   GLU X  95      74.474  -4.723  66.170  0.00  0.00           C
ATOM   1560  O   GLU X  95      74.842  -3.536  66.020  0.00  0.00           O
ATOM   1561  N   MET X  96      73.277  -5.116  66.742  0.00  0.00           N
ATOM   1562  HN  MET X  96      73.199  -6.096  66.909  0.00  0.00           H
ATOM   1563  CA  MET X  96      72.064  -4.383  66.927  0.00  0.00           C
ATOM   1564  HA  MET X  96      71.955  -3.499  66.316  0.00  0.00           H
ATOM   1565  CB  MET X  96      70.883  -5.317  66.775  0.00  0.00           C
ATOM   1566  HB1 MET X  96      70.009  -4.631  66.761  0.00  0.00           H
ATOM   1567  HB2 MET X  96      70.953  -5.684  65.729  0.00  0.00           H
ATOM   1568  CG  MET X  96      70.775  -6.478  67.841  0.00  0.00           C
ATOM   1569  HG1 MET X  96      70.326  -7.293  67.233  0.00  0.00           H
ATOM   1570  HG2 MET X  96      71.833  -6.737  68.060  0.00  0.00           H
ATOM   1571  SD  MET X  96      69.986  -6.234  69.495  0.00  0.00           S
ATOM   1572  CE  MET X  96      70.270  -7.909  70.015  0.00  0.00           C
ATOM   1573  HE1 MET X  96      69.458  -8.504  69.546  0.00  0.00           H
ATOM   1574  HE2 MET X  96      71.224  -8.318  69.618  0.00  0.00           H
ATOM   1575  HE3 MET X  96      70.302  -8.020  71.120  0.00  0.00           H
ATOM   1576  C   MET X  96      72.040  -3.727  68.361  0.00  0.00           C
ATOM   1577  O   MET X  96      71.363  -2.752  68.584  0.00  0.00           O
ATOM   1578  N   GLU X  97      72.890  -4.310  69.239  0.00  0.00           N
ATOM   1579  HN  GLU X  97      73.489  -5.057  68.963  0.00  0.00           H
ATOM   1580  CA  GLU X  97      73.045  -3.887  70.585  0.00  0.00           C
ATOM   1581  HA  GLU X  97      72.094  -4.093  71.053  0.00  0.00           H
ATOM   1582  CB  GLU X  97      74.177  -4.640  71.254  0.00  0.00           C
ATOM   1583  HB1 GLU X  97      75.097  -4.558  70.637  0.00  0.00           H
ATOM   1584  HB2 GLU X  97      74.441  -4.233  72.254  0.00  0.00           H
ATOM   1585  CG  GLU X  97      73.881  -6.106  71.375  0.00  0.00           C
ATOM   1586  HG1 GLU X  97      72.947  -6.143  71.975  0.00  0.00           H
ATOM   1587  HG2 GLU X  97      73.821  -6.501  70.339  0.00  0.00           H
ATOM   1588  CD  GLU X  97      74.933  -6.942  72.141  0.00  0.00           C
ATOM   1589  OE1 GLU X  97      76.096  -6.533  72.321  0.00  0.00           O
ATOM   1590  OE2 GLU X  97      74.660  -8.060  72.641  0.00  0.00           O
ATOM   1591  C   GLU X  97      73.403  -2.416  70.703  0.00  0.00           C
ATOM   1592  O   GLU X  97      74.310  -1.954  70.010  0.00  0.00           O
ATOM   1593  N   PRO X  98      72.727  -1.581  71.519  0.00  0.00           N
ATOM   1594  CD  PRO X  98      71.942  -2.093  72.661  0.00  0.00           C
ATOM   1595  HD1 PRO X  98      72.546  -2.797  73.272  0.00  0.00           H
ATOM   1596  HD2 PRO X  98      71.130  -2.758  72.296  0.00  0.00           H
ATOM   1597  CA  PRO X  98      72.488  -0.088  71.284  0.00  0.00           C
ATOM   1598  HA  PRO X  98      72.231   0.137  70.259  0.00  0.00           H
ATOM   1599  CB  PRO X  98      71.348   0.299  72.319  0.00  0.00           C
ATOM   1600  HB1 PRO X  98      70.383   0.085  71.812  0.00  0.00           H
ATOM   1601  HB2 PRO X  98      71.396   1.321  72.752  0.00  0.00           H
ATOM   1602  CG  PRO X  98      71.512  -0.840  73.422  0.00  0.00           C
ATOM   1603  HG1 PRO X  98      70.519  -0.896  73.916  0.00  0.00           H
ATOM   1604  HG2 PRO X  98      72.377  -0.601  74.077  0.00  0.00           H
ATOM   1605  C   PRO X  98      73.791   0.689  71.511  0.00  0.00           C
ATOM   1606  O   PRO X  98      74.111   1.694  70.863  0.00  0.00           O
ATOM   1607  N   PHE X  99      74.649   0.168  72.460  0.00  0.00           N
ATOM   1608  HN  PHE X  99      74.297  -0.439  73.168  0.00  0.00           H
ATOM   1609  CA  PHE X  99      76.090   0.576  72.618  0.00  0.00           C
ATOM   1610  HA  PHE X  99      76.118   1.654  72.675  0.00  0.00           H
ATOM   1611  CB  PHE X  99      76.737   0.175  73.993  0.00  0.00           C
ATOM   1612  HB1 PHE X  99      77.824  -0.039  74.071  0.00  0.00           H
ATOM   1613  HB2 PHE X  99      76.589   1.021  74.699  0.00  0.00           H
ATOM   1614  CG  PHE X  99      76.017  -1.084  74.505  0.00  0.00           C
ATOM   1615  CD1 PHE X  99      74.940  -0.973  75.387  0.00  0.00           C
ATOM   1616  HD1 PHE X  99      74.638  -0.000  75.745  0.00  0.00           H
ATOM   1617  CE1 PHE X  99      74.386  -2.138  75.871  0.00  0.00           C
ATOM   1618  HE1 PHE X  99      73.529  -2.038  76.520  0.00  0.00           H
ATOM   1619  CZ  PHE X  99      74.775  -3.375  75.341  0.00  0.00           C
ATOM   1620  HZ  PHE X  99      74.203  -4.201  75.737  0.00  0.00           H
ATOM   1621  CD2 PHE X  99      76.462  -2.319  73.965  0.00  0.00           C
ATOM   1622  HD2 PHE X  99      77.295  -2.346  73.278  0.00  0.00           H
ATOM   1623  CE2 PHE X  99      75.740  -3.451  74.320  0.00  0.00           C
ATOM   1624  HE2 PHE X  99      76.064  -4.437  74.021  0.00  0.00           H
ATOM   1625  C   PHE X  99      77.002   0.365  71.473  0.00  0.00           C
ATOM   1626  O   PHE X  99      77.734   1.294  71.153  0.00  0.00           O
ATOM   1627  N   TYR X 100      76.927  -0.857  70.805  0.00  0.00           N
ATOM   1628  HN  TYR X 100      76.278  -1.562  71.079  0.00  0.00           H
ATOM   1629  CA  TYR X 100      77.663  -1.158  69.546  0.00  0.00           C
ATOM   1630  HA  TYR X 100      78.679  -0.827  69.701  0.00  0.00           H
ATOM   1631  CB  TYR X 100      77.814  -2.629  69.138  0.00  0.00           C
ATOM   1632  HB1 TYR X 100      76.779  -3.004  68.986  0.00  0.00           H
ATOM   1633  HB2 TYR X 100      78.314  -2.941  68.196  0.00  0.00           H
ATOM   1634  CG  TYR X 100      78.549  -3.186  70.324  0.00  0.00           C
ATOM   1635  CD1 TYR X 100      79.883  -2.759  70.533  0.00  0.00           C
ATOM   1636  HD1 TYR X 100      80.393  -2.006  69.951  0.00  0.00           H
ATOM   1637  CE1 TYR X 100      80.637  -3.195  71.592  0.00  0.00           C
ATOM   1638  HE1 TYR X 100      81.597  -2.709  71.678  0.00  0.00           H
ATOM   1639  CZ  TYR X 100      80.060  -4.018  72.570  0.00  0.00           C
ATOM   1640  OH  TYR X 100      80.666  -4.355  73.786  0.00  0.00           O
ATOM   1641  HH  TYR X 100      81.578  -4.054  73.766  0.00  0.00           H
ATOM   1642  CD2 TYR X 100      78.077  -4.197  71.164  0.00  0.00           C
ATOM   1643  HD2 TYR X 100      77.104  -4.615  70.953  0.00  0.00           H
ATOM   1644  CE2 TYR X 100      78.822  -4.610  72.299  0.00  0.00           C
ATOM   1645  HE2 TYR X 100      78.405  -5.305  73.012  0.00  0.00           H
ATOM   1646  C   TYR X 100      77.117  -0.250  68.433  0.00  0.00           C
ATOM   1647  O   TYR X 100      77.917   0.289  67.674  0.00  0.00           O
ATOM   1648  N   LYS X 101      75.824  -0.014  68.269  0.00  0.00           N
ATOM   1649  HN  LYS X 101      75.129  -0.516  68.778  0.00  0.00           H
ATOM   1650  CA  LYS X 101      75.306   1.005  67.351  0.00  0.00           C
ATOM   1651  HA  LYS X 101      75.642   0.788  66.348  0.00  0.00           H
ATOM   1652  CB  LYS X 101      73.769   0.930  67.402  0.00  0.00           C
ATOM   1653  HB1 LYS X 101      73.484   0.989  68.475  0.00  0.00           H
ATOM   1654  HB2 LYS X 101      73.166   1.786  67.031  0.00  0.00           H
ATOM   1655  CG  LYS X 101      73.260  -0.495  66.888  0.00  0.00           C
ATOM   1656  HG1 LYS X 101      73.744  -1.350  67.406  0.00  0.00           H
ATOM   1657  HG2 LYS X 101      72.162  -0.556  67.045  0.00  0.00           H
ATOM   1658  CD  LYS X 101      73.412  -0.810  65.409  0.00  0.00           C
ATOM   1659  HD1 LYS X 101      74.464  -0.834  65.053  0.00  0.00           H
ATOM   1660  HD2 LYS X 101      72.966  -1.825  65.333  0.00  0.00           H
ATOM   1661  CE  LYS X 101      72.625   0.240  64.554  0.00  0.00           C
ATOM   1662  HE1 LYS X 101      71.529   0.110  64.684  0.00  0.00           H
ATOM   1663  HE2 LYS X 101      72.767   1.316  64.792  0.00  0.00           H
ATOM   1664  NZ  LYS X 101      72.837  -0.022  63.062  0.00  0.00           N
ATOM   1665  HZ1 LYS X 101      72.180   0.503  62.449  0.00  0.00           H
ATOM   1666  HZ2 LYS X 101      73.789   0.293  62.789  0.00  0.00           H
ATOM   1667  HZ3 LYS X 101      72.804  -1.051  62.915  0.00  0.00           H
ATOM   1668  C   LYS X 101      75.824   2.389  67.489  0.00  0.00           C
ATOM   1669  O   LYS X 101      76.195   3.107  66.541  0.00  0.00           O
ATOM   1670  N   GLU X 102      75.940   2.998  68.710  0.00  0.00           N
ATOM   1671  HN  GLU X 102      75.684   2.574  69.575  0.00  0.00           H
ATOM   1672  CA  GLU X 102      76.632   4.274  68.948  0.00  0.00           C
ATOM   1673  HA  GLU X 102      76.099   5.045  68.411  0.00  0.00           H
ATOM   1674  CB  GLU X 102      76.618   4.599  70.416  0.00  0.00           C
ATOM   1675  HB1 GLU X 102      77.085   3.771  70.992  0.00  0.00           H
ATOM   1676  HB2 GLU X 102      77.164   5.533  70.670  0.00  0.00           H
ATOM   1677  CG  GLU X 102      75.129   4.867  70.944  0.00  0.00           C
ATOM   1678  HG1 GLU X 102      74.603   5.377  70.109  0.00  0.00           H
ATOM   1679  HG2 GLU X 102      74.616   3.882  70.988  0.00  0.00           H
ATOM   1680  CD  GLU X 102      75.080   5.725  72.104  0.00  0.00           C
ATOM   1681  OE1 GLU X 102      74.727   5.208  73.230  0.00  0.00           O
ATOM   1682  OE2 GLU X 102      75.447   6.926  72.062  0.00  0.00           O
ATOM   1683  C   GLU X 102      78.096   4.374  68.498  0.00  0.00           C
ATOM   1684  O   GLU X 102      78.614   5.333  67.946  0.00  0.00           O
ATOM   1685  N   MET X 103      78.843   3.311  68.790  0.00  0.00           N
ATOM   1686  HN  MET X 103      78.525   2.528  69.319  0.00  0.00           H
ATOM   1687  CA  MET X 103      80.200   3.088  68.280  0.00  0.00           C
ATOM   1688  HA  MET X 103      80.799   3.934  68.584  0.00  0.00           H
ATOM   1689  CB  MET X 103      80.858   1.889  68.988  0.00  0.00           C
ATOM   1690  HB1 MET X 103      80.074   1.104  68.931  0.00  0.00           H
ATOM   1691  HB2 MET X 103      81.684   1.404  68.425  0.00  0.00           H
ATOM   1692  CG  MET X 103      81.123   2.233  70.486  0.00  0.00           C
ATOM   1693  HG1 MET X 103      81.713   3.172  70.429  0.00  0.00           H
ATOM   1694  HG2 MET X 103      80.124   2.421  70.935  0.00  0.00           H
ATOM   1695  SD  MET X 103      81.863   0.916  71.428  0.00  0.00           S
ATOM   1696  CE  MET X 103      83.419   0.987  70.495  0.00  0.00           C
ATOM   1697  HE1 MET X 103      84.290   0.684  71.116  0.00  0.00           H
ATOM   1698  HE2 MET X 103      83.368   0.371  69.572  0.00  0.00           H
ATOM   1699  HE3 MET X 103      83.625   2.022  70.150  0.00  0.00           H
ATOM   1700  C   MET X 103      80.292   2.927  66.784  0.00  0.00           C
ATOM   1701  O   MET X 103      81.277   3.402  66.238  0.00  0.00           O
ATOM   1702  N   GLU X 104      79.281   2.294  66.109  0.00  0.00           N
ATOM   1703  HN  GLU X 104      78.577   1.788  66.601  0.00  0.00           H
ATOM   1704  CA  GLU X 104      79.129   2.292  64.687  0.00  0.00           C
ATOM   1705  HA  GLU X 104      80.049   1.864  64.317  0.00  0.00           H
ATOM   1706  CB  GLU X 104      77.943   1.270  64.292  0.00  0.00           C
ATOM   1707  HB1 GLU X 104      78.280   0.255  64.593  0.00  0.00           H
ATOM   1708  HB2 GLU X 104      77.224   1.586  65.078  0.00  0.00           H
ATOM   1709  CG  GLU X 104      77.372   1.435  62.839  0.00  0.00           C
ATOM   1710  HG1 GLU X 104      76.969   2.443  62.599  0.00  0.00           H
ATOM   1711  HG2 GLU X 104      78.227   1.177  62.179  0.00  0.00           H
ATOM   1712  CD  GLU X 104      76.158   0.451  62.664  0.00  0.00           C
ATOM   1713  OE1 GLU X 104      76.282  -0.751  62.946  0.00  0.00           O
ATOM   1714  OE2 GLU X 104      75.125   0.939  62.128  0.00  0.00           O
ATOM   1715  C   GLU X 104      78.998   3.755  64.232  0.00  0.00           C
ATOM   1716  O   GLU X 104      79.749   4.158  63.338  0.00  0.00           O
ATOM   1717  N   ALA X 105      78.135   4.608  64.873  0.00  0.00           N
ATOM   1718  HN  ALA X 105      77.618   4.220  65.632  0.00  0.00           H
ATOM   1719  CA  ALA X 105      78.008   5.985  64.440  0.00  0.00           C
ATOM   1720  HA  ALA X 105      77.800   5.898  63.384  0.00  0.00           H
ATOM   1721  CB  ALA X 105      76.691   6.594  65.089  0.00  0.00           C
ATOM   1722  HB1 ALA X 105      75.957   5.762  65.038  0.00  0.00           H
ATOM   1723  HB2 ALA X 105      76.850   6.697  66.183  0.00  0.00           H
ATOM   1724  HB3 ALA X 105      76.312   7.536  64.638  0.00  0.00           H
ATOM   1725  C   ALA X 105      79.280   6.858  64.591  0.00  0.00           C
ATOM   1726  O   ALA X 105      79.587   7.771  63.796  0.00  0.00           O
ATOM   1727  N   ASN X 106      80.047   6.692  65.648  0.00  0.00           N
ATOM   1728  HN  ASN X 106      79.817   6.185  66.476  0.00  0.00           H
ATOM   1729  CA  ASN X 106      81.349   7.262  65.929  0.00  0.00           C
ATOM   1730  HA  ASN X 106      81.300   8.338  65.848  0.00  0.00           H
ATOM   1731  CB  ASN X 106      81.842   6.797  67.290  0.00  0.00           C
ATOM   1732  HB1 ASN X 106      81.919   5.693  67.395  0.00  0.00           H
ATOM   1733  HB2 ASN X 106      82.840   7.268  67.419  0.00  0.00           H
ATOM   1734  CG  ASN X 106      81.008   7.373  68.503  0.00  0.00           C
ATOM   1735  OD1 ASN X 106      80.165   8.237  68.239  0.00  0.00           O
ATOM   1736  ND2 ASN X 106      81.273   6.883  69.718  0.00  0.00           N
ATOM   1737 HD21 ASN X 106      80.634   7.067  70.465  0.00  0.00           H
ATOM   1738 HD22 ASN X 106      81.989   6.197  69.843  0.00  0.00           H
ATOM   1739  C   ASN X 106      82.332   6.781  64.826  0.00  0.00           C
ATOM   1740  O   ASN X 106      83.002   7.637  64.143  0.00  0.00           O
ATOM   1741  N   ILE X 107      82.455   5.473  64.536  0.00  0.00           N
ATOM   1742  HN  ILE X 107      81.856   4.759  64.890  0.00  0.00           H
ATOM   1743  CA  ILE X 107      83.310   4.960  63.469  0.00  0.00           C
ATOM   1744  HA  ILE X 107      84.259   5.434  63.673  0.00  0.00           H
ATOM   1745  CB  ILE X 107      83.679   3.462  63.603  0.00  0.00           C
ATOM   1746  HB  ILE X 107      82.722   2.920  63.445  0.00  0.00           H
ATOM   1747  CG2 ILE X 107      84.532   2.989  62.364  0.00  0.00           C
ATOM   1748 HG21 ILE X 107      83.812   2.872  61.526  0.00  0.00           H
ATOM   1749 HG22 ILE X 107      85.147   3.836  61.991  0.00  0.00           H
ATOM   1750 HG23 ILE X 107      85.021   2.025  62.618  0.00  0.00           H
ATOM   1751  CG1 ILE X 107      84.296   3.182  64.970  0.00  0.00           C
ATOM   1752 HG11 ILE X 107      83.601   3.560  65.751  0.00  0.00           H
ATOM   1753 HG12 ILE X 107      84.371   2.074  64.954  0.00  0.00           H
ATOM   1754  CD  ILE X 107      85.733   3.760  65.144  0.00  0.00           C
ATOM   1755  HD1 ILE X 107      86.397   3.572  64.273  0.00  0.00           H
ATOM   1756  HD2 ILE X 107      85.546   4.854  65.177  0.00  0.00           H
ATOM   1757  HD3 ILE X 107      86.225   3.479  66.100  0.00  0.00           H
ATOM   1758  C   ILE X 107      82.889   5.480  62.121  0.00  0.00           C
ATOM   1759  O   ILE X 107      83.684   5.897  61.340  0.00  0.00           O
ATOM   1760  N   GLN X 108      81.588   5.561  61.782  0.00  0.00           N
ATOM   1761  HN  GLN X 108      81.004   5.002  62.366  0.00  0.00           H
ATOM   1762  CA  GLN X 108      81.103   6.281  60.611  0.00  0.00           C
ATOM   1763  HA  GLN X 108      81.582   5.779  59.783  0.00  0.00           H
ATOM   1764  CB  GLN X 108      79.595   6.106  60.366  0.00  0.00           C
ATOM   1765  HB1 GLN X 108      78.976   6.466  61.216  0.00  0.00           H
ATOM   1766  HB2 GLN X 108      79.213   6.745  59.541  0.00  0.00           H
ATOM   1767  CG  GLN X 108      79.213   4.668  60.008  0.00  0.00           C
ATOM   1768  HG1 GLN X 108      79.583   4.428  58.989  0.00  0.00           H
ATOM   1769  HG2 GLN X 108      79.606   3.960  60.769  0.00  0.00           H
ATOM   1770  CD  GLN X 108      77.622   4.509  59.907  0.00  0.00           C
ATOM   1771  OE1 GLN X 108      77.157   3.405  59.615  0.00  0.00           O
ATOM   1772  NE2 GLN X 108      76.803   5.488  60.354  0.00  0.00           N
ATOM   1773 HE21 GLN X 108      75.889   5.098  60.460  0.00  0.00           H
ATOM   1774 HE22 GLN X 108      77.218   6.382  60.522  0.00  0.00           H
ATOM   1775  C   GLN X 108      81.410   7.752  60.418  0.00  0.00           C
ATOM   1776  O   GLN X 108      81.867   8.175  59.344  0.00  0.00           O
ATOM   1777  N   CYS X 109      81.215   8.594  61.477  0.00  0.00           N
ATOM   1778  HN  CYS X 109      80.698   8.320  62.285  0.00  0.00           H
ATOM   1779  CA  CYS X 109      81.697   9.955  61.507  0.00  0.00           C
ATOM   1780  HA  CYS X 109      81.382  10.537  60.654  0.00  0.00           H
ATOM   1781  CB  CYS X 109      81.083  10.633  62.778  0.00  0.00           C
ATOM   1782  HB1 CYS X 109      81.262  10.035  63.697  0.00  0.00           H
ATOM   1783  HB2 CYS X 109      81.564  11.634  62.801  0.00  0.00           H
ATOM   1784  SG  CYS X 109      79.264  10.787  62.505  0.00  0.00           S
ATOM   1785  HG1 CYS X 109      79.510  11.900  61.830  0.00  0.00           H
ATOM   1786  C   CYS X 109      83.268  10.152  61.526  0.00  0.00           C
ATOM   1787  O   CYS X 109      83.775  11.089  60.932  0.00  0.00           O
ATOM   1788  N   LEU X 110      83.977   9.202  62.215  0.00  0.00           N
ATOM   1789  HN  LEU X 110      83.482   8.518  62.745  0.00  0.00           H
ATOM   1790  CA  LEU X 110      85.410   9.118  62.145  0.00  0.00           C
ATOM   1791  HA  LEU X 110      85.766  10.047  62.565  0.00  0.00           H
ATOM   1792  CB  LEU X 110      86.019   7.923  63.051  0.00  0.00           C
ATOM   1793  HB1 LEU X 110      85.670   8.135  64.084  0.00  0.00           H
ATOM   1794  HB2 LEU X 110      85.601   7.008  62.578  0.00  0.00           H
ATOM   1795  CG  LEU X 110      87.581   7.862  63.125  0.00  0.00           C
ATOM   1796  HG  LEU X 110      87.952   7.813  62.079  0.00  0.00           H
ATOM   1797  CD1 LEU X 110      88.225   9.170  63.681  0.00  0.00           C
ATOM   1798 HD11 LEU X 110      88.202   9.989  62.930  0.00  0.00           H
ATOM   1799 HD12 LEU X 110      87.985   9.581  64.685  0.00  0.00           H
ATOM   1800 HD13 LEU X 110      89.314   8.956  63.732  0.00  0.00           H
ATOM   1801  CD2 LEU X 110      88.049   6.722  64.035  0.00  0.00           C
ATOM   1802 HD21 LEU X 110      89.132   6.754  64.280  0.00  0.00           H
ATOM   1803 HD22 LEU X 110      87.420   6.842  64.943  0.00  0.00           H
ATOM   1804 HD23 LEU X 110      87.785   5.734  63.600  0.00  0.00           H
ATOM   1805  C   LEU X 110      85.881   8.888  60.735  0.00  0.00           C
ATOM   1806  O   LEU X 110      86.661   9.663  60.138  0.00  0.00           O
ATOM   1807  N   GLY X 111      85.287   7.823  60.055  0.00  0.00           N
ATOM   1808  HN  GLY X 111      84.774   7.111  60.527  0.00  0.00           H
ATOM   1809  CA  GLY X 111      85.497   7.568  58.642  0.00  0.00           C
ATOM   1810  HA1 GLY X 111      84.906   6.763  58.231  0.00  0.00           H
ATOM   1811  HA2 GLY X 111      86.515   7.293  58.407  0.00  0.00           H
ATOM   1812  C   GLY X 111      85.259   8.768  57.746  0.00  0.00           C
ATOM   1813  O   GLY X 111      85.916   9.063  56.720  0.00  0.00           O
ATOM   1814  N   ALA X 112      84.276   9.588  58.093  0.00  0.00           N
ATOM   1815  HN  ALA X 112      83.729   9.353  58.893  0.00  0.00           H
ATOM   1816  CA  ALA X 112      83.961  10.810  57.359  0.00  0.00           C
ATOM   1817  HA  ALA X 112      83.904  10.615  56.299  0.00  0.00           H
ATOM   1818  CB  ALA X 112      82.596  11.379  57.842  0.00  0.00           C
ATOM   1819  HB1 ALA X 112      81.836  10.603  57.609  0.00  0.00           H
ATOM   1820  HB2 ALA X 112      82.538  11.553  58.938  0.00  0.00           H
ATOM   1821  HB3 ALA X 112      82.300  12.271  57.250  0.00  0.00           H
ATOM   1822  C   ALA X 112      85.018  11.868  57.534  0.00  0.00           C
ATOM   1823  O   ALA X 112      85.459  12.438  56.514  0.00  0.00           O
ATOM   1824  N   GLU X 113      85.532  12.081  58.782  0.00  0.00           N
ATOM   1825  HN  GLU X 113      85.156  11.694  59.620  0.00  0.00           H
ATOM   1826  CA  GLU X 113      86.593  13.022  59.107  0.00  0.00           C
ATOM   1827  HA  GLU X 113      86.291  13.959  58.662  0.00  0.00           H
ATOM   1828  CB  GLU X 113      86.652  13.146  60.630  0.00  0.00           C
ATOM   1829  HB1 GLU X 113      86.875  12.157  61.085  0.00  0.00           H
ATOM   1830  HB2 GLU X 113      87.565  13.729  60.875  0.00  0.00           H
ATOM   1831  CG  GLU X 113      85.380  13.830  61.154  0.00  0.00           C
ATOM   1832  HG1 GLU X 113      85.282  14.754  60.545  0.00  0.00           H
ATOM   1833  HG2 GLU X 113      84.478  13.185  61.079  0.00  0.00           H
ATOM   1834  CD  GLU X 113      85.446  14.328  62.582  0.00  0.00           C
ATOM   1835  OE1 GLU X 113      84.438  14.691  63.157  0.00  0.00           O
ATOM   1836  OE2 GLU X 113      86.620  14.448  63.059  0.00  0.00           O
ATOM   1837  C   GLU X 113      87.881  12.801  58.558  0.00  0.00           C
ATOM   1838  O   GLU X 113      88.673  13.661  58.072  0.00  0.00           O
ATOM   1839  N   LEU X 114      88.221  11.491  58.497  0.00  0.00           N
ATOM   1840  HN  LEU X 114      87.505  10.951  58.933  0.00  0.00           H
ATOM   1841  CA  LEU X 114      89.516  11.037  57.987  0.00  0.00           C
ATOM   1842  HA  LEU X 114      90.205  11.868  58.012  0.00  0.00           H
ATOM   1843  CB  LEU X 114      90.071  10.018  58.961  0.00  0.00           C
ATOM   1844  HB1 LEU X 114      89.493   9.086  58.787  0.00  0.00           H
ATOM   1845  HB2 LEU X 114      91.106   9.762  58.647  0.00  0.00           H
ATOM   1846  CG  LEU X 114      90.244  10.412  60.353  0.00  0.00           C
ATOM   1847  HG  LEU X 114      89.300  10.855  60.736  0.00  0.00           H
ATOM   1848  CD1 LEU X 114      90.662   9.174  61.148  0.00  0.00           C
ATOM   1849 HD11 LEU X 114      91.694   8.851  60.892  0.00  0.00           H
ATOM   1850 HD12 LEU X 114      90.802   9.421  62.222  0.00  0.00           H
ATOM   1851 HD13 LEU X 114      89.949   8.326  61.067  0.00  0.00           H
ATOM   1852  CD2 LEU X 114      91.462  11.390  60.418  0.00  0.00           C
ATOM   1853 HD21 LEU X 114      91.248  12.376  59.952  0.00  0.00           H
ATOM   1854 HD22 LEU X 114      91.787  11.599  61.460  0.00  0.00           H
ATOM   1855 HD23 LEU X 114      92.389  10.988  59.957  0.00  0.00           H
ATOM   1856  C   LEU X 114      89.532  10.444  56.561  0.00  0.00           C
ATOM   1857  O   LEU X 114      90.500  10.398  55.847  0.00  0.00           O
ATOM   1858  N   GLY X 115      88.360  10.045  55.967  0.00  0.00           N
ATOM   1859  HN  GLY X 115      87.478  10.179  56.411  0.00  0.00           H
ATOM   1860  CA  GLY X 115      88.285   9.548  54.614  0.00  0.00           C
ATOM   1861  HA1 GLY X 115      89.050  10.036  54.028  0.00  0.00           H
ATOM   1862  HA2 GLY X 115      87.328   9.904  54.263  0.00  0.00           H
ATOM   1863  C   GLY X 115      88.340   8.094  54.461  0.00  0.00           C
ATOM   1864  O   GLY X 115      88.620   7.683  53.291  0.00  0.00           O
ATOM   1865  N   PHE X 116      88.170   7.221  55.515  0.00  0.00           N
ATOM   1866  HN  PHE X 116      88.002   7.563  56.437  0.00  0.00           H
ATOM   1867  CA  PHE X 116      88.171   5.808  55.243  0.00  0.00           C
ATOM   1868  HA  PHE X 116      88.655   5.523  54.321  0.00  0.00           H
ATOM   1869  CB  PHE X 116      88.821   4.926  56.373  0.00  0.00           C
ATOM   1870  HB1 PHE X 116      88.626   3.873  56.078  0.00  0.00           H
ATOM   1871  HB2 PHE X 116      89.914   5.104  56.456  0.00  0.00           H
ATOM   1872  CG  PHE X 116      88.205   5.137  57.713  0.00  0.00           C
ATOM   1873  CD1 PHE X 116      87.061   4.399  58.116  0.00  0.00           C
ATOM   1874  HD1 PHE X 116      86.440   3.762  57.504  0.00  0.00           H
ATOM   1875  CE1 PHE X 116      86.562   4.509  59.424  0.00  0.00           C
ATOM   1876  HE1 PHE X 116      85.767   3.820  59.666  0.00  0.00           H
ATOM   1877  CZ  PHE X 116      87.305   5.179  60.432  0.00  0.00           C
ATOM   1878  HZ  PHE X 116      86.971   5.015  61.446  0.00  0.00           H
ATOM   1879  CD2 PHE X 116      88.962   5.849  58.665  0.00  0.00           C
ATOM   1880  HD2 PHE X 116      89.782   6.430  58.268  0.00  0.00           H
ATOM   1881  CE2 PHE X 116      88.522   5.840  59.990  0.00  0.00           C
ATOM   1882  HE2 PHE X 116      89.028   6.486  60.693  0.00  0.00           H
ATOM   1883  C   PHE X 116      86.633   5.318  55.044  0.00  0.00           C
ATOM   1884  O   PHE X 116      85.663   5.712  55.674  0.00  0.00           O
ATOM   1885  N   GLU X 117      86.455   4.485  53.993  0.00  0.00           N
ATOM   1886  HN  GLU X 117      87.172   4.423  53.302  0.00  0.00           H
ATOM   1887  CA  GLU X 117      85.225   3.717  53.810  0.00  0.00           C
ATOM   1888  HA  GLU X 117      84.387   4.386  53.684  0.00  0.00           H
ATOM   1889  CB  GLU X 117      85.217   2.934  52.504  0.00  0.00           C
ATOM   1890  HB1 GLU X 117      86.222   2.471  52.603  0.00  0.00           H
ATOM   1891  HB2 GLU X 117      84.400   2.196  52.653  0.00  0.00           H
ATOM   1892  CG  GLU X 117      84.956   3.849  51.344  0.00  0.00           C
ATOM   1893  HG1 GLU X 117      83.905   4.179  51.491  0.00  0.00           H
ATOM   1894  HG2 GLU X 117      85.563   4.765  51.177  0.00  0.00           H
ATOM   1895  CD  GLU X 117      85.032   3.148  50.038  0.00  0.00           C
ATOM   1896  OE1 GLU X 117      83.990   2.468  49.643  0.00  0.00           O
ATOM   1897  OE2 GLU X 117      85.976   3.356  49.283  0.00  0.00           O
ATOM   1898  C   GLU X 117      84.834   2.855  55.076  0.00  0.00           C
ATOM   1899  O   GLU X 117      85.714   2.147  55.614  0.00  0.00           O
ATOM   1900  N   VAL X 118      83.568   2.902  55.550  0.00  0.00           N
ATOM   1901  HN  VAL X 118      82.878   3.535  55.209  0.00  0.00           H
ATOM   1902  CA  VAL X 118      83.025   1.858  56.370  0.00  0.00           C
ATOM   1903  HA  VAL X 118      83.830   1.437  56.954  0.00  0.00           H
ATOM   1904  CB  VAL X 118      81.986   2.487  57.296  0.00  0.00           C
ATOM   1905  HB  VAL X 118      81.365   3.172  56.680  0.00  0.00           H
ATOM   1906  CG1 VAL X 118      81.238   1.444  58.125  0.00  0.00           C
ATOM   1907 HG11 VAL X 118      80.494   0.933  57.476  0.00  0.00           H
ATOM   1908 HG12 VAL X 118      81.866   0.632  58.550  0.00  0.00           H
ATOM   1909 HG13 VAL X 118      80.670   1.763  59.025  0.00  0.00           H
ATOM   1910  CG2 VAL X 118      82.704   3.314  58.384  0.00  0.00           C
ATOM   1911 HG21 VAL X 118      82.083   3.637  59.247  0.00  0.00           H
ATOM   1912 HG22 VAL X 118      83.530   2.697  58.798  0.00  0.00           H
ATOM   1913 HG23 VAL X 118      83.077   4.213  57.849  0.00  0.00           H
ATOM   1914  C   VAL X 118      82.312   0.857  55.546  0.00  0.00           C
ATOM   1915  O   VAL X 118      81.246   1.038  54.981  0.00  0.00           O
ATOM   1916  N   LEU X 119      82.895  -0.345  55.460  0.00  0.00           N
ATOM   1917  HN  LEU X 119      83.737  -0.403  55.992  0.00  0.00           H
ATOM   1918  CA  LEU X 119      82.349  -1.505  54.700  0.00  0.00           C
ATOM   1919  HA  LEU X 119      81.582  -1.189  54.008  0.00  0.00           H
ATOM   1920  CB  LEU X 119      83.511  -2.214  54.041  0.00  0.00           C
ATOM   1921  HB1 LEU X 119      83.992  -2.889  54.781  0.00  0.00           H
ATOM   1922  HB2 LEU X 119      83.076  -2.760  53.177  0.00  0.00           H
ATOM   1923  CG  LEU X 119      84.660  -1.396  53.478  0.00  0.00           C
ATOM   1924  HG  LEU X 119      85.262  -0.902  54.270  0.00  0.00           H
ATOM   1925  CD1 LEU X 119      85.657  -2.260  52.746  0.00  0.00           C
ATOM   1926 HD11 LEU X 119      85.963  -3.131  53.364  0.00  0.00           H
ATOM   1927 HD12 LEU X 119      85.229  -2.659  51.802  0.00  0.00           H
ATOM   1928 HD13 LEU X 119      86.519  -1.770  52.245  0.00  0.00           H
ATOM   1929  CD2 LEU X 119      84.101  -0.303  52.525  0.00  0.00           C
ATOM   1930 HD21 LEU X 119      83.358   0.327  53.059  0.00  0.00           H
ATOM   1931 HD22 LEU X 119      84.976   0.242  52.112  0.00  0.00           H
ATOM   1932 HD23 LEU X 119      83.551  -0.855  51.733  0.00  0.00           H
ATOM   1933  C   LEU X 119      81.629  -2.376  55.691  0.00  0.00           C
ATOM   1934  O   LEU X 119      82.078  -2.467  56.825  0.00  0.00           O
ATOM   1935  N   SER X 120      80.488  -2.938  55.387  0.00  0.00           N
ATOM   1936  HN  SER X 120      80.293  -2.902  54.410  0.00  0.00           H
ATOM   1937  CA  SER X 120      79.546  -3.673  56.254  0.00  0.00           C
ATOM   1938  HA  SER X 120      79.711  -3.370  57.278  0.00  0.00           H
ATOM   1939  CB  SER X 120      78.108  -3.248  55.880  0.00  0.00           C
ATOM   1940  HB1 SER X 120      78.025  -2.141  55.818  0.00  0.00           H
ATOM   1941  HB2 SER X 120      77.859  -3.788  54.942  0.00  0.00           H
ATOM   1942  OG  SER X 120      77.209  -3.728  56.899  0.00  0.00           O
ATOM   1943  HG1 SER X 120      77.272  -2.992  57.511  0.00  0.00           H
ATOM   1944  C   SER X 120      79.590  -5.147  56.205  0.00  0.00           C
ATOM   1945  O   SER X 120      79.897  -5.714  55.124  0.00  0.00           O
ATOM   1946  N   LEU X 121      79.394  -5.818  57.346  0.00  0.00           N
ATOM   1947  HN  LEU X 121      79.225  -5.336  58.203  0.00  0.00           H
ATOM   1948  CA  LEU X 121      79.557  -7.264  57.355  0.00  0.00           C
ATOM   1949  HA  LEU X 121      79.417  -7.603  56.339  0.00  0.00           H
ATOM   1950  CB  LEU X 121      80.890  -7.775  57.868  0.00  0.00           C
ATOM   1951  HB1 LEU X 121      81.508  -7.007  57.355  0.00  0.00           H
ATOM   1952  HB2 LEU X 121      80.937  -7.548  58.955  0.00  0.00           H
ATOM   1953  CG  LEU X 121      81.410  -9.162  57.482  0.00  0.00           C
ATOM   1954  HG  LEU X 121      80.789  -9.887  58.049  0.00  0.00           H
ATOM   1955  CD1 LEU X 121      81.438  -9.436  56.010  0.00  0.00           C
ATOM   1956 HD11 LEU X 121      82.124  -8.693  55.550  0.00  0.00           H
ATOM   1957 HD12 LEU X 121      81.776 -10.445  55.692  0.00  0.00           H
ATOM   1958 HD13 LEU X 121      80.422  -9.324  55.572  0.00  0.00           H
ATOM   1959  CD2 LEU X 121      82.743  -9.262  58.170  0.00  0.00           C
ATOM   1960 HD21 LEU X 121      83.222 -10.258  58.060  0.00  0.00           H
ATOM   1961 HD22 LEU X 121      83.461  -8.471  57.862  0.00  0.00           H
ATOM   1962 HD23 LEU X 121      82.609  -9.120  59.264  0.00  0.00           H
ATOM   1963  C   LEU X 121      78.407  -7.796  58.178  0.00  0.00           C
ATOM   1964  O   LEU X 121      77.751  -7.186  59.015  0.00  0.00           O
ATOM   1965  N   GLY X 122      78.112  -9.155  57.857  0.00  0.00           N
ATOM   1966  HN  GLY X 122      78.741  -9.632  57.249  0.00  0.00           H
ATOM   1967  CA  GLY X 122      77.089  -9.995  58.392  0.00  0.00           C
ATOM   1968  HA1 GLY X 122      77.245 -10.968  57.952  0.00  0.00           H
ATOM   1969  HA2 GLY X 122      76.098  -9.651  58.135  0.00  0.00           H
ATOM   1970  C   GLY X 122      77.088 -10.129  59.843  0.00  0.00           C
ATOM   1971  O   GLY X 122      78.127 -10.380  60.444  0.00  0.00           O
ATOM   1972  N   SER X 123      75.986  -9.873  60.497  0.00  0.00           N
ATOM   1973  HN  SER X 123      75.171  -9.478  60.079  0.00  0.00           H
ATOM   1974  CA  SER X 123      75.793 -10.198  61.950  0.00  0.00           C
ATOM   1975  HA  SER X 123      76.735  -9.857  62.354  0.00  0.00           H
ATOM   1976  CB  SER X 123      74.570  -9.574  62.631  0.00  0.00           C
ATOM   1977  HB1 SER X 123      74.205 -10.305  63.383  0.00  0.00           H
ATOM   1978  HB2 SER X 123      74.816  -8.595  63.094  0.00  0.00           H
ATOM   1979  OG  SER X 123      73.553  -9.350  61.614  0.00  0.00           O
ATOM   1980  HG1 SER X 123      72.774  -9.059  62.093  0.00  0.00           H
ATOM   1981  C   SER X 123      75.798 -11.652  62.174  0.00  0.00           C
ATOM   1982  O   SER X 123      75.207 -12.434  61.445  0.00  0.00           O
ATOM   1983  N   HSD X 124      76.458 -12.018  63.253  0.00  0.00           N
ATOM   1984  HN  HSD X 124      77.038 -11.400  63.778  0.00  0.00           H
ATOM   1985  CA  HSD X 124      76.598 -13.441  63.597  0.00  0.00           C
ATOM   1986  HA  HSD X 124      77.019 -14.023  62.791  0.00  0.00           H
ATOM   1987  CB  HSD X 124      77.465 -13.384  64.822  0.00  0.00           C
ATOM   1988  HB1 HSD X 124      78.501 -13.217  64.457  0.00  0.00           H
ATOM   1989  HB2 HSD X 124      77.120 -12.590  65.518  0.00  0.00           H
ATOM   1990  ND1 HSD X 124      78.193 -15.716  65.115  0.00  0.00           N
ATOM   1991  HD1 HSD X 124      78.569 -15.867  64.201  0.00  0.00           H
ATOM   1992  CG  HSD X 124      77.595 -14.625  65.634  0.00  0.00           C
ATOM   1993  CE1 HSD X 124      78.224 -16.636  66.067  0.00  0.00           C
ATOM   1994  HE1 HSD X 124      78.534 -17.656  65.839  0.00  0.00           H
ATOM   1995  NE2 HSD X 124      77.615 -16.214  67.202  0.00  0.00           N
ATOM   1996  CD2 HSD X 124      77.205 -14.956  66.897  0.00  0.00           C
ATOM   1997  HD2 HSD X 124      76.766 -14.393  67.711  0.00  0.00           H
ATOM   1998  C   HSD X 124      75.316 -14.215  63.907  0.00  0.00           C
ATOM   1999  O   HSD X 124      74.525 -13.880  64.777  0.00  0.00           O
ATOM   2000  N   SER X 125      75.003 -15.165  63.071  0.00  0.00           N
ATOM   2001  HN  SER X 125      75.501 -15.332  62.225  0.00  0.00           H
ATOM   2002  CA  SER X 125      73.682 -15.780  63.031  0.00  0.00           C
ATOM   2003  HA  SER X 125      73.512 -16.091  64.051  0.00  0.00           H
ATOM   2004  CB  SER X 125      72.586 -14.899  62.581  0.00  0.00           C
ATOM   2005  HB1 SER X 125      71.608 -15.389  62.389  0.00  0.00           H
ATOM   2006  HB2 SER X 125      72.385 -14.130  63.357  0.00  0.00           H
ATOM   2007  OG  SER X 125      72.898 -14.191  61.362  0.00  0.00           O
ATOM   2008  HG1 SER X 125      73.715 -13.755  61.615  0.00  0.00           H
ATOM   2009  C   SER X 125      73.666 -17.103  62.218  0.00  0.00           C
ATOM   2010  O   SER X 125      74.387 -17.262  61.254  0.00  0.00           O
ATOM   2011  N   LEU X 126      72.775 -18.062  62.533  0.00  0.00           N
ATOM   2012  HN  LEU X 126      72.120 -17.909  63.270  0.00  0.00           H
ATOM   2013  CA  LEU X 126      72.536 -19.252  61.702  0.00  0.00           C
ATOM   2014  HA  LEU X 126      73.525 -19.659  61.550  0.00  0.00           H
ATOM   2015  CB  LEU X 126      71.565 -20.333  62.396  0.00  0.00           C
ATOM   2016  HB1 LEU X 126      70.707 -19.790  62.848  0.00  0.00           H
ATOM   2017  HB2 LEU X 126      71.237 -21.118  61.680  0.00  0.00           H
ATOM   2018  CG  LEU X 126      72.257 -20.951  63.595  0.00  0.00           C
ATOM   2019  HG  LEU X 126      72.435 -20.244  64.433  0.00  0.00           H
ATOM   2020  CD1 LEU X 126      71.367 -21.953  64.293  0.00  0.00           C
ATOM   2021 HD11 LEU X 126      71.188 -22.846  63.656  0.00  0.00           H
ATOM   2022 HD12 LEU X 126      71.771 -22.313  65.263  0.00  0.00           H
ATOM   2023 HD13 LEU X 126      70.359 -21.504  64.422  0.00  0.00           H
ATOM   2024  CD2 LEU X 126      73.558 -21.672  63.284  0.00  0.00           C
ATOM   2025 HD21 LEU X 126      73.313 -22.559  62.661  0.00  0.00           H
ATOM   2026 HD22 LEU X 126      74.400 -21.073  62.876  0.00  0.00           H
ATOM   2027 HD23 LEU X 126      73.930 -22.092  64.243  0.00  0.00           H
ATOM   2028  C   LEU X 126      71.935 -18.906  60.315  0.00  0.00           C
ATOM   2029  O   LEU X 126      72.345 -19.410  59.273  0.00  0.00           O
ATOM   2030  N   TYR X 127      70.868 -18.100  60.382  0.00  0.00           N
ATOM   2031  HN  TYR X 127      70.591 -17.750  61.274  0.00  0.00           H
ATOM   2032  CA  TYR X 127      70.160 -17.619  59.213  0.00  0.00           C
ATOM   2033  HA  TYR X 127      70.704 -17.922  58.330  0.00  0.00           H
ATOM   2034  CB  TYR X 127      68.601 -18.004  59.216  0.00  0.00           C
ATOM   2035  HB1 TYR X 127      68.158 -17.710  60.192  0.00  0.00           H
ATOM   2036  HB2 TYR X 127      68.058 -17.573  58.349  0.00  0.00           H
ATOM   2037  CG  TYR X 127      68.369 -19.569  59.112  0.00  0.00           C
ATOM   2038  CD1 TYR X 127      68.570 -20.397  60.231  0.00  0.00           C
ATOM   2039  HD1 TYR X 127      68.881 -19.923  61.150  0.00  0.00           H
ATOM   2040  CE1 TYR X 127      68.411 -21.776  60.204  0.00  0.00           C
ATOM   2041  HE1 TYR X 127      68.526 -22.363  61.103  0.00  0.00           H
ATOM   2042  CZ  TYR X 127      67.988 -22.402  58.971  0.00  0.00           C
ATOM   2043  OH  TYR X 127      67.622 -23.743  58.953  0.00  0.00           O
ATOM   2044  HH  TYR X 127      67.196 -23.832  58.098  0.00  0.00           H
ATOM   2045  CD2 TYR X 127      68.054 -20.190  57.890  0.00  0.00           C
ATOM   2046  HD2 TYR X 127      68.017 -19.605  56.982  0.00  0.00           H
ATOM   2047  CE2 TYR X 127      67.796 -21.561  57.820  0.00  0.00           C
ATOM   2048  HE2 TYR X 127      67.474 -21.985  56.881  0.00  0.00           H
ATOM   2049  C   TYR X 127      70.241 -16.128  59.098  0.00  0.00           C
ATOM   2050  O   TYR X 127      70.300 -15.406  60.133  0.00  0.00           O
ATOM   2051  N   ASP X 128      70.250 -15.583  57.864  0.00  0.00           N
ATOM   2052  HN  ASP X 128      70.194 -16.257  57.131  0.00  0.00           H
ATOM   2053  CA  ASP X 128      70.170 -14.194  57.581  0.00  0.00           C
ATOM   2054  HA  ASP X 128      70.925 -13.711  58.184  0.00  0.00           H
ATOM   2055  CB  ASP X 128      70.483 -14.129  55.971  0.00  0.00           C
ATOM   2056  HB1 ASP X 128      71.467 -14.541  55.660  0.00  0.00           H
ATOM   2057  HB2 ASP X 128      69.693 -14.766  55.517  0.00  0.00           H
ATOM   2058  CG  ASP X 128      70.372 -12.730  55.322  0.00  0.00           C
ATOM   2059  OD1 ASP X 128      70.532 -12.524  54.076  0.00  0.00           O
ATOM   2060  OD2 ASP X 128      70.312 -11.719  56.121  0.00  0.00           O
ATOM   2061  C   ASP X 128      68.785 -13.638  57.971  0.00  0.00           C
ATOM   2062  O   ASP X 128      67.798 -14.109  57.492  0.00  0.00           O
ATOM   2063  N   THR X 129      68.754 -12.538  58.753  0.00  0.00           N
ATOM   2064  HN  THR X 129      69.612 -12.072  58.953  0.00  0.00           H
ATOM   2065  CA  THR X 129      67.508 -12.014  59.344  0.00  0.00           C
ATOM   2066  HA  THR X 129      66.992 -12.849  59.794  0.00  0.00           H
ATOM   2067  CB  THR X 129      67.752 -10.977  60.442  0.00  0.00           C
ATOM   2068  HB  THR X 129      68.733 -10.488  60.259  0.00  0.00           H
ATOM   2069  OG1 THR X 129      67.950 -11.656  61.729  0.00  0.00           O
ATOM   2070  HG1 THR X 129      68.691 -12.260  61.816  0.00  0.00           H
ATOM   2071  CG2 THR X 129      66.689  -9.804  60.670  0.00  0.00           C
ATOM   2072 HG21 THR X 129      66.799  -9.124  59.798  0.00  0.00           H
ATOM   2073 HG22 THR X 129      65.639 -10.121  60.847  0.00  0.00           H
ATOM   2074 HG23 THR X 129      67.119  -9.211  61.505  0.00  0.00           H
ATOM   2075  C   THR X 129      66.599 -11.393  58.308  0.00  0.00           C
ATOM   2076  O   THR X 129      65.348 -11.419  58.462  0.00  0.00           O
ATOM   2077  N   GLN X 130      67.201 -10.758  57.308  0.00  0.00           N
ATOM   2078  HN  GLN X 130      68.196 -10.691  57.334  0.00  0.00           H
ATOM   2079  CA  GLN X 130      66.471 -10.198  56.226  0.00  0.00           C
ATOM   2080  HA  GLN X 130      65.811  -9.549  56.783  0.00  0.00           H
ATOM   2081  CB  GLN X 130      67.547  -9.439  55.321  0.00  0.00           C
ATOM   2082  HB1 GLN X 130      68.289 -10.217  55.039  0.00  0.00           H
ATOM   2083  HB2 GLN X 130      67.089  -9.135  54.356  0.00  0.00           H
ATOM   2084  CG  GLN X 130      68.247  -8.125  55.891  0.00  0.00           C
ATOM   2085  HG1 GLN X 130      68.905  -7.783  55.064  0.00  0.00           H
ATOM   2086  HG2 GLN X 130      67.527  -7.279  55.892  0.00  0.00           H
ATOM   2087  CD  GLN X 130      68.898  -8.120  57.267  0.00  0.00           C
ATOM   2088  OE1 GLN X 130      68.706  -7.214  58.101  0.00  0.00           O
ATOM   2089  NE2 GLN X 130      69.830  -9.049  57.510  0.00  0.00           N
ATOM   2090 HE21 GLN X 130      70.226  -9.093  58.427  0.00  0.00           H
ATOM   2091 HE22 GLN X 130      70.127  -9.682  56.795  0.00  0.00           H
ATOM   2092  C   GLN X 130      65.555 -11.171  55.369  0.00  0.00           C
ATOM   2093  O   GLN X 130      64.444 -10.883  55.057  0.00  0.00           O
ATOM   2094  N   ARG X 131      66.098 -12.397  55.142  0.00  0.00           N
ATOM   2095  HN  ARG X 131      67.060 -12.457  55.397  0.00  0.00           H
ATOM   2096  CA  ARG X 131      65.406 -13.591  54.741  0.00  0.00           C
ATOM   2097  HA  ARG X 131      65.017 -13.293  53.779  0.00  0.00           H
ATOM   2098  CB  ARG X 131      66.284 -14.819  54.621  0.00  0.00           C
ATOM   2099  HB1 ARG X 131      66.832 -15.002  55.569  0.00  0.00           H
ATOM   2100  HB2 ARG X 131      65.685 -15.737  54.442  0.00  0.00           H
ATOM   2101  CG  ARG X 131      67.381 -14.682  53.500  0.00  0.00           C
ATOM   2102  HG1 ARG X 131      66.844 -14.559  52.536  0.00  0.00           H
ATOM   2103  HG2 ARG X 131      67.921 -13.732  53.699  0.00  0.00           H
ATOM   2104  CD  ARG X 131      68.314 -15.850  53.400  0.00  0.00           C
ATOM   2105  HD1 ARG X 131      69.296 -15.610  52.938  0.00  0.00           H
ATOM   2106  HD2 ARG X 131      68.523 -16.223  54.425  0.00  0.00           H
ATOM   2107  NE  ARG X 131      67.734 -16.842  52.521  0.00  0.00           N
ATOM   2108  HE  ARG X 131      66.847 -16.566  52.151  0.00  0.00           H
ATOM   2109  CZ  ARG X 131      68.418 -17.845  51.976  0.00  0.00           C
ATOM   2110  NH1 ARG X 131      69.658 -18.187  52.358  0.00  0.00           N
ATOM   2111 HH11 ARG X 131      70.148 -18.834  51.773  0.00  0.00           H
ATOM   2112 HH12 ARG X 131      70.262 -17.541  52.825  0.00  0.00           H
ATOM   2113  NH2 ARG X 131      67.785 -18.507  51.086  0.00  0.00           N
ATOM   2114 HH21 ARG X 131      68.218 -19.261  50.591  0.00  0.00           H
ATOM   2115 HH22 ARG X 131      66.820 -18.278  50.961  0.00  0.00           H
ATOM   2116  C   ARG X 131      64.171 -14.031  55.639  0.00  0.00           C
ATOM   2117  O   ARG X 131      63.076 -14.308  55.143  0.00  0.00           O
ATOM   2118  N   ILE X 132      64.346 -14.008  56.943  0.00  0.00           N
ATOM   2119  HN  ILE X 132      65.275 -13.903  57.288  0.00  0.00           H
ATOM   2120  CA  ILE X 132      63.319 -14.256  57.980  0.00  0.00           C
ATOM   2121  HA  ILE X 132      62.775 -15.164  57.766  0.00  0.00           H
ATOM   2122  CB  ILE X 132      63.970 -14.414  59.395  0.00  0.00           C
ATOM   2123  HB  ILE X 132      64.689 -13.568  59.414  0.00  0.00           H
ATOM   2124  CG2 ILE X 132      63.029 -14.268  60.581  0.00  0.00           C
ATOM   2125 HG21 ILE X 132      62.316 -15.121  60.572  0.00  0.00           H
ATOM   2126 HG22 ILE X 132      63.580 -14.319  61.544  0.00  0.00           H
ATOM   2127 HG23 ILE X 132      62.432 -13.331  60.571  0.00  0.00           H
ATOM   2128  CG1 ILE X 132      64.822 -15.710  59.467  0.00  0.00           C
ATOM   2129 HG11 ILE X 132      64.102 -16.554  59.536  0.00  0.00           H
ATOM   2130 HG12 ILE X 132      65.358 -15.982  58.532  0.00  0.00           H
ATOM   2131  CD  ILE X 132      65.894 -15.720  60.580  0.00  0.00           C
ATOM   2132  HD1 ILE X 132      66.228 -16.744  60.853  0.00  0.00           H
ATOM   2133  HD2 ILE X 132      66.710 -14.990  60.395  0.00  0.00           H
ATOM   2134  HD3 ILE X 132      65.373 -15.405  61.510  0.00  0.00           H
ATOM   2135  C   ILE X 132      62.217 -13.253  58.106  0.00  0.00           C
ATOM   2136  O   ILE X 132      61.031 -13.598  58.193  0.00  0.00           O
ATOM   2137  N   LEU X 133      62.559 -11.910  58.100  0.00  0.00           N
ATOM   2138  HN  LEU X 133      63.504 -11.604  58.188  0.00  0.00           H
ATOM   2139  CA  LEU X 133      61.571 -10.891  57.705  0.00  0.00           C
ATOM   2140  HA  LEU X 133      60.790 -11.008  58.442  0.00  0.00           H
ATOM   2141  CB  LEU X 133      62.075  -9.442  57.775  0.00  0.00           C
ATOM   2142  HB1 LEU X 133      62.641  -9.148  56.866  0.00  0.00           H
ATOM   2143  HB2 LEU X 133      61.160  -8.817  57.700  0.00  0.00           H
ATOM   2144  CG  LEU X 133      62.842  -9.068  59.106  0.00  0.00           C
ATOM   2145  HG  LEU X 133      63.872  -9.483  59.068  0.00  0.00           H
ATOM   2146  CD1 LEU X 133      62.882  -7.510  59.034  0.00  0.00           C
ATOM   2147 HD11 LEU X 133      63.572  -7.060  59.780  0.00  0.00           H
ATOM   2148 HD12 LEU X 133      63.153  -7.177  58.009  0.00  0.00           H
ATOM   2149 HD13 LEU X 133      61.908  -7.048  59.300  0.00  0.00           H
ATOM   2150  CD2 LEU X 133      62.154  -9.468  60.456  0.00  0.00           C
ATOM   2151 HD21 LEU X 133      62.789  -9.089  61.285  0.00  0.00           H
ATOM   2152 HD22 LEU X 133      61.141  -9.014  60.418  0.00  0.00           H
ATOM   2153 HD23 LEU X 133      62.211 -10.576  60.395  0.00  0.00           H
ATOM   2154  C   LEU X 133      60.828 -11.050  56.346  0.00  0.00           C
ATOM   2155  O   LEU X 133      59.567 -10.937  56.282  0.00  0.00           O
ATOM   2156  N   ASP X 134      61.544 -11.386  55.240  0.00  0.00           N
ATOM   2157  HN  ASP X 134      62.534 -11.504  55.210  0.00  0.00           H
ATOM   2158  CA  ASP X 134      61.010 -11.478  53.901  0.00  0.00           C
ATOM   2159  HA  ASP X 134      60.560 -10.516  53.703  0.00  0.00           H
ATOM   2160  CB  ASP X 134      62.111 -11.670  52.892  0.00  0.00           C
ATOM   2161  HB1 ASP X 134      62.776 -10.787  53.007  0.00  0.00           H
ATOM   2162  HB2 ASP X 134      62.545 -12.629  53.249  0.00  0.00           H
ATOM   2163  CG  ASP X 134      61.680 -11.735  51.466  0.00  0.00           C
ATOM   2164  OD1 ASP X 134      61.217 -10.721  50.892  0.00  0.00           O
ATOM   2165  OD2 ASP X 134      61.972 -12.816  50.863  0.00  0.00           O
ATOM   2166  C   ASP X 134      59.816 -12.524  53.801  0.00  0.00           C
ATOM   2167  O   ASP X 134      58.726 -12.205  53.377  0.00  0.00           O
ATOM   2168  N   ILE X 135      60.055 -13.777  54.297  0.00  0.00           N
ATOM   2169  HN  ILE X 135      60.988 -14.041  54.527  0.00  0.00           H
ATOM   2170  CA  ILE X 135      59.038 -14.768  54.461  0.00  0.00           C
ATOM   2171  HA  ILE X 135      58.662 -14.978  53.470  0.00  0.00           H
ATOM   2172  CB  ILE X 135      59.568 -16.079  55.043  0.00  0.00           C
ATOM   2173  HB  ILE X 135      59.881 -15.897  56.093  0.00  0.00           H
ATOM   2174  CG2 ILE X 135      58.457 -17.164  55.125  0.00  0.00           C
ATOM   2175 HG21 ILE X 135      57.985 -17.322  54.132  0.00  0.00           H
ATOM   2176 HG22 ILE X 135      59.090 -18.033  55.407  0.00  0.00           H
ATOM   2177 HG23 ILE X 135      57.604 -16.895  55.784  0.00  0.00           H
ATOM   2178  CG1 ILE X 135      60.721 -16.670  54.150  0.00  0.00           C
ATOM   2179 HG11 ILE X 135      61.671 -16.102  54.246  0.00  0.00           H
ATOM   2180 HG12 ILE X 135      60.968 -17.581  54.736  0.00  0.00           H
ATOM   2181  CD  ILE X 135      60.305 -17.035  52.743  0.00  0.00           C
ATOM   2182  HD1 ILE X 135      59.735 -16.231  52.229  0.00  0.00           H
ATOM   2183  HD2 ILE X 135      61.213 -17.329  52.174  0.00  0.00           H
ATOM   2184  HD3 ILE X 135      59.660 -17.939  52.760  0.00  0.00           H
ATOM   2185  C   ILE X 135      57.842 -14.410  55.321  0.00  0.00           C
ATOM   2186  O   ILE X 135      56.678 -14.761  55.001  0.00  0.00           O
ATOM   2187  N   ASN X 136      58.115 -13.716  56.478  0.00  0.00           N
ATOM   2188  HN  ASN X 136      59.013 -13.325  56.662  0.00  0.00           H
ATOM   2189  CA  ASN X 136      57.109 -13.521  57.507  0.00  0.00           C
ATOM   2190  HA  ASN X 136      56.381 -14.308  57.384  0.00  0.00           H
ATOM   2191  CB  ASN X 136      57.873 -13.664  58.820  0.00  0.00           C
ATOM   2192  HB1 ASN X 136      58.473 -14.595  58.736  0.00  0.00           H
ATOM   2193  HB2 ASN X 136      58.587 -12.833  59.004  0.00  0.00           H
ATOM   2194  CG  ASN X 136      56.839 -13.831  59.908  0.00  0.00           C
ATOM   2195  OD1 ASN X 136      56.041 -14.763  59.886  0.00  0.00           O
ATOM   2196  ND2 ASN X 136      56.798 -12.904  60.904  0.00  0.00           N
ATOM   2197 HD21 ASN X 136      56.197 -13.114  61.675  0.00  0.00           H
ATOM   2198 HD22 ASN X 136      57.351 -12.072  60.865  0.00  0.00           H
ATOM   2199  C   ASN X 136      56.367 -12.156  57.293  0.00  0.00           C
ATOM   2200  O   ASN X 136      55.572 -11.595  58.084  0.00  0.00           O
ATOM   2201  N   GLY X 137      56.548 -11.618  56.083  0.00  0.00           N
ATOM   2202  HN  GLY X 137      57.227 -12.072  55.510  0.00  0.00           H
ATOM   2203  CA  GLY X 137      55.780 -10.496  55.475  0.00  0.00           C
ATOM   2204  HA1 GLY X 137      54.777 -10.653  55.842  0.00  0.00           H
ATOM   2205  HA2 GLY X 137      55.852 -10.354  54.406  0.00  0.00           H
ATOM   2206  C   GLY X 137      56.291  -9.107  55.909  0.00  0.00           C
ATOM   2207  O   GLY X 137      55.481  -8.181  55.807  0.00  0.00           O
ATOM   2208  N   GLY X 138      57.553  -8.981  56.388  0.00  0.00           N
ATOM   2209  HN  GLY X 138      58.152  -9.771  56.491  0.00  0.00           H
ATOM   2210  CA  GLY X 138      58.013  -7.761  56.996  0.00  0.00           C
ATOM   2211  HA1 GLY X 138      57.436  -6.932  56.613  0.00  0.00           H
ATOM   2212  HA2 GLY X 138      59.063  -7.618  56.783  0.00  0.00           H
ATOM   2213  C   GLY X 138      57.909  -7.690  58.483  0.00  0.00           C
ATOM   2214  O   GLY X 138      58.317  -6.685  59.013  0.00  0.00           O
ATOM   2215  N   SER X 139      57.367  -8.802  59.155  0.00  0.00           N
ATOM   2216  HN  SER X 139      57.327  -9.731  58.795  0.00  0.00           H
ATOM   2217  CA  SER X 139      57.154  -8.735  60.590  0.00  0.00           C
ATOM   2218  HA  SER X 139      57.198  -7.750  61.032  0.00  0.00           H
ATOM   2219  CB  SER X 139      55.737  -9.281  60.996  0.00  0.00           C
ATOM   2220  HB1 SER X 139      54.986  -8.720  60.399  0.00  0.00           H
ATOM   2221  HB2 SER X 139      55.703 -10.360  60.735  0.00  0.00           H
ATOM   2222  OG  SER X 139      55.288  -9.085  62.294  0.00  0.00           O
ATOM   2223  HG1 SER X 139      54.766  -8.280  62.292  0.00  0.00           H
ATOM   2224  C   SER X 139      58.201  -9.552  61.349  0.00  0.00           C
ATOM   2225  O   SER X 139      58.402 -10.721  60.908  0.00  0.00           O
ATOM   2226  N   PRO X 140      58.918  -9.090  62.383  0.00  0.00           N
ATOM   2227  CD  PRO X 140      58.987  -7.698  62.726  0.00  0.00           C
ATOM   2228  HD1 PRO X 140      58.016  -7.278  63.067  0.00  0.00           H
ATOM   2229  HD2 PRO X 140      59.257  -7.166  61.789  0.00  0.00           H
ATOM   2230  CA  PRO X 140      59.594  -9.806  63.466  0.00  0.00           C
ATOM   2231  HA  PRO X 140      60.512 -10.213  63.067  0.00  0.00           H
ATOM   2232  CB  PRO X 140      59.925  -8.792  64.568  0.00  0.00           C
ATOM   2233  HB1 PRO X 140      60.864  -9.047  65.104  0.00  0.00           H
ATOM   2234  HB2 PRO X 140      59.181  -8.835  65.392  0.00  0.00           H
ATOM   2235  CG  PRO X 140      60.022  -7.526  63.862  0.00  0.00           C
ATOM   2236  HG1 PRO X 140      61.014  -7.299  63.415  0.00  0.00           H
ATOM   2237  HG2 PRO X 140      59.826  -6.608  64.456  0.00  0.00           H
ATOM   2238  C   PRO X 140      58.749 -10.947  63.953  0.00  0.00           C
ATOM   2239  O   PRO X 140      57.647 -10.574  64.372  0.00  0.00           O
ATOM   2240  N   PRO X 141      59.104 -12.296  63.911  0.00  0.00           N
ATOM   2241  CD  PRO X 141      60.507 -12.763  63.622  0.00  0.00           C
ATOM   2242  HD1 PRO X 141      61.339 -12.139  64.013  0.00  0.00           H
ATOM   2243  HD2 PRO X 141      60.642 -12.847  62.523  0.00  0.00           H
ATOM   2244  CA  PRO X 141      58.323 -13.301  64.552  0.00  0.00           C
ATOM   2245  HA  PRO X 141      57.353 -13.260  64.078  0.00  0.00           H
ATOM   2246  CB  PRO X 141      59.063 -14.571  64.187  0.00  0.00           C
ATOM   2247  HB1 PRO X 141      58.816 -14.845  63.139  0.00  0.00           H
ATOM   2248  HB2 PRO X 141      58.765 -15.445  64.805  0.00  0.00           H
ATOM   2249  CG  PRO X 141      60.535 -14.161  64.283  0.00  0.00           C
ATOM   2250  HG1 PRO X 141      61.206 -14.857  63.736  0.00  0.00           H
ATOM   2251  HG2 PRO X 141      60.743 -14.074  65.371  0.00  0.00           H
ATOM   2252  C   PRO X 141      58.083 -13.144  66.016  0.00  0.00           C
ATOM   2253  O   PRO X 141      58.889 -12.663  66.787  0.00  0.00           O
ATOM   2254  N   LEU X 142      56.739 -13.425  66.336  0.00  0.00           N
ATOM   2255  HN  LEU X 142      56.090 -13.732  65.644  0.00  0.00           H
ATOM   2256  CA  LEU X 142      56.251 -13.269  67.693  0.00  0.00           C
ATOM   2257  HA  LEU X 142      56.879 -12.638  68.304  0.00  0.00           H
ATOM   2258  CB  LEU X 142      54.852 -12.500  67.678  0.00  0.00           C
ATOM   2259  HB1 LEU X 142      54.146 -13.161  67.130  0.00  0.00           H
ATOM   2260  HB2 LEU X 142      54.398 -12.606  68.687  0.00  0.00           H
ATOM   2261  CG  LEU X 142      54.759 -11.063  67.274  0.00  0.00           C
ATOM   2262  HG  LEU X 142      54.792 -10.982  66.166  0.00  0.00           H
ATOM   2263  CD1 LEU X 142      53.453 -10.431  67.721  0.00  0.00           C
ATOM   2264 HD11 LEU X 142      53.543  -9.336  67.883  0.00  0.00           H
ATOM   2265 HD12 LEU X 142      52.669 -10.672  66.971  0.00  0.00           H
ATOM   2266 HD13 LEU X 142      53.257 -10.923  68.697  0.00  0.00           H
ATOM   2267  CD2 LEU X 142      55.782 -10.225  68.046  0.00  0.00           C
ATOM   2268 HD21 LEU X 142      55.802 -10.558  69.105  0.00  0.00           H
ATOM   2269 HD22 LEU X 142      56.740 -10.288  67.487  0.00  0.00           H
ATOM   2270 HD23 LEU X 142      55.482  -9.155  68.078  0.00  0.00           H
ATOM   2271  C   LEU X 142      56.082 -14.595  68.438  0.00  0.00           C
ATOM   2272  O   LEU X 142      55.708 -14.703  69.578  0.00  0.00           O
ATOM   2273  N   THR X 143      56.475 -15.746  67.835  0.00  0.00           N
ATOM   2274  HN  THR X 143      56.843 -15.827  66.912  0.00  0.00           H
ATOM   2275  CA  THR X 143      56.335 -17.090  68.439  0.00  0.00           C
ATOM   2276  HA  THR X 143      56.465 -17.011  69.508  0.00  0.00           H
ATOM   2277  CB  THR X 143      54.995 -17.795  68.255  0.00  0.00           C
ATOM   2278  HB  THR X 143      54.332 -17.375  69.041  0.00  0.00           H
ATOM   2279  OG1 THR X 143      54.895 -19.250  68.347  0.00  0.00           O
ATOM   2280  HG1 THR X 143      55.032 -19.571  69.242  0.00  0.00           H
ATOM   2281  CG2 THR X 143      54.400 -17.509  66.878  0.00  0.00           C
ATOM   2282 HG21 THR X 143      54.881 -18.129  66.092  0.00  0.00           H
ATOM   2283 HG22 THR X 143      53.351 -17.829  67.061  0.00  0.00           H
ATOM   2284 HG23 THR X 143      54.307 -16.430  66.634  0.00  0.00           H
ATOM   2285  C   THR X 143      57.465 -17.853  67.857  0.00  0.00           C
ATOM   2286  O   THR X 143      57.927 -17.625  66.738  0.00  0.00           O
ATOM   2287  N   TYR X 144      58.053 -18.769  68.646  0.00  0.00           N
ATOM   2288  HN  TYR X 144      57.744 -18.862  69.590  0.00  0.00           H
ATOM   2289  CA  TYR X 144      59.138 -19.627  68.379  0.00  0.00           C
ATOM   2290  HA  TYR X 144      59.953 -19.059  67.955  0.00  0.00           H
ATOM   2291  CB  TYR X 144      59.589 -20.395  69.648  0.00  0.00           C
ATOM   2292  HB1 TYR X 144      60.033 -19.584  70.265  0.00  0.00           H
ATOM   2293  HB2 TYR X 144      58.715 -20.813  70.191  0.00  0.00           H
ATOM   2294  CG  TYR X 144      60.680 -21.424  69.549  0.00  0.00           C
ATOM   2295  CD1 TYR X 144      62.023 -21.044  69.303  0.00  0.00           C
ATOM   2296  HD1 TYR X 144      62.369 -20.043  69.088  0.00  0.00           H
ATOM   2297  CE1 TYR X 144      63.045 -22.019  69.227  0.00  0.00           C
ATOM   2298  HE1 TYR X 144      64.100 -21.821  69.104  0.00  0.00           H
ATOM   2299  CZ  TYR X 144      62.754 -23.379  69.319  0.00  0.00           C
ATOM   2300  OH  TYR X 144      63.771 -24.432  69.350  0.00  0.00           O
ATOM   2301  HH  TYR X 144      64.648 -24.112  69.572  0.00  0.00           H
ATOM   2302  CD2 TYR X 144      60.439 -22.801  69.695  0.00  0.00           C
ATOM   2303  HD2 TYR X 144      59.470 -23.179  69.984  0.00  0.00           H
ATOM   2304  CE2 TYR X 144      61.435 -23.744  69.516  0.00  0.00           C
ATOM   2305  HE2 TYR X 144      61.215 -24.792  69.655  0.00  0.00           H
ATOM   2306  C   TYR X 144      58.766 -20.662  67.257  0.00  0.00           C
ATOM   2307  O   TYR X 144      59.452 -20.676  66.260  0.00  0.00           O
ATOM   2308  N   LYS X 145      57.607 -21.334  67.379  0.00  0.00           N
ATOM   2309  HN  LYS X 145      57.152 -21.176  68.252  0.00  0.00           H
ATOM   2310  CA  LYS X 145      57.052 -22.250  66.389  0.00  0.00           C
ATOM   2311  HA  LYS X 145      57.675 -23.132  66.371  0.00  0.00           H
ATOM   2312  CB  LYS X 145      55.737 -22.750  66.919  0.00  0.00           C
ATOM   2313  HB1 LYS X 145      55.009 -21.910  66.922  0.00  0.00           H
ATOM   2314  HB2 LYS X 145      55.287 -23.516  66.253  0.00  0.00           H
ATOM   2315  CG  LYS X 145      55.827 -23.451  68.299  0.00  0.00           C
ATOM   2316  HG1 LYS X 145      56.290 -24.456  68.195  0.00  0.00           H
ATOM   2317  HG2 LYS X 145      56.393 -22.787  68.988  0.00  0.00           H
ATOM   2318  CD  LYS X 145      54.435 -23.610  68.881  0.00  0.00           C
ATOM   2319  HD1 LYS X 145      54.021 -22.596  69.069  0.00  0.00           H
ATOM   2320  HD2 LYS X 145      53.960 -24.023  67.965  0.00  0.00           H
ATOM   2321  CE  LYS X 145      54.171 -24.700  70.083  0.00  0.00           C
ATOM   2322  HE1 LYS X 145      53.088 -24.922  70.198  0.00  0.00           H
ATOM   2323  HE2 LYS X 145      54.771 -25.592  69.802  0.00  0.00           H
ATOM   2324  NZ  LYS X 145      54.641 -24.162  71.372  0.00  0.00           N
ATOM   2325  HZ1 LYS X 145      54.175 -23.237  71.462  0.00  0.00           H
ATOM   2326  HZ2 LYS X 145      54.201 -24.812  72.055  0.00  0.00           H
ATOM   2327  HZ3 LYS X 145      55.660 -23.958  71.322  0.00  0.00           H
ATOM   2328  C   LYS X 145      56.931 -21.639  64.982  0.00  0.00           C
ATOM   2329  O   LYS X 145      57.449 -22.249  64.016  0.00  0.00           O
ATOM   2330  N   ARG X 146      56.425 -20.382  64.847  0.00  0.00           N
ATOM   2331  HN  ARG X 146      56.084 -19.902  65.652  0.00  0.00           H
ATOM   2332  CA  ARG X 146      56.388 -19.733  63.455  0.00  0.00           C
ATOM   2333  HA  ARG X 146      56.037 -20.499  62.780  0.00  0.00           H
ATOM   2334  CB  ARG X 146      55.623 -18.357  63.402  0.00  0.00           C
ATOM   2335  HB1 ARG X 146      54.584 -18.546  63.746  0.00  0.00           H
ATOM   2336  HB2 ARG X 146      56.110 -17.761  64.204  0.00  0.00           H
ATOM   2337  CG  ARG X 146      55.628 -17.583  62.058  0.00  0.00           C
ATOM   2338  HG1 ARG X 146      55.157 -16.577  62.086  0.00  0.00           H
ATOM   2339  HG2 ARG X 146      56.717 -17.523  61.847  0.00  0.00           H
ATOM   2340  CD  ARG X 146      54.861 -18.235  60.870  0.00  0.00           C
ATOM   2341  HD1 ARG X 146      55.315 -19.227  60.659  0.00  0.00           H
ATOM   2342  HD2 ARG X 146      53.807 -18.425  61.164  0.00  0.00           H
ATOM   2343  NE  ARG X 146      54.956 -17.392  59.630  0.00  0.00           N
ATOM   2344  HE  ARG X 146      55.399 -16.496  59.665  0.00  0.00           H
ATOM   2345  CZ  ARG X 146      53.985 -17.359  58.712  0.00  0.00           C
ATOM   2346  NH1 ARG X 146      53.282 -18.375  58.387  0.00  0.00           N
ATOM   2347 HH11 ARG X 146      52.304 -18.171  58.394  0.00  0.00           H
ATOM   2348 HH12 ARG X 146      53.542 -19.236  58.825  0.00  0.00           H
ATOM   2349  NH2 ARG X 146      53.624 -16.213  58.135  0.00  0.00           N
ATOM   2350 HH21 ARG X 146      53.026 -16.380  57.351  0.00  0.00           H
ATOM   2351 HH22 ARG X 146      53.827 -15.290  58.463  0.00  0.00           H
ATOM   2352  C   ARG X 146      57.811 -19.484  62.911  0.00  0.00           C
ATOM   2353  O   ARG X 146      57.970 -19.520  61.667  0.00  0.00           O
ATOM   2354  N   PHE X 147      58.738 -19.181  63.807  0.00  0.00           N
ATOM   2355  HN  PHE X 147      58.480 -18.904  64.729  0.00  0.00           H
ATOM   2356  CA  PHE X 147      60.104 -19.024  63.451  0.00  0.00           C
ATOM   2357  HA  PHE X 147      60.069 -18.288  62.661  0.00  0.00           H
ATOM   2358  CB  PHE X 147      60.954 -18.378  64.611  0.00  0.00           C
ATOM   2359  HB1 PHE X 147      60.806 -17.296  64.815  0.00  0.00           H
ATOM   2360  HB2 PHE X 147      60.676 -18.843  65.581  0.00  0.00           H
ATOM   2361  CG  PHE X 147      62.451 -18.473  64.546  0.00  0.00           C
ATOM   2362  CD1 PHE X 147      63.084 -19.475  65.303  0.00  0.00           C
ATOM   2363  HD1 PHE X 147      62.505 -20.211  65.843  0.00  0.00           H
ATOM   2364  CE1 PHE X 147      64.453 -19.575  65.259  0.00  0.00           C
ATOM   2365  HE1 PHE X 147      64.872 -20.443  65.747  0.00  0.00           H
ATOM   2366  CZ  PHE X 147      65.176 -18.611  64.638  0.00  0.00           C
ATOM   2367  HZ  PHE X 147      66.253 -18.681  64.609  0.00  0.00           H
ATOM   2368  CD2 PHE X 147      63.189 -17.512  63.869  0.00  0.00           C
ATOM   2369  HD2 PHE X 147      62.728 -16.680  63.357  0.00  0.00           H
ATOM   2370  CE2 PHE X 147      64.560 -17.515  64.004  0.00  0.00           C
ATOM   2371  HE2 PHE X 147      65.169 -16.912  63.346  0.00  0.00           H
ATOM   2372  C   PHE X 147      60.718 -20.309  62.901  0.00  0.00           C
ATOM   2373  O   PHE X 147      61.420 -20.262  61.851  0.00  0.00           O
ATOM   2374  N   LEU X 148      60.410 -21.502  63.396  0.00  0.00           N
ATOM   2375  HN  LEU X 148      59.896 -21.482  64.250  0.00  0.00           H
ATOM   2376  CA  LEU X 148      60.959 -22.766  62.989  0.00  0.00           C
ATOM   2377  HA  LEU X 148      62.036 -22.782  63.062  0.00  0.00           H
ATOM   2378  CB  LEU X 148      60.395 -23.912  64.056  0.00  0.00           C
ATOM   2379  HB1 LEU X 148      59.284 -23.897  64.039  0.00  0.00           H
ATOM   2380  HB2 LEU X 148      60.769 -24.784  63.478  0.00  0.00           H
ATOM   2381  CG  LEU X 148      60.960 -23.896  65.512  0.00  0.00           C
ATOM   2382  HG  LEU X 148      60.535 -23.076  66.129  0.00  0.00           H
ATOM   2383  CD1 LEU X 148      60.545 -25.270  66.167  0.00  0.00           C
ATOM   2384 HD11 LEU X 148      60.710 -25.106  67.253  0.00  0.00           H
ATOM   2385 HD12 LEU X 148      59.490 -25.561  65.975  0.00  0.00           H
ATOM   2386 HD13 LEU X 148      61.239 -26.005  65.706  0.00  0.00           H
ATOM   2387  CD2 LEU X 148      62.452 -23.609  65.605  0.00  0.00           C
ATOM   2388 HD21 LEU X 148      62.822 -22.675  65.132  0.00  0.00           H
ATOM   2389 HD22 LEU X 148      62.772 -23.651  66.668  0.00  0.00           H
ATOM   2390 HD23 LEU X 148      62.990 -24.498  65.212  0.00  0.00           H
ATOM   2391  C   LEU X 148      60.356 -23.104  61.626  0.00  0.00           C
ATOM   2392  O   LEU X 148      60.967 -23.685  60.678  0.00  0.00           O
ATOM   2393  N   HSD X 149      59.137 -22.711  61.463  0.00  0.00           N
ATOM   2394  HN  HSD X 149      58.737 -22.209  62.226  0.00  0.00           H
ATOM   2395  CA  HSD X 149      58.411 -22.933  60.256  0.00  0.00           C
ATOM   2396  HA  HSD X 149      58.428 -23.999  60.088  0.00  0.00           H
ATOM   2397  CB  HSD X 149      56.870 -22.623  60.444  0.00  0.00           C
ATOM   2398  HB1 HSD X 149      56.443 -23.414  61.097  0.00  0.00           H
ATOM   2399  HB2 HSD X 149      56.741 -21.664  60.988  0.00  0.00           H
ATOM   2400  ND1 HSD X 149      56.140 -23.470  58.202  0.00  0.00           N
ATOM   2401  HD1 HSD X 149      56.526 -24.355  58.462  0.00  0.00           H
ATOM   2402  CG  HSD X 149      56.155 -22.429  59.110  0.00  0.00           C
ATOM   2403  CE1 HSD X 149      55.745 -22.919  57.037  0.00  0.00           C
ATOM   2404  HE1 HSD X 149      55.427 -23.598  56.246  0.00  0.00           H
ATOM   2405  NE2 HSD X 149      55.327 -21.723  57.144  0.00  0.00           N
ATOM   2406  CD2 HSD X 149      55.633 -21.391  58.400  0.00  0.00           C
ATOM   2407  HD2 HSD X 149      55.442 -20.421  58.842  0.00  0.00           H
ATOM   2408  C   HSD X 149      59.016 -22.134  59.031  0.00  0.00           C
ATOM   2409  O   HSD X 149      59.135 -22.658  57.917  0.00  0.00           O
ATOM   2410  N   ILE X 150      59.485 -20.896  59.311  0.00  0.00           N
ATOM   2411  HN  ILE X 150      59.347 -20.600  60.253  0.00  0.00           H
ATOM   2412  CA  ILE X 150      60.291 -20.018  58.442  0.00  0.00           C
ATOM   2413  HA  ILE X 150      59.681 -19.906  57.558  0.00  0.00           H
ATOM   2414  CB  ILE X 150      60.529 -18.611  58.961  0.00  0.00           C
ATOM   2415  HB  ILE X 150      61.000 -18.766  59.955  0.00  0.00           H
ATOM   2416  CG2 ILE X 150      61.554 -17.795  58.205  0.00  0.00           C
ATOM   2417 HG21 ILE X 150      62.588 -18.188  58.310  0.00  0.00           H
ATOM   2418 HG22 ILE X 150      61.329 -17.854  57.119  0.00  0.00           H
ATOM   2419 HG23 ILE X 150      61.515 -16.721  58.488  0.00  0.00           H
ATOM   2420  CG1 ILE X 150      59.201 -17.820  59.073  0.00  0.00           C
ATOM   2421 HG11 ILE X 150      58.822 -17.550  58.064  0.00  0.00           H
ATOM   2422 HG12 ILE X 150      58.381 -18.441  59.493  0.00  0.00           H
ATOM   2423  CD  ILE X 150      59.237 -16.575  59.990  0.00  0.00           C
ATOM   2424  HD1 ILE X 150      59.937 -15.800  59.611  0.00  0.00           H
ATOM   2425  HD2 ILE X 150      58.297 -16.112  60.359  0.00  0.00           H
ATOM   2426  HD3 ILE X 150      59.695 -16.917  60.942  0.00  0.00           H
ATOM   2427  C   ILE X 150      61.579 -20.643  58.022  0.00  0.00           C
ATOM   2428  O   ILE X 150      61.841 -20.807  56.830  0.00  0.00           O
ATOM   2429  N   LEU X 151      62.350 -21.141  58.954  0.00  0.00           N
ATOM   2430  HN  LEU X 151      62.101 -20.882  59.884  0.00  0.00           H
ATOM   2431  CA  LEU X 151      63.588 -21.922  58.709  0.00  0.00           C
ATOM   2432  HA  LEU X 151      64.297 -21.303  58.179  0.00  0.00           H
ATOM   2433  CB  LEU X 151      64.201 -22.423  60.065  0.00  0.00           C
ATOM   2434  HB1 LEU X 151      63.643 -23.294  60.470  0.00  0.00           H
ATOM   2435  HB2 LEU X 151      65.257 -22.695  59.852  0.00  0.00           H
ATOM   2436  CG  LEU X 151      64.422 -21.330  61.062  0.00  0.00           C
ATOM   2437  HG  LEU X 151      63.442 -21.109  61.535  0.00  0.00           H
ATOM   2438  CD1 LEU X 151      65.447 -21.806  62.164  0.00  0.00           C
ATOM   2439 HD11 LEU X 151      65.517 -21.060  62.985  0.00  0.00           H
ATOM   2440 HD12 LEU X 151      65.120 -22.786  62.573  0.00  0.00           H
ATOM   2441 HD13 LEU X 151      66.390 -21.919  61.586  0.00  0.00           H
ATOM   2442  CD2 LEU X 151      65.057 -19.994  60.473  0.00  0.00           C
ATOM   2443 HD21 LEU X 151      65.940 -20.332  59.890  0.00  0.00           H
ATOM   2444 HD22 LEU X 151      64.274 -19.447  59.905  0.00  0.00           H
ATOM   2445 HD23 LEU X 151      65.290 -19.377  61.367  0.00  0.00           H
ATOM   2446  C   LEU X 151      63.598 -23.156  57.856  0.00  0.00           C
ATOM   2447  O   LEU X 151      64.514 -23.409  57.113  0.00  0.00           O
ATOM   2448  N   SER X 152      62.464 -23.956  57.902  0.00  0.00           N
ATOM   2449  HN  SER X 152      61.851 -23.582  58.594  0.00  0.00           H
ATOM   2450  CA  SER X 152      62.131 -25.008  56.981  0.00  0.00           C
ATOM   2451  HA  SER X 152      62.905 -25.762  57.013  0.00  0.00           H
ATOM   2452  CB  SER X 152      60.765 -25.667  57.374  0.00  0.00           C
ATOM   2453  HB1 SER X 152      60.067 -24.814  57.229  0.00  0.00           H
ATOM   2454  HB2 SER X 152      60.475 -26.568  56.791  0.00  0.00           H
ATOM   2455  OG  SER X 152      60.763 -26.127  58.722  0.00  0.00           O
ATOM   2456  HG1 SER X 152      60.870 -25.358  59.285  0.00  0.00           H
ATOM   2457  C   SER X 152      62.051 -24.640  55.520  0.00  0.00           C
ATOM   2458  O   SER X 152      62.590 -25.385  54.605  0.00  0.00           O
ATOM   2459  N   LEU X 153      61.414 -23.540  55.207  0.00  0.00           N
ATOM   2460  HN  LEU X 153      61.078 -22.921  55.912  0.00  0.00           H
ATOM   2461  CA  LEU X 153      61.257 -22.978  53.828  0.00  0.00           C
ATOM   2462  HA  LEU X 153      60.882 -23.757  53.181  0.00  0.00           H
ATOM   2463  CB  LEU X 153      60.140 -21.848  53.786  0.00  0.00           C
ATOM   2464  HB1 LEU X 153      60.542 -21.016  54.402  0.00  0.00           H
ATOM   2465  HB2 LEU X 153      60.173 -21.461  52.745  0.00  0.00           H
ATOM   2466  CG  LEU X 153      58.654 -22.181  54.267  0.00  0.00           C
ATOM   2467  HG  LEU X 153      58.640 -22.737  55.229  0.00  0.00           H
ATOM   2468  CD1 LEU X 153      57.768 -20.983  54.556  0.00  0.00           C
ATOM   2469 HD11 LEU X 153      58.089 -20.094  53.971  0.00  0.00           H
ATOM   2470 HD12 LEU X 153      56.700 -21.119  54.285  0.00  0.00           H
ATOM   2471 HD13 LEU X 153      57.789 -20.800  55.652  0.00  0.00           H
ATOM   2472  CD2 LEU X 153      57.957 -23.045  53.196  0.00  0.00           C
ATOM   2473 HD21 LEU X 153      57.799 -22.457  52.267  0.00  0.00           H
ATOM   2474 HD22 LEU X 153      58.523 -23.988  53.036  0.00  0.00           H
ATOM   2475 HD23 LEU X 153      56.909 -23.332  53.427  0.00  0.00           H
ATOM   2476  C   LEU X 153      62.509 -22.533  53.197  0.00  0.00           C
ATOM   2477  O   LEU X 153      62.750 -22.832  52.038  0.00  0.00           O
ATOM   2478  N   LEU X 154      63.341 -21.825  54.065  0.00  0.00           N
ATOM   2479  HN  LEU X 154      63.049 -21.641  55.000  0.00  0.00           H
ATOM   2480  CA  LEU X 154      64.672 -21.334  53.642  0.00  0.00           C
ATOM   2481  HA  LEU X 154      64.457 -20.810  52.722  0.00  0.00           H
ATOM   2482  CB  LEU X 154      65.293 -20.357  54.702  0.00  0.00           C
ATOM   2483  HB1 LEU X 154      65.559 -20.895  55.637  0.00  0.00           H
ATOM   2484  HB2 LEU X 154      66.256 -19.952  54.325  0.00  0.00           H
ATOM   2485  CG  LEU X 154      64.428 -19.130  55.083  0.00  0.00           C
ATOM   2486  HG  LEU X 154      63.430 -19.581  55.276  0.00  0.00           H
ATOM   2487  CD1 LEU X 154      64.854 -18.599  56.419  0.00  0.00           C
ATOM   2488 HD11 LEU X 154      65.798 -18.014  56.382  0.00  0.00           H
ATOM   2489 HD12 LEU X 154      64.131 -17.803  56.700  0.00  0.00           H
ATOM   2490 HD13 LEU X 154      64.853 -19.268  57.306  0.00  0.00           H
ATOM   2491  CD2 LEU X 154      64.231 -18.235  53.914  0.00  0.00           C
ATOM   2492 HD21 LEU X 154      63.494 -18.574  53.154  0.00  0.00           H
ATOM   2493 HD22 LEU X 154      63.758 -17.333  54.359  0.00  0.00           H
ATOM   2494 HD23 LEU X 154      65.131 -17.834  53.402  0.00  0.00           H
ATOM   2495  C   LEU X 154      65.712 -22.390  53.312  0.00  0.00           C
ATOM   2496  O   LEU X 154      66.556 -22.258  52.419  0.00  0.00           O
ATOM   2497  N   GLY X 155      65.620 -23.524  54.077  0.00  0.00           N
ATOM   2498  HN  GLY X 155      64.870 -23.505  54.734  0.00  0.00           H
ATOM   2499  CA  GLY X 155      66.644 -24.589  54.070  0.00  0.00           C
ATOM   2500  HA1 GLY X 155      67.262 -24.507  53.188  0.00  0.00           H
ATOM   2501  HA2 GLY X 155      66.037 -25.478  53.980  0.00  0.00           H
ATOM   2502  C   GLY X 155      67.519 -24.622  55.289  0.00  0.00           C
ATOM   2503  O   GLY X 155      67.122 -24.442  56.451  0.00  0.00           O
ATOM   2504  N   ASP X 156      68.828 -25.030  55.175  0.00  0.00           N
ATOM   2505  HN  ASP X 156      69.146 -25.251  54.257  0.00  0.00           H
ATOM   2506  CA  ASP X 156      69.673 -25.346  56.280  0.00  0.00           C
ATOM   2507  HA  ASP X 156      69.107 -25.662  57.144  0.00  0.00           H
ATOM   2508  CB  ASP X 156      70.555 -26.571  55.870  0.00  0.00           C
ATOM   2509  HB1 ASP X 156      71.074 -26.457  54.894  0.00  0.00           H
ATOM   2510  HB2 ASP X 156      71.366 -26.714  56.617  0.00  0.00           H
ATOM   2511  CG  ASP X 156      69.864 -27.943  55.843  0.00  0.00           C
ATOM   2512  OD1 ASP X 156      68.702 -28.048  56.289  0.00  0.00           O
ATOM   2513  OD2 ASP X 156      70.548 -28.945  55.410  0.00  0.00           O
ATOM   2514  C   ASP X 156      70.589 -24.127  56.526  0.00  0.00           C
ATOM   2515  O   ASP X 156      70.791 -23.307  55.644  0.00  0.00           O
ATOM   2516  N   PRO X 157      71.280 -23.991  57.727  0.00  0.00           N
ATOM   2517  CD  PRO X 157      71.255 -24.948  58.853  0.00  0.00           C
ATOM   2518  HD1 PRO X 157      71.925 -25.775  58.534  0.00  0.00           H
ATOM   2519  HD2 PRO X 157      70.239 -25.374  58.991  0.00  0.00           H
ATOM   2520  CA  PRO X 157      72.057 -22.782  58.111  0.00  0.00           C
ATOM   2521  HA  PRO X 157      71.385 -21.938  58.062  0.00  0.00           H
ATOM   2522  CB  PRO X 157      72.602 -23.150  59.540  0.00  0.00           C
ATOM   2523  HB1 PRO X 157      72.713 -22.228  60.150  0.00  0.00           H
ATOM   2524  HB2 PRO X 157      73.528 -23.733  59.352  0.00  0.00           H
ATOM   2525  CG  PRO X 157      71.684 -24.199  60.099  0.00  0.00           C
ATOM   2526  HG1 PRO X 157      70.834 -23.782  60.681  0.00  0.00           H
ATOM   2527  HG2 PRO X 157      72.239 -24.844  60.813  0.00  0.00           H
ATOM   2528  C   PRO X 157      73.232 -22.455  57.182  0.00  0.00           C
ATOM   2529  O   PRO X 157      73.756 -23.255  56.530  0.00  0.00           O
ATOM   2530  N   GLU X 158      73.649 -21.145  57.288  0.00  0.00           N
ATOM   2531  HN  GLU X 158      73.072 -20.588  57.880  0.00  0.00           H
ATOM   2532  CA  GLU X 158      74.866 -20.598  56.760  0.00  0.00           C
ATOM   2533  HA  GLU X 158      74.872 -20.753  55.691  0.00  0.00           H
ATOM   2534  CB  GLU X 158      74.818 -19.114  56.917  0.00  0.00           C
ATOM   2535  HB1 GLU X 158      74.516 -18.943  57.972  0.00  0.00           H
ATOM   2536  HB2 GLU X 158      75.808 -18.639  56.748  0.00  0.00           H
ATOM   2537  CG  GLU X 158      73.851 -18.325  55.984  0.00  0.00           C
ATOM   2538  HG1 GLU X 158      72.824 -18.749  55.990  0.00  0.00           H
ATOM   2539  HG2 GLU X 158      73.708 -17.328  56.454  0.00  0.00           H
ATOM   2540  CD  GLU X 158      74.336 -18.170  54.656  0.00  0.00           C
ATOM   2541  OE1 GLU X 158      73.715 -18.517  53.646  0.00  0.00           O
ATOM   2542  OE2 GLU X 158      75.593 -17.840  54.504  0.00  0.00           O
ATOM   2543  C   GLU X 158      76.139 -21.235  57.292  0.00  0.00           C
ATOM   2544  O   GLU X 158      76.155 -21.763  58.419  0.00  0.00           O
ATOM   2545  N   VAL X 159      77.304 -21.151  56.566  0.00  0.00           N
ATOM   2546  HN  VAL X 159      77.386 -20.598  55.740  0.00  0.00           H
ATOM   2547  CA  VAL X 159      78.510 -21.927  56.856  0.00  0.00           C
ATOM   2548  HA  VAL X 159      78.212 -22.794  57.426  0.00  0.00           H
ATOM   2549  CB  VAL X 159      79.200 -22.318  55.602  0.00  0.00           C
ATOM   2550  HB  VAL X 159      79.619 -21.465  55.027  0.00  0.00           H
ATOM   2551  CG1 VAL X 159      80.445 -23.331  55.908  0.00  0.00           C
ATOM   2552 HG11 VAL X 159      81.219 -22.941  56.604  0.00  0.00           H
ATOM   2553 HG12 VAL X 159      80.081 -24.293  56.326  0.00  0.00           H
ATOM   2554 HG13 VAL X 159      80.844 -23.675  54.930  0.00  0.00           H
ATOM   2555  CG2 VAL X 159      78.262 -23.175  54.767  0.00  0.00           C
ATOM   2556 HG21 VAL X 159      78.805 -23.711  53.959  0.00  0.00           H
ATOM   2557 HG22 VAL X 159      77.805 -23.965  55.399  0.00  0.00           H
ATOM   2558 HG23 VAL X 159      77.466 -22.576  54.274  0.00  0.00           H
ATOM   2559  C   VAL X 159      79.462 -21.049  57.747  0.00  0.00           C
ATOM   2560  O   VAL X 159      79.690 -19.947  57.329  0.00  0.00           O
ATOM   2561  N   PRO X 160      79.942 -21.396  58.916  0.00  0.00           N
ATOM   2562  CD  PRO X 160      79.250 -22.424  59.683  0.00  0.00           C
ATOM   2563  HD1 PRO X 160      79.365 -23.448  59.267  0.00  0.00           H
ATOM   2564  HD2 PRO X 160      78.177 -22.157  59.791  0.00  0.00           H
ATOM   2565  CA  PRO X 160      81.065 -20.871  59.599  0.00  0.00           C
ATOM   2566  HA  PRO X 160      80.851 -19.937  60.098  0.00  0.00           H
ATOM   2567  CB  PRO X 160      81.349 -22.012  60.591  0.00  0.00           C
ATOM   2568  HB1 PRO X 160      81.923 -21.545  61.419  0.00  0.00           H
ATOM   2569  HB2 PRO X 160      81.808 -22.845  60.016  0.00  0.00           H
ATOM   2570  CG  PRO X 160      79.964 -22.425  61.036  0.00  0.00           C
ATOM   2571  HG1 PRO X 160      79.494 -21.632  61.656  0.00  0.00           H
ATOM   2572  HG2 PRO X 160      79.795 -23.465  61.389  0.00  0.00           H
ATOM   2573  C   PRO X 160      82.416 -20.720  58.824  0.00  0.00           C
ATOM   2574  O   PRO X 160      82.672 -21.608  57.980  0.00  0.00           O
ATOM   2575  N   VAL X 161      83.209 -19.699  59.129  0.00  0.00           N
ATOM   2576  HN  VAL X 161      82.976 -19.341  60.030  0.00  0.00           H
ATOM   2577  CA  VAL X 161      84.415 -19.246  58.428  0.00  0.00           C
ATOM   2578  HA  VAL X 161      84.291 -19.567  57.404  0.00  0.00           H
ATOM   2579  CB  VAL X 161      84.595 -17.756  58.225  0.00  0.00           C
ATOM   2580  HB  VAL X 161      85.562 -17.550  57.718  0.00  0.00           H
ATOM   2581  CG1 VAL X 161      83.395 -17.379  57.283  0.00  0.00           C
ATOM   2582 HG11 VAL X 161      82.379 -17.703  57.595  0.00  0.00           H
ATOM   2583 HG12 VAL X 161      83.411 -16.292  57.050  0.00  0.00           H
ATOM   2584 HG13 VAL X 161      83.564 -17.977  56.363  0.00  0.00           H
ATOM   2585  CG2 VAL X 161      84.766 -17.040  59.573  0.00  0.00           C
ATOM   2586 HG21 VAL X 161      85.056 -15.988  59.362  0.00  0.00           H
ATOM   2587 HG22 VAL X 161      83.797 -17.010  60.117  0.00  0.00           H
ATOM   2588 HG23 VAL X 161      85.633 -17.503  60.090  0.00  0.00           H
ATOM   2589  C   VAL X 161      85.713 -19.946  58.880  0.00  0.00           C
ATOM   2590  O   VAL X 161      86.001 -20.201  60.057  0.00  0.00           O
ATOM   2591  N   ARG X 162      86.540 -20.170  57.813  0.00  0.00           N
ATOM   2592  HN  ARG X 162      86.287 -19.938  56.877  0.00  0.00           H
ATOM   2593  CA  ARG X 162      87.803 -20.877  57.947  0.00  0.00           C
ATOM   2594  HA  ARG X 162      87.619 -21.919  58.166  0.00  0.00           H
ATOM   2595  CB  ARG X 162      88.574 -20.878  56.668  0.00  0.00           C
ATOM   2596  HB1 ARG X 162      89.532 -21.397  56.886  0.00  0.00           H
ATOM   2597  HB2 ARG X 162      88.020 -21.360  55.834  0.00  0.00           H
ATOM   2598  CG  ARG X 162      89.099 -19.585  56.156  0.00  0.00           C
ATOM   2599  HG1 ARG X 162      88.305 -19.026  55.616  0.00  0.00           H
ATOM   2600  HG2 ARG X 162      89.491 -18.882  56.922  0.00  0.00           H
ATOM   2601  CD  ARG X 162      90.170 -19.781  55.155  0.00  0.00           C
ATOM   2602  HD1 ARG X 162      90.146 -20.542  54.347  0.00  0.00           H
ATOM   2603  HD2 ARG X 162      90.244 -18.776  54.686  0.00  0.00           H
ATOM   2604  NE  ARG X 162      91.462 -19.978  55.832  0.00  0.00           N
ATOM   2605  HE  ARG X 162      91.526 -19.739  56.801  0.00  0.00           H
ATOM   2606  CZ  ARG X 162      92.643 -20.160  55.285  0.00  0.00           C
ATOM   2607  NH1 ARG X 162      92.738 -20.292  54.001  0.00  0.00           N
ATOM   2608 HH11 ARG X 162      93.654 -20.211  53.609  0.00  0.00           H
ATOM   2609 HH12 ARG X 162      91.953 -20.091  53.414  0.00  0.00           H
ATOM   2610  NH2 ARG X 162      93.746 -20.107  56.050  0.00  0.00           N
ATOM   2611 HH21 ARG X 162      94.560 -20.001  55.479  0.00  0.00           H
ATOM   2612 HH22 ARG X 162      93.628 -19.882  57.017  0.00  0.00           H
ATOM   2613  C   ARG X 162      88.803 -20.398  58.994  0.00  0.00           C
ATOM   2614  O   ARG X 162      88.709 -19.341  59.601  0.00  0.00           O
ATOM   2615  N   ASN X 163      89.806 -21.229  59.367  0.00  0.00           N
ATOM   2616  HN  ASN X 163      89.854 -22.141  58.967  0.00  0.00           H
ATOM   2617  CA  ASN X 163      90.824 -20.953  60.330  0.00  0.00           C
ATOM   2618  HA  ASN X 163      90.361 -20.500  61.195  0.00  0.00           H
ATOM   2619  CB  ASN X 163      91.681 -22.146  60.746  0.00  0.00           C
ATOM   2620  HB1 ASN X 163      92.131 -22.487  59.790  0.00  0.00           H
ATOM   2621  HB2 ASN X 163      92.555 -21.836  61.358  0.00  0.00           H
ATOM   2622  CG  ASN X 163      90.798 -23.236  61.400  0.00  0.00           C
ATOM   2623  OD1 ASN X 163      89.629 -22.992  61.613  0.00  0.00           O
ATOM   2624  ND2 ASN X 163      91.396 -24.435  61.589  0.00  0.00           N
ATOM   2625 HD21 ASN X 163      90.913 -25.224  61.967  0.00  0.00           H
ATOM   2626 HD22 ASN X 163      92.391 -24.337  61.611  0.00  0.00           H
ATOM   2627  C   ASN X 163      91.839 -19.889  59.821  0.00  0.00           C
ATOM   2628  O   ASN X 163      92.205 -19.814  58.660  0.00  0.00           O
ATOM   2629  N   LEU X 164      92.440 -19.111  60.763  0.00  0.00           N
ATOM   2630  HN  LEU X 164      92.249 -19.182  61.739  0.00  0.00           H
ATOM   2631  CA  LEU X 164      93.594 -18.255  60.395  0.00  0.00           C
ATOM   2632  HA  LEU X 164      93.524 -17.782  59.427  0.00  0.00           H
ATOM   2633  CB  LEU X 164      93.731 -17.132  61.508  0.00  0.00           C
ATOM   2634  HB1 LEU X 164      93.653 -17.645  62.490  0.00  0.00           H
ATOM   2635  HB2 LEU X 164      94.728 -16.642  61.513  0.00  0.00           H
ATOM   2636  CG  LEU X 164      92.749 -15.916  61.441  0.00  0.00           C
ATOM   2637  HG  LEU X 164      92.890 -15.287  62.346  0.00  0.00           H
ATOM   2638  CD1 LEU X 164      93.040 -15.160  60.167  0.00  0.00           C
ATOM   2639 HD11 LEU X 164      92.822 -15.801  59.286  0.00  0.00           H
ATOM   2640 HD12 LEU X 164      92.507 -14.204  59.975  0.00  0.00           H
ATOM   2641 HD13 LEU X 164      94.125 -14.926  60.196  0.00  0.00           H
ATOM   2642  CD2 LEU X 164      91.213 -16.320  61.449  0.00  0.00           C
ATOM   2643 HD21 LEU X 164      90.943 -16.742  60.458  0.00  0.00           H
ATOM   2644 HD22 LEU X 164      90.948 -17.128  62.164  0.00  0.00           H
ATOM   2645 HD23 LEU X 164      90.656 -15.370  61.596  0.00  0.00           H
ATOM   2646  C   LEU X 164      94.841 -19.147  60.233  0.00  0.00           C
ATOM   2647  O   LEU X 164      94.959 -20.251  60.771  0.00  0.00           O
ATOM   2648  N   THR X 165      95.813 -18.728  59.388  0.00  0.00           N
ATOM   2649  HN  THR X 165      95.855 -17.886  58.856  0.00  0.00           H
ATOM   2650  CA  THR X 165      97.124 -19.438  59.267  0.00  0.00           C
ATOM   2651  HA  THR X 165      97.212 -19.965  60.205  0.00  0.00           H
ATOM   2652  CB  THR X 165      97.151 -20.398  58.042  0.00  0.00           C
ATOM   2653  HB  THR X 165      96.152 -20.864  57.901  0.00  0.00           H
ATOM   2654  OG1 THR X 165      98.170 -21.404  58.138  0.00  0.00           O
ATOM   2655  HG1 THR X 165      97.776 -22.175  57.723  0.00  0.00           H
ATOM   2656  CG2 THR X 165      97.412 -19.620  56.785  0.00  0.00           C
ATOM   2657 HG21 THR X 165      97.651 -20.295  55.935  0.00  0.00           H
ATOM   2658 HG22 THR X 165      96.573 -18.906  56.638  0.00  0.00           H
ATOM   2659 HG23 THR X 165      98.360 -19.057  56.920  0.00  0.00           H
ATOM   2660  C   THR X 165      98.298 -18.454  59.243  0.00  0.00           C
ATOM   2661  O   THR X 165      98.200 -17.281  58.857  0.00  0.00           O
ATOM   2662  N   ALA X 166      99.429 -18.895  59.784  0.00  0.00           N
ATOM   2663  HN  ALA X 166      99.369 -19.887  59.864  0.00  0.00           H
ATOM   2664  CA  ALA X 166     100.640 -18.169  60.070  0.00  0.00           C
ATOM   2665  HA  ALA X 166     100.373 -17.367  60.743  0.00  0.00           H
ATOM   2666  CB  ALA X 166     101.590 -19.021  60.949  0.00  0.00           C
ATOM   2667  HB1 ALA X 166     101.003 -19.406  61.810  0.00  0.00           H
ATOM   2668  HB2 ALA X 166     101.847 -19.913  60.338  0.00  0.00           H
ATOM   2669  HB3 ALA X 166     102.496 -18.418  61.173  0.00  0.00           H
ATOM   2670  C   ALA X 166     101.301 -17.562  58.882  0.00  0.00           C
ATOM   2671  O   ALA X 166     101.773 -16.410  58.887  0.00  0.00           O
ATOM   2672  N   GLU X 167     101.291 -18.289  57.758  0.00  0.00           N
ATOM   2673  HN  GLU X 167     100.926 -19.216  57.808  0.00  0.00           H
ATOM   2674  CA  GLU X 167     101.793 -17.968  56.393  0.00  0.00           C
ATOM   2675  HA  GLU X 167     102.854 -17.771  56.444  0.00  0.00           H
ATOM   2676  CB  GLU X 167     101.404 -19.072  55.404  0.00  0.00           C
ATOM   2677  HB1 GLU X 167     100.356 -19.434  55.479  0.00  0.00           H
ATOM   2678  HB2 GLU X 167     101.512 -18.770  54.340  0.00  0.00           H
ATOM   2679  CG  GLU X 167     102.349 -20.191  55.754  0.00  0.00           C
ATOM   2680  HG1 GLU X 167     103.371 -19.895  55.435  0.00  0.00           H
ATOM   2681  HG2 GLU X 167     102.298 -20.480  56.825  0.00  0.00           H
ATOM   2682  CD  GLU X 167     102.056 -21.494  55.034  0.00  0.00           C
ATOM   2683  OE1 GLU X 167     102.093 -22.570  55.652  0.00  0.00           O
ATOM   2684  OE2 GLU X 167     102.020 -21.506  53.767  0.00  0.00           O
ATOM   2685  C   GLU X 167     101.209 -16.627  55.902  0.00  0.00           C
ATOM   2686  O   GLU X 167     101.934 -15.888  55.214  0.00  0.00           O
ATOM   2687  N   ASP X 168      99.908 -16.408  55.977  0.00  0.00           N
ATOM   2688  HN  ASP X 168      99.296 -16.963  56.534  0.00  0.00           H
ATOM   2689  CA  ASP X 168      99.204 -15.249  55.561  0.00  0.00           C
ATOM   2690  HA  ASP X 168      99.474 -15.111  54.524  0.00  0.00           H
ATOM   2691  CB  ASP X 168      97.661 -15.483  55.659  0.00  0.00           C
ATOM   2692  HB1 ASP X 168      97.362 -15.838  56.669  0.00  0.00           H
ATOM   2693  HB2 ASP X 168      97.111 -14.527  55.527  0.00  0.00           H
ATOM   2694  CG  ASP X 168      97.050 -16.318  54.611  0.00  0.00           C
ATOM   2695  OD1 ASP X 168      97.738 -16.913  53.764  0.00  0.00           O
ATOM   2696  OD2 ASP X 168      95.832 -16.471  54.603  0.00  0.00           O
ATOM   2697  C   ASP X 168      99.612 -13.909  56.226  0.00  0.00           C
ATOM   2698  O   ASP X 168      99.910 -12.925  55.480  0.00  0.00           O
ATOM   2699  N   PHE X 169      99.734 -13.889  57.563  0.00  0.00           N
ATOM   2700  HN  PHE X 169      99.485 -14.800  57.884  0.00  0.00           H
ATOM   2701  CA  PHE X 169     100.361 -12.888  58.363  0.00  0.00           C
ATOM   2702  HA  PHE X 169      99.964 -11.906  58.150  0.00  0.00           H
ATOM   2703  CB  PHE X 169     100.062 -13.263  59.817  0.00  0.00           C
ATOM   2704  HB1 PHE X 169     100.338 -14.339  59.827  0.00  0.00           H
ATOM   2705  HB2 PHE X 169     100.675 -12.709  60.561  0.00  0.00           H
ATOM   2706  CG  PHE X 169      98.631 -12.992  60.236  0.00  0.00           C
ATOM   2707  CD1 PHE X 169      98.065 -11.704  59.772  0.00  0.00           C
ATOM   2708  HD1 PHE X 169      98.648 -10.915  59.319  0.00  0.00           H
ATOM   2709  CE1 PHE X 169      96.659 -11.389  60.037  0.00  0.00           C
ATOM   2710  HE1 PHE X 169      96.253 -10.473  59.634  0.00  0.00           H
ATOM   2711  CZ  PHE X 169      95.903 -12.404  60.655  0.00  0.00           C
ATOM   2712  HZ  PHE X 169      94.824 -12.399  60.618  0.00  0.00           H
ATOM   2713  CD2 PHE X 169      97.775 -13.933  60.778  0.00  0.00           C
ATOM   2714  HD2 PHE X 169      98.258 -14.888  60.925  0.00  0.00           H
ATOM   2715  CE2 PHE X 169      96.464 -13.668  60.971  0.00  0.00           C
ATOM   2716  HE2 PHE X 169      95.790 -14.369  61.440  0.00  0.00           H
ATOM   2717  C   PHE X 169     101.944 -12.741  58.158  0.00  0.00           C
ATOM   2718  O   PHE X 169     102.498 -11.615  58.183  0.00  0.00           O
ATOM   2719  N   GLN X 170     102.690 -13.771  57.837  0.00  0.00           N
ATOM   2720  HN  GLN X 170     102.336 -14.700  57.762  0.00  0.00           H
ATOM   2721  CA  GLN X 170     104.111 -13.741  57.579  0.00  0.00           C
ATOM   2722  HA  GLN X 170     104.602 -13.062  58.262  0.00  0.00           H
ATOM   2723  CB  GLN X 170     104.685 -15.205  57.501  0.00  0.00           C
ATOM   2724  HB1 GLN X 170     103.747 -15.799  57.453  0.00  0.00           H
ATOM   2725  HB2 GLN X 170     105.211 -15.407  56.544  0.00  0.00           H
ATOM   2726  CG  GLN X 170     105.412 -15.643  58.814  0.00  0.00           C
ATOM   2727  HG1 GLN X 170     106.369 -15.099  58.969  0.00  0.00           H
ATOM   2728  HG2 GLN X 170     104.770 -15.306  59.655  0.00  0.00           H
ATOM   2729  CD  GLN X 170     105.729 -17.099  58.810  0.00  0.00           C
ATOM   2730  OE1 GLN X 170     106.796 -17.463  58.297  0.00  0.00           O
ATOM   2731  NE2 GLN X 170     104.825 -17.956  59.351  0.00  0.00           N
ATOM   2732 HE21 GLN X 170     105.153 -18.867  59.601  0.00  0.00           H
ATOM   2733 HE22 GLN X 170     103.865 -17.677  59.333  0.00  0.00           H
ATOM   2734  C   GLN X 170     104.432 -12.958  56.241  0.00  0.00           C
ATOM   2735  O   GLN X 170     105.520 -12.446  56.030  0.00  0.00           O
ATOM   2736  N   ARG X 171     103.408 -12.839  55.357  0.00  0.00           N
ATOM   2737  HN  ARG X 171     102.565 -13.355  55.491  0.00  0.00           H
ATOM   2738  CA  ARG X 171     103.557 -12.082  54.202  0.00  0.00           C
ATOM   2739  HA  ARG X 171     104.581 -11.864  53.937  0.00  0.00           H
ATOM   2740  CB  ARG X 171     103.070 -12.776  52.914  0.00  0.00           C
ATOM   2741  HB1 ARG X 171     103.360 -12.116  52.068  0.00  0.00           H
ATOM   2742  HB2 ARG X 171     103.668 -13.706  52.802  0.00  0.00           H
ATOM   2743  CG  ARG X 171     101.573 -13.239  52.816  0.00  0.00           C
ATOM   2744  HG1 ARG X 171     101.392 -14.159  53.412  0.00  0.00           H
ATOM   2745  HG2 ARG X 171     100.929 -12.437  53.235  0.00  0.00           H
ATOM   2746  CD  ARG X 171     101.191 -13.615  51.442  0.00  0.00           C
ATOM   2747  HD1 ARG X 171     101.321 -12.749  50.759  0.00  0.00           H
ATOM   2748  HD2 ARG X 171     101.827 -14.429  51.033  0.00  0.00           H
ATOM   2749  NE  ARG X 171      99.817 -13.948  51.430  0.00  0.00           N
ATOM   2750  HE  ARG X 171      99.516 -14.874  51.659  0.00  0.00           H
ATOM   2751  CZ  ARG X 171      98.783 -13.126  51.595  0.00  0.00           C
ATOM   2752  NH1 ARG X 171      98.754 -11.813  51.503  0.00  0.00           N
ATOM   2753 HH11 ARG X 171      97.913 -11.304  51.687  0.00  0.00           H
ATOM   2754 HH12 ARG X 171      99.642 -11.433  51.243  0.00  0.00           H
ATOM   2755  NH2 ARG X 171      97.621 -13.673  51.823  0.00  0.00           N
ATOM   2756 HH21 ARG X 171      96.797 -13.122  51.691  0.00  0.00           H
ATOM   2757 HH22 ARG X 171      97.582 -14.672  51.818  0.00  0.00           H
ATOM   2758  C   ARG X 171     102.865 -10.680  54.286  0.00  0.00           C
ATOM   2759  O   ARG X 171     102.644  -9.898  53.379  0.00  0.00           O
ATOM   2760  N   CYS X 172     102.698 -10.245  55.541  0.00  0.00           N
ATOM   2761  HN  CYS X 172     102.805 -10.937  56.250  0.00  0.00           H
ATOM   2762  CA  CYS X 172     102.098  -9.010  55.873  0.00  0.00           C
ATOM   2763  HA  CYS X 172     102.132  -8.315  55.046  0.00  0.00           H
ATOM   2764  CB  CYS X 172     100.698  -9.079  56.469  0.00  0.00           C
ATOM   2765  HB1 CYS X 172     100.763  -9.793  57.317  0.00  0.00           H
ATOM   2766  HB2 CYS X 172     100.275  -8.134  56.872  0.00  0.00           H
ATOM   2767  SG  CYS X 172      99.523  -9.455  55.236  0.00  0.00           S
ATOM   2768  HG1 CYS X 172      99.780 -10.755  55.230  0.00  0.00           H
ATOM   2769  C   CYS X 172     102.904  -8.270  56.962  0.00  0.00           C
ATOM   2770  O   CYS X 172     103.735  -8.907  57.576  0.00  0.00           O
ATOM   2771  N   SER X 173     102.729  -6.951  57.097  0.00  0.00           N
ATOM   2772  HN  SER X 173     102.112  -6.438  56.506  0.00  0.00           H
ATOM   2773  CA  SER X 173     103.229  -6.286  58.285  0.00  0.00           C
ATOM   2774  HA  SER X 173     104.207  -6.742  58.334  0.00  0.00           H
ATOM   2775  CB  SER X 173     103.390  -4.751  58.098  0.00  0.00           C
ATOM   2776  HB1 SER X 173     102.379  -4.620  57.658  0.00  0.00           H
ATOM   2777  HB2 SER X 173     103.471  -4.118  59.007  0.00  0.00           H
ATOM   2778  OG  SER X 173     104.535  -4.438  57.297  0.00  0.00           O
ATOM   2779  HG1 SER X 173     105.285  -4.251  57.866  0.00  0.00           H
ATOM   2780  C   SER X 173     102.533  -6.596  59.601  0.00  0.00           C
ATOM   2781  O   SER X 173     101.391  -7.042  59.595  0.00  0.00           O
ATOM   2782  N   ALA X 174     103.137  -6.138  60.708  0.00  0.00           N
ATOM   2783  HN  ALA X 174     104.010  -5.661  60.773  0.00  0.00           H
ATOM   2784  CA  ALA X 174     102.603  -6.316  62.038  0.00  0.00           C
ATOM   2785  HA  ALA X 174     101.531  -6.253  61.926  0.00  0.00           H
ATOM   2786  CB  ALA X 174     103.113  -7.641  62.651  0.00  0.00           C
ATOM   2787  HB1 ALA X 174     102.536  -7.786  63.589  0.00  0.00           H
ATOM   2788  HB2 ALA X 174     102.711  -8.446  61.999  0.00  0.00           H
ATOM   2789  HB3 ALA X 174     104.224  -7.666  62.651  0.00  0.00           H
ATOM   2790  C   ALA X 174     103.138  -5.244  62.937  0.00  0.00           C
ATOM   2791  O   ALA X 174     104.075  -4.589  62.610  0.00  0.00           O
ATOM   2792  N   PRO X 175     102.635  -4.914  64.109  0.00  0.00           N
ATOM   2793  CD  PRO X 175     101.300  -5.401  64.535  0.00  0.00           C
ATOM   2794  HD1 PRO X 175     101.455  -6.413  64.967  0.00  0.00           H
ATOM   2795  HD2 PRO X 175     100.611  -5.555  63.677  0.00  0.00           H
ATOM   2796  CA  PRO X 175     103.111  -3.874  64.948  0.00  0.00           C
ATOM   2797  HA  PRO X 175     103.066  -3.027  64.280  0.00  0.00           H
ATOM   2798  CB  PRO X 175     102.167  -3.841  66.110  0.00  0.00           C
ATOM   2799  HB1 PRO X 175     102.053  -2.791  66.457  0.00  0.00           H
ATOM   2800  HB2 PRO X 175     102.499  -4.520  66.924  0.00  0.00           H
ATOM   2801  CG  PRO X 175     100.848  -4.389  65.547  0.00  0.00           C
ATOM   2802  HG1 PRO X 175     100.311  -3.602  64.976  0.00  0.00           H
ATOM   2803  HG2 PRO X 175     100.278  -4.795  66.411  0.00  0.00           H
ATOM   2804  C   PRO X 175     104.568  -3.939  65.341  0.00  0.00           C
ATOM   2805  O   PRO X 175     105.031  -4.951  65.889  0.00  0.00           O
ATOM   2806  N   ASP X 176     105.262  -2.800  65.202  0.00  0.00           N
ATOM   2807  HN  ASP X 176     104.972  -2.056  64.605  0.00  0.00           H
ATOM   2808  CA  ASP X 176     106.578  -2.478  65.787  0.00  0.00           C
ATOM   2809  HA  ASP X 176     107.272  -3.118  65.264  0.00  0.00           H
ATOM   2810  CB  ASP X 176     106.896  -1.030  65.429  0.00  0.00           C
ATOM   2811  HB1 ASP X 176     106.198  -0.231  65.756  0.00  0.00           H
ATOM   2812  HB2 ASP X 176     107.849  -0.812  65.956  0.00  0.00           H
ATOM   2813  CG  ASP X 176     107.213  -0.765  63.961  0.00  0.00           C
ATOM   2814  OD1 ASP X 176     107.328  -1.651  63.065  0.00  0.00           O
ATOM   2815  OD2 ASP X 176     107.368   0.446  63.622  0.00  0.00           O
ATOM   2816  C   ASP X 176     106.621  -2.694  67.311  0.00  0.00           C
ATOM   2817  O   ASP X 176     105.633  -2.662  68.055  0.00  0.00           O
ATOM   2818  N   PRO X 177     107.756  -3.124  67.787  0.00  0.00           N
ATOM   2819  CD  PRO X 177     109.036  -3.192  67.163  0.00  0.00           C
ATOM   2820  HD1 PRO X 177     109.377  -2.240  66.701  0.00  0.00           H
ATOM   2821  HD2 PRO X 177     109.068  -4.011  66.414  0.00  0.00           H
ATOM   2822  CA  PRO X 177     107.807  -3.748  69.097  0.00  0.00           C
ATOM   2823  HA  PRO X 177     106.987  -4.445  69.187  0.00  0.00           H
ATOM   2824  CB  PRO X 177     109.190  -4.423  69.105  0.00  0.00           C
ATOM   2825  HB1 PRO X 177     109.050  -5.456  68.721  0.00  0.00           H
ATOM   2826  HB2 PRO X 177     109.624  -4.474  70.127  0.00  0.00           H
ATOM   2827  CG  PRO X 177     110.072  -3.561  68.249  0.00  0.00           C
ATOM   2828  HG1 PRO X 177     111.043  -3.962  67.885  0.00  0.00           H
ATOM   2829  HG2 PRO X 177     110.356  -2.545  68.597  0.00  0.00           H
ATOM   2830  C   PRO X 177     107.570  -2.863  70.340  0.00  0.00           C
ATOM   2831  O   PRO X 177     107.004  -3.334  71.308  0.00  0.00           O
ATOM   2832  N   ASP X 178     108.111  -1.602  70.397  0.00  0.00           N
ATOM   2833  HN  ASP X 178     108.700  -1.176  69.715  0.00  0.00           H
ATOM   2834  CA  ASP X 178     107.759  -0.700  71.419  0.00  0.00           C
ATOM   2835  HA  ASP X 178     107.891  -1.198  72.368  0.00  0.00           H
ATOM   2836  CB  ASP X 178     108.675   0.590  71.396  0.00  0.00           C
ATOM   2837  HB1 ASP X 178     108.524   1.102  70.422  0.00  0.00           H
ATOM   2838  HB2 ASP X 178     108.369   1.270  72.220  0.00  0.00           H
ATOM   2839  CG  ASP X 178     110.082   0.091  71.478  0.00  0.00           C
ATOM   2840  OD1 ASP X 178     110.916   0.546  70.703  0.00  0.00           O
ATOM   2841  OD2 ASP X 178     110.442  -0.663  72.384  0.00  0.00           O
ATOM   2842  C   ASP X 178     106.298  -0.271  71.438  0.00  0.00           C
ATOM   2843  O   ASP X 178     105.705  -0.086  72.535  0.00  0.00           O
ATOM   2844  N   LEU X 179     105.717  -0.137  70.261  0.00  0.00           N
ATOM   2845  HN  LEU X 179     106.319  -0.370  69.501  0.00  0.00           H
ATOM   2846  CA  LEU X 179     104.293   0.204  69.983  0.00  0.00           C
ATOM   2847  HA  LEU X 179     103.976   1.095  70.505  0.00  0.00           H
ATOM   2848  CB  LEU X 179     104.125   0.435  68.488  0.00  0.00           C
ATOM   2849  HB1 LEU X 179     104.363   1.517  68.411  0.00  0.00           H
ATOM   2850  HB2 LEU X 179     104.855  -0.091  67.836  0.00  0.00           H
ATOM   2851  CG  LEU X 179     102.773   0.330  67.836  0.00  0.00           C
ATOM   2852  HG  LEU X 179     102.263  -0.626  68.078  0.00  0.00           H
ATOM   2853  CD1 LEU X 179     101.802   1.434  68.218  0.00  0.00           C
ATOM   2854 HD11 LEU X 179     100.964   1.571  67.502  0.00  0.00           H
ATOM   2855 HD12 LEU X 179     101.319   1.180  69.186  0.00  0.00           H
ATOM   2856 HD13 LEU X 179     102.300   2.412  68.390  0.00  0.00           H
ATOM   2857  CD2 LEU X 179     102.927   0.390  66.293  0.00  0.00           C
ATOM   2858 HD21 LEU X 179     103.501   1.294  65.999  0.00  0.00           H
ATOM   2859 HD22 LEU X 179     103.579  -0.435  65.936  0.00  0.00           H
ATOM   2860 HD23 LEU X 179     101.942   0.335  65.782  0.00  0.00           H
ATOM   2861  C   LEU X 179     103.285  -0.798  70.596  0.00  0.00           C
ATOM   2862  O   LEU X 179     102.415  -0.493  71.381  0.00  0.00           O
ATOM   2863  N   ALA X 180     103.682  -2.104  70.369  0.00  0.00           N
ATOM   2864  HN  ALA X 180     104.398  -2.251  69.691  0.00  0.00           H
ATOM   2865  CA  ALA X 180     103.067  -3.249  71.073  0.00  0.00           C
ATOM   2866  HA  ALA X 180     102.020  -3.208  70.811  0.00  0.00           H
ATOM   2867  CB  ALA X 180     103.699  -4.469  70.401  0.00  0.00           C
ATOM   2868  HB1 ALA X 180     104.791  -4.307  70.273  0.00  0.00           H
ATOM   2869  HB2 ALA X 180     103.451  -5.324  71.066  0.00  0.00           H
ATOM   2870  HB3 ALA X 180     103.236  -4.620  69.403  0.00  0.00           H
ATOM   2871  C   ALA X 180     103.117  -3.308  72.591  0.00  0.00           C
ATOM   2872  O   ALA X 180     102.192  -3.491  73.307  0.00  0.00           O
ATOM   2873  N   GLU X 181     104.297  -2.903  73.152  0.00  0.00           N
ATOM   2874  HN  GLU X 181     105.040  -2.730  72.510  0.00  0.00           H
ATOM   2875  CA  GLU X 181     104.624  -2.649  74.515  0.00  0.00           C
ATOM   2876  HA  GLU X 181     104.448  -3.593  75.008  0.00  0.00           H
ATOM   2877  CB  GLU X 181     106.198  -2.597  74.682  0.00  0.00           C
ATOM   2878  HB1 GLU X 181     106.582  -3.458  74.094  0.00  0.00           H
ATOM   2879  HB2 GLU X 181     106.571  -1.660  74.217  0.00  0.00           H
ATOM   2880  CG  GLU X 181     106.651  -2.700  76.154  0.00  0.00           C
ATOM   2881  HG1 GLU X 181     106.746  -1.697  76.624  0.00  0.00           H
ATOM   2882  HG2 GLU X 181     106.044  -3.268  76.891  0.00  0.00           H
ATOM   2883  CD  GLU X 181     108.099  -3.284  76.176  0.00  0.00           C
ATOM   2884  OE1 GLU X 181     108.292  -4.407  76.794  0.00  0.00           O
ATOM   2885  OE2 GLU X 181     109.003  -2.710  75.546  0.00  0.00           O
ATOM   2886  C   GLU X 181     103.724  -1.466  75.049  0.00  0.00           C
ATOM   2887  O   GLU X 181     103.198  -1.462  76.179  0.00  0.00           O
ATOM   2888  N   CYS X 182     103.568  -0.387  74.293  0.00  0.00           N
ATOM   2889  HN  CYS X 182     104.048  -0.225  73.435  0.00  0.00           H
ATOM   2890  CA  CYS X 182     102.796   0.778  74.660  0.00  0.00           C
ATOM   2891  HA  CYS X 182     103.068   1.036  75.673  0.00  0.00           H
ATOM   2892  CB  CYS X 182     103.038   1.964  73.711  0.00  0.00           C
ATOM   2893  HB1 CYS X 182     102.843   1.742  72.640  0.00  0.00           H
ATOM   2894  HB2 CYS X 182     102.289   2.755  73.932  0.00  0.00           H
ATOM   2895  SG  CYS X 182     104.743   2.516  74.052  0.00  0.00           S
ATOM   2896  HG1 CYS X 182     105.413   1.495  73.540  0.00  0.00           H
ATOM   2897  C   CYS X 182     101.381   0.479  74.795  0.00  0.00           C
ATOM   2898  O   CYS X 182     100.671   1.013  75.688  0.00  0.00           O
ATOM   2899  N   TYR X 183     100.872  -0.402  73.945  0.00  0.00           N
ATOM   2900  HN  TYR X 183     101.310  -0.841  73.165  0.00  0.00           H
ATOM   2901  CA  TYR X 183      99.347  -0.663  73.953  0.00  0.00           C
ATOM   2902  HA  TYR X 183      98.951  -0.076  74.768  0.00  0.00           H
ATOM   2903  CB  TYR X 183      98.694  -0.297  72.602  0.00  0.00           C
ATOM   2904  HB1 TYR X 183      99.359  -0.736  71.828  0.00  0.00           H
ATOM   2905  HB2 TYR X 183      97.647  -0.667  72.609  0.00  0.00           H
ATOM   2906  CG  TYR X 183      98.731   1.231  72.492  0.00  0.00           C
ATOM   2907  CD1 TYR X 183      97.804   2.059  72.993  0.00  0.00           C
ATOM   2908  HD1 TYR X 183      96.903   1.663  73.437  0.00  0.00           H
ATOM   2909  CE1 TYR X 183      97.665   3.407  72.633  0.00  0.00           C
ATOM   2910  HE1 TYR X 183      96.790   3.992  72.876  0.00  0.00           H
ATOM   2911  CZ  TYR X 183      98.660   3.990  71.779  0.00  0.00           C
ATOM   2912  OH  TYR X 183      98.398   5.180  71.135  0.00  0.00           O
ATOM   2913  HH  TYR X 183      99.200   5.587  70.799  0.00  0.00           H
ATOM   2914  CD2 TYR X 183      99.743   1.790  71.678  0.00  0.00           C
ATOM   2915  HD2 TYR X 183     100.621   1.228  71.396  0.00  0.00           H
ATOM   2916  CE2 TYR X 183      99.730   3.165  71.294  0.00  0.00           C
ATOM   2917  HE2 TYR X 183     100.413   3.418  70.497  0.00  0.00           H
ATOM   2918  C   TYR X 183      99.047  -2.071  74.387  0.00  0.00           C
ATOM   2919  O   TYR X 183      98.102  -2.771  73.972  0.00  0.00           O
ATOM   2920  N   ARG X 184      99.969  -2.520  75.203  0.00  0.00           N
ATOM   2921  HN  ARG X 184     100.857  -2.093  75.353  0.00  0.00           H
ATOM   2922  CA  ARG X 184      99.645  -3.661  76.121  0.00  0.00           C
ATOM   2923  HA  ARG X 184      99.668  -4.521  75.468  0.00  0.00           H
ATOM   2924  CB  ARG X 184     100.749  -3.759  77.127  0.00  0.00           C
ATOM   2925  HB1 ARG X 184     100.703  -4.800  77.513  0.00  0.00           H
ATOM   2926  HB2 ARG X 184     101.698  -3.760  76.549  0.00  0.00           H
ATOM   2927  CG  ARG X 184     100.929  -2.714  78.261  0.00  0.00           C
ATOM   2928  HG1 ARG X 184     101.137  -1.723  77.803  0.00  0.00           H
ATOM   2929  HG2 ARG X 184      99.924  -2.721  78.735  0.00  0.00           H
ATOM   2930  CD  ARG X 184     101.954  -3.073  79.360  0.00  0.00           C
ATOM   2931  HD1 ARG X 184     101.571  -3.998  79.840  0.00  0.00           H
ATOM   2932  HD2 ARG X 184     102.976  -3.322  79.001  0.00  0.00           H
ATOM   2933  NE  ARG X 184     102.040  -1.868  80.329  0.00  0.00           N
ATOM   2934  HE  ARG X 184     101.994  -0.950  79.936  0.00  0.00           H
ATOM   2935  CZ  ARG X 184     102.358  -1.810  81.607  0.00  0.00           C
ATOM   2936  NH1 ARG X 184     102.583  -2.923  82.297  0.00  0.00           N
ATOM   2937 HH11 ARG X 184     102.487  -2.968  83.292  0.00  0.00           H
ATOM   2938 HH12 ARG X 184     102.555  -3.763  81.755  0.00  0.00           H
ATOM   2939  NH2 ARG X 184     102.397  -0.626  82.245  0.00  0.00           N
ATOM   2940 HH21 ARG X 184     102.389  -0.641  83.244  0.00  0.00           H
ATOM   2941 HH22 ARG X 184     102.378   0.200  81.681  0.00  0.00           H
ATOM   2942  C   ARG X 184      98.195  -3.687  76.732  0.00  0.00           C
ATOM   2943  O   ARG X 184      97.476  -2.617  76.849  0.00  0.00           O
ATOM   2944  N   VAL X 185      97.755  -4.893  77.172  0.00  0.00           N
ATOM   2945  HN  VAL X 185      98.220  -5.759  77.002  0.00  0.00           H
ATOM   2946  CA  VAL X 185      96.396  -5.043  77.761  0.00  0.00           C
ATOM   2947  HA  VAL X 185      95.675  -4.594  77.094  0.00  0.00           H
ATOM   2948  CB  VAL X 185      96.218  -6.508  77.996  0.00  0.00           C
ATOM   2949  HB  VAL X 185      97.057  -6.990  78.541  0.00  0.00           H
ATOM   2950  CG1 VAL X 185      94.962  -6.789  78.796  0.00  0.00           C
ATOM   2951 HG11 VAL X 185      94.097  -6.314  78.286  0.00  0.00           H
ATOM   2952 HG12 VAL X 185      94.834  -7.887  78.905  0.00  0.00           H
ATOM   2953 HG13 VAL X 185      95.136  -6.242  79.747  0.00  0.00           H
ATOM   2954  CG2 VAL X 185      96.006  -7.123  76.583  0.00  0.00           C
ATOM   2955 HG21 VAL X 185      95.514  -8.117  76.657  0.00  0.00           H
ATOM   2956 HG22 VAL X 185      95.330  -6.486  75.974  0.00  0.00           H
ATOM   2957 HG23 VAL X 185      96.984  -7.280  76.080  0.00  0.00           H
ATOM   2958  C   VAL X 185      96.278  -4.144  79.078  0.00  0.00           C
ATOM   2959  O   VAL X 185      97.278  -4.133  79.797  0.00  0.00           O
ATOM   2960  N   PRO X 186      95.201  -3.480  79.336  0.00  0.00           N
ATOM   2961  CD  PRO X 186      94.154  -3.203  78.386  0.00  0.00           C
ATOM   2962  HD1 PRO X 186      93.580  -4.117  78.119  0.00  0.00           H
ATOM   2963  HD2 PRO X 186      94.533  -2.828  77.411  0.00  0.00           H
ATOM   2964  CA  PRO X 186      94.965  -2.875  80.676  0.00  0.00           C
ATOM   2965  HA  PRO X 186      95.582  -1.990  80.742  0.00  0.00           H
ATOM   2966  CB  PRO X 186      93.453  -2.617  80.608  0.00  0.00           C
ATOM   2967  HB1 PRO X 186      93.202  -1.748  81.254  0.00  0.00           H
ATOM   2968  HB2 PRO X 186      92.767  -3.456  80.850  0.00  0.00           H
ATOM   2969  CG  PRO X 186      93.261  -2.206  79.153  0.00  0.00           C
ATOM   2970  HG1 PRO X 186      93.682  -1.179  79.110  0.00  0.00           H
ATOM   2971  HG2 PRO X 186      92.204  -2.135  78.819  0.00  0.00           H
ATOM   2972  C   PRO X 186      95.334  -3.644  81.931  0.00  0.00           C
ATOM   2973  O   PRO X 186      95.124  -4.846  81.962  0.00  0.00           O
ATOM   2974  N   LEU X 187      95.877  -2.990  83.011  0.00  0.00           N
ATOM   2975  HN  LEU X 187      96.061  -2.020  82.867  0.00  0.00           H
ATOM   2976  CA  LEU X 187      96.181  -3.550  84.297  0.00  0.00           C
ATOM   2977  HA  LEU X 187      96.630  -4.518  84.130  0.00  0.00           H
ATOM   2978  CB  LEU X 187      97.112  -2.572  85.110  0.00  0.00           C
ATOM   2979  HB1 LEU X 187      96.603  -1.610  85.331  0.00  0.00           H
ATOM   2980  HB2 LEU X 187      97.344  -2.928  86.137  0.00  0.00           H
ATOM   2981  CG  LEU X 187      98.572  -2.391  84.491  0.00  0.00           C
ATOM   2982  HG  LEU X 187      98.501  -1.993  83.456  0.00  0.00           H
ATOM   2983  CD1 LEU X 187      99.396  -1.398  85.239  0.00  0.00           C
ATOM   2984 HD11 LEU X 187      99.663  -1.624  86.294  0.00  0.00           H
ATOM   2985 HD12 LEU X 187     100.371  -1.342  84.711  0.00  0.00           H
ATOM   2986 HD13 LEU X 187      98.882  -0.413  85.267  0.00  0.00           H
ATOM   2987  CD2 LEU X 187      99.246  -3.750  84.406  0.00  0.00           C
ATOM   2988 HD21 LEU X 187      98.741  -4.359  83.626  0.00  0.00           H
ATOM   2989 HD22 LEU X 187     100.272  -3.646  83.993  0.00  0.00           H
ATOM   2990 HD23 LEU X 187      99.337  -4.324  85.353  0.00  0.00           H
ATOM   2991  C   LEU X 187      94.890  -3.840  85.114  0.00  0.00           C
ATOM   2992  O   LEU X 187      93.867  -3.101  84.978  0.00  0.00           O
ATOM   2993  N   PRO X 188      94.855  -4.885  85.983  0.00  0.00           N
ATOM   2994  CD  PRO X 188      95.849  -5.964  85.975  0.00  0.00           C
ATOM   2995  HD1 PRO X 188      96.805  -5.463  86.242  0.00  0.00           H
ATOM   2996  HD2 PRO X 188      95.977  -6.359  84.944  0.00  0.00           H
ATOM   2997  CA  PRO X 188      93.668  -5.279  86.837  0.00  0.00           C
ATOM   2998  HA  PRO X 188      92.944  -5.681  86.144  0.00  0.00           H
ATOM   2999  CB  PRO X 188      94.267  -6.217  87.823  0.00  0.00           C
ATOM   3000  HB1 PRO X 188      93.544  -6.927  88.279  0.00  0.00           H
ATOM   3001  HB2 PRO X 188      94.802  -5.771  88.689  0.00  0.00           H
ATOM   3002  CG  PRO X 188      95.382  -6.908  87.036  0.00  0.00           C
ATOM   3003  HG1 PRO X 188      94.848  -7.759  86.561  0.00  0.00           H
ATOM   3004  HG2 PRO X 188      96.055  -7.369  87.790  0.00  0.00           H
ATOM   3005  C   PRO X 188      93.022  -4.076  87.508  0.00  0.00           C
ATOM   3006  O   PRO X 188      91.834  -3.938  87.515  0.00  0.00           O
ATOM   3007  N   VAL X 189      93.847  -3.147  87.968  0.00  0.00           N
ATOM   3008  HN  VAL X 189      94.837  -3.271  87.975  0.00  0.00           H
ATOM   3009  CA  VAL X 189      93.504  -1.952  88.648  0.00  0.00           C
ATOM   3010  HA  VAL X 189      92.766  -2.074  89.427  0.00  0.00           H
ATOM   3011  CB  VAL X 189      94.710  -1.402  89.427  0.00  0.00           C
ATOM   3012  HB  VAL X 189      94.273  -0.511  89.928  0.00  0.00           H
ATOM   3013  CG1 VAL X 189      95.073  -2.362  90.581  0.00  0.00           C
ATOM   3014 HG11 VAL X 189      95.802  -1.858  91.251  0.00  0.00           H
ATOM   3015 HG12 VAL X 189      94.165  -2.598  91.176  0.00  0.00           H
ATOM   3016 HG13 VAL X 189      95.491  -3.311  90.183  0.00  0.00           H
ATOM   3017  CG2 VAL X 189      95.906  -1.181  88.514  0.00  0.00           C
ATOM   3018 HG21 VAL X 189      96.279  -2.090  87.995  0.00  0.00           H
ATOM   3019 HG22 VAL X 189      95.682  -0.433  87.725  0.00  0.00           H
ATOM   3020 HG23 VAL X 189      96.749  -0.806  89.134  0.00  0.00           H
ATOM   3021  C   VAL X 189      93.007  -0.695  87.800  0.00  0.00           C
ATOM   3022  O   VAL X 189      92.261   0.144  88.337  0.00  0.00           O
ATOM   3023  N   ASP X 190      93.239  -0.659  86.471  0.00  0.00           N
ATOM   3024  HN  ASP X 190      93.774  -1.393  86.061  0.00  0.00           H
ATOM   3025  CA  ASP X 190      92.528   0.168  85.546  0.00  0.00           C
ATOM   3026  HA  ASP X 190      92.619   1.217  85.784  0.00  0.00           H
ATOM   3027  CB  ASP X 190      93.332  -0.044  84.207  0.00  0.00           C
ATOM   3028  HB1 ASP X 190      93.302  -1.127  83.960  0.00  0.00           H
ATOM   3029  HB2 ASP X 190      92.810   0.518  83.403  0.00  0.00           H
ATOM   3030  CG  ASP X 190      94.775   0.437  84.261  0.00  0.00           C
ATOM   3031  OD1 ASP X 190      95.605  -0.075  83.480  0.00  0.00           O
ATOM   3032  OD2 ASP X 190      95.019   1.439  84.918  0.00  0.00           O
ATOM   3033  C   ASP X 190      91.109  -0.120  85.316  0.00  0.00           C
ATOM   3034  O   ASP X 190      90.246   0.774  85.027  0.00  0.00           O
ATOM   3035  N   LEU X 191      90.887  -1.457  85.448  0.00  0.00           N
ATOM   3036  HN  LEU X 191      91.628  -2.124  85.470  0.00  0.00           H
ATOM   3037  CA  LEU X 191      89.532  -2.034  85.351  0.00  0.00           C
ATOM   3038  HA  LEU X 191      88.947  -1.404  84.698  0.00  0.00           H
ATOM   3039  CB  LEU X 191      89.561  -3.525  84.716  0.00  0.00           C
ATOM   3040  HB1 LEU X 191      90.222  -4.152  85.352  0.00  0.00           H
ATOM   3041  HB2 LEU X 191      88.549  -3.961  84.571  0.00  0.00           H
ATOM   3042  CG  LEU X 191      90.407  -3.604  83.404  0.00  0.00           C
ATOM   3043  HG  LEU X 191      91.454  -3.342  83.669  0.00  0.00           H
ATOM   3044  CD1 LEU X 191      90.309  -5.042  82.981  0.00  0.00           C
ATOM   3045 HD11 LEU X 191      90.438  -5.796  83.786  0.00  0.00           H
ATOM   3046 HD12 LEU X 191      89.317  -5.165  82.496  0.00  0.00           H
ATOM   3047 HD13 LEU X 191      91.031  -5.363  82.200  0.00  0.00           H
ATOM   3048  CD2 LEU X 191      89.974  -2.601  82.246  0.00  0.00           C
ATOM   3049 HD21 LEU X 191      89.012  -2.971  81.831  0.00  0.00           H
ATOM   3050 HD22 LEU X 191      89.790  -1.608  82.710  0.00  0.00           H
ATOM   3051 HD23 LEU X 191      90.783  -2.493  81.492  0.00  0.00           H
ATOM   3052  C   LEU X 191      88.891  -2.193  86.736  0.00  0.00           C
ATOM   3053  O   LEU X 191      87.693  -2.447  86.850  0.00  0.00           O
ATOM   3054  N   LYS X 192      89.687  -1.915  87.791  0.00  0.00           N
ATOM   3055  HN  LYS X 192      90.641  -1.796  87.528  0.00  0.00           H
ATOM   3056  CA  LYS X 192      89.426  -1.631  89.175  0.00  0.00           C
ATOM   3057  HA  LYS X 192      90.390  -1.302  89.535  0.00  0.00           H
ATOM   3058  CB  LYS X 192      88.436  -0.408  89.467  0.00  0.00           C
ATOM   3059  HB1 LYS X 192      87.469  -0.625  88.964  0.00  0.00           H
ATOM   3060  HB2 LYS X 192      88.229  -0.347  90.557  0.00  0.00           H
ATOM   3061  CG  LYS X 192      88.971   0.923  89.009  0.00  0.00           C
ATOM   3062  HG1 LYS X 192      89.509   0.847  88.040  0.00  0.00           H
ATOM   3063  HG2 LYS X 192      88.041   1.503  88.824  0.00  0.00           H
ATOM   3064  CD  LYS X 192      89.750   1.707  90.130  0.00  0.00           C
ATOM   3065  HD1 LYS X 192      89.105   1.899  91.014  0.00  0.00           H
ATOM   3066  HD2 LYS X 192      90.602   1.114  90.525  0.00  0.00           H
ATOM   3067  CE  LYS X 192      90.327   3.044  89.782  0.00  0.00           C
ATOM   3068  HE1 LYS X 192      89.525   3.625  89.279  0.00  0.00           H
ATOM   3069  HE2 LYS X 192      90.712   3.604  90.660  0.00  0.00           H
ATOM   3070  NZ  LYS X 192      91.474   2.975  88.798  0.00  0.00           N
ATOM   3071  HZ1 LYS X 192      92.328   3.439  89.168  0.00  0.00           H
ATOM   3072  HZ2 LYS X 192      91.790   1.984  88.774  0.00  0.00           H
ATOM   3073  HZ3 LYS X 192      91.222   3.330  87.854  0.00  0.00           H
ATOM   3074  C   LYS X 192      89.065  -2.841  89.981  0.00  0.00           C
ATOM   3075  O   LYS X 192      88.613  -2.784  91.100  0.00  0.00           O
ATOM   3076  N   ILE X 193      89.434  -3.994  89.396  0.00  0.00           N
ATOM   3077  HN  ILE X 193      89.931  -3.989  88.532  0.00  0.00           H
ATOM   3078  CA  ILE X 193      89.240  -5.273  90.085  0.00  0.00           C
ATOM   3079  HA  ILE X 193      88.487  -5.315  90.858  0.00  0.00           H
ATOM   3080  CB  ILE X 193      88.964  -6.484  89.100  0.00  0.00           C
ATOM   3081  HB  ILE X 193      89.097  -7.414  89.694  0.00  0.00           H
ATOM   3082  CG2 ILE X 193      87.438  -6.406  88.842  0.00  0.00           C
ATOM   3083 HG21 ILE X 193      87.150  -5.484  88.294  0.00  0.00           H
ATOM   3084 HG22 ILE X 193      87.096  -7.280  88.249  0.00  0.00           H
ATOM   3085 HG23 ILE X 193      86.875  -6.539  89.791  0.00  0.00           H
ATOM   3086  CG1 ILE X 193      89.853  -6.448  87.837  0.00  0.00           C
ATOM   3087 HG11 ILE X 193      89.634  -5.518  87.271  0.00  0.00           H
ATOM   3088 HG12 ILE X 193      90.869  -6.399  88.284  0.00  0.00           H
ATOM   3089  CD  ILE X 193      89.648  -7.665  86.908  0.00  0.00           C
ATOM   3090  HD1 ILE X 193      90.019  -8.545  87.475  0.00  0.00           H
ATOM   3091  HD2 ILE X 193      88.569  -7.715  86.650  0.00  0.00           H
ATOM   3092  HD3 ILE X 193      90.119  -7.387  85.941  0.00  0.00           H
ATOM   3093  C   ILE X 193      90.662  -5.580  90.746  0.00  0.00           C
ATOM   3094  O   ILE X 193      91.713  -5.058  90.454  0.00  0.00           O
ATOM   3095  N   SER X 194      90.654  -6.579  91.622  0.00  0.00           N
ATOM   3096  HN  SER X 194      89.845  -7.147  91.757  0.00  0.00           H
ATOM   3097  CA  SER X 194      91.811  -7.179  92.161  0.00  0.00           C
ATOM   3098  HA  SER X 194      92.394  -6.357  92.549  0.00  0.00           H
ATOM   3099  CB  SER X 194      91.413  -8.226  93.249  0.00  0.00           C
ATOM   3100  HB1 SER X 194      90.560  -7.850  93.853  0.00  0.00           H
ATOM   3101  HB2 SER X 194      90.987  -9.151  92.803  0.00  0.00           H
ATOM   3102  OG  SER X 194      92.462  -8.377  94.211  0.00  0.00           O
ATOM   3103  HG1 SER X 194      92.165  -9.100  94.769  0.00  0.00           H
ATOM   3104  C   SER X 194      92.761  -7.830  91.185  0.00  0.00           C
ATOM   3105  O   SER X 194      92.318  -8.533  90.278  0.00  0.00           O
ATOM   3106  N   PRO X 195      94.077  -7.806  91.360  0.00  0.00           N
ATOM   3107  CD  PRO X 195      94.794  -6.608  91.910  0.00  0.00           C
ATOM   3108  HD1 PRO X 195      94.611  -6.527  93.003  0.00  0.00           H
ATOM   3109  HD2 PRO X 195      94.277  -5.784  91.373  0.00  0.00           H
ATOM   3110  CA  PRO X 195      95.031  -8.738  90.807  0.00  0.00           C
ATOM   3111  HA  PRO X 195      95.118  -8.491  89.759  0.00  0.00           H
ATOM   3112  CB  PRO X 195      96.290  -8.393  91.576  0.00  0.00           C
ATOM   3113  HB1 PRO X 195      97.127  -8.718  90.921  0.00  0.00           H
ATOM   3114  HB2 PRO X 195      96.464  -8.863  92.568  0.00  0.00           H
ATOM   3115  CG  PRO X 195      96.277  -6.846  91.653  0.00  0.00           C
ATOM   3116  HG1 PRO X 195      96.636  -6.374  90.714  0.00  0.00           H
ATOM   3117  HG2 PRO X 195      96.750  -6.553  92.614  0.00  0.00           H
ATOM   3118  C   PRO X 195      94.595 -10.137  90.950  0.00  0.00           C
ATOM   3119  O   PRO X 195      95.071 -10.880  90.093  0.00  0.00           O
ATOM   3120  N   GLU X 196      93.808 -10.633  91.924  0.00  0.00           N
ATOM   3121  HN  GLU X 196      93.460 -10.034  92.641  0.00  0.00           H
ATOM   3122  CA  GLU X 196      93.296 -11.963  92.064  0.00  0.00           C
ATOM   3123  HA  GLU X 196      94.290 -12.382  92.113  0.00  0.00           H
ATOM   3124  CB  GLU X 196      92.511 -12.009  93.373  0.00  0.00           C
ATOM   3125  HB1 GLU X 196      91.774 -11.187  93.500  0.00  0.00           H
ATOM   3126  HB2 GLU X 196      92.067 -13.011  93.555  0.00  0.00           H
ATOM   3127  CG  GLU X 196      93.426 -11.738  94.673  0.00  0.00           C
ATOM   3128  HG1 GLU X 196      93.962 -12.689  94.882  0.00  0.00           H
ATOM   3129  HG2 GLU X 196      94.126 -10.925  94.385  0.00  0.00           H
ATOM   3130  CD  GLU X 196      92.553 -11.432  95.866  0.00  0.00           C
ATOM   3131  OE1 GLU X 196      92.183 -10.222  95.961  0.00  0.00           O
ATOM   3132  OE2 GLU X 196      92.257 -12.315  96.728  0.00  0.00           O
ATOM   3133  C   GLU X 196      92.448 -12.630  90.951  0.00  0.00           C
ATOM   3134  O   GLU X 196      91.768 -12.026  90.213  0.00  0.00           O
ATOM   3135  N   ASN X 197      92.420 -13.980  90.836  0.00  0.00           N
ATOM   3136  HN  ASN X 197      92.940 -14.576  91.444  0.00  0.00           H
ATOM   3137  CA  ASN X 197      91.328 -14.691  90.133  0.00  0.00           C
ATOM   3138  HA  ASN X 197      91.200 -14.075  89.255  0.00  0.00           H
ATOM   3139  CB  ASN X 197      91.672 -16.124  89.707  0.00  0.00           C
ATOM   3140  HB1 ASN X 197      91.797 -16.661  90.672  0.00  0.00           H
ATOM   3141  HB2 ASN X 197      90.911 -16.706  89.146  0.00  0.00           H
ATOM   3142  CG  ASN X 197      92.994 -16.078  88.908  0.00  0.00           C
ATOM   3143  OD1 ASN X 197      93.380 -15.013  88.387  0.00  0.00           O
ATOM   3144  ND2 ASN X 197      93.732 -17.222  88.917  0.00  0.00           N
ATOM   3145 HD21 ASN X 197      94.638 -17.085  88.517  0.00  0.00           H
ATOM   3146 HD22 ASN X 197      93.325 -18.084  89.220  0.00  0.00           H
ATOM   3147  C   ASN X 197      90.055 -14.652  90.965  0.00  0.00           C
ATOM   3148  O   ASN X 197      90.002 -15.173  92.135  0.00  0.00           O
ATOM   3149  N   LEU X 198      89.070 -13.981  90.381  0.00  0.00           N
ATOM   3150  HN  LEU X 198      89.269 -13.355  89.630  0.00  0.00           H
ATOM   3151  CA  LEU X 198      87.749 -13.816  90.945  0.00  0.00           C
ATOM   3152  HA  LEU X 198      87.859 -13.746  92.017  0.00  0.00           H
ATOM   3153  CB  LEU X 198      86.974 -12.480  90.443  0.00  0.00           C
ATOM   3154  HB1 LEU X 198      86.521 -12.585  89.434  0.00  0.00           H
ATOM   3155  HB2 LEU X 198      86.120 -12.447  91.153  0.00  0.00           H
ATOM   3156  CG  LEU X 198      87.855 -11.239  90.670  0.00  0.00           C
ATOM   3157  HG  LEU X 198      88.804 -11.396  90.115  0.00  0.00           H
ATOM   3158  CD1 LEU X 198      87.154 -10.003  90.108  0.00  0.00           C
ATOM   3159 HD11 LEU X 198      86.128 -10.020  90.534  0.00  0.00           H
ATOM   3160 HD12 LEU X 198      87.837  -9.143  90.270  0.00  0.00           H
ATOM   3161 HD13 LEU X 198      87.067 -10.166  89.012  0.00  0.00           H
ATOM   3162  CD2 LEU X 198      88.243 -10.966  92.132  0.00  0.00           C
ATOM   3163 HD21 LEU X 198      88.692  -9.959  92.273  0.00  0.00           H
ATOM   3164 HD22 LEU X 198      87.361 -10.836  92.795  0.00  0.00           H
ATOM   3165 HD23 LEU X 198      88.921 -11.747  92.536  0.00  0.00           H
ATOM   3166  C   LEU X 198      86.772 -14.911  90.752  0.00  0.00           C
ATOM   3167  O   LEU X 198      85.885 -15.210  91.570  0.00  0.00           O
ATOM   3168  N   SER X 199      86.887 -15.502  89.594  0.00  0.00           N
ATOM   3169  HN  SER X 199      87.550 -15.209  88.910  0.00  0.00           H
ATOM   3170  CA  SER X 199      86.050 -16.532  89.149  0.00  0.00           C
ATOM   3171  HA  SER X 199      85.253 -16.625  89.872  0.00  0.00           H
ATOM   3172  CB  SER X 199      85.440 -16.114  87.798  0.00  0.00           C
ATOM   3173  HB1 SER X 199      86.227 -15.821  87.071  0.00  0.00           H
ATOM   3174  HB2 SER X 199      84.830 -16.971  87.439  0.00  0.00           H
ATOM   3175  OG  SER X 199      84.462 -15.134  87.971  0.00  0.00           O
ATOM   3176  HG1 SER X 199      84.239 -14.868  87.076  0.00  0.00           H
ATOM   3177  C   SER X 199      86.659 -17.845  88.949  0.00  0.00           C
ATOM   3178  O   SER X 199      87.825 -17.865  88.596  0.00  0.00           O
ATOM   3179  N   PRO X 200      85.955 -18.944  89.140  0.00  0.00           N
ATOM   3180  CD  PRO X 200      84.553 -18.996  89.631  0.00  0.00           C
ATOM   3181  HD1 PRO X 200      83.861 -18.200  89.280  0.00  0.00           H
ATOM   3182  HD2 PRO X 200      84.632 -19.020  90.738  0.00  0.00           H
ATOM   3183  CA  PRO X 200      86.495 -20.232  88.708  0.00  0.00           C
ATOM   3184  HA  PRO X 200      87.470 -20.282  89.169  0.00  0.00           H
ATOM   3185  CB  PRO X 200      85.345 -21.233  89.086  0.00  0.00           C
ATOM   3186  HB1 PRO X 200      85.638 -21.732  90.034  0.00  0.00           H
ATOM   3187  HB2 PRO X 200      85.256 -22.143  88.454  0.00  0.00           H
ATOM   3188  CG  PRO X 200      84.063 -20.406  89.257  0.00  0.00           C
ATOM   3189  HG1 PRO X 200      83.479 -20.837  90.099  0.00  0.00           H
ATOM   3190  HG2 PRO X 200      83.555 -20.409  88.269  0.00  0.00           H
ATOM   3191  C   PRO X 200      86.696 -20.446  87.181  0.00  0.00           C
ATOM   3192  O   PRO X 200      87.635 -21.099  86.719  0.00  0.00           O
ATOM   3193  N   TRP X 201      85.789 -19.910  86.341  0.00  0.00           N
ATOM   3194  HN  TRP X 201      84.923 -19.629  86.747  0.00  0.00           H
ATOM   3195  CA  TRP X 201      85.858 -20.004  84.929  0.00  0.00           C
ATOM   3196  HA  TRP X 201      86.142 -21.018  84.690  0.00  0.00           H
ATOM   3197  CB  TRP X 201      84.438 -19.748  84.274  0.00  0.00           C
ATOM   3198  HB1 TRP X 201      84.155 -18.674  84.308  0.00  0.00           H
ATOM   3199  HB2 TRP X 201      84.531 -20.192  83.260  0.00  0.00           H
ATOM   3200  CG  TRP X 201      83.265 -20.384  85.031  0.00  0.00           C
ATOM   3201  CD1 TRP X 201      82.766 -21.635  84.962  0.00  0.00           C
ATOM   3202  HD1 TRP X 201      83.242 -22.353  84.310  0.00  0.00           H
ATOM   3203  NE1 TRP X 201      81.612 -21.736  85.781  0.00  0.00           N
ATOM   3204  HE1 TRP X 201      81.268 -22.608  86.053  0.00  0.00           H
ATOM   3205  CE2 TRP X 201      81.452 -20.567  86.413  0.00  0.00           C
ATOM   3206  CD2 TRP X 201      82.505 -19.723  85.971  0.00  0.00           C
ATOM   3207  CE3 TRP X 201      82.479 -18.375  86.438  0.00  0.00           C
ATOM   3208  HE3 TRP X 201      83.162 -17.649  86.021  0.00  0.00           H
ATOM   3209  CZ3 TRP X 201      81.553 -18.003  87.422  0.00  0.00           C
ATOM   3210  HZ3 TRP X 201      81.403 -16.970  87.697  0.00  0.00           H
ATOM   3211  CZ2 TRP X 201      80.555 -20.246  87.418  0.00  0.00           C
ATOM   3212  HZ2 TRP X 201      79.839 -20.943  87.827  0.00  0.00           H
ATOM   3213  CH2 TRP X 201      80.588 -18.926  87.891  0.00  0.00           C
ATOM   3214  HH2 TRP X 201      79.929 -18.631  88.694  0.00  0.00           H
ATOM   3215  C   TRP X 201      86.899 -19.052  84.313  0.00  0.00           C
ATOM   3216  O   TRP X 201      86.716 -17.848  84.523  0.00  0.00           O
ATOM   3217  N   ARG X 202      87.916 -19.567  83.624  0.00  0.00           N
ATOM   3218  HN  ARG X 202      88.064 -20.552  83.580  0.00  0.00           H
ATOM   3219  CA  ARG X 202      88.933 -18.717  83.062  0.00  0.00           C
ATOM   3220  HA  ARG X 202      89.011 -17.787  83.605  0.00  0.00           H
ATOM   3221  CB  ARG X 202      90.293 -19.550  83.154  0.00  0.00           C
ATOM   3222  HB1 ARG X 202      90.129 -20.560  82.722  0.00  0.00           H
ATOM   3223  HB2 ARG X 202      91.112 -18.945  82.711  0.00  0.00           H
ATOM   3224  CG  ARG X 202      90.819 -19.837  84.606  0.00  0.00           C
ATOM   3225  HG1 ARG X 202      91.025 -18.791  84.917  0.00  0.00           H
ATOM   3226  HG2 ARG X 202      90.024 -20.284  85.241  0.00  0.00           H
ATOM   3227  CD  ARG X 202      92.229 -20.507  84.682  0.00  0.00           C
ATOM   3228  HD1 ARG X 202      92.074 -21.592  84.506  0.00  0.00           H
ATOM   3229  HD2 ARG X 202      93.026 -19.965  84.129  0.00  0.00           H
ATOM   3230  NE  ARG X 202      92.716 -20.491  86.138  0.00  0.00           N
ATOM   3231  HE  ARG X 202      91.971 -20.293  86.775  0.00  0.00           H
ATOM   3232  CZ  ARG X 202      93.862 -20.888  86.741  0.00  0.00           C
ATOM   3233  NH1 ARG X 202      94.014 -20.892  88.027  0.00  0.00           N
ATOM   3234 HH11 ARG X 202      94.973 -21.003  88.288  0.00  0.00           H
ATOM   3235 HH12 ARG X 202      93.339 -20.628  88.716  0.00  0.00           H
ATOM   3236  NH2 ARG X 202      94.858 -21.340  86.053  0.00  0.00           N
ATOM   3237 HH21 ARG X 202      95.479 -22.031  86.421  0.00  0.00           H
ATOM   3238 HH22 ARG X 202      94.811 -21.159  85.070  0.00  0.00           H
ATOM   3239  C   ARG X 202      88.619 -18.286  81.628  0.00  0.00           C
ATOM   3240  O   ARG X 202      88.123 -19.050  80.836  0.00  0.00           O
ATOM   3241  N   GLY X 203      88.715 -16.945  81.392  0.00  0.00           N
ATOM   3242  HN  GLY X 203      88.924 -16.319  82.140  0.00  0.00           H
ATOM   3243  CA  GLY X 203      88.098 -16.418  80.161  0.00  0.00           C
ATOM   3244  HA1 GLY X 203      87.834 -15.385  80.335  0.00  0.00           H
ATOM   3245  HA2 GLY X 203      87.242 -17.066  80.045  0.00  0.00           H
ATOM   3246  C   GLY X 203      88.864 -16.517  78.948  0.00  0.00           C
ATOM   3247  O   GLY X 203      89.899 -17.177  78.908  0.00  0.00           O
ATOM   3248  N   GLY X 204      88.432 -15.852  77.905  0.00  0.00           N
ATOM   3249  HN  GLY X 204      87.812 -15.077  78.003  0.00  0.00           H
ATOM   3250  CA  GLY X 204      89.046 -15.911  76.515  0.00  0.00           C
ATOM   3251  HA1 GLY X 204      90.115 -15.759  76.552  0.00  0.00           H
ATOM   3252  HA2 GLY X 204      88.631 -15.077  75.968  0.00  0.00           H
ATOM   3253  C   GLY X 204      88.684 -17.193  75.825  0.00  0.00           C
ATOM   3254  O   GLY X 204      88.019 -18.105  76.290  0.00  0.00           O
ATOM   3255  N   GLU X 205      88.959 -17.285  74.524  0.00  0.00           N
ATOM   3256  HN  GLU X 205      89.439 -16.482  74.181  0.00  0.00           H
ATOM   3257  CA  GLU X 205      88.617 -18.278  73.513  0.00  0.00           C
ATOM   3258  HA  GLU X 205      87.540 -18.343  73.467  0.00  0.00           H
ATOM   3259  CB  GLU X 205      89.052 -17.807  72.148  0.00  0.00           C
ATOM   3260  HB1 GLU X 205      88.203 -17.189  71.787  0.00  0.00           H
ATOM   3261  HB2 GLU X 205      89.962 -17.184  72.280  0.00  0.00           H
ATOM   3262  CG  GLU X 205      89.408 -18.883  71.075  0.00  0.00           C
ATOM   3263  HG1 GLU X 205      90.320 -19.470  71.316  0.00  0.00           H
ATOM   3264  HG2 GLU X 205      88.551 -19.585  70.989  0.00  0.00           H
ATOM   3265  CD  GLU X 205      89.416 -18.137  69.732  0.00  0.00           C
ATOM   3266  OE1 GLU X 205      88.494 -18.414  68.909  0.00  0.00           O
ATOM   3267  OE2 GLU X 205      90.364 -17.359  69.482  0.00  0.00           O
ATOM   3268  C   GLU X 205      89.071 -19.695  73.693  0.00  0.00           C
ATOM   3269  O   GLU X 205      88.243 -20.575  73.544  0.00  0.00           O
ATOM   3270  N   THR X 206      90.385 -19.875  74.055  0.00  0.00           N
ATOM   3271  HN  THR X 206      90.877 -19.028  74.242  0.00  0.00           H
ATOM   3272  CA  THR X 206      91.065 -21.119  74.255  0.00  0.00           C
ATOM   3273  HA  THR X 206      90.973 -21.602  73.293  0.00  0.00           H
ATOM   3274  CB  THR X 206      92.557 -20.865  74.622  0.00  0.00           C
ATOM   3275  HB  THR X 206      92.818 -20.707  75.691  0.00  0.00           H
ATOM   3276  OG1 THR X 206      93.081 -19.834  73.800  0.00  0.00           O
ATOM   3277  HG1 THR X 206      93.153 -19.052  74.353  0.00  0.00           H
ATOM   3278  CG2 THR X 206      93.273 -22.219  74.389  0.00  0.00           C
ATOM   3279 HG21 THR X 206      94.349 -21.976  74.518  0.00  0.00           H
ATOM   3280 HG22 THR X 206      92.962 -22.871  75.233  0.00  0.00           H
ATOM   3281 HG23 THR X 206      93.069 -22.654  73.387  0.00  0.00           H
ATOM   3282  C   THR X 206      90.395 -22.058  75.248  0.00  0.00           C
ATOM   3283  O   THR X 206      90.091 -23.253  75.001  0.00  0.00           O
ATOM   3284  N   GLU X 207      90.059 -21.601  76.417  0.00  0.00           N
ATOM   3285  HN  GLU X 207      90.291 -20.666  76.675  0.00  0.00           H
ATOM   3286  CA  GLU X 207      89.337 -22.377  77.401  0.00  0.00           C
ATOM   3287  HA  GLU X 207      90.003 -23.196  77.630  0.00  0.00           H
ATOM   3288  CB  GLU X 207      89.128 -21.619  78.733  0.00  0.00           C
ATOM   3289  HB1 GLU X 207      88.738 -20.607  78.491  0.00  0.00           H
ATOM   3290  HB2 GLU X 207      88.341 -22.073  79.373  0.00  0.00           H
ATOM   3291  CG  GLU X 207      90.424 -21.619  79.530  0.00  0.00           C
ATOM   3292  HG1 GLU X 207      91.309 -21.119  79.081  0.00  0.00           H
ATOM   3293  HG2 GLU X 207      90.299 -21.080  80.493  0.00  0.00           H
ATOM   3294  CD  GLU X 207      90.880 -23.044  79.970  0.00  0.00           C
ATOM   3295  OE1 GLU X 207      90.077 -23.653  80.684  0.00  0.00           O
ATOM   3296  OE2 GLU X 207      91.933 -23.539  79.535  0.00  0.00           O
ATOM   3297  C   GLU X 207      87.935 -22.890  76.988  0.00  0.00           C
ATOM   3298  O   GLU X 207      87.536 -24.023  77.309  0.00  0.00           O
ATOM   3299  N   GLY X 208      87.199 -22.050  76.220  0.00  0.00           N
ATOM   3300  HN  GLY X 208      87.653 -21.219  75.906  0.00  0.00           H
ATOM   3301  CA  GLY X 208      85.862 -22.419  75.631  0.00  0.00           C
ATOM   3302  HA1 GLY X 208      85.426 -21.449  75.442  0.00  0.00           H
ATOM   3303  HA2 GLY X 208      85.413 -22.994  76.427  0.00  0.00           H
ATOM   3304  C   GLY X 208      85.979 -23.345  74.450  0.00  0.00           C
ATOM   3305  O   GLY X 208      85.207 -24.278  74.401  0.00  0.00           O
ATOM   3306  N   LEU X 209      86.964 -23.130  73.616  0.00  0.00           N
ATOM   3307  HN  LEU X 209      87.497 -22.295  73.730  0.00  0.00           H
ATOM   3308  CA  LEU X 209      87.371 -23.987  72.440  0.00  0.00           C
ATOM   3309  HA  LEU X 209      86.440 -24.046  71.895  0.00  0.00           H
ATOM   3310  CB  LEU X 209      88.519 -23.341  71.636  0.00  0.00           C
ATOM   3311  HB1 LEU X 209      88.147 -22.389  71.200  0.00  0.00           H
ATOM   3312  HB2 LEU X 209      89.288 -23.059  72.387  0.00  0.00           H
ATOM   3313  CG  LEU X 209      89.104 -24.138  70.480  0.00  0.00           C
ATOM   3314  HG  LEU X 209      89.462 -25.116  70.868  0.00  0.00           H
ATOM   3315  CD1 LEU X 209      88.130 -24.335  69.333  0.00  0.00           C
ATOM   3316 HD11 LEU X 209      88.543 -25.012  68.556  0.00  0.00           H
ATOM   3317 HD12 LEU X 209      87.227 -24.767  69.815  0.00  0.00           H
ATOM   3318 HD13 LEU X 209      87.888 -23.349  68.881  0.00  0.00           H
ATOM   3319  CD2 LEU X 209      90.332 -23.481  69.962  0.00  0.00           C
ATOM   3320 HD21 LEU X 209      90.749 -24.005  69.076  0.00  0.00           H
ATOM   3321 HD22 LEU X 209      90.005 -22.459  69.676  0.00  0.00           H
ATOM   3322 HD23 LEU X 209      91.146 -23.384  70.712  0.00  0.00           H
ATOM   3323  C   LEU X 209      87.780 -25.354  72.853  0.00  0.00           C
ATOM   3324  O   LEU X 209      87.412 -26.389  72.363  0.00  0.00           O
ATOM   3325  N   GLN X 210      88.435 -25.453  73.913  0.00  0.00           N
ATOM   3326  HN  GLN X 210      88.610 -24.652  74.480  0.00  0.00           H
ATOM   3327  CA  GLN X 210      88.764 -26.775  74.473  0.00  0.00           C
ATOM   3328  HA  GLN X 210      88.992 -27.464  73.673  0.00  0.00           H
ATOM   3329  CB  GLN X 210      89.923 -26.580  75.411  0.00  0.00           C
ATOM   3330  HB1 GLN X 210      89.663 -25.769  76.124  0.00  0.00           H
ATOM   3331  HB2 GLN X 210      90.031 -27.534  75.969  0.00  0.00           H
ATOM   3332  CG  GLN X 210      91.329 -26.291  74.780  0.00  0.00           C
ATOM   3333  HG1 GLN X 210      91.496 -25.223  74.523  0.00  0.00           H
ATOM   3334  HG2 GLN X 210      92.112 -26.610  75.500  0.00  0.00           H
ATOM   3335  CD  GLN X 210      91.630 -27.015  73.454  0.00  0.00           C
ATOM   3336  OE1 GLN X 210      91.542 -26.419  72.375  0.00  0.00           O
ATOM   3337  NE2 GLN X 210      91.781 -28.334  73.527  0.00  0.00           N
ATOM   3338 HE21 GLN X 210      91.741 -28.931  72.725  0.00  0.00           H
ATOM   3339 HE22 GLN X 210      91.604 -28.744  74.422  0.00  0.00           H
ATOM   3340  C   GLN X 210      87.648 -27.507  75.266  0.00  0.00           C
ATOM   3341  O   GLN X 210      87.369 -28.680  75.192  0.00  0.00           O
ATOM   3342  N   ARG X 211      86.848 -26.804  75.989  0.00  0.00           N
ATOM   3343  HN  ARG X 211      87.090 -25.840  76.065  0.00  0.00           H
ATOM   3344  CA  ARG X 211      85.557 -27.220  76.521  0.00  0.00           C
ATOM   3345  HA  ARG X 211      85.663 -28.154  77.054  0.00  0.00           H
ATOM   3346  CB  ARG X 211      84.907 -26.247  77.570  0.00  0.00           C
ATOM   3347  HB1 ARG X 211      85.589 -26.291  78.446  0.00  0.00           H
ATOM   3348  HB2 ARG X 211      84.983 -25.215  77.167  0.00  0.00           H
ATOM   3349  CG  ARG X 211      83.465 -26.576  78.014  0.00  0.00           C
ATOM   3350  HG1 ARG X 211      83.125 -25.819  78.753  0.00  0.00           H
ATOM   3351  HG2 ARG X 211      82.899 -26.602  77.059  0.00  0.00           H
ATOM   3352  CD  ARG X 211      83.209 -27.952  78.633  0.00  0.00           C
ATOM   3353  HD1 ARG X 211      82.159 -28.240  78.412  0.00  0.00           H
ATOM   3354  HD2 ARG X 211      83.868 -28.697  78.138  0.00  0.00           H
ATOM   3355  NE  ARG X 211      83.484 -27.857  80.059  0.00  0.00           N
ATOM   3356  HE  ARG X 211      83.073 -27.068  80.515  0.00  0.00           H
ATOM   3357  CZ  ARG X 211      84.134 -28.679  80.828  0.00  0.00           C
ATOM   3358  NH1 ARG X 211      84.577 -29.851  80.353  0.00  0.00           N
ATOM   3359 HH11 ARG X 211      85.012 -30.380  81.082  0.00  0.00           H
ATOM   3360 HH12 ARG X 211      83.904 -30.406  79.864  0.00  0.00           H
ATOM   3361  NH2 ARG X 211      84.376 -28.293  82.039  0.00  0.00           N
ATOM   3362 HH21 ARG X 211      85.101 -28.788  82.517  0.00  0.00           H
ATOM   3363 HH22 ARG X 211      84.291 -27.297  82.076  0.00  0.00           H
ATOM   3364  C   ARG X 211      84.596 -27.710  75.438  0.00  0.00           C
ATOM   3365  O   ARG X 211      83.953 -28.753  75.557  0.00  0.00           O
ATOM   3366  N   LEU X 212      84.560 -26.932  74.270  0.00  0.00           N
ATOM   3367  HN  LEU X 212      85.144 -26.127  74.196  0.00  0.00           H
ATOM   3368  CA  LEU X 212      83.817 -27.306  73.112  0.00  0.00           C
ATOM   3369  HA  LEU X 212      82.834 -27.459  73.532  0.00  0.00           H
ATOM   3370  CB  LEU X 212      83.767 -26.101  72.077  0.00  0.00           C
ATOM   3371  HB1 LEU X 212      83.257 -25.209  72.499  0.00  0.00           H
ATOM   3372  HB2 LEU X 212      84.836 -25.855  71.900  0.00  0.00           H
ATOM   3373  CG  LEU X 212      83.046 -26.437  70.748  0.00  0.00           C
ATOM   3374  HG  LEU X 212      83.631 -27.282  70.326  0.00  0.00           H
ATOM   3375  CD1 LEU X 212      81.599 -26.846  71.005  0.00  0.00           C
ATOM   3376 HD11 LEU X 212      81.137 -27.166  70.047  0.00  0.00           H
ATOM   3377 HD12 LEU X 212      81.513 -27.717  71.689  0.00  0.00           H
ATOM   3378 HD13 LEU X 212      80.947 -26.004  71.319  0.00  0.00           H
ATOM   3379  CD2 LEU X 212      83.058 -25.306  69.674  0.00  0.00           C
ATOM   3380 HD21 LEU X 212      84.088 -25.251  69.261  0.00  0.00           H
ATOM   3381 HD22 LEU X 212      82.427 -25.538  68.789  0.00  0.00           H
ATOM   3382 HD23 LEU X 212      82.697 -24.313  70.017  0.00  0.00           H
ATOM   3383  C   LEU X 212      84.299 -28.629  72.409  0.00  0.00           C
ATOM   3384  O   LEU X 212      83.501 -29.468  71.956  0.00  0.00           O
ATOM   3385  N   GLU X 213      85.640 -28.850  72.326  0.00  0.00           N
ATOM   3386  HN  GLU X 213      86.322 -28.156  72.540  0.00  0.00           H
ATOM   3387  CA  GLU X 213      86.248 -30.125  71.881  0.00  0.00           C
ATOM   3388  HA  GLU X 213      85.841 -30.418  70.924  0.00  0.00           H
ATOM   3389  CB  GLU X 213      87.728 -29.781  71.778  0.00  0.00           C
ATOM   3390  HB1 GLU X 213      87.961 -29.006  71.016  0.00  0.00           H
ATOM   3391  HB2 GLU X 213      88.219 -29.390  72.694  0.00  0.00           H
ATOM   3392  CG  GLU X 213      88.574 -31.061  71.476  0.00  0.00           C
ATOM   3393  HG1 GLU X 213      88.487 -31.656  72.410  0.00  0.00           H
ATOM   3394  HG2 GLU X 213      88.078 -31.496  70.583  0.00  0.00           H
ATOM   3395  CD  GLU X 213      90.056 -30.915  71.206  0.00  0.00           C
ATOM   3396  OE1 GLU X 213      90.871 -31.407  71.951  0.00  0.00           O
ATOM   3397  OE2 GLU X 213      90.335 -30.203  70.180  0.00  0.00           O
ATOM   3398  C   GLU X 213      85.902 -31.322  72.814  0.00  0.00           C
ATOM   3399  O   GLU X 213      85.509 -32.412  72.331  0.00  0.00           O
ATOM   3400  N   GLN X 214      85.991 -31.137  74.139  0.00  0.00           N
ATOM   3401  HN  GLN X 214      86.474 -30.360  74.536  0.00  0.00           H
ATOM   3402  CA  GLN X 214      85.578 -32.094  75.226  0.00  0.00           C
ATOM   3403  HA  GLN X 214      86.225 -32.935  75.026  0.00  0.00           H
ATOM   3404  CB  GLN X 214      85.858 -31.466  76.669  0.00  0.00           C
ATOM   3405  HB1 GLN X 214      85.323 -30.493  76.694  0.00  0.00           H
ATOM   3406  HB2 GLN X 214      85.339 -32.129  77.394  0.00  0.00           H
ATOM   3407  CG  GLN X 214      87.332 -31.449  77.121  0.00  0.00           C
ATOM   3408  HG1 GLN X 214      87.854 -32.429  77.101  0.00  0.00           H
ATOM   3409  HG2 GLN X 214      87.936 -30.822  76.430  0.00  0.00           H
ATOM   3410  CD  GLN X 214      87.582 -30.798  78.473  0.00  0.00           C
ATOM   3411  OE1 GLN X 214      87.994 -29.678  78.763  0.00  0.00           O
ATOM   3412  NE2 GLN X 214      87.269 -31.593  79.511  0.00  0.00           N
ATOM   3413 HE21 GLN X 214      87.193 -32.575  79.338  0.00  0.00           H
ATOM   3414 HE22 GLN X 214      87.328 -31.326  80.472  0.00  0.00           H
ATOM   3415  C   GLN X 214      84.187 -32.542  75.050  0.00  0.00           C
ATOM   3416  O   GLN X 214      83.881 -33.737  74.974  0.00  0.00           O
ATOM   3417  N   HSD X 215      83.279 -31.606  74.986  0.00  0.00           N
ATOM   3418  HN  HSD X 215      83.495 -30.640  75.105  0.00  0.00           H
ATOM   3419  CA  HSD X 215      81.867 -31.807  75.046  0.00  0.00           C
ATOM   3420  HA  HSD X 215      81.726 -32.320  75.986  0.00  0.00           H
ATOM   3421  CB  HSD X 215      81.028 -30.485  75.188  0.00  0.00           C
ATOM   3422  HB1 HSD X 215      81.546 -29.888  75.969  0.00  0.00           H
ATOM   3423  HB2 HSD X 215      81.128 -29.930  74.231  0.00  0.00           H
ATOM   3424  ND1 HSD X 215      78.978 -31.052  76.609  0.00  0.00           N
ATOM   3425  HD1 HSD X 215      79.308 -31.488  77.446  0.00  0.00           H
ATOM   3426  CG  HSD X 215      79.569 -30.659  75.407  0.00  0.00           C
ATOM   3427  CE1 HSD X 215      77.648 -31.068  76.408  0.00  0.00           C
ATOM   3428  HE1 HSD X 215      76.995 -31.363  77.230  0.00  0.00           H
ATOM   3429  NE2 HSD X 215      77.320 -30.811  75.171  0.00  0.00           N
ATOM   3430  CD2 HSD X 215      78.560 -30.541  74.537  0.00  0.00           C
ATOM   3431  HD2 HSD X 215      78.590 -30.334  73.474  0.00  0.00           H
ATOM   3432  C   HSD X 215      81.226 -32.659  73.904  0.00  0.00           C
ATOM   3433  O   HSD X 215      80.226 -33.397  74.034  0.00  0.00           O
ATOM   3434  N   LEU X 216      81.717 -32.443  72.673  0.00  0.00           N
ATOM   3435  HN  LEU X 216      82.495 -31.819  72.690  0.00  0.00           H
ATOM   3436  CA  LEU X 216      81.411 -33.165  71.460  0.00  0.00           C
ATOM   3437  HA  LEU X 216      80.376 -33.467  71.524  0.00  0.00           H
ATOM   3438  CB  LEU X 216      81.359 -32.126  70.279  0.00  0.00           C
ATOM   3439  HB1 LEU X 216      82.281 -31.506  70.258  0.00  0.00           H
ATOM   3440  HB2 LEU X 216      81.256 -32.642  69.300  0.00  0.00           H
ATOM   3441  CG  LEU X 216      80.109 -31.169  70.362  0.00  0.00           C
ATOM   3442  HG  LEU X 216      80.141 -30.504  71.250  0.00  0.00           H
ATOM   3443  CD1 LEU X 216      80.088 -30.233  69.145  0.00  0.00           C
ATOM   3444 HD11 LEU X 216      81.097 -30.028  68.727  0.00  0.00           H
ATOM   3445 HD12 LEU X 216      79.358 -30.569  68.378  0.00  0.00           H
ATOM   3446 HD13 LEU X 216      79.632 -29.279  69.485  0.00  0.00           H
ATOM   3447  CD2 LEU X 216      78.686 -31.906  70.353  0.00  0.00           C
ATOM   3448 HD21 LEU X 216      78.797 -32.726  69.612  0.00  0.00           H
ATOM   3449 HD22 LEU X 216      78.446 -32.235  71.387  0.00  0.00           H
ATOM   3450 HD23 LEU X 216      77.919 -31.205  69.959  0.00  0.00           H
ATOM   3451  C   LEU X 216      82.283 -34.298  71.075  0.00  0.00           C
ATOM   3452  O   LEU X 216      82.225 -34.886  70.011  0.00  0.00           O
ATOM   3453  N   THR X 217      83.164 -34.755  72.053  0.00  0.00           N
ATOM   3454  HN  THR X 217      83.250 -34.207  72.881  0.00  0.00           H
ATOM   3455  CA  THR X 217      83.995 -35.899  72.018  0.00  0.00           C
ATOM   3456  HA  THR X 217      83.602 -36.630  71.325  0.00  0.00           H
ATOM   3457  CB  THR X 217      85.433 -35.558  71.548  0.00  0.00           C
ATOM   3458  HB  THR X 217      85.974 -35.141  72.424  0.00  0.00           H
ATOM   3459  OG1 THR X 217      85.398 -34.485  70.584  0.00  0.00           O
ATOM   3460  HG1 THR X 217      85.127 -33.731  71.112  0.00  0.00           H
ATOM   3461  CG2 THR X 217      86.152 -36.821  70.982  0.00  0.00           C
ATOM   3462 HG21 THR X 217      85.644 -37.198  70.069  0.00  0.00           H
ATOM   3463 HG22 THR X 217      87.184 -36.436  70.835  0.00  0.00           H
ATOM   3464 HG23 THR X 217      86.098 -37.677  71.688  0.00  0.00           H
ATOM   3465  C   THR X 217      83.982 -36.601  73.396  0.00  0.00           C
ATOM   3466  O   THR X 217      84.834 -37.433  73.718  0.00  0.00           O
ATOM   3467  N   ASP X 218      82.884 -36.395  74.114  0.00  0.00           N
ATOM   3468  HN  ASP X 218      82.147 -35.926  73.634  0.00  0.00           H
ATOM   3469  CA  ASP X 218      82.593 -36.983  75.408  0.00  0.00           C
ATOM   3470  HA  ASP X 218      83.508 -37.054  75.978  0.00  0.00           H
ATOM   3471  CB  ASP X 218      81.649 -36.130  76.067  0.00  0.00           C
ATOM   3472  HB1 ASP X 218      81.940 -35.059  76.119  0.00  0.00           H
ATOM   3473  HB2 ASP X 218      80.568 -36.210  75.823  0.00  0.00           H
ATOM   3474  CG  ASP X 218      81.597 -36.264  77.609  0.00  0.00           C
ATOM   3475  OD1 ASP X 218      82.380 -37.084  78.125  0.00  0.00           O
ATOM   3476  OD2 ASP X 218      80.906 -35.529  78.353  0.00  0.00           O
ATOM   3477  C   ASP X 218      82.143 -38.442  75.233  0.00  0.00           C
ATOM   3478  O   ASP X 218      81.587 -38.851  74.191  0.00  0.00           O
ATOM   3479  N   GLN X 219      82.445 -39.317  76.228  0.00  0.00           N
ATOM   3480  HN  GLN X 219      83.162 -39.028  76.858  0.00  0.00           H
ATOM   3481  CA  GLN X 219      81.859 -40.672  76.389  0.00  0.00           C
ATOM   3482  HA  GLN X 219      81.675 -41.185  75.456  0.00  0.00           H
ATOM   3483  CB  GLN X 219      82.889 -41.624  77.080  0.00  0.00           C
ATOM   3484  HB1 GLN X 219      82.397 -42.619  77.031  0.00  0.00           H
ATOM   3485  HB2 GLN X 219      83.831 -41.627  76.490  0.00  0.00           H
ATOM   3486  CG  GLN X 219      83.263 -41.414  78.471  0.00  0.00           C
ATOM   3487  HG1 GLN X 219      83.642 -40.381  78.625  0.00  0.00           H
ATOM   3488  HG2 GLN X 219      82.240 -41.421  78.904  0.00  0.00           H
ATOM   3489  CD  GLN X 219      84.230 -42.426  79.023  0.00  0.00           C
ATOM   3490  OE1 GLN X 219      84.808 -43.283  78.296  0.00  0.00           O
ATOM   3491  NE2 GLN X 219      84.456 -42.374  80.367  0.00  0.00           N
ATOM   3492 HE21 GLN X 219      85.286 -42.850  80.659  0.00  0.00           H
ATOM   3493 HE22 GLN X 219      84.113 -41.671  80.991  0.00  0.00           H
ATOM   3494  C   GLN X 219      80.518 -40.557  77.050  0.00  0.00           C
ATOM   3495  O   GLN X 219      79.701 -41.501  77.137  0.00  0.00           O
ATOM   3496  N   GLY X 220      80.121 -39.397  77.582  0.00  0.00           N
ATOM   3497  HN  GLY X 220      80.713 -38.597  77.639  0.00  0.00           H
ATOM   3498  CA  GLY X 220      78.800 -39.084  77.975  0.00  0.00           C
ATOM   3499  HA1 GLY X 220      78.864 -38.044  78.260  0.00  0.00           H
ATOM   3500  HA2 GLY X 220      78.503 -39.605  78.874  0.00  0.00           H
ATOM   3501  C   GLY X 220      77.670 -39.321  77.077  0.00  0.00           C
ATOM   3502  O   GLY X 220      77.771 -39.240  75.863  0.00  0.00           O
ATOM   3503  N   TRP X 221      76.578 -39.762  77.717  0.00  0.00           N
ATOM   3504  HN  TRP X 221      76.552 -39.702  78.712  0.00  0.00           H
ATOM   3505  CA  TRP X 221      75.276 -40.129  77.115  0.00  0.00           C
ATOM   3506  HA  TRP X 221      75.147 -39.492  76.253  0.00  0.00           H
ATOM   3507  CB  TRP X 221      75.455 -41.614  76.570  0.00  0.00           C
ATOM   3508  HB1 TRP X 221      76.425 -41.708  76.036  0.00  0.00           H
ATOM   3509  HB2 TRP X 221      75.665 -42.210  77.484  0.00  0.00           H
ATOM   3510  CG  TRP X 221      74.230 -42.041  75.703  0.00  0.00           C
ATOM   3511  CD1 TRP X 221      74.116 -41.619  74.432  0.00  0.00           C
ATOM   3512  HD1 TRP X 221      74.791 -40.892  74.006  0.00  0.00           H
ATOM   3513  NE1 TRP X 221      73.172 -42.346  73.803  0.00  0.00           N
ATOM   3514  HE1 TRP X 221      73.280 -42.444  72.838  0.00  0.00           H
ATOM   3515  CE2 TRP X 221      72.520 -43.194  74.663  0.00  0.00           C
ATOM   3516  CD2 TRP X 221      73.128 -42.958  75.923  0.00  0.00           C
ATOM   3517  CE3 TRP X 221      72.642 -43.658  77.059  0.00  0.00           C
ATOM   3518  HE3 TRP X 221      73.056 -43.506  78.044  0.00  0.00           H
ATOM   3519  CZ3 TRP X 221      71.521 -44.507  76.866  0.00  0.00           C
ATOM   3520  HZ3 TRP X 221      70.970 -45.015  77.644  0.00  0.00           H
ATOM   3521  CZ2 TRP X 221      71.412 -43.929  74.491  0.00  0.00           C
ATOM   3522  HZ2 TRP X 221      70.959 -43.833  73.515  0.00  0.00           H
ATOM   3523  CH2 TRP X 221      70.981 -44.689  75.569  0.00  0.00           C
ATOM   3524  HH2 TRP X 221      70.064 -45.238  75.413  0.00  0.00           H
ATOM   3525  C   TRP X 221      74.204 -40.156  78.129  0.00  0.00           C
ATOM   3526  O   TRP X 221      74.439 -40.495  79.280  0.00  0.00           O
ATOM   3527  N   VAL X 222      73.010 -39.671  77.787  0.00  0.00           N
ATOM   3528  HN  VAL X 222      72.706 -39.224  76.949  0.00  0.00           H
ATOM   3529  CA  VAL X 222      71.825 -39.845  78.473  0.00  0.00           C
ATOM   3530  HA  VAL X 222      71.818 -40.621  79.225  0.00  0.00           H
ATOM   3531  CB  VAL X 222      71.329 -38.539  79.212  0.00  0.00           C
ATOM   3532  HB  VAL X 222      70.369 -38.811  79.701  0.00  0.00           H
ATOM   3533  CG1 VAL X 222      72.354 -38.050  80.274  0.00  0.00           C
ATOM   3534 HG11 VAL X 222      73.233 -37.522  79.847  0.00  0.00           H
ATOM   3535 HG12 VAL X 222      71.952 -37.231  80.908  0.00  0.00           H
ATOM   3536 HG13 VAL X 222      72.710 -38.849  80.959  0.00  0.00           H
ATOM   3537  CG2 VAL X 222      71.081 -37.447  78.179  0.00  0.00           C
ATOM   3538 HG21 VAL X 222      70.568 -36.630  78.731  0.00  0.00           H
ATOM   3539 HG22 VAL X 222      72.075 -37.149  77.784  0.00  0.00           H
ATOM   3540 HG23 VAL X 222      70.398 -37.671  77.332  0.00  0.00           H
ATOM   3541  C   VAL X 222      70.703 -40.378  77.535  0.00  0.00           C
ATOM   3542  O   VAL X 222      70.797 -40.282  76.290  0.00  0.00           O
ATOM   3543  N   ALA X 223      69.600 -40.868  78.197  0.00  0.00           N
ATOM   3544  HN  ALA X 223      69.574 -40.821  79.193  0.00  0.00           H
ATOM   3545  CA  ALA X 223      68.428 -41.425  77.617  0.00  0.00           C
ATOM   3546  HA  ALA X 223      68.717 -42.225  76.952  0.00  0.00           H
ATOM   3547  CB  ALA X 223      67.530 -41.927  78.631  0.00  0.00           C
ATOM   3548  HB1 ALA X 223      67.240 -41.254  79.466  0.00  0.00           H
ATOM   3549  HB2 ALA X 223      66.525 -42.233  78.269  0.00  0.00           H
ATOM   3550  HB3 ALA X 223      68.024 -42.825  79.059  0.00  0.00           H
ATOM   3551  C   ALA X 223      67.740 -40.358  76.769  0.00  0.00           C
ATOM   3552  O   ALA X 223      67.747 -39.189  77.133  0.00  0.00           O
ATOM   3553  N   SER X 224      67.115 -40.791  75.598  0.00  0.00           N
ATOM   3554  HN  SER X 224      67.001 -41.780  75.537  0.00  0.00           H
ATOM   3555  CA  SER X 224      66.214 -39.921  74.944  0.00  0.00           C
ATOM   3556  HA  SER X 224      66.488 -38.893  75.125  0.00  0.00           H
ATOM   3557  CB  SER X 224      66.073 -40.333  73.399  0.00  0.00           C
ATOM   3558  HB1 SER X 224      66.011 -41.442  73.430  0.00  0.00           H
ATOM   3559  HB2 SER X 224      65.090 -39.989  73.010  0.00  0.00           H
ATOM   3560  OG  SER X 224      67.232 -39.923  72.638  0.00  0.00           O
ATOM   3561  HG1 SER X 224      68.027 -40.290  73.031  0.00  0.00           H
ATOM   3562  C   SER X 224      64.727 -39.944  75.487  0.00  0.00           C
ATOM   3563  O   SER X 224      63.866 -39.310  74.990  0.00  0.00           O
ATOM   3564  N   PHE X 225      64.444 -40.639  76.578  0.00  0.00           N
ATOM   3565  HN  PHE X 225      65.111 -41.184  77.080  0.00  0.00           H
ATOM   3566  CA  PHE X 225      63.167 -40.507  77.237  0.00  0.00           C
ATOM   3567  HA  PHE X 225      62.434 -40.062  76.580  0.00  0.00           H
ATOM   3568  CB  PHE X 225      62.621 -41.780  77.726  0.00  0.00           C
ATOM   3569  HB1 PHE X 225      61.671 -41.652  78.286  0.00  0.00           H
ATOM   3570  HB2 PHE X 225      62.305 -42.435  76.886  0.00  0.00           H
ATOM   3571  CG  PHE X 225      63.641 -42.607  78.480  0.00  0.00           C
ATOM   3572  CD1 PHE X 225      63.909 -42.273  79.870  0.00  0.00           C
ATOM   3573  HD1 PHE X 225      63.444 -41.403  80.311  0.00  0.00           H
ATOM   3574  CE1 PHE X 225      64.696 -43.185  80.665  0.00  0.00           C
ATOM   3575  HE1 PHE X 225      64.753 -43.015  81.730  0.00  0.00           H
ATOM   3576  CZ  PHE X 225      65.352 -44.259  80.078  0.00  0.00           C
ATOM   3577  HZ  PHE X 225      66.029 -44.817  80.708  0.00  0.00           H
ATOM   3578  CD2 PHE X 225      64.298 -43.787  77.941  0.00  0.00           C
ATOM   3579  HD2 PHE X 225      64.263 -43.883  76.866  0.00  0.00           H
ATOM   3580  CE2 PHE X 225      65.169 -44.510  78.682  0.00  0.00           C
ATOM   3581  HE2 PHE X 225      65.488 -45.429  78.212  0.00  0.00           H
ATOM   3582  C   PHE X 225      63.295 -39.485  78.350  0.00  0.00           C
ATOM   3583  O   PHE X 225      64.368 -39.178  78.819  0.00  0.00           O
ATOM   3584  N   THR X 226      62.139 -38.877  78.723  0.00  0.00           N
ATOM   3585  HN  THR X 226      61.285 -39.342  78.502  0.00  0.00           H
ATOM   3586  CA  THR X 226      62.094 -37.788  79.720  0.00  0.00           C
ATOM   3587  HA  THR X 226      62.792 -38.119  80.474  0.00  0.00           H
ATOM   3588  CB  THR X 226      62.592 -36.425  79.155  0.00  0.00           C
ATOM   3589  HB  THR X 226      63.586 -36.655  78.715  0.00  0.00           H
ATOM   3590  OG1 THR X 226      62.758 -35.356  80.107  0.00  0.00           O
ATOM   3591  HG1 THR X 226      62.983 -35.780  80.939  0.00  0.00           H
ATOM   3592  CG2 THR X 226      61.701 -35.944  78.041  0.00  0.00           C
ATOM   3593 HG21 THR X 226      61.655 -36.815  77.353  0.00  0.00           H
ATOM   3594 HG22 THR X 226      60.725 -35.654  78.486  0.00  0.00           H
ATOM   3595 HG23 THR X 226      62.079 -35.015  77.564  0.00  0.00           H
ATOM   3596  C   THR X 226      60.712 -37.649  80.289  0.00  0.00           C
ATOM   3597  O   THR X 226      59.662 -37.615  79.696  0.00  0.00           O
ATOM   3598  N   LYS X 227      60.656 -37.727  81.687  0.00  0.00           N
ATOM   3599  HN  LYS X 227      61.465 -37.800  82.264  0.00  0.00           H
ATOM   3600  CA  LYS X 227      59.435 -37.733  82.476  0.00  0.00           C
ATOM   3601  HA  LYS X 227      58.854 -38.587  82.164  0.00  0.00           H
ATOM   3602  CB  LYS X 227      59.790 -38.081  83.892  0.00  0.00           C
ATOM   3603  HB1 LYS X 227      58.901 -38.191  84.550  0.00  0.00           H
ATOM   3604  HB2 LYS X 227      60.294 -39.061  83.754  0.00  0.00           H
ATOM   3605  CG  LYS X 227      60.663 -37.088  84.714  0.00  0.00           C
ATOM   3606  HG1 LYS X 227      61.495 -36.638  84.131  0.00  0.00           H
ATOM   3607  HG2 LYS X 227      59.961 -36.283  85.021  0.00  0.00           H
ATOM   3608  CD  LYS X 227      61.411 -37.641  85.969  0.00  0.00           C
ATOM   3609  HD1 LYS X 227      60.656 -37.950  86.723  0.00  0.00           H
ATOM   3610  HD2 LYS X 227      62.085 -38.472  85.670  0.00  0.00           H
ATOM   3611  CE  LYS X 227      62.262 -36.613  86.761  0.00  0.00           C
ATOM   3612  HE1 LYS X 227      63.247 -36.326  86.334  0.00  0.00           H
ATOM   3613  HE2 LYS X 227      61.615 -35.744  87.004  0.00  0.00           H
ATOM   3614  NZ  LYS X 227      62.644 -37.238  88.042  0.00  0.00           N
ATOM   3615  HZ1 LYS X 227      63.193 -36.528  88.567  0.00  0.00           H
ATOM   3616  HZ2 LYS X 227      61.844 -37.462  88.667  0.00  0.00           H
ATOM   3617  HZ3 LYS X 227      63.242 -38.071  87.868  0.00  0.00           H
ATOM   3618  C   LYS X 227      58.584 -36.373  82.476  0.00  0.00           C
ATOM   3619  O   LYS X 227      59.195 -35.313  82.227  0.00  0.00           O
ATOM   3620  N   PRO X 228      57.249 -36.409  82.464  0.00  0.00           N
ATOM   3621  CD  PRO X 228      56.468 -37.621  82.216  0.00  0.00           C
ATOM   3622  HD1 PRO X 228      56.636 -38.380  83.010  0.00  0.00           H
ATOM   3623  HD2 PRO X 228      56.680 -38.080  81.227  0.00  0.00           H
ATOM   3624  CA  PRO X 228      56.448 -35.235  82.647  0.00  0.00           C
ATOM   3625  HA  PRO X 228      56.434 -34.664  81.731  0.00  0.00           H
ATOM   3626  CB  PRO X 228      55.047 -35.793  82.869  0.00  0.00           C
ATOM   3627  HB1 PRO X 228      54.318 -35.066  82.452  0.00  0.00           H
ATOM   3628  HB2 PRO X 228      54.860 -35.971  83.949  0.00  0.00           H
ATOM   3629  CG  PRO X 228      55.040 -37.131  82.192  0.00  0.00           C
ATOM   3630  HG1 PRO X 228      54.733 -37.004  81.132  0.00  0.00           H
ATOM   3631  HG2 PRO X 228      54.454 -37.949  82.664  0.00  0.00           H
ATOM   3632  C   PRO X 228      56.708 -34.210  83.820  0.00  0.00           C
ATOM   3633  O   PRO X 228      56.999 -34.705  84.886  0.00  0.00           O
ATOM   3634  N   ARG X 229      56.652 -32.855  83.579  0.00  0.00           N
ATOM   3635  HN  ARG X 229      56.329 -32.540  82.690  0.00  0.00           H
ATOM   3636  CA  ARG X 229      56.867 -31.870  84.571  0.00  0.00           C
ATOM   3637  HA  ARG X 229      56.574 -32.189  85.560  0.00  0.00           H
ATOM   3638  CB  ARG X 229      58.381 -31.524  84.529  0.00  0.00           C
ATOM   3639  HB1 ARG X 229      58.696 -31.059  85.487  0.00  0.00           H
ATOM   3640  HB2 ARG X 229      58.996 -32.450  84.513  0.00  0.00           H
ATOM   3641  CG  ARG X 229      58.861 -30.596  83.253  0.00  0.00           C
ATOM   3642  HG1 ARG X 229      58.398 -29.586  83.266  0.00  0.00           H
ATOM   3643  HG2 ARG X 229      59.947 -30.446  83.430  0.00  0.00           H
ATOM   3644  CD  ARG X 229      58.855 -31.253  81.852  0.00  0.00           C
ATOM   3645  HD1 ARG X 229      59.448 -32.192  81.868  0.00  0.00           H
ATOM   3646  HD2 ARG X 229      57.807 -31.581  81.683  0.00  0.00           H
ATOM   3647  NE  ARG X 229      59.345 -30.249  80.833  0.00  0.00           N
ATOM   3648  HE  ARG X 229      59.510 -29.338  81.211  0.00  0.00           H
ATOM   3649  CZ  ARG X 229      59.360 -30.478  79.543  0.00  0.00           C
ATOM   3650  NH1 ARG X 229      59.692 -29.382  78.872  0.00  0.00           N
ATOM   3651 HH11 ARG X 229      59.977 -29.455  77.916  0.00  0.00           H
ATOM   3652 HH12 ARG X 229      59.847 -28.521  79.356  0.00  0.00           H
ATOM   3653  NH2 ARG X 229      58.981 -31.529  78.894  0.00  0.00           N
ATOM   3654 HH21 ARG X 229      59.215 -31.627  77.926  0.00  0.00           H
ATOM   3655 HH22 ARG X 229      58.829 -32.372  79.410  0.00  0.00           H
ATOM   3656  C   ARG X 229      56.067 -30.616  84.302  0.00  0.00           C
ATOM   3657  O   ARG X 229      55.785 -30.225  83.181  0.00  0.00           O
ATOM   3658  N   THR X 230      55.536 -29.960  85.346  0.00  0.00           N
ATOM   3659  HN  THR X 230      55.641 -30.300  86.277  0.00  0.00           H
ATOM   3660  CA  THR X 230      54.758 -28.714  85.323  0.00  0.00           C
ATOM   3661  HA  THR X 230      53.795 -28.872  84.862  0.00  0.00           H
ATOM   3662  CB  THR X 230      54.299 -28.286  86.732  0.00  0.00           C
ATOM   3663  HB  THR X 230      53.934 -27.238  86.676  0.00  0.00           H
ATOM   3664  OG1 THR X 230      55.378 -28.417  87.656  0.00  0.00           O
ATOM   3665  HG1 THR X 230      55.228 -27.711  88.289  0.00  0.00           H
ATOM   3666  CG2 THR X 230      53.231 -29.283  87.110  0.00  0.00           C
ATOM   3667 HG21 THR X 230      53.040 -29.202  88.201  0.00  0.00           H
ATOM   3668 HG22 THR X 230      52.281 -29.098  86.564  0.00  0.00           H
ATOM   3669 HG23 THR X 230      53.618 -30.312  86.948  0.00  0.00           H
ATOM   3670  C   THR X 230      55.432 -27.473  84.677  0.00  0.00           C
ATOM   3671  O   THR X 230      54.765 -26.729  83.985  0.00  0.00           O
ATOM   3672  N   ILE X 231      56.724 -27.268  84.856  0.00  0.00           N
ATOM   3673  HN  ILE X 231      57.268 -27.849  85.457  0.00  0.00           H
ATOM   3674  CA  ILE X 231      57.623 -26.278  84.321  0.00  0.00           C
ATOM   3675  HA  ILE X 231      57.243 -25.314  84.625  0.00  0.00           H
ATOM   3676  CB  ILE X 231      58.947 -26.269  85.010  0.00  0.00           C
ATOM   3677  HB  ILE X 231      58.694 -26.135  86.083  0.00  0.00           H
ATOM   3678  CG2 ILE X 231      59.502 -27.693  84.977  0.00  0.00           C
ATOM   3679 HG21 ILE X 231      58.773 -28.482  85.260  0.00  0.00           H
ATOM   3680 HG22 ILE X 231      59.996 -27.835  83.993  0.00  0.00           H
ATOM   3681 HG23 ILE X 231      60.392 -27.756  85.639  0.00  0.00           H
ATOM   3682  CG1 ILE X 231      59.952 -25.169  84.553  0.00  0.00           C
ATOM   3683 HG11 ILE X 231      60.236 -25.295  83.486  0.00  0.00           H
ATOM   3684 HG12 ILE X 231      59.455 -24.183  84.671  0.00  0.00           H
ATOM   3685  CD  ILE X 231      61.192 -25.199  85.457  0.00  0.00           C
ATOM   3686  HD1 ILE X 231      61.614 -26.213  85.624  0.00  0.00           H
ATOM   3687  HD2 ILE X 231      61.956 -24.479  85.093  0.00  0.00           H
ATOM   3688  HD3 ILE X 231      60.834 -24.925  86.473  0.00  0.00           H
ATOM   3689  C   ILE X 231      57.715 -26.432  82.776  0.00  0.00           C
ATOM   3690  O   ILE X 231      58.003 -27.519  82.226  0.00  0.00           O
ATOM   3691  N   PRO X 232      57.566 -25.408  81.885  0.00  0.00           N
ATOM   3692  CD  PRO X 232      57.298 -23.993  82.246  0.00  0.00           C
ATOM   3693  HD1 PRO X 232      58.115 -23.654  82.918  0.00  0.00           H
ATOM   3694  HD2 PRO X 232      56.314 -23.864  82.745  0.00  0.00           H
ATOM   3695  CA  PRO X 232      57.380 -25.598  80.371  0.00  0.00           C
ATOM   3696  HA  PRO X 232      56.742 -26.441  80.151  0.00  0.00           H
ATOM   3697  CB  PRO X 232      56.667 -24.266  79.936  0.00  0.00           C
ATOM   3698  HB1 PRO X 232      55.568 -24.376  80.057  0.00  0.00           H
ATOM   3699  HB2 PRO X 232      56.898 -24.073  78.866  0.00  0.00           H
ATOM   3700  CG  PRO X 232      57.257 -23.202  80.868  0.00  0.00           C
ATOM   3701  HG1 PRO X 232      56.629 -22.286  80.874  0.00  0.00           H
ATOM   3702  HG2 PRO X 232      58.247 -22.894  80.469  0.00  0.00           H
ATOM   3703  C   PRO X 232      58.600 -25.997  79.652  0.00  0.00           C
ATOM   3704  O   PRO X 232      58.542 -26.657  78.598  0.00  0.00           O
ATOM   3705  N   ASN X 233      59.743 -25.464  80.128  0.00  0.00           N
ATOM   3706  HN  ASN X 233      59.679 -24.801  80.870  0.00  0.00           H
ATOM   3707  CA  ASN X 233      61.130 -25.777  79.728  0.00  0.00           C
ATOM   3708  HA  ASN X 233      61.226 -25.536  78.679  0.00  0.00           H
ATOM   3709  CB  ASN X 233      62.231 -24.873  80.302  0.00  0.00           C
ATOM   3710  HB1 ASN X 233      62.100 -25.053  81.390  0.00  0.00           H
ATOM   3711  HB2 ASN X 233      63.272 -25.172  80.055  0.00  0.00           H
ATOM   3712  CG  ASN X 233      61.969 -23.413  79.943  0.00  0.00           C
ATOM   3713  OD1 ASN X 233      61.089 -22.676  80.468  0.00  0.00           O
ATOM   3714  ND2 ASN X 233      62.549 -22.947  78.861  0.00  0.00           N
ATOM   3715 HD21 ASN X 233      62.925 -23.572  78.177  0.00  0.00           H
ATOM   3716 HD22 ASN X 233      62.403 -21.988  78.620  0.00  0.00           H
ATOM   3717  C   ASN X 233      61.588 -27.210  79.956  0.00  0.00           C
ATOM   3718  O   ASN X 233      61.062 -27.872  80.863  0.00  0.00           O
ATOM   3719  N   SER X 234      62.575 -27.722  79.163  0.00  0.00           N
ATOM   3720  HN  SER X 234      62.938 -27.056  78.515  0.00  0.00           H
ATOM   3721  CA  SER X 234      63.079 -29.063  79.277  0.00  0.00           C
ATOM   3722  HA  SER X 234      62.248 -29.720  79.488  0.00  0.00           H
ATOM   3723  CB  SER X 234      63.711 -29.531  77.972  0.00  0.00           C
ATOM   3724  HB1 SER X 234      62.988 -29.424  77.136  0.00  0.00           H
ATOM   3725  HB2 SER X 234      64.557 -28.836  77.784  0.00  0.00           H
ATOM   3726  OG  SER X 234      64.175 -30.909  77.961  0.00  0.00           O
ATOM   3727  HG1 SER X 234      63.502 -31.432  78.403  0.00  0.00           H
ATOM   3728  C   SER X 234      63.990 -29.433  80.452  0.00  0.00           C
ATOM   3729  O   SER X 234      64.816 -28.646  80.970  0.00  0.00           O
ATOM   3730  N   LEU X 235      63.923 -30.714  80.858  0.00  0.00           N
ATOM   3731  HN  LEU X 235      63.295 -31.426  80.555  0.00  0.00           H
ATOM   3732  CA  LEU X 235      64.839 -31.221  81.888  0.00  0.00           C
ATOM   3733  HA  LEU X 235      65.017 -30.448  82.621  0.00  0.00           H
ATOM   3734  CB  LEU X 235      64.188 -32.466  82.626  0.00  0.00           C
ATOM   3735  HB1 LEU X 235      64.003 -33.313  81.931  0.00  0.00           H
ATOM   3736  HB2 LEU X 235      64.962 -32.974  83.240  0.00  0.00           H
ATOM   3737  CG  LEU X 235      62.906 -32.361  83.468  0.00  0.00           C
ATOM   3738  HG  LEU X 235      62.175 -31.722  82.928  0.00  0.00           H
ATOM   3739  CD1 LEU X 235      62.257 -33.670  83.851  0.00  0.00           C
ATOM   3740 HD11 LEU X 235      62.942 -34.416  84.308  0.00  0.00           H
ATOM   3741 HD12 LEU X 235      61.479 -33.554  84.636  0.00  0.00           H
ATOM   3742 HD13 LEU X 235      61.793 -34.186  82.984  0.00  0.00           H
ATOM   3743  CD2 LEU X 235      63.068 -31.590  84.820  0.00  0.00           C
ATOM   3744 HD21 LEU X 235      62.044 -31.522  85.245  0.00  0.00           H
ATOM   3745 HD22 LEU X 235      63.737 -32.092  85.551  0.00  0.00           H
ATOM   3746 HD23 LEU X 235      63.417 -30.547  84.657  0.00  0.00           H
ATOM   3747  C   LEU X 235      66.238 -31.588  81.253  0.00  0.00           C
ATOM   3748  O   LEU X 235      67.155 -31.491  82.036  0.00  0.00           O
ATOM   3749  N   LEU X 236      66.377 -31.937  79.976  0.00  0.00           N
ATOM   3750  HN  LEU X 236      65.615 -31.928  79.333  0.00  0.00           H
ATOM   3751  CA  LEU X 236      67.535 -32.681  79.487  0.00  0.00           C
ATOM   3752  HA  LEU X 236      67.878 -33.258  80.333  0.00  0.00           H
ATOM   3753  CB  LEU X 236      67.293 -33.577  78.190  0.00  0.00           C
ATOM   3754  HB1 LEU X 236      67.025 -32.808  77.434  0.00  0.00           H
ATOM   3755  HB2 LEU X 236      68.203 -34.178  77.978  0.00  0.00           H
ATOM   3756  CG  LEU X 236      66.131 -34.668  78.301  0.00  0.00           C
ATOM   3757  HG  LEU X 236      65.183 -34.090  78.313  0.00  0.00           H
ATOM   3758  CD1 LEU X 236      66.084 -35.605  77.037  0.00  0.00           C
ATOM   3759 HD11 LEU X 236      65.135 -36.175  77.139  0.00  0.00           H
ATOM   3760 HD12 LEU X 236      66.001 -35.044  76.081  0.00  0.00           H
ATOM   3761 HD13 LEU X 236      66.938 -36.315  77.079  0.00  0.00           H
ATOM   3762  CD2 LEU X 236      66.143 -35.423  79.614  0.00  0.00           C
ATOM   3763 HD21 LEU X 236      67.124 -35.935  79.719  0.00  0.00           H
ATOM   3764 HD22 LEU X 236      65.843 -34.820  80.498  0.00  0.00           H
ATOM   3765 HD23 LEU X 236      65.318 -36.164  79.680  0.00  0.00           H
ATOM   3766  C   LEU X 236      68.749 -31.848  79.212  0.00  0.00           C
ATOM   3767  O   LEU X 236      69.823 -32.502  79.396  0.00  0.00           O
ATOM   3768  N   PRO X 237      68.813 -30.590  78.892  0.00  0.00           N
ATOM   3769  CD  PRO X 237      67.645 -29.900  78.194  0.00  0.00           C
ATOM   3770  HD1 PRO X 237      66.873 -29.583  78.926  0.00  0.00           H
ATOM   3771  HD2 PRO X 237      67.223 -30.523  77.376  0.00  0.00           H
ATOM   3772  CA  PRO X 237      69.984 -29.792  78.868  0.00  0.00           C
ATOM   3773  HA  PRO X 237      70.550 -29.994  77.971  0.00  0.00           H
ATOM   3774  CB  PRO X 237      69.448 -28.395  78.594  0.00  0.00           C
ATOM   3775  HB1 PRO X 237      70.215 -27.699  78.191  0.00  0.00           H
ATOM   3776  HB2 PRO X 237      69.024 -27.867  79.475  0.00  0.00           H
ATOM   3777  CG  PRO X 237      68.416 -28.706  77.563  0.00  0.00           C
ATOM   3778  HG1 PRO X 237      68.856 -29.133  76.636  0.00  0.00           H
ATOM   3779  HG2 PRO X 237      67.709 -27.873  77.364  0.00  0.00           H
ATOM   3780  C   PRO X 237      71.001 -29.941  79.997  0.00  0.00           C
ATOM   3781  O   PRO X 237      70.713 -29.670  81.148  0.00  0.00           O
ATOM   3782  N   SER X 238      72.308 -30.190  79.709  0.00  0.00           N
ATOM   3783  HN  SER X 238      72.708 -30.296  78.802  0.00  0.00           H
ATOM   3784  CA  SER X 238      73.039 -30.676  80.870  0.00  0.00           C
ATOM   3785  HA  SER X 238      72.493 -31.095  81.702  0.00  0.00           H
ATOM   3786  CB  SER X 238      73.991 -31.886  80.552  0.00  0.00           C
ATOM   3787  HB1 SER X 238      74.593 -32.121  81.456  0.00  0.00           H
ATOM   3788  HB2 SER X 238      73.401 -32.770  80.226  0.00  0.00           H
ATOM   3789  OG  SER X 238      74.799 -31.681  79.423  0.00  0.00           O
ATOM   3790  HG1 SER X 238      74.282 -31.807  78.624  0.00  0.00           H
ATOM   3791  C   SER X 238      73.942 -29.620  81.524  0.00  0.00           C
ATOM   3792  O   SER X 238      74.673 -29.894  82.483  0.00  0.00           O
ATOM   3793  N   THR X 239      73.957 -28.452  80.942  0.00  0.00           N
ATOM   3794  HN  THR X 239      73.412 -28.377  80.110  0.00  0.00           H
ATOM   3795  CA  THR X 239      74.862 -27.405  81.132  0.00  0.00           C
ATOM   3796  HA  THR X 239      74.355 -26.527  80.761  0.00  0.00           H
ATOM   3797  CB  THR X 239      75.126 -27.046  82.611  0.00  0.00           C
ATOM   3798  HB  THR X 239      75.267 -27.838  83.377  0.00  0.00           H
ATOM   3799  OG1 THR X 239      74.084 -26.174  83.042  0.00  0.00           O
ATOM   3800  HG1 THR X 239      74.002 -25.524  82.340  0.00  0.00           H
ATOM   3801  CG2 THR X 239      76.287 -26.071  82.862  0.00  0.00           C
ATOM   3802 HG21 THR X 239      77.254 -26.613  82.788  0.00  0.00           H
ATOM   3803 HG22 THR X 239      76.218 -25.262  82.103  0.00  0.00           H
ATOM   3804 HG23 THR X 239      76.279 -25.542  83.839  0.00  0.00           H
ATOM   3805  C   THR X 239      76.158 -27.637  80.314  0.00  0.00           C
ATOM   3806  O   THR X 239      77.104 -28.365  80.700  0.00  0.00           O
ATOM   3807  N   THR X 240      76.295 -26.964  79.156  0.00  0.00           N
ATOM   3808  HN  THR X 240      75.540 -26.350  78.938  0.00  0.00           H
ATOM   3809  CA  THR X 240      77.410 -26.986  78.207  0.00  0.00           C
ATOM   3810  HA  THR X 240      77.740 -28.011  78.135  0.00  0.00           H
ATOM   3811  CB  THR X 240      77.038 -26.504  76.739  0.00  0.00           C
ATOM   3812  HB  THR X 240      77.025 -25.395  76.795  0.00  0.00           H
ATOM   3813  OG1 THR X 240      75.731 -26.936  76.338  0.00  0.00           O
ATOM   3814  HG1 THR X 240      75.156 -26.467  76.947  0.00  0.00           H
ATOM   3815  CG2 THR X 240      78.008 -26.952  75.648  0.00  0.00           C
ATOM   3816 HG21 THR X 240      77.726 -28.012  75.469  0.00  0.00           H
ATOM   3817 HG22 THR X 240      77.772 -26.436  74.693  0.00  0.00           H
ATOM   3818 HG23 THR X 240      79.075 -26.771  75.901  0.00  0.00           H
ATOM   3819  C   THR X 240      78.670 -26.332  78.737  0.00  0.00           C
ATOM   3820  O   THR X 240      79.779 -26.802  78.532  0.00  0.00           O
ATOM   3821  N   GLY X 241      78.542 -25.199  79.372  0.00  0.00           N
ATOM   3822  HN  GLY X 241      77.674 -24.740  79.544  0.00  0.00           H
ATOM   3823  CA  GLY X 241      79.710 -24.510  79.958  0.00  0.00           C
ATOM   3824  HA1 GLY X 241      80.511 -25.190  80.207  0.00  0.00           H
ATOM   3825  HA2 GLY X 241      79.407 -23.916  80.808  0.00  0.00           H
ATOM   3826  C   GLY X 241      80.316 -23.616  78.988  0.00  0.00           C
ATOM   3827  O   GLY X 241      81.505 -23.311  79.065  0.00  0.00           O
ATOM   3828  N   LEU X 242      79.508 -23.203  77.928  0.00  0.00           N
ATOM   3829  HN  LEU X 242      78.547 -23.467  77.895  0.00  0.00           H
ATOM   3830  CA  LEU X 242      79.979 -22.363  76.873  0.00  0.00           C
ATOM   3831  HA  LEU X 242      81.045 -22.245  76.994  0.00  0.00           H
ATOM   3832  CB  LEU X 242      79.744 -23.109  75.481  0.00  0.00           C
ATOM   3833  HB1 LEU X 242      78.643 -23.059  75.338  0.00  0.00           H
ATOM   3834  HB2 LEU X 242      80.125 -22.559  74.594  0.00  0.00           H
ATOM   3835  CG  LEU X 242      80.380 -24.505  75.330  0.00  0.00           C
ATOM   3836  HG  LEU X 242      80.056 -25.183  76.148  0.00  0.00           H
ATOM   3837  CD1 LEU X 242      80.109 -25.152  73.927  0.00  0.00           C
ATOM   3838 HD11 LEU X 242      80.494 -26.192  73.870  0.00  0.00           H
ATOM   3839 HD12 LEU X 242      79.058 -25.077  73.574  0.00  0.00           H
ATOM   3840 HD13 LEU X 242      80.658 -24.640  73.108  0.00  0.00           H
ATOM   3841  CD2 LEU X 242      81.926 -24.255  75.438  0.00  0.00           C
ATOM   3842 HD21 LEU X 242      82.386 -23.497  74.768  0.00  0.00           H
ATOM   3843 HD22 LEU X 242      82.142 -23.980  76.492  0.00  0.00           H
ATOM   3844 HD23 LEU X 242      82.502 -25.192  75.280  0.00  0.00           H
ATOM   3845  C   LEU X 242      79.358 -21.009  76.921  0.00  0.00           C
ATOM   3846  O   LEU X 242      79.756 -20.091  76.249  0.00  0.00           O
ATOM   3847  N   SER X 243      78.383 -20.757  77.757  0.00  0.00           N
ATOM   3848  HN  SER X 243      78.014 -21.494  78.317  0.00  0.00           H
ATOM   3849  CA  SER X 243      77.529 -19.491  77.803  0.00  0.00           C
ATOM   3850  HA  SER X 243      77.009 -19.435  76.858  0.00  0.00           H
ATOM   3851  CB  SER X 243      76.377 -19.635  78.805  0.00  0.00           C
ATOM   3852  HB1 SER X 243      75.636 -18.809  78.748  0.00  0.00           H
ATOM   3853  HB2 SER X 243      75.920 -20.638  78.669  0.00  0.00           H
ATOM   3854  OG  SER X 243      76.812 -19.528  80.161  0.00  0.00           O
ATOM   3855  HG1 SER X 243      76.143 -18.995  80.596  0.00  0.00           H
ATOM   3856  C   SER X 243      78.249 -18.085  78.038  0.00  0.00           C
ATOM   3857  O   SER X 243      77.903 -17.208  77.306  0.00  0.00           O
ATOM   3858  N   PRO X 244      79.320 -17.885  78.853  0.00  0.00           N
ATOM   3859  CD  PRO X 244      79.913 -18.872  79.847  0.00  0.00           C
ATOM   3860  HD1 PRO X 244      80.186 -19.808  79.315  0.00  0.00           H
ATOM   3861  HD2 PRO X 244      79.190 -19.101  80.660  0.00  0.00           H
ATOM   3862  CA  PRO X 244      79.979 -16.604  78.947  0.00  0.00           C
ATOM   3863  HA  PRO X 244      79.277 -15.788  78.859  0.00  0.00           H
ATOM   3864  CB  PRO X 244      80.631 -16.608  80.328  0.00  0.00           C
ATOM   3865  HB1 PRO X 244      79.816 -16.275  81.006  0.00  0.00           H
ATOM   3866  HB2 PRO X 244      81.486 -15.902  80.407  0.00  0.00           H
ATOM   3867  CG  PRO X 244      81.009 -18.025  80.509  0.00  0.00           C
ATOM   3868  HG1 PRO X 244      81.154 -18.177  81.600  0.00  0.00           H
ATOM   3869  HG2 PRO X 244      81.968 -18.131  79.958  0.00  0.00           H
ATOM   3870  C   PRO X 244      80.895 -16.560  77.690  0.00  0.00           C
ATOM   3871  O   PRO X 244      81.167 -15.460  77.285  0.00  0.00           O
ATOM   3872  N   TYR X 245      81.313 -17.663  76.971  0.00  0.00           N
ATOM   3873  HN  TYR X 245      81.066 -18.586  77.256  0.00  0.00           H
ATOM   3874  CA  TYR X 245      82.025 -17.573  75.739  0.00  0.00           C
ATOM   3875  HA  TYR X 245      82.708 -16.736  75.753  0.00  0.00           H
ATOM   3876  CB  TYR X 245      82.703 -18.876  75.424  0.00  0.00           C
ATOM   3877  HB1 TYR X 245      81.947 -19.684  75.322  0.00  0.00           H
ATOM   3878  HB2 TYR X 245      83.228 -18.952  74.448  0.00  0.00           H
ATOM   3879  CG  TYR X 245      83.564 -19.331  76.583  0.00  0.00           C
ATOM   3880  CD1 TYR X 245      84.949 -18.928  76.673  0.00  0.00           C
ATOM   3881  HD1 TYR X 245      85.491 -18.264  76.017  0.00  0.00           H
ATOM   3882  CE1 TYR X 245      85.649 -19.133  77.842  0.00  0.00           C
ATOM   3883  HE1 TYR X 245      86.665 -18.818  78.025  0.00  0.00           H
ATOM   3884  CZ  TYR X 245      85.080 -20.054  78.770  0.00  0.00           C
ATOM   3885  OH  TYR X 245      85.847 -20.473  79.917  0.00  0.00           O
ATOM   3886  HH  TYR X 245      86.530 -19.834  80.134  0.00  0.00           H
ATOM   3887  CD2 TYR X 245      83.079 -20.214  77.559  0.00  0.00           C
ATOM   3888  HD2 TYR X 245      82.039 -20.499  77.608  0.00  0.00           H
ATOM   3889  CE2 TYR X 245      83.845 -20.595  78.600  0.00  0.00           C
ATOM   3890  HE2 TYR X 245      83.383 -21.132  79.416  0.00  0.00           H
ATOM   3891  C   TYR X 245      81.189 -17.165  74.574  0.00  0.00           C
ATOM   3892  O   TYR X 245      81.581 -16.368  73.799  0.00  0.00           O
ATOM   3893  N   PHE X 246      79.918 -17.716  74.397  0.00  0.00           N
ATOM   3894  HN  PHE X 246      79.549 -18.343  75.079  0.00  0.00           H
ATOM   3895  CA  PHE X 246      79.076 -17.223  73.321  0.00  0.00           C
ATOM   3896  HA  PHE X 246      79.644 -17.300  72.406  0.00  0.00           H
ATOM   3897  CB  PHE X 246      77.719 -18.016  73.240  0.00  0.00           C
ATOM   3898  HB1 PHE X 246      77.220 -17.938  74.230  0.00  0.00           H
ATOM   3899  HB2 PHE X 246      77.061 -17.708  72.400  0.00  0.00           H
ATOM   3900  CG  PHE X 246      78.016 -19.540  73.045  0.00  0.00           C
ATOM   3901  CD1 PHE X 246      78.672 -19.916  71.825  0.00  0.00           C
ATOM   3902  HD1 PHE X 246      79.146 -19.224  71.144  0.00  0.00           H
ATOM   3903  CE1 PHE X 246      78.821 -21.242  71.597  0.00  0.00           C
ATOM   3904  HE1 PHE X 246      79.489 -21.409  70.765  0.00  0.00           H
ATOM   3905  CZ  PHE X 246      78.299 -22.257  72.407  0.00  0.00           C
ATOM   3906  HZ  PHE X 246      78.497 -23.289  72.158  0.00  0.00           H
ATOM   3907  CD2 PHE X 246      77.446 -20.535  73.814  0.00  0.00           C
ATOM   3908  HD2 PHE X 246      76.815 -20.216  74.630  0.00  0.00           H
ATOM   3909  CE2 PHE X 246      77.521 -21.904  73.533  0.00  0.00           C
ATOM   3910  HE2 PHE X 246      76.996 -22.609  74.161  0.00  0.00           H
ATOM   3911  C   PHE X 246      78.624 -15.773  73.567  0.00  0.00           C
ATOM   3912  O   PHE X 246      78.711 -14.898  72.746  0.00  0.00           O
ATOM   3913  N   SER X 247      78.289 -15.480  74.905  0.00  0.00           N
ATOM   3914  HN  SER X 247      78.301 -16.310  75.456  0.00  0.00           H
ATOM   3915  CA  SER X 247      77.843 -14.154  75.373  0.00  0.00           C
ATOM   3916  HA  SER X 247      76.823 -13.959  75.076  0.00  0.00           H
ATOM   3917  CB  SER X 247      77.473 -14.287  76.846  0.00  0.00           C
ATOM   3918  HB1 SER X 247      76.664 -14.993  77.131  0.00  0.00           H
ATOM   3919  HB2 SER X 247      78.364 -14.748  77.325  0.00  0.00           H
ATOM   3920  OG  SER X 247      77.194 -13.075  77.506  0.00  0.00           O
ATOM   3921  HG1 SER X 247      76.406 -13.410  77.940  0.00  0.00           H
ATOM   3922  C   SER X 247      78.867 -12.993  75.122  0.00  0.00           C
ATOM   3923  O   SER X 247      78.364 -11.902  74.860  0.00  0.00           O
ATOM   3924  N   MET X 248      80.151 -13.272  75.353  0.00  0.00           N
ATOM   3925  HN  MET X 248      80.384 -14.154  75.756  0.00  0.00           H
ATOM   3926  CA  MET X 248      81.155 -12.319  75.248  0.00  0.00           C
ATOM   3927  HA  MET X 248      80.719 -11.334  75.326  0.00  0.00           H
ATOM   3928  CB  MET X 248      82.090 -12.325  76.485  0.00  0.00           C
ATOM   3929  HB1 MET X 248      82.668 -13.265  76.610  0.00  0.00           H
ATOM   3930  HB2 MET X 248      82.886 -11.570  76.304  0.00  0.00           H
ATOM   3931  CG  MET X 248      81.324 -11.916  77.755  0.00  0.00           C
ATOM   3932  HG1 MET X 248      80.696 -11.017  77.579  0.00  0.00           H
ATOM   3933  HG2 MET X 248      80.686 -12.816  77.891  0.00  0.00           H
ATOM   3934  SD  MET X 248      82.215 -11.721  79.247  0.00  0.00           S
ATOM   3935  CE  MET X 248      83.423 -10.445  78.777  0.00  0.00           C
ATOM   3936  HE1 MET X 248      84.240 -10.805  78.116  0.00  0.00           H
ATOM   3937  HE2 MET X 248      82.836  -9.682  78.222  0.00  0.00           H
ATOM   3938  HE3 MET X 248      83.854 -10.022  79.709  0.00  0.00           H
ATOM   3939  C   MET X 248      81.913 -12.263  73.882  0.00  0.00           C
ATOM   3940  O   MET X 248      82.853 -11.490  73.617  0.00  0.00           O
ATOM   3941  N   GLY X 249      81.414 -13.096  73.031  0.00  0.00           N
ATOM   3942  HN  GLY X 249      80.522 -13.505  73.211  0.00  0.00           H
ATOM   3943  CA  GLY X 249      82.046 -13.238  71.710  0.00  0.00           C
ATOM   3944  HA1 GLY X 249      82.222 -12.242  71.332  0.00  0.00           H
ATOM   3945  HA2 GLY X 249      81.342 -13.736  71.060  0.00  0.00           H
ATOM   3946  C   GLY X 249      83.454 -13.954  71.680  0.00  0.00           C
ATOM   3947  O   GLY X 249      84.370 -13.584  70.957  0.00  0.00           O
ATOM   3948  N   CYS X 250      83.640 -14.989  72.506  0.00  0.00           N
ATOM   3949  HN  CYS X 250      82.934 -15.281  73.148  0.00  0.00           H
ATOM   3950  CA  CYS X 250      84.781 -15.884  72.526  0.00  0.00           C
ATOM   3951  HA  CYS X 250      85.587 -15.514  71.909  0.00  0.00           H
ATOM   3952  CB  CYS X 250      85.512 -15.964  73.886  0.00  0.00           C
ATOM   3953  HB1 CYS X 250      84.861 -16.619  74.503  0.00  0.00           H
ATOM   3954  HB2 CYS X 250      86.509 -16.453  73.843  0.00  0.00           H
ATOM   3955  SG  CYS X 250      85.840 -14.273  74.479  0.00  0.00           S
ATOM   3956  HG1 CYS X 250      86.711 -14.579  75.429  0.00  0.00           H
ATOM   3957  C   CYS X 250      84.471 -17.262  72.037  0.00  0.00           C
ATOM   3958  O   CYS X 250      85.368 -18.087  71.981  0.00  0.00           O
ATOM   3959  N   LEU X 251      83.190 -17.535  71.627  0.00  0.00           N
ATOM   3960  HN  LEU X 251      82.443 -16.887  71.753  0.00  0.00           H
ATOM   3961  CA  LEU X 251      82.869 -18.786  70.866  0.00  0.00           C
ATOM   3962  HA  LEU X 251      83.681 -18.966  70.177  0.00  0.00           H
ATOM   3963  CB  LEU X 251      82.544 -19.918  71.899  0.00  0.00           C
ATOM   3964  HB1 LEU X 251      83.270 -19.802  72.732  0.00  0.00           H
ATOM   3965  HB2 LEU X 251      81.535 -19.756  72.335  0.00  0.00           H
ATOM   3966  CG  LEU X 251      82.632 -21.373  71.363  0.00  0.00           C
ATOM   3967  HG  LEU X 251      82.036 -21.544  70.442  0.00  0.00           H
ATOM   3968  CD1 LEU X 251      84.118 -21.730  70.904  0.00  0.00           C
ATOM   3969 HD11 LEU X 251      84.065 -22.694  70.354  0.00  0.00           H
ATOM   3970 HD12 LEU X 251      84.420 -20.904  70.225  0.00  0.00           H
ATOM   3971 HD13 LEU X 251      84.862 -21.723  71.730  0.00  0.00           H
ATOM   3972  CD2 LEU X 251      82.274 -22.261  72.493  0.00  0.00           C
ATOM   3973 HD21 LEU X 251      82.288 -23.242  71.970  0.00  0.00           H
ATOM   3974 HD22 LEU X 251      82.970 -22.349  73.354  0.00  0.00           H
ATOM   3975 HD23 LEU X 251      81.263 -22.017  72.885  0.00  0.00           H
ATOM   3976  C   LEU X 251      81.649 -18.534  70.022  0.00  0.00           C
ATOM   3977  O   LEU X 251      81.013 -17.528  70.171  0.00  0.00           O
ATOM   3978  N   SER X 252      81.429 -19.335  69.018  0.00  0.00           N
ATOM   3979  HN  SER X 252      82.064 -20.062  68.770  0.00  0.00           H
ATOM   3980  CA  SER X 252      80.331 -19.115  68.066  0.00  0.00           C
ATOM   3981  HA  SER X 252      79.880 -18.146  68.219  0.00  0.00           H
ATOM   3982  CB  SER X 252      80.964 -19.036  66.598  0.00  0.00           C
ATOM   3983  HB1 SER X 252      81.525 -18.088  66.452  0.00  0.00           H
ATOM   3984  HB2 SER X 252      81.678 -19.868  66.421  0.00  0.00           H
ATOM   3985  OG  SER X 252      79.963 -19.054  65.569  0.00  0.00           O
ATOM   3986  HG1 SER X 252      80.353 -18.764  64.741  0.00  0.00           H
ATOM   3987  C   SER X 252      79.121 -20.099  68.139  0.00  0.00           C
ATOM   3988  O   SER X 252      79.311 -21.295  67.978  0.00  0.00           O
ATOM   3989  N   VAL X 253      77.900 -19.572  68.373  0.00  0.00           N
ATOM   3990  HN  VAL X 253      77.841 -18.604  68.606  0.00  0.00           H
ATOM   3991  CA  VAL X 253      76.651 -20.410  68.303  0.00  0.00           C
ATOM   3992  HA  VAL X 253      76.652 -21.132  69.107  0.00  0.00           H
ATOM   3993  CB  VAL X 253      75.454 -19.576  68.718  0.00  0.00           C
ATOM   3994  HB  VAL X 253      75.336 -18.611  68.180  0.00  0.00           H
ATOM   3995  CG1 VAL X 253      74.218 -20.440  68.432  0.00  0.00           C
ATOM   3996 HG11 VAL X 253      74.459 -21.494  68.687  0.00  0.00           H
ATOM   3997 HG12 VAL X 253      73.320 -20.063  68.966  0.00  0.00           H
ATOM   3998 HG13 VAL X 253      73.896 -20.437  67.368  0.00  0.00           H
ATOM   3999  CG2 VAL X 253      75.600 -19.110  70.187  0.00  0.00           C
ATOM   4000 HG21 VAL X 253      74.733 -18.496  70.515  0.00  0.00           H
ATOM   4001 HG22 VAL X 253      75.715 -19.992  70.853  0.00  0.00           H
ATOM   4002 HG23 VAL X 253      76.572 -18.572  70.163  0.00  0.00           H
ATOM   4003  C   VAL X 253      76.475 -21.036  66.907  0.00  0.00           C
ATOM   4004  O   VAL X 253      76.202 -22.252  66.817  0.00  0.00           O
ATOM   4005  N   ARG X 254      76.669 -20.321  65.835  0.00  0.00           N
ATOM   4006  HN  ARG X 254      76.823 -19.337  65.888  0.00  0.00           H
ATOM   4007  CA  ARG X 254      76.627 -20.887  64.474  0.00  0.00           C
ATOM   4008  HA  ARG X 254      75.759 -21.508  64.305  0.00  0.00           H
ATOM   4009  CB  ARG X 254      76.594 -19.760  63.372  0.00  0.00           C
ATOM   4010  HB1 ARG X 254      76.165 -20.308  62.506  0.00  0.00           H
ATOM   4011  HB2 ARG X 254      75.818 -19.023  63.671  0.00  0.00           H
ATOM   4012  CG  ARG X 254      77.870 -19.003  62.994  0.00  0.00           C
ATOM   4013  HG1 ARG X 254      78.173 -18.442  63.904  0.00  0.00           H
ATOM   4014  HG2 ARG X 254      78.621 -19.763  62.689  0.00  0.00           H
ATOM   4015  CD  ARG X 254      77.717 -18.074  61.821  0.00  0.00           C
ATOM   4016  HD1 ARG X 254      77.310 -18.527  60.892  0.00  0.00           H
ATOM   4017  HD2 ARG X 254      77.125 -17.150  61.991  0.00  0.00           H
ATOM   4018  NE  ARG X 254      79.110 -17.643  61.564  0.00  0.00           N
ATOM   4019  HE  ARG X 254      79.889 -17.944  62.115  0.00  0.00           H
ATOM   4020  CZ  ARG X 254      79.437 -17.072  60.446  0.00  0.00           C
ATOM   4021  NH1 ARG X 254      78.640 -16.377  59.656  0.00  0.00           N
ATOM   4022 HH11 ARG X 254      79.070 -15.750  59.006  0.00  0.00           H
ATOM   4023 HH12 ARG X 254      77.771 -16.132  60.086  0.00  0.00           H
ATOM   4024  NH2 ARG X 254      80.749 -17.036  60.151  0.00  0.00           N
ATOM   4025 HH21 ARG X 254      81.074 -16.488  59.380  0.00  0.00           H
ATOM   4026 HH22 ARG X 254      81.320 -17.693  60.642  0.00  0.00           H
ATOM   4027  C   ARG X 254      77.756 -21.957  64.270  0.00  0.00           C
ATOM   4028  O   ARG X 254      77.501 -23.045  63.743  0.00  0.00           O
ATOM   4029  N   THR X 255      78.945 -21.810  64.781  0.00  0.00           N
ATOM   4030  HN  THR X 255      79.173 -20.918  65.163  0.00  0.00           H
ATOM   4031  CA  THR X 255      79.891 -22.939  64.903  0.00  0.00           C
ATOM   4032  HA  THR X 255      79.823 -23.441  63.949  0.00  0.00           H
ATOM   4033  CB  THR X 255      81.311 -22.605  65.250  0.00  0.00           C
ATOM   4034  HB  THR X 255      81.231 -21.975  66.161  0.00  0.00           H
ATOM   4035  OG1 THR X 255      81.904 -21.876  64.203  0.00  0.00           O
ATOM   4036  HG1 THR X 255      81.329 -21.160  63.925  0.00  0.00           H
ATOM   4037  CG2 THR X 255      82.184 -23.830  65.575  0.00  0.00           C
ATOM   4038 HG21 THR X 255      81.950 -24.650  64.863  0.00  0.00           H
ATOM   4039 HG22 THR X 255      83.254 -23.529  65.572  0.00  0.00           H
ATOM   4040 HG23 THR X 255      81.933 -24.092  66.625  0.00  0.00           H
ATOM   4041  C   THR X 255      79.360 -24.120  65.680  0.00  0.00           C
ATOM   4042  O   THR X 255      79.450 -25.314  65.312  0.00  0.00           O
ATOM   4043  N   PHE X 256      78.785 -23.936  66.858  0.00  0.00           N
ATOM   4044  HN  PHE X 256      78.885 -23.049  67.303  0.00  0.00           H
ATOM   4045  CA  PHE X 256      78.359 -25.015  67.719  0.00  0.00           C
ATOM   4046  HA  PHE X 256      79.239 -25.632  67.821  0.00  0.00           H
ATOM   4047  CB  PHE X 256      78.087 -24.442  69.170  0.00  0.00           C
ATOM   4048  HB1 PHE X 256      79.100 -24.108  69.482  0.00  0.00           H
ATOM   4049  HB2 PHE X 256      77.368 -23.595  69.125  0.00  0.00           H
ATOM   4050  CG  PHE X 256      77.578 -25.311  70.265  0.00  0.00           C
ATOM   4051  CD1 PHE X 256      76.649 -24.891  71.261  0.00  0.00           C
ATOM   4052  HD1 PHE X 256      76.233 -23.896  71.314  0.00  0.00           H
ATOM   4053  CE1 PHE X 256      76.252 -25.767  72.319  0.00  0.00           C
ATOM   4054  HE1 PHE X 256      75.571 -25.392  73.068  0.00  0.00           H
ATOM   4055  CZ  PHE X 256      76.762 -27.104  72.321  0.00  0.00           C
ATOM   4056  HZ  PHE X 256      76.349 -27.745  73.086  0.00  0.00           H
ATOM   4057  CD2 PHE X 256      77.945 -26.647  70.290  0.00  0.00           C
ATOM   4058  HD2 PHE X 256      78.685 -26.939  69.559  0.00  0.00           H
ATOM   4059  CE2 PHE X 256      77.507 -27.550  71.276  0.00  0.00           C
ATOM   4060  HE2 PHE X 256      77.713 -28.610  71.250  0.00  0.00           H
ATOM   4061  C   PHE X 256      77.267 -25.899  67.165  0.00  0.00           C
ATOM   4062  O   PHE X 256      77.380 -27.120  67.191  0.00  0.00           O
ATOM   4063  N   PHE X 257      76.261 -25.298  66.511  0.00  0.00           N
ATOM   4064  HN  PHE X 257      76.301 -24.302  66.498  0.00  0.00           H
ATOM   4065  CA  PHE X 257      75.208 -25.907  65.798  0.00  0.00           C
ATOM   4066  HA  PHE X 257      74.745 -26.588  66.497  0.00  0.00           H
ATOM   4067  CB  PHE X 257      74.247 -24.750  65.468  0.00  0.00           C
ATOM   4068  HB1 PHE X 257      74.038 -24.154  66.382  0.00  0.00           H
ATOM   4069  HB2 PHE X 257      74.665 -24.113  64.660  0.00  0.00           H
ATOM   4070  CG  PHE X 257      72.896 -25.256  65.010  0.00  0.00           C
ATOM   4071  CD1 PHE X 257      71.880 -25.313  65.943  0.00  0.00           C
ATOM   4072  HD1 PHE X 257      72.077 -24.857  66.902  0.00  0.00           H
ATOM   4073  CE1 PHE X 257      70.626 -25.823  65.654  0.00  0.00           C
ATOM   4074  HE1 PHE X 257      69.925 -25.731  66.470  0.00  0.00           H
ATOM   4075  CZ  PHE X 257      70.327 -26.307  64.392  0.00  0.00           C
ATOM   4076  HZ  PHE X 257      69.372 -26.753  64.158  0.00  0.00           H
ATOM   4077  CD2 PHE X 257      72.653 -25.691  63.720  0.00  0.00           C
ATOM   4078  HD2 PHE X 257      73.371 -25.532  62.930  0.00  0.00           H
ATOM   4079  CE2 PHE X 257      71.336 -26.183  63.379  0.00  0.00           C
ATOM   4080  HE2 PHE X 257      71.152 -26.550  62.380  0.00  0.00           H
ATOM   4081  C   PHE X 257      75.646 -26.624  64.510  0.00  0.00           C
ATOM   4082  O   PHE X 257      75.168 -27.726  64.185  0.00  0.00           O
ATOM   4083  N   TYR X 258      76.671 -26.048  63.828  0.00  0.00           N
ATOM   4084  HN  TYR X 258      77.101 -25.181  64.066  0.00  0.00           H
ATOM   4085  CA  TYR X 258      77.336 -26.784  62.743  0.00  0.00           C
ATOM   4086  HA  TYR X 258      76.587 -27.019  62.001  0.00  0.00           H
ATOM   4087  CB  TYR X 258      78.402 -25.852  62.061  0.00  0.00           C
ATOM   4088  HB1 TYR X 258      78.008 -24.821  61.932  0.00  0.00           H
ATOM   4089  HB2 TYR X 258      79.220 -25.819  62.811  0.00  0.00           H
ATOM   4090  CG  TYR X 258      79.047 -26.254  60.738  0.00  0.00           C
ATOM   4091  CD1 TYR X 258      80.373 -26.461  60.521  0.00  0.00           C
ATOM   4092  HD1 TYR X 258      81.091 -26.316  61.315  0.00  0.00           H
ATOM   4093  CE1 TYR X 258      80.805 -26.999  59.280  0.00  0.00           C
ATOM   4094  HE1 TYR X 258      81.866 -27.112  59.114  0.00  0.00           H
ATOM   4095  CZ  TYR X 258      79.961 -27.344  58.259  0.00  0.00           C
ATOM   4096  OH  TYR X 258      80.550 -27.731  57.038  0.00  0.00           O
ATOM   4097  HH  TYR X 258      79.859 -27.895  56.391  0.00  0.00           H
ATOM   4098  CD2 TYR X 258      78.093 -26.542  59.710  0.00  0.00           C
ATOM   4099  HD2 TYR X 258      77.022 -26.505  59.846  0.00  0.00           H
ATOM   4100  CE2 TYR X 258      78.560 -27.090  58.477  0.00  0.00           C
ATOM   4101  HE2 TYR X 258      77.821 -27.266  57.708  0.00  0.00           H
ATOM   4102  C   TYR X 258      77.961 -28.093  63.142  0.00  0.00           C
ATOM   4103  O   TYR X 258      77.768 -29.106  62.530  0.00  0.00           O
ATOM   4104  N   ARG X 259      78.806 -27.972  64.197  0.00  0.00           N
ATOM   4105  HN  ARG X 259      79.046 -27.096  64.609  0.00  0.00           H
ATOM   4106  CA  ARG X 259      79.535 -29.138  64.606  0.00  0.00           C
ATOM   4107  HA  ARG X 259      80.060 -29.581  63.773  0.00  0.00           H
ATOM   4108  CB  ARG X 259      80.548 -28.571  65.717  0.00  0.00           C
ATOM   4109  HB1 ARG X 259      79.935 -27.965  66.417  0.00  0.00           H
ATOM   4110  HB2 ARG X 259      80.892 -29.382  66.394  0.00  0.00           H
ATOM   4111  CG  ARG X 259      81.825 -27.798  65.187  0.00  0.00           C
ATOM   4112  HG1 ARG X 259      82.192 -28.424  64.346  0.00  0.00           H
ATOM   4113  HG2 ARG X 259      81.424 -26.844  64.785  0.00  0.00           H
ATOM   4114  CD  ARG X 259      82.850 -27.823  66.253  0.00  0.00           C
ATOM   4115  HD1 ARG X 259      82.438 -27.602  67.261  0.00  0.00           H
ATOM   4116  HD2 ARG X 259      83.353 -28.814  66.277  0.00  0.00           H
ATOM   4117  NE  ARG X 259      83.842 -26.808  65.912  0.00  0.00           N
ATOM   4118  HE  ARG X 259      83.717 -26.279  65.073  0.00  0.00           H
ATOM   4119  CZ  ARG X 259      85.037 -26.780  66.492  0.00  0.00           C
ATOM   4120  NH1 ARG X 259      85.926 -25.934  66.025  0.00  0.00           N
ATOM   4121 HH11 ARG X 259      86.882 -25.900  66.317  0.00  0.00           H
ATOM   4122 HH12 ARG X 259      85.630 -25.376  65.249  0.00  0.00           H
ATOM   4123  NH2 ARG X 259      85.296 -27.440  67.598  0.00  0.00           N
ATOM   4124 HH21 ARG X 259      86.261 -27.496  67.855  0.00  0.00           H
ATOM   4125 HH22 ARG X 259      84.645 -28.103  67.968  0.00  0.00           H
ATOM   4126  C   ARG X 259      78.613 -30.257  65.177  0.00  0.00           C
ATOM   4127  O   ARG X 259      78.703 -31.436  64.796  0.00  0.00           O
ATOM   4128  N   LEU X 260      77.684 -29.789  65.908  0.00  0.00           N
ATOM   4129  HN  LEU X 260      77.594 -28.829  66.164  0.00  0.00           H
ATOM   4130  CA  LEU X 260      76.624 -30.687  66.450  0.00  0.00           C
ATOM   4131  HA  LEU X 260      77.084 -31.474  67.029  0.00  0.00           H
ATOM   4132  CB  LEU X 260      75.800 -29.789  67.272  0.00  0.00           C
ATOM   4133  HB1 LEU X 260      76.466 -29.399  68.071  0.00  0.00           H
ATOM   4134  HB2 LEU X 260      75.412 -28.880  66.765  0.00  0.00           H
ATOM   4135  CG  LEU X 260      74.548 -30.405  67.961  0.00  0.00           C
ATOM   4136  HG  LEU X 260      74.036 -31.096  67.257  0.00  0.00           H
ATOM   4137  CD1 LEU X 260      75.038 -31.351  69.121  0.00  0.00           C
ATOM   4138 HD11 LEU X 260      74.194 -31.969  69.496  0.00  0.00           H
ATOM   4139 HD12 LEU X 260      75.949 -31.942  68.885  0.00  0.00           H
ATOM   4140 HD13 LEU X 260      75.398 -30.778  70.002  0.00  0.00           H
ATOM   4141  CD2 LEU X 260      73.480 -29.343  68.333  0.00  0.00           C
ATOM   4142 HD21 LEU X 260      72.970 -28.856  67.474  0.00  0.00           H
ATOM   4143 HD22 LEU X 260      72.775 -29.778  69.073  0.00  0.00           H
ATOM   4144 HD23 LEU X 260      74.049 -28.621  68.957  0.00  0.00           H
ATOM   4145  C   LEU X 260      75.767 -31.333  65.335  0.00  0.00           C
ATOM   4146  O   LEU X 260      75.533 -32.544  65.355  0.00  0.00           O
ATOM   4147  N   SER X 261      75.381 -30.609  64.293  0.00  0.00           N
ATOM   4148  HN  SER X 261      75.651 -29.652  64.230  0.00  0.00           H
ATOM   4149  CA  SER X 261      74.577 -31.147  63.167  0.00  0.00           C
ATOM   4150  HA  SER X 261      73.698 -31.607  63.595  0.00  0.00           H
ATOM   4151  CB  SER X 261      73.996 -30.144  62.138  0.00  0.00           C
ATOM   4152  HB1 SER X 261      74.755 -29.533  61.605  0.00  0.00           H
ATOM   4153  HB2 SER X 261      73.417 -30.607  61.310  0.00  0.00           H
ATOM   4154  OG  SER X 261      73.173 -29.215  62.833  0.00  0.00           O
ATOM   4155  HG1 SER X 261      73.723 -28.557  63.264  0.00  0.00           H
ATOM   4156  C   SER X 261      75.415 -32.159  62.440  0.00  0.00           C
ATOM   4157  O   SER X 261      74.932 -33.276  62.074  0.00  0.00           O
ATOM   4158  N   ASN X 262      76.699 -31.862  62.189  0.00  0.00           N
ATOM   4159  HN  ASN X 262      77.142 -30.993  62.396  0.00  0.00           H
ATOM   4160  CA  ASN X 262      77.604 -32.806  61.511  0.00  0.00           C
ATOM   4161  HA  ASN X 262      77.027 -33.092  60.644  0.00  0.00           H
ATOM   4162  CB  ASN X 262      78.914 -32.203  61.071  0.00  0.00           C
ATOM   4163  HB1 ASN X 262      79.260 -31.781  62.038  0.00  0.00           H
ATOM   4164  HB2 ASN X 262      79.534 -33.021  60.644  0.00  0.00           H
ATOM   4165  CG  ASN X 262      78.683 -31.149  59.994  0.00  0.00           C
ATOM   4166  OD1 ASN X 262      77.768 -31.082  59.228  0.00  0.00           O
ATOM   4167  ND2 ASN X 262      79.483 -30.066  60.145  0.00  0.00           N
ATOM   4168 HD21 ASN X 262      79.253 -29.360  59.475  0.00  0.00           H
ATOM   4169 HD22 ASN X 262      80.220 -29.994  60.817  0.00  0.00           H
ATOM   4170  C   ASN X 262      77.927 -34.063  62.234  0.00  0.00           C
ATOM   4171  O   ASN X 262      78.051 -35.127  61.637  0.00  0.00           O
ATOM   4172  N   ILE X 263      78.183 -34.026  63.586  0.00  0.00           N
ATOM   4173  HN  ILE X 263      78.314 -33.159  64.060  0.00  0.00           H
ATOM   4174  CA  ILE X 263      78.227 -35.193  64.437  0.00  0.00           C
ATOM   4175  HA  ILE X 263      78.974 -35.929  64.177  0.00  0.00           H
ATOM   4176  CB  ILE X 263      78.366 -34.657  65.872  0.00  0.00           C
ATOM   4177  HB  ILE X 263      77.702 -33.781  66.031  0.00  0.00           H
ATOM   4178  CG2 ILE X 263      78.127 -35.659  66.945  0.00  0.00           C
ATOM   4179 HG21 ILE X 263      77.022 -35.751  67.014  0.00  0.00           H
ATOM   4180 HG22 ILE X 263      78.476 -36.675  66.662  0.00  0.00           H
ATOM   4181 HG23 ILE X 263      78.534 -35.335  67.927  0.00  0.00           H
ATOM   4182  CG1 ILE X 263      79.872 -34.132  66.031  0.00  0.00           C
ATOM   4183 HG11 ILE X 263      80.240 -33.594  65.131  0.00  0.00           H
ATOM   4184 HG12 ILE X 263      79.870 -33.363  66.832  0.00  0.00           H
ATOM   4185  CD  ILE X 263      80.993 -35.100  66.427  0.00  0.00           C
ATOM   4186  HD1 ILE X 263      81.200 -35.937  65.727  0.00  0.00           H
ATOM   4187  HD2 ILE X 263      81.868 -34.475  66.148  0.00  0.00           H
ATOM   4188  HD3 ILE X 263      80.884 -35.402  67.491  0.00  0.00           H
ATOM   4189  C   ILE X 263      76.941 -35.999  64.356  0.00  0.00           C
ATOM   4190  O   ILE X 263      76.929 -37.186  64.038  0.00  0.00           O
ATOM   4191  N   TYR X 264      75.759 -35.310  64.493  0.00  0.00           N
ATOM   4192  HN  TYR X 264      75.798 -34.350  64.759  0.00  0.00           H
ATOM   4193  CA  TYR X 264      74.532 -35.948  64.487  0.00  0.00           C
ATOM   4194  HA  TYR X 264      74.620 -36.748  65.207  0.00  0.00           H
ATOM   4195  CB  TYR X 264      73.418 -34.952  65.018  0.00  0.00           C
ATOM   4196  HB1 TYR X 264      73.673 -34.343  65.911  0.00  0.00           H
ATOM   4197  HB2 TYR X 264      73.392 -34.154  64.246  0.00  0.00           H
ATOM   4198  CG  TYR X 264      72.043 -35.601  65.069  0.00  0.00           C
ATOM   4199  CD1 TYR X 264      71.836 -36.796  65.844  0.00  0.00           C
ATOM   4200  HD1 TYR X 264      72.721 -37.236  66.279  0.00  0.00           H
ATOM   4201  CE1 TYR X 264      70.562 -37.307  66.103  0.00  0.00           C
ATOM   4202  HE1 TYR X 264      70.484 -38.216  66.680  0.00  0.00           H
ATOM   4203  CZ  TYR X 264      69.456 -36.696  65.475  0.00  0.00           C
ATOM   4204  OH  TYR X 264      68.178 -37.290  65.506  0.00  0.00           O
ATOM   4205  HH  TYR X 264      67.494 -36.713  65.159  0.00  0.00           H
ATOM   4206  CD2 TYR X 264      70.961 -35.030  64.455  0.00  0.00           C
ATOM   4207  HD2 TYR X 264      71.124 -34.124  63.891  0.00  0.00           H
ATOM   4208  CE2 TYR X 264      69.662 -35.533  64.686  0.00  0.00           C
ATOM   4209  HE2 TYR X 264      68.820 -35.070  64.192  0.00  0.00           H
ATOM   4210  C   TYR X 264      74.141 -36.614  63.173  0.00  0.00           C
ATOM   4211  O   TYR X 264      73.520 -37.720  63.160  0.00  0.00           O
ATOM   4212  N   ALA X 265      74.684 -36.082  62.086  0.00  0.00           N
ATOM   4213  HN  ALA X 265      75.347 -35.339  62.034  0.00  0.00           H
ATOM   4214  CA  ALA X 265      74.332 -36.557  60.774  0.00  0.00           C
ATOM   4215  HA  ALA X 265      73.265 -36.696  60.678  0.00  0.00           H
ATOM   4216  CB  ALA X 265      74.780 -35.497  59.639  0.00  0.00           C
ATOM   4217  HB1 ALA X 265      74.293 -35.798  58.687  0.00  0.00           H
ATOM   4218  HB2 ALA X 265      74.489 -34.483  59.989  0.00  0.00           H
ATOM   4219  HB3 ALA X 265      75.885 -35.445  59.535  0.00  0.00           H
ATOM   4220  C   ALA X 265      74.931 -37.974  60.510  0.00  0.00           C
ATOM   4221  O   ALA X 265      74.380 -38.813  59.781  0.00  0.00           O
ATOM   4222  N   GLN X 266      76.073 -38.233  61.172  0.00  0.00           N
ATOM   4223  HN  GLN X 266      76.567 -37.544  61.697  0.00  0.00           H
ATOM   4224  CA  GLN X 266      76.720 -39.487  61.148  0.00  0.00           C
ATOM   4225  HA  GLN X 266      76.667 -40.007  60.203  0.00  0.00           H
ATOM   4226  CB  GLN X 266      78.313 -39.334  61.099  0.00  0.00           C
ATOM   4227  HB1 GLN X 266      78.506 -38.541  61.853  0.00  0.00           H
ATOM   4228  HB2 GLN X 266      78.863 -40.284  61.273  0.00  0.00           H
ATOM   4229  CG  GLN X 266      78.870 -38.866  59.717  0.00  0.00           C
ATOM   4230  HG1 GLN X 266      78.367 -37.899  59.506  0.00  0.00           H
ATOM   4231  HG2 GLN X 266      79.959 -38.809  59.930  0.00  0.00           H
ATOM   4232  CD  GLN X 266      78.716 -39.849  58.483  0.00  0.00           C
ATOM   4233  OE1 GLN X 266      78.710 -39.420  57.303  0.00  0.00           O
ATOM   4234  NE2 GLN X 266      78.814 -41.147  58.711  0.00  0.00           N
ATOM   4235 HE21 GLN X 266      78.586 -41.716  57.920  0.00  0.00           H
ATOM   4236 HE22 GLN X 266      78.942 -41.594  59.596  0.00  0.00           H
ATOM   4237  C   GLN X 266      76.326 -40.453  62.277  0.00  0.00           C
ATOM   4238  O   GLN X 266      76.983 -41.490  62.417  0.00  0.00           O
ATOM   4239  N   ALA X 267      75.286 -40.098  62.940  0.00  0.00           N
ATOM   4240  HN  ALA X 267      74.921 -39.175  62.836  0.00  0.00           H
ATOM   4241  CA  ALA X 267      74.904 -40.839  64.121  0.00  0.00           C
ATOM   4242  HA  ALA X 267      75.667 -41.517  64.471  0.00  0.00           H
ATOM   4243  CB  ALA X 267      74.591 -39.928  65.271  0.00  0.00           C
ATOM   4244  HB1 ALA X 267      75.494 -39.284  65.327  0.00  0.00           H
ATOM   4245  HB2 ALA X 267      73.641 -39.374  65.113  0.00  0.00           H
ATOM   4246  HB3 ALA X 267      74.411 -40.458  66.230  0.00  0.00           H
ATOM   4247  C   ALA X 267      73.765 -41.666  63.610  0.00  0.00           C
ATOM   4248  O   ALA X 267      72.779 -41.225  62.959  0.00  0.00           O
ATOM   4249  N   LYS X 268      73.784 -42.987  63.926  0.00  0.00           N
ATOM   4250  HN  LYS X 268      74.484 -43.524  64.390  0.00  0.00           H
ATOM   4251  CA  LYS X 268      72.634 -43.876  63.579  0.00  0.00           C
ATOM   4252  HA  LYS X 268      72.490 -43.807  62.511  0.00  0.00           H
ATOM   4253  CB  LYS X 268      72.994 -45.310  63.879  0.00  0.00           C
ATOM   4254  HB1 LYS X 268      73.261 -45.510  64.939  0.00  0.00           H
ATOM   4255  HB2 LYS X 268      72.207 -46.011  63.529  0.00  0.00           H
ATOM   4256  CG  LYS X 268      74.157 -45.653  62.985  0.00  0.00           C
ATOM   4257  HG1 LYS X 268      73.950 -45.503  61.904  0.00  0.00           H
ATOM   4258  HG2 LYS X 268      75.036 -45.072  63.338  0.00  0.00           H
ATOM   4259  CD  LYS X 268      74.603 -47.148  63.254  0.00  0.00           C
ATOM   4260  HD1 LYS X 268      74.851 -47.167  64.337  0.00  0.00           H
ATOM   4261  HD2 LYS X 268      73.837 -47.947  63.150  0.00  0.00           H
ATOM   4262  CE  LYS X 268      75.646 -47.594  62.191  0.00  0.00           C
ATOM   4263  HE1 LYS X 268      75.172 -47.534  61.188  0.00  0.00           H
ATOM   4264  HE2 LYS X 268      76.470 -46.850  62.233  0.00  0.00           H
ATOM   4265  NZ  LYS X 268      76.245 -48.957  62.384  0.00  0.00           N
ATOM   4266  HZ1 LYS X 268      75.526 -49.704  62.459  0.00  0.00           H
ATOM   4267  HZ2 LYS X 268      76.713 -49.196  61.487  0.00  0.00           H
ATOM   4268  HZ3 LYS X 268      76.858 -48.934  63.224  0.00  0.00           H
ATOM   4269  C   LYS X 268      71.283 -43.648  64.301  0.00  0.00           C
ATOM   4270  O   LYS X 268      71.237 -42.937  65.262  0.00  0.00           O
ATOM   4271  N   HSD X 269      70.117 -44.147  63.849  0.00  0.00           N
ATOM   4272  HN  HSD X 269      70.221 -44.659  63.000  0.00  0.00           H
ATOM   4273  CA  HSD X 269      68.790 -43.927  64.384  0.00  0.00           C
ATOM   4274  HA  HSD X 269      68.168 -44.217  63.550  0.00  0.00           H
ATOM   4275  CB  HSD X 269      68.409 -44.954  65.528  0.00  0.00           C
ATOM   4276  HB1 HSD X 269      67.307 -45.048  65.634  0.00  0.00           H
ATOM   4277  HB2 HSD X 269      68.622 -45.905  64.995  0.00  0.00           H
ATOM   4278  ND1 HSD X 269      69.084 -44.461  67.990  0.00  0.00           N
ATOM   4279  HD1 HSD X 269      68.570 -43.627  68.191  0.00  0.00           H
ATOM   4280  CG  HSD X 269      69.307 -45.079  66.732  0.00  0.00           C
ATOM   4281  CE1 HSD X 269      69.895 -45.097  68.922  0.00  0.00           C
ATOM   4282  HE1 HSD X 269      69.942 -44.826  69.977  0.00  0.00           H
ATOM   4283  NE2 HSD X 269      70.639 -46.100  68.400  0.00  0.00           N
ATOM   4284  CD2 HSD X 269      70.235 -46.092  67.054  0.00  0.00           C
ATOM   4285  HD2 HSD X 269      70.736 -46.817  66.425  0.00  0.00           H
ATOM   4286  C   HSD X 269      68.387 -42.539  64.740  0.00  0.00           C
ATOM   4287  O   HSD X 269      68.711 -41.668  63.942  0.00  0.00           O
ATOM   4288  N   HSD X 270      67.616 -42.304  65.833  0.00  0.00           N
ATOM   4289  HN  HSD X 270      67.489 -43.086  66.439  0.00  0.00           H
ATOM   4290  CA  HSD X 270      67.146 -40.972  66.206  0.00  0.00           C
ATOM   4291  HA  HSD X 270      67.719 -40.217  65.688  0.00  0.00           H
ATOM   4292  CB  HSD X 270      65.657 -40.723  66.001  0.00  0.00           C
ATOM   4293  HB1 HSD X 270      65.468 -40.792  64.908  0.00  0.00           H
ATOM   4294  HB2 HSD X 270      65.010 -41.363  66.638  0.00  0.00           H
ATOM   4295  ND1 HSD X 270      64.871 -38.795  67.595  0.00  0.00           N
ATOM   4296  HD1 HSD X 270      64.803 -39.272  68.471  0.00  0.00           H
ATOM   4297  CG  HSD X 270      65.218 -39.313  66.350  0.00  0.00           C
ATOM   4298  CE1 HSD X 270      64.444 -37.546  67.396  0.00  0.00           C
ATOM   4299  HE1 HSD X 270      64.197 -36.790  68.142  0.00  0.00           H
ATOM   4300  NE2 HSD X 270      64.488 -37.245  66.134  0.00  0.00           N
ATOM   4301  CD2 HSD X 270      64.944 -38.353  65.455  0.00  0.00           C
ATOM   4302  HD2 HSD X 270      65.166 -38.371  64.395  0.00  0.00           H
ATOM   4303  C   HSD X 270      67.469 -40.780  67.679  0.00  0.00           C
ATOM   4304  O   HSD X 270      67.254 -41.639  68.549  0.00  0.00           O
ATOM   4305  N   SER X 271      68.117 -39.673  68.003  0.00  0.00           N
ATOM   4306  HN  SER X 271      68.115 -38.901  67.372  0.00  0.00           H
ATOM   4307  CA  SER X 271      68.245 -39.243  69.432  0.00  0.00           C
ATOM   4308  HA  SER X 271      67.632 -39.913  70.017  0.00  0.00           H
ATOM   4309  CB  SER X 271      69.745 -39.038  69.760  0.00  0.00           C
ATOM   4310  HB1 SER X 271      70.230 -38.405  68.986  0.00  0.00           H
ATOM   4311  HB2 SER X 271      69.846 -38.396  70.662  0.00  0.00           H
ATOM   4312  OG  SER X 271      70.450 -40.296  69.837  0.00  0.00           O
ATOM   4313  HG1 SER X 271      70.427 -40.605  68.928  0.00  0.00           H
ATOM   4314  C   SER X 271      67.583 -37.887  69.748  0.00  0.00           C
ATOM   4315  O   SER X 271      67.639 -36.997  68.922  0.00  0.00           O
ATOM   4316  N   LEU X 272      66.775 -37.760  70.775  0.00  0.00           N
ATOM   4317  HN  LEU X 272      66.593 -38.597  71.286  0.00  0.00           H
ATOM   4318  CA  LEU X 272      66.288 -36.489  71.390  0.00  0.00           C
ATOM   4319  HA  LEU X 272      65.811 -35.935  70.595  0.00  0.00           H
ATOM   4320  CB  LEU X 272      65.263 -36.758  72.523  0.00  0.00           C
ATOM   4321  HB1 LEU X 272      64.387 -37.351  72.181  0.00  0.00           H
ATOM   4322  HB2 LEU X 272      65.724 -37.404  73.301  0.00  0.00           H
ATOM   4323  CG  LEU X 272      64.712 -35.597  73.180  0.00  0.00           C
ATOM   4324  HG  LEU X 272      65.438 -35.066  73.832  0.00  0.00           H
ATOM   4325  CD1 LEU X 272      64.165 -34.556  72.101  0.00  0.00           C
ATOM   4326 HD11 LEU X 272      65.057 -34.163  71.568  0.00  0.00           H
ATOM   4327 HD12 LEU X 272      63.562 -35.153  71.384  0.00  0.00           H
ATOM   4328 HD13 LEU X 272      63.441 -33.803  72.477  0.00  0.00           H
ATOM   4329  CD2 LEU X 272      63.769 -36.121  74.270  0.00  0.00           C
ATOM   4330 HD21 LEU X 272      64.251 -36.897  74.902  0.00  0.00           H
ATOM   4331 HD22 LEU X 272      63.509 -35.284  74.952  0.00  0.00           H
ATOM   4332 HD23 LEU X 272      62.938 -36.611  73.719  0.00  0.00           H
ATOM   4333  C   LEU X 272      67.543 -35.605  71.852  0.00  0.00           C
ATOM   4334  O   LEU X 272      67.580 -34.447  71.426  0.00  0.00           O
ATOM   4335  N   PRO X 273      68.661 -36.018  72.480  0.00  0.00           N
ATOM   4336  CD  PRO X 273      68.741 -37.300  73.271  0.00  0.00           C
ATOM   4337  HD1 PRO X 273      69.170 -38.157  72.708  0.00  0.00           H
ATOM   4338  HD2 PRO X 273      67.782 -37.556  73.770  0.00  0.00           H
ATOM   4339  CA  PRO X 273      69.578 -34.985  73.071  0.00  0.00           C
ATOM   4340  HA  PRO X 273      68.888 -34.327  73.578  0.00  0.00           H
ATOM   4341  CB  PRO X 273      70.554 -35.715  74.031  0.00  0.00           C
ATOM   4342  HB1 PRO X 273      70.798 -35.030  74.871  0.00  0.00           H
ATOM   4343  HB2 PRO X 273      71.478 -36.144  73.588  0.00  0.00           H
ATOM   4344  CG  PRO X 273      69.678 -36.884  74.482  0.00  0.00           C
ATOM   4345  HG1 PRO X 273      69.024 -36.443  75.264  0.00  0.00           H
ATOM   4346  HG2 PRO X 273      70.361 -37.634  74.935  0.00  0.00           H
ATOM   4347  C   PRO X 273      70.373 -34.027  72.105  0.00  0.00           C
ATOM   4348  O   PRO X 273      70.323 -32.911  72.426  0.00  0.00           O
ATOM   4349  N   PRO X 274      71.050 -34.388  71.044  0.00  0.00           N
ATOM   4350  CD  PRO X 274      71.272 -35.788  70.637  0.00  0.00           C
ATOM   4351  HD1 PRO X 274      70.290 -36.208  70.329  0.00  0.00           H
ATOM   4352  HD2 PRO X 274      71.539 -36.433  71.501  0.00  0.00           H
ATOM   4353  CA  PRO X 274      71.533 -33.435  70.086  0.00  0.00           C
ATOM   4354  HA  PRO X 274      72.207 -32.730  70.550  0.00  0.00           H
ATOM   4355  CB  PRO X 274      72.295 -34.285  69.050  0.00  0.00           C
ATOM   4356  HB1 PRO X 274      73.280 -33.824  68.824  0.00  0.00           H
ATOM   4357  HB2 PRO X 274      71.724 -34.468  68.114  0.00  0.00           H
ATOM   4358  CG  PRO X 274      72.426 -35.639  69.651  0.00  0.00           C
ATOM   4359  HG1 PRO X 274      73.400 -35.768  70.171  0.00  0.00           H
ATOM   4360  HG2 PRO X 274      72.426 -36.332  68.783  0.00  0.00           H
ATOM   4361  C   PRO X 274      70.469 -32.620  69.468  0.00  0.00           C
ATOM   4362  O   PRO X 274      70.743 -31.456  69.147  0.00  0.00           O
ATOM   4363  N   VAL X 275      69.233 -33.107  69.225  0.00  0.00           N
ATOM   4364  HN  VAL X 275      68.994 -34.054  69.424  0.00  0.00           H
ATOM   4365  CA  VAL X 275      68.202 -32.299  68.609  0.00  0.00           C
ATOM   4366  HA  VAL X 275      68.626 -31.676  67.836  0.00  0.00           H
ATOM   4367  CB  VAL X 275      67.094 -33.089  67.967  0.00  0.00           C
ATOM   4368  HB  VAL X 275      66.466 -33.687  68.662  0.00  0.00           H
ATOM   4369  CG1 VAL X 275      66.110 -32.172  67.300  0.00  0.00           C
ATOM   4370 HG11 VAL X 275      65.525 -31.544  68.004  0.00  0.00           H
ATOM   4371 HG12 VAL X 275      66.690 -31.588  66.553  0.00  0.00           H
ATOM   4372 HG13 VAL X 275      65.327 -32.689  66.706  0.00  0.00           H
ATOM   4373  CG2 VAL X 275      67.554 -34.107  66.965  0.00  0.00           C
ATOM   4374 HG21 VAL X 275      68.097 -33.718  66.078  0.00  0.00           H
ATOM   4375 HG22 VAL X 275      68.161 -34.947  67.366  0.00  0.00           H
ATOM   4376 HG23 VAL X 275      66.703 -34.511  66.377  0.00  0.00           H
ATOM   4377  C   VAL X 275      67.542 -31.328  69.551  0.00  0.00           C
ATOM   4378  O   VAL X 275      67.040 -30.267  69.244  0.00  0.00           O
ATOM   4379  N   SER X 276      67.526 -31.686  70.852  0.00  0.00           N
ATOM   4380  HN  SER X 276      67.780 -32.599  71.161  0.00  0.00           H
ATOM   4381  CA  SER X 276      67.116 -30.919  71.970  0.00  0.00           C
ATOM   4382  HA  SER X 276      66.081 -30.617  71.911  0.00  0.00           H
ATOM   4383  CB  SER X 276      67.243 -31.836  73.222  0.00  0.00           C
ATOM   4384  HB1 SER X 276      66.670 -32.774  73.062  0.00  0.00           H
ATOM   4385  HB2 SER X 276      68.286 -32.213  73.279  0.00  0.00           H
ATOM   4386  OG  SER X 276      67.017 -31.191  74.509  0.00  0.00           O
ATOM   4387  HG1 SER X 276      66.109 -30.879  74.519  0.00  0.00           H
ATOM   4388  C   SER X 276      67.932 -29.623  72.055  0.00  0.00           C
ATOM   4389  O   SER X 276      67.468 -28.538  72.377  0.00  0.00           O
ATOM   4390  N   LEU X 277      69.282 -29.843  71.901  0.00  0.00           N
ATOM   4391  HN  LEU X 277      69.685 -30.737  71.725  0.00  0.00           H
ATOM   4392  CA  LEU X 277      70.343 -28.882  71.935  0.00  0.00           C
ATOM   4393  HA  LEU X 277      70.195 -28.240  72.791  0.00  0.00           H
ATOM   4394  CB  LEU X 277      71.717 -29.641  72.023  0.00  0.00           C
ATOM   4395  HB1 LEU X 277      71.465 -30.117  72.994  0.00  0.00           H
ATOM   4396  HB2 LEU X 277      71.818 -30.412  71.229  0.00  0.00           H
ATOM   4397  CG  LEU X 277      72.970 -28.788  72.202  0.00  0.00           C
ATOM   4398  HG  LEU X 277      73.025 -28.158  71.289  0.00  0.00           H
ATOM   4399  CD1 LEU X 277      72.956 -27.825  73.391  0.00  0.00           C
ATOM   4400 HD11 LEU X 277      73.126 -28.300  74.381  0.00  0.00           H
ATOM   4401 HD12 LEU X 277      73.804 -27.110  73.334  0.00  0.00           H
ATOM   4402 HD13 LEU X 277      72.059 -27.173  73.469  0.00  0.00           H
ATOM   4403  CD2 LEU X 277      74.126 -29.743  72.284  0.00  0.00           C
ATOM   4404 HD21 LEU X 277      75.029 -29.097  72.326  0.00  0.00           H
ATOM   4405 HD22 LEU X 277      74.158 -30.404  73.176  0.00  0.00           H
ATOM   4406 HD23 LEU X 277      74.157 -30.438  71.418  0.00  0.00           H
ATOM   4407  C   LEU X 277      70.193 -27.975  70.734  0.00  0.00           C
ATOM   4408  O   LEU X 277      70.522 -26.806  70.778  0.00  0.00           O
ATOM   4409  N   GLN X 278      69.867 -28.556  69.564  0.00  0.00           N
ATOM   4410  HN  GLN X 278      69.830 -29.545  69.442  0.00  0.00           H
ATOM   4411  CA  GLN X 278      69.482 -27.815  68.414  0.00  0.00           C
ATOM   4412  HA  GLN X 278      70.248 -27.120  68.102  0.00  0.00           H
ATOM   4413  CB  GLN X 278      69.177 -28.746  67.096  0.00  0.00           C
ATOM   4414  HB1 GLN X 278      68.402 -29.500  67.350  0.00  0.00           H
ATOM   4415  HB2 GLN X 278      68.499 -28.181  66.421  0.00  0.00           H
ATOM   4416  CG  GLN X 278      70.385 -29.401  66.414  0.00  0.00           C
ATOM   4417  HG1 GLN X 278      71.151 -28.650  66.125  0.00  0.00           H
ATOM   4418  HG2 GLN X 278      70.731 -30.222  67.079  0.00  0.00           H
ATOM   4419  CD  GLN X 278      69.994 -30.097  65.072  0.00  0.00           C
ATOM   4420  OE1 GLN X 278      69.549 -29.368  64.143  0.00  0.00           O
ATOM   4421  NE2 GLN X 278      70.213 -31.465  64.930  0.00  0.00           N
ATOM   4422 HE21 GLN X 278      69.958 -31.783  64.017  0.00  0.00           H
ATOM   4423 HE22 GLN X 278      70.569 -31.976  65.712  0.00  0.00           H
ATOM   4424  C   GLN X 278      68.301 -26.878  68.734  0.00  0.00           C
ATOM   4425  O   GLN X 278      68.422 -25.671  68.499  0.00  0.00           O
ATOM   4426  N   GLY X 279      67.240 -27.331  69.422  0.00  0.00           N
ATOM   4427  HN  GLY X 279      67.230 -28.284  69.716  0.00  0.00           H
ATOM   4428  CA  GLY X 279      66.217 -26.453  69.807  0.00  0.00           C
ATOM   4429  HA1 GLY X 279      65.608 -27.128  70.389  0.00  0.00           H
ATOM   4430  HA2 GLY X 279      65.659 -26.065  68.967  0.00  0.00           H
ATOM   4431  C   GLY X 279      66.700 -25.294  70.767  0.00  0.00           C
ATOM   4432  O   GLY X 279      66.221 -24.183  70.600  0.00  0.00           O
ATOM   4433  N   GLN X 280      67.668 -25.593  71.736  0.00  0.00           N
ATOM   4434  HN  GLN X 280      67.908 -26.535  71.957  0.00  0.00           H
ATOM   4435  CA  GLN X 280      68.247 -24.664  72.652  0.00  0.00           C
ATOM   4436  HA  GLN X 280      67.527 -24.083  73.209  0.00  0.00           H
ATOM   4437  CB  GLN X 280      69.073 -25.373  73.711  0.00  0.00           C
ATOM   4438  HB1 GLN X 280      69.781 -25.990  73.118  0.00  0.00           H
ATOM   4439  HB2 GLN X 280      69.786 -24.612  74.092  0.00  0.00           H
ATOM   4440  CG  GLN X 280      68.343 -26.023  74.934  0.00  0.00           C
ATOM   4441  HG1 GLN X 280      68.240 -27.121  74.799  0.00  0.00           H
ATOM   4442  HG2 GLN X 280      68.990 -25.933  75.832  0.00  0.00           H
ATOM   4443  CD  GLN X 280      66.991 -25.448  75.305  0.00  0.00           C
ATOM   4444  OE1 GLN X 280      66.040 -26.180  75.240  0.00  0.00           O
ATOM   4445  NE2 GLN X 280      66.855 -24.195  75.628  0.00  0.00           N
ATOM   4446 HE21 GLN X 280      65.916 -23.859  75.703  0.00  0.00           H
ATOM   4447 HE22 GLN X 280      67.664 -23.627  75.775  0.00  0.00           H
ATOM   4448  C   GLN X 280      69.059 -23.643  71.904  0.00  0.00           C
ATOM   4449  O   GLN X 280      69.015 -22.449  72.233  0.00  0.00           O
ATOM   4450  N   LEU X 281      69.846 -24.016  70.910  0.00  0.00           N
ATOM   4451  HN  LEU X 281      69.946 -24.946  70.564  0.00  0.00           H
ATOM   4452  CA  LEU X 281      70.630 -23.083  70.074  0.00  0.00           C
ATOM   4453  HA  LEU X 281      71.105 -22.343  70.700  0.00  0.00           H
ATOM   4454  CB  LEU X 281      71.735 -23.809  69.234  0.00  0.00           C
ATOM   4455  HB1 LEU X 281      71.199 -24.599  68.665  0.00  0.00           H
ATOM   4456  HB2 LEU X 281      72.325 -23.131  68.581  0.00  0.00           H
ATOM   4457  CG  LEU X 281      72.750 -24.442  70.215  0.00  0.00           C
ATOM   4458  HG  LEU X 281      72.180 -25.035  70.963  0.00  0.00           H
ATOM   4459  CD1 LEU X 281      73.673 -25.435  69.454  0.00  0.00           C
ATOM   4460 HD11 LEU X 281      74.335 -24.845  68.784  0.00  0.00           H
ATOM   4461 HD12 LEU X 281      74.412 -25.811  70.194  0.00  0.00           H
ATOM   4462 HD13 LEU X 281      73.170 -26.199  68.824  0.00  0.00           H
ATOM   4463  CD2 LEU X 281      73.442 -23.436  71.054  0.00  0.00           C
ATOM   4464 HD21 LEU X 281      74.079 -22.753  70.452  0.00  0.00           H
ATOM   4465 HD22 LEU X 281      72.817 -22.811  71.727  0.00  0.00           H
ATOM   4466 HD23 LEU X 281      74.130 -23.937  71.770  0.00  0.00           H
ATOM   4467  C   LEU X 281      69.748 -22.251  69.117  0.00  0.00           C
ATOM   4468  O   LEU X 281      70.044 -21.103  68.702  0.00  0.00           O
ATOM   4469  N   LEU X 282      68.602 -22.901  68.688  0.00  0.00           N
ATOM   4470  HN  LEU X 282      68.386 -23.837  68.955  0.00  0.00           H
ATOM   4471  CA  LEU X 282      67.698 -22.155  67.866  0.00  0.00           C
ATOM   4472  HA  LEU X 282      68.180 -21.578  67.091  0.00  0.00           H
ATOM   4473  CB  LEU X 282      66.697 -23.155  67.191  0.00  0.00           C
ATOM   4474  HB1 LEU X 282      66.173 -23.608  68.059  0.00  0.00           H
ATOM   4475  HB2 LEU X 282      65.840 -22.636  66.710  0.00  0.00           H
ATOM   4476  CG  LEU X 282      67.163 -24.134  66.153  0.00  0.00           C
ATOM   4477  HG  LEU X 282      68.013 -24.780  66.460  0.00  0.00           H
ATOM   4478  CD1 LEU X 282      65.973 -25.099  66.090  0.00  0.00           C
ATOM   4479 HD11 LEU X 282      65.903 -25.717  67.010  0.00  0.00           H
ATOM   4480 HD12 LEU X 282      65.057 -24.491  65.930  0.00  0.00           H
ATOM   4481 HD13 LEU X 282      66.160 -25.801  65.249  0.00  0.00           H
ATOM   4482  CD2 LEU X 282      67.364 -23.669  64.742  0.00  0.00           C
ATOM   4483 HD21 LEU X 282      67.508 -24.482  63.999  0.00  0.00           H
ATOM   4484 HD22 LEU X 282      66.449 -23.095  64.484  0.00  0.00           H
ATOM   4485 HD23 LEU X 282      68.197 -22.951  64.580  0.00  0.00           H
ATOM   4486  C   LEU X 282      66.903 -21.110  68.635  0.00  0.00           C
ATOM   4487  O   LEU X 282      66.293 -20.195  68.064  0.00  0.00           O
ATOM   4488  N   TRP X 283      66.831 -21.271  70.014  0.00  0.00           N
ATOM   4489  HN  TRP X 283      67.271 -21.983  70.557  0.00  0.00           H
ATOM   4490  CA  TRP X 283      66.254 -20.277  70.861  0.00  0.00           C
ATOM   4491  HA  TRP X 283      65.299 -20.024  70.424  0.00  0.00           H
ATOM   4492  CB  TRP X 283      66.029 -20.835  72.300  0.00  0.00           C
ATOM   4493  HB1 TRP X 283      66.882 -21.521  72.487  0.00  0.00           H
ATOM   4494  HB2 TRP X 283      66.109 -20.059  73.091  0.00  0.00           H
ATOM   4495  CG  TRP X 283      64.676 -21.577  72.568  0.00  0.00           C
ATOM   4496  CD1 TRP X 283      64.463 -22.920  72.776  0.00  0.00           C
ATOM   4497  HD1 TRP X 283      65.180 -23.725  72.711  0.00  0.00           H
ATOM   4498  NE1 TRP X 283      63.109 -23.099  73.083  0.00  0.00           N
ATOM   4499  HE1 TRP X 283      62.699 -23.973  73.225  0.00  0.00           H
ATOM   4500  CE2 TRP X 283      62.472 -21.838  73.117  0.00  0.00           C
ATOM   4501  CD2 TRP X 283      63.489 -20.857  72.814  0.00  0.00           C
ATOM   4502  CE3 TRP X 283      63.075 -19.516  72.643  0.00  0.00           C
ATOM   4503  HE3 TRP X 283      63.756 -18.806  72.197  0.00  0.00           H
ATOM   4504  CZ3 TRP X 283      61.851 -19.172  73.158  0.00  0.00           C
ATOM   4505  HZ3 TRP X 283      61.681 -18.118  72.993  0.00  0.00           H
ATOM   4506  CZ2 TRP X 283      61.196 -21.469  73.373  0.00  0.00           C
ATOM   4507  HZ2 TRP X 283      60.437 -22.159  73.709  0.00  0.00           H
ATOM   4508  CH2 TRP X 283      60.850 -20.111  73.415  0.00  0.00           C
ATOM   4509  HH2 TRP X 283      59.849 -19.775  73.643  0.00  0.00           H
ATOM   4510  C   TRP X 283      66.989 -18.970  70.851  0.00  0.00           C
ATOM   4511  O   TRP X 283      66.362 -17.921  70.808  0.00  0.00           O
ATOM   4512  N   ARG X 284      68.309 -19.087  70.786  0.00  0.00           N
ATOM   4513  HN  ARG X 284      68.658 -20.011  70.917  0.00  0.00           H
ATOM   4514  CA  ARG X 284      69.250 -17.970  70.745  0.00  0.00           C
ATOM   4515  HA  ARG X 284      69.146 -17.339  71.615  0.00  0.00           H
ATOM   4516  CB  ARG X 284      70.776 -18.460  70.933  0.00  0.00           C
ATOM   4517  HB1 ARG X 284      70.964 -19.001  71.885  0.00  0.00           H
ATOM   4518  HB2 ARG X 284      71.012 -19.262  70.201  0.00  0.00           H
ATOM   4519  CG  ARG X 284      71.828 -17.367  70.639  0.00  0.00           C
ATOM   4520  HG1 ARG X 284      71.553 -16.430  71.169  0.00  0.00           H
ATOM   4521  HG2 ARG X 284      72.677 -17.673  71.288  0.00  0.00           H
ATOM   4522  CD  ARG X 284      72.396 -17.098  69.226  0.00  0.00           C
ATOM   4523  HD1 ARG X 284      73.121 -17.837  68.823  0.00  0.00           H
ATOM   4524  HD2 ARG X 284      71.630 -16.955  68.434  0.00  0.00           H
ATOM   4525  NE  ARG X 284      73.309 -15.957  69.403  0.00  0.00           N
ATOM   4526  HE  ARG X 284      73.760 -15.849  70.289  0.00  0.00           H
ATOM   4527  CZ  ARG X 284      73.512 -14.951  68.505  0.00  0.00           C
ATOM   4528  NH1 ARG X 284      73.269 -15.157  67.236  0.00  0.00           N
ATOM   4529 HH11 ARG X 284      73.622 -14.521  66.550  0.00  0.00           H
ATOM   4530 HH12 ARG X 284      72.812 -16.025  67.042  0.00  0.00           H
ATOM   4531  NH2 ARG X 284      74.086 -13.854  68.832  0.00  0.00           N
ATOM   4532 HH21 ARG X 284      74.354 -13.157  68.167  0.00  0.00           H
ATOM   4533 HH22 ARG X 284      74.064 -13.598  69.798  0.00  0.00           H
ATOM   4534  C   ARG X 284      68.956 -17.080  69.588  0.00  0.00           C
ATOM   4535  O   ARG X 284      68.769 -15.877  69.673  0.00  0.00           O
ATOM   4536  N   GLU X 285      68.821 -17.774  68.484  0.00  0.00           N
ATOM   4537  HN  GLU X 285      68.880 -18.769  68.502  0.00  0.00           H
ATOM   4538  CA  GLU X 285      68.566 -17.231  67.191  0.00  0.00           C
ATOM   4539  HA  GLU X 285      69.302 -16.473  66.966  0.00  0.00           H
ATOM   4540  CB  GLU X 285      68.659 -18.331  66.100  0.00  0.00           C
ATOM   4541  HB1 GLU X 285      68.014 -19.188  66.389  0.00  0.00           H
ATOM   4542  HB2 GLU X 285      68.280 -17.974  65.119  0.00  0.00           H
ATOM   4543  CG  GLU X 285      70.111 -18.753  65.930  0.00  0.00           C
ATOM   4544  HG1 GLU X 285      70.532 -19.189  66.862  0.00  0.00           H
ATOM   4545  HG2 GLU X 285      70.127 -19.587  65.197  0.00  0.00           H
ATOM   4546  CD  GLU X 285      70.927 -17.740  65.352  0.00  0.00           C
ATOM   4547  OE1 GLU X 285      71.955 -17.458  66.022  0.00  0.00           O
ATOM   4548  OE2 GLU X 285      70.600 -17.172  64.251  0.00  0.00           O
ATOM   4549  C   GLU X 285      67.298 -16.422  67.124  0.00  0.00           C
ATOM   4550  O   GLU X 285      67.294 -15.418  66.497  0.00  0.00           O
ATOM   4551  N   PHE X 286      66.247 -16.965  67.766  0.00  0.00           N
ATOM   4552  HN  PHE X 286      66.376 -17.779  68.327  0.00  0.00           H
ATOM   4553  CA  PHE X 286      64.911 -16.460  67.806  0.00  0.00           C
ATOM   4554  HA  PHE X 286      64.524 -16.308  66.810  0.00  0.00           H
ATOM   4555  CB  PHE X 286      63.845 -17.531  68.332  0.00  0.00           C
ATOM   4556  HB1 PHE X 286      63.844 -18.445  67.700  0.00  0.00           H
ATOM   4557  HB2 PHE X 286      64.204 -17.841  69.336  0.00  0.00           H
ATOM   4558  CG  PHE X 286      62.588 -16.898  68.506  0.00  0.00           C
ATOM   4559  CD1 PHE X 286      61.803 -16.478  67.435  0.00  0.00           C
ATOM   4560  HD1 PHE X 286      62.061 -16.664  66.403  0.00  0.00           H
ATOM   4561  CE1 PHE X 286      60.536 -15.928  67.655  0.00  0.00           C
ATOM   4562  HE1 PHE X 286      59.862 -15.663  66.854  0.00  0.00           H
ATOM   4563  CZ  PHE X 286      60.084 -15.732  68.968  0.00  0.00           C
ATOM   4564  HZ  PHE X 286      59.056 -15.425  69.089  0.00  0.00           H
ATOM   4565  CD2 PHE X 286      62.125 -16.629  69.828  0.00  0.00           C
ATOM   4566  HD2 PHE X 286      62.698 -16.949  70.686  0.00  0.00           H
ATOM   4567  CE2 PHE X 286      60.880 -16.016  70.000  0.00  0.00           C
ATOM   4568  HE2 PHE X 286      60.514 -15.764  70.984  0.00  0.00           H
ATOM   4569  C   PHE X 286      64.905 -15.142  68.434  0.00  0.00           C
ATOM   4570  O   PHE X 286      64.435 -14.231  67.792  0.00  0.00           O
ATOM   4571  N   PHE X 287      65.434 -14.997  69.718  0.00  0.00           N
ATOM   4572  HN  PHE X 287      65.806 -15.778  70.212  0.00  0.00           H
ATOM   4573  CA  PHE X 287      65.536 -13.681  70.356  0.00  0.00           C
ATOM   4574  HA  PHE X 287      64.603 -13.141  70.436  0.00  0.00           H
ATOM   4575  CB  PHE X 287      66.224 -13.696  71.774  0.00  0.00           C
ATOM   4576  HB1 PHE X 287      67.268 -14.012  71.559  0.00  0.00           H
ATOM   4577  HB2 PHE X 287      66.378 -12.724  72.289  0.00  0.00           H
ATOM   4578  CG  PHE X 287      65.533 -14.634  72.678  0.00  0.00           C
ATOM   4579  CD1 PHE X 287      64.177 -14.463  72.961  0.00  0.00           C
ATOM   4580  HD1 PHE X 287      63.634 -13.734  72.378  0.00  0.00           H
ATOM   4581  CE1 PHE X 287      63.549 -15.435  73.770  0.00  0.00           C
ATOM   4582  HE1 PHE X 287      62.477 -15.421  73.893  0.00  0.00           H
ATOM   4583  CZ  PHE X 287      64.331 -16.426  74.358  0.00  0.00           C
ATOM   4584  HZ  PHE X 287      63.785 -17.132  74.967  0.00  0.00           H
ATOM   4585  CD2 PHE X 287      66.320 -15.638  73.211  0.00  0.00           C
ATOM   4586  HD2 PHE X 287      67.390 -15.634  73.063  0.00  0.00           H
ATOM   4587  CE2 PHE X 287      65.641 -16.538  74.037  0.00  0.00           C
ATOM   4588  HE2 PHE X 287      66.191 -17.369  74.454  0.00  0.00           H
ATOM   4589  C   PHE X 287      66.422 -12.719  69.589  0.00  0.00           C
ATOM   4590  O   PHE X 287      66.162 -11.587  69.319  0.00  0.00           O
ATOM   4591  N   TYR X 288      67.534 -13.229  69.084  0.00  0.00           N
ATOM   4592  HN  TYR X 288      67.802 -14.170  69.276  0.00  0.00           H
ATOM   4593  CA  TYR X 288      68.443 -12.453  68.284  0.00  0.00           C
ATOM   4594  HA  TYR X 288      68.710 -11.643  68.946  0.00  0.00           H
ATOM   4595  CB  TYR X 288      69.700 -13.283  67.866  0.00  0.00           C
ATOM   4596  HB1 TYR X 288      70.116 -13.870  68.712  0.00  0.00           H
ATOM   4597  HB2 TYR X 288      69.373 -14.074  67.158  0.00  0.00           H
ATOM   4598  CG  TYR X 288      70.766 -12.295  67.252  0.00  0.00           C
ATOM   4599  CD1 TYR X 288      71.001 -12.162  65.876  0.00  0.00           C
ATOM   4600  HD1 TYR X 288      70.555 -12.901  65.226  0.00  0.00           H
ATOM   4601  CE1 TYR X 288      71.852 -11.158  65.372  0.00  0.00           C
ATOM   4602  HE1 TYR X 288      72.118 -11.017  64.335  0.00  0.00           H
ATOM   4603  CZ  TYR X 288      72.540 -10.335  66.285  0.00  0.00           C
ATOM   4604  OH  TYR X 288      73.408  -9.283  65.870  0.00  0.00           O
ATOM   4605  HH  TYR X 288      73.600  -8.804  66.679  0.00  0.00           H
ATOM   4606  CD2 TYR X 288      71.479 -11.452  68.132  0.00  0.00           C
ATOM   4607  HD2 TYR X 288      71.359 -11.560  69.200  0.00  0.00           H
ATOM   4608  CE2 TYR X 288      72.330 -10.473  67.648  0.00  0.00           C
ATOM   4609  HE2 TYR X 288      72.887  -9.860  68.341  0.00  0.00           H
ATOM   4610  C   TYR X 288      67.826 -11.756  67.018  0.00  0.00           C
ATOM   4611  O   TYR X 288      68.071 -10.572  66.825  0.00  0.00           O
ATOM   4612  N   THR X 289      67.057 -12.548  66.196  0.00  0.00           N
ATOM   4613  HN  THR X 289      66.906 -13.469  66.546  0.00  0.00           H
ATOM   4614  CA  THR X 289      66.544 -12.049  64.919  0.00  0.00           C
ATOM   4615  HA  THR X 289      67.400 -11.506  64.544  0.00  0.00           H
ATOM   4616  CB  THR X 289      66.002 -13.117  63.894  0.00  0.00           C
ATOM   4617  HB  THR X 289      66.828 -13.769  63.536  0.00  0.00           H
ATOM   4618  OG1 THR X 289      65.436 -12.459  62.809  0.00  0.00           O
ATOM   4619  HG1 THR X 289      66.190 -12.045  62.382  0.00  0.00           H
ATOM   4620  CG2 THR X 289      64.881 -14.041  64.393  0.00  0.00           C
ATOM   4621 HG21 THR X 289      64.449 -14.639  63.561  0.00  0.00           H
ATOM   4622 HG22 THR X 289      65.152 -14.621  65.301  0.00  0.00           H
ATOM   4623 HG23 THR X 289      63.998 -13.425  64.666  0.00  0.00           H
ATOM   4624  C   THR X 289      65.455 -11.064  65.254  0.00  0.00           C
ATOM   4625  O   THR X 289      65.341  -9.966  64.655  0.00  0.00           O
ATOM   4626  N   VAL X 290      64.571 -11.346  66.224  0.00  0.00           N
ATOM   4627  HN  VAL X 290      64.597 -12.223  66.698  0.00  0.00           H
ATOM   4628  CA  VAL X 290      63.580 -10.321  66.620  0.00  0.00           C
ATOM   4629  HA  VAL X 290      63.038 -10.199  65.694  0.00  0.00           H
ATOM   4630  CB  VAL X 290      62.601 -10.906  67.550  0.00  0.00           C
ATOM   4631  HB  VAL X 290      63.157 -11.262  68.443  0.00  0.00           H
ATOM   4632  CG1 VAL X 290      61.474 -10.019  68.153  0.00  0.00           C
ATOM   4633 HG11 VAL X 290      60.752  -9.653  67.393  0.00  0.00           H
ATOM   4634 HG12 VAL X 290      60.981 -10.508  69.020  0.00  0.00           H
ATOM   4635 HG13 VAL X 290      61.973  -9.088  68.497  0.00  0.00           H
ATOM   4636  CG2 VAL X 290      61.918 -12.161  66.965  0.00  0.00           C
ATOM   4637 HG21 VAL X 290      62.690 -12.733  66.408  0.00  0.00           H
ATOM   4638 HG22 VAL X 290      61.448 -12.830  67.718  0.00  0.00           H
ATOM   4639 HG23 VAL X 290      61.152 -11.795  66.248  0.00  0.00           H
ATOM   4640  C   VAL X 290      64.116  -9.076  67.153  0.00  0.00           C
ATOM   4641  O   VAL X 290      63.692  -7.977  66.849  0.00  0.00           O
ATOM   4642  N   ALA X 291      65.105  -9.169  68.071  0.00  0.00           N
ATOM   4643  HN  ALA X 291      65.488 -10.060  68.304  0.00  0.00           H
ATOM   4644  CA  ALA X 291      65.645  -7.965  68.584  0.00  0.00           C
ATOM   4645  HA  ALA X 291      64.847  -7.315  68.913  0.00  0.00           H
ATOM   4646  CB  ALA X 291      66.430  -8.354  69.864  0.00  0.00           C
ATOM   4647  HB1 ALA X 291      66.932  -7.395  70.113  0.00  0.00           H
ATOM   4648  HB2 ALA X 291      65.659  -8.681  70.593  0.00  0.00           H
ATOM   4649  HB3 ALA X 291      67.270  -9.042  69.626  0.00  0.00           H
ATOM   4650  C   ALA X 291      66.450  -7.191  67.609  0.00  0.00           C
ATOM   4651  O   ALA X 291      66.467  -5.925  67.556  0.00  0.00           O
ATOM   4652  N   SER X 292      67.153  -7.837  66.703  0.00  0.00           N
ATOM   4653  HN  SER X 292      67.184  -8.832  66.653  0.00  0.00           H
ATOM   4654  CA  SER X 292      67.870  -7.188  65.565  0.00  0.00           C
ATOM   4655  HA  SER X 292      68.573  -6.450  65.921  0.00  0.00           H
ATOM   4656  CB  SER X 292      68.491  -8.160  64.612  0.00  0.00           C
ATOM   4657  HB1 SER X 292      67.942  -9.127  64.603  0.00  0.00           H
ATOM   4658  HB2 SER X 292      68.618  -7.750  63.587  0.00  0.00           H
ATOM   4659  OG  SER X 292      69.849  -8.541  65.001  0.00  0.00           O
ATOM   4660  HG1 SER X 292      69.710  -9.047  65.805  0.00  0.00           H
ATOM   4661  C   SER X 292      66.969  -6.359  64.685  0.00  0.00           C
ATOM   4662  O   SER X 292      67.267  -5.290  64.229  0.00  0.00           O
ATOM   4663  N   ALA X 293      65.758  -6.873  64.416  0.00  0.00           N
ATOM   4664  HN  ALA X 293      65.635  -7.838  64.635  0.00  0.00           H
ATOM   4665  CA  ALA X 293      64.639  -6.236  63.745  0.00  0.00           C
ATOM   4666  HA  ALA X 293      65.053  -5.583  62.992  0.00  0.00           H
ATOM   4667  CB  ALA X 293      63.900  -7.368  63.015  0.00  0.00           C
ATOM   4668  HB1 ALA X 293      62.943  -7.074  62.533  0.00  0.00           H
ATOM   4669  HB2 ALA X 293      64.659  -7.732  62.290  0.00  0.00           H
ATOM   4670  HB3 ALA X 293      63.783  -8.205  63.737  0.00  0.00           H
ATOM   4671  C   ALA X 293      63.710  -5.451  64.765  0.00  0.00           C
ATOM   4672  O   ALA X 293      62.619  -5.124  64.470  0.00  0.00           O
ATOM   4673  N   THR X 294      64.210  -5.066  65.941  0.00  0.00           N
ATOM   4674  HN  THR X 294      65.094  -5.402  66.256  0.00  0.00           H
ATOM   4675  CA  THR X 294      63.480  -4.384  66.956  0.00  0.00           C
ATOM   4676  HA  THR X 294      62.787  -3.688  66.507  0.00  0.00           H
ATOM   4677  CB  THR X 294      62.649  -5.240  67.978  0.00  0.00           C
ATOM   4678  HB  THR X 294      63.405  -5.971  68.336  0.00  0.00           H
ATOM   4679  OG1 THR X 294      61.640  -5.989  67.293  0.00  0.00           O
ATOM   4680  HG1 THR X 294      62.175  -6.760  67.090  0.00  0.00           H
ATOM   4681  CG2 THR X 294      62.030  -4.456  69.188  0.00  0.00           C
ATOM   4682 HG21 THR X 294      62.660  -3.885  69.903  0.00  0.00           H
ATOM   4683 HG22 THR X 294      61.305  -3.714  68.793  0.00  0.00           H
ATOM   4684 HG23 THR X 294      61.463  -5.123  69.872  0.00  0.00           H
ATOM   4685  C   THR X 294      64.454  -3.528  67.798  0.00  0.00           C
ATOM   4686  O   THR X 294      64.995  -3.875  68.830  0.00  0.00           O
ATOM   4687  N   PRO X 295      64.683  -2.253  67.377  0.00  0.00           N
ATOM   4688  CD  PRO X 295      64.467  -1.767  65.961  0.00  0.00           C
ATOM   4689  HD1 PRO X 295      63.399  -1.499  65.807  0.00  0.00           H
ATOM   4690  HD2 PRO X 295      64.829  -2.455  65.167  0.00  0.00           H
ATOM   4691  CA  PRO X 295      65.141  -1.185  68.281  0.00  0.00           C
ATOM   4692  HA  PRO X 295      66.150  -1.381  68.611  0.00  0.00           H
ATOM   4693  CB  PRO X 295      65.135   0.069  67.389  0.00  0.00           C
ATOM   4694  HB1 PRO X 295      65.904   0.740  67.830  0.00  0.00           H
ATOM   4695  HB2 PRO X 295      64.206   0.673  67.477  0.00  0.00           H
ATOM   4696  CG  PRO X 295      65.352  -0.445  65.968  0.00  0.00           C
ATOM   4697  HG1 PRO X 295      66.398  -0.810  66.039  0.00  0.00           H
ATOM   4698  HG2 PRO X 295      65.366   0.277  65.123  0.00  0.00           H
ATOM   4699  C   PRO X 295      64.307  -1.083  69.485  0.00  0.00           C
ATOM   4700  O   PRO X 295      63.033  -1.121  69.444  0.00  0.00           O
ATOM   4701  N   ASN X 296      64.987  -0.848  70.665  0.00  0.00           N
ATOM   4702  HN  ASN X 296      65.959  -0.671  70.527  0.00  0.00           H
ATOM   4703  CA  ASN X 296      64.383  -0.615  71.984  0.00  0.00           C
ATOM   4704  HA  ASN X 296      65.192  -0.311  72.632  0.00  0.00           H
ATOM   4705  CB  ASN X 296      63.403   0.610  71.977  0.00  0.00           C
ATOM   4706  HB1 ASN X 296      62.535   0.511  71.291  0.00  0.00           H
ATOM   4707  HB2 ASN X 296      62.907   0.682  72.969  0.00  0.00           H
ATOM   4708  CG  ASN X 296      64.112   1.944  71.673  0.00  0.00           C
ATOM   4709  OD1 ASN X 296      64.965   2.280  72.468  0.00  0.00           O
ATOM   4710  ND2 ASN X 296      63.700   2.746  70.661  0.00  0.00           N
ATOM   4711 HD21 ASN X 296      63.191   2.320  69.914  0.00  0.00           H
ATOM   4712 HD22 ASN X 296      63.871   3.727  70.565  0.00  0.00           H
ATOM   4713  C   ASN X 296      63.865  -1.843  72.554  0.00  0.00           C
ATOM   4714  O   ASN X 296      62.814  -1.805  73.235  0.00  0.00           O
ATOM   4715  N   PHE X 297      64.549  -3.019  72.349  0.00  0.00           N
ATOM   4716  HN  PHE X 297      65.420  -3.093  71.870  0.00  0.00           H
ATOM   4717  CA  PHE X 297      63.995  -4.281  72.678  0.00  0.00           C
ATOM   4718  HA  PHE X 297      63.000  -4.379  72.271  0.00  0.00           H
ATOM   4719  CB  PHE X 297      64.964  -5.433  72.205  0.00  0.00           C
ATOM   4720  HB1 PHE X 297      65.098  -5.147  71.140  0.00  0.00           H
ATOM   4721  HB2 PHE X 297      65.932  -5.502  72.746  0.00  0.00           H
ATOM   4722  CG  PHE X 297      64.386  -6.839  72.286  0.00  0.00           C
ATOM   4723  CD1 PHE X 297      63.297  -7.258  71.464  0.00  0.00           C
ATOM   4724  HD1 PHE X 297      62.818  -6.459  70.919  0.00  0.00           H
ATOM   4725  CE1 PHE X 297      62.936  -8.636  71.399  0.00  0.00           C
ATOM   4726  HE1 PHE X 297      62.181  -8.868  70.662  0.00  0.00           H
ATOM   4727  CZ  PHE X 297      63.645  -9.591  72.133  0.00  0.00           C
ATOM   4728  HZ  PHE X 297      63.499 -10.661  72.117  0.00  0.00           H
ATOM   4729  CD2 PHE X 297      64.944  -7.808  73.168  0.00  0.00           C
ATOM   4730  HD2 PHE X 297      65.549  -7.407  73.967  0.00  0.00           H
ATOM   4731  CE2 PHE X 297      64.579  -9.145  73.163  0.00  0.00           C
ATOM   4732  HE2 PHE X 297      65.218  -9.768  73.772  0.00  0.00           H
ATOM   4733  C   PHE X 297      63.835  -4.472  74.217  0.00  0.00           C
ATOM   4734  O   PHE X 297      62.924  -5.183  74.656  0.00  0.00           O
ATOM   4735  N   THR X 298      64.709  -3.830  74.978  0.00  0.00           N
ATOM   4736  HN  THR X 298      65.468  -3.303  74.603  0.00  0.00           H
ATOM   4737  CA  THR X 298      64.853  -4.096  76.412  0.00  0.00           C
ATOM   4738  HA  THR X 298      64.524  -5.104  76.618  0.00  0.00           H
ATOM   4739  CB  THR X 298      66.292  -4.099  76.870  0.00  0.00           C
ATOM   4740  HB  THR X 298      66.477  -4.270  77.952  0.00  0.00           H
ATOM   4741  OG1 THR X 298      66.923  -2.901  76.502  0.00  0.00           O
ATOM   4742  HG1 THR X 298      67.703  -2.840  77.058  0.00  0.00           H
ATOM   4743  CG2 THR X 298      67.074  -5.224  76.148  0.00  0.00           C
ATOM   4744 HG21 THR X 298      68.062  -5.498  76.575  0.00  0.00           H
ATOM   4745 HG22 THR X 298      66.511  -6.157  76.362  0.00  0.00           H
ATOM   4746 HG23 THR X 298      67.149  -5.066  75.051  0.00  0.00           H
ATOM   4747  C   THR X 298      64.020  -3.203  77.286  0.00  0.00           C
ATOM   4748  O   THR X 298      64.069  -3.207  78.523  0.00  0.00           O
ATOM   4749  N   GLN X 299      63.250  -2.346  76.593  0.00  0.00           N
ATOM   4750  HN  GLN X 299      63.220  -2.401  75.598  0.00  0.00           H
ATOM   4751  CA  GLN X 299      62.379  -1.303  77.062  0.00  0.00           C
ATOM   4752  HA  GLN X 299      62.586  -1.074  78.097  0.00  0.00           H
ATOM   4753  CB  GLN X 299      62.646   0.065  76.321  0.00  0.00           C
ATOM   4754  HB1 GLN X 299      62.495  -0.158  75.243  0.00  0.00           H
ATOM   4755  HB2 GLN X 299      61.818   0.718  76.670  0.00  0.00           H
ATOM   4756  CG  GLN X 299      63.961   0.779  76.621  0.00  0.00           C
ATOM   4757  HG1 GLN X 299      64.735   0.134  76.154  0.00  0.00           H
ATOM   4758  HG2 GLN X 299      64.024   1.853  76.341  0.00  0.00           H
ATOM   4759  CD  GLN X 299      64.344   0.719  78.111  0.00  0.00           C
ATOM   4760  OE1 GLN X 299      65.408   0.200  78.476  0.00  0.00           O
ATOM   4761  NE2 GLN X 299      63.473   1.179  79.002  0.00  0.00           N
ATOM   4762 HE21 GLN X 299      63.656   0.893  79.943  0.00  0.00           H
ATOM   4763 HE22 GLN X 299      62.663   1.702  78.740  0.00  0.00           H
ATOM   4764  C   GLN X 299      60.955  -1.810  76.876  0.00  0.00           C
ATOM   4765  O   GLN X 299      60.493  -2.119  75.815  0.00  0.00           O
ATOM   4766  N   MET X 300      60.280  -1.949  77.996  0.00  0.00           N
ATOM   4767  HN  MET X 300      60.812  -1.955  78.839  0.00  0.00           H
ATOM   4768  CA  MET X 300      58.880  -2.442  78.043  0.00  0.00           C
ATOM   4769  HA  MET X 300      58.975  -3.302  77.397  0.00  0.00           H
ATOM   4770  CB  MET X 300      58.497  -2.806  79.582  0.00  0.00           C
ATOM   4771  HB1 MET X 300      58.940  -3.789  79.851  0.00  0.00           H
ATOM   4772  HB2 MET X 300      59.077  -2.041  80.140  0.00  0.00           H
ATOM   4773  CG  MET X 300      57.018  -2.721  79.849  0.00  0.00           C
ATOM   4774  HG1 MET X 300      56.665  -1.683  79.669  0.00  0.00           H
ATOM   4775  HG2 MET X 300      56.466  -3.366  79.132  0.00  0.00           H
ATOM   4776  SD  MET X 300      56.665  -3.434  81.446  0.00  0.00           S
ATOM   4777  CE  MET X 300      54.919  -2.950  81.332  0.00  0.00           C
ATOM   4778  HE1 MET X 300      54.863  -1.848  81.201  0.00  0.00           H
ATOM   4779  HE2 MET X 300      54.446  -3.406  80.436  0.00  0.00           H
ATOM   4780  HE3 MET X 300      54.364  -3.224  82.255  0.00  0.00           H
ATOM   4781  C   MET X 300      57.818  -1.630  77.381  0.00  0.00           C
ATOM   4782  O   MET X 300      56.976  -2.074  76.617  0.00  0.00           O
ATOM   4783  N   ALA X 301      57.902  -0.309  77.655  0.00  0.00           N
ATOM   4784  HN  ALA X 301      58.569   0.171  78.218  0.00  0.00           H
ATOM   4785  CA  ALA X 301      56.947   0.566  76.894  0.00  0.00           C
ATOM   4786  HA  ALA X 301      55.979   0.092  76.826  0.00  0.00           H
ATOM   4787  CB  ALA X 301      56.713   1.962  77.725  0.00  0.00           C
ATOM   4788  HB1 ALA X 301      56.462   1.779  78.792  0.00  0.00           H
ATOM   4789  HB2 ALA X 301      57.717   2.433  77.659  0.00  0.00           H
ATOM   4790  HB3 ALA X 301      55.901   2.596  77.308  0.00  0.00           H
ATOM   4791  C   ALA X 301      57.484   0.929  75.518  0.00  0.00           C
ATOM   4792  O   ALA X 301      56.825   1.782  74.868  0.00  0.00           O
ATOM   4793  N   GLY X 302      58.746   0.534  75.219  0.00  0.00           N
ATOM   4794  HN  GLY X 302      59.109  -0.103  75.895  0.00  0.00           H
ATOM   4795  CA  GLY X 302      59.403   0.893  73.929  0.00  0.00           C
ATOM   4796  HA1 GLY X 302      60.475   0.957  74.042  0.00  0.00           H
ATOM   4797  HA2 GLY X 302      58.921   1.818  73.645  0.00  0.00           H
ATOM   4798  C   GLY X 302      59.270  -0.162  72.866  0.00  0.00           C
ATOM   4799  O   GLY X 302      59.093   0.135  71.714  0.00  0.00           O
ATOM   4800  N   ASN X 303      59.327  -1.417  73.317  0.00  0.00           N
ATOM   4801  HN  ASN X 303      59.498  -1.565  74.288  0.00  0.00           H
ATOM   4802  CA  ASN X 303      59.423  -2.639  72.513  0.00  0.00           C
ATOM   4803  HA  ASN X 303      60.079  -2.489  71.669  0.00  0.00           H
ATOM   4804  CB  ASN X 303      60.020  -3.818  73.367  0.00  0.00           C
ATOM   4805  HB1 ASN X 303      60.991  -3.537  73.828  0.00  0.00           H
ATOM   4806  HB2 ASN X 303      59.395  -3.840  74.285  0.00  0.00           H
ATOM   4807  CG  ASN X 303      60.107  -5.207  72.602  0.00  0.00           C
ATOM   4808  OD1 ASN X 303      59.489  -5.353  71.546  0.00  0.00           O
ATOM   4809  ND2 ASN X 303      60.822  -6.202  73.186  0.00  0.00           N
ATOM   4810 HD21 ASN X 303      60.881  -7.109  72.769  0.00  0.00           H
ATOM   4811 HD22 ASN X 303      61.541  -6.005  73.852  0.00  0.00           H
ATOM   4812  C   ASN X 303      57.984  -3.018  72.222  0.00  0.00           C
ATOM   4813  O   ASN X 303      57.296  -3.375  73.150  0.00  0.00           O
ATOM   4814  N   PRO X 304      57.513  -3.003  70.971  0.00  0.00           N
ATOM   4815  CD  PRO X 304      58.310  -2.621  69.789  0.00  0.00           C
ATOM   4816  HD1 PRO X 304      59.229  -3.242  69.734  0.00  0.00           H
ATOM   4817  HD2 PRO X 304      58.304  -1.510  69.796  0.00  0.00           H
ATOM   4818  CA  PRO X 304      56.153  -3.284  70.658  0.00  0.00           C
ATOM   4819  HA  PRO X 304      55.551  -2.680  71.321  0.00  0.00           H
ATOM   4820  CB  PRO X 304      55.984  -2.620  69.316  0.00  0.00           C
ATOM   4821  HB1 PRO X 304      55.886  -1.530  69.508  0.00  0.00           H
ATOM   4822  HB2 PRO X 304      55.035  -2.892  68.806  0.00  0.00           H
ATOM   4823  CG  PRO X 304      57.327  -2.857  68.670  0.00  0.00           C
ATOM   4824  HG1 PRO X 304      57.606  -2.166  67.847  0.00  0.00           H
ATOM   4825  HG2 PRO X 304      57.387  -3.935  68.408  0.00  0.00           H
ATOM   4826  C   PRO X 304      55.771  -4.775  70.704  0.00  0.00           C
ATOM   4827  O   PRO X 304      54.619  -5.164  70.463  0.00  0.00           O
ATOM   4828  N   ILE X 305      56.741  -5.625  71.046  0.00  0.00           N
ATOM   4829  HN  ILE X 305      57.692  -5.330  71.086  0.00  0.00           H
ATOM   4830  CA  ILE X 305      56.463  -7.021  71.184  0.00  0.00           C
ATOM   4831  HA  ILE X 305      55.536  -7.292  70.703  0.00  0.00           H
ATOM   4832  CB  ILE X 305      57.564  -7.917  70.448  0.00  0.00           C
ATOM   4833  HB  ILE X 305      56.978  -8.859  70.392  0.00  0.00           H
ATOM   4834  CG2 ILE X 305      58.036  -7.417  69.063  0.00  0.00           C
ATOM   4835 HG21 ILE X 305      57.139  -7.236  68.432  0.00  0.00           H
ATOM   4836 HG22 ILE X 305      58.660  -6.524  69.281  0.00  0.00           H
ATOM   4837 HG23 ILE X 305      58.629  -8.151  68.477  0.00  0.00           H
ATOM   4838  CG1 ILE X 305      58.780  -8.215  71.385  0.00  0.00           C
ATOM   4839 HG11 ILE X 305      59.686  -7.842  70.861  0.00  0.00           H
ATOM   4840 HG12 ILE X 305      58.626  -7.651  72.330  0.00  0.00           H
ATOM   4841  CD  ILE X 305      59.174  -9.651  71.504  0.00  0.00           C
ATOM   4842  HD1 ILE X 305      59.522 -10.032  70.520  0.00  0.00           H
ATOM   4843  HD2 ILE X 305      59.941  -9.881  72.274  0.00  0.00           H
ATOM   4844  HD3 ILE X 305      58.315 -10.296  71.785  0.00  0.00           H
ATOM   4845  C   ILE X 305      56.324  -7.340  72.629  0.00  0.00           C
ATOM   4846  O   ILE X 305      55.961  -8.438  72.964  0.00  0.00           O
ATOM   4847  N   CYS X 306      56.484  -6.347  73.550  0.00  0.00           N
ATOM   4848  HN  CYS X 306      56.724  -5.455  73.177  0.00  0.00           H
ATOM   4849  CA  CYS X 306      56.228  -6.471  75.003  0.00  0.00           C
ATOM   4850  HA  CYS X 306      56.284  -7.483  75.376  0.00  0.00           H
ATOM   4851  CB  CYS X 306      57.345  -5.731  75.800  0.00  0.00           C
ATOM   4852  HB1 CYS X 306      58.354  -6.151  75.601  0.00  0.00           H
ATOM   4853  HB2 CYS X 306      57.359  -4.639  75.591  0.00  0.00           H
ATOM   4854  SG  CYS X 306      57.023  -5.858  77.580  0.00  0.00           S
ATOM   4855  HG1 CYS X 306      55.965  -5.061  77.609  0.00  0.00           H
ATOM   4856  C   CYS X 306      54.886  -5.985  75.390  0.00  0.00           C
ATOM   4857  O   CYS X 306      54.466  -4.854  75.047  0.00  0.00           O
ATOM   4858  N   LEU X 307      54.120  -6.760  76.066  0.00  0.00           N
ATOM   4859  HN  LEU X 307      54.366  -7.703  76.276  0.00  0.00           H
ATOM   4860  CA  LEU X 307      52.892  -6.420  76.575  0.00  0.00           C
ATOM   4861  HA  LEU X 307      52.351  -5.830  75.850  0.00  0.00           H
ATOM   4862  CB  LEU X 307      52.165  -7.780  77.151  0.00  0.00           C
ATOM   4863  HB1 LEU X 307      52.941  -8.417  77.626  0.00  0.00           H
ATOM   4864  HB2 LEU X 307      51.400  -7.527  77.916  0.00  0.00           H
ATOM   4865  CG  LEU X 307      51.634  -8.742  76.113  0.00  0.00           C
ATOM   4866  HG  LEU X 307      52.595  -9.140  75.722  0.00  0.00           H
ATOM   4867  CD1 LEU X 307      50.838  -9.810  76.791  0.00  0.00           C
ATOM   4868 HD11 LEU X 307      49.888  -9.476  77.260  0.00  0.00           H
ATOM   4869 HD12 LEU X 307      50.744 -10.596  76.011  0.00  0.00           H
ATOM   4870 HD13 LEU X 307      51.454 -10.399  77.504  0.00  0.00           H
ATOM   4871  CD2 LEU X 307      50.850  -8.026  75.031  0.00  0.00           C
ATOM   4872 HD21 LEU X 307      49.999  -7.453  75.456  0.00  0.00           H
ATOM   4873 HD22 LEU X 307      51.537  -7.330  74.503  0.00  0.00           H
ATOM   4874 HD23 LEU X 307      50.423  -8.798  74.356  0.00  0.00           H
ATOM   4875  C   LEU X 307      52.896  -5.469  77.736  0.00  0.00           C
ATOM   4876  O   LEU X 307      53.725  -5.517  78.647  0.00  0.00           O
ATOM   4877  N   GLN X 308      51.867  -4.584  77.782  0.00  0.00           N
ATOM   4878  HN  GLN X 308      51.167  -4.558  77.073  0.00  0.00           H
ATOM   4879  CA  GLN X 308      51.676  -3.599  78.828  0.00  0.00           C
ATOM   4880  HA  GLN X 308      52.609  -3.427  79.345  0.00  0.00           H
ATOM   4881  CB  GLN X 308      51.211  -2.267  78.234  0.00  0.00           C
ATOM   4882  HB1 GLN X 308      50.165  -2.418  77.890  0.00  0.00           H
ATOM   4883  HB2 GLN X 308      51.196  -1.565  79.094  0.00  0.00           H
ATOM   4884  CG  GLN X 308      52.032  -1.734  77.055  0.00  0.00           C
ATOM   4885  HG1 GLN X 308      51.694  -2.258  76.135  0.00  0.00           H
ATOM   4886  HG2 GLN X 308      51.784  -0.661  76.910  0.00  0.00           H
ATOM   4887  CD  GLN X 308      53.553  -1.713  77.221  0.00  0.00           C
ATOM   4888  OE1 GLN X 308      54.025  -1.017  78.152  0.00  0.00           O
ATOM   4889  NE2 GLN X 308      54.337  -2.289  76.289  0.00  0.00           N
ATOM   4890 HE21 GLN X 308      55.317  -2.233  76.480  0.00  0.00           H
ATOM   4891 HE22 GLN X 308      53.887  -2.798  75.555  0.00  0.00           H
ATOM   4892  C   GLN X 308      50.745  -4.077  79.919  0.00  0.00           C
ATOM   4893  O   GLN X 308      49.551  -4.199  79.653  0.00  0.00           O
ATOM   4894  N   ILE X 309      51.270  -4.266  81.118  0.00  0.00           N
ATOM   4895  HN  ILE X 309      52.219  -4.011  81.286  0.00  0.00           H
ATOM   4896  CA  ILE X 309      50.613  -4.966  82.302  0.00  0.00           C
ATOM   4897  HA  ILE X 309      49.549  -5.080  82.153  0.00  0.00           H
ATOM   4898  CB  ILE X 309      51.201  -6.403  82.360  0.00  0.00           C
ATOM   4899  HB  ILE X 309      52.281  -6.274  82.133  0.00  0.00           H
ATOM   4900  CG2 ILE X 309      50.974  -7.068  83.796  0.00  0.00           C
ATOM   4901 HG21 ILE X 309      49.878  -7.010  83.966  0.00  0.00           H
ATOM   4902 HG22 ILE X 309      51.215  -8.152  83.834  0.00  0.00           H
ATOM   4903 HG23 ILE X 309      51.514  -6.512  84.592  0.00  0.00           H
ATOM   4904  CG1 ILE X 309      50.747  -7.295  81.135  0.00  0.00           C
ATOM   4905 HG11 ILE X 309      49.682  -7.055  80.928  0.00  0.00           H
ATOM   4906 HG12 ILE X 309      51.380  -6.922  80.302  0.00  0.00           H
ATOM   4907  CD  ILE X 309      51.023  -8.797  81.145  0.00  0.00           C
ATOM   4908  HD1 ILE X 309      50.527  -9.378  81.951  0.00  0.00           H
ATOM   4909  HD2 ILE X 309      50.733  -9.250  80.172  0.00  0.00           H
ATOM   4910  HD3 ILE X 309      52.127  -8.881  81.237  0.00  0.00           H
ATOM   4911  C   ILE X 309      50.803  -4.090  83.537  0.00  0.00           C
ATOM   4912  O   ILE X 309      51.831  -3.415  83.740  0.00  0.00           O
ATOM   4913  N   CYS X 310      49.749  -4.032  84.344  0.00  0.00           N
ATOM   4914  HN  CYS X 310      49.008  -4.695  84.272  0.00  0.00           H
ATOM   4915  CA  CYS X 310      49.765  -3.211  85.573  0.00  0.00           C
ATOM   4916  HA  CYS X 310      50.341  -2.364  85.231  0.00  0.00           H
ATOM   4917  CB  CYS X 310      48.309  -2.699  85.982  0.00  0.00           C
ATOM   4918  HB1 CYS X 310      47.714  -3.612  86.197  0.00  0.00           H
ATOM   4919  HB2 CYS X 310      48.468  -2.204  86.964  0.00  0.00           H
ATOM   4920  SG  CYS X 310      47.676  -1.567  84.720  0.00  0.00           S
ATOM   4921  HG1 CYS X 310      47.408  -2.542  83.863  0.00  0.00           H
ATOM   4922  C   CYS X 310      50.553  -3.822  86.715  0.00  0.00           C
ATOM   4923  O   CYS X 310      50.048  -4.063  87.862  0.00  0.00           O
ATOM   4924  N   TRP X 311      51.768  -4.183  86.402  0.00  0.00           N
ATOM   4925  HN  TRP X 311      52.185  -4.061  85.504  0.00  0.00           H
ATOM   4926  CA  TRP X 311      52.708  -4.617  87.415  0.00  0.00           C
ATOM   4927  HA  TRP X 311      52.212  -5.424  87.934  0.00  0.00           H
ATOM   4928  CB  TRP X 311      54.133  -4.934  86.869  0.00  0.00           C
ATOM   4929  HB1 TRP X 311      54.642  -3.986  86.591  0.00  0.00           H
ATOM   4930  HB2 TRP X 311      54.798  -5.421  87.613  0.00  0.00           H
ATOM   4931  CG  TRP X 311      54.338  -5.744  85.603  0.00  0.00           C
ATOM   4932  CD1 TRP X 311      54.652  -5.324  84.295  0.00  0.00           C
ATOM   4933  HD1 TRP X 311      54.930  -4.300  84.096  0.00  0.00           H
ATOM   4934  NE1 TRP X 311      54.731  -6.372  83.425  0.00  0.00           N
ATOM   4935  HE1 TRP X 311      54.900  -6.413  82.464  0.00  0.00           H
ATOM   4936  CE2 TRP X 311      54.346  -7.493  84.081  0.00  0.00           C
ATOM   4937  CD2 TRP X 311      54.219  -7.191  85.464  0.00  0.00           C
ATOM   4938  CE3 TRP X 311      54.047  -8.303  86.328  0.00  0.00           C
ATOM   4939  HE3 TRP X 311      53.892  -8.115  87.381  0.00  0.00           H
ATOM   4940  CZ3 TRP X 311      54.044  -9.623  85.854  0.00  0.00           C
ATOM   4941  HZ3 TRP X 311      53.969 -10.542  86.417  0.00  0.00           H
ATOM   4942  CZ2 TRP X 311      54.144  -8.818  83.591  0.00  0.00           C
ATOM   4943  HZ2 TRP X 311      54.085  -8.855  82.513  0.00  0.00           H
ATOM   4944  CH2 TRP X 311      54.100  -9.862  84.450  0.00  0.00           C
ATOM   4945  HH2 TRP X 311      54.082 -10.876  84.076  0.00  0.00           H
ATOM   4946  C   TRP X 311      52.922  -3.707  88.584  0.00  0.00           C
ATOM   4947  O   TRP X 311      52.831  -2.481  88.478  0.00  0.00           O
ATOM   4948  N   TYR X 312      53.202  -4.271  89.766  0.00  0.00           N
ATOM   4949  HN  TYR X 312      53.301  -5.261  89.827  0.00  0.00           H
ATOM   4950  CA  TYR X 312      53.436  -3.426  90.929  0.00  0.00           C
ATOM   4951  HA  TYR X 312      52.745  -2.596  90.951  0.00  0.00           H
ATOM   4952  CB  TYR X 312      53.281  -4.278  92.260  0.00  0.00           C
ATOM   4953  HB1 TYR X 312      53.992  -5.121  92.128  0.00  0.00           H
ATOM   4954  HB2 TYR X 312      53.558  -3.837  93.241  0.00  0.00           H
ATOM   4955  CG  TYR X 312      51.861  -4.772  92.421  0.00  0.00           C
ATOM   4956  CD1 TYR X 312      50.705  -4.167  91.947  0.00  0.00           C
ATOM   4957  HD1 TYR X 312      50.740  -3.251  91.375  0.00  0.00           H
ATOM   4958  CE1 TYR X 312      49.416  -4.746  92.153  0.00  0.00           C
ATOM   4959  HE1 TYR X 312      48.537  -4.234  91.789  0.00  0.00           H
ATOM   4960  CZ  TYR X 312      49.383  -5.872  92.923  0.00  0.00           C
ATOM   4961  OH  TYR X 312      48.047  -6.351  93.069  0.00  0.00           O
ATOM   4962  HH  TYR X 312      47.383  -5.861  92.580  0.00  0.00           H
ATOM   4963  CD2 TYR X 312      51.796  -6.013  93.137  0.00  0.00           C
ATOM   4964  HD2 TYR X 312      52.649  -6.673  93.188  0.00  0.00           H
ATOM   4965  CE2 TYR X 312      50.508  -6.524  93.427  0.00  0.00           C
ATOM   4966  HE2 TYR X 312      50.365  -7.478  93.913  0.00  0.00           H
ATOM   4967  C   TYR X 312      54.770  -2.808  90.966  0.00  0.00           C
ATOM   4968  O   TYR X 312      55.769  -3.297  90.388  0.00  0.00           O
ATOM   4969  N   LYS X 313      54.982  -1.594  91.528  0.00  0.00           N
ATOM   4970  HN  LYS X 313      54.227  -1.180  92.030  0.00  0.00           H
ATOM   4971  CA  LYS X 313      56.137  -0.771  91.309  0.00  0.00           C
ATOM   4972  HA  LYS X 313      56.714  -1.155  90.481  0.00  0.00           H
ATOM   4973  CB  LYS X 313      55.610   0.656  90.867  0.00  0.00           C
ATOM   4974  HB1 LYS X 313      56.494   1.104  90.367  0.00  0.00           H
ATOM   4975  HB2 LYS X 313      54.860   0.629  90.047  0.00  0.00           H
ATOM   4976  CG  LYS X 313      55.073   1.673  91.929  0.00  0.00           C
ATOM   4977  HG1 LYS X 313      54.051   1.351  92.221  0.00  0.00           H
ATOM   4978  HG2 LYS X 313      55.611   1.640  92.900  0.00  0.00           H
ATOM   4979  CD  LYS X 313      55.275   3.058  91.369  0.00  0.00           C
ATOM   4980  HD1 LYS X 313      56.368   3.251  91.349  0.00  0.00           H
ATOM   4981  HD2 LYS X 313      54.979   3.165  90.303  0.00  0.00           H
ATOM   4982  CE  LYS X 313      54.511   4.178  92.072  0.00  0.00           C
ATOM   4983  HE1 LYS X 313      54.883   4.424  93.090  0.00  0.00           H
ATOM   4984  HE2 LYS X 313      54.640   5.100  91.466  0.00  0.00           H
ATOM   4985  NZ  LYS X 313      53.050   3.933  92.223  0.00  0.00           N
ATOM   4986  HZ1 LYS X 313      52.588   4.843  92.025  0.00  0.00           H
ATOM   4987  HZ2 LYS X 313      52.743   3.348  91.420  0.00  0.00           H
ATOM   4988  HZ3 LYS X 313      52.840   3.483  93.137  0.00  0.00           H
ATOM   4989  C   LYS X 313      56.942  -0.699  92.621  0.00  0.00           C
ATOM   4990  O   LYS X 313      57.795   0.129  92.780  0.00  0.00           O
ATOM   4991  N   ASP X 314      56.511  -1.540  93.541  0.00  0.00           N
ATOM   4992  HN  ASP X 314      55.723  -2.039  93.186  0.00  0.00           H
ATOM   4993  CA  ASP X 314      57.085  -1.675  94.875  0.00  0.00           C
ATOM   4994  HA  ASP X 314      56.850  -0.714  95.308  0.00  0.00           H
ATOM   4995  CB  ASP X 314      56.260  -2.668  95.663  0.00  0.00           C
ATOM   4996  HB1 ASP X 314      55.254  -2.197  95.682  0.00  0.00           H
ATOM   4997  HB2 ASP X 314      56.181  -3.690  95.234  0.00  0.00           H
ATOM   4998  CG  ASP X 314      56.512  -2.840  97.129  0.00  0.00           C
ATOM   4999  OD1 ASP X 314      57.371  -2.155  97.678  0.00  0.00           O
ATOM   5000  OD2 ASP X 314      55.877  -3.711  97.786  0.00  0.00           O
ATOM   5001  C   ASP X 314      58.607  -1.985  95.012  0.00  0.00           C
ATOM   5002  O   ASP X 314      59.058  -3.070  94.648  0.00  0.00           O
ATOM   5003  N   ALA X 315      59.341  -1.020  95.568  0.00  0.00           N
ATOM   5004  HN  ALA X 315      58.869  -0.161  95.754  0.00  0.00           H
ATOM   5005  CA  ALA X 315      60.724  -1.185  95.771  0.00  0.00           C
ATOM   5006  HA  ALA X 315      61.087  -1.466  94.793  0.00  0.00           H
ATOM   5007  CB  ALA X 315      61.381   0.120  96.126  0.00  0.00           C
ATOM   5008  HB1 ALA X 315      62.490   0.113  96.069  0.00  0.00           H
ATOM   5009  HB2 ALA X 315      61.118   0.918  95.399  0.00  0.00           H
ATOM   5010  HB3 ALA X 315      61.114   0.451  97.153  0.00  0.00           H
ATOM   5011  C   ALA X 315      61.066  -2.251  96.807  0.00  0.00           C
ATOM   5012  O   ALA X 315      62.052  -2.949  96.791  0.00  0.00           O
ATOM   5013  N   GLU X 316      60.248  -2.271  97.832  0.00  0.00           N
ATOM   5014  HN  GLU X 316      59.288  -2.014  97.756  0.00  0.00           H
ATOM   5015  CA  GLU X 316      60.581  -3.066  98.950  0.00  0.00           C
ATOM   5016  HA  GLU X 316      61.610  -2.836  99.183  0.00  0.00           H
ATOM   5017  CB  GLU X 316      59.730  -2.564 100.143  0.00  0.00           C
ATOM   5018  HB1 GLU X 316      58.658  -2.757  99.923  0.00  0.00           H
ATOM   5019  HB2 GLU X 316      60.103  -3.071 101.059  0.00  0.00           H
ATOM   5020  CG  GLU X 316      59.886  -1.113 100.592  0.00  0.00           C
ATOM   5021  HG1 GLU X 316      60.946  -0.858 100.809  0.00  0.00           H
ATOM   5022  HG2 GLU X 316      59.534  -0.372  99.843  0.00  0.00           H
ATOM   5023  CD  GLU X 316      59.113  -0.866 101.897  0.00  0.00           C
ATOM   5024  OE1 GLU X 316      57.856  -0.801 101.905  0.00  0.00           O
ATOM   5025  OE2 GLU X 316      59.742  -0.681 102.930  0.00  0.00           O
ATOM   5026  C   GLU X 316      60.431  -4.595  98.624  0.00  0.00           C
ATOM   5027  O   GLU X 316      61.192  -5.438  99.119  0.00  0.00           O
ATOM   5028  N   ARG X 317      59.396  -5.002  97.810  0.00  0.00           N
ATOM   5029  HN  ARG X 317      58.597  -4.431  97.637  0.00  0.00           H
ATOM   5030  CA  ARG X 317      59.171  -6.369  97.331  0.00  0.00           C
ATOM   5031  HA  ARG X 317      59.131  -6.949  98.241  0.00  0.00           H
ATOM   5032  CB  ARG X 317      57.811  -6.661  96.606  0.00  0.00           C
ATOM   5033  HB1 ARG X 317      57.457  -5.703  96.169  0.00  0.00           H
ATOM   5034  HB2 ARG X 317      57.976  -7.325  95.731  0.00  0.00           H
ATOM   5035  CG  ARG X 317      56.842  -7.362  97.536  0.00  0.00           C
ATOM   5036  HG1 ARG X 317      57.024  -8.455  97.617  0.00  0.00           H
ATOM   5037  HG2 ARG X 317      56.761  -6.889  98.538  0.00  0.00           H
ATOM   5038  CD  ARG X 317      55.448  -7.494  96.837  0.00  0.00           C
ATOM   5039  HD1 ARG X 317      55.714  -7.841  95.815  0.00  0.00           H
ATOM   5040  HD2 ARG X 317      54.789  -8.275  97.270  0.00  0.00           H
ATOM   5041  NE  ARG X 317      54.813  -6.174  96.833  0.00  0.00           N
ATOM   5042  HE  ARG X 317      55.290  -5.449  97.329  0.00  0.00           H
ATOM   5043  CZ  ARG X 317      53.521  -5.881  96.545  0.00  0.00           C
ATOM   5044  NH1 ARG X 317      52.657  -6.823  96.185  0.00  0.00           N
ATOM   5045 HH11 ARG X 317      52.831  -7.804  96.272  0.00  0.00           H
ATOM   5046 HH12 ARG X 317      51.708  -6.527  96.290  0.00  0.00           H
ATOM   5047  NH2 ARG X 317      53.109  -4.723  96.691  0.00  0.00           N
ATOM   5048 HH21 ARG X 317      52.142  -4.538  96.517  0.00  0.00           H
ATOM   5049 HH22 ARG X 317      53.789  -4.008  96.848  0.00  0.00           H
ATOM   5050  C   ARG X 317      60.340  -6.913  96.457  0.00  0.00           C
ATOM   5051  O   ARG X 317      60.727  -8.065  96.557  0.00  0.00           O
ATOM   5052  N   LEU X 318      60.805  -6.049  95.556  0.00  0.00           N
ATOM   5053  HN  LEU X 318      60.252  -5.227  95.438  0.00  0.00           H
ATOM   5054  CA  LEU X 318      61.957  -6.247  94.728  0.00  0.00           C
ATOM   5055  HA  LEU X 318      61.791  -7.160  94.175  0.00  0.00           H
ATOM   5056  CB  LEU X 318      62.134  -4.927  93.981  0.00  0.00           C
ATOM   5057  HB1 LEU X 318      61.233  -4.753  93.355  0.00  0.00           H
ATOM   5058  HB2 LEU X 318      62.264  -4.008  94.591  0.00  0.00           H
ATOM   5059  CG  LEU X 318      63.400  -4.749  93.023  0.00  0.00           C
ATOM   5060  HG  LEU X 318      64.297  -4.824  93.675  0.00  0.00           H
ATOM   5061  CD1 LEU X 318      63.580  -5.971  91.990  0.00  0.00           C
ATOM   5062 HD11 LEU X 318      62.997  -5.961  91.044  0.00  0.00           H
[truncated: 7,541,029 more chars]
