# Supplementary material for: Protein and Solvent Reorganization Drives Radical Pair Stability in Avian Cryptochrome 4a
Source: J Am Chem Soc. 2025 Nov 14;147(47):43934–45. doi: 10.1021/jacs.5c15726 (PMC12673606; doi:10.1021/jacs.5c15726)
Supplement: Supplementary file 2 [file ja5c15726_si_002.zip › Cry4a_data/MD_simulations/rpd/final_coordinate.pdb]

CRYST1   92.078  104.857  100.307  90.00  90.00  90.00 P 1           1
ATOM      1  N   LEU X   1      89.657  -6.952  48.078  0.00  0.00           N
ATOM      2  HT1 LEU X   1      89.361  -7.738  48.692  0.00  0.00           H
ATOM      3  HT2 LEU X   1      90.104  -7.315  47.212  0.00  0.00           H
ATOM      4  HT3 LEU X   1      88.793  -6.470  47.759  0.00  0.00           H
ATOM      5  CA  LEU X   1      90.639  -6.035  48.742  0.00  0.00           C
ATOM      6  HA  LEU X   1      91.495  -6.557  49.142  0.00  0.00           H
ATOM      7  CB  LEU X   1      91.230  -5.051  47.624  0.00  0.00           C
ATOM      8  HB1 LEU X   1      91.879  -5.762  47.070  0.00  0.00           H
ATOM      9  HB2 LEU X   1      90.459  -4.734  46.889  0.00  0.00           H
ATOM     10  CG  LEU X   1      92.128  -3.923  48.082  0.00  0.00           C
ATOM     11  HG  LEU X   1      92.559  -4.108  49.089  0.00  0.00           H
ATOM     12  CD1 LEU X   1      93.396  -3.722  47.134  0.00  0.00           C
ATOM     13 HD11 LEU X   1      93.146  -3.720  46.052  0.00  0.00           H
ATOM     14 HD12 LEU X   1      93.933  -2.768  47.324  0.00  0.00           H
ATOM     15 HD13 LEU X   1      94.011  -4.647  47.175  0.00  0.00           H
ATOM     16  CD2 LEU X   1      91.322  -2.610  48.132  0.00  0.00           C
ATOM     17 HD21 LEU X   1      91.988  -1.786  48.467  0.00  0.00           H
ATOM     18 HD22 LEU X   1      90.947  -2.353  47.118  0.00  0.00           H
ATOM     19 HD23 LEU X   1      90.470  -2.614  48.845  0.00  0.00           H
ATOM     20  C   LEU X   1      89.972  -5.266  49.926  0.00  0.00           C
ATOM     21  O   LEU X   1      88.835  -4.914  49.885  0.00  0.00           O
ATOM     22  N   PHE X   2      90.707  -5.020  51.005  0.00  0.00           N
ATOM     23  HN  PHE X   2      91.683  -5.214  51.054  0.00  0.00           H
ATOM     24  CA  PHE X   2      90.203  -4.450  52.248  0.00  0.00           C
ATOM     25  HA  PHE X   2      89.135  -4.326  52.146  0.00  0.00           H
ATOM     26  CB  PHE X   2      90.514  -5.265  53.530  0.00  0.00           C
ATOM     27  HB1 PHE X   2      91.602  -5.424  53.684  0.00  0.00           H
ATOM     28  HB2 PHE X   2      90.178  -4.669  54.405  0.00  0.00           H
ATOM     29  CG  PHE X   2      89.965  -6.646  53.781  0.00  0.00           C
ATOM     30  CD1 PHE X   2      88.906  -6.845  54.688  0.00  0.00           C
ATOM     31  HD1 PHE X   2      88.382  -6.020  55.147  0.00  0.00           H
ATOM     32  CE1 PHE X   2      88.541  -8.175  55.029  0.00  0.00           C
ATOM     33  HE1 PHE X   2      87.780  -8.315  55.783  0.00  0.00           H
ATOM     34  CZ  PHE X   2      89.278  -9.233  54.538  0.00  0.00           C
ATOM     35  HZ  PHE X   2      89.246 -10.243  54.917  0.00  0.00           H
ATOM     36  CD2 PHE X   2      90.506  -7.793  53.076  0.00  0.00           C
ATOM     37  HD2 PHE X   2      91.316  -7.676  52.371  0.00  0.00           H
ATOM     38  CE2 PHE X   2      90.183  -9.070  53.522  0.00  0.00           C
ATOM     39  HE2 PHE X   2      90.605  -9.977  53.114  0.00  0.00           H
ATOM     40  C   PHE X   2      90.801  -3.051  52.431  0.00  0.00           C
ATOM     41  O   PHE X   2      91.980  -2.734  52.165  0.00  0.00           O
ATOM     42  N   ARG X   3      89.998  -2.171  53.033  0.00  0.00           N
ATOM     43  HN  ARG X   3      89.066  -2.461  53.234  0.00  0.00           H
ATOM     44  CA  ARG X   3      90.473  -0.793  53.194  0.00  0.00           C
ATOM     45  HA  ARG X   3      91.464  -0.799  53.625  0.00  0.00           H
ATOM     46  CB  ARG X   3      90.309   0.068  51.813  0.00  0.00           C
ATOM     47  HB1 ARG X   3      90.922   0.993  51.854  0.00  0.00           H
ATOM     48  HB2 ARG X   3      90.723  -0.485  50.942  0.00  0.00           H
ATOM     49  CG  ARG X   3      88.851   0.352  51.375  0.00  0.00           C
ATOM     50  HG1 ARG X   3      88.303  -0.603  51.229  0.00  0.00           H
ATOM     51  HG2 ARG X   3      88.451   0.883  52.265  0.00  0.00           H
ATOM     52  CD  ARG X   3      88.690   1.206  50.137  0.00  0.00           C
ATOM     53  HD1 ARG X   3      88.951   2.286  50.134  0.00  0.00           H
ATOM     54  HD2 ARG X   3      89.342   0.672  49.414  0.00  0.00           H
ATOM     55  NE  ARG X   3      87.310   0.925  49.609  0.00  0.00           N
ATOM     56  HE  ARG X   3      86.664   0.562  50.280  0.00  0.00           H
ATOM     57  CZ  ARG X   3      86.766   1.338  48.509  0.00  0.00           C
ATOM     58  NH1 ARG X   3      87.242   2.128  47.591  0.00  0.00           N
ATOM     59 HH11 ARG X   3      86.697   2.426  46.807  0.00  0.00           H
ATOM     60 HH12 ARG X   3      87.810   2.859  47.969  0.00  0.00           H
ATOM     61  NH2 ARG X   3      85.488   0.985  48.215  0.00  0.00           N
ATOM     62 HH21 ARG X   3      84.978   1.171  47.375  0.00  0.00           H
ATOM     63 HH22 ARG X   3      85.135   0.256  48.802  0.00  0.00           H
ATOM     64  C   ARG X   3      89.791  -0.069  54.382  0.00  0.00           C
ATOM     65  O   ARG X   3      90.165   1.039  54.792  0.00  0.00           O
ATOM     66  N   LYS X   4      88.737  -0.646  54.947  0.00  0.00           N
ATOM     67  HN  LYS X   4      88.421  -1.521  54.588  0.00  0.00           H
ATOM     68  CA  LYS X   4      87.988   0.043  55.973  0.00  0.00           C
ATOM     69  HA  LYS X   4      88.747   0.459  56.620  0.00  0.00           H
ATOM     70  CB  LYS X   4      87.028   1.142  55.359  0.00  0.00           C
ATOM     71  HB1 LYS X   4      87.506   1.469  54.411  0.00  0.00           H
ATOM     72  HB2 LYS X   4      86.121   0.674  54.920  0.00  0.00           H
ATOM     73  CG  LYS X   4      86.407   2.178  56.291  0.00  0.00           C
ATOM     74  HG1 LYS X   4      85.979   1.625  57.155  0.00  0.00           H
ATOM     75  HG2 LYS X   4      87.202   2.873  56.637  0.00  0.00           H
ATOM     76  CD  LYS X   4      85.329   2.967  55.527  0.00  0.00           C
ATOM     77  HD1 LYS X   4      85.173   3.885  56.132  0.00  0.00           H
ATOM     78  HD2 LYS X   4      85.697   3.257  54.519  0.00  0.00           H
ATOM     79  CE  LYS X   4      83.955   2.295  55.354  0.00  0.00           C
ATOM     80  HE1 LYS X   4      84.023   1.391  54.711  0.00  0.00           H
ATOM     81  HE2 LYS X   4      83.477   1.941  56.292  0.00  0.00           H
ATOM     82  NZ  LYS X   4      83.018   3.303  54.709  0.00  0.00           N
ATOM     83  HZ1 LYS X   4      82.009   3.068  54.802  0.00  0.00           H
ATOM     84  HZ2 LYS X   4      83.137   4.276  55.057  0.00  0.00           H
ATOM     85  HZ3 LYS X   4      83.236   3.441  53.701  0.00  0.00           H
ATOM     86  C   LYS X   4      87.365  -1.059  56.830  0.00  0.00           C
ATOM     87  O   LYS X   4      87.879  -1.482  57.862  0.00  0.00           O
ATOM     88  N   GLU X   5      86.340  -1.739  56.215  0.00  0.00           N
ATOM     89  HN  GLU X   5      86.033  -1.753  55.266  0.00  0.00           H
ATOM     90  CA  GLU X   5      85.503  -2.671  57.031  0.00  0.00           C
ATOM     91  HA  GLU X   5      85.200  -2.158  57.932  0.00  0.00           H
ATOM     92  CB  GLU X   5      84.211  -3.063  56.222  0.00  0.00           C
ATOM     93  HB1 GLU X   5      84.411  -3.604  55.272  0.00  0.00           H
ATOM     94  HB2 GLU X   5      83.563  -3.748  56.809  0.00  0.00           H
ATOM     95  CG  GLU X   5      83.308  -1.845  55.735  0.00  0.00           C
ATOM     96  HG1 GLU X   5      83.032  -1.146  56.553  0.00  0.00           H
ATOM     97  HG2 GLU X   5      83.908  -1.281  54.989  0.00  0.00           H
ATOM     98  CD  GLU X   5      82.123  -2.318  54.848  0.00  0.00           C
ATOM     99  OE1 GLU X   5      80.914  -2.130  55.256  0.00  0.00           O
ATOM    100  OE2 GLU X   5      82.364  -3.003  53.854  0.00  0.00           O
ATOM    101  C   GLU X   5      86.197  -3.958  57.238  0.00  0.00           C
ATOM    102  O   GLU X   5      86.841  -4.380  56.285  0.00  0.00           O
ATOM    103  N   LEU X   6      86.153  -4.629  58.441  0.00  0.00           N
ATOM    104  HN  LEU X   6      85.799  -4.150  59.240  0.00  0.00           H
ATOM    105  CA  LEU X   6      87.083  -5.740  58.840  0.00  0.00           C
ATOM    106  HA  LEU X   6      87.786  -5.965  58.051  0.00  0.00           H
ATOM    107  CB  LEU X   6      87.956  -5.423  60.137  0.00  0.00           C
ATOM    108  HB1 LEU X   6      87.448  -5.280  61.115  0.00  0.00           H
ATOM    109  HB2 LEU X   6      88.608  -6.304  60.322  0.00  0.00           H
ATOM    110  CG  LEU X   6      88.897  -4.160  59.989  0.00  0.00           C
ATOM    111  HG  LEU X   6      88.846  -3.821  58.932  0.00  0.00           H
ATOM    112  CD1 LEU X   6      88.371  -3.040  60.895  0.00  0.00           C
ATOM    113 HD11 LEU X   6      88.629  -3.043  61.976  0.00  0.00           H
ATOM    114 HD12 LEU X   6      88.743  -2.027  60.630  0.00  0.00           H
ATOM    115 HD13 LEU X   6      87.268  -2.944  60.807  0.00  0.00           H
ATOM    116  CD2 LEU X   6      90.390  -4.467  60.371  0.00  0.00           C
ATOM    117 HD21 LEU X   6      90.922  -5.187  59.713  0.00  0.00           H
ATOM    118 HD22 LEU X   6      91.057  -3.598  60.186  0.00  0.00           H
ATOM    119 HD23 LEU X   6      90.574  -4.874  61.388  0.00  0.00           H
ATOM    120  C   LEU X   6      86.402  -7.063  59.117  0.00  0.00           C
ATOM    121  O   LEU X   6      86.951  -7.930  59.790  0.00  0.00           O
ATOM    122  N   ARG X   7      85.143  -7.230  58.694  0.00  0.00           N
ATOM    123  HN  ARG X   7      84.623  -6.495  58.265  0.00  0.00           H
ATOM    124  CA  ARG X   7      84.402  -8.468  58.879  0.00  0.00           C
ATOM    125  HA  ARG X   7      84.718  -8.862  59.834  0.00  0.00           H
ATOM    126  CB  ARG X   7      82.863  -8.176  58.840  0.00  0.00           C
ATOM    127  HB1 ARG X   7      82.168  -8.833  59.406  0.00  0.00           H
ATOM    128  HB2 ARG X   7      82.748  -7.240  59.427  0.00  0.00           H
ATOM    129  CG  ARG X   7      82.293  -7.849  57.450  0.00  0.00           C
ATOM    130  HG1 ARG X   7      83.022  -7.188  56.933  0.00  0.00           H
ATOM    131  HG2 ARG X   7      82.037  -8.734  56.830  0.00  0.00           H
ATOM    132  CD  ARG X   7      80.966  -7.072  57.656  0.00  0.00           C
ATOM    133  HD1 ARG X   7      80.255  -7.662  58.273  0.00  0.00           H
ATOM    134  HD2 ARG X   7      81.217  -6.109  58.149  0.00  0.00           H
ATOM    135  NE  ARG X   7      80.305  -6.667  56.388  0.00  0.00           N
ATOM    136  HE  ARG X   7      80.231  -7.358  55.669  0.00  0.00           H
ATOM    137  CZ  ARG X   7      80.203  -5.436  55.947  0.00  0.00           C
ATOM    138  NH1 ARG X   7      80.532  -4.346  56.602  0.00  0.00           N
ATOM    139 HH11 ARG X   7      80.309  -4.301  57.576  0.00  0.00           H
ATOM    140 HH12 ARG X   7      80.462  -3.506  56.064  0.00  0.00           H
ATOM    141  NH2 ARG X   7      79.778  -5.322  54.694  0.00  0.00           N
ATOM    142 HH21 ARG X   7      79.831  -4.435  54.235  0.00  0.00           H
ATOM    143 HH22 ARG X   7      79.467  -6.151  54.229  0.00  0.00           H
ATOM    144  C   ARG X   7      84.700  -9.466  57.818  0.00  0.00           C
ATOM    145  O   ARG X   7      85.180  -9.133  56.732  0.00  0.00           O
ATOM    146  N   LEU X   8      84.387 -10.754  58.025  0.00  0.00           N
ATOM    147  HN  LEU X   8      84.059 -10.954  58.945  0.00  0.00           H
ATOM    148  CA  LEU X   8      84.417 -11.747  56.984  0.00  0.00           C
ATOM    149  HA  LEU X   8      84.786 -11.373  56.040  0.00  0.00           H
ATOM    150  CB  LEU X   8      85.321 -12.904  57.457  0.00  0.00           C
ATOM    151  HB1 LEU X   8      84.965 -13.393  58.389  0.00  0.00           H
ATOM    152  HB2 LEU X   8      85.237 -13.703  56.690  0.00  0.00           H
ATOM    153  CG  LEU X   8      86.804 -12.625  57.810  0.00  0.00           C
ATOM    154  HG  LEU X   8      86.825 -11.817  58.572  0.00  0.00           H
ATOM    155  CD1 LEU X   8      87.372 -13.855  58.451  0.00  0.00           C
ATOM    156 HD11 LEU X   8      87.101 -14.792  57.919  0.00  0.00           H
ATOM    157 HD12 LEU X   8      88.474 -13.780  58.572  0.00  0.00           H
ATOM    158 HD13 LEU X   8      86.869 -13.947  59.437  0.00  0.00           H
ATOM    159  CD2 LEU X   8      87.531 -12.055  56.560  0.00  0.00           C
ATOM    160 HD21 LEU X   8      88.535 -11.739  56.916  0.00  0.00           H
ATOM    161 HD22 LEU X   8      87.577 -12.821  55.756  0.00  0.00           H
ATOM    162 HD23 LEU X   8      87.049 -11.156  56.121  0.00  0.00           H
ATOM    163  C   LEU X   8      83.115 -12.320  56.737  0.00  0.00           C
ATOM    164  O   LEU X   8      82.770 -12.889  55.719  0.00  0.00           O
ATOM    165  N   HSD X   9      82.186 -11.999  57.662  0.00  0.00           N
ATOM    166  HN  HSD X   9      82.473 -11.604  58.532  0.00  0.00           H
ATOM    167  CA  HSD X   9      80.766 -12.407  57.464  0.00  0.00           C
ATOM    168  HA  HSD X   9      80.745 -13.237  56.774  0.00  0.00           H
ATOM    169  CB  HSD X   9      80.173 -12.790  58.810  0.00  0.00           C
ATOM    170  HB1 HSD X   9      80.188 -11.898  59.472  0.00  0.00           H
ATOM    171  HB2 HSD X   9      79.123 -13.110  58.643  0.00  0.00           H
ATOM    172  ND1 HSD X   9      81.676 -13.735  60.485  0.00  0.00           N
ATOM    173  HD1 HSD X   9      81.954 -12.872  60.907  0.00  0.00           H
ATOM    174  CG  HSD X   9      81.034 -13.932  59.367  0.00  0.00           C
ATOM    175  CE1 HSD X   9      82.038 -14.932  60.938  0.00  0.00           C
ATOM    176  HE1 HSD X   9      82.833 -15.039  61.677  0.00  0.00           H
ATOM    177  NE2 HSD X   9      81.706 -15.921  60.128  0.00  0.00           N
ATOM    178  CD2 HSD X   9      81.030 -15.255  59.086  0.00  0.00           C
ATOM    179  HD2 HSD X   9      80.565 -15.794  58.270  0.00  0.00           H
ATOM    180  C   HSD X   9      79.963 -11.192  56.926  0.00  0.00           C
ATOM    181  O   HSD X   9      79.999 -10.114  57.500  0.00  0.00           O
ATOM    182  N   ASP X  10      79.353 -11.417  55.763  0.00  0.00           N
ATOM    183  HN  ASP X  10      79.379 -12.255  55.222  0.00  0.00           H
ATOM    184  CA  ASP X  10      78.676 -10.363  55.035  0.00  0.00           C
ATOM    185  HA  ASP X  10      78.000 -10.848  54.347  0.00  0.00           H
ATOM    186  CB  ASP X  10      77.699  -9.559  55.899  0.00  0.00           C
ATOM    187  HB1 ASP X  10      77.135 -10.187  56.621  0.00  0.00           H
ATOM    188  HB2 ASP X  10      78.154  -8.797  56.568  0.00  0.00           H
ATOM    189  CG  ASP X  10      76.708  -8.745  55.181  0.00  0.00           C
ATOM    190  OD1 ASP X  10      75.868  -8.102  55.854  0.00  0.00           O
ATOM    191  OD2 ASP X  10      76.549  -8.858  53.918  0.00  0.00           O
ATOM    192  C   ASP X  10      79.732  -9.591  54.218  0.00  0.00           C
ATOM    193  O   ASP X  10      79.789  -8.350  54.175  0.00  0.00           O
ATOM    194  N   ASN X  11      80.611 -10.363  53.565  0.00  0.00           N
ATOM    195  HN  ASN X  11      80.581 -11.359  53.517  0.00  0.00           H
ATOM    196  CA  ASN X  11      81.811  -9.799  52.961  0.00  0.00           C
ATOM    197  HA  ASN X  11      81.755  -8.720  52.963  0.00  0.00           H
ATOM    198  CB  ASN X  11      83.135 -10.264  53.590  0.00  0.00           C
ATOM    199  HB1 ASN X  11      83.061 -10.341  54.696  0.00  0.00           H
ATOM    200  HB2 ASN X  11      83.248 -11.336  53.320  0.00  0.00           H
ATOM    201  CG  ASN X  11      84.271  -9.419  53.038  0.00  0.00           C
ATOM    202  OD1 ASN X  11      84.345  -9.060  51.857  0.00  0.00           O
ATOM    203  ND2 ASN X  11      85.135  -8.959  53.914  0.00  0.00           N
ATOM    204 HD21 ASN X  11      85.857  -8.376  53.541  0.00  0.00           H
ATOM    205 HD22 ASN X  11      85.122  -9.348  54.835  0.00  0.00           H
ATOM    206  C   ASN X  11      81.733 -10.190  51.480  0.00  0.00           C
ATOM    207  O   ASN X  11      82.529 -11.031  51.061  0.00  0.00           O
ATOM    208  N   PRO X  12      80.988  -9.634  50.570  0.00  0.00           N
ATOM    209  CD  PRO X  12      80.193  -8.379  50.713  0.00  0.00           C
ATOM    210  HD1 PRO X  12      80.759  -7.519  51.131  0.00  0.00           H
ATOM    211  HD2 PRO X  12      79.254  -8.576  51.273  0.00  0.00           H
ATOM    212  CA  PRO X  12      80.980 -10.108  49.138  0.00  0.00           C
ATOM    213  HA  PRO X  12      80.979 -11.186  49.206  0.00  0.00           H
ATOM    214  CB  PRO X  12      79.928  -9.262  48.425  0.00  0.00           C
ATOM    215  HB1 PRO X  12      78.961  -9.800  48.320  0.00  0.00           H
ATOM    216  HB2 PRO X  12      80.242  -8.946  47.408  0.00  0.00           H
ATOM    217  CG  PRO X  12      79.836  -7.974  49.277  0.00  0.00           C
ATOM    218  HG1 PRO X  12      78.823  -7.517  49.284  0.00  0.00           H
ATOM    219  HG2 PRO X  12      80.598  -7.240  48.938  0.00  0.00           H
ATOM    220  C   PRO X  12      82.310  -9.897  48.438  0.00  0.00           C
ATOM    221  O   PRO X  12      82.665 -10.571  47.437  0.00  0.00           O
ATOM    222  N   VAL X  13      83.060  -8.871  48.907  0.00  0.00           N
ATOM    223  HN  VAL X  13      82.684  -8.304  49.635  0.00  0.00           H
ATOM    224  CA  VAL X  13      84.283  -8.488  48.385  0.00  0.00           C
ATOM    225  HA  VAL X  13      84.196  -8.317  47.322  0.00  0.00           H
ATOM    226  CB  VAL X  13      84.693  -7.184  48.961  0.00  0.00           C
ATOM    227  HB  VAL X  13      84.619  -7.188  50.069  0.00  0.00           H
ATOM    228  CG1 VAL X  13      86.167  -6.803  48.650  0.00  0.00           C
ATOM    229 HG11 VAL X  13      86.424  -5.765  48.950  0.00  0.00           H
ATOM    230 HG12 VAL X  13      86.959  -7.319  49.233  0.00  0.00           H
ATOM    231 HG13 VAL X  13      86.317  -6.869  47.551  0.00  0.00           H
ATOM    232  CG2 VAL X  13      83.838  -6.025  48.462  0.00  0.00           C
ATOM    233 HG21 VAL X  13      82.779  -6.072  48.795  0.00  0.00           H
ATOM    234 HG22 VAL X  13      84.148  -5.082  48.962  0.00  0.00           H
ATOM    235 HG23 VAL X  13      83.817  -5.757  47.384  0.00  0.00           H
ATOM    236  C   VAL X  13      85.348  -9.597  48.386  0.00  0.00           C
ATOM    237  O   VAL X  13      86.013  -9.873  47.381  0.00  0.00           O
ATOM    238  N   LEU X  14      85.516 -10.193  49.548  0.00  0.00           N
ATOM    239  HN  LEU X  14      84.827 -10.042  50.252  0.00  0.00           H
ATOM    240  CA  LEU X  14      86.460 -11.276  49.746  0.00  0.00           C
ATOM    241  HA  LEU X  14      87.350 -11.061  49.174  0.00  0.00           H
ATOM    242  CB  LEU X  14      86.846 -11.360  51.239  0.00  0.00           C
ATOM    243  HB1 LEU X  14      87.131 -10.385  51.688  0.00  0.00           H
ATOM    244  HB2 LEU X  14      85.851 -11.617  51.662  0.00  0.00           H
ATOM    245  CG  LEU X  14      87.813 -12.515  51.568  0.00  0.00           C
ATOM    246  HG  LEU X  14      87.520 -13.513  51.178  0.00  0.00           H
ATOM    247  CD1 LEU X  14      89.199 -12.267  50.835  0.00  0.00           C
ATOM    248 HD11 LEU X  14      89.064 -12.207  49.734  0.00  0.00           H
ATOM    249 HD12 LEU X  14      89.691 -11.281  50.971  0.00  0.00           H
ATOM    250 HD13 LEU X  14      89.854 -13.157  50.952  0.00  0.00           H
ATOM    251  CD2 LEU X  14      87.977 -12.436  53.047  0.00  0.00           C
ATOM    252 HD21 LEU X  14      88.566 -11.555  53.380  0.00  0.00           H
ATOM    253 HD22 LEU X  14      86.974 -12.456  53.524  0.00  0.00           H
ATOM    254 HD23 LEU X  14      88.443 -13.304  53.561  0.00  0.00           H
ATOM    255  C   LEU X  14      85.863 -12.598  49.202  0.00  0.00           C
ATOM    256  O   LEU X  14      86.626 -13.366  48.665  0.00  0.00           O
ATOM    257  N   LEU X  15      84.540 -12.838  49.223  0.00  0.00           N
ATOM    258  HN  LEU X  15      83.868 -12.253  49.670  0.00  0.00           H
ATOM    259  CA  LEU X  15      84.009 -13.995  48.508  0.00  0.00           C
ATOM    260  HA  LEU X  15      84.457 -14.946  48.753  0.00  0.00           H
ATOM    261  CB  LEU X  15      82.551 -14.134  48.753  0.00  0.00           C
ATOM    262  HB1 LEU X  15      82.367 -14.089  49.848  0.00  0.00           H
ATOM    263  HB2 LEU X  15      82.143 -13.140  48.470  0.00  0.00           H
ATOM    264  CG  LEU X  15      81.730 -15.295  48.170  0.00  0.00           C
ATOM    265  HG  LEU X  15      81.655 -15.198  47.066  0.00  0.00           H
ATOM    266  CD1 LEU X  15      82.298 -16.677  48.473  0.00  0.00           C
ATOM    267 HD11 LEU X  15      81.646 -17.506  48.124  0.00  0.00           H
ATOM    268 HD12 LEU X  15      83.332 -16.668  48.067  0.00  0.00           H
ATOM    269 HD13 LEU X  15      82.227 -16.778  49.577  0.00  0.00           H
ATOM    270  CD2 LEU X  15      80.245 -15.121  48.718  0.00  0.00           C
ATOM    271 HD21 LEU X  15      80.245 -15.333  49.809  0.00  0.00           H
ATOM    272 HD22 LEU X  15      79.907 -14.093  48.467  0.00  0.00           H
ATOM    273 HD23 LEU X  15      79.628 -15.906  48.230  0.00  0.00           H
ATOM    274  C   LEU X  15      84.149 -13.894  46.991  0.00  0.00           C
ATOM    275  O   LEU X  15      84.727 -14.828  46.388  0.00  0.00           O
ATOM    276  N   ALA X  16      83.922 -12.689  46.384  0.00  0.00           N
ATOM    277  HN  ALA X  16      83.601 -11.929  46.944  0.00  0.00           H
ATOM    278  CA  ALA X  16      84.161 -12.456  44.949  0.00  0.00           C
ATOM    279  HA  ALA X  16      83.628 -13.185  44.356  0.00  0.00           H
ATOM    280  CB  ALA X  16      83.743 -11.075  44.576  0.00  0.00           C
ATOM    281  HB1 ALA X  16      83.842 -10.858  43.491  0.00  0.00           H
ATOM    282  HB2 ALA X  16      82.667 -10.964  44.830  0.00  0.00           H
ATOM    283  HB3 ALA X  16      84.167 -10.298  45.247  0.00  0.00           H
ATOM    284  C   ALA X  16      85.613 -12.646  44.619  0.00  0.00           C
ATOM    285  O   ALA X  16      86.068 -13.195  43.628  0.00  0.00           O
ATOM    286  N   ALA X  17      86.457 -12.129  45.511  0.00  0.00           N
ATOM    287  HN  ALA X  17      86.150 -11.604  46.301  0.00  0.00           H
ATOM    288  CA  ALA X  17      87.844 -12.359  45.435  0.00  0.00           C
ATOM    289  HA  ALA X  17      88.050 -11.982  44.444  0.00  0.00           H
ATOM    290  CB  ALA X  17      88.579 -11.542  46.557  0.00  0.00           C
ATOM    291  HB1 ALA X  17      88.517 -10.449  46.368  0.00  0.00           H
ATOM    292  HB2 ALA X  17      88.220 -11.814  47.573  0.00  0.00           H
ATOM    293  HB3 ALA X  17      89.664 -11.774  46.503  0.00  0.00           H
ATOM    294  C   ALA X  17      88.339 -13.818  45.556  0.00  0.00           C
ATOM    295  O   ALA X  17      89.277 -14.151  44.890  0.00  0.00           O
ATOM    296  N   LEU X  18      87.800 -14.694  46.437  0.00  0.00           N
ATOM    297  HN  LEU X  18      87.347 -14.219  47.188  0.00  0.00           H
ATOM    298  CA  LEU X  18      88.048 -16.112  46.449  0.00  0.00           C
ATOM    299  HA  LEU X  18      89.124 -16.210  46.436  0.00  0.00           H
ATOM    300  CB  LEU X  18      87.318 -16.761  47.669  0.00  0.00           C
ATOM    301  HB1 LEU X  18      86.340 -16.279  47.884  0.00  0.00           H
ATOM    302  HB2 LEU X  18      87.274 -17.868  47.586  0.00  0.00           H
ATOM    303  CG  LEU X  18      88.188 -16.466  48.997  0.00  0.00           C
ATOM    304  HG  LEU X  18      88.366 -15.382  49.160  0.00  0.00           H
ATOM    305  CD1 LEU X  18      87.197 -16.817  50.131  0.00  0.00           C
ATOM    306 HD11 LEU X  18      86.953 -17.901  50.098  0.00  0.00           H
ATOM    307 HD12 LEU X  18      87.628 -16.591  51.130  0.00  0.00           H
ATOM    308 HD13 LEU X  18      86.294 -16.193  49.956  0.00  0.00           H
ATOM    309  CD2 LEU X  18      89.457 -17.358  49.021  0.00  0.00           C
ATOM    310 HD21 LEU X  18      90.111 -17.014  48.192  0.00  0.00           H
ATOM    311 HD22 LEU X  18      89.960 -17.218  50.002  0.00  0.00           H
ATOM    312 HD23 LEU X  18      89.066 -18.396  48.969  0.00  0.00           H
ATOM    313  C   LEU X  18      87.621 -16.839  45.139  0.00  0.00           C
ATOM    314  O   LEU X  18      88.323 -17.732  44.676  0.00  0.00           O
ATOM    315  N   GLN X  19      86.455 -16.593  44.556  0.00  0.00           N
ATOM    316  HN  GLN X  19      85.880 -15.851  44.893  0.00  0.00           H
ATOM    317  CA  GLN X  19      85.899 -17.284  43.442  0.00  0.00           C
ATOM    318  HA  GLN X  19      86.145 -18.316  43.642  0.00  0.00           H
ATOM    319  CB  GLN X  19      84.360 -17.037  43.210  0.00  0.00           C
ATOM    320  HB1 GLN X  19      84.232 -16.012  42.799  0.00  0.00           H
ATOM    321  HB2 GLN X  19      83.997 -17.710  42.405  0.00  0.00           H
ATOM    322  CG  GLN X  19      83.513 -17.229  44.470  0.00  0.00           C
ATOM    323  HG1 GLN X  19      83.930 -16.679  45.340  0.00  0.00           H
ATOM    324  HG2 GLN X  19      82.506 -16.898  44.135  0.00  0.00           H
ATOM    325  CD  GLN X  19      83.491 -18.618  44.961  0.00  0.00           C
ATOM    326  OE1 GLN X  19      84.395 -19.365  44.541  0.00  0.00           O
ATOM    327  NE2 GLN X  19      82.723 -19.026  46.015  0.00  0.00           N
ATOM    328 HE21 GLN X  19      83.007 -19.859  46.489  0.00  0.00           H
ATOM    329 HE22 GLN X  19      81.939 -18.466  46.285  0.00  0.00           H
ATOM    330  C   GLN X  19      86.601 -16.758  42.199  0.00  0.00           C
ATOM    331  O   GLN X  19      86.721 -17.542  41.231  0.00  0.00           O
ATOM    332  N   SER X  20      87.072 -15.464  42.229  0.00  0.00           N
ATOM    333  HN  SER X  20      86.636 -14.823  42.855  0.00  0.00           H
ATOM    334  CA  SER X  20      87.681 -14.901  40.987  0.00  0.00           C
ATOM    335  HA  SER X  20      87.189 -15.348  40.135  0.00  0.00           H
ATOM    336  CB  SER X  20      87.492 -13.376  40.849  0.00  0.00           C
ATOM    337  HB1 SER X  20      87.937 -12.921  41.760  0.00  0.00           H
ATOM    338  HB2 SER X  20      87.885 -12.895  39.928  0.00  0.00           H
ATOM    339  OG  SER X  20      86.098 -13.010  40.761  0.00  0.00           O
ATOM    340  HG1 SER X  20      85.707 -13.181  41.621  0.00  0.00           H
ATOM    341  C   SER X  20      89.141 -15.072  40.738  0.00  0.00           C
ATOM    342  O   SER X  20      89.585 -14.772  39.570  0.00  0.00           O
ATOM    343  N   SER X  21      89.962 -15.403  41.773  0.00  0.00           N
ATOM    344  HN  SER X  21      89.518 -15.625  42.637  0.00  0.00           H
ATOM    345  CA  SER X  21      91.415 -15.278  41.679  0.00  0.00           C
ATOM    346  HA  SER X  21      91.635 -14.802  40.735  0.00  0.00           H
ATOM    347  CB  SER X  21      91.970 -14.550  42.939  0.00  0.00           C
ATOM    348  HB1 SER X  21      91.929 -15.201  43.838  0.00  0.00           H
ATOM    349  HB2 SER X  21      93.028 -14.277  42.739  0.00  0.00           H
ATOM    350  OG  SER X  21      91.204 -13.416  43.348  0.00  0.00           O
ATOM    351  HG1 SER X  21      90.366 -13.746  43.680  0.00  0.00           H
ATOM    352  C   SER X  21      92.117 -16.634  41.645  0.00  0.00           C
ATOM    353  O   SER X  21      91.672 -17.629  42.238  0.00  0.00           O
ATOM    354  N   GLU X  22      93.207 -16.691  40.919  0.00  0.00           N
ATOM    355  HN  GLU X  22      93.443 -15.956  40.287  0.00  0.00           H
ATOM    356  CA  GLU X  22      93.887 -17.992  40.812  0.00  0.00           C
ATOM    357  HA  GLU X  22      93.212 -18.819  40.649  0.00  0.00           H
ATOM    358  CB  GLU X  22      94.859 -17.949  39.554  0.00  0.00           C
ATOM    359  HB1 GLU X  22      95.653 -17.211  39.798  0.00  0.00           H
ATOM    360  HB2 GLU X  22      95.295 -18.967  39.467  0.00  0.00           H
ATOM    361  CG  GLU X  22      94.024 -17.563  38.340  0.00  0.00           C
ATOM    362  HG1 GLU X  22      93.041 -18.074  38.419  0.00  0.00           H
ATOM    363  HG2 GLU X  22      93.795 -16.476  38.371  0.00  0.00           H
ATOM    364  CD  GLU X  22      94.631 -17.925  36.993  0.00  0.00           C
ATOM    365  OE1 GLU X  22      94.895 -19.159  36.888  0.00  0.00           O
ATOM    366  OE2 GLU X  22      95.002 -17.054  36.178  0.00  0.00           O
ATOM    367  C   GLU X  22      94.771 -18.353  41.979  0.00  0.00           C
ATOM    368  O   GLU X  22      94.983 -19.477  42.383  0.00  0.00           O
ATOM    369  N   ALA X  23      95.307 -17.298  42.674  0.00  0.00           N
ATOM    370  HN  ALA X  23      95.145 -16.409  42.253  0.00  0.00           H
ATOM    371  CA  ALA X  23      95.809 -17.195  44.044  0.00  0.00           C
ATOM    372  HA  ALA X  23      95.182 -17.887  44.588  0.00  0.00           H
ATOM    373  CB  ALA X  23      97.317 -17.350  44.032  0.00  0.00           C
ATOM    374  HB1 ALA X  23      97.758 -17.059  45.009  0.00  0.00           H
ATOM    375  HB2 ALA X  23      97.544 -18.420  43.840  0.00  0.00           H
ATOM    376  HB3 ALA X  23      97.737 -16.799  43.163  0.00  0.00           H
ATOM    377  C   ALA X  23      95.491 -15.882  44.584  0.00  0.00           C
ATOM    378  O   ALA X  23      95.386 -14.843  43.926  0.00  0.00           O
ATOM    379  N   LEU X  24      95.104 -15.915  45.885  0.00  0.00           N
ATOM    380  HN  LEU X  24      95.188 -16.799  46.338  0.00  0.00           H
ATOM    381  CA  LEU X  24      94.228 -14.893  46.576  0.00  0.00           C
ATOM    382  HA  LEU X  24      93.433 -14.761  45.857  0.00  0.00           H
ATOM    383  CB  LEU X  24      93.854 -15.394  48.018  0.00  0.00           C
ATOM    384  HB1 LEU X  24      93.262 -16.334  48.010  0.00  0.00           H
ATOM    385  HB2 LEU X  24      94.817 -15.717  48.469  0.00  0.00           H
ATOM    386  CG  LEU X  24      93.025 -14.400  48.810  0.00  0.00           C
ATOM    387  HG  LEU X  24      93.536 -13.425  48.962  0.00  0.00           H
ATOM    388  CD1 LEU X  24      91.677 -13.952  48.145  0.00  0.00           C
ATOM    389 HD11 LEU X  24      91.307 -13.032  48.647  0.00  0.00           H
ATOM    390 HD12 LEU X  24      92.041 -13.634  47.145  0.00  0.00           H
ATOM    391 HD13 LEU X  24      90.870 -14.708  48.039  0.00  0.00           H
ATOM    392  CD2 LEU X  24      92.609 -15.196  50.132  0.00  0.00           C
ATOM    393 HD21 LEU X  24      93.499 -15.356  50.778  0.00  0.00           H
ATOM    394 HD22 LEU X  24      91.878 -14.632  50.750  0.00  0.00           H
ATOM    395 HD23 LEU X  24      92.171 -16.175  49.841  0.00  0.00           H
ATOM    396  C   LEU X  24      94.959 -13.587  46.806  0.00  0.00           C
ATOM    397  O   LEU X  24      94.547 -12.583  46.237  0.00  0.00           O
ATOM    398  N   TYR X  25      96.148 -13.555  47.526  0.00  0.00           N
ATOM    399  HN  TYR X  25      96.566 -14.456  47.605  0.00  0.00           H
ATOM    400  CA  TYR X  25      96.918 -12.397  47.998  0.00  0.00           C
ATOM    401  HA  TYR X  25      97.635 -12.883  48.644  0.00  0.00           H
ATOM    402  CB  TYR X  25      97.709 -11.779  46.871  0.00  0.00           C
ATOM    403  HB1 TYR X  25      97.086 -11.329  46.068  0.00  0.00           H
ATOM    404  HB2 TYR X  25      98.308 -10.908  47.211  0.00  0.00           H
ATOM    405  CG  TYR X  25      98.720 -12.771  46.386  0.00  0.00           C
ATOM    406  CD1 TYR X  25      99.719 -13.296  47.176  0.00  0.00           C
ATOM    407  HD1 TYR X  25      99.905 -12.901  48.164  0.00  0.00           H
ATOM    408  CE1 TYR X  25     100.495 -14.369  46.743  0.00  0.00           C
ATOM    409  HE1 TYR X  25     101.265 -14.899  47.283  0.00  0.00           H
ATOM    410  CZ  TYR X  25     100.241 -14.917  45.479  0.00  0.00           C
ATOM    411  OH  TYR X  25     100.964 -16.100  45.068  0.00  0.00           O
ATOM    412  HH  TYR X  25     100.779 -16.230  44.135  0.00  0.00           H
ATOM    413  CD2 TYR X  25      98.440 -13.372  45.136  0.00  0.00           C
ATOM    414  HD2 TYR X  25      97.611 -12.956  44.582  0.00  0.00           H
ATOM    415  CE2 TYR X  25      99.248 -14.403  44.668  0.00  0.00           C
ATOM    416  HE2 TYR X  25      99.024 -14.755  43.672  0.00  0.00           H
ATOM    417  C   TYR X  25      96.205 -11.316  48.775  0.00  0.00           C
ATOM    418  O   TYR X  25      96.097 -10.224  48.248  0.00  0.00           O
ATOM    419  N   PRO X  26      95.685 -11.520  50.008  0.00  0.00           N
ATOM    420  CD  PRO X  26      95.782 -12.670  50.844  0.00  0.00           C
ATOM    421  HD1 PRO X  26      96.858 -12.670  51.120  0.00  0.00           H
ATOM    422  HD2 PRO X  26      95.644 -13.535  50.161  0.00  0.00           H
ATOM    423  CA  PRO X  26      94.646 -10.621  50.475  0.00  0.00           C
ATOM    424  HA  PRO X  26      94.103 -10.249  49.619  0.00  0.00           H
ATOM    425  CB  PRO X  26      93.827 -11.464  51.463  0.00  0.00           C
ATOM    426  HB1 PRO X  26      93.072 -12.009  50.856  0.00  0.00           H
ATOM    427  HB2 PRO X  26      93.333 -10.827  52.228  0.00  0.00           H
ATOM    428  CG  PRO X  26      94.796 -12.429  51.996  0.00  0.00           C
ATOM    429  HG1 PRO X  26      94.173 -13.310  52.262  0.00  0.00           H
ATOM    430  HG2 PRO X  26      95.238 -12.043  52.939  0.00  0.00           H
ATOM    431  C   PRO X  26      95.250  -9.328  51.100  0.00  0.00           C
ATOM    432  O   PRO X  26      95.665  -9.304  52.265  0.00  0.00           O
ATOM    433  N   VAL X  27      95.206  -8.283  50.292  0.00  0.00           N
ATOM    434  HN  VAL X  27      94.883  -8.461  49.366  0.00  0.00           H
ATOM    435  CA  VAL X  27      95.627  -6.966  50.699  0.00  0.00           C
ATOM    436  HA  VAL X  27      96.434  -7.099  51.404  0.00  0.00           H
ATOM    437  CB  VAL X  27      95.999  -6.149  49.434  0.00  0.00           C
ATOM    438  HB  VAL X  27      95.121  -6.269  48.765  0.00  0.00           H
ATOM    439  CG1 VAL X  27      96.323  -4.659  49.555  0.00  0.00           C
ATOM    440 HG11 VAL X  27      96.995  -4.514  50.427  0.00  0.00           H
ATOM    441 HG12 VAL X  27      96.789  -4.225  48.645  0.00  0.00           H
ATOM    442 HG13 VAL X  27      95.422  -4.042  49.762  0.00  0.00           H
ATOM    443  CG2 VAL X  27      97.238  -6.779  48.744  0.00  0.00           C
ATOM    444 HG21 VAL X  27      97.031  -7.855  48.560  0.00  0.00           H
ATOM    445 HG22 VAL X  27      97.342  -6.268  47.763  0.00  0.00           H
ATOM    446 HG23 VAL X  27      98.175  -6.765  49.341  0.00  0.00           H
ATOM    447  C   VAL X  27      94.582  -6.066  51.413  0.00  0.00           C
ATOM    448  O   VAL X  27      93.514  -5.731  50.939  0.00  0.00           O
ATOM    449  N   TYR X  28      94.970  -5.614  52.689  0.00  0.00           N
ATOM    450  HN  TYR X  28      95.843  -5.910  53.067  0.00  0.00           H
ATOM    451  CA  TYR X  28      94.294  -4.528  53.370  0.00  0.00           C
ATOM    452  HA  TYR X  28      93.334  -4.363  52.903  0.00  0.00           H
ATOM    453  CB  TYR X  28      94.083  -4.873  54.842  0.00  0.00           C
ATOM    454  HB1 TYR X  28      93.572  -5.860  54.838  0.00  0.00           H
ATOM    455  HB2 TYR X  28      95.116  -4.930  55.247  0.00  0.00           H
ATOM    456  CG  TYR X  28      93.272  -3.867  55.611  0.00  0.00           C
ATOM    457  CD1 TYR X  28      92.066  -4.305  56.203  0.00  0.00           C
ATOM    458  HD1 TYR X  28      91.748  -5.300  55.932  0.00  0.00           H
ATOM    459  CE1 TYR X  28      91.195  -3.416  56.886  0.00  0.00           C
ATOM    460  HE1 TYR X  28      90.204  -3.715  57.194  0.00  0.00           H
ATOM    461  CZ  TYR X  28      91.620  -2.131  57.155  0.00  0.00           C
ATOM    462  OH  TYR X  28      90.712  -1.179  57.590  0.00  0.00           O
ATOM    463  HH  TYR X  28      89.948  -1.636  57.950  0.00  0.00           H
ATOM    464  CD2 TYR X  28      93.613  -2.550  55.868  0.00  0.00           C
ATOM    465  HD2 TYR X  28      94.487  -2.145  55.380  0.00  0.00           H
ATOM    466  CE2 TYR X  28      92.718  -1.638  56.510  0.00  0.00           C
ATOM    467  HE2 TYR X  28      92.914  -0.578  56.571  0.00  0.00           H
ATOM    468  C   TYR X  28      95.292  -3.352  53.251  0.00  0.00           C
ATOM    469  O   TYR X  28      96.438  -3.486  53.736  0.00  0.00           O
ATOM    470  N   ILE X  29      94.876  -2.212  52.595  0.00  0.00           N
ATOM    471  HN  ILE X  29      93.976  -2.125  52.174  0.00  0.00           H
ATOM    472  CA  ILE X  29      95.692  -0.960  52.595  0.00  0.00           C
ATOM    473  HA  ILE X  29      96.701  -1.309  52.754  0.00  0.00           H
ATOM    474  CB  ILE X  29      95.612   0.012  51.388  0.00  0.00           C
ATOM    475  HB  ILE X  29      96.046   1.015  51.585  0.00  0.00           H
ATOM    476  CG2 ILE X  29      96.309  -0.721  50.231  0.00  0.00           C
ATOM    477 HG21 ILE X  29      97.369  -1.007  50.400  0.00  0.00           H
ATOM    478 HG22 ILE X  29      95.636  -1.524  49.861  0.00  0.00           H
ATOM    479 HG23 ILE X  29      96.305  -0.075  49.328  0.00  0.00           H
ATOM    480  CG1 ILE X  29      94.148   0.221  51.026  0.00  0.00           C
ATOM    481 HG11 ILE X  29      93.667  -0.726  50.701  0.00  0.00           H
ATOM    482 HG12 ILE X  29      93.618   0.637  51.910  0.00  0.00           H
ATOM    483  CD  ILE X  29      93.966   1.258  49.920  0.00  0.00           C
ATOM    484  HD1 ILE X  29      92.890   1.363  49.663  0.00  0.00           H
ATOM    485  HD2 ILE X  29      94.204   2.265  50.325  0.00  0.00           H
ATOM    486  HD3 ILE X  29      94.550   1.054  48.997  0.00  0.00           H
ATOM    487  C   ILE X  29      95.405  -0.133  53.895  0.00  0.00           C
ATOM    488  O   ILE X  29      94.229   0.015  54.245  0.00  0.00           O
ATOM    489  N   LEU X  30      96.473   0.299  54.557  0.00  0.00           N
ATOM    490  HN  LEU X  30      97.397   0.139  54.217  0.00  0.00           H
ATOM    491  CA  LEU X  30      96.376   1.187  55.696  0.00  0.00           C
ATOM    492  HA  LEU X  30      95.548   1.852  55.497  0.00  0.00           H
ATOM    493  CB  LEU X  30      95.977   0.315  56.986  0.00  0.00           C
ATOM    494  HB1 LEU X  30      95.012  -0.138  56.672  0.00  0.00           H
ATOM    495  HB2 LEU X  30      96.749  -0.483  57.031  0.00  0.00           H
ATOM    496  CG  LEU X  30      95.945   1.073  58.294  0.00  0.00           C
ATOM    497  HG  LEU X  30      96.945   1.514  58.497  0.00  0.00           H
ATOM    498  CD1 LEU X  30      94.906   2.146  58.199  0.00  0.00           C
ATOM    499 HD11 LEU X  30      94.960   2.777  57.286  0.00  0.00           H
ATOM    500 HD12 LEU X  30      93.900   1.688  58.310  0.00  0.00           H
ATOM    501 HD13 LEU X  30      95.113   2.834  59.046  0.00  0.00           H
ATOM    502  CD2 LEU X  30      95.727   0.164  59.462  0.00  0.00           C
ATOM    503 HD21 LEU X  30      95.648   0.657  60.454  0.00  0.00           H
ATOM    504 HD22 LEU X  30      94.749  -0.360  59.423  0.00  0.00           H
ATOM    505 HD23 LEU X  30      96.475  -0.654  59.543  0.00  0.00           H
ATOM    506  C   LEU X  30      97.610   2.105  55.967  0.00  0.00           C
ATOM    507  O   LEU X  30      98.739   1.575  56.069  0.00  0.00           O
ATOM    508  N   ASP X  31      97.394   3.419  56.096  0.00  0.00           N
ATOM    509  HN  ASP X  31      96.491   3.785  55.881  0.00  0.00           H
ATOM    510  CA  ASP X  31      98.390   4.377  56.644  0.00  0.00           C
ATOM    511  HA  ASP X  31      99.241   3.872  57.075  0.00  0.00           H
ATOM    512  CB  ASP X  31      98.921   5.283  55.482  0.00  0.00           C
ATOM    513  HB1 ASP X  31      99.380   4.568  54.767  0.00  0.00           H
ATOM    514  HB2 ASP X  31      98.126   5.893  55.003  0.00  0.00           H
ATOM    515  CG  ASP X  31     100.121   6.122  55.942  0.00  0.00           C
ATOM    516  OD1 ASP X  31     100.430   7.197  55.285  0.00  0.00           O
ATOM    517  OD2 ASP X  31     100.814   5.756  56.939  0.00  0.00           O
ATOM    518  C   ASP X  31      97.844   5.239  57.816  0.00  0.00           C
ATOM    519  O   ASP X  31      96.907   6.013  57.724  0.00  0.00           O
ATOM    520  N   ARG X  32      98.619   5.213  58.925  0.00  0.00           N
ATOM    521  HN  ARG X  32      99.393   4.584  58.946  0.00  0.00           H
ATOM    522  CA  ARG X  32      98.418   5.943  60.094  0.00  0.00           C
ATOM    523  HA  ARG X  32      97.387   6.017  60.406  0.00  0.00           H
ATOM    524  CB  ARG X  32      99.216   5.465  61.310  0.00  0.00           C
ATOM    525  HB1 ARG X  32      98.966   4.384  61.371  0.00  0.00           H
ATOM    526  HB2 ARG X  32     100.311   5.521  61.130  0.00  0.00           H
ATOM    527  CG  ARG X  32      98.827   6.385  62.562  0.00  0.00           C
ATOM    528  HG1 ARG X  32      97.926   7.024  62.445  0.00  0.00           H
ATOM    529  HG2 ARG X  32      98.588   5.610  63.322  0.00  0.00           H
ATOM    530  CD  ARG X  32      99.894   7.348  63.043  0.00  0.00           C
ATOM    531  HD1 ARG X  32     100.868   6.837  63.195  0.00  0.00           H
ATOM    532  HD2 ARG X  32     100.030   8.117  62.253  0.00  0.00           H
ATOM    533  NE  ARG X  32      99.551   7.994  64.362  0.00  0.00           N
ATOM    534  HE  ARG X  32      99.284   7.353  65.081  0.00  0.00           H
ATOM    535  CZ  ARG X  32      99.540   9.363  64.573  0.00  0.00           C
ATOM    536  NH1 ARG X  32     100.115  10.183  63.748  0.00  0.00           N
ATOM    537 HH11 ARG X  32     100.188  11.160  63.947  0.00  0.00           H
ATOM    538 HH12 ARG X  32     100.707   9.807  63.035  0.00  0.00           H
ATOM    539  NH2 ARG X  32      99.050   9.835  65.710  0.00  0.00           N
ATOM    540 HH21 ARG X  32      98.802  10.803  65.673  0.00  0.00           H
ATOM    541 HH22 ARG X  32      98.489   9.194  66.234  0.00  0.00           H
ATOM    542  C   ARG X  32      98.725   7.430  59.749  0.00  0.00           C
ATOM    543  O   ARG X  32      98.165   8.303  60.372  0.00  0.00           O
ATOM    544  N   ALA X  33      99.692   7.778  58.866  0.00  0.00           N
ATOM    545  HN  ALA X  33     100.121   7.220  58.160  0.00  0.00           H
ATOM    546  CA  ALA X  33      99.968   9.174  58.552  0.00  0.00           C
ATOM    547  HA  ALA X  33      99.896   9.752  59.462  0.00  0.00           H
ATOM    548  CB  ALA X  33     101.361   9.298  58.069  0.00  0.00           C
ATOM    549  HB1 ALA X  33     102.038   8.818  58.807  0.00  0.00           H
ATOM    550  HB2 ALA X  33     101.511   8.817  57.079  0.00  0.00           H
ATOM    551  HB3 ALA X  33     101.638  10.364  57.921  0.00  0.00           H
ATOM    552  C   ALA X  33      98.894   9.686  57.676  0.00  0.00           C
ATOM    553  O   ALA X  33      98.204  10.597  58.127  0.00  0.00           O
ATOM    554  N   PHE X  34      98.632   9.114  56.498  0.00  0.00           N
ATOM    555  HN  PHE X  34      99.237   8.467  56.040  0.00  0.00           H
ATOM    556  CA  PHE X  34      97.372   9.371  55.681  0.00  0.00           C
ATOM    557  HA  PHE X  34      97.705  10.191  55.062  0.00  0.00           H
ATOM    558  CB  PHE X  34      97.062   8.142  54.726  0.00  0.00           C
ATOM    559  HB1 PHE X  34      98.067   8.035  54.265  0.00  0.00           H
ATOM    560  HB2 PHE X  34      96.858   7.241  55.343  0.00  0.00           H
ATOM    561  CG  PHE X  34      96.020   8.436  53.763  0.00  0.00           C
ATOM    562  CD1 PHE X  34      94.759   7.817  53.776  0.00  0.00           C
ATOM    563  HD1 PHE X  34      94.565   7.059  54.520  0.00  0.00           H
ATOM    564  CE1 PHE X  34      93.825   8.093  52.747  0.00  0.00           C
ATOM    565  HE1 PHE X  34      92.890   7.554  52.742  0.00  0.00           H
ATOM    566  CZ  PHE X  34      94.072   9.132  51.790  0.00  0.00           C
ATOM    567  HZ  PHE X  34      93.419   9.383  50.967  0.00  0.00           H
ATOM    568  CD2 PHE X  34      96.255   9.433  52.839  0.00  0.00           C
ATOM    569  HD2 PHE X  34      97.156  10.022  52.926  0.00  0.00           H
ATOM    570  CE2 PHE X  34      95.312   9.777  51.804  0.00  0.00           C
ATOM    571  HE2 PHE X  34      95.523  10.401  50.948  0.00  0.00           H
ATOM    572  C   PHE X  34      96.080   9.569  56.475  0.00  0.00           C
ATOM    573  O   PHE X  34      95.303  10.554  56.302  0.00  0.00           O
ATOM    574  N   LEU X  35      95.720   8.625  57.351  0.00  0.00           N
ATOM    575  HN  LEU X  35      96.193   7.778  57.579  0.00  0.00           H
ATOM    576  CA  LEU X  35      94.474   8.864  58.140  0.00  0.00           C
ATOM    577  HA  LEU X  35      93.681   9.153  57.466  0.00  0.00           H
ATOM    578  CB  LEU X  35      93.888   7.524  58.849  0.00  0.00           C
ATOM    579  HB1 LEU X  35      94.677   7.020  59.446  0.00  0.00           H
ATOM    580  HB2 LEU X  35      93.089   7.838  59.555  0.00  0.00           H
ATOM    581  CG  LEU X  35      93.316   6.627  57.725  0.00  0.00           C
ATOM    582  HG  LEU X  35      94.124   6.360  57.012  0.00  0.00           H
ATOM    583  CD1 LEU X  35      92.689   5.378  58.354  0.00  0.00           C
ATOM    584 HD11 LEU X  35      92.440   4.629  57.572  0.00  0.00           H
ATOM    585 HD12 LEU X  35      93.398   4.801  58.985  0.00  0.00           H
ATOM    586 HD13 LEU X  35      91.730   5.472  58.907  0.00  0.00           H
ATOM    587  CD2 LEU X  35      92.227   7.297  56.884  0.00  0.00           C
ATOM    588 HD21 LEU X  35      91.420   7.777  57.478  0.00  0.00           H
ATOM    589 HD22 LEU X  35      92.730   8.058  56.249  0.00  0.00           H
ATOM    590 HD23 LEU X  35      91.719   6.548  56.240  0.00  0.00           H
ATOM    591  C   LEU X  35      94.492   9.982  59.178  0.00  0.00           C
ATOM    592  O   LEU X  35      93.653  10.883  59.393  0.00  0.00           O
ATOM    593  N   THR X  36      95.621  10.213  59.928  0.00  0.00           N
ATOM    594  HN  THR X  36      96.429   9.665  59.724  0.00  0.00           H
ATOM    595  CA  THR X  36      95.814  11.273  60.932  0.00  0.00           C
ATOM    596  HA  THR X  36      94.864  11.500  61.392  0.00  0.00           H
ATOM    597  CB  THR X  36      96.855  11.074  61.955  0.00  0.00           C
ATOM    598  HB  THR X  36      96.773  11.986  62.584  0.00  0.00           H
ATOM    599  OG1 THR X  36      98.089  10.802  61.359  0.00  0.00           O
ATOM    600  HG1 THR X  36      98.122   9.917  60.990  0.00  0.00           H
ATOM    601  CG2 THR X  36      96.367   9.836  62.813  0.00  0.00           C
ATOM    602 HG21 THR X  36      96.554   8.861  62.313  0.00  0.00           H
ATOM    603 HG22 THR X  36      97.015   9.754  63.712  0.00  0.00           H
ATOM    604 HG23 THR X  36      95.276   9.807  63.020  0.00  0.00           H
ATOM    605  C   THR X  36      95.902  12.557  60.183  0.00  0.00           C
ATOM    606  O   THR X  36      95.551  13.608  60.697  0.00  0.00           O
ATOM    607  N   SER X  37      96.418  12.577  58.899  0.00  0.00           N
ATOM    608  HN  SER X  37      96.907  11.754  58.623  0.00  0.00           H
ATOM    609  CA  SER X  37      96.533  13.683  57.981  0.00  0.00           C
ATOM    610  HA  SER X  37      96.783  14.552  58.572  0.00  0.00           H
ATOM    611  CB  SER X  37      97.561  13.540  56.877  0.00  0.00           C
ATOM    612  HB1 SER X  37      97.321  12.565  56.402  0.00  0.00           H
ATOM    613  HB2 SER X  37      97.553  14.360  56.128  0.00  0.00           H
ATOM    614  OG  SER X  37      98.853  13.669  57.429  0.00  0.00           O
ATOM    615  HG1 SER X  37      98.941  14.589  57.690  0.00  0.00           H
ATOM    616  C   SER X  37      95.172  13.943  57.375  0.00  0.00           C
ATOM    617  O   SER X  37      95.044  15.066  56.929  0.00  0.00           O
ATOM    618  N   SER X  38      94.212  12.994  57.334  0.00  0.00           N
ATOM    619  HN  SER X  38      94.381  12.083  57.703  0.00  0.00           H
ATOM    620  CA  SER X  38      92.880  13.259  56.802  0.00  0.00           C
ATOM    621  HA  SER X  38      93.116  14.133  56.213  0.00  0.00           H
ATOM    622  CB  SER X  38      92.383  12.007  55.961  0.00  0.00           C
ATOM    623  HB1 SER X  38      92.203  11.086  56.556  0.00  0.00           H
ATOM    624  HB2 SER X  38      91.398  12.257  55.512  0.00  0.00           H
ATOM    625  OG  SER X  38      93.276  11.728  54.887  0.00  0.00           O
ATOM    626  HG1 SER X  38      94.030  11.392  55.378  0.00  0.00           H
ATOM    627  C   SER X  38      91.842  13.686  57.840  0.00  0.00           C
ATOM    628  O   SER X  38      90.802  14.308  57.585  0.00  0.00           O
ATOM    629  N   MET X  39      91.980  13.179  59.071  0.00  0.00           N
ATOM    630  HN  MET X  39      92.712  12.552  59.328  0.00  0.00           H
ATOM    631  CA  MET X  39      90.817  13.017  59.926  0.00  0.00           C
ATOM    632  HA  MET X  39      90.278  13.953  59.914  0.00  0.00           H
ATOM    633  CB  MET X  39      89.860  11.878  59.461  0.00  0.00           C
ATOM    634  HB1 MET X  39      89.015  11.613  60.132  0.00  0.00           H
ATOM    635  HB2 MET X  39      89.450  12.275  58.508  0.00  0.00           H
ATOM    636  CG  MET X  39      90.533  10.558  59.254  0.00  0.00           C
ATOM    637  HG1 MET X  39      91.055  10.684  58.282  0.00  0.00           H
ATOM    638  HG2 MET X  39      91.268  10.357  60.063  0.00  0.00           H
ATOM    639  SD  MET X  39      89.418   9.079  59.103  0.00  0.00           S
ATOM    640  CE  MET X  39      88.810   9.506  57.477  0.00  0.00           C
ATOM    641  HE1 MET X  39      88.503  10.572  57.432  0.00  0.00           H
ATOM    642  HE2 MET X  39      89.703   9.289  56.851  0.00  0.00           H
ATOM    643  HE3 MET X  39      88.079   8.844  56.964  0.00  0.00           H
ATOM    644  C   MET X  39      91.260  12.908  61.361  0.00  0.00           C
ATOM    645  O   MET X  39      92.419  12.583  61.660  0.00  0.00           O
ATOM    646  N   HSD X  40      90.425  13.236  62.329  0.00  0.00           N
ATOM    647  HN  HSD X  40      89.478  13.403  62.064  0.00  0.00           H
ATOM    648  CA  HSD X  40      90.842  13.524  63.699  0.00  0.00           C
ATOM    649  HA  HSD X  40      91.612  14.280  63.719  0.00  0.00           H
ATOM    650  CB  HSD X  40      89.737  14.221  64.608  0.00  0.00           C
ATOM    651  HB1 HSD X  40      88.732  13.746  64.616  0.00  0.00           H
ATOM    652  HB2 HSD X  40      90.024  14.165  65.680  0.00  0.00           H
ATOM    653  ND1 HSD X  40      88.315  15.882  63.376  0.00  0.00           N
ATOM    654  HD1 HSD X  40      87.782  15.059  63.184  0.00  0.00           H
ATOM    655  CG  HSD X  40      89.334  15.664  64.186  0.00  0.00           C
ATOM    656  CE1 HSD X  40      88.101  17.251  63.372  0.00  0.00           C
ATOM    657  HE1 HSD X  40      87.408  17.778  62.717  0.00  0.00           H
ATOM    658  NE2 HSD X  40      88.943  17.880  64.199  0.00  0.00           N
ATOM    659  CD2 HSD X  40      89.725  16.878  64.754  0.00  0.00           C
ATOM    660  HD2 HSD X  40      90.434  17.152  65.527  0.00  0.00           H
ATOM    661  C   HSD X  40      91.214  12.298  64.506  0.00  0.00           C
ATOM    662  O   HSD X  40      91.940  12.476  65.479  0.00  0.00           O
ATOM    663  N   ILE X  41      90.865  11.060  64.061  0.00  0.00           N
ATOM    664  HN  ILE X  41      90.277  10.931  63.266  0.00  0.00           H
ATOM    665  CA  ILE X  41      91.277   9.745  64.562  0.00  0.00           C
ATOM    666  HA  ILE X  41      90.571   9.371  65.289  0.00  0.00           H
ATOM    667  CB  ILE X  41      91.351   8.700  63.442  0.00  0.00           C
ATOM    668  HB  ILE X  41      90.491   8.852  62.756  0.00  0.00           H
ATOM    669  CG2 ILE X  41      92.600   8.980  62.605  0.00  0.00           C
ATOM    670 HG21 ILE X  41      92.688  10.064  62.379  0.00  0.00           H
ATOM    671 HG22 ILE X  41      93.564   8.645  63.044  0.00  0.00           H
ATOM    672 HG23 ILE X  41      92.555   8.479  61.614  0.00  0.00           H
ATOM    673  CG1 ILE X  41      91.449   7.251  63.916  0.00  0.00           C
ATOM    674 HG11 ILE X  41      92.288   7.148  64.636  0.00  0.00           H
ATOM    675 HG12 ILE X  41      90.505   7.168  64.496  0.00  0.00           H
ATOM    676  CD  ILE X  41      91.340   6.258  62.786  0.00  0.00           C
ATOM    677  HD1 ILE X  41      91.410   5.216  63.165  0.00  0.00           H
ATOM    678  HD2 ILE X  41      90.403   6.234  62.189  0.00  0.00           H
ATOM    679  HD3 ILE X  41      92.157   6.398  62.047  0.00  0.00           H
ATOM    680  C   ILE X  41      92.584   9.623  65.478  0.00  0.00           C
ATOM    681  O   ILE X  41      93.702   9.986  65.192  0.00  0.00           O
ATOM    682  N   GLY X  42      92.333   9.179  66.689  0.00  0.00           N
ATOM    683  HN  GLY X  42      91.423   8.886  66.974  0.00  0.00           H
ATOM    684  CA  GLY X  42      93.320   9.167  67.741  0.00  0.00           C
ATOM    685  HA1 GLY X  42      92.860   9.707  68.555  0.00  0.00           H
ATOM    686  HA2 GLY X  42      94.161   9.789  67.471  0.00  0.00           H
ATOM    687  C   GLY X  42      93.705   7.817  68.281  0.00  0.00           C
ATOM    688  O   GLY X  42      93.308   6.785  67.716  0.00  0.00           O
ATOM    689  N   ALA X  43      94.487   7.886  69.438  0.00  0.00           N
ATOM    690  HN  ALA X  43      94.624   8.781  69.855  0.00  0.00           H
ATOM    691  CA  ALA X  43      95.113   6.850  70.164  0.00  0.00           C
ATOM    692  HA  ALA X  43      95.890   6.403  69.561  0.00  0.00           H
ATOM    693  CB  ALA X  43      95.831   7.439  71.341  0.00  0.00           C
ATOM    694  HB1 ALA X  43      95.068   7.875  72.021  0.00  0.00           H
ATOM    695  HB2 ALA X  43      96.458   6.714  71.902  0.00  0.00           H
ATOM    696  HB3 ALA X  43      96.515   8.254  71.018  0.00  0.00           H
ATOM    697  C   ALA X  43      94.186   5.685  70.556  0.00  0.00           C
ATOM    698  O   ALA X  43      94.481   4.504  70.448  0.00  0.00           O
ATOM    699  N   LEU X  44      92.973   6.068  71.025  0.00  0.00           N
ATOM    700  HN  LEU X  44      92.756   7.033  71.148  0.00  0.00           H
ATOM    701  CA  LEU X  44      91.920   5.153  71.446  0.00  0.00           C
ATOM    702  HA  LEU X  44      92.379   4.385  72.049  0.00  0.00           H
ATOM    703  CB  LEU X  44      90.910   5.859  72.329  0.00  0.00           C
ATOM    704  HB1 LEU X  44      91.454   6.258  73.212  0.00  0.00           H
ATOM    705  HB2 LEU X  44      90.496   6.722  71.766  0.00  0.00           H
ATOM    706  CG  LEU X  44      89.754   4.968  72.852  0.00  0.00           C
ATOM    707  HG  LEU X  44      89.297   4.578  71.917  0.00  0.00           H
ATOM    708  CD1 LEU X  44      90.217   3.776  73.742  0.00  0.00           C
ATOM    709 HD11 LEU X  44      89.353   3.095  73.893  0.00  0.00           H
ATOM    710 HD12 LEU X  44      90.905   3.174  73.110  0.00  0.00           H
ATOM    711 HD13 LEU X  44      90.709   4.076  74.692  0.00  0.00           H
ATOM    712  CD2 LEU X  44      88.642   5.800  73.606  0.00  0.00           C
ATOM    713 HD21 LEU X  44      87.727   5.191  73.769  0.00  0.00           H
ATOM    714 HD22 LEU X  44      89.007   6.159  74.592  0.00  0.00           H
ATOM    715 HD23 LEU X  44      88.380   6.697  73.005  0.00  0.00           H
ATOM    716  C   LEU X  44      91.327   4.404  70.269  0.00  0.00           C
ATOM    717  O   LEU X  44      91.265   3.159  70.304  0.00  0.00           O
ATOM    718  N   ARG X  45      91.010   5.116  69.133  0.00  0.00           N
ATOM    719  HN  ARG X  45      91.049   6.106  69.247  0.00  0.00           H
ATOM    720  CA  ARG X  45      90.426   4.538  67.947  0.00  0.00           C
ATOM    721  HA  ARG X  45      89.526   3.980  68.158  0.00  0.00           H
ATOM    722  CB  ARG X  45      90.094   5.653  66.926  0.00  0.00           C
ATOM    723  HB1 ARG X  45      90.943   6.368  66.881  0.00  0.00           H
ATOM    724  HB2 ARG X  45      89.851   5.232  65.928  0.00  0.00           H
ATOM    725  CG  ARG X  45      88.930   6.617  67.240  0.00  0.00           C
ATOM    726  HG1 ARG X  45      88.972   6.891  68.316  0.00  0.00           H
ATOM    727  HG2 ARG X  45      89.109   7.641  66.846  0.00  0.00           H
ATOM    728  CD  ARG X  45      87.602   5.957  66.839  0.00  0.00           C
ATOM    729  HD1 ARG X  45      87.552   4.851  66.934  0.00  0.00           H
ATOM    730  HD2 ARG X  45      86.765   6.481  67.349  0.00  0.00           H
ATOM    731  NE  ARG X  45      87.395   6.281  65.358  0.00  0.00           N
ATOM    732  HE  ARG X  45      87.941   6.995  64.919  0.00  0.00           H
ATOM    733  CZ  ARG X  45      86.322   5.727  64.666  0.00  0.00           C
ATOM    734  NH1 ARG X  45      85.356   5.059  65.187  0.00  0.00           N
ATOM    735 HH11 ARG X  45      84.540   4.968  64.616  0.00  0.00           H
ATOM    736 HH12 ARG X  45      85.414   4.875  66.169  0.00  0.00           H
ATOM    737  NH2 ARG X  45      86.164   6.086  63.389  0.00  0.00           N
ATOM    738 HH21 ARG X  45      85.359   6.012  62.801  0.00  0.00           H
ATOM    739 HH22 ARG X  45      86.892   6.607  62.943  0.00  0.00           H
ATOM    740  C   ARG X  45      91.369   3.565  67.233  0.00  0.00           C
ATOM    741  O   ARG X  45      90.957   2.490  66.776  0.00  0.00           O
ATOM    742  N   TRP X  46      92.686   3.927  67.228  0.00  0.00           N
ATOM    743  HN  TRP X  46      92.815   4.853  67.574  0.00  0.00           H
ATOM    744  CA  TRP X  46      93.820   3.095  66.847  0.00  0.00           C
ATOM    745  HA  TRP X  46      93.656   2.845  65.809  0.00  0.00           H
ATOM    746  CB  TRP X  46      95.068   3.940  66.839  0.00  0.00           C
ATOM    747  HB1 TRP X  46      95.112   4.571  67.753  0.00  0.00           H
ATOM    748  HB2 TRP X  46      95.970   3.297  66.927  0.00  0.00           H
ATOM    749  CG  TRP X  46      95.191   4.937  65.739  0.00  0.00           C
ATOM    750  CD1 TRP X  46      95.443   6.324  65.833  0.00  0.00           C
ATOM    751  HD1 TRP X  46      95.534   6.858  66.767  0.00  0.00           H
ATOM    752  NE1 TRP X  46      95.275   6.887  64.610  0.00  0.00           N
ATOM    753  HE1 TRP X  46      95.057   7.814  64.396  0.00  0.00           H
ATOM    754  CE2 TRP X  46      95.228   5.946  63.629  0.00  0.00           C
ATOM    755  CD2 TRP X  46      95.233   4.676  64.295  0.00  0.00           C
ATOM    756  CE3 TRP X  46      95.163   3.509  63.580  0.00  0.00           C
ATOM    757  HE3 TRP X  46      95.189   2.545  64.066  0.00  0.00           H
ATOM    758  CZ3 TRP X  46      95.148   3.609  62.129  0.00  0.00           C
ATOM    759  HZ3 TRP X  46      95.001   2.728  61.521  0.00  0.00           H
ATOM    760  CZ2 TRP X  46      95.087   6.024  62.248  0.00  0.00           C
ATOM    761  HZ2 TRP X  46      94.922   6.921  61.670  0.00  0.00           H
ATOM    762  CH2 TRP X  46      95.093   4.821  61.485  0.00  0.00           C
ATOM    763  HH2 TRP X  46      95.105   4.816  60.405  0.00  0.00           H
ATOM    764  C   TRP X  46      93.958   1.849  67.650  0.00  0.00           C
ATOM    765  O   TRP X  46      94.292   0.795  67.128  0.00  0.00           O
ATOM    766  N   HSD X  47      93.799   1.971  69.012  0.00  0.00           N
ATOM    767  HN  HSD X  47      93.713   2.947  69.193  0.00  0.00           H
ATOM    768  CA  HSD X  47      94.056   0.906  70.000  0.00  0.00           C
ATOM    769  HA  HSD X  47      95.087   0.666  69.785  0.00  0.00           H
ATOM    770  CB  HSD X  47      93.958   1.519  71.432  0.00  0.00           C
ATOM    771  HB1 HSD X  47      94.828   2.204  71.513  0.00  0.00           H
ATOM    772  HB2 HSD X  47      93.062   2.169  71.530  0.00  0.00           H
ATOM    773  ND1 HSD X  47      93.109  -0.252  73.126  0.00  0.00           N
ATOM    774  HD1 HSD X  47      92.239  -0.426  72.663  0.00  0.00           H
ATOM    775  CG  HSD X  47      94.120   0.545  72.591  0.00  0.00           C
ATOM    776  CE1 HSD X  47      93.575  -0.900  74.211  0.00  0.00           C
ATOM    777  HE1 HSD X  47      92.944  -1.578  74.785  0.00  0.00           H
ATOM    778  NE2 HSD X  47      94.864  -0.561  74.403  0.00  0.00           N
ATOM    779  CD2 HSD X  47      95.194   0.336  73.407  0.00  0.00           C
ATOM    780  HD2 HSD X  47      96.038   0.998  73.558  0.00  0.00           H
ATOM    781  C   HSD X  47      93.046  -0.252  69.787  0.00  0.00           C
ATOM    782  O   HSD X  47      93.380  -1.455  69.821  0.00  0.00           O
ATOM    783  N   PHE X  48      91.737   0.158  69.631  0.00  0.00           N
ATOM    784  HN  PHE X  48      91.441   1.097  69.783  0.00  0.00           H
ATOM    785  CA  PHE X  48      90.622  -0.681  69.177  0.00  0.00           C
ATOM    786  HA  PHE X  48      90.548  -1.483  69.896  0.00  0.00           H
ATOM    787  CB  PHE X  48      89.433   0.278  69.254  0.00  0.00           C
ATOM    788  HB1 PHE X  48      89.447   0.543  70.333  0.00  0.00           H
ATOM    789  HB2 PHE X  48      89.528   1.253  68.731  0.00  0.00           H
ATOM    790  CG  PHE X  48      88.135  -0.411  69.030  0.00  0.00           C
ATOM    791  CD1 PHE X  48      87.509  -0.366  67.770  0.00  0.00           C
ATOM    792  HD1 PHE X  48      87.998   0.077  66.915  0.00  0.00           H
ATOM    793  CE1 PHE X  48      86.325  -1.028  67.559  0.00  0.00           C
ATOM    794  HE1 PHE X  48      85.835  -1.104  66.599  0.00  0.00           H
ATOM    795  CZ  PHE X  48      85.709  -1.672  68.590  0.00  0.00           C
ATOM    796  HZ  PHE X  48      84.769  -2.197  68.512  0.00  0.00           H
ATOM    797  CD2 PHE X  48      87.366  -0.883  70.148  0.00  0.00           C
ATOM    798  HD2 PHE X  48      87.825  -0.961  71.122  0.00  0.00           H
ATOM    799  CE2 PHE X  48      86.173  -1.516  69.871  0.00  0.00           C
ATOM    800  HE2 PHE X  48      85.630  -1.997  70.671  0.00  0.00           H
ATOM    801  C   PHE X  48      90.765  -1.271  67.781  0.00  0.00           C
ATOM    802  O   PHE X  48      90.428  -2.393  67.409  0.00  0.00           O
ATOM    803  N   LEU X  49      91.252  -0.418  66.849  0.00  0.00           N
ATOM    804  HN  LEU X  49      91.458   0.547  66.988  0.00  0.00           H
ATOM    805  CA  LEU X  49      91.461  -0.801  65.434  0.00  0.00           C
ATOM    806  HA  LEU X  49      90.580  -1.188  64.943  0.00  0.00           H
ATOM    807  CB  LEU X  49      91.843   0.378  64.527  0.00  0.00           C
ATOM    808  HB1 LEU X  49      90.966   1.059  64.484  0.00  0.00           H
ATOM    809  HB2 LEU X  49      92.695   0.873  65.040  0.00  0.00           H
ATOM    810  CG  LEU X  49      92.155   0.062  63.031  0.00  0.00           C
ATOM    811  HG  LEU X  49      93.141  -0.451  63.023  0.00  0.00           H
ATOM    812  CD1 LEU X  49      91.067  -0.658  62.353  0.00  0.00           C
ATOM    813 HD11 LEU X  49      90.174   0.002  62.330  0.00  0.00           H
ATOM    814 HD12 LEU X  49      91.260  -0.828  61.272  0.00  0.00           H
ATOM    815 HD13 LEU X  49      90.939  -1.683  62.760  0.00  0.00           H
ATOM    816  CD2 LEU X  49      92.392   1.335  62.100  0.00  0.00           C
ATOM    817 HD21 LEU X  49      91.459   1.859  61.803  0.00  0.00           H
ATOM    818 HD22 LEU X  49      93.137   2.008  62.576  0.00  0.00           H
ATOM    819 HD23 LEU X  49      92.820   0.929  61.158  0.00  0.00           H
ATOM    820  C   LEU X  49      92.572  -1.873  65.238  0.00  0.00           C
ATOM    821  O   LEU X  49      92.438  -2.766  64.438  0.00  0.00           O
ATOM    822  N   LEU X  50      93.652  -1.752  66.032  0.00  0.00           N
ATOM    823  HN  LEU X  50      93.565  -0.983  66.660  0.00  0.00           H
ATOM    824  CA  LEU X  50      94.835  -2.609  66.128  0.00  0.00           C
ATOM    825  HA  LEU X  50      95.307  -2.831  65.182  0.00  0.00           H
ATOM    826  CB  LEU X  50      95.800  -2.093  67.194  0.00  0.00           C
ATOM    827  HB1 LEU X  50      96.184  -1.072  66.985  0.00  0.00           H
ATOM    828  HB2 LEU X  50      95.338  -1.919  68.190  0.00  0.00           H
ATOM    829  CG  LEU X  50      96.954  -3.019  67.656  0.00  0.00           C
ATOM    830  HG  LEU X  50      96.605  -3.914  68.214  0.00  0.00           H
ATOM    831  CD1 LEU X  50      97.696  -3.634  66.397  0.00  0.00           C
ATOM    832 HD11 LEU X  50      98.214  -2.826  65.837  0.00  0.00           H
ATOM    833 HD12 LEU X  50      98.529  -4.203  66.862  0.00  0.00           H
ATOM    834 HD13 LEU X  50      97.143  -4.292  65.693  0.00  0.00           H
ATOM    835  CD2 LEU X  50      97.966  -2.243  68.462  0.00  0.00           C
ATOM    836 HD21 LEU X  50      98.988  -2.679  68.449  0.00  0.00           H
ATOM    837 HD22 LEU X  50      98.082  -1.167  68.210  0.00  0.00           H
ATOM    838 HD23 LEU X  50      97.466  -2.000  69.424  0.00  0.00           H
ATOM    839  C   LEU X  50      94.303  -3.969  66.577  0.00  0.00           C
ATOM    840  O   LEU X  50      94.656  -5.005  66.001  0.00  0.00           O
ATOM    841  N   GLN X  51      93.387  -3.973  67.609  0.00  0.00           N
ATOM    842  HN  GLN X  51      93.235  -3.101  68.069  0.00  0.00           H
ATOM    843  CA  GLN X  51      92.639  -5.237  68.011  0.00  0.00           C
ATOM    844  HA  GLN X  51      93.430  -5.942  68.221  0.00  0.00           H
ATOM    845  CB  GLN X  51      91.816  -4.931  69.176  0.00  0.00           C
ATOM    846  HB1 GLN X  51      91.273  -3.967  69.078  0.00  0.00           H
ATOM    847  HB2 GLN X  51      91.067  -5.737  69.330  0.00  0.00           H
ATOM    848  CG  GLN X  51      92.716  -4.809  70.409  0.00  0.00           C
ATOM    849  HG1 GLN X  51      93.176  -5.775  70.709  0.00  0.00           H
ATOM    850  HG2 GLN X  51      93.529  -4.115  70.109  0.00  0.00           H
ATOM    851  CD  GLN X  51      91.988  -4.274  71.632  0.00  0.00           C
ATOM    852  OE1 GLN X  51      90.858  -3.665  71.493  0.00  0.00           O
ATOM    853  NE2 GLN X  51      92.670  -4.311  72.791  0.00  0.00           N
ATOM    854 HE21 GLN X  51      93.554  -4.762  72.916  0.00  0.00           H
ATOM    855 HE22 GLN X  51      92.101  -4.054  73.572  0.00  0.00           H
ATOM    856  C   GLN X  51      91.834  -5.832  66.839  0.00  0.00           C
ATOM    857  O   GLN X  51      91.769  -7.035  66.601  0.00  0.00           O
ATOM    858  N   SER X  52      91.126  -4.962  66.035  0.00  0.00           N
ATOM    859  HN  SER X  52      91.264  -3.975  66.030  0.00  0.00           H
ATOM    860  CA  SER X  52      90.259  -5.365  64.935  0.00  0.00           C
ATOM    861  HA  SER X  52      89.609  -6.143  65.307  0.00  0.00           H
ATOM    862  CB  SER X  52      89.355  -4.215  64.452  0.00  0.00           C
ATOM    863  HB1 SER X  52      89.928  -3.345  64.066  0.00  0.00           H
ATOM    864  HB2 SER X  52      88.700  -4.506  63.603  0.00  0.00           H
ATOM    865  OG  SER X  52      88.572  -3.593  65.465  0.00  0.00           O
ATOM    866  HG1 SER X  52      89.096  -3.093  66.094  0.00  0.00           H
ATOM    867  C   SER X  52      91.021  -6.000  63.747  0.00  0.00           C
ATOM    868  O   SER X  52      90.654  -7.027  63.176  0.00  0.00           O
ATOM    869  N   LEU X  53      92.228  -5.376  63.471  0.00  0.00           N
ATOM    870  HN  LEU X  53      92.482  -4.515  63.905  0.00  0.00           H
ATOM    871  CA  LEU X  53      93.265  -5.980  62.628  0.00  0.00           C
ATOM    872  HA  LEU X  53      92.842  -6.327  61.696  0.00  0.00           H
ATOM    873  CB  LEU X  53      94.455  -4.936  62.310  0.00  0.00           C
ATOM    874  HB1 LEU X  53      94.871  -4.625  63.292  0.00  0.00           H
ATOM    875  HB2 LEU X  53      95.263  -5.472  61.769  0.00  0.00           H
ATOM    876  CG  LEU X  53      94.161  -3.652  61.429  0.00  0.00           C
ATOM    877  HG  LEU X  53      93.185  -3.180  61.673  0.00  0.00           H
ATOM    878  CD1 LEU X  53      95.265  -2.600  61.655  0.00  0.00           C
ATOM    879 HD11 LEU X  53      95.698  -2.760  62.666  0.00  0.00           H
ATOM    880 HD12 LEU X  53      96.092  -2.881  60.969  0.00  0.00           H
ATOM    881 HD13 LEU X  53      95.002  -1.528  61.523  0.00  0.00           H
ATOM    882  CD2 LEU X  53      94.119  -4.055  59.983  0.00  0.00           C
ATOM    883 HD21 LEU X  53      94.970  -4.733  59.759  0.00  0.00           H
ATOM    884 HD22 LEU X  53      93.108  -4.498  59.857  0.00  0.00           H
ATOM    885 HD23 LEU X  53      94.225  -3.084  59.453  0.00  0.00           H
ATOM    886  C   LEU X  53      93.886  -7.290  63.152  0.00  0.00           C
ATOM    887  O   LEU X  53      93.968  -8.299  62.448  0.00  0.00           O
ATOM    888  N   GLU X  54      94.177  -7.399  64.473  0.00  0.00           N
ATOM    889  HN  GLU X  54      94.198  -6.568  65.025  0.00  0.00           H
ATOM    890  CA  GLU X  54      94.485  -8.638  65.168  0.00  0.00           C
ATOM    891  HA  GLU X  54      95.238  -9.134  64.573  0.00  0.00           H
ATOM    892  CB  GLU X  54      95.139  -8.537  66.576  0.00  0.00           C
ATOM    893  HB1 GLU X  54      94.383  -8.091  67.256  0.00  0.00           H
ATOM    894  HB2 GLU X  54      95.243  -9.599  66.886  0.00  0.00           H
ATOM    895  CG  GLU X  54      96.458  -7.898  66.610  0.00  0.00           C
ATOM    896  HG1 GLU X  54      97.134  -8.388  65.878  0.00  0.00           H
ATOM    897  HG2 GLU X  54      96.318  -6.813  66.418  0.00  0.00           H
ATOM    898  CD  GLU X  54      97.062  -7.920  67.955  0.00  0.00           C
ATOM    899  OE1 GLU X  54      96.378  -7.474  68.978  0.00  0.00           O
ATOM    900  OE2 GLU X  54      98.292  -8.181  67.975  0.00  0.00           O
ATOM    901  C   GLU X  54      93.399  -9.670  65.054  0.00  0.00           C
ATOM    902  O   GLU X  54      93.638 -10.809  64.763  0.00  0.00           O
ATOM    903  N   ASP X  55      92.079  -9.372  65.201  0.00  0.00           N
ATOM    904  HN  ASP X  55      91.857  -8.413  65.362  0.00  0.00           H
ATOM    905  CA  ASP X  55      91.032 -10.344  65.049  0.00  0.00           C
ATOM    906  HA  ASP X  55      91.258 -11.272  65.553  0.00  0.00           H
ATOM    907  CB  ASP X  55      89.717  -9.735  65.639  0.00  0.00           C
ATOM    908  HB1 ASP X  55      89.981  -9.033  66.459  0.00  0.00           H
ATOM    909  HB2 ASP X  55      88.989  -9.196  64.996  0.00  0.00           H
ATOM    910  CG  ASP X  55      88.950 -10.855  66.330  0.00  0.00           C
ATOM    911  OD1 ASP X  55      89.474 -11.762  67.000  0.00  0.00           O
ATOM    912  OD2 ASP X  55      87.729 -10.739  66.092  0.00  0.00           O
ATOM    913  C   ASP X  55      90.882 -10.845  63.606  0.00  0.00           C
ATOM    914  O   ASP X  55      90.742 -12.051  63.257  0.00  0.00           O
ATOM    915  N   LEU X  56      91.092  -9.890  62.694  0.00  0.00           N
ATOM    916  HN  LEU X  56      91.435  -9.060  63.125  0.00  0.00           H
ATOM    917  CA  LEU X  56      90.979 -10.082  61.283  0.00  0.00           C
ATOM    918  HA  LEU X  56      90.068 -10.613  61.052  0.00  0.00           H
ATOM    919  CB  LEU X  56      91.027  -8.748  60.497  0.00  0.00           C
ATOM    920  HB1 LEU X  56      90.109  -8.197  60.793  0.00  0.00           H
ATOM    921  HB2 LEU X  56      91.961  -8.196  60.736  0.00  0.00           H
ATOM    922  CG  LEU X  56      91.111  -8.911  58.918  0.00  0.00           C
ATOM    923  HG  LEU X  56      91.881  -9.653  58.617  0.00  0.00           H
ATOM    924  CD1 LEU X  56      89.699  -9.411  58.461  0.00  0.00           C
ATOM    925 HD11 LEU X  56      89.656  -9.629  57.372  0.00  0.00           H
ATOM    926 HD12 LEU X  56      89.363 -10.343  58.965  0.00  0.00           H
ATOM    927 HD13 LEU X  56      88.918  -8.626  58.549  0.00  0.00           H
ATOM    928  CD2 LEU X  56      91.502  -7.605  58.259  0.00  0.00           C
ATOM    929 HD21 LEU X  56      91.639  -7.899  57.197  0.00  0.00           H
ATOM    930 HD22 LEU X  56      90.703  -6.833  58.234  0.00  0.00           H
ATOM    931 HD23 LEU X  56      92.509  -7.243  58.556  0.00  0.00           H
ATOM    932  C   LEU X  56      92.074 -11.061  60.717  0.00  0.00           C
ATOM    933  O   LEU X  56      91.830 -11.977  59.924  0.00  0.00           O
ATOM    934  N   HSD X  57      93.367 -10.851  61.188  0.00  0.00           N
ATOM    935  HN  HSD X  57      93.462 -10.095  61.831  0.00  0.00           H
ATOM    936  CA  HSD X  57      94.490 -11.629  60.990  0.00  0.00           C
ATOM    937  HA  HSD X  57      94.755 -11.726  59.948  0.00  0.00           H
ATOM    938  CB  HSD X  57      95.729 -10.959  61.739  0.00  0.00           C
ATOM    939  HB1 HSD X  57      95.900  -9.883  61.521  0.00  0.00           H
ATOM    940  HB2 HSD X  57      95.576 -10.955  62.840  0.00  0.00           H
ATOM    941  ND1 HSD X  57      97.635 -12.579  62.328  0.00  0.00           N
ATOM    942  HD1 HSD X  57      97.235 -12.972  63.156  0.00  0.00           H
ATOM    943  CG  HSD X  57      97.058 -11.613  61.465  0.00  0.00           C
ATOM    944  CE1 HSD X  57      98.634 -13.143  61.683  0.00  0.00           C
ATOM    945  HE1 HSD X  57      99.147 -13.967  62.180  0.00  0.00           H
ATOM    946  NE2 HSD X  57      98.779 -12.612  60.508  0.00  0.00           N
ATOM    947  CD2 HSD X  57      97.813 -11.616  60.385  0.00  0.00           C
ATOM    948  HD2 HSD X  57      97.647 -10.990  59.517  0.00  0.00           H
ATOM    949  C   HSD X  57      94.360 -13.093  61.512  0.00  0.00           C
ATOM    950  O   HSD X  57      94.505 -14.085  60.771  0.00  0.00           O
ATOM    951  N   LYS X  58      93.980 -13.187  62.784  0.00  0.00           N
ATOM    952  HN  LYS X  58      93.909 -12.348  63.318  0.00  0.00           H
ATOM    953  CA  LYS X  58      93.550 -14.425  63.592  0.00  0.00           C
ATOM    954  HA  LYS X  58      94.379 -15.106  63.472  0.00  0.00           H
ATOM    955  CB  LYS X  58      93.492 -14.245  65.088  0.00  0.00           C
ATOM    956  HB1 LYS X  58      94.540 -14.073  65.416  0.00  0.00           H
ATOM    957  HB2 LYS X  58      92.934 -13.296  65.236  0.00  0.00           H
ATOM    958  CG  LYS X  58      92.965 -15.504  65.973  0.00  0.00           C
ATOM    959  HG1 LYS X  58      93.423 -16.430  65.563  0.00  0.00           H
ATOM    960  HG2 LYS X  58      93.381 -15.283  66.979  0.00  0.00           H
ATOM    961  CD  LYS X  58      91.442 -15.814  65.951  0.00  0.00           C
ATOM    962  HD1 LYS X  58      91.131 -16.201  64.957  0.00  0.00           H
ATOM    963  HD2 LYS X  58      91.329 -16.572  66.756  0.00  0.00           H
ATOM    964  CE  LYS X  58      90.627 -14.621  66.450  0.00  0.00           C
ATOM    965  HE1 LYS X  58      91.084 -14.239  67.388  0.00  0.00           H
ATOM    966  HE2 LYS X  58      90.675 -13.819  65.683  0.00  0.00           H
ATOM    967  NZ  LYS X  58      89.197 -14.942  66.673  0.00  0.00           N
ATOM    968  HZ1 LYS X  58      89.015 -15.535  67.508  0.00  0.00           H
ATOM    969  HZ2 LYS X  58      88.749 -14.031  66.898  0.00  0.00           H
ATOM    970  HZ3 LYS X  58      88.785 -15.363  65.816  0.00  0.00           H
ATOM    971  C   LYS X  58      92.416 -15.222  62.942  0.00  0.00           C
ATOM    972  O   LYS X  58      92.494 -16.432  62.804  0.00  0.00           O
ATOM    973  N   ASN X  59      91.361 -14.572  62.488  0.00  0.00           N
ATOM    974  HN  ASN X  59      91.330 -13.623  62.793  0.00  0.00           H
ATOM    975  CA  ASN X  59      90.175 -15.201  61.959  0.00  0.00           C
ATOM    976  HA  ASN X  59      89.752 -15.892  62.674  0.00  0.00           H
ATOM    977  CB  ASN X  59      88.935 -14.225  61.814  0.00  0.00           C
ATOM    978  HB1 ASN X  59      89.235 -13.336  61.220  0.00  0.00           H
ATOM    979  HB2 ASN X  59      88.041 -14.696  61.354  0.00  0.00           H
ATOM    980  CG  ASN X  59      88.327 -13.685  63.164  0.00  0.00           C
ATOM    981  OD1 ASN X  59      88.316 -14.322  64.188  0.00  0.00           O
ATOM    982  ND2 ASN X  59      88.024 -12.359  63.246  0.00  0.00           N
ATOM    983 HD21 ASN X  59      87.644 -12.015  64.105  0.00  0.00           H
ATOM    984 HD22 ASN X  59      88.012 -11.792  62.422  0.00  0.00           H
ATOM    985  C   ASN X  59      90.467 -15.962  60.640  0.00  0.00           C
ATOM    986  O   ASN X  59      90.005 -17.089  60.395  0.00  0.00           O
ATOM    987  N   LEU X  60      91.317 -15.328  59.716  0.00  0.00           N
ATOM    988  HN  LEU X  60      91.682 -14.440  59.984  0.00  0.00           H
ATOM    989  CA  LEU X  60      91.844 -15.814  58.469  0.00  0.00           C
ATOM    990  HA  LEU X  60      91.027 -16.230  57.899  0.00  0.00           H
ATOM    991  CB  LEU X  60      92.478 -14.608  57.620  0.00  0.00           C
ATOM    992  HB1 LEU X  60      93.097 -13.969  58.286  0.00  0.00           H
ATOM    993  HB2 LEU X  60      93.149 -15.092  56.879  0.00  0.00           H
ATOM    994  CG  LEU X  60      91.467 -13.682  56.916  0.00  0.00           C
ATOM    995  HG  LEU X  60      90.853 -13.513  57.827  0.00  0.00           H
ATOM    996  CD1 LEU X  60      91.991 -12.260  56.689  0.00  0.00           C
ATOM    997 HD11 LEU X  60      91.106 -11.623  56.472  0.00  0.00           H
ATOM    998 HD12 LEU X  60      92.574 -11.906  57.566  0.00  0.00           H
ATOM    999 HD13 LEU X  60      92.801 -12.334  55.932  0.00  0.00           H
ATOM   1000  CD2 LEU X  60      90.725 -14.187  55.712  0.00  0.00           C
ATOM   1001 HD21 LEU X  60      91.396 -14.721  55.005  0.00  0.00           H
ATOM   1002 HD22 LEU X  60      89.889 -14.904  55.858  0.00  0.00           H
ATOM   1003 HD23 LEU X  60      90.325 -13.309  55.161  0.00  0.00           H
ATOM   1004  C   LEU X  60      92.749 -16.919  58.763  0.00  0.00           C
ATOM   1005  O   LEU X  60      92.775 -17.885  58.020  0.00  0.00           O
ATOM   1006  N   CYS X  61      93.511 -16.882  59.836  0.00  0.00           N
ATOM   1007  HN  CYS X  61      93.638 -16.097  60.438  0.00  0.00           H
ATOM   1008  CA  CYS X  61      94.288 -18.032  60.218  0.00  0.00           C
ATOM   1009  HA  CYS X  61      94.784 -18.390  59.328  0.00  0.00           H
ATOM   1010  CB  CYS X  61      95.351 -17.670  61.294  0.00  0.00           C
ATOM   1011  HB1 CYS X  61      95.813 -16.675  61.118  0.00  0.00           H
ATOM   1012  HB2 CYS X  61      94.889 -17.623  62.303  0.00  0.00           H
ATOM   1013  SG  CYS X  61      96.865 -18.772  61.389  0.00  0.00           S
ATOM   1014  HG1 CYS X  61      96.757 -18.753  62.710  0.00  0.00           H
ATOM   1015  C   CYS X  61      93.481 -19.255  60.642  0.00  0.00           C
ATOM   1016  O   CYS X  61      93.896 -20.372  60.413  0.00  0.00           O
ATOM   1017  N   GLN X  62      92.300 -19.134  61.259  0.00  0.00           N
ATOM   1018  HN  GLN X  62      91.972 -18.200  61.384  0.00  0.00           H
ATOM   1019  CA  GLN X  62      91.435 -20.323  61.514  0.00  0.00           C
ATOM   1020  HA  GLN X  62      91.974 -21.125  61.994  0.00  0.00           H
ATOM   1021  CB  GLN X  62      90.336 -20.005  62.601  0.00  0.00           C
ATOM   1022  HB1 GLN X  62      89.873 -19.075  62.207  0.00  0.00           H
ATOM   1023  HB2 GLN X  62      89.685 -20.897  62.487  0.00  0.00           H
ATOM   1024  CG  GLN X  62      90.814 -19.858  64.043  0.00  0.00           C
ATOM   1025  HG1 GLN X  62      90.639 -18.819  64.395  0.00  0.00           H
ATOM   1026  HG2 GLN X  62      90.095 -20.474  64.624  0.00  0.00           H
ATOM   1027  CD  GLN X  62      92.218 -20.238  64.367  0.00  0.00           C
ATOM   1028  OE1 GLN X  62      92.486 -21.377  64.627  0.00  0.00           O
ATOM   1029  NE2 GLN X  62      93.112 -19.195  64.299  0.00  0.00           N
ATOM   1030 HE21 GLN X  62      94.075 -19.423  64.440  0.00  0.00           H
ATOM   1031 HE22 GLN X  62      92.841 -18.290  63.971  0.00  0.00           H
ATOM   1032  C   GLN X  62      90.896 -20.922  60.305  0.00  0.00           C
ATOM   1033  O   GLN X  62      90.486 -22.052  60.216  0.00  0.00           O
ATOM   1034  N   LEU X  63      90.780 -20.113  59.238  0.00  0.00           N
ATOM   1035  HN  LEU X  63      90.988 -19.138  59.245  0.00  0.00           H
ATOM   1036  CA  LEU X  63      90.447 -20.539  57.899  0.00  0.00           C
ATOM   1037  HA  LEU X  63      89.752 -21.360  57.998  0.00  0.00           H
ATOM   1038  CB  LEU X  63      89.592 -19.474  57.225  0.00  0.00           C
ATOM   1039  HB1 LEU X  63      90.234 -18.569  57.180  0.00  0.00           H
ATOM   1040  HB2 LEU X  63      89.401 -19.742  56.163  0.00  0.00           H
ATOM   1041  CG  LEU X  63      88.327 -19.158  57.961  0.00  0.00           C
ATOM   1042  HG  LEU X  63      88.415 -19.127  59.068  0.00  0.00           H
ATOM   1043  CD1 LEU X  63      87.776 -17.802  57.399  0.00  0.00           C
ATOM   1044 HD11 LEU X  63      86.911 -17.460  58.008  0.00  0.00           H
ATOM   1045 HD12 LEU X  63      88.473 -16.942  57.488  0.00  0.00           H
ATOM   1046 HD13 LEU X  63      87.397 -17.951  56.365  0.00  0.00           H
ATOM   1047  CD2 LEU X  63      87.275 -20.240  57.684  0.00  0.00           C
ATOM   1048 HD21 LEU X  63      86.304 -19.944  58.137  0.00  0.00           H
ATOM   1049 HD22 LEU X  63      87.185 -20.386  56.586  0.00  0.00           H
ATOM   1050 HD23 LEU X  63      87.537 -21.210  58.158  0.00  0.00           H
ATOM   1051  C   LEU X  63      91.652 -20.848  56.985  0.00  0.00           C
ATOM   1052  O   LEU X  63      91.545 -20.898  55.798  0.00  0.00           O
ATOM   1053  N   GLY X  64      92.826 -21.044  57.578  0.00  0.00           N
ATOM   1054  HN  GLY X  64      92.959 -20.759  58.524  0.00  0.00           H
ATOM   1055  CA  GLY X  64      93.979 -21.512  56.859  0.00  0.00           C
ATOM   1056  HA1 GLY X  64      93.873 -22.461  56.354  0.00  0.00           H
ATOM   1057  HA2 GLY X  64      94.766 -21.728  57.567  0.00  0.00           H
ATOM   1058  C   GLY X  64      94.598 -20.496  55.916  0.00  0.00           C
ATOM   1059  O   GLY X  64      95.255 -20.795  54.994  0.00  0.00           O
ATOM   1060  N   SER X  65      94.387 -19.194  56.078  0.00  0.00           N
ATOM   1061  HN  SER X  65      93.769 -18.997  56.835  0.00  0.00           H
ATOM   1062  CA  SER X  65      94.760 -18.091  55.216  0.00  0.00           C
ATOM   1063  HA  SER X  65      95.175 -18.551  54.332  0.00  0.00           H
ATOM   1064  CB  SER X  65      93.577 -17.267  54.696  0.00  0.00           C
ATOM   1065  HB1 SER X  65      92.875 -17.970  54.198  0.00  0.00           H
ATOM   1066  HB2 SER X  65      93.072 -16.840  55.589  0.00  0.00           H
ATOM   1067  OG  SER X  65      93.934 -16.180  53.752  0.00  0.00           O
ATOM   1068  HG1 SER X  65      93.816 -16.506  52.856  0.00  0.00           H
ATOM   1069  C   SER X  65      95.749 -17.250  55.993  0.00  0.00           C
ATOM   1070  O   SER X  65      95.970 -17.419  57.168  0.00  0.00           O
ATOM   1071  N   CYS X  66      96.357 -16.305  55.306  0.00  0.00           N
ATOM   1072  HN  CYS X  66      96.023 -16.146  54.380  0.00  0.00           H
ATOM   1073  CA  CYS X  66      97.215 -15.261  55.866  0.00  0.00           C
ATOM   1074  HA  CYS X  66      97.057 -15.257  56.934  0.00  0.00           H
ATOM   1075  CB  CYS X  66      98.770 -15.498  55.617  0.00  0.00           C
ATOM   1076  HB1 CYS X  66      98.957 -16.576  55.810  0.00  0.00           H
ATOM   1077  HB2 CYS X  66      99.148 -15.079  54.660  0.00  0.00           H
ATOM   1078  SG  CYS X  66      99.720 -14.488  56.894  0.00  0.00           S
ATOM   1079  HG1 CYS X  66      99.508 -13.198  56.680  0.00  0.00           H
ATOM   1080  C   CYS X  66      96.818 -13.914  55.331  0.00  0.00           C
ATOM   1081  O   CYS X  66      96.790 -13.678  54.122  0.00  0.00           O
ATOM   1082  N   LEU X  67      96.489 -12.855  56.168  0.00  0.00           N
ATOM   1083  HN  LEU X  67      96.579 -13.002  57.150  0.00  0.00           H
ATOM   1084  CA  LEU X  67      96.272 -11.510  55.809  0.00  0.00           C
ATOM   1085  HA  LEU X  67      95.682 -11.434  54.908  0.00  0.00           H
ATOM   1086  CB  LEU X  67      95.556 -10.904  57.024  0.00  0.00           C
ATOM   1087  HB1 LEU X  67      94.583 -11.390  57.253  0.00  0.00           H
ATOM   1088  HB2 LEU X  67      96.142 -11.045  57.958  0.00  0.00           H
ATOM   1089  CG  LEU X  67      95.140  -9.407  57.027  0.00  0.00           C
ATOM   1090  HG  LEU X  67      96.033  -8.889  56.616  0.00  0.00           H
ATOM   1091  CD1 LEU X  67      94.051  -9.046  56.069  0.00  0.00           C
ATOM   1092 HD11 LEU X  67      93.004  -9.373  56.242  0.00  0.00           H
ATOM   1093 HD12 LEU X  67      93.983  -7.937  56.081  0.00  0.00           H
ATOM   1094 HD13 LEU X  67      94.321  -9.398  55.051  0.00  0.00           H
ATOM   1095  CD2 LEU X  67      94.954  -8.795  58.472  0.00  0.00           C
ATOM   1096 HD21 LEU X  67      95.916  -8.998  58.990  0.00  0.00           H
ATOM   1097 HD22 LEU X  67      94.639  -7.732  58.542  0.00  0.00           H
ATOM   1098 HD23 LEU X  67      94.179  -9.431  58.950  0.00  0.00           H
ATOM   1099  C   LEU X  67      97.583 -10.712  55.575  0.00  0.00           C
ATOM   1100  O   LEU X  67      98.569 -10.935  56.281  0.00  0.00           O
ATOM   1101  N   LEU X  68      97.612  -9.782  54.564  0.00  0.00           N
ATOM   1102  HN  LEU X  68      96.864  -9.741  53.906  0.00  0.00           H
ATOM   1103  CA  LEU X  68      98.767  -8.916  54.333  0.00  0.00           C
ATOM   1104  HA  LEU X  68      99.519  -9.103  55.085  0.00  0.00           H
ATOM   1105  CB  LEU X  68      99.416  -9.003  52.881  0.00  0.00           C
ATOM   1106  HB1 LEU X  68      98.660  -8.646  52.149  0.00  0.00           H
ATOM   1107  HB2 LEU X  68     100.386  -8.475  52.762  0.00  0.00           H
ATOM   1108  CG  LEU X  68      99.670 -10.477  52.460  0.00  0.00           C
ATOM   1109  HG  LEU X  68      98.743 -11.087  52.397  0.00  0.00           H
ATOM   1110  CD1 LEU X  68     100.302 -10.484  51.078  0.00  0.00           C
ATOM   1111 HD11 LEU X  68     100.615 -11.514  50.804  0.00  0.00           H
ATOM   1112 HD12 LEU X  68      99.570 -10.248  50.277  0.00  0.00           H
ATOM   1113 HD13 LEU X  68     101.171  -9.826  50.865  0.00  0.00           H
ATOM   1114  CD2 LEU X  68     100.580 -11.276  53.467  0.00  0.00           C
ATOM   1115 HD21 LEU X  68     100.642 -12.306  53.056  0.00  0.00           H
ATOM   1116 HD22 LEU X  68     101.579 -10.798  53.561  0.00  0.00           H
ATOM   1117 HD23 LEU X  68     100.163 -11.313  54.496  0.00  0.00           H
ATOM   1118  C   LEU X  68      98.313  -7.454  54.542  0.00  0.00           C
ATOM   1119  O   LEU X  68      97.484  -6.926  53.769  0.00  0.00           O
ATOM   1120  N   VAL X  69      98.791  -6.707  55.581  0.00  0.00           N
ATOM   1121  HN  VAL X  69      99.250  -7.141  56.353  0.00  0.00           H
ATOM   1122  CA  VAL X  69      98.431  -5.315  55.750  0.00  0.00           C
ATOM   1123  HA  VAL X  69      97.572  -5.149  55.117  0.00  0.00           H
ATOM   1124  CB  VAL X  69      97.995  -4.973  57.176  0.00  0.00           C
ATOM   1125  HB  VAL X  69      98.912  -5.115  57.787  0.00  0.00           H
ATOM   1126  CG1 VAL X  69      97.349  -3.617  57.358  0.00  0.00           C
ATOM   1127 HG11 VAL X  69      96.395  -3.522  56.796  0.00  0.00           H
ATOM   1128 HG12 VAL X  69      97.134  -3.384  58.423  0.00  0.00           H
ATOM   1129 HG13 VAL X  69      98.074  -2.922  56.883  0.00  0.00           H
ATOM   1130  CG2 VAL X  69      96.925  -6.041  57.704  0.00  0.00           C
ATOM   1131 HG21 VAL X  69      96.497  -5.755  58.688  0.00  0.00           H
ATOM   1132 HG22 VAL X  69      96.046  -6.229  57.051  0.00  0.00           H
ATOM   1133 HG23 VAL X  69      97.484  -6.970  57.944  0.00  0.00           H
ATOM   1134  C   VAL X  69      99.497  -4.404  55.294  0.00  0.00           C
ATOM   1135  O   VAL X  69     100.574  -4.448  55.815  0.00  0.00           O
ATOM   1136  N   ILE X  70      99.211  -3.581  54.239  0.00  0.00           N
ATOM   1137  HN  ILE X  70      98.301  -3.563  53.833  0.00  0.00           H
ATOM   1138  CA  ILE X  70     100.182  -2.731  53.520  0.00  0.00           C
ATOM   1139  HA  ILE X  70     101.120  -3.262  53.588  0.00  0.00           H
ATOM   1140  CB  ILE X  70      99.855  -2.735  52.019  0.00  0.00           C
ATOM   1141  HB  ILE X  70      98.748  -2.660  51.973  0.00  0.00           H
ATOM   1142  CG2 ILE X  70     100.335  -1.515  51.136  0.00  0.00           C
ATOM   1143 HG21 ILE X  70      99.722  -0.622  51.382  0.00  0.00           H
ATOM   1144 HG22 ILE X  70     101.423  -1.301  51.206  0.00  0.00           H
ATOM   1145 HG23 ILE X  70     100.173  -1.721  50.056  0.00  0.00           H
ATOM   1146  CG1 ILE X  70     100.405  -3.982  51.304  0.00  0.00           C
ATOM   1147 HG11 ILE X  70     100.118  -3.877  50.236  0.00  0.00           H
ATOM   1148 HG12 ILE X  70     101.502  -4.158  51.309  0.00  0.00           H
ATOM   1149  CD  ILE X  70      99.574  -5.257  51.626  0.00  0.00           C
ATOM   1150  HD1 ILE X  70      99.697  -6.076  50.885  0.00  0.00           H
ATOM   1151  HD2 ILE X  70     100.003  -5.619  52.585  0.00  0.00           H
ATOM   1152  HD3 ILE X  70      98.502  -4.988  51.739  0.00  0.00           H
ATOM   1153  C   ILE X  70     100.445  -1.338  54.024  0.00  0.00           C
ATOM   1154  O   ILE X  70      99.671  -0.393  53.848  0.00  0.00           O
ATOM   1155  N   GLN X  71     101.680  -1.105  54.647  0.00  0.00           N
ATOM   1156  HN  GLN X  71     102.293  -1.828  54.956  0.00  0.00           H
ATOM   1157  CA  GLN X  71     102.098   0.202  55.098  0.00  0.00           C
ATOM   1158  HA  GLN X  71     101.262   0.744  55.516  0.00  0.00           H
ATOM   1159  CB  GLN X  71     103.214   0.136  56.181  0.00  0.00           C
ATOM   1160  HB1 GLN X  71     103.226   1.067  56.787  0.00  0.00           H
ATOM   1161  HB2 GLN X  71     102.988  -0.663  56.920  0.00  0.00           H
ATOM   1162  CG  GLN X  71     104.668  -0.077  55.762  0.00  0.00           C
ATOM   1163  HG1 GLN X  71     105.098   0.822  55.272  0.00  0.00           H
ATOM   1164  HG2 GLN X  71     105.289  -0.284  56.660  0.00  0.00           H
ATOM   1165  CD  GLN X  71     104.868  -1.269  54.864  0.00  0.00           C
ATOM   1166  OE1 GLN X  71     104.214  -2.338  54.866  0.00  0.00           O
ATOM   1167  NE2 GLN X  71     105.924  -1.073  54.068  0.00  0.00           N
ATOM   1168 HE21 GLN X  71     106.105  -1.842  53.455  0.00  0.00           H
ATOM   1169 HE22 GLN X  71     106.475  -0.240  54.018  0.00  0.00           H
ATOM   1170  C   GLN X  71     102.653   1.034  53.976  0.00  0.00           C
ATOM   1171  O   GLN X  71     103.204   0.463  52.993  0.00  0.00           O
ATOM   1172  N   GLY X  72     102.612   2.360  54.142  0.00  0.00           N
ATOM   1173  HN  GLY X  72     102.306   2.793  54.986  0.00  0.00           H
ATOM   1174  CA  GLY X  72     103.091   3.383  53.200  0.00  0.00           C
ATOM   1175  HA1 GLY X  72     104.122   3.289  52.893  0.00  0.00           H
ATOM   1176  HA2 GLY X  72     102.788   4.317  53.650  0.00  0.00           H
ATOM   1177  C   GLY X  72     102.305   3.431  51.973  0.00  0.00           C
ATOM   1178  O   GLY X  72     101.072   3.305  51.983  0.00  0.00           O
ATOM   1179  N   GLU X  73     103.019   3.710  50.850  0.00  0.00           N
ATOM   1180  HN  GLU X  73     104.015   3.683  50.835  0.00  0.00           H
ATOM   1181  CA  GLU X  73     102.326   3.958  49.579  0.00  0.00           C
ATOM   1182  HA  GLU X  73     101.418   4.540  49.620  0.00  0.00           H
ATOM   1183  CB  GLU X  73     103.211   4.752  48.563  0.00  0.00           C
ATOM   1184  HB1 GLU X  73     104.184   4.216  48.536  0.00  0.00           H
ATOM   1185  HB2 GLU X  73     102.908   4.727  47.495  0.00  0.00           H
ATOM   1186  CG  GLU X  73     103.513   6.158  49.154  0.00  0.00           C
ATOM   1187  HG1 GLU X  73     102.517   6.650  49.120  0.00  0.00           H
ATOM   1188  HG2 GLU X  73     103.959   6.145  50.171  0.00  0.00           H
ATOM   1189  CD  GLU X  73     104.448   6.929  48.297  0.00  0.00           C
ATOM   1190  OE1 GLU X  73     104.587   8.186  48.593  0.00  0.00           O
ATOM   1191  OE2 GLU X  73     105.099   6.438  47.363  0.00  0.00           O
ATOM   1192  C   GLU X  73     102.112   2.530  48.975  0.00  0.00           C
ATOM   1193  O   GLU X  73     103.036   1.749  48.896  0.00  0.00           O
ATOM   1194  N   TYR X  74     100.857   2.275  48.543  0.00  0.00           N
ATOM   1195  HN  TYR X  74     100.173   2.987  48.677  0.00  0.00           H
ATOM   1196  CA  TYR X  74     100.411   1.045  47.867  0.00  0.00           C
ATOM   1197  HA  TYR X  74     100.937   0.241  48.360  0.00  0.00           H
ATOM   1198  CB  TYR X  74      98.899   0.771  48.056  0.00  0.00           C
ATOM   1199  HB1 TYR X  74      98.750  -0.197  47.532  0.00  0.00           H
ATOM   1200  HB2 TYR X  74      98.797   0.599  49.149  0.00  0.00           H
ATOM   1201  CG  TYR X  74      97.875   1.745  47.569  0.00  0.00           C
ATOM   1202  CD1 TYR X  74      97.435   1.758  46.242  0.00  0.00           C
ATOM   1203  HD1 TYR X  74      97.686   1.073  45.446  0.00  0.00           H
ATOM   1204  CE1 TYR X  74      96.303   2.520  45.917  0.00  0.00           C
ATOM   1205  HE1 TYR X  74      95.863   2.449  44.933  0.00  0.00           H
ATOM   1206  CZ  TYR X  74      95.658   3.419  46.879  0.00  0.00           C
ATOM   1207  OH  TYR X  74      94.695   4.394  46.449  0.00  0.00           O
ATOM   1208  HH  TYR X  74      94.460   4.826  47.273  0.00  0.00           H
ATOM   1209  CD2 TYR X  74      97.252   2.585  48.581  0.00  0.00           C
ATOM   1210  HD2 TYR X  74      97.631   2.496  49.588  0.00  0.00           H
ATOM   1211  CE2 TYR X  74      96.172   3.432  48.208  0.00  0.00           C
ATOM   1212  HE2 TYR X  74      95.784   4.155  48.910  0.00  0.00           H
ATOM   1213  C   TYR X  74     100.748   1.071  46.380  0.00  0.00           C
ATOM   1214  O   TYR X  74     100.774   0.041  45.749  0.00  0.00           O
ATOM   1215  N   GLU X  75     100.756   2.276  45.749  0.00  0.00           N
ATOM   1216  HN  GLU X  75     100.533   3.056  46.330  0.00  0.00           H
ATOM   1217  CA  GLU X  75     101.281   2.588  44.481  0.00  0.00           C
ATOM   1218  HA  GLU X  75     100.548   2.299  43.742  0.00  0.00           H
ATOM   1219  CB  GLU X  75     101.431   4.113  44.483  0.00  0.00           C
ATOM   1220  HB1 GLU X  75     101.709   4.493  45.489  0.00  0.00           H
ATOM   1221  HB2 GLU X  75     102.230   4.422  43.775  0.00  0.00           H
ATOM   1222  CG  GLU X  75     100.129   4.827  43.986  0.00  0.00           C
ATOM   1223  HG1 GLU X  75     100.076   4.702  42.883  0.00  0.00           H
ATOM   1224  HG2 GLU X  75      99.147   4.398  44.279  0.00  0.00           H
ATOM   1225  CD  GLU X  75     100.280   6.383  44.244  0.00  0.00           C
ATOM   1226  OE1 GLU X  75      99.485   6.904  45.068  0.00  0.00           O
ATOM   1227  OE2 GLU X  75     101.198   6.962  43.607  0.00  0.00           O
ATOM   1228  C   GLU X  75     102.643   1.878  44.251  0.00  0.00           C
ATOM   1229  O   GLU X  75     102.771   1.266  43.198  0.00  0.00           O
ATOM   1230  N   THR X  76     103.652   1.910  45.149  0.00  0.00           N
ATOM   1231  HN  THR X  76     103.543   2.514  45.935  0.00  0.00           H
ATOM   1232  CA  THR X  76     104.947   1.232  44.897  0.00  0.00           C
ATOM   1233  HA  THR X  76     105.210   1.403  43.864  0.00  0.00           H
ATOM   1234  CB  THR X  76     106.151   1.611  45.726  0.00  0.00           C
ATOM   1235  HB  THR X  76     106.462   2.582  45.285  0.00  0.00           H
ATOM   1236  OG1 THR X  76     107.200   0.681  45.558  0.00  0.00           O
ATOM   1237  HG1 THR X  76     106.873  -0.072  46.056  0.00  0.00           H
ATOM   1238  CG2 THR X  76     105.919   1.770  47.245  0.00  0.00           C
ATOM   1239 HG21 THR X  76     105.750   0.791  47.743  0.00  0.00           H
ATOM   1240 HG22 THR X  76     106.797   2.351  47.600  0.00  0.00           H
ATOM   1241 HG23 THR X  76     105.092   2.491  47.419  0.00  0.00           H
ATOM   1242  C   THR X  76     104.736  -0.316  45.012  0.00  0.00           C
ATOM   1243  O   THR X  76     105.227  -1.052  44.195  0.00  0.00           O
ATOM   1244  N   VAL X  77     103.992  -0.802  46.052  0.00  0.00           N
ATOM   1245  HN  VAL X  77     103.562  -0.082  46.591  0.00  0.00           H
ATOM   1246  CA  VAL X  77     103.716  -2.196  46.419  0.00  0.00           C
ATOM   1247  HA  VAL X  77     104.655  -2.635  46.722  0.00  0.00           H
ATOM   1248  CB  VAL X  77     102.838  -2.197  47.723  0.00  0.00           C
ATOM   1249  HB  VAL X  77     101.800  -1.876  47.490  0.00  0.00           H
ATOM   1250  CG1 VAL X  77     102.632  -3.645  48.296  0.00  0.00           C
ATOM   1251 HG11 VAL X  77     103.645  -4.085  48.414  0.00  0.00           H
ATOM   1252 HG12 VAL X  77     102.043  -3.829  49.220  0.00  0.00           H
ATOM   1253 HG13 VAL X  77     102.223  -4.281  47.482  0.00  0.00           H
ATOM   1254  CG2 VAL X  77     103.474  -1.310  48.787  0.00  0.00           C
ATOM   1255 HG21 VAL X  77     102.808  -1.211  49.671  0.00  0.00           H
ATOM   1256 HG22 VAL X  77     104.339  -1.844  49.236  0.00  0.00           H
ATOM   1257 HG23 VAL X  77     103.910  -0.352  48.430  0.00  0.00           H
ATOM   1258  C   VAL X  77     103.168  -3.101  45.263  0.00  0.00           C
ATOM   1259  O   VAL X  77     103.727  -4.175  45.053  0.00  0.00           O
ATOM   1260  N   LEU X  78     102.071  -2.624  44.500  0.00  0.00           N
ATOM   1261  HN  LEU X  78     101.692  -1.705  44.577  0.00  0.00           H
ATOM   1262  CA  LEU X  78     101.474  -3.376  43.463  0.00  0.00           C
ATOM   1263  HA  LEU X  78     101.443  -4.411  43.768  0.00  0.00           H
ATOM   1264  CB  LEU X  78     100.087  -2.766  43.252  0.00  0.00           C
ATOM   1265  HB1 LEU X  78     100.221  -1.678  43.073  0.00  0.00           H
ATOM   1266  HB2 LEU X  78      99.464  -3.229  42.457  0.00  0.00           H
ATOM   1267  CG  LEU X  78      99.006  -2.786  44.477  0.00  0.00           C
ATOM   1268  HG  LEU X  78      99.446  -2.044  45.177  0.00  0.00           H
ATOM   1269  CD1 LEU X  78      97.600  -2.241  44.100  0.00  0.00           C
ATOM   1270 HD11 LEU X  78      97.281  -2.737  43.158  0.00  0.00           H
ATOM   1271 HD12 LEU X  78      96.793  -2.367  44.853  0.00  0.00           H
ATOM   1272 HD13 LEU X  78      97.618  -1.149  43.895  0.00  0.00           H
ATOM   1273  CD2 LEU X  78      98.829  -4.162  45.095  0.00  0.00           C
ATOM   1274 HD21 LEU X  78      98.221  -4.860  44.481  0.00  0.00           H
ATOM   1275 HD22 LEU X  78      99.744  -4.781  45.207  0.00  0.00           H
ATOM   1276 HD23 LEU X  78      98.381  -3.992  46.097  0.00  0.00           H
ATOM   1277  C   LEU X  78     102.351  -3.414  42.277  0.00  0.00           C
ATOM   1278  O   LEU X  78     102.497  -4.444  41.597  0.00  0.00           O
ATOM   1279  N   ARG X  79     103.157  -2.311  42.098  0.00  0.00           N
ATOM   1280  HN  ARG X  79     102.834  -1.528  42.624  0.00  0.00           H
ATOM   1281  CA  ARG X  79     104.115  -2.259  41.009  0.00  0.00           C
ATOM   1282  HA  ARG X  79     103.526  -2.584  40.164  0.00  0.00           H
ATOM   1283  CB  ARG X  79     104.739  -0.851  40.805  0.00  0.00           C
ATOM   1284  HB1 ARG X  79     105.057  -0.450  41.791  0.00  0.00           H
ATOM   1285  HB2 ARG X  79     105.609  -0.989  40.127  0.00  0.00           H
ATOM   1286  CG  ARG X  79     103.777   0.144  40.164  0.00  0.00           C
ATOM   1287  HG1 ARG X  79     103.712  -0.189  39.105  0.00  0.00           H
ATOM   1288  HG2 ARG X  79     102.791   0.142  40.677  0.00  0.00           H
ATOM   1289  CD  ARG X  79     104.378   1.488  40.175  0.00  0.00           C
ATOM   1290  HD1 ARG X  79     104.566   1.838  41.213  0.00  0.00           H
ATOM   1291  HD2 ARG X  79     105.330   1.488  39.603  0.00  0.00           H
ATOM   1292  NE  ARG X  79     103.433   2.421  39.461  0.00  0.00           N
ATOM   1293  HE  ARG X  79     103.274   2.227  38.492  0.00  0.00           H
ATOM   1294  CZ  ARG X  79     102.940   3.569  39.880  0.00  0.00           C
ATOM   1295  NH1 ARG X  79     103.173   4.066  41.113  0.00  0.00           N
ATOM   1296 HH11 ARG X  79     103.031   5.054  41.171  0.00  0.00           H
ATOM   1297 HH12 ARG X  79     103.929   3.592  41.565  0.00  0.00           H
ATOM   1298  NH2 ARG X  79     102.200   4.276  39.075  0.00  0.00           N
ATOM   1299 HH21 ARG X  79     101.727   5.004  39.570  0.00  0.00           H
ATOM   1300 HH22 ARG X  79     101.912   3.850  38.218  0.00  0.00           H
ATOM   1301  C   ARG X  79     105.203  -3.300  41.205  0.00  0.00           C
ATOM   1302  O   ARG X  79     105.643  -3.861  40.207  0.00  0.00           O
ATOM   1303  N   ASP X  80     105.591  -3.527  42.496  0.00  0.00           N
ATOM   1304  HN  ASP X  80     105.079  -2.993  43.165  0.00  0.00           H
ATOM   1305  CA  ASP X  80     106.702  -4.422  42.914  0.00  0.00           C
ATOM   1306  HA  ASP X  80     107.558  -4.213  42.289  0.00  0.00           H
ATOM   1307  CB  ASP X  80     107.001  -4.111  44.397  0.00  0.00           C
ATOM   1308  HB1 ASP X  80     107.165  -3.017  44.504  0.00  0.00           H
ATOM   1309  HB2 ASP X  80     106.139  -4.406  45.033  0.00  0.00           H
ATOM   1310  CG  ASP X  80     108.353  -4.562  44.821  0.00  0.00           C
ATOM   1311  OD1 ASP X  80     109.317  -4.668  44.041  0.00  0.00           O
ATOM   1312  OD2 ASP X  80     108.430  -4.889  46.037  0.00  0.00           O
ATOM   1313  C   ASP X  80     106.375  -5.907  42.613  0.00  0.00           C
ATOM   1314  O   ASP X  80     107.158  -6.655  42.029  0.00  0.00           O
ATOM   1315  N   HSD X  81     105.099  -6.237  42.986  0.00  0.00           N
ATOM   1316  HN  HSD X  81     104.475  -5.613  43.449  0.00  0.00           H
ATOM   1317  CA  HSD X  81     104.592  -7.610  43.059  0.00  0.00           C
ATOM   1318  HA  HSD X  81     105.458  -8.255  43.090  0.00  0.00           H
ATOM   1319  CB  HSD X  81     103.801  -7.692  44.426  0.00  0.00           C
ATOM   1320  HB1 HSD X  81     103.010  -6.913  44.463  0.00  0.00           H
ATOM   1321  HB2 HSD X  81     103.230  -8.640  44.529  0.00  0.00           H
ATOM   1322  ND1 HSD X  81     105.679  -7.906  46.022  0.00  0.00           N
ATOM   1323  HD1 HSD X  81     106.312  -8.324  45.370  0.00  0.00           H
ATOM   1324  CG  HSD X  81     104.432  -7.384  45.690  0.00  0.00           C
ATOM   1325  CE1 HSD X  81     105.974  -7.483  47.265  0.00  0.00           C
ATOM   1326  HE1 HSD X  81     106.923  -7.678  47.765  0.00  0.00           H
ATOM   1327  NE2 HSD X  81     105.054  -6.775  47.794  0.00  0.00           N
ATOM   1328  CD2 HSD X  81     104.085  -6.654  46.759  0.00  0.00           C
ATOM   1329  HD2 HSD X  81     103.103  -6.315  47.065  0.00  0.00           H
ATOM   1330  C   HSD X  81     103.601  -7.890  41.938  0.00  0.00           C
ATOM   1331  O   HSD X  81     102.757  -8.739  42.083  0.00  0.00           O
ATOM   1332  N   ILE X  82     103.607  -7.131  40.796  0.00  0.00           N
ATOM   1333  HN  ILE X  82     103.999  -6.216  40.730  0.00  0.00           H
ATOM   1334  CA  ILE X  82     102.817  -7.482  39.665  0.00  0.00           C
ATOM   1335  HA  ILE X  82     101.755  -7.426  39.849  0.00  0.00           H
ATOM   1336  CB  ILE X  82     102.942  -6.461  38.590  0.00  0.00           C
ATOM   1337  HB  ILE X  82     102.610  -5.521  39.081  0.00  0.00           H
ATOM   1338  CG2 ILE X  82     104.386  -6.137  38.152  0.00  0.00           C
ATOM   1339 HG21 ILE X  82     105.028  -5.988  39.046  0.00  0.00           H
ATOM   1340 HG22 ILE X  82     104.786  -6.918  37.470  0.00  0.00           H
ATOM   1341 HG23 ILE X  82     104.343  -5.189  37.575  0.00  0.00           H
ATOM   1342  CG1 ILE X  82     101.901  -6.643  37.421  0.00  0.00           C
ATOM   1343 HG11 ILE X  82     101.856  -5.656  36.915  0.00  0.00           H
ATOM   1344 HG12 ILE X  82     102.376  -7.392  36.753  0.00  0.00           H
ATOM   1345  CD  ILE X  82     100.466  -7.007  37.748  0.00  0.00           C
ATOM   1346  HD1 ILE X  82      99.775  -6.466  37.068  0.00  0.00           H
ATOM   1347  HD2 ILE X  82     100.226  -8.090  37.680  0.00  0.00           H
ATOM   1348  HD3 ILE X  82     100.217  -6.537  38.723  0.00  0.00           H
ATOM   1349  C   ILE X  82     102.985  -8.912  39.110  0.00  0.00           C
ATOM   1350  O   ILE X  82     102.026  -9.689  38.919  0.00  0.00           O
ATOM   1351  N   GLN X  83     104.233  -9.368  38.910  0.00  0.00           N
ATOM   1352  HN  GLN X  83     105.045  -8.806  39.049  0.00  0.00           H
ATOM   1353  CA  GLN X  83     104.557 -10.745  38.549  0.00  0.00           C
ATOM   1354  HA  GLN X  83     103.821 -11.075  37.831  0.00  0.00           H
ATOM   1355  CB  GLN X  83     105.863 -10.912  37.746  0.00  0.00           C
ATOM   1356  HB1 GLN X  83     106.675 -10.660  38.461  0.00  0.00           H
ATOM   1357  HB2 GLN X  83     105.978 -11.978  37.454  0.00  0.00           H
ATOM   1358  CG  GLN X  83     106.061 -10.116  36.461  0.00  0.00           C
ATOM   1359  HG1 GLN X  83     106.787 -10.695  35.851  0.00  0.00           H
ATOM   1360  HG2 GLN X  83     105.076  -9.956  35.971  0.00  0.00           H
ATOM   1361  CD  GLN X  83     106.728  -8.705  36.698  0.00  0.00           C
ATOM   1362  OE1 GLN X  83     107.129  -8.368  37.805  0.00  0.00           O
ATOM   1363  NE2 GLN X  83     106.956  -7.945  35.613  0.00  0.00           N
ATOM   1364 HE21 GLN X  83     107.359  -7.039  35.745  0.00  0.00           H
ATOM   1365 HE22 GLN X  83     106.804  -8.442  34.758  0.00  0.00           H
ATOM   1366  C   GLN X  83     104.476 -11.725  39.707  0.00  0.00           C
ATOM   1367  O   GLN X  83     104.085 -12.908  39.499  0.00  0.00           O
ATOM   1368  N   LYS X  84     105.017 -11.310  40.939  0.00  0.00           N
ATOM   1369  HN  LYS X  84     105.494 -10.436  40.991  0.00  0.00           H
ATOM   1370  CA  LYS X  84     104.974 -12.147  42.108  0.00  0.00           C
ATOM   1371  HA  LYS X  84     105.531 -13.030  41.830  0.00  0.00           H
ATOM   1372  CB  LYS X  84     105.725 -11.550  43.364  0.00  0.00           C
ATOM   1373  HB1 LYS X  84     106.711 -11.144  43.052  0.00  0.00           H
ATOM   1374  HB2 LYS X  84     105.251 -10.591  43.666  0.00  0.00           H
ATOM   1375  CG  LYS X  84     105.824 -12.455  44.543  0.00  0.00           C
ATOM   1376  HG1 LYS X  84     104.798 -12.758  44.844  0.00  0.00           H
ATOM   1377  HG2 LYS X  84     106.390 -13.389  44.338  0.00  0.00           H
ATOM   1378  CD  LYS X  84     106.388 -11.701  45.775  0.00  0.00           C
ATOM   1379  HD1 LYS X  84     106.967 -10.810  45.450  0.00  0.00           H
ATOM   1380  HD2 LYS X  84     105.508 -11.350  46.355  0.00  0.00           H
ATOM   1381  CE  LYS X  84     107.175 -12.707  46.617  0.00  0.00           C
ATOM   1382  HE1 LYS X  84     107.393 -12.278  47.618  0.00  0.00           H
ATOM   1383  HE2 LYS X  84     106.629 -13.674  46.646  0.00  0.00           H
ATOM   1384  NZ  LYS X  84     108.495 -12.998  46.112  0.00  0.00           N
ATOM   1385  HZ1 LYS X  84     108.992 -13.544  46.845  0.00  0.00           H
ATOM   1386  HZ2 LYS X  84     108.416 -13.499  45.203  0.00  0.00           H
ATOM   1387  HZ3 LYS X  84     109.045 -12.140  45.908  0.00  0.00           H
ATOM   1388  C   LYS X  84     103.552 -12.530  42.580  0.00  0.00           C
ATOM   1389  O   LYS X  84     103.239 -13.646  42.975  0.00  0.00           O
ATOM   1390  N   TRP X  85     102.682 -11.536  42.657  0.00  0.00           N
ATOM   1391  HN  TRP X  85     102.815 -10.569  42.455  0.00  0.00           H
ATOM   1392  CA  TRP X  85     101.276 -11.869  43.079  0.00  0.00           C
ATOM   1393  HA  TRP X  85     101.356 -12.764  43.678  0.00  0.00           H
ATOM   1394  CB  TRP X  85     100.792 -10.695  43.939  0.00  0.00           C
ATOM   1395  HB1 TRP X  85     100.919  -9.748  43.371  0.00  0.00           H
ATOM   1396  HB2 TRP X  85      99.714 -10.878  44.132  0.00  0.00           H
ATOM   1397  CG  TRP X  85     101.292 -10.426  45.294  0.00  0.00           C
ATOM   1398  CD1 TRP X  85     102.367 -11.143  45.906  0.00  0.00           C
ATOM   1399  HD1 TRP X  85     102.804 -12.098  45.653  0.00  0.00           H
ATOM   1400  NE1 TRP X  85     102.822 -10.552  47.041  0.00  0.00           N
ATOM   1401  HE1 TRP X  85     103.545 -10.777  47.657  0.00  0.00           H
ATOM   1402  CE2 TRP X  85     101.984  -9.446  47.276  0.00  0.00           C
ATOM   1403  CD2 TRP X  85     101.068  -9.284  46.131  0.00  0.00           C
ATOM   1404  CE3 TRP X  85     100.133  -8.277  46.173  0.00  0.00           C
ATOM   1405  HE3 TRP X  85      99.434  -8.143  45.360  0.00  0.00           H
ATOM   1406  CZ3 TRP X  85     100.101  -7.368  47.258  0.00  0.00           C
ATOM   1407  HZ3 TRP X  85      99.426  -6.526  47.279  0.00  0.00           H
ATOM   1408  CZ2 TRP X  85     101.918  -8.547  48.385  0.00  0.00           C
ATOM   1409  HZ2 TRP X  85     102.524  -8.620  49.277  0.00  0.00           H
ATOM   1410  CH2 TRP X  85     100.989  -7.535  48.282  0.00  0.00           C
ATOM   1411  HH2 TRP X  85     100.959  -6.796  49.069  0.00  0.00           H
ATOM   1412  C   TRP X  85     100.319 -12.193  41.965  0.00  0.00           C
ATOM   1413  O   TRP X  85      99.126 -12.500  42.172  0.00  0.00           O
ATOM   1414  N   SER X  86     100.767 -12.101  40.674  0.00  0.00           N
ATOM   1415  HN  SER X  86     101.736 -11.864  40.689  0.00  0.00           H
ATOM   1416  CA  SER X  86     100.099 -12.476  39.432  0.00  0.00           C
ATOM   1417  HA  SER X  86     100.707 -11.978  38.691  0.00  0.00           H
ATOM   1418  CB  SER X  86     100.177 -13.905  39.107  0.00  0.00           C
ATOM   1419  HB1 SER X  86      99.740 -14.401  40.000  0.00  0.00           H
ATOM   1420  HB2 SER X  86      99.722 -14.202  38.138  0.00  0.00           H
ATOM   1421  OG  SER X  86     101.572 -14.251  39.009  0.00  0.00           O
ATOM   1422  HG1 SER X  86     101.846 -13.786  38.215  0.00  0.00           H
ATOM   1423  C   SER X  86      98.749 -11.917  39.193  0.00  0.00           C
ATOM   1424  O   SER X  86      97.900 -12.640  38.631  0.00  0.00           O
ATOM   1425  N   ILE X  87      98.576 -10.644  39.557  0.00  0.00           N
ATOM   1426  HN  ILE X  87      99.404 -10.152  39.813  0.00  0.00           H
ATOM   1427  CA  ILE X  87      97.371  -9.915  39.760  0.00  0.00           C
ATOM   1428  HA  ILE X  87      96.816 -10.402  40.548  0.00  0.00           H
ATOM   1429  CB  ILE X  87      97.636  -8.572  40.391  0.00  0.00           C
ATOM   1430  HB  ILE X  87      98.126  -7.902  39.653  0.00  0.00           H
ATOM   1431  CG2 ILE X  87      96.329  -7.947  40.861  0.00  0.00           C
ATOM   1432 HG21 ILE X  87      95.839  -7.511  39.964  0.00  0.00           H
ATOM   1433 HG22 ILE X  87      95.581  -8.695  41.202  0.00  0.00           H
ATOM   1434 HG23 ILE X  87      96.470  -7.180  41.653  0.00  0.00           H
ATOM   1435  CG1 ILE X  87      98.592  -8.673  41.645  0.00  0.00           C
ATOM   1436 HG11 ILE X  87      98.048  -8.997  42.558  0.00  0.00           H
ATOM   1437 HG12 ILE X  87      99.372  -9.435  41.430  0.00  0.00           H
ATOM   1438  CD  ILE X  87      99.361  -7.371  41.843  0.00  0.00           C
ATOM   1439  HD1 ILE X  87      98.728  -6.483  42.055  0.00  0.00           H
ATOM   1440  HD2 ILE X  87     100.115  -7.411  42.657  0.00  0.00           H
ATOM   1441  HD3 ILE X  87      99.867  -7.122  40.885  0.00  0.00           H
ATOM   1442  C   ILE X  87      96.431  -9.791  38.563  0.00  0.00           C
ATOM   1443  O   ILE X  87      96.755  -9.168  37.576  0.00  0.00           O
ATOM   1444  N   THR X  88      95.283 -10.476  38.588  0.00  0.00           N
ATOM   1445  HN  THR X  88      95.010 -11.109  39.308  0.00  0.00           H
ATOM   1446  CA  THR X  88      94.345 -10.494  37.489  0.00  0.00           C
ATOM   1447  HA  THR X  88      94.760 -10.009  36.618  0.00  0.00           H
ATOM   1448  CB  THR X  88      93.851 -11.902  37.064  0.00  0.00           C
ATOM   1449  HB  THR X  88      92.968 -11.858  36.392  0.00  0.00           H
ATOM   1450  OG1 THR X  88      93.405 -12.649  38.151  0.00  0.00           O
ATOM   1451  HG1 THR X  88      93.006 -13.442  37.787  0.00  0.00           H
ATOM   1452  CG2 THR X  88      95.048 -12.681  36.440  0.00  0.00           C
ATOM   1453 HG21 THR X  88      94.607 -13.631  36.068  0.00  0.00           H
ATOM   1454 HG22 THR X  88      95.533 -12.028  35.684  0.00  0.00           H
ATOM   1455 HG23 THR X  88      95.824 -13.012  37.162  0.00  0.00           H
ATOM   1456  C   THR X  88      93.163  -9.697  37.789  0.00  0.00           C
ATOM   1457  O   THR X  88      92.508  -9.124  36.857  0.00  0.00           O
ATOM   1458  N   GLN X  89      92.795  -9.543  39.065  0.00  0.00           N
ATOM   1459  HN  GLN X  89      93.308  -9.985  39.796  0.00  0.00           H
ATOM   1460  CA  GLN X  89      91.701  -8.584  39.332  0.00  0.00           C
ATOM   1461  HA  GLN X  89      92.026  -7.668  38.860  0.00  0.00           H
ATOM   1462  CB  GLN X  89      90.262  -9.028  38.813  0.00  0.00           C
ATOM   1463  HB1 GLN X  89      89.444  -8.441  39.282  0.00  0.00           H
ATOM   1464  HB2 GLN X  89      90.202  -8.711  37.750  0.00  0.00           H
ATOM   1465  CG  GLN X  89      89.893 -10.586  38.852  0.00  0.00           C
ATOM   1466  HG1 GLN X  89      88.875 -10.791  38.456  0.00  0.00           H
ATOM   1467  HG2 GLN X  89      90.661 -11.146  38.277  0.00  0.00           H
ATOM   1468  CD  GLN X  89      90.051 -11.189  40.213  0.00  0.00           C
ATOM   1469  OE1 GLN X  89      89.180 -11.005  41.060  0.00  0.00           O
ATOM   1470  NE2 GLN X  89      91.173 -11.989  40.448  0.00  0.00           N
ATOM   1471 HE21 GLN X  89      91.740 -12.291  39.682  0.00  0.00           H
ATOM   1472 HE22 GLN X  89      91.267 -12.164  41.428  0.00  0.00           H
ATOM   1473  C   GLN X  89      91.583  -8.263  40.797  0.00  0.00           C
ATOM   1474  O   GLN X  89      92.117  -8.992  41.663  0.00  0.00           O
ATOM   1475  N   VAL X  90      90.845  -7.151  41.135  0.00  0.00           N
ATOM   1476  HN  VAL X  90      90.442  -6.694  40.346  0.00  0.00           H
ATOM   1477  CA  VAL X  90      90.789  -6.557  42.423  0.00  0.00           C
ATOM   1478  HA  VAL X  90      91.052  -7.340  43.120  0.00  0.00           H
ATOM   1479  CB  VAL X  90      91.900  -5.507  42.677  0.00  0.00           C
ATOM   1480  HB  VAL X  90      91.885  -4.787  41.831  0.00  0.00           H
ATOM   1481  CG1 VAL X  90      91.683  -4.690  43.936  0.00  0.00           C
ATOM   1482 HG11 VAL X  90      90.652  -4.285  44.024  0.00  0.00           H
ATOM   1483 HG12 VAL X  90      91.894  -5.234  44.881  0.00  0.00           H
ATOM   1484 HG13 VAL X  90      92.286  -3.766  43.814  0.00  0.00           H
ATOM   1485  CG2 VAL X  90      93.332  -6.150  42.600  0.00  0.00           C
ATOM   1486 HG21 VAL X  90      93.396  -6.976  43.340  0.00  0.00           H
ATOM   1487 HG22 VAL X  90      93.452  -6.653  41.616  0.00  0.00           H
ATOM   1488 HG23 VAL X  90      94.181  -5.439  42.691  0.00  0.00           H
ATOM   1489  C   VAL X  90      89.415  -6.040  42.785  0.00  0.00           C
ATOM   1490  O   VAL X  90      88.750  -5.208  42.187  0.00  0.00           O
ATOM   1491  N   THR X  91      88.826  -6.618  43.879  0.00  0.00           N
ATOM   1492  HN  THR X  91      89.305  -7.138  44.581  0.00  0.00           H
ATOM   1493  CA  THR X  91      87.427  -6.426  44.213  0.00  0.00           C
ATOM   1494  HA  THR X  91      86.833  -6.173  43.347  0.00  0.00           H
ATOM   1495  CB  THR X  91      86.807  -7.640  44.887  0.00  0.00           C
ATOM   1496  HB  THR X  91      85.727  -7.476  45.089  0.00  0.00           H
ATOM   1497  OG1 THR X  91      87.660  -8.154  45.997  0.00  0.00           O
ATOM   1498  HG1 THR X  91      87.056  -8.731  46.470  0.00  0.00           H
ATOM   1499  CG2 THR X  91      86.759  -8.865  43.911  0.00  0.00           C
ATOM   1500 HG21 THR X  91      86.026  -8.653  43.104  0.00  0.00           H
ATOM   1501 HG22 THR X  91      87.781  -9.083  43.534  0.00  0.00           H
ATOM   1502 HG23 THR X  91      86.247  -9.753  44.339  0.00  0.00           H
ATOM   1503  C   THR X  91      87.302  -5.363  45.344  0.00  0.00           C
ATOM   1504  O   THR X  91      88.132  -5.218  46.229  0.00  0.00           O
ATOM   1505  N   LEU X  92      86.259  -4.482  45.263  0.00  0.00           N
ATOM   1506  HN  LEU X  92      85.709  -4.350  44.441  0.00  0.00           H
ATOM   1507  CA  LEU X  92      86.002  -3.479  46.339  0.00  0.00           C
ATOM   1508  HA  LEU X  92      86.060  -4.020  47.272  0.00  0.00           H
ATOM   1509  CB  LEU X  92      87.047  -2.369  46.262  0.00  0.00           C
ATOM   1510  HB1 LEU X  92      86.784  -1.642  47.059  0.00  0.00           H
ATOM   1511  HB2 LEU X  92      87.998  -2.806  46.632  0.00  0.00           H
ATOM   1512  CG  LEU X  92      87.404  -1.684  44.885  0.00  0.00           C
ATOM   1513  HG  LEU X  92      87.151  -2.351  44.034  0.00  0.00           H
ATOM   1514  CD1 LEU X  92      86.491  -0.435  44.826  0.00  0.00           C
ATOM   1515 HD11 LEU X  92      86.694   0.463  45.447  0.00  0.00           H
ATOM   1516 HD12 LEU X  92      86.510  -0.203  43.740  0.00  0.00           H
ATOM   1517 HD13 LEU X  92      85.427  -0.689  45.022  0.00  0.00           H
ATOM   1518  CD2 LEU X  92      88.905  -1.387  44.847  0.00  0.00           C
ATOM   1519 HD21 LEU X  92      89.252  -0.800  43.970  0.00  0.00           H
ATOM   1520 HD22 LEU X  92      89.283  -0.871  45.755  0.00  0.00           H
ATOM   1521 HD23 LEU X  92      89.444  -2.357  44.916  0.00  0.00           H
ATOM   1522  C   LEU X  92      84.665  -3.046  46.246  0.00  0.00           C
ATOM   1523  O   LEU X  92      83.991  -3.241  45.238  0.00  0.00           O
ATOM   1524  N   ASP X  93      84.128  -2.563  47.335  0.00  0.00           N
ATOM   1525  HN  ASP X  93      84.697  -2.398  48.136  0.00  0.00           H
ATOM   1526  CA  ASP X  93      82.804  -1.993  47.448  0.00  0.00           C
ATOM   1527  HA  ASP X  93      82.254  -2.712  46.859  0.00  0.00           H
ATOM   1528  CB  ASP X  93      82.150  -2.110  48.884  0.00  0.00           C
ATOM   1529  HB1 ASP X  93      81.057  -1.959  48.749  0.00  0.00           H
ATOM   1530  HB2 ASP X  93      82.340  -3.175  49.137  0.00  0.00           H
ATOM   1531  CG  ASP X  93      82.647  -1.131  49.891  0.00  0.00           C
ATOM   1532  OD1 ASP X  93      81.836  -0.911  50.815  0.00  0.00           O
ATOM   1533  OD2 ASP X  93      83.843  -0.682  49.833  0.00  0.00           O
ATOM   1534  C   ASP X  93      82.652  -0.657  46.720  0.00  0.00           C
ATOM   1535  O   ASP X  93      83.620   0.107  46.388  0.00  0.00           O
ATOM   1536  N   ALA X  94      81.415  -0.318  46.377  0.00  0.00           N
ATOM   1537  HN  ALA X  94      80.697  -0.983  46.565  0.00  0.00           H
ATOM   1538  CA  ALA X  94      81.012   1.003  45.850  0.00  0.00           C
ATOM   1539  HA  ALA X  94      81.407   1.114  44.851  0.00  0.00           H
ATOM   1540  CB  ALA X  94      79.508   0.856  45.729  0.00  0.00           C
ATOM   1541  HB1 ALA X  94      79.188   1.737  45.133  0.00  0.00           H
ATOM   1542  HB2 ALA X  94      79.208  -0.085  45.219  0.00  0.00           H
ATOM   1543  HB3 ALA X  94      78.960   0.624  46.667  0.00  0.00           H
ATOM   1544  C   ALA X  94      81.379   2.197  46.626  0.00  0.00           C
ATOM   1545  O   ALA X  94      82.057   3.087  46.097  0.00  0.00           O
ATOM   1546  N   GLU X  95      81.046   2.308  47.917  0.00  0.00           N
ATOM   1547  HN  GLU X  95      80.673   1.492  48.352  0.00  0.00           H
ATOM   1548  CA  GLU X  95      81.565   3.328  48.850  0.00  0.00           C
ATOM   1549  HA  GLU X  95      81.253   3.021  49.838  0.00  0.00           H
ATOM   1550  CB  GLU X  95      83.057   3.411  48.967  0.00  0.00           C
ATOM   1551  HB1 GLU X  95      83.500   2.409  49.152  0.00  0.00           H
ATOM   1552  HB2 GLU X  95      83.634   3.699  48.062  0.00  0.00           H
ATOM   1553  CG  GLU X  95      83.749   4.157  50.157  0.00  0.00           C
ATOM   1554  HG1 GLU X  95      84.848   3.994  50.172  0.00  0.00           H
ATOM   1555  HG2 GLU X  95      83.541   5.249  50.164  0.00  0.00           H
ATOM   1556  CD  GLU X  95      83.202   3.810  51.515  0.00  0.00           C
ATOM   1557  OE1 GLU X  95      82.245   4.511  52.014  0.00  0.00           O
ATOM   1558  OE2 GLU X  95      83.620   2.787  52.088  0.00  0.00           O
ATOM   1559  C   GLU X  95      80.825   4.644  48.696  0.00  0.00           C
ATOM   1560  O   GLU X  95      80.076   4.948  47.806  0.00  0.00           O
ATOM   1561  N   MET X  96      80.899   5.497  49.781  0.00  0.00           N
ATOM   1562  HN  MET X  96      81.441   5.262  50.585  0.00  0.00           H
ATOM   1563  CA  MET X  96      80.316   6.790  49.794  0.00  0.00           C
ATOM   1564  HA  MET X  96      80.207   7.188  48.795  0.00  0.00           H
ATOM   1565  CB  MET X  96      78.903   6.672  50.398  0.00  0.00           C
ATOM   1566  HB1 MET X  96      78.363   7.584  50.062  0.00  0.00           H
ATOM   1567  HB2 MET X  96      78.422   5.833  49.852  0.00  0.00           H
ATOM   1568  CG  MET X  96      78.757   6.506  51.962  0.00  0.00           C
ATOM   1569  HG1 MET X  96      77.772   6.036  52.172  0.00  0.00           H
ATOM   1570  HG2 MET X  96      79.437   5.659  52.195  0.00  0.00           H
ATOM   1571  SD  MET X  96      78.890   7.957  52.976  0.00  0.00           S
ATOM   1572  CE  MET X  96      78.367   7.084  54.388  0.00  0.00           C
ATOM   1573  HE1 MET X  96      77.274   6.893  54.320  0.00  0.00           H
ATOM   1574  HE2 MET X  96      78.947   6.153  54.563  0.00  0.00           H
ATOM   1575  HE3 MET X  96      78.460   7.679  55.322  0.00  0.00           H
ATOM   1576  C   MET X  96      81.257   7.715  50.603  0.00  0.00           C
ATOM   1577  O   MET X  96      81.225   8.889  50.384  0.00  0.00           O
ATOM   1578  N   GLU X  97      82.133   7.247  51.549  0.00  0.00           N
ATOM   1579  HN  GLU X  97      82.184   6.261  51.683  0.00  0.00           H
ATOM   1580  CA  GLU X  97      82.958   8.096  52.345  0.00  0.00           C
ATOM   1581  HA  GLU X  97      82.357   8.953  52.613  0.00  0.00           H
ATOM   1582  CB  GLU X  97      83.342   7.390  53.688  0.00  0.00           C
ATOM   1583  HB1 GLU X  97      84.134   6.612  53.645  0.00  0.00           H
ATOM   1584  HB2 GLU X  97      83.773   8.268  54.215  0.00  0.00           H
ATOM   1585  CG  GLU X  97      82.103   6.905  54.508  0.00  0.00           C
ATOM   1586  HG1 GLU X  97      81.482   7.787  54.776  0.00  0.00           H
ATOM   1587  HG2 GLU X  97      81.325   6.330  53.963  0.00  0.00           H
ATOM   1588  CD  GLU X  97      82.414   6.365  55.884  0.00  0.00           C
ATOM   1589  OE1 GLU X  97      81.580   6.489  56.787  0.00  0.00           O
ATOM   1590  OE2 GLU X  97      83.524   5.695  55.990  0.00  0.00           O
ATOM   1591  C   GLU X  97      84.202   8.577  51.646  0.00  0.00           C
ATOM   1592  O   GLU X  97      84.831   7.756  50.916  0.00  0.00           O
ATOM   1593  N   PRO X  98      84.559   9.880  51.746  0.00  0.00           N
ATOM   1594  CD  PRO X  98      84.162  10.871  52.732  0.00  0.00           C
ATOM   1595  HD1 PRO X  98      84.302  10.437  53.745  0.00  0.00           H
ATOM   1596  HD2 PRO X  98      83.089  11.049  52.509  0.00  0.00           H
ATOM   1597  CA  PRO X  98      85.235  10.495  50.688  0.00  0.00           C
ATOM   1598  HA  PRO X  98      84.668  10.354  49.780  0.00  0.00           H
ATOM   1599  CB  PRO X  98      85.249  12.050  51.058  0.00  0.00           C
ATOM   1600  HB1 PRO X  98      84.392  12.551  50.560  0.00  0.00           H
ATOM   1601  HB2 PRO X  98      86.205  12.586  50.876  0.00  0.00           H
ATOM   1602  CG  PRO X  98      85.056  12.015  52.550  0.00  0.00           C
ATOM   1603  HG1 PRO X  98      84.752  13.008  52.946  0.00  0.00           H
ATOM   1604  HG2 PRO X  98      86.013  11.689  53.009  0.00  0.00           H
ATOM   1605  C   PRO X  98      86.646  10.057  50.409  0.00  0.00           C
ATOM   1606  O   PRO X  98      86.960   9.931  49.262  0.00  0.00           O
ATOM   1607  N   PHE X  99      87.472   9.832  51.461  0.00  0.00           N
ATOM   1608  HN  PHE X  99      87.330   9.964  52.439  0.00  0.00           H
ATOM   1609  CA  PHE X  99      88.794   9.307  51.227  0.00  0.00           C
ATOM   1610  HA  PHE X  99      89.173   9.891  50.401  0.00  0.00           H
ATOM   1611  CB  PHE X  99      89.688   9.447  52.502  0.00  0.00           C
ATOM   1612  HB1 PHE X  99      89.189   8.965  53.370  0.00  0.00           H
ATOM   1613  HB2 PHE X  99      90.706   9.040  52.318  0.00  0.00           H
ATOM   1614  CG  PHE X  99      89.828  10.936  52.896  0.00  0.00           C
ATOM   1615  CD1 PHE X  99      90.648  11.753  52.065  0.00  0.00           C
ATOM   1616  HD1 PHE X  99      91.176  11.332  51.222  0.00  0.00           H
ATOM   1617  CE1 PHE X  99      90.795  13.126  52.478  0.00  0.00           C
ATOM   1618  HE1 PHE X  99      91.488  13.751  51.935  0.00  0.00           H
ATOM   1619  CZ  PHE X  99      90.030  13.666  53.497  0.00  0.00           C
ATOM   1620  HZ  PHE X  99      90.167  14.696  53.791  0.00  0.00           H
ATOM   1621  CD2 PHE X  99      89.040  11.535  53.939  0.00  0.00           C
ATOM   1622  HD2 PHE X  99      88.448  10.930  54.610  0.00  0.00           H
ATOM   1623  CE2 PHE X  99      89.225  12.828  54.277  0.00  0.00           C
ATOM   1624  HE2 PHE X  99      88.614  13.329  55.013  0.00  0.00           H
ATOM   1625  C   PHE X  99      88.799   7.825  50.765  0.00  0.00           C
ATOM   1626  O   PHE X  99      89.528   7.393  49.916  0.00  0.00           O
ATOM   1627  N   TYR X 100      87.913   6.993  51.377  0.00  0.00           N
ATOM   1628  HN  TYR X 100      87.472   7.373  52.186  0.00  0.00           H
ATOM   1629  CA  TYR X 100      87.672   5.586  51.043  0.00  0.00           C
ATOM   1630  HA  TYR X 100      88.705   5.273  51.064  0.00  0.00           H
ATOM   1631  CB  TYR X 100      86.703   4.861  52.076  0.00  0.00           C
ATOM   1632  HB1 TYR X 100      85.764   5.454  52.061  0.00  0.00           H
ATOM   1633  HB2 TYR X 100      86.461   3.784  51.944  0.00  0.00           H
ATOM   1634  CG  TYR X 100      87.454   4.963  53.364  0.00  0.00           C
ATOM   1635  CD1 TYR X 100      88.487   4.045  53.469  0.00  0.00           C
ATOM   1636  HD1 TYR X 100      88.853   3.383  52.698  0.00  0.00           H
ATOM   1637  CE1 TYR X 100      89.186   4.031  54.684  0.00  0.00           C
ATOM   1638  HE1 TYR X 100      89.981   3.317  54.839  0.00  0.00           H
ATOM   1639  CZ  TYR X 100      88.786   4.931  55.735  0.00  0.00           C
ATOM   1640  OH  TYR X 100      89.359   4.829  56.985  0.00  0.00           O
ATOM   1641  HH  TYR X 100      89.911   4.047  57.061  0.00  0.00           H
ATOM   1642  CD2 TYR X 100      87.143   5.888  54.358  0.00  0.00           C
ATOM   1643  HD2 TYR X 100      86.348   6.609  54.238  0.00  0.00           H
ATOM   1644  CE2 TYR X 100      87.800   5.882  55.573  0.00  0.00           C
ATOM   1645  HE2 TYR X 100      87.424   6.366  56.462  0.00  0.00           H
ATOM   1646  C   TYR X 100      87.245   5.332  49.610  0.00  0.00           C
ATOM   1647  O   TYR X 100      87.852   4.483  48.900  0.00  0.00           O
ATOM   1648  N   LYS X 101      86.371   6.191  49.083  0.00  0.00           N
ATOM   1649  HN  LYS X 101      85.923   6.877  49.652  0.00  0.00           H
ATOM   1650  CA  LYS X 101      85.981   6.215  47.673  0.00  0.00           C
ATOM   1651  HA  LYS X 101      85.753   5.188  47.428  0.00  0.00           H
ATOM   1652  CB  LYS X 101      84.665   7.001  47.424  0.00  0.00           C
ATOM   1653  HB1 LYS X 101      83.842   6.528  48.001  0.00  0.00           H
ATOM   1654  HB2 LYS X 101      84.766   7.947  47.997  0.00  0.00           H
ATOM   1655  CG  LYS X 101      84.388   7.277  45.925  0.00  0.00           C
ATOM   1656  HG1 LYS X 101      85.334   7.694  45.518  0.00  0.00           H
ATOM   1657  HG2 LYS X 101      84.385   6.391  45.256  0.00  0.00           H
ATOM   1658  CD  LYS X 101      83.206   8.200  45.696  0.00  0.00           C
ATOM   1659  HD1 LYS X 101      83.297   9.089  46.356  0.00  0.00           H
ATOM   1660  HD2 LYS X 101      83.151   8.521  44.634  0.00  0.00           H
ATOM   1661  CE  LYS X 101      81.780   7.575  46.001  0.00  0.00           C
ATOM   1662  HE1 LYS X 101      81.778   6.470  45.879  0.00  0.00           H
ATOM   1663  HE2 LYS X 101      81.382   7.906  46.984  0.00  0.00           H
ATOM   1664  NZ  LYS X 101      80.838   8.139  45.092  0.00  0.00           N
ATOM   1665  HZ1 LYS X 101      79.855   7.995  45.401  0.00  0.00           H
ATOM   1666  HZ2 LYS X 101      80.876   9.176  45.159  0.00  0.00           H
ATOM   1667  HZ3 LYS X 101      80.966   7.924  44.083  0.00  0.00           H
ATOM   1668  C   LYS X 101      87.165   6.604  46.788  0.00  0.00           C
ATOM   1669  O   LYS X 101      87.497   6.023  45.810  0.00  0.00           O
ATOM   1670  N   GLU X 102      88.040   7.515  47.342  0.00  0.00           N
ATOM   1671  HN  GLU X 102      87.907   7.957  48.226  0.00  0.00           H
ATOM   1672  CA  GLU X 102      89.036   8.134  46.492  0.00  0.00           C
ATOM   1673  HA  GLU X 102      88.481   8.522  45.650  0.00  0.00           H
ATOM   1674  CB  GLU X 102      89.682   9.405  47.238  0.00  0.00           C
ATOM   1675  HB1 GLU X 102      88.797  10.073  47.308  0.00  0.00           H
ATOM   1676  HB2 GLU X 102      90.109   9.228  48.248  0.00  0.00           H
ATOM   1677  CG  GLU X 102      90.768  10.127  46.413  0.00  0.00           C
ATOM   1678  HG1 GLU X 102      91.773   9.719  46.656  0.00  0.00           H
ATOM   1679  HG2 GLU X 102      90.567   9.967  45.333  0.00  0.00           H
ATOM   1680  CD  GLU X 102      90.730  11.568  46.670  0.00  0.00           C
ATOM   1681  OE1 GLU X 102      90.856  12.036  47.805  0.00  0.00           O
ATOM   1682  OE2 GLU X 102      90.797  12.333  45.690  0.00  0.00           O
ATOM   1683  C   GLU X 102      90.121   7.255  45.982  0.00  0.00           C
ATOM   1684  O   GLU X 102      90.627   7.401  44.910  0.00  0.00           O
ATOM   1685  N   MET X 103      90.373   6.179  46.711  0.00  0.00           N
ATOM   1686  HN  MET X 103      89.886   6.195  47.581  0.00  0.00           H
ATOM   1687  CA  MET X 103      91.207   5.043  46.385  0.00  0.00           C
ATOM   1688  HA  MET X 103      92.204   5.407  46.186  0.00  0.00           H
ATOM   1689  CB  MET X 103      91.038   4.209  47.685  0.00  0.00           C
ATOM   1690  HB1 MET X 103      89.958   3.957  47.743  0.00  0.00           H
ATOM   1691  HB2 MET X 103      91.532   3.228  47.517  0.00  0.00           H
ATOM   1692  CG  MET X 103      91.563   4.730  49.050  0.00  0.00           C
ATOM   1693  HG1 MET X 103      92.656   4.913  49.129  0.00  0.00           H
ATOM   1694  HG2 MET X 103      91.040   5.703  49.169  0.00  0.00           H
ATOM   1695  SD  MET X 103      91.207   3.716  50.460  0.00  0.00           S
ATOM   1696  CE  MET X 103      91.734   4.772  51.837  0.00  0.00           C
ATOM   1697  HE1 MET X 103      91.735   4.243  52.814  0.00  0.00           H
ATOM   1698  HE2 MET X 103      92.815   4.995  51.715  0.00  0.00           H
ATOM   1699  HE3 MET X 103      91.244   5.759  51.700  0.00  0.00           H
ATOM   1700  C   MET X 103      90.812   4.297  45.134  0.00  0.00           C
ATOM   1701  O   MET X 103      91.688   3.840  44.411  0.00  0.00           O
ATOM   1702  N   GLU X 104      89.501   4.140  44.816  0.00  0.00           N
ATOM   1703  HN  GLU X 104      88.838   4.659  45.351  0.00  0.00           H
ATOM   1704  CA  GLU X 104      89.053   3.372  43.640  0.00  0.00           C
ATOM   1705  HA  GLU X 104      89.289   2.324  43.745  0.00  0.00           H
ATOM   1706  CB  GLU X 104      87.469   3.295  43.508  0.00  0.00           C
ATOM   1707  HB1 GLU X 104      87.110   2.477  44.169  0.00  0.00           H
ATOM   1708  HB2 GLU X 104      86.983   4.265  43.747  0.00  0.00           H
ATOM   1709  CG  GLU X 104      86.797   2.934  42.153  0.00  0.00           C
ATOM   1710  HG1 GLU X 104      87.182   3.637  41.384  0.00  0.00           H
ATOM   1711  HG2 GLU X 104      87.095   1.961  41.708  0.00  0.00           H
ATOM   1712  CD  GLU X 104      85.263   2.992  42.165  0.00  0.00           C
ATOM   1713  OE1 GLU X 104      84.662   3.252  43.256  0.00  0.00           O
ATOM   1714  OE2 GLU X 104      84.701   2.927  41.025  0.00  0.00           O
ATOM   1715  C   GLU X 104      89.651   3.851  42.355  0.00  0.00           C
ATOM   1716  O   GLU X 104      90.123   3.039  41.601  0.00  0.00           O
ATOM   1717  N   ALA X 105      89.690   5.167  42.049  0.00  0.00           N
ATOM   1718  HN  ALA X 105      89.188   5.767  42.667  0.00  0.00           H
ATOM   1719  CA  ALA X 105      90.336   5.705  40.830  0.00  0.00           C
ATOM   1720  HA  ALA X 105      89.903   5.239  39.957  0.00  0.00           H
ATOM   1721  CB  ALA X 105      90.028   7.250  40.758  0.00  0.00           C
ATOM   1722  HB1 ALA X 105      90.092   7.794  41.725  0.00  0.00           H
ATOM   1723  HB2 ALA X 105      90.617   7.672  39.916  0.00  0.00           H
ATOM   1724  HB3 ALA X 105      88.960   7.344  40.470  0.00  0.00           H
ATOM   1725  C   ALA X 105      91.810   5.489  40.735  0.00  0.00           C
ATOM   1726  O   ALA X 105      92.369   5.204  39.624  0.00  0.00           O
ATOM   1727  N   ASN X 106      92.542   5.508  41.891  0.00  0.00           N
ATOM   1728  HN  ASN X 106      92.102   5.556  42.784  0.00  0.00           H
ATOM   1729  CA  ASN X 106      94.043   5.404  41.914  0.00  0.00           C
ATOM   1730  HA  ASN X 106      94.506   5.927  41.090  0.00  0.00           H
ATOM   1731  CB  ASN X 106      94.586   5.788  43.386  0.00  0.00           C
ATOM   1732  HB1 ASN X 106      94.145   6.757  43.703  0.00  0.00           H
ATOM   1733  HB2 ASN X 106      94.242   5.093  44.182  0.00  0.00           H
ATOM   1734  CG  ASN X 106      96.117   5.983  43.422  0.00  0.00           C
ATOM   1735  OD1 ASN X 106      96.802   6.329  42.441  0.00  0.00           O
ATOM   1736  ND2 ASN X 106      96.733   5.593  44.527  0.00  0.00           N
ATOM   1737 HD21 ASN X 106      97.731   5.617  44.588  0.00  0.00           H
ATOM   1738 HD22 ASN X 106      96.158   5.241  45.265  0.00  0.00           H
ATOM   1739  C   ASN X 106      94.396   3.955  41.627  0.00  0.00           C
ATOM   1740  O   ASN X 106      95.370   3.587  40.972  0.00  0.00           O
ATOM   1741  N   ILE X 107      93.538   3.022  42.142  0.00  0.00           N
ATOM   1742  HN  ILE X 107      92.836   3.402  42.740  0.00  0.00           H
ATOM   1743  CA  ILE X 107      93.600   1.585  41.964  0.00  0.00           C
ATOM   1744  HA  ILE X 107      94.637   1.283  41.997  0.00  0.00           H
ATOM   1745  CB  ILE X 107      92.790   0.689  42.929  0.00  0.00           C
ATOM   1746  HB  ILE X 107      91.782   1.091  43.169  0.00  0.00           H
ATOM   1747  CG2 ILE X 107      92.598  -0.784  42.457  0.00  0.00           C
ATOM   1748 HG21 ILE X 107      93.611  -1.065  42.097  0.00  0.00           H
ATOM   1749 HG22 ILE X 107      92.238  -1.430  43.286  0.00  0.00           H
ATOM   1750 HG23 ILE X 107      92.030  -0.926  41.513  0.00  0.00           H
ATOM   1751  CG1 ILE X 107      93.506   0.805  44.346  0.00  0.00           C
ATOM   1752 HG11 ILE X 107      94.430   0.199  44.226  0.00  0.00           H
ATOM   1753 HG12 ILE X 107      93.739   1.886  44.451  0.00  0.00           H
ATOM   1754  CD  ILE X 107      92.710   0.222  45.547  0.00  0.00           C
ATOM   1755  HD1 ILE X 107      91.973   1.019  45.783  0.00  0.00           H
ATOM   1756  HD2 ILE X 107      92.151  -0.711  45.318  0.00  0.00           H
ATOM   1757  HD3 ILE X 107      93.354  -0.005  46.423  0.00  0.00           H
ATOM   1758  C   ILE X 107      93.354   1.223  40.470  0.00  0.00           C
ATOM   1759  O   ILE X 107      94.057   0.444  39.805  0.00  0.00           O
ATOM   1760  N   GLN X 108      92.346   1.871  39.805  0.00  0.00           N
ATOM   1761  HN  GLN X 108      91.748   2.507  40.286  0.00  0.00           H
ATOM   1762  CA  GLN X 108      92.024   1.779  38.373  0.00  0.00           C
ATOM   1763  HA  GLN X 108      91.743   0.747  38.222  0.00  0.00           H
ATOM   1764  CB  GLN X 108      90.878   2.646  38.082  0.00  0.00           C
ATOM   1765  HB1 GLN X 108      90.939   3.691  38.453  0.00  0.00           H
ATOM   1766  HB2 GLN X 108      90.803   2.649  36.973  0.00  0.00           H
ATOM   1767  CG  GLN X 108      89.519   1.914  38.450  0.00  0.00           C
ATOM   1768  HG1 GLN X 108      89.609   0.874  38.071  0.00  0.00           H
ATOM   1769  HG2 GLN X 108      89.497   1.833  39.558  0.00  0.00           H
ATOM   1770  CD  GLN X 108      88.217   2.652  37.948  0.00  0.00           C
ATOM   1771  OE1 GLN X 108      88.218   3.821  37.552  0.00  0.00           O
ATOM   1772  NE2 GLN X 108      87.102   1.927  37.931  0.00  0.00           N
ATOM   1773 HE21 GLN X 108      86.245   2.412  37.760  0.00  0.00           H
ATOM   1774 HE22 GLN X 108      87.157   0.972  38.225  0.00  0.00           H
ATOM   1775  C   GLN X 108      93.117   2.102  37.437  0.00  0.00           C
ATOM   1776  O   GLN X 108      93.319   1.585  36.342  0.00  0.00           O
ATOM   1777  N   CYS X 109      93.864   3.195  37.740  0.00  0.00           N
ATOM   1778  HN  CYS X 109      93.674   3.697  38.581  0.00  0.00           H
ATOM   1779  CA  CYS X 109      95.039   3.687  37.062  0.00  0.00           C
ATOM   1780  HA  CYS X 109      94.822   3.666  36.005  0.00  0.00           H
ATOM   1781  CB  CYS X 109      95.604   5.097  37.502  0.00  0.00           C
ATOM   1782  HB1 CYS X 109      96.111   4.990  38.484  0.00  0.00           H
ATOM   1783  HB2 CYS X 109      96.395   5.445  36.805  0.00  0.00           H
ATOM   1784  SG  CYS X 109      94.445   6.529  37.476  0.00  0.00           S
ATOM   1785  HG1 CYS X 109      93.932   5.975  38.565  0.00  0.00           H
ATOM   1786  C   CYS X 109      96.186   2.697  37.115  0.00  0.00           C
ATOM   1787  O   CYS X 109      96.832   2.462  36.085  0.00  0.00           O
ATOM   1788  N   LEU X 110      96.445   2.028  38.277  0.00  0.00           N
ATOM   1789  HN  LEU X 110      95.942   2.088  39.135  0.00  0.00           H
ATOM   1790  CA  LEU X 110      97.284   0.807  38.387  0.00  0.00           C
ATOM   1791  HA  LEU X 110      98.256   1.078  38.002  0.00  0.00           H
ATOM   1792  CB  LEU X 110      97.389   0.464  39.902  0.00  0.00           C
ATOM   1793  HB1 LEU X 110      96.370   0.213  40.267  0.00  0.00           H
ATOM   1794  HB2 LEU X 110      97.868  -0.501  40.177  0.00  0.00           H
ATOM   1795  CG  LEU X 110      98.042   1.538  40.786  0.00  0.00           C
ATOM   1796  HG  LEU X 110      97.618   2.549  40.606  0.00  0.00           H
ATOM   1797  CD1 LEU X 110      97.882   1.328  42.294  0.00  0.00           C
ATOM   1798 HD11 LEU X 110      96.786   1.288  42.469  0.00  0.00           H
ATOM   1799 HD12 LEU X 110      98.346   0.325  42.406  0.00  0.00           H
ATOM   1800 HD13 LEU X 110      98.412   2.093  42.900  0.00  0.00           H
ATOM   1801  CD2 LEU X 110      99.586   1.623  40.417  0.00  0.00           C
ATOM   1802 HD21 LEU X 110     100.019   0.611  40.563  0.00  0.00           H
ATOM   1803 HD22 LEU X 110      99.677   1.896  39.343  0.00  0.00           H
ATOM   1804 HD23 LEU X 110     100.132   2.418  40.968  0.00  0.00           H
ATOM   1805  C   LEU X 110      96.733  -0.361  37.574  0.00  0.00           C
ATOM   1806  O   LEU X 110      97.514  -1.085  36.954  0.00  0.00           O
ATOM   1807  N   GLY X 111      95.399  -0.479  37.590  0.00  0.00           N
ATOM   1808  HN  GLY X 111      94.855   0.117  38.175  0.00  0.00           H
ATOM   1809  CA  GLY X 111      94.823  -1.563  36.828  0.00  0.00           C
ATOM   1810  HA1 GLY X 111      93.746  -1.529  36.889  0.00  0.00           H
ATOM   1811  HA2 GLY X 111      95.215  -2.502  37.190  0.00  0.00           H
ATOM   1812  C   GLY X 111      95.094  -1.481  35.378  0.00  0.00           C
ATOM   1813  O   GLY X 111      95.392  -2.486  34.716  0.00  0.00           O
ATOM   1814  N   ALA X 112      94.911  -0.284  34.735  0.00  0.00           N
ATOM   1815  HN  ALA X 112      94.646   0.531  35.244  0.00  0.00           H
ATOM   1816  CA  ALA X 112      95.240  -0.016  33.350  0.00  0.00           C
ATOM   1817  HA  ALA X 112      94.714  -0.698  32.699  0.00  0.00           H
ATOM   1818  CB  ALA X 112      94.868   1.432  33.034  0.00  0.00           C
ATOM   1819  HB1 ALA X 112      93.773   1.609  32.970  0.00  0.00           H
ATOM   1820  HB2 ALA X 112      95.292   2.103  33.812  0.00  0.00           H
ATOM   1821  HB3 ALA X 112      95.333   1.737  32.073  0.00  0.00           H
ATOM   1822  C   ALA X 112      96.741  -0.201  33.085  0.00  0.00           C
ATOM   1823  O   ALA X 112      97.151  -0.933  32.170  0.00  0.00           O
ATOM   1824  N   GLU X 113      97.546   0.266  34.055  0.00  0.00           N
ATOM   1825  HN  GLU X 113      97.172   0.763  34.834  0.00  0.00           H
ATOM   1826  CA  GLU X 113      98.981   0.242  33.941  0.00  0.00           C
ATOM   1827  HA  GLU X 113      99.167   0.625  32.949  0.00  0.00           H
ATOM   1828  CB  GLU X 113      99.598   1.240  34.936  0.00  0.00           C
ATOM   1829  HB1 GLU X 113      99.397   2.297  34.660  0.00  0.00           H
ATOM   1830  HB2 GLU X 113      99.171   0.857  35.888  0.00  0.00           H
ATOM   1831  CG  GLU X 113     101.142   1.188  35.266  0.00  0.00           C
ATOM   1832  HG1 GLU X 113     101.495   0.230  35.703  0.00  0.00           H
ATOM   1833  HG2 GLU X 113     101.673   1.452  34.327  0.00  0.00           H
ATOM   1834  CD  GLU X 113     101.557   2.175  36.398  0.00  0.00           C
ATOM   1835  OE1 GLU X 113     100.868   3.123  36.872  0.00  0.00           O
ATOM   1836  OE2 GLU X 113     102.773   2.043  36.779  0.00  0.00           O
ATOM   1837  C   GLU X 113      99.615  -1.168  33.967  0.00  0.00           C
ATOM   1838  O   GLU X 113     100.420  -1.632  33.131  0.00  0.00           O
ATOM   1839  N   LEU X 114      99.238  -1.889  35.020  0.00  0.00           N
ATOM   1840  HN  LEU X 114      98.536  -1.498  35.611  0.00  0.00           H
ATOM   1841  CA  LEU X 114      99.783  -3.205  35.369  0.00  0.00           C
ATOM   1842  HA  LEU X 114     100.795  -3.268  34.995  0.00  0.00           H
ATOM   1843  CB  LEU X 114      99.902  -3.336  36.900  0.00  0.00           C
ATOM   1844  HB1 LEU X 114      98.952  -3.444  37.465  0.00  0.00           H
ATOM   1845  HB2 LEU X 114     100.434  -4.292  37.094  0.00  0.00           H
ATOM   1846  CG  LEU X 114     100.683  -2.241  37.564  0.00  0.00           C
ATOM   1847  HG  LEU X 114     100.211  -1.260  37.343  0.00  0.00           H
ATOM   1848  CD1 LEU X 114     100.533  -2.366  39.055  0.00  0.00           C
ATOM   1849 HD11 LEU X 114     100.964  -1.558  39.684  0.00  0.00           H
ATOM   1850 HD12 LEU X 114      99.456  -2.285  39.315  0.00  0.00           H
ATOM   1851 HD13 LEU X 114     100.836  -3.393  39.352  0.00  0.00           H
ATOM   1852  CD2 LEU X 114     102.137  -2.249  37.162  0.00  0.00           C
ATOM   1853 HD21 LEU X 114     102.620  -3.167  37.561  0.00  0.00           H
ATOM   1854 HD22 LEU X 114     102.315  -1.934  36.111  0.00  0.00           H
ATOM   1855 HD23 LEU X 114     102.774  -1.521  37.708  0.00  0.00           H
ATOM   1856  C   LEU X 114      98.950  -4.358  34.794  0.00  0.00           C
ATOM   1857  O   LEU X 114      99.489  -5.469  34.573  0.00  0.00           O
ATOM   1858  N   GLY X 115      97.634  -4.122  34.559  0.00  0.00           N
ATOM   1859  HN  GLY X 115      97.221  -3.216  34.617  0.00  0.00           H
ATOM   1860  CA  GLY X 115      96.705  -5.009  33.845  0.00  0.00           C
ATOM   1861  HA1 GLY X 115      97.296  -5.591  33.154  0.00  0.00           H
ATOM   1862  HA2 GLY X 115      95.998  -4.423  33.277  0.00  0.00           H
ATOM   1863  C   GLY X 115      96.011  -6.035  34.743  0.00  0.00           C
ATOM   1864  O   GLY X 115      96.401  -7.171  34.927  0.00  0.00           O
ATOM   1865  N   PHE X 116      94.895  -5.501  35.332  0.00  0.00           N
ATOM   1866  HN  PHE X 116      94.682  -4.569  35.051  0.00  0.00           H
ATOM   1867  CA  PHE X 116      94.009  -6.135  36.281  0.00  0.00           C
ATOM   1868  HA  PHE X 116      93.790  -7.122  35.901  0.00  0.00           H
ATOM   1869  CB  PHE X 116      94.691  -6.427  37.631  0.00  0.00           C
ATOM   1870  HB1 PHE X 116      94.011  -7.017  38.283  0.00  0.00           H
ATOM   1871  HB2 PHE X 116      95.640  -6.894  37.292  0.00  0.00           H
ATOM   1872  CG  PHE X 116      94.933  -5.171  38.480  0.00  0.00           C
ATOM   1873  CD1 PHE X 116      93.894  -4.528  39.083  0.00  0.00           C
ATOM   1874  HD1 PHE X 116      92.850  -4.795  39.156  0.00  0.00           H
ATOM   1875  CE1 PHE X 116      94.159  -3.423  39.923  0.00  0.00           C
ATOM   1876  HE1 PHE X 116      93.340  -2.891  40.384  0.00  0.00           H
ATOM   1877  CZ  PHE X 116      95.474  -3.028  40.087  0.00  0.00           C
ATOM   1878  HZ  PHE X 116      95.720  -2.239  40.783  0.00  0.00           H
ATOM   1879  CD2 PHE X 116      96.294  -4.817  38.636  0.00  0.00           C
ATOM   1880  HD2 PHE X 116      97.143  -5.286  38.161  0.00  0.00           H
ATOM   1881  CE2 PHE X 116      96.509  -3.777  39.515  0.00  0.00           C
ATOM   1882  HE2 PHE X 116      97.502  -3.393  39.699  0.00  0.00           H
ATOM   1883  C   PHE X 116      92.698  -5.394  36.369  0.00  0.00           C
ATOM   1884  O   PHE X 116      92.719  -4.145  36.376  0.00  0.00           O
ATOM   1885  N   GLU X 117      91.557  -6.134  36.469  0.00  0.00           N
ATOM   1886  HN  GLU X 117      91.647  -7.111  36.644  0.00  0.00           H
ATOM   1887  CA  GLU X 117      90.219  -5.614  36.669  0.00  0.00           C
ATOM   1888  HA  GLU X 117      90.118  -4.688  36.123  0.00  0.00           H
ATOM   1889  CB  GLU X 117      89.058  -6.485  36.042  0.00  0.00           C
ATOM   1890  HB1 GLU X 117      89.141  -7.512  36.457  0.00  0.00           H
ATOM   1891  HB2 GLU X 117      88.091  -6.002  36.301  0.00  0.00           H
ATOM   1892  CG  GLU X 117      89.140  -6.496  34.503  0.00  0.00           C
ATOM   1893  HG1 GLU X 117      89.303  -5.474  34.098  0.00  0.00           H
ATOM   1894  HG2 GLU X 117      90.028  -7.093  34.207  0.00  0.00           H
ATOM   1895  CD  GLU X 117      87.939  -7.067  33.716  0.00  0.00           C
ATOM   1896  OE1 GLU X 117      87.260  -6.209  33.087  0.00  0.00           O
ATOM   1897  OE2 GLU X 117      87.672  -8.362  33.677  0.00  0.00           O
ATOM   1898  C   GLU X 117      89.968  -5.100  38.076  0.00  0.00           C
ATOM   1899  O   GLU X 117      90.336  -5.669  39.031  0.00  0.00           O
ATOM   1900  N   VAL X 118      89.273  -3.969  38.095  0.00  0.00           N
ATOM   1901  HN  VAL X 118      89.026  -3.460  37.275  0.00  0.00           H
ATOM   1902  CA  VAL X 118      88.796  -3.520  39.342  0.00  0.00           C
ATOM   1903  HA  VAL X 118      89.321  -3.944  40.185  0.00  0.00           H
ATOM   1904  CB  VAL X 118      89.002  -2.065  39.568  0.00  0.00           C
ATOM   1905  HB  VAL X 118      88.404  -1.494  38.827  0.00  0.00           H
ATOM   1906  CG1 VAL X 118      88.614  -1.676  40.977  0.00  0.00           C
ATOM   1907 HG11 VAL X 118      89.401  -2.062  41.660  0.00  0.00           H
ATOM   1908 HG12 VAL X 118      88.611  -0.571  41.091  0.00  0.00           H
ATOM   1909 HG13 VAL X 118      87.625  -2.032  41.336  0.00  0.00           H
ATOM   1910  CG2 VAL X 118      90.497  -1.633  39.438  0.00  0.00           C
ATOM   1911 HG21 VAL X 118      90.541  -0.525  39.516  0.00  0.00           H
ATOM   1912 HG22 VAL X 118      91.110  -2.085  40.246  0.00  0.00           H
ATOM   1913 HG23 VAL X 118      90.855  -1.905  38.422  0.00  0.00           H
ATOM   1914  C   VAL X 118      87.312  -3.861  39.390  0.00  0.00           C
ATOM   1915  O   VAL X 118      86.657  -3.458  38.450  0.00  0.00           O
ATOM   1916  N   LEU X 119      86.747  -4.634  40.380  0.00  0.00           N
ATOM   1917  HN  LEU X 119      87.290  -4.873  41.181  0.00  0.00           H
ATOM   1918  CA  LEU X 119      85.392  -5.177  40.514  0.00  0.00           C
ATOM   1919  HA  LEU X 119      84.887  -4.925  39.593  0.00  0.00           H
ATOM   1920  CB  LEU X 119      85.384  -6.684  40.807  0.00  0.00           C
ATOM   1921  HB1 LEU X 119      85.779  -6.984  41.801  0.00  0.00           H
ATOM   1922  HB2 LEU X 119      84.343  -7.015  40.606  0.00  0.00           H
ATOM   1923  CG  LEU X 119      86.261  -7.378  39.729  0.00  0.00           C
ATOM   1924  HG  LEU X 119      87.302  -6.991  39.759  0.00  0.00           H
ATOM   1925  CD1 LEU X 119      86.290  -8.893  40.038  0.00  0.00           C
ATOM   1926 HD11 LEU X 119      86.909  -9.505  39.347  0.00  0.00           H
ATOM   1927 HD12 LEU X 119      86.814  -9.029  41.008  0.00  0.00           H
ATOM   1928 HD13 LEU X 119      85.232  -9.220  40.125  0.00  0.00           H
ATOM   1929  CD2 LEU X 119      85.745  -7.181  38.297  0.00  0.00           C
ATOM   1930 HD21 LEU X 119      84.701  -7.557  38.242  0.00  0.00           H
ATOM   1931 HD22 LEU X 119      85.740  -6.115  37.987  0.00  0.00           H
ATOM   1932 HD23 LEU X 119      86.365  -7.746  37.569  0.00  0.00           H
ATOM   1933  C   LEU X 119      84.652  -4.529  41.666  0.00  0.00           C
ATOM   1934  O   LEU X 119      85.097  -4.660  42.812  0.00  0.00           O
ATOM   1935  N   SER X 120      83.455  -3.984  41.345  0.00  0.00           N
ATOM   1936  HN  SER X 120      83.059  -4.105  40.437  0.00  0.00           H
ATOM   1937  CA  SER X 120      82.739  -3.088  42.196  0.00  0.00           C
ATOM   1938  HA  SER X 120      83.346  -2.805  43.043  0.00  0.00           H
ATOM   1939  CB  SER X 120      82.369  -1.840  41.388  0.00  0.00           C
ATOM   1940  HB1 SER X 120      83.186  -1.642  40.662  0.00  0.00           H
ATOM   1941  HB2 SER X 120      81.560  -1.984  40.640  0.00  0.00           H
ATOM   1942  OG  SER X 120      82.004  -0.719  42.247  0.00  0.00           O
ATOM   1943  HG1 SER X 120      82.819  -0.450  42.677  0.00  0.00           H
ATOM   1944  C   SER X 120      81.387  -3.659  42.729  0.00  0.00           C
ATOM   1945  O   SER X 120      80.418  -3.877  42.038  0.00  0.00           O
ATOM   1946  N   LEU X 121      81.298  -3.830  44.029  0.00  0.00           N
ATOM   1947  HN  LEU X 121      82.083  -3.581  44.591  0.00  0.00           H
ATOM   1948  CA  LEU X 121      80.110  -4.446  44.719  0.00  0.00           C
ATOM   1949  HA  LEU X 121      79.346  -4.801  44.043  0.00  0.00           H
ATOM   1950  CB  LEU X 121      80.482  -5.704  45.470  0.00  0.00           C
ATOM   1951  HB1 LEU X 121      81.394  -5.502  46.071  0.00  0.00           H
ATOM   1952  HB2 LEU X 121      79.709  -5.973  46.221  0.00  0.00           H
ATOM   1953  CG  LEU X 121      80.683  -6.881  44.433  0.00  0.00           C
ATOM   1954  HG  LEU X 121      80.962  -6.475  43.437  0.00  0.00           H
ATOM   1955  CD1 LEU X 121      81.955  -7.696  44.716  0.00  0.00           C
ATOM   1956 HD11 LEU X 121      82.916  -7.155  44.587  0.00  0.00           H
ATOM   1957 HD12 LEU X 121      81.840  -8.204  45.697  0.00  0.00           H
ATOM   1958 HD13 LEU X 121      82.018  -8.497  43.948  0.00  0.00           H
ATOM   1959  CD2 LEU X 121      79.477  -7.758  44.253  0.00  0.00           C
ATOM   1960 HD21 LEU X 121      79.508  -8.071  43.188  0.00  0.00           H
ATOM   1961 HD22 LEU X 121      79.552  -8.648  44.914  0.00  0.00           H
ATOM   1962 HD23 LEU X 121      78.614  -7.103  44.496  0.00  0.00           H
ATOM   1963  C   LEU X 121      79.368  -3.445  45.593  0.00  0.00           C
ATOM   1964  O   LEU X 121      79.956  -2.509  46.101  0.00  0.00           O
ATOM   1965  N   GLY X 122      78.033  -3.531  45.741  0.00  0.00           N
ATOM   1966  HN  GLY X 122      77.539  -4.182  45.172  0.00  0.00           H
ATOM   1967  CA  GLY X 122      77.283  -2.639  46.639  0.00  0.00           C
ATOM   1968  HA1 GLY X 122      76.323  -3.131  46.692  0.00  0.00           H
ATOM   1969  HA2 GLY X 122      77.310  -1.661  46.182  0.00  0.00           H
ATOM   1970  C   GLY X 122      77.780  -2.591  48.080  0.00  0.00           C
ATOM   1971  O   GLY X 122      78.342  -3.509  48.693  0.00  0.00           O
ATOM   1972  N   SER X 123      77.485  -1.471  48.793  0.00  0.00           N
ATOM   1973  HN  SER X 123      77.002  -0.781  48.259  0.00  0.00           H
ATOM   1974  CA  SER X 123      77.978  -1.200  50.120  0.00  0.00           C
ATOM   1975  HA  SER X 123      78.818  -1.865  50.258  0.00  0.00           H
ATOM   1976  CB  SER X 123      78.509   0.282  50.357  0.00  0.00           C
ATOM   1977  HB1 SER X 123      77.670   0.965  50.104  0.00  0.00           H
ATOM   1978  HB2 SER X 123      78.749   0.367  51.439  0.00  0.00           H
ATOM   1979  OG  SER X 123      79.722   0.397  49.595  0.00  0.00           O
ATOM   1980  HG1 SER X 123      80.431  -0.000  50.106  0.00  0.00           H
ATOM   1981  C   SER X 123      76.920  -1.656  51.136  0.00  0.00           C
ATOM   1982  O   SER X 123      75.849  -2.052  50.717  0.00  0.00           O
ATOM   1983  N   HSD X 124      77.343  -1.758  52.400  0.00  0.00           N
ATOM   1984  HN  HSD X 124      78.206  -1.413  52.762  0.00  0.00           H
ATOM   1985  CA  HSD X 124      76.522  -2.235  53.498  0.00  0.00           C
ATOM   1986  HA  HSD X 124      76.151  -3.181  53.133  0.00  0.00           H
ATOM   1987  CB  HSD X 124      77.397  -2.480  54.727  0.00  0.00           C
ATOM   1988  HB1 HSD X 124      78.295  -3.061  54.428  0.00  0.00           H
ATOM   1989  HB2 HSD X 124      77.663  -1.487  55.147  0.00  0.00           H
ATOM   1990  ND1 HSD X 124      76.454  -4.615  55.798  0.00  0.00           N
ATOM   1991  HD1 HSD X 124      76.585  -5.275  55.058  0.00  0.00           H
ATOM   1992  CG  HSD X 124      76.669  -3.280  55.802  0.00  0.00           C
ATOM   1993  CE1 HSD X 124      75.876  -4.971  56.961  0.00  0.00           C
ATOM   1994  HE1 HSD X 124      75.557  -5.995  57.158  0.00  0.00           H
ATOM   1995  NE2 HSD X 124      75.645  -3.913  57.687  0.00  0.00           N
ATOM   1996  CD2 HSD X 124      76.146  -2.844  56.988  0.00  0.00           C
ATOM   1997  HD2 HSD X 124      76.125  -1.857  57.433  0.00  0.00           H
ATOM   1998  C   HSD X 124      75.298  -1.308  53.801  0.00  0.00           C
ATOM   1999  O   HSD X 124      75.496  -0.269  54.400  0.00  0.00           O
ATOM   2000  N   SER X 125      74.090  -1.748  53.424  0.00  0.00           N
ATOM   2001  HN  SER X 125      74.054  -2.580  52.877  0.00  0.00           H
ATOM   2002  CA  SER X 125      72.883  -1.109  53.523  0.00  0.00           C
ATOM   2003  HA  SER X 125      72.864  -0.658  54.504  0.00  0.00           H
ATOM   2004  CB  SER X 125      72.552  -0.104  52.448  0.00  0.00           C
ATOM   2005  HB1 SER X 125      73.490   0.490  52.495  0.00  0.00           H
ATOM   2006  HB2 SER X 125      72.592  -0.592  51.451  0.00  0.00           H
ATOM   2007  OG  SER X 125      71.291   0.551  52.517  0.00  0.00           O
ATOM   2008  HG1 SER X 125      71.120   0.760  53.438  0.00  0.00           H
ATOM   2009  C   SER X 125      71.919  -2.235  53.645  0.00  0.00           C
ATOM   2010  O   SER X 125      72.113  -3.339  53.110  0.00  0.00           O
ATOM   2011  N   LEU X 126      70.868  -1.967  54.598  0.00  0.00           N
ATOM   2012  HN  LEU X 126      70.879  -1.083  55.060  0.00  0.00           H
ATOM   2013  CA  LEU X 126      69.695  -2.712  54.939  0.00  0.00           C
ATOM   2014  HA  LEU X 126      70.071  -3.706  55.131  0.00  0.00           H
ATOM   2015  CB  LEU X 126      68.935  -2.174  56.141  0.00  0.00           C
ATOM   2016  HB1 LEU X 126      69.686  -2.194  56.960  0.00  0.00           H
ATOM   2017  HB2 LEU X 126      68.656  -1.111  55.974  0.00  0.00           H
ATOM   2018  CG  LEU X 126      67.735  -2.937  56.763  0.00  0.00           C
ATOM   2019  HG  LEU X 126      66.960  -3.011  55.970  0.00  0.00           H
ATOM   2020  CD1 LEU X 126      68.148  -4.312  57.190  0.00  0.00           C
ATOM   2021 HD11 LEU X 126      67.340  -4.870  57.710  0.00  0.00           H
ATOM   2022 HD12 LEU X 126      68.383  -4.930  56.298  0.00  0.00           H
ATOM   2023 HD13 LEU X 126      68.995  -4.430  57.900  0.00  0.00           H
ATOM   2024  CD2 LEU X 126      67.142  -2.213  58.016  0.00  0.00           C
ATOM   2025 HD21 LEU X 126      66.116  -2.624  58.123  0.00  0.00           H
ATOM   2026 HD22 LEU X 126      67.714  -2.402  58.949  0.00  0.00           H
ATOM   2027 HD23 LEU X 126      67.192  -1.106  57.941  0.00  0.00           H
ATOM   2028  C   LEU X 126      68.765  -2.922  53.831  0.00  0.00           C
ATOM   2029  O   LEU X 126      68.506  -4.039  53.410  0.00  0.00           O
ATOM   2030  N   TYR X 127      68.082  -1.836  53.320  0.00  0.00           N
ATOM   2031  HN  TYR X 127      68.251  -0.925  53.687  0.00  0.00           H
ATOM   2032  CA  TYR X 127      67.255  -1.910  52.186  0.00  0.00           C
ATOM   2033  HA  TYR X 127      66.841  -2.881  51.959  0.00  0.00           H
ATOM   2034  CB  TYR X 127      66.142  -0.855  52.395  0.00  0.00           C
ATOM   2035  HB1 TYR X 127      66.622   0.045  52.836  0.00  0.00           H
ATOM   2036  HB2 TYR X 127      65.581  -0.564  51.482  0.00  0.00           H
ATOM   2037  CG  TYR X 127      65.176  -1.380  53.424  0.00  0.00           C
ATOM   2038  CD1 TYR X 127      65.214  -1.152  54.798  0.00  0.00           C
ATOM   2039  HD1 TYR X 127      66.054  -0.513  55.028  0.00  0.00           H
ATOM   2040  CE1 TYR X 127      64.452  -1.791  55.711  0.00  0.00           C
ATOM   2041  HE1 TYR X 127      64.605  -1.660  56.772  0.00  0.00           H
ATOM   2042  CZ  TYR X 127      63.292  -2.457  55.208  0.00  0.00           C
ATOM   2043  OH  TYR X 127      62.300  -2.978  56.036  0.00  0.00           O
ATOM   2044  HH  TYR X 127      61.564  -3.281  55.499  0.00  0.00           H
ATOM   2045  CD2 TYR X 127      64.090  -2.123  52.913  0.00  0.00           C
ATOM   2046  HD2 TYR X 127      64.006  -2.316  51.854  0.00  0.00           H
ATOM   2047  CE2 TYR X 127      63.171  -2.661  53.837  0.00  0.00           C
ATOM   2048  HE2 TYR X 127      62.227  -2.979  53.419  0.00  0.00           H
ATOM   2049  C   TYR X 127      67.921  -1.633  50.850  0.00  0.00           C
ATOM   2050  O   TYR X 127      67.235  -1.912  49.803  0.00  0.00           O
ATOM   2051  N   ASP X 128      69.187  -1.339  50.841  0.00  0.00           N
ATOM   2052  HN  ASP X 128      69.637  -1.342  51.731  0.00  0.00           H
ATOM   2053  CA  ASP X 128      69.917  -0.810  49.724  0.00  0.00           C
ATOM   2054  HA  ASP X 128      70.931  -0.744  50.088  0.00  0.00           H
ATOM   2055  CB  ASP X 128      69.915  -1.814  48.512  0.00  0.00           C
ATOM   2056  HB1 ASP X 128      70.132  -2.834  48.897  0.00  0.00           H
ATOM   2057  HB2 ASP X 128      68.881  -1.874  48.111  0.00  0.00           H
ATOM   2058  CG  ASP X 128      70.870  -1.512  47.353  0.00  0.00           C
ATOM   2059  OD1 ASP X 128      71.707  -0.549  47.498  0.00  0.00           O
ATOM   2060  OD2 ASP X 128      70.780  -2.217  46.352  0.00  0.00           O
ATOM   2061  C   ASP X 128      69.469   0.638  49.387  0.00  0.00           C
ATOM   2062  O   ASP X 128      68.260   0.874  49.195  0.00  0.00           O
ATOM   2063  N   THR X 129      70.333   1.615  49.335  0.00  0.00           N
ATOM   2064  HN  THR X 129      71.292   1.435  49.539  0.00  0.00           H
ATOM   2065  CA  THR X 129      70.051   2.965  48.799  0.00  0.00           C
ATOM   2066  HA  THR X 129      69.288   3.415  49.418  0.00  0.00           H
ATOM   2067  CB  THR X 129      71.271   3.870  49.051  0.00  0.00           C
ATOM   2068  HB  THR X 129      70.970   4.921  48.851  0.00  0.00           H
ATOM   2069  OG1 THR X 129      72.475   3.453  48.336  0.00  0.00           O
ATOM   2070  HG1 THR X 129      72.673   2.571  48.660  0.00  0.00           H
ATOM   2071  CG2 THR X 129      71.599   3.824  50.587  0.00  0.00           C
ATOM   2072 HG21 THR X 129      70.705   4.127  51.174  0.00  0.00           H
ATOM   2073 HG22 THR X 129      71.804   2.776  50.893  0.00  0.00           H
ATOM   2074 HG23 THR X 129      72.576   4.289  50.839  0.00  0.00           H
ATOM   2075  C   THR X 129      69.523   3.040  47.380  0.00  0.00           C
ATOM   2076  O   THR X 129      68.597   3.817  47.054  0.00  0.00           O
ATOM   2077  N   GLN X 130      70.060   2.215  46.503  0.00  0.00           N
ATOM   2078  HN  GLN X 130      70.778   1.614  46.845  0.00  0.00           H
ATOM   2079  CA  GLN X 130      69.688   2.125  45.110  0.00  0.00           C
ATOM   2080  HA  GLN X 130      69.933   3.013  44.546  0.00  0.00           H
ATOM   2081  CB  GLN X 130      70.626   1.109  44.392  0.00  0.00           C
ATOM   2082  HB1 GLN X 130      70.354   0.090  44.742  0.00  0.00           H
ATOM   2083  HB2 GLN X 130      70.240   1.105  43.350  0.00  0.00           H
ATOM   2084  CG  GLN X 130      72.112   1.414  44.440  0.00  0.00           C
ATOM   2085  HG1 GLN X 130      72.491   1.445  45.484  0.00  0.00           H
ATOM   2086  HG2 GLN X 130      72.713   0.533  44.130  0.00  0.00           H
ATOM   2087  CD  GLN X 130      72.518   2.660  43.604  0.00  0.00           C
ATOM   2088  OE1 GLN X 130      72.055   3.029  42.488  0.00  0.00           O
ATOM   2089  NE2 GLN X 130      73.385   3.513  44.297  0.00  0.00           N
ATOM   2090 HE21 GLN X 130      73.435   4.461  43.984  0.00  0.00           H
ATOM   2091 HE22 GLN X 130      73.999   3.164  45.006  0.00  0.00           H
ATOM   2092  C   GLN X 130      68.238   1.710  44.841  0.00  0.00           C
ATOM   2093  O   GLN X 130      67.581   2.216  43.922  0.00  0.00           O
ATOM   2094  N   ARG X 131      67.662   0.830  45.658  0.00  0.00           N
ATOM   2095  HN  ARG X 131      68.280   0.340  46.268  0.00  0.00           H
ATOM   2096  CA  ARG X 131      66.220   0.595  45.707  0.00  0.00           C
ATOM   2097  HA  ARG X 131      65.997   0.458  44.659  0.00  0.00           H
ATOM   2098  CB  ARG X 131      65.899  -0.680  46.557  0.00  0.00           C
ATOM   2099  HB1 ARG X 131      66.332  -0.704  47.580  0.00  0.00           H
ATOM   2100  HB2 ARG X 131      64.856  -1.061  46.526  0.00  0.00           H
ATOM   2101  CG  ARG X 131      66.559  -1.924  45.762  0.00  0.00           C
ATOM   2102  HG1 ARG X 131      66.119  -2.029  44.747  0.00  0.00           H
ATOM   2103  HG2 ARG X 131      67.647  -1.762  45.603  0.00  0.00           H
ATOM   2104  CD  ARG X 131      66.389  -3.185  46.565  0.00  0.00           C
ATOM   2105  HD1 ARG X 131      66.826  -4.013  45.965  0.00  0.00           H
ATOM   2106  HD2 ARG X 131      66.846  -3.079  47.572  0.00  0.00           H
ATOM   2107  NE  ARG X 131      64.940  -3.559  46.693  0.00  0.00           N
ATOM   2108  HE  ARG X 131      64.338  -3.614  45.897  0.00  0.00           H
ATOM   2109  CZ  ARG X 131      64.286  -3.677  47.845  0.00  0.00           C
ATOM   2110  NH1 ARG X 131      64.841  -3.581  49.104  0.00  0.00           N
ATOM   2111 HH11 ARG X 131      64.355  -4.005  49.868  0.00  0.00           H
ATOM   2112 HH12 ARG X 131      65.703  -3.081  49.189  0.00  0.00           H
ATOM   2113  NH2 ARG X 131      63.077  -4.093  47.911  0.00  0.00           N
ATOM   2114 HH21 ARG X 131      62.755  -4.290  48.838  0.00  0.00           H
ATOM   2115 HH22 ARG X 131      62.465  -4.270  47.141  0.00  0.00           H
ATOM   2116  C   ARG X 131      65.466   1.842  46.209  0.00  0.00           C
ATOM   2117  O   ARG X 131      64.473   2.302  45.655  0.00  0.00           O
ATOM   2118  N   ILE X 132      65.973   2.501  47.299  0.00  0.00           N
ATOM   2119  HN  ILE X 132      66.782   2.150  47.764  0.00  0.00           H
ATOM   2120  CA  ILE X 132      65.326   3.610  47.976  0.00  0.00           C
ATOM   2121  HA  ILE X 132      64.307   3.555  48.330  0.00  0.00           H
ATOM   2122  CB  ILE X 132      66.064   3.962  49.213  0.00  0.00           C
ATOM   2123  HB  ILE X 132      67.143   3.750  49.050  0.00  0.00           H
ATOM   2124  CG2 ILE X 132      65.805   5.397  49.754  0.00  0.00           C
ATOM   2125 HG21 ILE X 132      64.731   5.610  49.943  0.00  0.00           H
ATOM   2126 HG22 ILE X 132      66.375   5.593  50.688  0.00  0.00           H
ATOM   2127 HG23 ILE X 132      66.193   6.142  49.027  0.00  0.00           H
ATOM   2128  CG1 ILE X 132      65.883   2.968  50.410  0.00  0.00           C
ATOM   2129 HG11 ILE X 132      64.885   3.122  50.872  0.00  0.00           H
ATOM   2130 HG12 ILE X 132      65.886   1.922  50.037  0.00  0.00           H
ATOM   2131  CD  ILE X 132      67.036   2.997  51.458  0.00  0.00           C
ATOM   2132  HD1 ILE X 132      66.771   2.825  52.523  0.00  0.00           H
ATOM   2133  HD2 ILE X 132      67.720   2.177  51.152  0.00  0.00           H
ATOM   2134  HD3 ILE X 132      67.680   3.903  51.460  0.00  0.00           H
ATOM   2135  C   ILE X 132      65.253   4.787  47.032  0.00  0.00           C
ATOM   2136  O   ILE X 132      64.251   5.553  47.002  0.00  0.00           O
ATOM   2137  N   LEU X 133      66.312   5.038  46.278  0.00  0.00           N
ATOM   2138  HN  LEU X 133      67.117   4.460  46.387  0.00  0.00           H
ATOM   2139  CA  LEU X 133      66.414   6.116  45.258  0.00  0.00           C
ATOM   2140  HA  LEU X 133      66.056   7.052  45.659  0.00  0.00           H
ATOM   2141  CB  LEU X 133      67.919   6.263  44.943  0.00  0.00           C
ATOM   2142  HB1 LEU X 133      68.464   5.295  44.916  0.00  0.00           H
ATOM   2143  HB2 LEU X 133      67.978   6.653  43.905  0.00  0.00           H
ATOM   2144  CG  LEU X 133      68.564   7.300  45.857  0.00  0.00           C
ATOM   2145  HG  LEU X 133      68.204   8.324  45.617  0.00  0.00           H
ATOM   2146  CD1 LEU X 133      68.476   7.247  47.418  0.00  0.00           C
ATOM   2147 HD11 LEU X 133      69.058   8.139  47.733  0.00  0.00           H
ATOM   2148 HD12 LEU X 133      67.405   7.288  47.710  0.00  0.00           H
ATOM   2149 HD13 LEU X 133      69.000   6.338  47.785  0.00  0.00           H
ATOM   2150  CD2 LEU X 133      70.036   7.452  45.440  0.00  0.00           C
ATOM   2151 HD21 LEU X 133      70.655   6.536  45.554  0.00  0.00           H
ATOM   2152 HD22 LEU X 133      70.160   7.702  44.364  0.00  0.00           H
ATOM   2153 HD23 LEU X 133      70.604   8.243  45.974  0.00  0.00           H
ATOM   2154  C   LEU X 133      65.489   5.841  44.055  0.00  0.00           C
ATOM   2155  O   LEU X 133      64.712   6.745  43.754  0.00  0.00           O
ATOM   2156  N   ASP X 134      65.397   4.587  43.611  0.00  0.00           N
ATOM   2157  HN  ASP X 134      66.042   3.976  44.063  0.00  0.00           H
ATOM   2158  CA  ASP X 134      64.514   4.255  42.488  0.00  0.00           C
ATOM   2159  HA  ASP X 134      64.816   4.931  41.702  0.00  0.00           H
ATOM   2160  CB  ASP X 134      64.729   2.779  41.961  0.00  0.00           C
ATOM   2161  HB1 ASP X 134      65.832   2.643  41.945  0.00  0.00           H
ATOM   2162  HB2 ASP X 134      64.422   2.075  42.764  0.00  0.00           H
ATOM   2163  CG  ASP X 134      64.129   2.365  40.637  0.00  0.00           C
ATOM   2164  OD1 ASP X 134      63.638   3.248  39.910  0.00  0.00           O
ATOM   2165  OD2 ASP X 134      64.293   1.222  40.265  0.00  0.00           O
ATOM   2166  C   ASP X 134      63.011   4.547  42.772  0.00  0.00           C
ATOM   2167  O   ASP X 134      62.315   5.148  41.955  0.00  0.00           O
ATOM   2168  N   ILE X 135      62.549   4.188  43.981  0.00  0.00           N
ATOM   2169  HN  ILE X 135      63.210   3.685  44.533  0.00  0.00           H
ATOM   2170  CA  ILE X 135      61.194   4.296  44.378  0.00  0.00           C
ATOM   2171  HA  ILE X 135      60.660   4.135  43.454  0.00  0.00           H
ATOM   2172  CB  ILE X 135      60.779   3.281  45.534  0.00  0.00           C
ATOM   2173  HB  ILE X 135      61.129   2.306  45.133  0.00  0.00           H
ATOM   2174  CG2 ILE X 135      61.508   3.634  46.829  0.00  0.00           C
ATOM   2175 HG21 ILE X 135      61.218   4.644  47.190  0.00  0.00           H
ATOM   2176 HG22 ILE X 135      61.239   2.881  47.600  0.00  0.00           H
ATOM   2177 HG23 ILE X 135      62.619   3.627  46.832  0.00  0.00           H
ATOM   2178  CG1 ILE X 135      59.221   3.214  45.656  0.00  0.00           C
ATOM   2179 HG11 ILE X 135      58.797   4.172  46.028  0.00  0.00           H
ATOM   2180 HG12 ILE X 135      58.807   3.037  44.640  0.00  0.00           H
ATOM   2181  CD  ILE X 135      58.734   2.220  46.634  0.00  0.00           C
ATOM   2182  HD1 ILE X 135      59.002   1.221  46.227  0.00  0.00           H
ATOM   2183  HD2 ILE X 135      59.256   2.328  47.608  0.00  0.00           H
ATOM   2184  HD3 ILE X 135      57.652   2.343  46.856  0.00  0.00           H
ATOM   2185  C   ILE X 135      60.842   5.723  44.858  0.00  0.00           C
ATOM   2186  O   ILE X 135      59.702   6.159  44.601  0.00  0.00           O
ATOM   2187  N   ASN X 136      61.854   6.560  45.248  0.00  0.00           N
ATOM   2188  HN  ASN X 136      62.761   6.242  45.511  0.00  0.00           H
ATOM   2189  CA  ASN X 136      61.583   7.953  45.518  0.00  0.00           C
ATOM   2190  HA  ASN X 136      60.565   8.032  45.872  0.00  0.00           H
ATOM   2191  CB  ASN X 136      62.686   8.410  46.478  0.00  0.00           C
ATOM   2192  HB1 ASN X 136      63.036   7.661  47.220  0.00  0.00           H
ATOM   2193  HB2 ASN X 136      63.599   8.729  45.932  0.00  0.00           H
ATOM   2194  CG  ASN X 136      62.119   9.587  47.270  0.00  0.00           C
ATOM   2195  OD1 ASN X 136      60.896   9.676  47.455  0.00  0.00           O
ATOM   2196  ND2 ASN X 136      62.986  10.475  47.807  0.00  0.00           N
ATOM   2197 HD21 ASN X 136      62.686  11.368  48.144  0.00  0.00           H
ATOM   2198 HD22 ASN X 136      63.965  10.455  47.606  0.00  0.00           H
ATOM   2199  C   ASN X 136      61.636   8.868  44.272  0.00  0.00           C
ATOM   2200  O   ASN X 136      61.422  10.057  44.249  0.00  0.00           O
ATOM   2201  N   GLY X 137      62.116   8.327  43.154  0.00  0.00           N
ATOM   2202  HN  GLY X 137      62.536   7.426  43.228  0.00  0.00           H
ATOM   2203  CA  GLY X 137      62.661   9.051  41.952  0.00  0.00           C
ATOM   2204  HA1 GLY X 137      61.868   9.760  41.768  0.00  0.00           H
ATOM   2205  HA2 GLY X 137      62.759   8.245  41.239  0.00  0.00           H
ATOM   2206  C   GLY X 137      63.980   9.785  42.036  0.00  0.00           C
ATOM   2207  O   GLY X 137      64.151  10.837  41.459  0.00  0.00           O
ATOM   2208  N   GLY X 138      64.997   9.182  42.623  0.00  0.00           N
ATOM   2209  HN  GLY X 138      64.689   8.340  43.058  0.00  0.00           H
ATOM   2210  CA  GLY X 138      66.392   9.512  42.479  0.00  0.00           C
ATOM   2211  HA1 GLY X 138      66.572   9.794  41.452  0.00  0.00           H
ATOM   2212  HA2 GLY X 138      66.863   8.561  42.682  0.00  0.00           H
ATOM   2213  C   GLY X 138      66.892  10.547  43.434  0.00  0.00           C
ATOM   2214  O   GLY X 138      67.905  11.177  43.149  0.00  0.00           O
ATOM   2215  N   SER X 139      66.196  10.714  44.610  0.00  0.00           N
ATOM   2216  HN  SER X 139      65.461  10.128  44.944  0.00  0.00           H
ATOM   2217  CA  SER X 139      66.719  11.607  45.653  0.00  0.00           C
ATOM   2218  HA  SER X 139      67.691  11.998  45.393  0.00  0.00           H
ATOM   2219  CB  SER X 139      66.037  12.954  45.584  0.00  0.00           C
ATOM   2220  HB1 SER X 139      66.115  13.227  44.510  0.00  0.00           H
ATOM   2221  HB2 SER X 139      64.940  12.824  45.702  0.00  0.00           H
ATOM   2222  OG  SER X 139      66.628  13.866  46.492  0.00  0.00           O
ATOM   2223  HG1 SER X 139      66.073  14.648  46.472  0.00  0.00           H
ATOM   2224  C   SER X 139      66.665  10.936  46.994  0.00  0.00           C
ATOM   2225  O   SER X 139      65.653  10.184  47.162  0.00  0.00           O
ATOM   2226  N   PRO X 140      67.662  10.962  47.926  0.00  0.00           N
ATOM   2227  CD  PRO X 140      68.911  11.711  47.740  0.00  0.00           C
ATOM   2228  HD1 PRO X 140      68.941  12.602  47.076  0.00  0.00           H
ATOM   2229  HD2 PRO X 140      69.684  11.054  47.287  0.00  0.00           H
ATOM   2230  CA  PRO X 140      67.359  10.562  49.296  0.00  0.00           C
ATOM   2231  HA  PRO X 140      67.220   9.491  49.282  0.00  0.00           H
ATOM   2232  CB  PRO X 140      68.743  10.952  50.012  0.00  0.00           C
ATOM   2233  HB1 PRO X 140      69.489  10.132  49.937  0.00  0.00           H
ATOM   2234  HB2 PRO X 140      68.600  11.270  51.067  0.00  0.00           H
ATOM   2235  CG  PRO X 140      69.329  12.068  49.117  0.00  0.00           C
ATOM   2236  HG1 PRO X 140      70.399  12.236  49.365  0.00  0.00           H
ATOM   2237  HG2 PRO X 140      68.701  12.908  49.483  0.00  0.00           H
ATOM   2238  C   PRO X 140      66.172  11.279  49.948  0.00  0.00           C
ATOM   2239  O   PRO X 140      66.076  12.489  49.733  0.00  0.00           O
ATOM   2240  N   PRO X 141      65.229  10.723  50.581  0.00  0.00           N
ATOM   2241  CD  PRO X 141      64.790   9.281  50.426  0.00  0.00           C
ATOM   2242  HD1 PRO X 141      65.546   8.730  51.024  0.00  0.00           H
ATOM   2243  HD2 PRO X 141      64.769   8.909  49.379  0.00  0.00           H
ATOM   2244  CA  PRO X 141      64.348  11.521  51.459  0.00  0.00           C
ATOM   2245  HA  PRO X 141      63.692  12.154  50.881  0.00  0.00           H
ATOM   2246  CB  PRO X 141      63.541  10.461  52.248  0.00  0.00           C
ATOM   2247  HB1 PRO X 141      62.570  10.896  52.569  0.00  0.00           H
ATOM   2248  HB2 PRO X 141      64.092  10.054  53.123  0.00  0.00           H
ATOM   2249  CG  PRO X 141      63.406   9.305  51.254  0.00  0.00           C
ATOM   2250  HG1 PRO X 141      62.506   9.441  50.616  0.00  0.00           H
ATOM   2251  HG2 PRO X 141      63.256   8.334  51.773  0.00  0.00           H
ATOM   2252  C   PRO X 141      65.059  12.503  52.393  0.00  0.00           C
ATOM   2253  O   PRO X 141      66.167  12.179  52.901  0.00  0.00           O
ATOM   2254  N   LEU X 142      64.424  13.643  52.661  0.00  0.00           N
ATOM   2255  HN  LEU X 142      63.488  13.760  52.338  0.00  0.00           H
ATOM   2256  CA  LEU X 142      64.881  14.616  53.622  0.00  0.00           C
ATOM   2257  HA  LEU X 142      65.886  14.389  53.946  0.00  0.00           H
ATOM   2258  CB  LEU X 142      64.902  16.041  53.006  0.00  0.00           C
ATOM   2259  HB1 LEU X 142      63.872  16.378  52.763  0.00  0.00           H
ATOM   2260  HB2 LEU X 142      65.551  16.723  53.596  0.00  0.00           H
ATOM   2261  CG  LEU X 142      65.663  16.071  51.559  0.00  0.00           C
ATOM   2262  HG  LEU X 142      65.212  15.375  50.820  0.00  0.00           H
ATOM   2263  CD1 LEU X 142      65.476  17.404  50.896  0.00  0.00           C
ATOM   2264 HD11 LEU X 142      66.001  17.445  49.918  0.00  0.00           H
ATOM   2265 HD12 LEU X 142      64.403  17.473  50.616  0.00  0.00           H
ATOM   2266 HD13 LEU X 142      65.857  18.172  51.603  0.00  0.00           H
ATOM   2267  CD2 LEU X 142      67.124  15.765  51.705  0.00  0.00           C
ATOM   2268 HD21 LEU X 142      67.449  16.192  52.678  0.00  0.00           H
ATOM   2269 HD22 LEU X 142      67.406  14.691  51.744  0.00  0.00           H
ATOM   2270 HD23 LEU X 142      67.718  16.219  50.883  0.00  0.00           H
ATOM   2271  C   LEU X 142      64.033  14.603  54.897  0.00  0.00           C
ATOM   2272  O   LEU X 142      64.288  15.387  55.855  0.00  0.00           O
ATOM   2273  N   THR X 143      63.062  13.760  54.970  0.00  0.00           N
ATOM   2274  HN  THR X 143      62.787  13.252  54.158  0.00  0.00           H
ATOM   2275  CA  THR X 143      62.123  13.674  56.055  0.00  0.00           C
ATOM   2276  HA  THR X 143      62.500  14.278  56.866  0.00  0.00           H
ATOM   2277  CB  THR X 143      60.695  14.202  55.790  0.00  0.00           C
ATOM   2278  HB  THR X 143      59.987  13.685  56.473  0.00  0.00           H
ATOM   2279  OG1 THR X 143      60.154  13.855  54.492  0.00  0.00           O
ATOM   2280  HG1 THR X 143      59.262  14.207  54.541  0.00  0.00           H
ATOM   2281  CG2 THR X 143      60.743  15.702  55.855  0.00  0.00           C
ATOM   2282 HG21 THR X 143      60.997  16.069  56.873  0.00  0.00           H
ATOM   2283 HG22 THR X 143      61.499  16.141  55.169  0.00  0.00           H
ATOM   2284 HG23 THR X 143      59.839  16.210  55.456  0.00  0.00           H
ATOM   2285  C   THR X 143      62.088  12.306  56.532  0.00  0.00           C
ATOM   2286  O   THR X 143      61.830  11.333  55.825  0.00  0.00           O
ATOM   2287  N   TYR X 144      62.253  12.034  57.833  0.00  0.00           N
ATOM   2288  HN  TYR X 144      62.553  12.736  58.474  0.00  0.00           H
ATOM   2289  CA  TYR X 144      62.398  10.745  58.480  0.00  0.00           C
ATOM   2290  HA  TYR X 144      63.047  10.250  57.773  0.00  0.00           H
ATOM   2291  CB  TYR X 144      62.832  10.968  59.941  0.00  0.00           C
ATOM   2292  HB1 TYR X 144      63.672  11.683  60.075  0.00  0.00           H
ATOM   2293  HB2 TYR X 144      61.916  11.314  60.464  0.00  0.00           H
ATOM   2294  CG  TYR X 144      62.977   9.621  60.688  0.00  0.00           C
ATOM   2295  CD1 TYR X 144      63.798   8.527  60.129  0.00  0.00           C
ATOM   2296  HD1 TYR X 144      64.336   8.694  59.207  0.00  0.00           H
ATOM   2297  CE1 TYR X 144      63.866   7.285  60.787  0.00  0.00           C
ATOM   2298  HE1 TYR X 144      64.405   6.526  60.240  0.00  0.00           H
ATOM   2299  CZ  TYR X 144      63.227   7.197  62.029  0.00  0.00           C
ATOM   2300  OH  TYR X 144      63.529   6.113  62.919  0.00  0.00           O
ATOM   2301  HH  TYR X 144      62.734   5.956  63.434  0.00  0.00           H
ATOM   2302  CD2 TYR X 144      62.450   9.454  61.991  0.00  0.00           C
ATOM   2303  HD2 TYR X 144      61.924  10.286  62.435  0.00  0.00           H
ATOM   2304  CE2 TYR X 144      62.639   8.259  62.635  0.00  0.00           C
ATOM   2305  HE2 TYR X 144      62.121   8.175  63.579  0.00  0.00           H
ATOM   2306  C   TYR X 144      61.163   9.912  58.302  0.00  0.00           C
ATOM   2307  O   TYR X 144      61.078   8.686  58.088  0.00  0.00           O
ATOM   2308  N   LYS X 145      60.045  10.681  58.432  0.00  0.00           N
ATOM   2309  HN  LYS X 145      60.128  11.651  58.651  0.00  0.00           H
ATOM   2310  CA  LYS X 145      58.747  10.070  58.145  0.00  0.00           C
ATOM   2311  HA  LYS X 145      58.628   9.115  58.634  0.00  0.00           H
ATOM   2312  CB  LYS X 145      57.672  11.023  58.616  0.00  0.00           C
ATOM   2313  HB1 LYS X 145      57.935  12.034  58.238  0.00  0.00           H
ATOM   2314  HB2 LYS X 145      56.665  10.854  58.177  0.00  0.00           H
ATOM   2315  CG  LYS X 145      57.550  11.145  60.126  0.00  0.00           C
ATOM   2316  HG1 LYS X 145      58.546  11.340  60.578  0.00  0.00           H
ATOM   2317  HG2 LYS X 145      56.887  12.003  60.371  0.00  0.00           H
ATOM   2318  CD  LYS X 145      57.113   9.777  60.717  0.00  0.00           C
ATOM   2319  HD1 LYS X 145      56.159   9.468  60.239  0.00  0.00           H
ATOM   2320  HD2 LYS X 145      57.840   8.937  60.682  0.00  0.00           H
ATOM   2321  CE  LYS X 145      56.908   9.609  62.290  0.00  0.00           C
ATOM   2322  HE1 LYS X 145      56.428   8.615  62.416  0.00  0.00           H
ATOM   2323  HE2 LYS X 145      57.843   9.465  62.871  0.00  0.00           H
ATOM   2324  NZ  LYS X 145      56.065  10.620  62.948  0.00  0.00           N
ATOM   2325  HZ1 LYS X 145      56.433  11.587  62.835  0.00  0.00           H
ATOM   2326  HZ2 LYS X 145      55.087  10.637  62.597  0.00  0.00           H
ATOM   2327  HZ3 LYS X 145      56.052  10.433  63.971  0.00  0.00           H
ATOM   2328  C   LYS X 145      58.396   9.564  56.744  0.00  0.00           C
ATOM   2329  O   LYS X 145      57.676   8.568  56.581  0.00  0.00           O
ATOM   2330  N   ARG X 146      58.863  10.284  55.682  0.00  0.00           N
ATOM   2331  HN  ARG X 146      59.439  11.085  55.822  0.00  0.00           H
ATOM   2332  CA  ARG X 146      58.578   9.849  54.318  0.00  0.00           C
ATOM   2333  HA  ARG X 146      57.585   9.430  54.388  0.00  0.00           H
ATOM   2334  CB  ARG X 146      58.681  11.035  53.302  0.00  0.00           C
ATOM   2335  HB1 ARG X 146      57.945  11.815  53.590  0.00  0.00           H
ATOM   2336  HB2 ARG X 146      59.662  11.497  53.545  0.00  0.00           H
ATOM   2337  CG  ARG X 146      58.299  10.693  51.829  0.00  0.00           C
ATOM   2338  HG1 ARG X 146      58.228  11.619  51.220  0.00  0.00           H
ATOM   2339  HG2 ARG X 146      59.027  10.034  51.308  0.00  0.00           H
ATOM   2340  CD  ARG X 146      56.914   9.993  51.701  0.00  0.00           C
ATOM   2341  HD1 ARG X 146      56.903   8.960  52.110  0.00  0.00           H
ATOM   2342  HD2 ARG X 146      56.053  10.540  52.141  0.00  0.00           H
ATOM   2343  NE  ARG X 146      56.741   9.840  50.206  0.00  0.00           N
ATOM   2344  HE  ARG X 146      57.419  10.302  49.634  0.00  0.00           H
ATOM   2345  CZ  ARG X 146      55.806   9.004  49.626  0.00  0.00           C
ATOM   2346  NH1 ARG X 146      54.806   8.504  50.276  0.00  0.00           N
ATOM   2347 HH11 ARG X 146      54.099   7.990  49.790  0.00  0.00           H
ATOM   2348 HH12 ARG X 146      54.694   8.788  51.228  0.00  0.00           H
ATOM   2349  NH2 ARG X 146      55.843   8.639  48.354  0.00  0.00           N
ATOM   2350 HH21 ARG X 146      55.150   8.081  47.898  0.00  0.00           H
ATOM   2351 HH22 ARG X 146      56.623   8.909  47.789  0.00  0.00           H
ATOM   2352  C   ARG X 146      59.543   8.667  54.026  0.00  0.00           C
ATOM   2353  O   ARG X 146      59.159   7.749  53.428  0.00  0.00           O
ATOM   2354  N   PHE X 147      60.755   8.622  54.527  0.00  0.00           N
ATOM   2355  HN  PHE X 147      61.137   9.316  55.133  0.00  0.00           H
ATOM   2356  CA  PHE X 147      61.681   7.462  54.530  0.00  0.00           C
ATOM   2357  HA  PHE X 147      61.847   7.149  53.509  0.00  0.00           H
ATOM   2358  CB  PHE X 147      63.074   7.897  55.193  0.00  0.00           C
ATOM   2359  HB1 PHE X 147      63.296   8.815  54.608  0.00  0.00           H
ATOM   2360  HB2 PHE X 147      62.949   8.152  56.267  0.00  0.00           H
ATOM   2361  CG  PHE X 147      64.176   6.827  55.100  0.00  0.00           C
ATOM   2362  CD1 PHE X 147      64.497   6.000  56.200  0.00  0.00           C
ATOM   2363  HD1 PHE X 147      63.994   6.091  57.151  0.00  0.00           H
ATOM   2364  CE1 PHE X 147      65.527   5.062  56.019  0.00  0.00           C
ATOM   2365  HE1 PHE X 147      65.922   4.467  56.829  0.00  0.00           H
ATOM   2366  CZ  PHE X 147      66.202   4.939  54.790  0.00  0.00           C
ATOM   2367  HZ  PHE X 147      66.992   4.214  54.661  0.00  0.00           H
ATOM   2368  CD2 PHE X 147      64.893   6.738  53.941  0.00  0.00           C
ATOM   2369  HD2 PHE X 147      64.593   7.479  53.215  0.00  0.00           H
ATOM   2370  CE2 PHE X 147      65.907   5.800  53.767  0.00  0.00           C
ATOM   2371  HE2 PHE X 147      66.390   5.760  52.802  0.00  0.00           H
ATOM   2372  C   PHE X 147      61.123   6.265  55.225  0.00  0.00           C
ATOM   2373  O   PHE X 147      61.234   5.154  54.669  0.00  0.00           O
ATOM   2374  N   LEU X 148      60.405   6.373  56.372  0.00  0.00           N
ATOM   2375  HN  LEU X 148      60.409   7.226  56.889  0.00  0.00           H
ATOM   2376  CA  LEU X 148      59.683   5.267  56.998  0.00  0.00           C
ATOM   2377  HA  LEU X 148      60.432   4.491  56.933  0.00  0.00           H
ATOM   2378  CB  LEU X 148      59.440   5.460  58.522  0.00  0.00           C
ATOM   2379  HB1 LEU X 148      58.872   6.408  58.643  0.00  0.00           H
ATOM   2380  HB2 LEU X 148      58.785   4.682  58.969  0.00  0.00           H
ATOM   2381  CG  LEU X 148      60.598   5.623  59.407  0.00  0.00           C
ATOM   2382  HG  LEU X 148      61.281   6.419  59.041  0.00  0.00           H
ATOM   2383  CD1 LEU X 148      60.026   6.147  60.781  0.00  0.00           C
ATOM   2384 HD11 LEU X 148      60.862   6.152  61.513  0.00  0.00           H
ATOM   2385 HD12 LEU X 148      59.662   7.196  60.753  0.00  0.00           H
ATOM   2386 HD13 LEU X 148      59.245   5.451  61.155  0.00  0.00           H
ATOM   2387  CD2 LEU X 148      61.386   4.388  59.664  0.00  0.00           C
ATOM   2388 HD21 LEU X 148      61.728   3.980  58.689  0.00  0.00           H
ATOM   2389 HD22 LEU X 148      62.323   4.651  60.199  0.00  0.00           H
ATOM   2390 HD23 LEU X 148      60.758   3.702  60.271  0.00  0.00           H
ATOM   2391  C   LEU X 148      58.526   4.749  56.212  0.00  0.00           C
ATOM   2392  O   LEU X 148      58.299   3.540  56.094  0.00  0.00           O
ATOM   2393  N   HSD X 149      57.794   5.674  55.563  0.00  0.00           N
ATOM   2394  HN  HSD X 149      57.933   6.638  55.776  0.00  0.00           H
ATOM   2395  CA  HSD X 149      56.706   5.288  54.607  0.00  0.00           C
ATOM   2396  HA  HSD X 149      56.094   4.609  55.183  0.00  0.00           H
ATOM   2397  CB  HSD X 149      55.910   6.547  54.163  0.00  0.00           C
ATOM   2398  HB1 HSD X 149      56.658   7.337  53.938  0.00  0.00           H
ATOM   2399  HB2 HSD X 149      55.271   6.394  53.267  0.00  0.00           H
ATOM   2400  ND1 HSD X 149      54.083   6.253  55.909  0.00  0.00           N
ATOM   2401  HD1 HSD X 149      54.101   5.258  55.807  0.00  0.00           H
ATOM   2402  CG  HSD X 149      54.916   7.034  55.130  0.00  0.00           C
ATOM   2403  CE1 HSD X 149      53.356   7.060  56.714  0.00  0.00           C
ATOM   2404  HE1 HSD X 149      52.566   6.629  57.329  0.00  0.00           H
ATOM   2405  NE2 HSD X 149      53.712   8.323  56.555  0.00  0.00           N
ATOM   2406  CD2 HSD X 149      54.625   8.305  55.532  0.00  0.00           C
ATOM   2407  HD2 HSD X 149      55.179   9.150  55.141  0.00  0.00           H
ATOM   2408  C   HSD X 149      57.231   4.547  53.407  0.00  0.00           C
ATOM   2409  O   HSD X 149      56.688   3.497  52.991  0.00  0.00           O
ATOM   2410  N   ILE X 150      58.252   5.120  52.796  0.00  0.00           N
ATOM   2411  HN  ILE X 150      58.830   5.822  53.206  0.00  0.00           H
ATOM   2412  CA  ILE X 150      59.028   4.557  51.689  0.00  0.00           C
ATOM   2413  HA  ILE X 150      58.268   4.459  50.927  0.00  0.00           H
ATOM   2414  CB  ILE X 150      59.889   5.571  50.934  0.00  0.00           C
ATOM   2415  HB  ILE X 150      60.497   6.074  51.716  0.00  0.00           H
ATOM   2416  CG2 ILE X 150      60.765   4.915  49.818  0.00  0.00           C
ATOM   2417 HG21 ILE X 150      61.570   4.389  50.375  0.00  0.00           H
ATOM   2418 HG22 ILE X 150      60.195   4.149  49.250  0.00  0.00           H
ATOM   2419 HG23 ILE X 150      61.096   5.630  49.035  0.00  0.00           H
ATOM   2420  CG1 ILE X 150      59.085   6.777  50.286  0.00  0.00           C
ATOM   2421 HG11 ILE X 150      58.355   7.255  50.973  0.00  0.00           H
ATOM   2422 HG12 ILE X 150      59.778   7.575  49.943  0.00  0.00           H
ATOM   2423  CD  ILE X 150      58.226   6.322  49.088  0.00  0.00           C
ATOM   2424  HD1 ILE X 150      57.228   5.936  49.386  0.00  0.00           H
ATOM   2425  HD2 ILE X 150      58.120   7.103  48.305  0.00  0.00           H
ATOM   2426  HD3 ILE X 150      58.683   5.546  48.437  0.00  0.00           H
ATOM   2427  C   ILE X 150      59.612   3.157  51.848  0.00  0.00           C
ATOM   2428  O   ILE X 150      59.302   2.221  51.117  0.00  0.00           O
ATOM   2429  N   LEU X 151      60.313   2.914  52.994  0.00  0.00           N
ATOM   2430  HN  LEU X 151      60.632   3.711  53.501  0.00  0.00           H
ATOM   2431  CA  LEU X 151      60.830   1.558  53.392  0.00  0.00           C
ATOM   2432  HA  LEU X 151      61.469   1.280  52.567  0.00  0.00           H
ATOM   2433  CB  LEU X 151      61.583   1.521  54.720  0.00  0.00           C
ATOM   2434  HB1 LEU X 151      60.822   1.813  55.475  0.00  0.00           H
ATOM   2435  HB2 LEU X 151      61.847   0.462  54.930  0.00  0.00           H
ATOM   2436  CG  LEU X 151      62.907   2.303  54.850  0.00  0.00           C
ATOM   2437  HG  LEU X 151      62.780   3.406  54.887  0.00  0.00           H
ATOM   2438  CD1 LEU X 151      63.394   1.932  56.283  0.00  0.00           C
ATOM   2439 HD11 LEU X 151      64.158   2.647  56.656  0.00  0.00           H
ATOM   2440 HD12 LEU X 151      62.532   1.987  56.980  0.00  0.00           H
ATOM   2441 HD13 LEU X 151      63.920   0.956  56.205  0.00  0.00           H
ATOM   2442  CD2 LEU X 151      63.953   1.995  53.804  0.00  0.00           C
ATOM   2443 HD21 LEU X 151      63.927   0.906  53.584  0.00  0.00           H
ATOM   2444 HD22 LEU X 151      63.812   2.597  52.881  0.00  0.00           H
ATOM   2445 HD23 LEU X 151      64.921   2.353  54.214  0.00  0.00           H
ATOM   2446  C   LEU X 151      59.718   0.533  53.469  0.00  0.00           C
ATOM   2447  O   LEU X 151      59.774  -0.576  52.983  0.00  0.00           O
ATOM   2448  N   SER X 152      58.615   0.962  54.155  0.00  0.00           N
ATOM   2449  HN  SER X 152      58.477   1.880  54.520  0.00  0.00           H
ATOM   2450  CA  SER X 152      57.360   0.260  54.268  0.00  0.00           C
ATOM   2451  HA  SER X 152      57.600  -0.663  54.775  0.00  0.00           H
ATOM   2452  CB  SER X 152      56.340   1.004  55.184  0.00  0.00           C
ATOM   2453  HB1 SER X 152      56.486   2.102  55.099  0.00  0.00           H
ATOM   2454  HB2 SER X 152      55.317   0.671  54.904  0.00  0.00           H
ATOM   2455  OG  SER X 152      56.602   0.794  56.545  0.00  0.00           O
ATOM   2456  HG1 SER X 152      56.670  -0.154  56.679  0.00  0.00           H
ATOM   2457  C   SER X 152      56.670  -0.138  52.965  0.00  0.00           C
ATOM   2458  O   SER X 152      56.192  -1.294  52.924  0.00  0.00           O
ATOM   2459  N   LEU X 153      56.662   0.811  51.985  0.00  0.00           N
ATOM   2460  HN  LEU X 153      56.905   1.765  52.145  0.00  0.00           H
ATOM   2461  CA  LEU X 153      56.222   0.391  50.651  0.00  0.00           C
ATOM   2462  HA  LEU X 153      55.249  -0.052  50.803  0.00  0.00           H
ATOM   2463  CB  LEU X 153      56.035   1.641  49.721  0.00  0.00           C
ATOM   2464  HB1 LEU X 153      55.408   2.437  50.177  0.00  0.00           H
ATOM   2465  HB2 LEU X 153      57.059   2.065  49.637  0.00  0.00           H
ATOM   2466  CG  LEU X 153      55.496   1.371  48.300  0.00  0.00           C
ATOM   2467  HG  LEU X 153      56.265   0.825  47.714  0.00  0.00           H
ATOM   2468  CD1 LEU X 153      54.206   0.594  48.213  0.00  0.00           C
ATOM   2469 HD11 LEU X 153      53.334   1.163  48.600  0.00  0.00           H
ATOM   2470 HD12 LEU X 153      54.070   0.331  47.142  0.00  0.00           H
ATOM   2471 HD13 LEU X 153      54.307  -0.350  48.790  0.00  0.00           H
ATOM   2472  CD2 LEU X 153      55.201   2.695  47.522  0.00  0.00           C
ATOM   2473 HD21 LEU X 153      56.074   3.356  47.330  0.00  0.00           H
ATOM   2474 HD22 LEU X 153      54.955   2.416  46.476  0.00  0.00           H
ATOM   2475 HD23 LEU X 153      54.460   3.345  48.034  0.00  0.00           H
ATOM   2476  C   LEU X 153      57.207  -0.581  49.868  0.00  0.00           C
ATOM   2477  O   LEU X 153      56.773  -1.517  49.258  0.00  0.00           O
ATOM   2478  N   LEU X 154      58.458  -0.294  49.861  0.00  0.00           N
ATOM   2479  HN  LEU X 154      58.753   0.537  50.327  0.00  0.00           H
ATOM   2480  CA  LEU X 154      59.452  -1.038  49.140  0.00  0.00           C
ATOM   2481  HA  LEU X 154      59.291  -1.198  48.085  0.00  0.00           H
ATOM   2482  CB  LEU X 154      60.744  -0.214  49.390  0.00  0.00           C
ATOM   2483  HB1 LEU X 154      60.428   0.810  49.100  0.00  0.00           H
ATOM   2484  HB2 LEU X 154      61.002  -0.092  50.464  0.00  0.00           H
ATOM   2485  CG  LEU X 154      62.005  -0.661  48.684  0.00  0.00           C
ATOM   2486  HG  LEU X 154      62.223  -1.700  49.011  0.00  0.00           H
ATOM   2487  CD1 LEU X 154      61.811  -0.526  47.124  0.00  0.00           C
ATOM   2488 HD11 LEU X 154      61.381   0.473  46.896  0.00  0.00           H
ATOM   2489 HD12 LEU X 154      62.710  -0.468  46.474  0.00  0.00           H
ATOM   2490 HD13 LEU X 154      61.197  -1.391  46.793  0.00  0.00           H
ATOM   2491  CD2 LEU X 154      63.124   0.332  48.989  0.00  0.00           C
ATOM   2492 HD21 LEU X 154      63.262   0.301  50.091  0.00  0.00           H
ATOM   2493 HD22 LEU X 154      64.079   0.007  48.524  0.00  0.00           H
ATOM   2494 HD23 LEU X 154      62.926   1.373  48.657  0.00  0.00           H
ATOM   2495  C   LEU X 154      59.723  -2.466  49.588  0.00  0.00           C
ATOM   2496  O   LEU X 154      59.810  -3.359  48.747  0.00  0.00           O
ATOM   2497  N   GLY X 155      59.747  -2.721  50.924  0.00  0.00           N
ATOM   2498  HN  GLY X 155      59.734  -1.896  51.485  0.00  0.00           H
ATOM   2499  CA  GLY X 155      60.113  -4.056  51.539  0.00  0.00           C
ATOM   2500  HA1 GLY X 155      59.337  -4.791  51.383  0.00  0.00           H
ATOM   2501  HA2 GLY X 155      60.117  -3.888  52.606  0.00  0.00           H
ATOM   2502  C   GLY X 155      61.382  -4.717  51.129  0.00  0.00           C
ATOM   2503  O   GLY X 155      62.301  -4.099  50.608  0.00  0.00           O
ATOM   2504  N   ASP X 156      61.399  -6.044  51.265  0.00  0.00           N
ATOM   2505  HN  ASP X 156      60.550  -6.470  51.569  0.00  0.00           H
ATOM   2506  CA  ASP X 156      62.518  -7.050  51.104  0.00  0.00           C
ATOM   2507  HA  ASP X 156      62.365  -7.791  51.875  0.00  0.00           H
ATOM   2508  CB  ASP X 156      62.528  -7.709  49.762  0.00  0.00           C
ATOM   2509  HB1 ASP X 156      62.574  -7.018  48.893  0.00  0.00           H
ATOM   2510  HB2 ASP X 156      63.428  -8.341  49.605  0.00  0.00           H
ATOM   2511  CG  ASP X 156      61.334  -8.630  49.614  0.00  0.00           C
ATOM   2512  OD1 ASP X 156      60.993  -9.441  50.541  0.00  0.00           O
ATOM   2513  OD2 ASP X 156      60.740  -8.597  48.512  0.00  0.00           O
ATOM   2514  C   ASP X 156      63.880  -6.499  51.523  0.00  0.00           C
ATOM   2515  O   ASP X 156      64.570  -6.106  50.622  0.00  0.00           O
ATOM   2516  N   PRO X 157      64.263  -6.392  52.800  0.00  0.00           N
ATOM   2517  CD  PRO X 157      63.461  -6.806  53.919  0.00  0.00           C
ATOM   2518  HD1 PRO X 157      62.922  -7.768  53.783  0.00  0.00           H
ATOM   2519  HD2 PRO X 157      62.640  -6.078  54.093  0.00  0.00           H
ATOM   2520  CA  PRO X 157      65.663  -6.066  53.146  0.00  0.00           C
ATOM   2521  HA  PRO X 157      65.807  -5.049  52.811  0.00  0.00           H
ATOM   2522  CB  PRO X 157      65.755  -6.092  54.688  0.00  0.00           C
ATOM   2523  HB1 PRO X 157      65.655  -5.123  55.221  0.00  0.00           H
ATOM   2524  HB2 PRO X 157      66.613  -6.705  55.040  0.00  0.00           H
ATOM   2525  CG  PRO X 157      64.453  -6.839  55.118  0.00  0.00           C
ATOM   2526  HG1 PRO X 157      63.921  -6.354  55.964  0.00  0.00           H
ATOM   2527  HG2 PRO X 157      64.566  -7.857  55.550  0.00  0.00           H
ATOM   2528  C   PRO X 157      66.628  -6.991  52.497  0.00  0.00           C
ATOM   2529  O   PRO X 157      66.465  -8.192  52.290  0.00  0.00           O
ATOM   2530  N   GLU X 158      67.848  -6.494  52.253  0.00  0.00           N
ATOM   2531  HN  GLU X 158      68.051  -5.551  52.508  0.00  0.00           H
ATOM   2532  CA  GLU X 158      69.032  -7.189  51.777  0.00  0.00           C
ATOM   2533  HA  GLU X 158      68.859  -7.649  50.815  0.00  0.00           H
ATOM   2534  CB  GLU X 158      70.123  -6.072  51.729  0.00  0.00           C
ATOM   2535  HB1 GLU X 158      70.223  -5.648  52.751  0.00  0.00           H
ATOM   2536  HB2 GLU X 158      71.043  -6.616  51.422  0.00  0.00           H
ATOM   2537  CG  GLU X 158      69.999  -4.945  50.702  0.00  0.00           C
ATOM   2538  HG1 GLU X 158      69.097  -4.340  50.938  0.00  0.00           H
ATOM   2539  HG2 GLU X 158      70.898  -4.293  50.752  0.00  0.00           H
ATOM   2540  CD  GLU X 158      69.885  -5.540  49.346  0.00  0.00           C
ATOM   2541  OE1 GLU X 158      68.787  -5.575  48.743  0.00  0.00           O
ATOM   2542  OE2 GLU X 158      70.930  -6.021  48.839  0.00  0.00           O
ATOM   2543  C   GLU X 158      69.429  -8.364  52.752  0.00  0.00           C
ATOM   2544  O   GLU X 158      69.177  -8.362  53.959  0.00  0.00           O
ATOM   2545  N   VAL X 159      70.120  -9.482  52.162  0.00  0.00           N
ATOM   2546  HN  VAL X 159      70.440  -9.507  51.218  0.00  0.00           H
ATOM   2547  CA  VAL X 159      70.392 -10.678  52.833  0.00  0.00           C
ATOM   2548  HA  VAL X 159      69.836 -10.585  53.754  0.00  0.00           H
ATOM   2549  CB  VAL X 159      69.908 -11.940  52.178  0.00  0.00           C
ATOM   2550  HB  VAL X 159      70.241 -12.120  51.133  0.00  0.00           H
ATOM   2551  CG1 VAL X 159      70.352 -13.286  52.887  0.00  0.00           C
ATOM   2552 HG11 VAL X 159      71.456 -13.409  52.894  0.00  0.00           H
ATOM   2553 HG12 VAL X 159      69.952 -13.364  53.921  0.00  0.00           H
ATOM   2554 HG13 VAL X 159      69.889 -14.079  52.262  0.00  0.00           H
ATOM   2555  CG2 VAL X 159      68.413 -11.936  52.232  0.00  0.00           C
ATOM   2556 HG21 VAL X 159      68.077 -10.987  51.763  0.00  0.00           H
ATOM   2557 HG22 VAL X 159      67.862 -12.747  51.709  0.00  0.00           H
ATOM   2558 HG23 VAL X 159      68.070 -11.740  53.271  0.00  0.00           H
ATOM   2559  C   VAL X 159      71.896 -10.557  53.058  0.00  0.00           C
ATOM   2560  O   VAL X 159      72.633 -10.318  52.120  0.00  0.00           O
ATOM   2561  N   PRO X 160      72.410 -10.763  54.262  0.00  0.00           N
ATOM   2562  CD  PRO X 160      71.802 -11.047  55.522  0.00  0.00           C
ATOM   2563  HD1 PRO X 160      71.037 -11.852  55.508  0.00  0.00           H
ATOM   2564  HD2 PRO X 160      71.237 -10.174  55.913  0.00  0.00           H
ATOM   2565  CA  PRO X 160      73.904 -10.783  54.389  0.00  0.00           C
ATOM   2566  HA  PRO X 160      74.210  -9.932  53.799  0.00  0.00           H
ATOM   2567  CB  PRO X 160      74.165 -10.766  55.900  0.00  0.00           C
ATOM   2568  HB1 PRO X 160      74.242  -9.743  56.327  0.00  0.00           H
ATOM   2569  HB2 PRO X 160      75.070 -11.346  56.180  0.00  0.00           H
ATOM   2570  CG  PRO X 160      72.934 -11.439  56.495  0.00  0.00           C
ATOM   2571  HG1 PRO X 160      72.752 -11.164  57.556  0.00  0.00           H
ATOM   2572  HG2 PRO X 160      72.971 -12.549  56.482  0.00  0.00           H
ATOM   2573  C   PRO X 160      74.556 -11.932  53.740  0.00  0.00           C
ATOM   2574  O   PRO X 160      73.970 -13.027  53.600  0.00  0.00           O
ATOM   2575  N   VAL X 161      75.743 -11.656  53.202  0.00  0.00           N
ATOM   2576  HN  VAL X 161      76.097 -10.725  53.243  0.00  0.00           H
ATOM   2577  CA  VAL X 161      76.526 -12.720  52.520  0.00  0.00           C
ATOM   2578  HA  VAL X 161      75.925 -13.145  51.729  0.00  0.00           H
ATOM   2579  CB  VAL X 161      77.656 -12.037  51.667  0.00  0.00           C
ATOM   2580  HB  VAL X 161      78.395 -11.537  52.330  0.00  0.00           H
ATOM   2581  CG1 VAL X 161      78.425 -13.105  50.867  0.00  0.00           C
ATOM   2582 HG11 VAL X 161      77.845 -13.829  50.258  0.00  0.00           H
ATOM   2583 HG12 VAL X 161      79.267 -12.644  50.307  0.00  0.00           H
ATOM   2584 HG13 VAL X 161      78.935 -13.782  51.585  0.00  0.00           H
ATOM   2585  CG2 VAL X 161      77.059 -11.070  50.641  0.00  0.00           C
ATOM   2586 HG21 VAL X 161      77.853 -10.501  50.112  0.00  0.00           H
ATOM   2587 HG22 VAL X 161      76.528 -11.588  49.813  0.00  0.00           H
ATOM   2588 HG23 VAL X 161      76.409 -10.348  51.180  0.00  0.00           H
ATOM   2589  C   VAL X 161      77.013 -13.877  53.408  0.00  0.00           C
ATOM   2590  O   VAL X 161      77.436 -13.619  54.587  0.00  0.00           O
ATOM   2591  N   ARG X 162      76.837 -15.105  52.988  0.00  0.00           N
ATOM   2592  HN  ARG X 162      76.281 -15.194  52.166  0.00  0.00           H
ATOM   2593  CA  ARG X 162      77.127 -16.374  53.633  0.00  0.00           C
ATOM   2594  HA  ARG X 162      76.495 -16.368  54.509  0.00  0.00           H
ATOM   2595  CB  ARG X 162      76.621 -17.527  52.724  0.00  0.00           C
ATOM   2596  HB1 ARG X 162      76.660 -18.450  53.340  0.00  0.00           H
ATOM   2597  HB2 ARG X 162      75.593 -17.215  52.440  0.00  0.00           H
ATOM   2598  CG  ARG X 162      77.369 -17.851  51.409  0.00  0.00           C
ATOM   2599  HG1 ARG X 162      76.716 -18.112  50.549  0.00  0.00           H
ATOM   2600  HG2 ARG X 162      77.837 -16.895  51.092  0.00  0.00           H
ATOM   2601  CD  ARG X 162      78.541 -18.790  51.576  0.00  0.00           C
ATOM   2602  HD1 ARG X 162      79.232 -18.513  52.401  0.00  0.00           H
ATOM   2603  HD2 ARG X 162      78.113 -19.801  51.747  0.00  0.00           H
ATOM   2604  NE  ARG X 162      79.228 -18.974  50.274  0.00  0.00           N
ATOM   2605  HE  ARG X 162      78.831 -18.663  49.410  0.00  0.00           H
ATOM   2606  CZ  ARG X 162      80.356 -19.633  50.295  0.00  0.00           C
ATOM   2607  NH1 ARG X 162      81.069 -20.089  51.318  0.00  0.00           N
ATOM   2608 HH11 ARG X 162      81.768 -20.676  50.910  0.00  0.00           H
ATOM   2609 HH12 ARG X 162      80.804 -19.977  52.276  0.00  0.00           H
ATOM   2610  NH2 ARG X 162      80.918 -19.897  49.109  0.00  0.00           N
ATOM   2611 HH21 ARG X 162      81.534 -20.685  49.080  0.00  0.00           H
ATOM   2612 HH22 ARG X 162      80.481 -19.574  48.270  0.00  0.00           H
ATOM   2613  C   ARG X 162      78.592 -16.585  54.057  0.00  0.00           C
ATOM   2614  O   ARG X 162      79.504 -15.950  53.599  0.00  0.00           O
ATOM   2615  N   ASN X 163      78.747 -17.376  55.115  0.00  0.00           N
ATOM   2616  HN  ASN X 163      77.956 -17.910  55.403  0.00  0.00           H
ATOM   2617  CA  ASN X 163      80.007 -17.649  55.877  0.00  0.00           C
ATOM   2618  HA  ASN X 163      80.296 -16.689  56.281  0.00  0.00           H
ATOM   2619  CB  ASN X 163      79.795 -18.684  56.998  0.00  0.00           C
ATOM   2620  HB1 ASN X 163      79.330 -19.662  56.749  0.00  0.00           H
ATOM   2621  HB2 ASN X 163      80.798 -18.834  57.450  0.00  0.00           H
ATOM   2622  CG  ASN X 163      78.796 -18.025  58.035  0.00  0.00           C
ATOM   2623  OD1 ASN X 163      78.336 -16.900  57.935  0.00  0.00           O
ATOM   2624  ND2 ASN X 163      78.636 -18.713  59.184  0.00  0.00           N
ATOM   2625 HD21 ASN X 163      78.033 -18.273  59.850  0.00  0.00           H
ATOM   2626 HD22 ASN X 163      79.184 -19.512  59.429  0.00  0.00           H
ATOM   2627  C   ASN X 163      81.142 -18.234  54.908  0.00  0.00           C
ATOM   2628  O   ASN X 163      80.813 -19.033  54.058  0.00  0.00           O
ATOM   2629  N   LEU X 164      82.440 -17.832  55.107  0.00  0.00           N
ATOM   2630  HN  LEU X 164      82.712 -17.161  55.793  0.00  0.00           H
ATOM   2631  CA  LEU X 164      83.490 -18.305  54.188  0.00  0.00           C
ATOM   2632  HA  LEU X 164      83.092 -18.562  53.217  0.00  0.00           H
ATOM   2633  CB  LEU X 164      84.544 -17.092  53.975  0.00  0.00           C
ATOM   2634  HB1 LEU X 164      85.003 -16.854  54.958  0.00  0.00           H
ATOM   2635  HB2 LEU X 164      85.363 -17.338  53.266  0.00  0.00           H
ATOM   2636  CG  LEU X 164      83.879 -15.817  53.434  0.00  0.00           C
ATOM   2637  HG  LEU X 164      83.150 -15.514  54.216  0.00  0.00           H
ATOM   2638  CD1 LEU X 164      84.833 -14.638  53.274  0.00  0.00           C
ATOM   2639 HD11 LEU X 164      85.483 -14.852  52.398  0.00  0.00           H
ATOM   2640 HD12 LEU X 164      84.262 -13.706  53.075  0.00  0.00           H
ATOM   2641 HD13 LEU X 164      85.544 -14.511  54.118  0.00  0.00           H
ATOM   2642  CD2 LEU X 164      83.029 -16.039  52.140  0.00  0.00           C
ATOM   2643 HD21 LEU X 164      82.321 -16.872  52.339  0.00  0.00           H
ATOM   2644 HD22 LEU X 164      82.438 -15.144  51.850  0.00  0.00           H
ATOM   2645 HD23 LEU X 164      83.684 -16.205  51.258  0.00  0.00           H
ATOM   2646  C   LEU X 164      84.190 -19.550  54.724  0.00  0.00           C
ATOM   2647  O   LEU X 164      84.761 -19.616  55.801  0.00  0.00           O
ATOM   2648  N   THR X 165      84.122 -20.634  53.960  0.00  0.00           N
ATOM   2649  HN  THR X 165      83.513 -20.643  53.171  0.00  0.00           H
ATOM   2650  CA  THR X 165      84.802 -21.913  54.253  0.00  0.00           C
ATOM   2651  HA  THR X 165      84.718 -22.175  55.297  0.00  0.00           H
ATOM   2652  CB  THR X 165      84.110 -23.116  53.509  0.00  0.00           C
ATOM   2653  HB  THR X 165      84.837 -23.932  53.309  0.00  0.00           H
ATOM   2654  OG1 THR X 165      83.605 -22.647  52.275  0.00  0.00           O
ATOM   2655  HG1 THR X 165      84.360 -22.693  51.684  0.00  0.00           H
ATOM   2656  CG2 THR X 165      83.002 -23.618  54.408  0.00  0.00           C
ATOM   2657 HG21 THR X 165      82.200 -22.852  54.476  0.00  0.00           H
ATOM   2658 HG22 THR X 165      82.567 -24.520  53.926  0.00  0.00           H
ATOM   2659 HG23 THR X 165      83.463 -23.922  55.372  0.00  0.00           H
ATOM   2660  C   THR X 165      86.304 -21.938  54.010  0.00  0.00           C
ATOM   2661  O   THR X 165      86.812 -21.441  53.045  0.00  0.00           O
ATOM   2662  N   ALA X 166      87.042 -22.694  54.865  0.00  0.00           N
ATOM   2663  HN  ALA X 166      86.686 -23.293  55.578  0.00  0.00           H
ATOM   2664  CA  ALA X 166      88.447 -22.651  54.881  0.00  0.00           C
ATOM   2665  HA  ALA X 166      88.796 -21.639  55.025  0.00  0.00           H
ATOM   2666  CB  ALA X 166      88.825 -23.473  56.126  0.00  0.00           C
ATOM   2667  HB1 ALA X 166      88.496 -22.948  57.048  0.00  0.00           H
ATOM   2668  HB2 ALA X 166      88.340 -24.471  56.082  0.00  0.00           H
ATOM   2669  HB3 ALA X 166      89.928 -23.539  56.247  0.00  0.00           H
ATOM   2670  C   ALA X 166      89.079 -23.274  53.572  0.00  0.00           C
ATOM   2671  O   ALA X 166      90.091 -22.873  53.064  0.00  0.00           O
ATOM   2672  N   GLU X 167      88.350 -24.289  53.049  0.00  0.00           N
ATOM   2673  HN  GLU X 167      87.581 -24.567  53.619  0.00  0.00           H
ATOM   2674  CA  GLU X 167      88.591 -25.012  51.771  0.00  0.00           C
ATOM   2675  HA  GLU X 167      89.365 -25.765  51.772  0.00  0.00           H
ATOM   2676  CB  GLU X 167      87.398 -25.828  51.319  0.00  0.00           C
ATOM   2677  HB1 GLU X 167      86.509 -25.163  51.277  0.00  0.00           H
ATOM   2678  HB2 GLU X 167      87.612 -26.185  50.288  0.00  0.00           H
ATOM   2679  CG  GLU X 167      87.114 -27.074  52.075  0.00  0.00           C
ATOM   2680  HG1 GLU X 167      87.972 -27.747  51.862  0.00  0.00           H
ATOM   2681  HG2 GLU X 167      87.006 -26.938  53.172  0.00  0.00           H
ATOM   2682  CD  GLU X 167      85.911 -27.786  51.517  0.00  0.00           C
ATOM   2683  OE1 GLU X 167      84.920 -27.891  52.332  0.00  0.00           O
ATOM   2684  OE2 GLU X 167      85.800 -28.141  50.330  0.00  0.00           O
ATOM   2685  C   GLU X 167      88.839 -24.008  50.536  0.00  0.00           C
ATOM   2686  O   GLU X 167      89.777 -24.149  49.815  0.00  0.00           O
ATOM   2687  N   ASP X 168      88.001 -22.957  50.374  0.00  0.00           N
ATOM   2688  HN  ASP X 168      87.218 -22.763  50.961  0.00  0.00           H
ATOM   2689  CA  ASP X 168      88.251 -21.980  49.291  0.00  0.00           C
ATOM   2690  HA  ASP X 168      88.307 -22.557  48.380  0.00  0.00           H
ATOM   2691  CB  ASP X 168      87.132 -20.928  49.177  0.00  0.00           C
ATOM   2692  HB1 ASP X 168      87.186 -20.277  50.076  0.00  0.00           H
ATOM   2693  HB2 ASP X 168      87.363 -20.373  48.243  0.00  0.00           H
ATOM   2694  CG  ASP X 168      85.835 -21.649  49.018  0.00  0.00           C
ATOM   2695  OD1 ASP X 168      85.275 -22.284  49.976  0.00  0.00           O
ATOM   2696  OD2 ASP X 168      85.273 -21.635  47.861  0.00  0.00           O
ATOM   2697  C   ASP X 168      89.598 -21.183  49.534  0.00  0.00           C
ATOM   2698  O   ASP X 168      90.250 -20.862  48.539  0.00  0.00           O
ATOM   2699  N   PHE X 169      89.931 -20.791  50.814  0.00  0.00           N
ATOM   2700  HN  PHE X 169      89.305 -21.039  51.549  0.00  0.00           H
ATOM   2701  CA  PHE X 169      91.223 -20.301  51.192  0.00  0.00           C
ATOM   2702  HA  PHE X 169      91.412 -19.415  50.604  0.00  0.00           H
ATOM   2703  CB  PHE X 169      91.294 -19.762  52.581  0.00  0.00           C
ATOM   2704  HB1 PHE X 169      91.134 -20.645  53.236  0.00  0.00           H
ATOM   2705  HB2 PHE X 169      92.340 -19.535  52.878  0.00  0.00           H
ATOM   2706  CG  PHE X 169      90.337 -18.618  52.873  0.00  0.00           C
ATOM   2707  CD1 PHE X 169      89.062 -18.889  53.437  0.00  0.00           C
ATOM   2708  HD1 PHE X 169      88.753 -19.924  53.413  0.00  0.00           H
ATOM   2709  CE1 PHE X 169      88.184 -17.809  53.808  0.00  0.00           C
ATOM   2710  HE1 PHE X 169      87.198 -18.044  54.181  0.00  0.00           H
ATOM   2711  CZ  PHE X 169      88.614 -16.542  53.397  0.00  0.00           C
ATOM   2712  HZ  PHE X 169      87.957 -15.695  53.528  0.00  0.00           H
ATOM   2713  CD2 PHE X 169      90.760 -17.269  52.736  0.00  0.00           C
ATOM   2714  HD2 PHE X 169      91.665 -16.996  52.214  0.00  0.00           H
ATOM   2715  CE2 PHE X 169      89.869 -16.295  52.860  0.00  0.00           C
ATOM   2716  HE2 PHE X 169      90.258 -15.327  52.580  0.00  0.00           H
ATOM   2717  C   PHE X 169      92.431 -21.181  50.838  0.00  0.00           C
ATOM   2718  O   PHE X 169      93.475 -20.732  50.401  0.00  0.00           O
ATOM   2719  N   GLN X 170      92.260 -22.499  50.975  0.00  0.00           N
ATOM   2720  HN  GLN X 170      91.428 -22.912  51.338  0.00  0.00           H
ATOM   2721  CA  GLN X 170      93.255 -23.478  50.585  0.00  0.00           C
ATOM   2722  HA  GLN X 170      94.262 -23.171  50.827  0.00  0.00           H
ATOM   2723  CB  GLN X 170      92.883 -24.876  51.117  0.00  0.00           C
ATOM   2724  HB1 GLN X 170      91.983 -25.326  50.644  0.00  0.00           H
ATOM   2725  HB2 GLN X 170      93.788 -25.501  50.962  0.00  0.00           H
ATOM   2726  CG  GLN X 170      92.654 -24.962  52.689  0.00  0.00           C
ATOM   2727  HG1 GLN X 170      91.610 -24.668  52.932  0.00  0.00           H
ATOM   2728  HG2 GLN X 170      92.940 -25.983  53.023  0.00  0.00           H
ATOM   2729  CD  GLN X 170      93.593 -23.929  53.320  0.00  0.00           C
ATOM   2730  OE1 GLN X 170      94.822 -24.131  53.232  0.00  0.00           O
ATOM   2731  NE2 GLN X 170      93.097 -22.921  53.998  0.00  0.00           N
ATOM   2732 HE21 GLN X 170      93.795 -22.307  54.365  0.00  0.00           H
ATOM   2733 HE22 GLN X 170      92.173 -22.950  54.379  0.00  0.00           H
ATOM   2734  C   GLN X 170      93.400 -23.650  49.082  0.00  0.00           C
ATOM   2735  O   GLN X 170      94.512 -23.613  48.513  0.00  0.00           O
ATOM   2736  N   ARG X 171      92.315 -23.820  48.294  0.00  0.00           N
ATOM   2737  HN  ARG X 171      91.389 -23.878  48.658  0.00  0.00           H
ATOM   2738  CA  ARG X 171      92.452 -23.773  46.755  0.00  0.00           C
ATOM   2739  HA  ARG X 171      93.052 -24.626  46.474  0.00  0.00           H
ATOM   2740  CB  ARG X 171      91.080 -24.067  46.054  0.00  0.00           C
ATOM   2741  HB1 ARG X 171      90.372 -23.251  46.313  0.00  0.00           H
ATOM   2742  HB2 ARG X 171      91.259 -23.992  44.960  0.00  0.00           H
ATOM   2743  CG  ARG X 171      90.451 -25.437  46.398  0.00  0.00           C
ATOM   2744  HG1 ARG X 171      91.235 -26.213  46.530  0.00  0.00           H
ATOM   2745  HG2 ARG X 171      90.066 -25.335  47.435  0.00  0.00           H
ATOM   2746  CD  ARG X 171      89.295 -25.907  45.496  0.00  0.00           C
ATOM   2747  HD1 ARG X 171      89.679 -25.946  44.454  0.00  0.00           H
ATOM   2748  HD2 ARG X 171      88.782 -26.864  45.731  0.00  0.00           H
ATOM   2749  NE  ARG X 171      88.215 -24.890  45.537  0.00  0.00           N
ATOM   2750  HE  ARG X 171      88.331 -24.046  45.013  0.00  0.00           H
ATOM   2751  CZ  ARG X 171      87.374 -24.690  46.484  0.00  0.00           C
ATOM   2752  NH1 ARG X 171      87.182 -25.507  47.547  0.00  0.00           N
ATOM   2753 HH11 ARG X 171      86.424 -25.332  48.175  0.00  0.00           H
ATOM   2754 HH12 ARG X 171      87.834 -26.234  47.761  0.00  0.00           H
ATOM   2755  NH2 ARG X 171      86.532 -23.688  46.426  0.00  0.00           N
ATOM   2756 HH21 ARG X 171      85.839 -23.454  47.108  0.00  0.00           H
ATOM   2757 HH22 ARG X 171      86.626 -22.928  45.783  0.00  0.00           H
ATOM   2758  C   ARG X 171      93.060 -22.438  46.168  0.00  0.00           C
ATOM   2759  O   ARG X 171      93.661 -22.538  45.132  0.00  0.00           O
ATOM   2760  N   CYS X 172      92.872 -21.307  46.870  0.00  0.00           N
ATOM   2761  HN  CYS X 172      92.270 -21.334  47.664  0.00  0.00           H
ATOM   2762  CA  CYS X 172      93.310 -20.036  46.367  0.00  0.00           C
ATOM   2763  HA  CYS X 172      93.686 -20.125  45.358  0.00  0.00           H
ATOM   2764  CB  CYS X 172      92.033 -19.058  46.603  0.00  0.00           C
ATOM   2765  HB1 CYS X 172      91.122 -19.668  46.421  0.00  0.00           H
ATOM   2766  HB2 CYS X 172      92.171 -18.682  47.639  0.00  0.00           H
ATOM   2767  SG  CYS X 172      92.025 -17.632  45.494  0.00  0.00           S
ATOM   2768  HG1 CYS X 172      92.179 -18.290  44.354  0.00  0.00           H
ATOM   2769  C   CYS X 172      94.530 -19.522  47.219  0.00  0.00           C
ATOM   2770  O   CYS X 172      94.950 -18.390  47.128  0.00  0.00           O
ATOM   2771  N   SER X 173      95.182 -20.422  47.980  0.00  0.00           N
ATOM   2772  HN  SER X 173      94.761 -21.303  48.180  0.00  0.00           H
ATOM   2773  CA  SER X 173      96.479 -20.241  48.591  0.00  0.00           C
ATOM   2774  HA  SER X 173      96.606 -21.201  49.070  0.00  0.00           H
ATOM   2775  CB  SER X 173      97.605 -19.871  47.615  0.00  0.00           C
ATOM   2776  HB1 SER X 173      97.322 -18.926  47.104  0.00  0.00           H
ATOM   2777  HB2 SER X 173      98.569 -19.640  48.117  0.00  0.00           H
ATOM   2778  OG  SER X 173      97.803 -20.897  46.645  0.00  0.00           O
ATOM   2779  HG1 SER X 173      97.050 -20.815  46.056  0.00  0.00           H
ATOM   2780  C   SER X 173      96.557 -19.186  49.750  0.00  0.00           C
ATOM   2781  O   SER X 173      96.168 -18.008  49.704  0.00  0.00           O
ATOM   2782  N   ALA X 174      97.114 -19.589  50.886  0.00  0.00           N
ATOM   2783  HN  ALA X 174      97.267 -20.565  51.025  0.00  0.00           H
ATOM   2784  CA  ALA X 174      97.767 -18.659  51.766  0.00  0.00           C
ATOM   2785  HA  ALA X 174      97.030 -17.903  51.990  0.00  0.00           H
ATOM   2786  CB  ALA X 174      98.093 -19.393  53.094  0.00  0.00           C
ATOM   2787  HB1 ALA X 174      97.071 -19.631  53.458  0.00  0.00           H
ATOM   2788  HB2 ALA X 174      98.591 -20.359  52.860  0.00  0.00           H
ATOM   2789  HB3 ALA X 174      98.772 -18.864  53.796  0.00  0.00           H
ATOM   2790  C   ALA X 174      99.053 -18.115  51.094  0.00  0.00           C
ATOM   2791  O   ALA X 174      99.880 -18.935  50.632  0.00  0.00           O
ATOM   2792  N   PRO X 175      99.367 -16.790  51.199  0.00  0.00           N
ATOM   2793  CD  PRO X 175      98.510 -15.762  51.754  0.00  0.00           C
ATOM   2794  HD1 PRO X 175      98.217 -16.016  52.795  0.00  0.00           H
ATOM   2795  HD2 PRO X 175      97.640 -15.774  51.063  0.00  0.00           H
ATOM   2796  CA  PRO X 175     100.814 -16.262  51.083  0.00  0.00           C
ATOM   2797  HA  PRO X 175     101.016 -16.166  50.027  0.00  0.00           H
ATOM   2798  CB  PRO X 175     100.785 -14.892  51.735  0.00  0.00           C
ATOM   2799  HB1 PRO X 175     101.402 -14.148  51.188  0.00  0.00           H
ATOM   2800  HB2 PRO X 175     101.158 -14.941  52.780  0.00  0.00           H
ATOM   2801  CG  PRO X 175      99.320 -14.393  51.668  0.00  0.00           C
ATOM   2802  HG1 PRO X 175      99.065 -13.919  50.696  0.00  0.00           H
ATOM   2803  HG2 PRO X 175      99.030 -13.641  52.433  0.00  0.00           H
ATOM   2804  C   PRO X 175     101.982 -17.059  51.681  0.00  0.00           C
ATOM   2805  O   PRO X 175     101.936 -17.696  52.750  0.00  0.00           O
ATOM   2806  N   ASP X 176     103.083 -17.089  50.977  0.00  0.00           N
ATOM   2807  HN  ASP X 176     102.990 -16.863  50.010  0.00  0.00           H
ATOM   2808  CA  ASP X 176     104.345 -17.599  51.437  0.00  0.00           C
ATOM   2809  HA  ASP X 176     104.072 -18.605  51.721  0.00  0.00           H
ATOM   2810  CB  ASP X 176     105.393 -17.554  50.313  0.00  0.00           C
ATOM   2811  HB1 ASP X 176     105.243 -16.552  49.856  0.00  0.00           H
ATOM   2812  HB2 ASP X 176     106.418 -17.531  50.741  0.00  0.00           H
ATOM   2813  CG  ASP X 176     105.491 -18.742  49.400  0.00  0.00           C
ATOM   2814  OD1 ASP X 176     104.521 -19.456  49.074  0.00  0.00           O
ATOM   2815  OD2 ASP X 176     106.597 -18.971  48.829  0.00  0.00           O
ATOM   2816  C   ASP X 176     104.949 -17.086  52.766  0.00  0.00           C
ATOM   2817  O   ASP X 176     104.606 -15.973  53.146  0.00  0.00           O
ATOM   2818  N   PRO X 177     105.693 -17.855  53.533  0.00  0.00           N
ATOM   2819  CD  PRO X 177     106.094 -19.227  53.211  0.00  0.00           C
ATOM   2820  HD1 PRO X 177     106.318 -19.259  52.123  0.00  0.00           H
ATOM   2821  HD2 PRO X 177     105.235 -19.873  53.492  0.00  0.00           H
ATOM   2822  CA  PRO X 177     106.113 -17.518  54.894  0.00  0.00           C
ATOM   2823  HA  PRO X 177     105.196 -17.262  55.403  0.00  0.00           H
ATOM   2824  CB  PRO X 177     106.864 -18.792  55.399  0.00  0.00           C
ATOM   2825  HB1 PRO X 177     106.160 -19.369  56.036  0.00  0.00           H
ATOM   2826  HB2 PRO X 177     107.767 -18.559  56.002  0.00  0.00           H
ATOM   2827  CG  PRO X 177     107.271 -19.543  54.136  0.00  0.00           C
ATOM   2828  HG1 PRO X 177     107.403 -20.638  54.269  0.00  0.00           H
ATOM   2829  HG2 PRO X 177     108.234 -19.199  53.701  0.00  0.00           H
ATOM   2830  C   PRO X 177     106.941 -16.239  54.885  0.00  0.00           C
ATOM   2831  O   PRO X 177     106.726 -15.371  55.711  0.00  0.00           O
ATOM   2832  N   ASP X 178     107.889 -16.071  53.889  0.00  0.00           N
ATOM   2833  HN  ASP X 178     107.893 -16.739  53.149  0.00  0.00           H
ATOM   2834  CA  ASP X 178     108.669 -14.833  53.850  0.00  0.00           C
ATOM   2835  HA  ASP X 178     108.968 -14.691  54.878  0.00  0.00           H
ATOM   2836  CB  ASP X 178     109.942 -14.950  52.953  0.00  0.00           C
ATOM   2837  HB1 ASP X 178     110.417 -13.952  52.839  0.00  0.00           H
ATOM   2838  HB2 ASP X 178     110.789 -15.549  53.350  0.00  0.00           H
ATOM   2839  CG  ASP X 178     109.665 -15.502  51.545  0.00  0.00           C
ATOM   2840  OD1 ASP X 178     110.563 -15.372  50.646  0.00  0.00           O
ATOM   2841  OD2 ASP X 178     108.629 -16.142  51.336  0.00  0.00           O
ATOM   2842  C   ASP X 178     107.772 -13.696  53.518  0.00  0.00           C
ATOM   2843  O   ASP X 178     107.912 -12.605  54.081  0.00  0.00           O
ATOM   2844  N   LEU X 179     106.758 -13.810  52.650  0.00  0.00           N
ATOM   2845  HN  LEU X 179     106.696 -14.643  52.105  0.00  0.00           H
ATOM   2846  CA  LEU X 179     105.784 -12.818  52.352  0.00  0.00           C
ATOM   2847  HA  LEU X 179     106.393 -11.954  52.128  0.00  0.00           H
ATOM   2848  CB  LEU X 179     104.934 -13.395  51.216  0.00  0.00           C
ATOM   2849  HB1 LEU X 179     105.768 -13.569  50.504  0.00  0.00           H
ATOM   2850  HB2 LEU X 179     104.446 -14.351  51.502  0.00  0.00           H
ATOM   2851  CG  LEU X 179     104.019 -12.535  50.367  0.00  0.00           C
ATOM   2852  HG  LEU X 179     103.140 -12.230  50.973  0.00  0.00           H
ATOM   2853  CD1 LEU X 179     104.826 -11.285  49.889  0.00  0.00           C
ATOM   2854 HD11 LEU X 179     105.425 -10.892  50.739  0.00  0.00           H
ATOM   2855 HD12 LEU X 179     105.630 -11.582  49.181  0.00  0.00           H
ATOM   2856 HD13 LEU X 179     104.175 -10.565  49.348  0.00  0.00           H
ATOM   2857  CD2 LEU X 179     103.467 -13.242  49.134  0.00  0.00           C
ATOM   2858 HD21 LEU X 179     102.573 -12.653  48.836  0.00  0.00           H
ATOM   2859 HD22 LEU X 179     104.169 -13.355  48.280  0.00  0.00           H
ATOM   2860 HD23 LEU X 179     103.105 -14.230  49.492  0.00  0.00           H
ATOM   2861  C   LEU X 179     104.953 -12.278  53.509  0.00  0.00           C
ATOM   2862  O   LEU X 179     104.790 -11.076  53.730  0.00  0.00           O
ATOM   2863  N   ALA X 180     104.388 -13.183  54.309  0.00  0.00           N
ATOM   2864  HN  ALA X 180     104.527 -14.145  54.089  0.00  0.00           H
ATOM   2865  CA  ALA X 180     103.545 -13.027  55.419  0.00  0.00           C
ATOM   2866  HA  ALA X 180     102.726 -12.372  55.160  0.00  0.00           H
ATOM   2867  CB  ALA X 180     103.054 -14.411  55.819  0.00  0.00           C
ATOM   2868  HB1 ALA X 180     103.992 -14.985  55.977  0.00  0.00           H
ATOM   2869  HB2 ALA X 180     102.500 -14.554  56.771  0.00  0.00           H
ATOM   2870  HB3 ALA X 180     102.515 -14.864  54.959  0.00  0.00           H
ATOM   2871  C   ALA X 180     104.267 -12.305  56.560  0.00  0.00           C
ATOM   2872  O   ALA X 180     103.761 -11.396  57.246  0.00  0.00           O
ATOM   2873  N   GLU X 181     105.572 -12.739  56.746  0.00  0.00           N
ATOM   2874  HN  GLU X 181     105.903 -13.413  56.091  0.00  0.00           H
ATOM   2875  CA  GLU X 181     106.487 -12.110  57.646  0.00  0.00           C
ATOM   2876  HA  GLU X 181     106.140 -12.085  58.669  0.00  0.00           H
ATOM   2877  CB  GLU X 181     107.826 -12.918  57.714  0.00  0.00           C
ATOM   2878  HB1 GLU X 181     107.859 -13.848  58.321  0.00  0.00           H
ATOM   2879  HB2 GLU X 181     108.143 -13.040  56.656  0.00  0.00           H
ATOM   2880  CG  GLU X 181     108.990 -12.081  58.367  0.00  0.00           C
ATOM   2881  HG1 GLU X 181     109.213 -11.330  57.580  0.00  0.00           H
ATOM   2882  HG2 GLU X 181     108.561 -11.520  59.225  0.00  0.00           H
ATOM   2883  CD  GLU X 181     110.149 -12.882  58.963  0.00  0.00           C
ATOM   2884  OE1 GLU X 181     110.823 -13.630  58.181  0.00  0.00           O
ATOM   2885  OE2 GLU X 181     110.509 -12.647  60.134  0.00  0.00           O
ATOM   2886  C   GLU X 181     106.669 -10.582  57.390  0.00  0.00           C
ATOM   2887  O   GLU X 181     106.694  -9.782  58.283  0.00  0.00           O
ATOM   2888  N   CYS X 182     106.687 -10.180  56.095  0.00  0.00           N
ATOM   2889  HN  CYS X 182     106.608 -10.875  55.385  0.00  0.00           H
ATOM   2890  CA  CYS X 182     106.955  -8.808  55.662  0.00  0.00           C
ATOM   2891  HA  CYS X 182     107.775  -8.430  56.255  0.00  0.00           H
ATOM   2892  CB  CYS X 182     107.408  -8.811  54.192  0.00  0.00           C
ATOM   2893  HB1 CYS X 182     108.033  -9.720  54.057  0.00  0.00           H
ATOM   2894  HB2 CYS X 182     106.511  -8.826  53.536  0.00  0.00           H
ATOM   2895  SG  CYS X 182     108.315  -7.423  53.567  0.00  0.00           S
ATOM   2896  HG1 CYS X 182     107.167  -6.762  53.577  0.00  0.00           H
ATOM   2897  C   CYS X 182     105.743  -7.851  55.964  0.00  0.00           C
ATOM   2898  O   CYS X 182     105.882  -6.640  56.119  0.00  0.00           O
ATOM   2899  N   TYR X 183     104.510  -8.386  56.025  0.00  0.00           N
ATOM   2900  HN  TYR X 183     104.413  -9.378  56.050  0.00  0.00           H
ATOM   2901  CA  TYR X 183     103.211  -7.721  56.063  0.00  0.00           C
ATOM   2902  HA  TYR X 183     103.401  -6.659  56.106  0.00  0.00           H
ATOM   2903  CB  TYR X 183     102.421  -8.048  54.740  0.00  0.00           C
ATOM   2904  HB1 TYR X 183     102.338  -9.144  54.578  0.00  0.00           H
ATOM   2905  HB2 TYR X 183     101.387  -7.645  54.783  0.00  0.00           H
ATOM   2906  CG  TYR X 183     103.084  -7.441  53.596  0.00  0.00           C
ATOM   2907  CD1 TYR X 183     103.506  -8.264  52.533  0.00  0.00           C
ATOM   2908  HD1 TYR X 183     103.445  -9.330  52.696  0.00  0.00           H
ATOM   2909  CE1 TYR X 183     104.084  -7.655  51.371  0.00  0.00           C
ATOM   2910  HE1 TYR X 183     104.419  -8.276  50.553  0.00  0.00           H
ATOM   2911  CZ  TYR X 183     104.196  -6.306  51.297  0.00  0.00           C
ATOM   2912  OH  TYR X 183     104.690  -5.594  50.211  0.00  0.00           O
ATOM   2913  HH  TYR X 183     104.804  -6.264  49.533  0.00  0.00           H
ATOM   2914  CD2 TYR X 183     103.237  -6.069  53.475  0.00  0.00           C
ATOM   2915  HD2 TYR X 183     102.884  -5.507  54.326  0.00  0.00           H
ATOM   2916  CE2 TYR X 183     103.841  -5.488  52.365  0.00  0.00           C
ATOM   2917  HE2 TYR X 183     103.962  -4.415  52.386  0.00  0.00           H
ATOM   2918  C   TYR X 183     102.316  -8.035  57.245  0.00  0.00           C
ATOM   2919  O   TYR X 183     101.098  -7.897  57.167  0.00  0.00           O
ATOM   2920  N   ARG X 184     102.877  -8.577  58.352  0.00  0.00           N
ATOM   2921  HN  ARG X 184     103.872  -8.579  58.413  0.00  0.00           H
ATOM   2922  CA  ARG X 184     102.251  -8.687  59.645  0.00  0.00           C
ATOM   2923  HA  ARG X 184     101.471  -9.418  59.488  0.00  0.00           H
ATOM   2924  CB  ARG X 184     103.111  -9.233  60.785  0.00  0.00           C
ATOM   2925  HB1 ARG X 184     104.032  -8.634  60.948  0.00  0.00           H
ATOM   2926  HB2 ARG X 184     102.523  -9.111  61.720  0.00  0.00           H
ATOM   2927  CG  ARG X 184     103.625 -10.678  60.539  0.00  0.00           C
ATOM   2928  HG1 ARG X 184     104.255 -10.787  59.630  0.00  0.00           H
ATOM   2929  HG2 ARG X 184     104.217 -10.907  61.452  0.00  0.00           H
ATOM   2930  CD  ARG X 184     102.482 -11.724  60.424  0.00  0.00           C
ATOM   2931  HD1 ARG X 184     101.961 -11.813  61.401  0.00  0.00           H
ATOM   2932  HD2 ARG X 184     101.718 -11.570  59.632  0.00  0.00           H
ATOM   2933  NE  ARG X 184     103.132 -13.095  60.257  0.00  0.00           N
ATOM   2934  HE  ARG X 184     104.097 -13.090  60.519  0.00  0.00           H
ATOM   2935  CZ  ARG X 184     102.495 -14.235  59.884  0.00  0.00           C
ATOM   2936  NH1 ARG X 184     101.210 -14.194  59.602  0.00  0.00           N
ATOM   2937 HH11 ARG X 184     100.619 -14.966  59.367  0.00  0.00           H
ATOM   2938 HH12 ARG X 184     100.805 -13.280  59.588  0.00  0.00           H
ATOM   2939  NH2 ARG X 184     103.154 -15.319  59.915  0.00  0.00           N
ATOM   2940 HH21 ARG X 184     102.611 -16.159  59.941  0.00  0.00           H
ATOM   2941 HH22 ARG X 184     104.131 -15.345  60.127  0.00  0.00           H
ATOM   2942  C   ARG X 184     101.833  -7.324  60.232  0.00  0.00           C
ATOM   2943  O   ARG X 184     102.394  -6.214  59.954  0.00  0.00           O
ATOM   2944  N   VAL X 185     100.677  -7.420  60.873  0.00  0.00           N
ATOM   2945  HN  VAL X 185     100.180  -8.269  61.034  0.00  0.00           H
ATOM   2946  CA  VAL X 185      99.890  -6.250  61.420  0.00  0.00           C
ATOM   2947  HA  VAL X 185      99.407  -5.925  60.511  0.00  0.00           H
ATOM   2948  CB  VAL X 185      98.632  -6.684  62.210  0.00  0.00           C
ATOM   2949  HB  VAL X 185      97.927  -5.856  62.435  0.00  0.00           H
ATOM   2950  CG1 VAL X 185      97.643  -7.548  61.413  0.00  0.00           C
ATOM   2951 HG11 VAL X 185      96.813  -7.903  62.060  0.00  0.00           H
ATOM   2952 HG12 VAL X 185      97.098  -6.985  60.626  0.00  0.00           H
ATOM   2953 HG13 VAL X 185      98.083  -8.420  60.883  0.00  0.00           H
ATOM   2954  CG2 VAL X 185      98.992  -7.288  63.616  0.00  0.00           C
ATOM   2955 HG21 VAL X 185      99.446  -6.490  64.242  0.00  0.00           H
ATOM   2956 HG22 VAL X 185      98.011  -7.542  64.070  0.00  0.00           H
ATOM   2957 HG23 VAL X 185      99.719  -8.118  63.492  0.00  0.00           H
ATOM   2958  C   VAL X 185     100.681  -5.264  62.244  0.00  0.00           C
ATOM   2959  O   VAL X 185     101.513  -5.669  62.985  0.00  0.00           O
ATOM   2960  N   PRO X 186     100.369  -3.930  62.217  0.00  0.00           N
ATOM   2961  CD  PRO X 186      99.470  -3.343  61.193  0.00  0.00           C
ATOM   2962  HD1 PRO X 186      98.398  -3.555  61.393  0.00  0.00           H
ATOM   2963  HD2 PRO X 186      99.903  -3.587  60.199  0.00  0.00           H
ATOM   2964  CA  PRO X 186     100.972  -2.887  63.024  0.00  0.00           C
ATOM   2965  HA  PRO X 186     101.931  -2.511  62.701  0.00  0.00           H
ATOM   2966  CB  PRO X 186     100.037  -1.678  62.838  0.00  0.00           C
ATOM   2967  HB1 PRO X 186     100.469  -0.700  63.140  0.00  0.00           H
ATOM   2968  HB2 PRO X 186      99.095  -1.895  63.387  0.00  0.00           H
ATOM   2969  CG  PRO X 186      99.615  -1.769  61.329  0.00  0.00           C
ATOM   2970  HG1 PRO X 186     100.383  -1.523  60.564  0.00  0.00           H
ATOM   2971  HG2 PRO X 186      98.668  -1.212  61.167  0.00  0.00           H
ATOM   2972  C   PRO X 186     101.275  -3.176  64.472  0.00  0.00           C
ATOM   2973  O   PRO X 186     100.461  -3.830  65.176  0.00  0.00           O
ATOM   2974  N   LEU X 187     102.338  -2.590  64.988  0.00  0.00           N
ATOM   2975  HN  LEU X 187     102.810  -2.053  64.293  0.00  0.00           H
ATOM   2976  CA  LEU X 187     102.792  -2.628  66.322  0.00  0.00           C
ATOM   2977  HA  LEU X 187     102.276  -3.425  66.836  0.00  0.00           H
ATOM   2978  CB  LEU X 187     104.307  -2.981  66.272  0.00  0.00           C
ATOM   2979  HB1 LEU X 187     104.790  -2.188  65.661  0.00  0.00           H
ATOM   2980  HB2 LEU X 187     104.619  -3.046  67.336  0.00  0.00           H
ATOM   2981  CG  LEU X 187     104.691  -4.345  65.638  0.00  0.00           C
ATOM   2982  HG  LEU X 187     104.078  -4.556  64.736  0.00  0.00           H
ATOM   2983  CD1 LEU X 187     106.186  -4.189  65.155  0.00  0.00           C
ATOM   2984 HD11 LEU X 187     106.476  -5.124  64.630  0.00  0.00           H
ATOM   2985 HD12 LEU X 187     106.339  -3.345  64.449  0.00  0.00           H
ATOM   2986 HD13 LEU X 187     106.877  -3.969  65.996  0.00  0.00           H
ATOM   2987  CD2 LEU X 187     104.560  -5.495  66.603  0.00  0.00           C
ATOM   2988 HD21 LEU X 187     103.546  -5.455  67.055  0.00  0.00           H
ATOM   2989 HD22 LEU X 187     104.715  -6.420  66.008  0.00  0.00           H
ATOM   2990 HD23 LEU X 187     105.303  -5.454  67.428  0.00  0.00           H
ATOM   2991  C   LEU X 187     102.505  -1.309  66.981  0.00  0.00           C
ATOM   2992  O   LEU X 187     102.359  -0.299  66.293  0.00  0.00           O
ATOM   2993  N   PRO X 188     102.589  -1.123  68.311  0.00  0.00           N
ATOM   2994  CD  PRO X 188     102.620  -2.320  69.215  0.00  0.00           C
ATOM   2995  HD1 PRO X 188     103.689  -2.408  69.506  0.00  0.00           H
ATOM   2996  HD2 PRO X 188     102.137  -3.223  68.784  0.00  0.00           H
ATOM   2997  CA  PRO X 188     102.101   0.064  68.973  0.00  0.00           C
ATOM   2998  HA  PRO X 188     101.086   0.249  68.653  0.00  0.00           H
ATOM   2999  CB  PRO X 188     102.088  -0.313  70.411  0.00  0.00           C
ATOM   3000  HB1 PRO X 188     101.273   0.110  71.036  0.00  0.00           H
ATOM   3001  HB2 PRO X 188     103.065   0.011  70.829  0.00  0.00           H
ATOM   3002  CG  PRO X 188     101.890  -1.860  70.447  0.00  0.00           C
ATOM   3003  HG1 PRO X 188     100.872  -2.294  70.347  0.00  0.00           H
ATOM   3004  HG2 PRO X 188     102.347  -2.297  71.360  0.00  0.00           H
ATOM   3005  C   PRO X 188     102.894   1.326  68.683  0.00  0.00           C
ATOM   3006  O   PRO X 188     102.194   2.316  68.436  0.00  0.00           O
ATOM   3007  N   VAL X 189     104.268   1.399  68.629  0.00  0.00           N
ATOM   3008  HN  VAL X 189     104.749   0.574  68.915  0.00  0.00           H
ATOM   3009  CA  VAL X 189     105.146   2.466  68.156  0.00  0.00           C
ATOM   3010  HA  VAL X 189     105.047   3.270  68.870  0.00  0.00           H
ATOM   3011  CB  VAL X 189     106.582   1.964  68.171  0.00  0.00           C
ATOM   3012  HB  VAL X 189     106.880   1.256  67.369  0.00  0.00           H
ATOM   3013  CG1 VAL X 189     107.574   3.144  68.072  0.00  0.00           C
ATOM   3014 HG11 VAL X 189     107.624   3.574  67.049  0.00  0.00           H
ATOM   3015 HG12 VAL X 189     107.244   3.900  68.816  0.00  0.00           H
ATOM   3016 HG13 VAL X 189     108.612   2.880  68.367  0.00  0.00           H
ATOM   3017  CG2 VAL X 189     106.847   1.443  69.611  0.00  0.00           C
ATOM   3018 HG21 VAL X 189     106.740   2.265  70.351  0.00  0.00           H
ATOM   3019 HG22 VAL X 189     106.325   0.493  69.852  0.00  0.00           H
ATOM   3020 HG23 VAL X 189     107.902   1.138  69.781  0.00  0.00           H
ATOM   3021  C   VAL X 189     104.734   3.035  66.709  0.00  0.00           C
ATOM   3022  O   VAL X 189     104.692   4.236  66.533  0.00  0.00           O
ATOM   3023  N   ASP X 190     104.361   2.204  65.735  0.00  0.00           N
ATOM   3024  HN  ASP X 190     104.580   1.239  65.862  0.00  0.00           H
ATOM   3025  CA  ASP X 190     103.981   2.664  64.384  0.00  0.00           C
ATOM   3026  HA  ASP X 190     104.641   3.459  64.069  0.00  0.00           H
ATOM   3027  CB  ASP X 190     104.065   1.478  63.404  0.00  0.00           C
ATOM   3028  HB1 ASP X 190     103.685   0.535  63.852  0.00  0.00           H
ATOM   3029  HB2 ASP X 190     103.638   1.560  62.382  0.00  0.00           H
ATOM   3030  CG  ASP X 190     105.512   1.218  63.138  0.00  0.00           C
ATOM   3031  OD1 ASP X 190     106.400   2.109  63.253  0.00  0.00           O
ATOM   3032  OD2 ASP X 190     105.814   0.145  62.578  0.00  0.00           O
ATOM   3033  C   ASP X 190     102.578   3.315  64.389  0.00  0.00           C
ATOM   3034  O   ASP X 190     102.327   3.982  63.424  0.00  0.00           O
ATOM   3035  N   LEU X 191     101.743   3.143  65.452  0.00  0.00           N
ATOM   3036  HN  LEU X 191     102.062   2.612  66.233  0.00  0.00           H
ATOM   3037  CA  LEU X 191     100.488   3.846  65.551  0.00  0.00           C
ATOM   3038  HA  LEU X 191     100.126   4.144  64.578  0.00  0.00           H
ATOM   3039  CB  LEU X 191      99.583   2.791  66.185  0.00  0.00           C
ATOM   3040  HB1 LEU X 191     100.003   2.572  67.190  0.00  0.00           H
ATOM   3041  HB2 LEU X 191      98.549   3.187  66.288  0.00  0.00           H
ATOM   3042  CG  LEU X 191      99.319   1.559  65.263  0.00  0.00           C
ATOM   3043  HG  LEU X 191     100.257   1.225  64.769  0.00  0.00           H
ATOM   3044  CD1 LEU X 191      98.589   0.503  66.006  0.00  0.00           C
ATOM   3045 HD11 LEU X 191      98.681  -0.444  65.432  0.00  0.00           H
ATOM   3046 HD12 LEU X 191      98.998   0.339  67.026  0.00  0.00           H
ATOM   3047 HD13 LEU X 191      97.559   0.890  66.162  0.00  0.00           H
ATOM   3048  CD2 LEU X 191      98.334   1.895  64.080  0.00  0.00           C
ATOM   3049 HD21 LEU X 191      98.784   2.558  63.309  0.00  0.00           H
ATOM   3050 HD22 LEU X 191      98.166   0.990  63.459  0.00  0.00           H
ATOM   3051 HD23 LEU X 191      97.420   2.386  64.477  0.00  0.00           H
ATOM   3052  C   LEU X 191     100.582   5.146  66.443  0.00  0.00           C
ATOM   3053  O   LEU X 191      99.585   5.905  66.538  0.00  0.00           O
ATOM   3054  N   LYS X 192     101.740   5.366  67.090  0.00  0.00           N
ATOM   3055  HN  LYS X 192     102.477   4.713  66.936  0.00  0.00           H
ATOM   3056  CA  LYS X 192     102.045   6.275  68.233  0.00  0.00           C
ATOM   3057  HA  LYS X 192     103.050   6.089  68.582  0.00  0.00           H
ATOM   3058  CB  LYS X 192     102.085   7.809  67.985  0.00  0.00           C
ATOM   3059  HB1 LYS X 192     101.030   8.147  67.902  0.00  0.00           H
ATOM   3060  HB2 LYS X 192     102.560   8.272  68.875  0.00  0.00           H
ATOM   3061  CG  LYS X 192     102.937   8.104  66.671  0.00  0.00           C
ATOM   3062  HG1 LYS X 192     103.896   7.640  66.985  0.00  0.00           H
ATOM   3063  HG2 LYS X 192     102.571   7.413  65.882  0.00  0.00           H
ATOM   3064  CD  LYS X 192     102.937   9.584  66.250  0.00  0.00           C
ATOM   3065  HD1 LYS X 192     101.881   9.911  66.360  0.00  0.00           H
ATOM   3066  HD2 LYS X 192     103.582  10.018  67.043  0.00  0.00           H
ATOM   3067  CE  LYS X 192     103.509   9.704  64.852  0.00  0.00           C
ATOM   3068  HE1 LYS X 192     102.983   8.901  64.293  0.00  0.00           H
ATOM   3069  HE2 LYS X 192     103.226  10.643  64.329  0.00  0.00           H
ATOM   3070  NZ  LYS X 192     104.963   9.348  64.805  0.00  0.00           N
ATOM   3071  HZ1 LYS X 192     105.536   9.968  65.412  0.00  0.00           H
ATOM   3072  HZ2 LYS X 192     105.010   8.374  65.168  0.00  0.00           H
ATOM   3073  HZ3 LYS X 192     105.314   9.465  63.833  0.00  0.00           H
ATOM   3074  C   LYS X 192     101.144   6.013  69.443  0.00  0.00           C
ATOM   3075  O   LYS X 192     100.649   6.968  69.985  0.00  0.00           O
ATOM   3076  N   ILE X 193     100.956   4.730  69.833  0.00  0.00           N
ATOM   3077  HN  ILE X 193     101.329   3.922  69.383  0.00  0.00           H
ATOM   3078  CA  ILE X 193     100.083   4.407  70.970  0.00  0.00           C
ATOM   3079  HA  ILE X 193      99.781   5.317  71.468  0.00  0.00           H
ATOM   3080  CB  ILE X 193      98.832   3.562  70.520  0.00  0.00           C
ATOM   3081  HB  ILE X 193      98.043   3.574  71.302  0.00  0.00           H
ATOM   3082  CG2 ILE X 193      98.156   4.246  69.272  0.00  0.00           C
ATOM   3083 HG21 ILE X 193      97.136   3.864  69.055  0.00  0.00           H
ATOM   3084 HG22 ILE X 193      98.056   5.352  69.268  0.00  0.00           H
ATOM   3085 HG23 ILE X 193      98.792   4.110  68.371  0.00  0.00           H
ATOM   3086  CG1 ILE X 193      99.192   2.064  70.218  0.00  0.00           C
ATOM   3087 HG11 ILE X 193      99.665   2.050  69.213  0.00  0.00           H
ATOM   3088 HG12 ILE X 193      99.899   1.669  70.980  0.00  0.00           H
ATOM   3089  CD  ILE X 193      98.025   1.175  70.311  0.00  0.00           C
ATOM   3090  HD1 ILE X 193      97.179   1.641  69.763  0.00  0.00           H
ATOM   3091  HD2 ILE X 193      98.286   0.186  69.876  0.00  0.00           H
ATOM   3092  HD3 ILE X 193      97.888   1.115  71.412  0.00  0.00           H
ATOM   3093  C   ILE X 193     100.818   3.658  72.090  0.00  0.00           C
ATOM   3094  O   ILE X 193     102.008   3.259  71.995  0.00  0.00           O
ATOM   3095  N   SER X 194     100.204   3.614  73.311  0.00  0.00           N
ATOM   3096  HN  SER X 194      99.259   3.929  73.347  0.00  0.00           H
ATOM   3097  CA  SER X 194     100.888   3.012  74.433  0.00  0.00           C
ATOM   3098  HA  SER X 194     101.909   3.364  74.448  0.00  0.00           H
ATOM   3099  CB  SER X 194     100.132   3.397  75.699  0.00  0.00           C
ATOM   3100  HB1 SER X 194      99.903   4.479  75.593  0.00  0.00           H
ATOM   3101  HB2 SER X 194      99.175   2.835  75.649  0.00  0.00           H
ATOM   3102  OG  SER X 194     100.796   3.213  76.979  0.00  0.00           O
ATOM   3103  HG1 SER X 194     101.485   3.882  76.950  0.00  0.00           H
ATOM   3104  C   SER X 194     101.101   1.514  74.368  0.00  0.00           C
ATOM   3105  O   SER X 194     100.160   0.888  73.825  0.00  0.00           O
ATOM   3106  N   PRO X 195     102.105   0.827  74.843  0.00  0.00           N
ATOM   3107  CD  PRO X 195     103.279   1.409  75.421  0.00  0.00           C
ATOM   3108  HD1 PRO X 195     102.978   2.079  76.255  0.00  0.00           H
ATOM   3109  HD2 PRO X 195     103.803   2.164  74.797  0.00  0.00           H
ATOM   3110  CA  PRO X 195     102.079  -0.569  74.962  0.00  0.00           C
ATOM   3111  HA  PRO X 195     101.698  -1.143  74.130  0.00  0.00           H
ATOM   3112  CB  PRO X 195     103.509  -0.927  75.261  0.00  0.00           C
ATOM   3113  HB1 PRO X 195     104.002  -1.040  74.272  0.00  0.00           H
ATOM   3114  HB2 PRO X 195     103.685  -1.784  75.947  0.00  0.00           H
ATOM   3115  CG  PRO X 195     104.096   0.270  75.899  0.00  0.00           C
ATOM   3116  HG1 PRO X 195     105.192   0.391  75.763  0.00  0.00           H
ATOM   3117  HG2 PRO X 195     103.919   0.251  76.996  0.00  0.00           H
ATOM   3118  C   PRO X 195     101.144  -0.965  76.109  0.00  0.00           C
ATOM   3119  O   PRO X 195     100.809  -2.191  76.278  0.00  0.00           O
ATOM   3120  N   GLU X 196     100.594  -0.019  77.017  0.00  0.00           N
ATOM   3121  HN  GLU X 196     100.665   0.956  76.822  0.00  0.00           H
ATOM   3122  CA  GLU X 196      99.574  -0.360  77.925  0.00  0.00           C
ATOM   3123  HA  GLU X 196      99.965  -1.239  78.416  0.00  0.00           H
ATOM   3124  CB  GLU X 196      99.455   0.727  79.062  0.00  0.00           C
ATOM   3125  HB1 GLU X 196      99.296   1.690  78.531  0.00  0.00           H
ATOM   3126  HB2 GLU X 196      98.582   0.507  79.713  0.00  0.00           H
ATOM   3127  CG  GLU X 196     100.667   0.738  80.134  0.00  0.00           C
ATOM   3128  HG1 GLU X 196     101.577   0.821  79.502  0.00  0.00           H
ATOM   3129  HG2 GLU X 196     100.740   1.666  80.739  0.00  0.00           H
ATOM   3130  CD  GLU X 196     100.588  -0.496  81.045  0.00  0.00           C
ATOM   3131  OE1 GLU X 196      99.561  -0.572  81.868  0.00  0.00           O
ATOM   3132  OE2 GLU X 196     101.393  -1.432  80.957  0.00  0.00           O
ATOM   3133  C   GLU X 196      98.259  -0.566  77.254  0.00  0.00           C
ATOM   3134  O   GLU X 196      98.052  -0.228  76.073  0.00  0.00           O
ATOM   3135  N   ASN X 197      97.303  -1.131  77.976  0.00  0.00           N
ATOM   3136  HN  ASN X 197      97.579  -1.485  78.866  0.00  0.00           H
ATOM   3137  CA  ASN X 197      95.906  -1.228  77.611  0.00  0.00           C
ATOM   3138  HA  ASN X 197      95.789  -1.244  76.538  0.00  0.00           H
ATOM   3139  CB  ASN X 197      95.246  -2.536  78.107  0.00  0.00           C
ATOM   3140  HB1 ASN X 197      95.899  -3.320  77.668  0.00  0.00           H
ATOM   3141  HB2 ASN X 197      95.359  -2.615  79.209  0.00  0.00           H
ATOM   3142  CG  ASN X 197      93.841  -2.641  77.557  0.00  0.00           C
ATOM   3143  OD1 ASN X 197      92.910  -2.181  78.258  0.00  0.00           O
ATOM   3144  ND2 ASN X 197      93.602  -3.146  76.327  0.00  0.00           N
ATOM   3145 HD21 ASN X 197      92.634  -3.186  76.077  0.00  0.00           H
ATOM   3146 HD22 ASN X 197      94.316  -3.715  75.920  0.00  0.00           H
ATOM   3147  C   ASN X 197      95.129   0.039  78.024  0.00  0.00           C
ATOM   3148  O   ASN X 197      95.061   0.375  79.211  0.00  0.00           O
ATOM   3149  N   LEU X 198      94.409   0.737  77.118  0.00  0.00           N
ATOM   3150  HN  LEU X 198      94.454   0.534  76.142  0.00  0.00           H
ATOM   3151  CA  LEU X 198      93.544   1.859  77.412  0.00  0.00           C
ATOM   3152  HA  LEU X 198      93.814   2.358  78.331  0.00  0.00           H
ATOM   3153  CB  LEU X 198      93.801   2.983  76.293  0.00  0.00           C
ATOM   3154  HB1 LEU X 198      93.509   2.709  75.256  0.00  0.00           H
ATOM   3155  HB2 LEU X 198      93.185   3.894  76.447  0.00  0.00           H
ATOM   3156  CG  LEU X 198      95.271   3.320  76.091  0.00  0.00           C
ATOM   3157  HG  LEU X 198      95.804   2.509  75.550  0.00  0.00           H
ATOM   3158  CD1 LEU X 198      95.483   4.593  75.193  0.00  0.00           C
ATOM   3159 HD11 LEU X 198      94.951   4.470  74.226  0.00  0.00           H
ATOM   3160 HD12 LEU X 198      95.181   5.547  75.675  0.00  0.00           H
ATOM   3161 HD13 LEU X 198      96.553   4.617  74.895  0.00  0.00           H
ATOM   3162  CD2 LEU X 198      95.907   3.779  77.529  0.00  0.00           C
ATOM   3163 HD21 LEU X 198      96.056   2.930  78.231  0.00  0.00           H
ATOM   3164 HD22 LEU X 198      96.883   4.253  77.290  0.00  0.00           H
ATOM   3165 HD23 LEU X 198      95.247   4.572  77.942  0.00  0.00           H
ATOM   3166  C   LEU X 198      92.074   1.597  77.531  0.00  0.00           C
ATOM   3167  O   LEU X 198      91.303   2.556  77.671  0.00  0.00           O
ATOM   3168  N   SER X 199      91.546   0.346  77.464  0.00  0.00           N
ATOM   3169  HN  SER X 199      92.172  -0.393  77.698  0.00  0.00           H
ATOM   3170  CA  SER X 199      90.076   0.312  77.299  0.00  0.00           C
ATOM   3171  HA  SER X 199      89.602   1.198  77.697  0.00  0.00           H
ATOM   3172  CB  SER X 199      89.814   0.371  75.708  0.00  0.00           C
ATOM   3173  HB1 SER X 199      90.267   1.315  75.335  0.00  0.00           H
ATOM   3174  HB2 SER X 199      90.224  -0.482  75.127  0.00  0.00           H
ATOM   3175  OG  SER X 199      88.400   0.440  75.370  0.00  0.00           O
ATOM   3176  HG1 SER X 199      88.207   1.286  75.781  0.00  0.00           H
ATOM   3177  C   SER X 199      89.518  -1.039  77.733  0.00  0.00           C
ATOM   3178  O   SER X 199      89.988  -2.085  77.281  0.00  0.00           O
ATOM   3179  N   PRO X 200      88.478  -1.153  78.555  0.00  0.00           N
ATOM   3180  CD  PRO X 200      88.329  -0.195  79.698  0.00  0.00           C
ATOM   3181  HD1 PRO X 200      87.650   0.595  79.312  0.00  0.00           H
ATOM   3182  HD2 PRO X 200      89.273   0.281  80.042  0.00  0.00           H
ATOM   3183  CA  PRO X 200      87.823  -2.456  78.723  0.00  0.00           C
ATOM   3184  HA  PRO X 200      88.557  -3.236  78.863  0.00  0.00           H
ATOM   3185  CB  PRO X 200      87.081  -2.117  80.099  0.00  0.00           C
ATOM   3186  HB1 PRO X 200      87.140  -3.010  80.757  0.00  0.00           H
ATOM   3187  HB2 PRO X 200      86.033  -1.796  79.915  0.00  0.00           H
ATOM   3188  CG  PRO X 200      87.765  -0.939  80.835  0.00  0.00           C
ATOM   3189  HG1 PRO X 200      88.477  -1.293  81.611  0.00  0.00           H
ATOM   3190  HG2 PRO X 200      87.143  -0.238  81.431  0.00  0.00           H
ATOM   3191  C   PRO X 200      86.888  -2.954  77.610  0.00  0.00           C
ATOM   3192  O   PRO X 200      86.096  -3.837  77.826  0.00  0.00           O
ATOM   3193  N   TRP X 201      87.061  -2.420  76.348  0.00  0.00           N
ATOM   3194  HN  TRP X 201      87.478  -1.531  76.174  0.00  0.00           H
ATOM   3195  CA  TRP X 201      86.296  -2.856  75.133  0.00  0.00           C
ATOM   3196  HA  TRP X 201      85.579  -3.618  75.404  0.00  0.00           H
ATOM   3197  CB  TRP X 201      85.551  -1.550  74.534  0.00  0.00           C
ATOM   3198  HB1 TRP X 201      85.206  -1.175  75.521  0.00  0.00           H
ATOM   3199  HB2 TRP X 201      86.279  -0.786  74.186  0.00  0.00           H
ATOM   3200  CG  TRP X 201      84.383  -1.704  73.585  0.00  0.00           C
ATOM   3201  CD1 TRP X 201      83.822  -2.798  72.943  0.00  0.00           C
ATOM   3202  HD1 TRP X 201      84.329  -3.752  72.957  0.00  0.00           H
ATOM   3203  NE1 TRP X 201      82.631  -2.445  72.391  0.00  0.00           N
ATOM   3204  HE1 TRP X 201      82.028  -2.960  71.822  0.00  0.00           H
ATOM   3205  CE2 TRP X 201      82.300  -1.122  72.674  0.00  0.00           C
ATOM   3206  CD2 TRP X 201      83.386  -0.616  73.418  0.00  0.00           C
ATOM   3207  CE3 TRP X 201      83.254   0.714  73.865  0.00  0.00           C
ATOM   3208  HE3 TRP X 201      83.903   1.165  74.600  0.00  0.00           H
ATOM   3209  CZ3 TRP X 201      82.073   1.449  73.617  0.00  0.00           C
ATOM   3210  HZ3 TRP X 201      81.968   2.438  74.038  0.00  0.00           H
ATOM   3211  CZ2 TRP X 201      81.200  -0.357  72.358  0.00  0.00           C
ATOM   3212  HZ2 TRP X 201      80.390  -0.741  71.755  0.00  0.00           H
ATOM   3213  CH2 TRP X 201      81.100   0.872  72.779  0.00  0.00           C
ATOM   3214  HH2 TRP X 201      80.192   1.456  72.759  0.00  0.00           H
ATOM   3215  C   TRP X 201      87.242  -3.473  74.117  0.00  0.00           C
ATOM   3216  O   TRP X 201      88.328  -2.917  73.981  0.00  0.00           O
ATOM   3217  N   ARG X 202      86.877  -4.603  73.454  0.00  0.00           N
ATOM   3218  HN  ARG X 202      85.986  -5.015  73.624  0.00  0.00           H
ATOM   3219  CA  ARG X 202      87.816  -5.193  72.561  0.00  0.00           C
ATOM   3220  HA  ARG X 202      88.791  -4.729  72.578  0.00  0.00           H
ATOM   3221  CB  ARG X 202      88.003  -6.589  73.018  0.00  0.00           C
ATOM   3222  HB1 ARG X 202      87.111  -7.224  73.209  0.00  0.00           H
ATOM   3223  HB2 ARG X 202      88.628  -7.141  72.284  0.00  0.00           H
ATOM   3224  CG  ARG X 202      88.849  -6.742  74.269  0.00  0.00           C
ATOM   3225  HG1 ARG X 202      89.391  -7.709  74.198  0.00  0.00           H
ATOM   3226  HG2 ARG X 202      89.620  -5.948  74.179  0.00  0.00           H
ATOM   3227  CD  ARG X 202      88.135  -6.791  75.608  0.00  0.00           C
ATOM   3228  HD1 ARG X 202      87.338  -6.019  75.560  0.00  0.00           H
ATOM   3229  HD2 ARG X 202      87.719  -7.808  75.772  0.00  0.00           H
ATOM   3230  NE  ARG X 202      89.146  -6.439  76.706  0.00  0.00           N
ATOM   3231  HE  ARG X 202      90.048  -6.061  76.496  0.00  0.00           H
ATOM   3232  CZ  ARG X 202      88.811  -6.307  77.977  0.00  0.00           C
ATOM   3233  NH1 ARG X 202      89.737  -5.874  78.764  0.00  0.00           N
ATOM   3234 HH11 ARG X 202      90.623  -5.662  78.351  0.00  0.00           H
ATOM   3235 HH12 ARG X 202      89.525  -5.759  79.734  0.00  0.00           H
ATOM   3236  NH2 ARG X 202      87.647  -6.709  78.426  0.00  0.00           N
ATOM   3237 HH21 ARG X 202      87.392  -6.569  79.382  0.00  0.00           H
ATOM   3238 HH22 ARG X 202      86.930  -6.943  77.769  0.00  0.00           H
ATOM   3239  C   ARG X 202      87.355  -5.173  71.135  0.00  0.00           C
ATOM   3240  O   ARG X 202      86.284  -5.631  70.857  0.00  0.00           O
ATOM   3241  N   GLY X 203      88.226  -4.575  70.232  0.00  0.00           N
ATOM   3242  HN  GLY X 203      89.001  -4.112  70.656  0.00  0.00           H
ATOM   3243  CA  GLY X 203      88.137  -4.609  68.797  0.00  0.00           C
ATOM   3244  HA1 GLY X 203      89.106  -4.539  68.326  0.00  0.00           H
ATOM   3245  HA2 GLY X 203      87.482  -3.826  68.443  0.00  0.00           H
ATOM   3246  C   GLY X 203      87.631  -5.910  68.072  0.00  0.00           C
ATOM   3247  O   GLY X 203      87.745  -7.041  68.489  0.00  0.00           O
ATOM   3248  N   GLY X 204      87.222  -5.649  66.845  0.00  0.00           N
ATOM   3249  HN  GLY X 204      87.104  -4.689  66.601  0.00  0.00           H
ATOM   3250  CA  GLY X 204      87.156  -6.643  65.839  0.00  0.00           C
ATOM   3251  HA1 GLY X 204      87.947  -7.377  65.881  0.00  0.00           H
ATOM   3252  HA2 GLY X 204      87.120  -6.106  64.903  0.00  0.00           H
ATOM   3253  C   GLY X 204      85.870  -7.420  65.765  0.00  0.00           C
ATOM   3254  O   GLY X 204      84.918  -7.163  66.499  0.00  0.00           O
ATOM   3255  N   GLU X 205      85.853  -8.328  64.854  0.00  0.00           N
ATOM   3256  HN  GLU X 205      86.600  -8.491  64.214  0.00  0.00           H
ATOM   3257  CA  GLU X 205      84.673  -9.127  64.477  0.00  0.00           C
ATOM   3258  HA  GLU X 205      83.932  -8.402  64.174  0.00  0.00           H
ATOM   3259  CB  GLU X 205      84.871  -9.945  63.108  0.00  0.00           C
ATOM   3260  HB1 GLU X 205      84.974  -9.093  62.403  0.00  0.00           H
ATOM   3261  HB2 GLU X 205      85.743 -10.625  63.221  0.00  0.00           H
ATOM   3262  CG  GLU X 205      83.665 -10.779  62.633  0.00  0.00           C
ATOM   3263  HG1 GLU X 205      83.630 -11.795  63.083  0.00  0.00           H
ATOM   3264  HG2 GLU X 205      82.689 -10.267  62.773  0.00  0.00           H
ATOM   3265  CD  GLU X 205      83.715 -11.124  61.183  0.00  0.00           C
ATOM   3266  OE1 GLU X 205      82.688 -11.062  60.413  0.00  0.00           O
ATOM   3267  OE2 GLU X 205      84.837 -11.580  60.696  0.00  0.00           O
ATOM   3268  C   GLU X 205      84.072 -10.050  65.471  0.00  0.00           C
ATOM   3269  O   GLU X 205      82.880 -10.116  65.762  0.00  0.00           O
ATOM   3270  N   THR X 206      85.036 -10.798  66.145  0.00  0.00           N
ATOM   3271  HN  THR X 206      86.007 -10.716  65.935  0.00  0.00           H
ATOM   3272  CA  THR X 206      84.617 -11.907  66.980  0.00  0.00           C
ATOM   3273  HA  THR X 206      84.096 -12.623  66.361  0.00  0.00           H
ATOM   3274  CB  THR X 206      85.787 -12.749  67.468  0.00  0.00           C
ATOM   3275  HB  THR X 206      86.278 -12.283  68.349  0.00  0.00           H
ATOM   3276  OG1 THR X 206      86.713 -13.083  66.450  0.00  0.00           O
ATOM   3277  HG1 THR X 206      87.058 -12.236  66.158  0.00  0.00           H
ATOM   3278  CG2 THR X 206      85.371 -14.177  68.103  0.00  0.00           C
ATOM   3279 HG21 THR X 206      84.778 -14.686  67.314  0.00  0.00           H
ATOM   3280 HG22 THR X 206      86.291 -14.750  68.345  0.00  0.00           H
ATOM   3281 HG23 THR X 206      84.695 -13.861  68.925  0.00  0.00           H
ATOM   3282  C   THR X 206      83.826 -11.550  68.236  0.00  0.00           C
ATOM   3283  O   THR X 206      82.792 -12.200  68.555  0.00  0.00           O
ATOM   3284  N   GLU X 207      84.255 -10.520  68.926  0.00  0.00           N
ATOM   3285  HN  GLU X 207      85.147 -10.094  68.797  0.00  0.00           H
ATOM   3286  CA  GLU X 207      83.684 -10.057  70.146  0.00  0.00           C
ATOM   3287  HA  GLU X 207      83.378 -10.945  70.678  0.00  0.00           H
ATOM   3288  CB  GLU X 207      84.781  -9.228  70.850  0.00  0.00           C
ATOM   3289  HB1 GLU X 207      85.277  -8.480  70.195  0.00  0.00           H
ATOM   3290  HB2 GLU X 207      84.348  -8.717  71.736  0.00  0.00           H
ATOM   3291  CG  GLU X 207      85.885 -10.252  71.358  0.00  0.00           C
ATOM   3292  HG1 GLU X 207      86.285 -10.929  70.573  0.00  0.00           H
ATOM   3293  HG2 GLU X 207      86.719  -9.564  71.615  0.00  0.00           H
ATOM   3294  CD  GLU X 207      85.547 -11.097  72.619  0.00  0.00           C
ATOM   3295  OE1 GLU X 207      85.538 -10.472  73.695  0.00  0.00           O
ATOM   3296  OE2 GLU X 207      85.203 -12.303  72.479  0.00  0.00           O
ATOM   3297  C   GLU X 207      82.456  -9.202  69.830  0.00  0.00           C
ATOM   3298  O   GLU X 207      81.545  -9.145  70.630  0.00  0.00           O
ATOM   3299  N   GLY X 208      82.409  -8.651  68.603  0.00  0.00           N
ATOM   3300  HN  GLY X 208      83.245  -8.672  68.060  0.00  0.00           H
ATOM   3301  CA  GLY X 208      81.175  -8.154  67.977  0.00  0.00           C
ATOM   3302  HA1 GLY X 208      81.394  -7.916  66.946  0.00  0.00           H
ATOM   3303  HA2 GLY X 208      80.719  -7.431  68.637  0.00  0.00           H
ATOM   3304  C   GLY X 208      80.009  -9.166  67.873  0.00  0.00           C
ATOM   3305  O   GLY X 208      78.934  -8.957  68.434  0.00  0.00           O
ATOM   3306  N   LEU X 209      80.343 -10.235  67.209  0.00  0.00           N
ATOM   3307  HN  LEU X 209      81.282 -10.325  66.886  0.00  0.00           H
ATOM   3308  CA  LEU X 209      79.459 -11.403  67.016  0.00  0.00           C
ATOM   3309  HA  LEU X 209      78.513 -11.192  66.539  0.00  0.00           H
ATOM   3310  CB  LEU X 209      80.209 -12.582  66.249  0.00  0.00           C
ATOM   3311  HB1 LEU X 209      81.123 -12.639  66.878  0.00  0.00           H
ATOM   3312  HB2 LEU X 209      79.647 -13.520  66.447  0.00  0.00           H
ATOM   3313  CG  LEU X 209      80.508 -12.301  64.777  0.00  0.00           C
ATOM   3314  HG  LEU X 209      81.064 -11.344  64.675  0.00  0.00           H
ATOM   3315  CD1 LEU X 209      81.628 -13.370  64.347  0.00  0.00           C
ATOM   3316 HD11 LEU X 209      82.540 -13.316  64.980  0.00  0.00           H
ATOM   3317 HD12 LEU X 209      81.194 -14.386  64.464  0.00  0.00           H
ATOM   3318 HD13 LEU X 209      81.945 -13.127  63.310  0.00  0.00           H
ATOM   3319  CD2 LEU X 209      79.336 -12.283  63.808  0.00  0.00           C
ATOM   3320 HD21 LEU X 209      79.506 -11.548  62.993  0.00  0.00           H
ATOM   3321 HD22 LEU X 209      79.161 -13.256  63.302  0.00  0.00           H
ATOM   3322 HD23 LEU X 209      78.456 -11.853  64.333  0.00  0.00           H
ATOM   3323  C   LEU X 209      78.999 -12.058  68.314  0.00  0.00           C
ATOM   3324  O   LEU X 209      77.879 -12.542  68.395  0.00  0.00           O
ATOM   3325  N   GLN X 210      79.964 -12.152  69.268  0.00  0.00           N
ATOM   3326  HN  GLN X 210      80.920 -11.950  69.067  0.00  0.00           H
ATOM   3327  CA  GLN X 210      79.693 -12.640  70.597  0.00  0.00           C
ATOM   3328  HA  GLN X 210      79.277 -13.636  70.622  0.00  0.00           H
ATOM   3329  CB  GLN X 210      81.011 -12.883  71.341  0.00  0.00           C
ATOM   3330  HB1 GLN X 210      81.614 -11.969  71.149  0.00  0.00           H
ATOM   3331  HB2 GLN X 210      80.848 -12.849  72.439  0.00  0.00           H
ATOM   3332  CG  GLN X 210      81.678 -14.222  70.922  0.00  0.00           C
ATOM   3333  HG1 GLN X 210      81.336 -14.606  69.937  0.00  0.00           H
ATOM   3334  HG2 GLN X 210      82.771 -14.022  70.934  0.00  0.00           H
ATOM   3335  CD  GLN X 210      81.433 -15.298  71.971  0.00  0.00           C
ATOM   3336  OE1 GLN X 210      81.796 -15.273  73.097  0.00  0.00           O
ATOM   3337  NE2 GLN X 210      80.721 -16.411  71.545  0.00  0.00           N
ATOM   3338 HE21 GLN X 210      80.269 -16.921  72.277  0.00  0.00           H
ATOM   3339 HE22 GLN X 210      80.302 -16.393  70.638  0.00  0.00           H
ATOM   3340  C   GLN X 210      78.697 -11.813  71.356  0.00  0.00           C
ATOM   3341  O   GLN X 210      77.819 -12.415  71.991  0.00  0.00           O
ATOM   3342  N   ARG X 211      78.713 -10.474  71.315  0.00  0.00           N
ATOM   3343  HN  ARG X 211      79.424 -10.040  70.768  0.00  0.00           H
ATOM   3344  CA  ARG X 211      77.787  -9.695  72.041  0.00  0.00           C
ATOM   3345  HA  ARG X 211      77.700 -10.176  73.004  0.00  0.00           H
ATOM   3346  CB  ARG X 211      78.262  -8.221  72.097  0.00  0.00           C
ATOM   3347  HB1 ARG X 211      79.137  -8.250  72.782  0.00  0.00           H
ATOM   3348  HB2 ARG X 211      78.584  -7.911  71.080  0.00  0.00           H
ATOM   3349  CG  ARG X 211      77.236  -7.365  72.704  0.00  0.00           C
ATOM   3350  HG1 ARG X 211      77.597  -6.338  72.483  0.00  0.00           H
ATOM   3351  HG2 ARG X 211      76.256  -7.335  72.183  0.00  0.00           H
ATOM   3352  CD  ARG X 211      76.925  -7.531  74.193  0.00  0.00           C
ATOM   3353  HD1 ARG X 211      76.351  -8.479  74.267  0.00  0.00           H
ATOM   3354  HD2 ARG X 211      77.874  -7.467  74.766  0.00  0.00           H
ATOM   3355  NE  ARG X 211      76.132  -6.390  74.614  0.00  0.00           N
ATOM   3356  HE  ARG X 211      76.185  -5.545  74.082  0.00  0.00           H
ATOM   3357  CZ  ARG X 211      75.312  -6.377  75.658  0.00  0.00           C
ATOM   3358  NH1 ARG X 211      75.185  -7.287  76.553  0.00  0.00           N
ATOM   3359 HH11 ARG X 211      74.609  -7.064  77.340  0.00  0.00           H
ATOM   3360 HH12 ARG X 211      75.741  -8.118  76.530  0.00  0.00           H
ATOM   3361  NH2 ARG X 211      74.550  -5.299  75.701  0.00  0.00           N
ATOM   3362 HH21 ARG X 211      73.677  -5.349  76.186  0.00  0.00           H
ATOM   3363 HH22 ARG X 211      74.752  -4.619  74.996  0.00  0.00           H
ATOM   3364  C   ARG X 211      76.456  -9.877  71.295  0.00  0.00           C
ATOM   3365  O   ARG X 211      75.445 -10.020  71.997  0.00  0.00           O
ATOM   3366  N   LEU X 212      76.394  -9.831  69.938  0.00  0.00           N
ATOM   3367  HN  LEU X 212      77.168  -9.703  69.323  0.00  0.00           H
ATOM   3368  CA  LEU X 212      75.134 -10.030  69.211  0.00  0.00           C
ATOM   3369  HA  LEU X 212      74.483  -9.247  69.571  0.00  0.00           H
ATOM   3370  CB  LEU X 212      75.465 -10.081  67.689  0.00  0.00           C
ATOM   3371  HB1 LEU X 212      76.156  -9.221  67.557  0.00  0.00           H
ATOM   3372  HB2 LEU X 212      76.085 -10.950  67.379  0.00  0.00           H
ATOM   3373  CG  LEU X 212      74.389 -10.215  66.556  0.00  0.00           C
ATOM   3374  HG  LEU X 212      73.622 -11.014  66.633  0.00  0.00           H
ATOM   3375  CD1 LEU X 212      73.557  -8.921  66.543  0.00  0.00           C
ATOM   3376 HD11 LEU X 212      72.591  -9.033  66.007  0.00  0.00           H
ATOM   3377 HD12 LEU X 212      73.338  -8.722  67.614  0.00  0.00           H
ATOM   3378 HD13 LEU X 212      74.095  -8.084  66.049  0.00  0.00           H
ATOM   3379  CD2 LEU X 212      75.051 -10.414  65.250  0.00  0.00           C
ATOM   3380 HD21 LEU X 212      74.375 -10.007  64.469  0.00  0.00           H
ATOM   3381 HD22 LEU X 212      75.891  -9.707  65.080  0.00  0.00           H
ATOM   3382 HD23 LEU X 212      75.300 -11.482  65.069  0.00  0.00           H
ATOM   3383  C   LEU X 212      74.438 -11.312  69.632  0.00  0.00           C
ATOM   3384  O   LEU X 212      73.258 -11.360  69.952  0.00  0.00           O
ATOM   3385  N   GLU X 213      75.189 -12.446  69.652  0.00  0.00           N
ATOM   3386  HN  GLU X 213      76.144 -12.411  69.369  0.00  0.00           H
ATOM   3387  CA  GLU X 213      74.763 -13.781  69.976  0.00  0.00           C
ATOM   3388  HA  GLU X 213      73.918 -14.058  69.362  0.00  0.00           H
ATOM   3389  CB  GLU X 213      75.863 -14.857  69.928  0.00  0.00           C
ATOM   3390  HB1 GLU X 213      76.344 -14.783  68.929  0.00  0.00           H
ATOM   3391  HB2 GLU X 213      76.652 -14.628  70.677  0.00  0.00           H
ATOM   3392  CG  GLU X 213      75.429 -16.296  70.328  0.00  0.00           C
ATOM   3393  HG1 GLU X 213      75.340 -16.386  71.432  0.00  0.00           H
ATOM   3394  HG2 GLU X 213      74.452 -16.548  69.862  0.00  0.00           H
ATOM   3395  CD  GLU X 213      76.466 -17.331  69.910  0.00  0.00           C
ATOM   3396  OE1 GLU X 213      76.543 -17.481  68.666  0.00  0.00           O
ATOM   3397  OE2 GLU X 213      77.115 -18.083  70.700  0.00  0.00           O
ATOM   3398  C   GLU X 213      74.217 -13.864  71.454  0.00  0.00           C
ATOM   3399  O   GLU X 213      73.077 -14.219  71.717  0.00  0.00           O
ATOM   3400  N   GLN X 214      75.076 -13.453  72.443  0.00  0.00           N
ATOM   3401  HN  GLN X 214      75.966 -13.062  72.225  0.00  0.00           H
ATOM   3402  CA  GLN X 214      74.714 -13.270  73.832  0.00  0.00           C
ATOM   3403  HA  GLN X 214      74.272 -14.231  74.050  0.00  0.00           H
ATOM   3404  CB  GLN X 214      75.928 -12.963  74.689  0.00  0.00           C
ATOM   3405  HB1 GLN X 214      76.461 -12.083  74.269  0.00  0.00           H
ATOM   3406  HB2 GLN X 214      75.623 -12.641  75.708  0.00  0.00           H
ATOM   3407  CG  GLN X 214      76.919 -14.085  74.984  0.00  0.00           C
ATOM   3408  HG1 GLN X 214      77.683 -14.164  74.182  0.00  0.00           H
ATOM   3409  HG2 GLN X 214      77.445 -13.851  75.934  0.00  0.00           H
ATOM   3410  CD  GLN X 214      76.214 -15.440  75.122  0.00  0.00           C
ATOM   3411  OE1 GLN X 214      76.286 -16.324  74.275  0.00  0.00           O
ATOM   3412  NE2 GLN X 214      75.460 -15.584  76.218  0.00  0.00           N
ATOM   3413 HE21 GLN X 214      75.358 -14.819  76.853  0.00  0.00           H
ATOM   3414 HE22 GLN X 214      75.224 -16.513  76.504  0.00  0.00           H
ATOM   3415  C   GLN X 214      73.615 -12.382  74.241  0.00  0.00           C
ATOM   3416  O   GLN X 214      72.742 -12.721  75.057  0.00  0.00           O
ATOM   3417  N   HSD X 215      73.492 -11.148  73.684  0.00  0.00           N
ATOM   3418  HN  HSD X 215      74.177 -10.856  73.021  0.00  0.00           H
ATOM   3419  CA  HSD X 215      72.470 -10.194  74.111  0.00  0.00           C
ATOM   3420  HA  HSD X 215      72.588 -10.119  75.182  0.00  0.00           H
ATOM   3421  CB  HSD X 215      72.831  -8.848  73.431  0.00  0.00           C
ATOM   3422  HB1 HSD X 215      73.838  -8.544  73.788  0.00  0.00           H
ATOM   3423  HB2 HSD X 215      72.900  -8.921  72.324  0.00  0.00           H
ATOM   3424  ND1 HSD X 215      71.456  -7.430  74.902  0.00  0.00           N
ATOM   3425  HD1 HSD X 215      71.781  -7.699  75.809  0.00  0.00           H
ATOM   3426  CG  HSD X 215      71.794  -7.839  73.644  0.00  0.00           C
ATOM   3427  CE1 HSD X 215      70.524  -6.453  74.749  0.00  0.00           C
ATOM   3428  HE1 HSD X 215      70.135  -5.789  75.522  0.00  0.00           H
ATOM   3429  NE2 HSD X 215      70.184  -6.214  73.480  0.00  0.00           N
ATOM   3430  CD2 HSD X 215      71.013  -7.137  72.788  0.00  0.00           C
ATOM   3431  HD2 HSD X 215      71.107  -7.286  71.719  0.00  0.00           H
ATOM   3432  C   HSD X 215      71.122 -10.700  73.858  0.00  0.00           C
ATOM   3433  O   HSD X 215      70.219 -10.675  74.734  0.00  0.00           O
ATOM   3434  N   LEU X 216      70.948 -11.483  72.777  0.00  0.00           N
ATOM   3435  HN  LEU X 216      71.720 -11.666  72.173  0.00  0.00           H
ATOM   3436  CA  LEU X 216      69.622 -11.957  72.332  0.00  0.00           C
ATOM   3437  HA  LEU X 216      68.872 -11.428  72.901  0.00  0.00           H
ATOM   3438  CB  LEU X 216      69.256 -11.582  70.914  0.00  0.00           C
ATOM   3439  HB1 LEU X 216      69.855 -12.233  70.241  0.00  0.00           H
ATOM   3440  HB2 LEU X 216      68.227 -11.954  70.726  0.00  0.00           H
ATOM   3441  CG  LEU X 216      69.168 -10.045  70.526  0.00  0.00           C
ATOM   3442  HG  LEU X 216      70.145  -9.597  70.807  0.00  0.00           H
ATOM   3443  CD1 LEU X 216      69.076  -9.899  69.043  0.00  0.00           C
ATOM   3444 HD11 LEU X 216      69.283  -8.880  68.650  0.00  0.00           H
ATOM   3445 HD12 LEU X 216      69.843 -10.539  68.556  0.00  0.00           H
ATOM   3446 HD13 LEU X 216      68.106 -10.182  68.582  0.00  0.00           H
ATOM   3447  CD2 LEU X 216      68.146  -9.274  71.278  0.00  0.00           C
ATOM   3448 HD21 LEU X 216      67.164  -9.543  70.833  0.00  0.00           H
ATOM   3449 HD22 LEU X 216      68.148  -9.405  72.382  0.00  0.00           H
ATOM   3450 HD23 LEU X 216      68.243  -8.189  71.059  0.00  0.00           H
ATOM   3451  C   LEU X 216      69.578 -13.504  72.510  0.00  0.00           C
ATOM   3452  O   LEU X 216      68.614 -14.212  72.071  0.00  0.00           O
ATOM   3453  N   THR X 217      70.558 -14.082  73.209  0.00  0.00           N
ATOM   3454  HN  THR X 217      71.402 -13.592  73.414  0.00  0.00           H
ATOM   3455  CA  THR X 217      70.467 -15.424  73.856  0.00  0.00           C
ATOM   3456  HA  THR X 217      70.124 -16.083  73.071  0.00  0.00           H
ATOM   3457  CB  THR X 217      71.766 -16.068  74.387  0.00  0.00           C
ATOM   3458  HB  THR X 217      72.358 -15.287  74.910  0.00  0.00           H
ATOM   3459  OG1 THR X 217      72.566 -16.470  73.234  0.00  0.00           O
ATOM   3460  HG1 THR X 217      72.816 -15.632  72.839  0.00  0.00           H
ATOM   3461  CG2 THR X 217      71.679 -17.251  75.320  0.00  0.00           C
ATOM   3462 HG21 THR X 217      71.392 -16.931  76.344  0.00  0.00           H
ATOM   3463 HG22 THR X 217      70.994 -18.042  74.946  0.00  0.00           H
ATOM   3464 HG23 THR X 217      72.604 -17.867  75.343  0.00  0.00           H
ATOM   3465  C   THR X 217      69.413 -15.447  74.946  0.00  0.00           C
ATOM   3466  O   THR X 217      69.288 -14.579  75.857  0.00  0.00           O
ATOM   3467  N   ASP X 218      68.551 -16.498  74.840  0.00  0.00           N
ATOM   3468  HN  ASP X 218      68.675 -17.133  74.081  0.00  0.00           H
ATOM   3469  CA  ASP X 218      67.364 -16.854  75.630  0.00  0.00           C
ATOM   3470  HA  ASP X 218      66.828 -17.504  74.955  0.00  0.00           H
ATOM   3471  CB  ASP X 218      67.679 -17.713  76.881  0.00  0.00           C
ATOM   3472  HB1 ASP X 218      68.347 -17.084  77.508  0.00  0.00           H
ATOM   3473  HB2 ASP X 218      66.753 -18.009  77.419  0.00  0.00           H
ATOM   3474  CG  ASP X 218      68.283 -19.021  76.551  0.00  0.00           C
ATOM   3475  OD1 ASP X 218      67.874 -19.609  75.520  0.00  0.00           O
ATOM   3476  OD2 ASP X 218      69.007 -19.558  77.403  0.00  0.00           O
ATOM   3477  C   ASP X 218      66.291 -15.804  76.095  0.00  0.00           C
ATOM   3478  O   ASP X 218      66.186 -15.520  77.261  0.00  0.00           O
ATOM   3479  N   GLN X 219      65.551 -15.221  75.109  0.00  0.00           N
ATOM   3480  HN  GLN X 219      65.616 -15.554  74.172  0.00  0.00           H
ATOM   3481  CA  GLN X 219      64.716 -14.076  75.309  0.00  0.00           C
ATOM   3482  HA  GLN X 219      65.034 -13.602  76.226  0.00  0.00           H
ATOM   3483  CB  GLN X 219      64.918 -13.089  74.208  0.00  0.00           C
ATOM   3484  HB1 GLN X 219      64.757 -13.665  73.272  0.00  0.00           H
ATOM   3485  HB2 GLN X 219      64.193 -12.247  74.178  0.00  0.00           H
ATOM   3486  CG  GLN X 219      66.349 -12.471  74.145  0.00  0.00           C
ATOM   3487  HG1 GLN X 219      67.067 -13.310  74.026  0.00  0.00           H
ATOM   3488  HG2 GLN X 219      66.528 -11.927  73.194  0.00  0.00           H
ATOM   3489  CD  GLN X 219      66.650 -11.599  75.398  0.00  0.00           C
ATOM   3490  OE1 GLN X 219      66.011 -10.612  75.803  0.00  0.00           O
ATOM   3491  NE2 GLN X 219      67.773 -11.940  76.005  0.00  0.00           N
ATOM   3492 HE21 GLN X 219      68.239 -12.818  75.893  0.00  0.00           H
ATOM   3493 HE22 GLN X 219      67.964 -11.362  76.798  0.00  0.00           H
ATOM   3494  C   GLN X 219      63.252 -14.300  75.668  0.00  0.00           C
ATOM   3495  O   GLN X 219      62.486 -13.441  76.114  0.00  0.00           O
ATOM   3496  N   GLY X 220      62.729 -15.577  75.520  0.00  0.00           N
ATOM   3497  HN  GLY X 220      63.335 -16.345  75.330  0.00  0.00           H
ATOM   3498  CA  GLY X 220      61.397 -16.062  75.731  0.00  0.00           C
ATOM   3499  HA1 GLY X 220      61.382 -17.023  75.237  0.00  0.00           H
ATOM   3500  HA2 GLY X 220      60.658 -15.366  75.361  0.00  0.00           H
ATOM   3501  C   GLY X 220      61.027 -16.451  77.185  0.00  0.00           C
ATOM   3502  O   GLY X 220      59.890 -16.302  77.611  0.00  0.00           O
ATOM   3503  N   TRP X 221      61.989 -16.976  77.991  0.00  0.00           N
ATOM   3504  HN  TRP X 221      62.916 -17.012  77.626  0.00  0.00           H
ATOM   3505  CA  TRP X 221      61.769 -17.328  79.370  0.00  0.00           C
ATOM   3506  HA  TRP X 221      60.823 -17.850  79.360  0.00  0.00           H
ATOM   3507  CB  TRP X 221      62.781 -18.388  79.858  0.00  0.00           C
ATOM   3508  HB1 TRP X 221      62.709 -19.364  79.332  0.00  0.00           H
ATOM   3509  HB2 TRP X 221      63.800 -18.079  79.541  0.00  0.00           H
ATOM   3510  CG  TRP X 221      62.779 -18.681  81.305  0.00  0.00           C
ATOM   3511  CD1 TRP X 221      63.824 -18.256  82.122  0.00  0.00           C
ATOM   3512  HD1 TRP X 221      64.733 -17.798  81.759  0.00  0.00           H
ATOM   3513  NE1 TRP X 221      63.535 -18.661  83.428  0.00  0.00           N
ATOM   3514  HE1 TRP X 221      63.886 -18.251  84.241  0.00  0.00           H
ATOM   3515  CE2 TRP X 221      62.275 -19.307  83.513  0.00  0.00           C
ATOM   3516  CD2 TRP X 221      61.798 -19.314  82.173  0.00  0.00           C
ATOM   3517  CE3 TRP X 221      60.493 -19.902  82.007  0.00  0.00           C
ATOM   3518  HE3 TRP X 221      59.930 -19.967  81.088  0.00  0.00           H
ATOM   3519  CZ3 TRP X 221      59.823 -20.491  83.122  0.00  0.00           C
ATOM   3520  HZ3 TRP X 221      58.934 -21.025  82.823  0.00  0.00           H
ATOM   3521  CZ2 TRP X 221      61.534 -19.771  84.573  0.00  0.00           C
ATOM   3522  HZ2 TRP X 221      61.806 -19.604  85.605  0.00  0.00           H
ATOM   3523  CH2 TRP X 221      60.312 -20.370  84.429  0.00  0.00           C
ATOM   3524  HH2 TRP X 221      59.719 -20.790  85.228  0.00  0.00           H
ATOM   3525  C   TRP X 221      61.615 -16.023  80.223  0.00  0.00           C
ATOM   3526  O   TRP X 221      62.369 -15.078  80.013  0.00  0.00           O
ATOM   3527  N   VAL X 222      60.698 -15.949  81.167  0.00  0.00           N
ATOM   3528  HN  VAL X 222      60.166 -16.753  81.421  0.00  0.00           H
ATOM   3529  CA  VAL X 222      60.289 -14.736  81.906  0.00  0.00           C
ATOM   3530  HA  VAL X 222      60.096 -14.171  81.007  0.00  0.00           H
ATOM   3531  CB  VAL X 222      58.923 -14.900  82.560  0.00  0.00           C
ATOM   3532  HB  VAL X 222      58.093 -15.010  81.829  0.00  0.00           H
ATOM   3533  CG1 VAL X 222      59.034 -16.076  83.628  0.00  0.00           C
ATOM   3534 HG11 VAL X 222      59.572 -16.948  83.198  0.00  0.00           H
ATOM   3535 HG12 VAL X 222      59.627 -15.767  84.515  0.00  0.00           H
ATOM   3536 HG13 VAL X 222      58.052 -16.445  83.992  0.00  0.00           H
ATOM   3537  CG2 VAL X 222      58.467 -13.570  83.198  0.00  0.00           C
ATOM   3538 HG21 VAL X 222      57.423 -13.617  83.576  0.00  0.00           H
ATOM   3539 HG22 VAL X 222      59.174 -13.414  84.041  0.00  0.00           H
ATOM   3540 HG23 VAL X 222      58.544 -12.730  82.476  0.00  0.00           H
ATOM   3541  C   VAL X 222      61.369 -14.049  82.657  0.00  0.00           C
ATOM   3542  O   VAL X 222      62.131 -14.686  83.425  0.00  0.00           O
ATOM   3543  N   ALA X 223      61.528 -12.691  82.482  0.00  0.00           N
ATOM   3544  HN  ALA X 223      60.947 -12.268  81.792  0.00  0.00           H
ATOM   3545  CA  ALA X 223      62.447 -11.696  83.166  0.00  0.00           C
ATOM   3546  HA  ALA X 223      63.061 -12.186  83.907  0.00  0.00           H
ATOM   3547  CB  ALA X 223      63.291 -11.283  81.923  0.00  0.00           C
ATOM   3548  HB1 ALA X 223      63.730 -12.215  81.507  0.00  0.00           H
ATOM   3549  HB2 ALA X 223      62.644 -10.851  81.131  0.00  0.00           H
ATOM   3550  HB3 ALA X 223      64.027 -10.500  82.207  0.00  0.00           H
ATOM   3551  C   ALA X 223      61.626 -10.595  83.717  0.00  0.00           C
ATOM   3552  O   ALA X 223      60.499 -10.344  83.266  0.00  0.00           O
ATOM   3553  N   SER X 224      62.094  -9.850  84.752  0.00  0.00           N
ATOM   3554  HN  SER X 224      62.962 -10.088  85.182  0.00  0.00           H
ATOM   3555  CA  SER X 224      61.420  -8.778  85.463  0.00  0.00           C
ATOM   3556  HA  SER X 224      60.501  -9.158  85.885  0.00  0.00           H
ATOM   3557  CB  SER X 224      62.310  -8.268  86.712  0.00  0.00           C
ATOM   3558  HB1 SER X 224      62.580  -9.203  87.247  0.00  0.00           H
ATOM   3559  HB2 SER X 224      63.271  -7.880  86.311  0.00  0.00           H
ATOM   3560  OG  SER X 224      61.697  -7.383  87.641  0.00  0.00           O
ATOM   3561  HG1 SER X 224      62.331  -7.473  88.356  0.00  0.00           H
ATOM   3562  C   SER X 224      61.171  -7.611  84.571  0.00  0.00           C
ATOM   3563  O   SER X 224      61.945  -7.410  83.615  0.00  0.00           O
ATOM   3564  N   PHE X 225      60.028  -6.909  84.724  0.00  0.00           N
ATOM   3565  HN  PHE X 225      59.394  -7.080  85.473  0.00  0.00           H
ATOM   3566  CA  PHE X 225      59.585  -5.779  83.905  0.00  0.00           C
ATOM   3567  HA  PHE X 225      59.865  -6.022  82.890  0.00  0.00           H
ATOM   3568  CB  PHE X 225      58.089  -5.578  83.822  0.00  0.00           C
ATOM   3569  HB1 PHE X 225      57.819  -5.329  84.871  0.00  0.00           H
ATOM   3570  HB2 PHE X 225      57.910  -4.727  83.130  0.00  0.00           H
ATOM   3571  CG  PHE X 225      57.177  -6.788  83.362  0.00  0.00           C
ATOM   3572  CD1 PHE X 225      57.671  -7.536  82.277  0.00  0.00           C
ATOM   3573  HD1 PHE X 225      58.494  -7.156  81.690  0.00  0.00           H
ATOM   3574  CE1 PHE X 225      57.102  -8.718  81.881  0.00  0.00           C
ATOM   3575  HE1 PHE X 225      57.612  -9.335  81.156  0.00  0.00           H
ATOM   3576  CZ  PHE X 225      56.070  -9.315  82.619  0.00  0.00           C
ATOM   3577  HZ  PHE X 225      55.826 -10.331  82.344  0.00  0.00           H
ATOM   3578  CD2 PHE X 225      56.104  -7.325  84.090  0.00  0.00           C
ATOM   3579  HD2 PHE X 225      55.799  -6.877  85.024  0.00  0.00           H
ATOM   3580  CE2 PHE X 225      55.582  -8.590  83.752  0.00  0.00           C
ATOM   3581  HE2 PHE X 225      54.849  -9.092  84.366  0.00  0.00           H
ATOM   3582  C   PHE X 225      60.240  -4.481  84.280  0.00  0.00           C
ATOM   3583  O   PHE X 225      60.714  -4.292  85.426  0.00  0.00           O
ATOM   3584  N   THR X 226      60.387  -3.501  83.312  0.00  0.00           N
ATOM   3585  HN  THR X 226      60.058  -3.681  82.388  0.00  0.00           H
ATOM   3586  CA  THR X 226      61.229  -2.298  83.449  0.00  0.00           C
ATOM   3587  HA  THR X 226      62.031  -2.501  84.144  0.00  0.00           H
ATOM   3588  CB  THR X 226      61.862  -1.796  82.156  0.00  0.00           C
ATOM   3589  HB  THR X 226      62.437  -2.617  81.677  0.00  0.00           H
ATOM   3590  OG1 THR X 226      62.917  -0.881  82.427  0.00  0.00           O
ATOM   3591  HG1 THR X 226      63.400  -1.265  83.162  0.00  0.00           H
ATOM   3592  CG2 THR X 226      60.801  -1.124  81.216  0.00  0.00           C
ATOM   3593 HG21 THR X 226      61.242  -0.914  80.218  0.00  0.00           H
ATOM   3594 HG22 THR X 226      59.976  -1.862  81.124  0.00  0.00           H
ATOM   3595 HG23 THR X 226      60.299  -0.255  81.692  0.00  0.00           H
ATOM   3596  C   THR X 226      60.488  -1.143  84.135  0.00  0.00           C
ATOM   3597  O   THR X 226      59.329  -0.852  83.862  0.00  0.00           O
ATOM   3598  N   LYS X 227      61.068  -0.615  85.270  0.00  0.00           N
ATOM   3599  HN  LYS X 227      62.037  -0.675  85.496  0.00  0.00           H
ATOM   3600  CA  LYS X 227      60.341   0.248  86.160  0.00  0.00           C
ATOM   3601  HA  LYS X 227      59.450  -0.276  86.474  0.00  0.00           H
ATOM   3602  CB  LYS X 227      61.136   0.490  87.458  0.00  0.00           C
ATOM   3603  HB1 LYS X 227      62.115   0.971  87.245  0.00  0.00           H
ATOM   3604  HB2 LYS X 227      60.584   1.191  88.119  0.00  0.00           H
ATOM   3605  CG  LYS X 227      61.463  -0.795  88.254  0.00  0.00           C
ATOM   3606  HG1 LYS X 227      60.671  -1.571  88.324  0.00  0.00           H
ATOM   3607  HG2 LYS X 227      62.197  -1.359  87.639  0.00  0.00           H
ATOM   3608  CD  LYS X 227      61.903  -0.496  89.684  0.00  0.00           C
ATOM   3609  HD1 LYS X 227      62.669   0.307  89.738  0.00  0.00           H
ATOM   3610  HD2 LYS X 227      61.091  -0.272  90.408  0.00  0.00           H
ATOM   3611  CE  LYS X 227      62.638  -1.717  90.242  0.00  0.00           C
ATOM   3612  HE1 LYS X 227      63.429  -2.051  89.537  0.00  0.00           H
ATOM   3613  HE2 LYS X 227      63.126  -1.488  91.213  0.00  0.00           H
ATOM   3614  NZ  LYS X 227      61.821  -2.923  90.209  0.00  0.00           N
ATOM   3615  HZ1 LYS X 227      61.453  -3.226  89.284  0.00  0.00           H
ATOM   3616  HZ2 LYS X 227      62.470  -3.674  90.517  0.00  0.00           H
ATOM   3617  HZ3 LYS X 227      61.062  -2.939  90.920  0.00  0.00           H
ATOM   3618  C   LYS X 227      59.966   1.521  85.449  0.00  0.00           C
ATOM   3619  O   LYS X 227      60.666   2.006  84.523  0.00  0.00           O
ATOM   3620  N   PRO X 228      58.832   2.218  85.761  0.00  0.00           N
ATOM   3621  CD  PRO X 228      57.828   1.850  86.843  0.00  0.00           C
ATOM   3622  HD1 PRO X 228      58.422   1.665  87.763  0.00  0.00           H
ATOM   3623  HD2 PRO X 228      57.301   0.872  86.802  0.00  0.00           H
ATOM   3624  CA  PRO X 228      58.417   3.509  85.122  0.00  0.00           C
ATOM   3625  HA  PRO X 228      58.409   3.509  84.042  0.00  0.00           H
ATOM   3626  CB  PRO X 228      57.006   3.666  85.725  0.00  0.00           C
ATOM   3627  HB1 PRO X 228      56.412   3.002  85.061  0.00  0.00           H
ATOM   3628  HB2 PRO X 228      56.668   4.722  85.805  0.00  0.00           H
ATOM   3629  CG  PRO X 228      56.995   3.063  87.127  0.00  0.00           C
ATOM   3630  HG1 PRO X 228      55.939   2.887  87.423  0.00  0.00           H
ATOM   3631  HG2 PRO X 228      57.398   3.721  87.926  0.00  0.00           H
ATOM   3632  C   PRO X 228      59.401   4.598  85.477  0.00  0.00           C
ATOM   3633  O   PRO X 228      59.708   4.794  86.693  0.00  0.00           O
ATOM   3634  N   ARG X 229      59.994   5.318  84.383  0.00  0.00           N
ATOM   3635  HN  ARG X 229      59.982   4.912  83.473  0.00  0.00           H
ATOM   3636  CA  ARG X 229      60.932   6.343  84.817  0.00  0.00           C
ATOM   3637  HA  ARG X 229      60.761   6.551  85.863  0.00  0.00           H
ATOM   3638  CB  ARG X 229      62.435   5.961  84.513  0.00  0.00           C
ATOM   3639  HB1 ARG X 229      62.426   5.823  83.410  0.00  0.00           H
ATOM   3640  HB2 ARG X 229      63.094   6.828  84.734  0.00  0.00           H
ATOM   3641  CG  ARG X 229      62.916   4.771  85.315  0.00  0.00           C
ATOM   3642  HG1 ARG X 229      62.222   3.991  84.937  0.00  0.00           H
ATOM   3643  HG2 ARG X 229      63.945   4.574  84.945  0.00  0.00           H
ATOM   3644  CD  ARG X 229      62.865   4.901  86.903  0.00  0.00           C
ATOM   3645  HD1 ARG X 229      61.934   5.415  87.223  0.00  0.00           H
ATOM   3646  HD2 ARG X 229      62.833   3.856  87.280  0.00  0.00           H
ATOM   3647  NE  ARG X 229      64.005   5.686  87.368  0.00  0.00           N
ATOM   3648  HE  ARG X 229      64.743   5.846  86.713  0.00  0.00           H
ATOM   3649  CZ  ARG X 229      64.464   5.723  88.632  0.00  0.00           C
ATOM   3650  NH1 ARG X 229      65.697   6.105  88.889  0.00  0.00           N
ATOM   3651 HH11 ARG X 229      66.057   6.104  89.822  0.00  0.00           H
ATOM   3652 HH12 ARG X 229      66.227   6.461  88.119  0.00  0.00           H
ATOM   3653  NH2 ARG X 229      63.736   5.205  89.661  0.00  0.00           N
ATOM   3654 HH21 ARG X 229      63.966   5.469  90.598  0.00  0.00           H
ATOM   3655 HH22 ARG X 229      62.817   4.825  89.551  0.00  0.00           H
ATOM   3656  C   ARG X 229      60.622   7.616  84.067  0.00  0.00           C
ATOM   3657  O   ARG X 229      60.094   7.527  82.977  0.00  0.00           O
ATOM   3658  N   THR X 230      61.013   8.758  84.521  0.00  0.00           N
ATOM   3659  HN  THR X 230      61.621   8.840  85.307  0.00  0.00           H
ATOM   3660  CA  THR X 230      60.774  10.160  83.929  0.00  0.00           C
ATOM   3661  HA  THR X 230      59.859  10.133  83.354  0.00  0.00           H
ATOM   3662  CB  THR X 230      60.814  11.217  85.030  0.00  0.00           C
ATOM   3663  HB  THR X 230      60.731  12.216  84.550  0.00  0.00           H
ATOM   3664  OG1 THR X 230      61.880  11.137  85.953  0.00  0.00           O
ATOM   3665  HG1 THR X 230      61.612  10.421  86.535  0.00  0.00           H
ATOM   3666  CG2 THR X 230      59.649  11.027  86.018  0.00  0.00           C
ATOM   3667 HG21 THR X 230      59.787  11.749  86.851  0.00  0.00           H
ATOM   3668 HG22 THR X 230      58.690  11.260  85.508  0.00  0.00           H
ATOM   3669 HG23 THR X 230      59.505   9.984  86.374  0.00  0.00           H
ATOM   3670  C   THR X 230      61.858  10.539  82.885  0.00  0.00           C
ATOM   3671  O   THR X 230      61.808  11.677  82.482  0.00  0.00           O
ATOM   3672  N   ILE X 231      62.602   9.595  82.286  0.00  0.00           N
ATOM   3673  HN  ILE X 231      62.497   8.654  82.598  0.00  0.00           H
ATOM   3674  CA  ILE X 231      63.635   9.830  81.409  0.00  0.00           C
ATOM   3675  HA  ILE X 231      64.416  10.425  81.858  0.00  0.00           H
ATOM   3676  CB  ILE X 231      64.323   8.471  81.140  0.00  0.00           C
ATOM   3677  HB  ILE X 231      65.066   8.634  80.331  0.00  0.00           H
ATOM   3678  CG2 ILE X 231      65.168   8.117  82.416  0.00  0.00           C
ATOM   3679 HG21 ILE X 231      65.908   8.889  82.720  0.00  0.00           H
ATOM   3680 HG22 ILE X 231      64.484   7.958  83.277  0.00  0.00           H
ATOM   3681 HG23 ILE X 231      65.787   7.207  82.263  0.00  0.00           H
ATOM   3682  CG1 ILE X 231      63.261   7.424  80.735  0.00  0.00           C
ATOM   3683 HG11 ILE X 231      62.351   7.330  81.365  0.00  0.00           H
ATOM   3684 HG12 ILE X 231      62.813   7.647  79.743  0.00  0.00           H
ATOM   3685  CD  ILE X 231      63.932   6.092  80.527  0.00  0.00           C
ATOM   3686  HD1 ILE X 231      63.291   5.549  79.799  0.00  0.00           H
ATOM   3687  HD2 ILE X 231      64.934   6.290  80.090  0.00  0.00           H
ATOM   3688  HD3 ILE X 231      64.206   5.482  81.414  0.00  0.00           H
ATOM   3689  C   ILE X 231      63.204  10.480  80.070  0.00  0.00           C
ATOM   3690  O   ILE X 231      62.029  10.251  79.624  0.00  0.00           O
ATOM   3691  N   PRO X 232      64.053  11.203  79.368  0.00  0.00           N
ATOM   3692  CD  PRO X 232      65.315  11.779  79.924  0.00  0.00           C
ATOM   3693  HD1 PRO X 232      66.228  11.149  79.860  0.00  0.00           H
ATOM   3694  HD2 PRO X 232      65.304  11.973  81.017  0.00  0.00           H
ATOM   3695  CA  PRO X 232      63.648  11.962  78.143  0.00  0.00           C
ATOM   3696  HA  PRO X 232      62.671  12.406  78.269  0.00  0.00           H
ATOM   3697  CB  PRO X 232      64.777  12.992  77.937  0.00  0.00           C
ATOM   3698  HB1 PRO X 232      64.506  13.932  77.410  0.00  0.00           H
ATOM   3699  HB2 PRO X 232      65.620  12.499  77.408  0.00  0.00           H
ATOM   3700  CG  PRO X 232      65.356  13.196  79.354  0.00  0.00           C
ATOM   3701  HG1 PRO X 232      64.689  13.865  79.938  0.00  0.00           H
ATOM   3702  HG2 PRO X 232      66.367  13.656  79.311  0.00  0.00           H
ATOM   3703  C   PRO X 232      63.482  11.024  76.910  0.00  0.00           C
ATOM   3704  O   PRO X 232      62.948  11.438  75.902  0.00  0.00           O
ATOM   3705  N   ASN X 233      64.128   9.804  76.939  0.00  0.00           N
ATOM   3706  HN  ASN X 233      64.450   9.684  77.875  0.00  0.00           H
ATOM   3707  CA  ASN X 233      63.937   8.806  75.902  0.00  0.00           C
ATOM   3708  HA  ASN X 233      62.898   8.839  75.611  0.00  0.00           H
ATOM   3709  CB  ASN X 233      64.885   9.194  74.784  0.00  0.00           C
ATOM   3710  HB1 ASN X 233      64.912  10.272  74.517  0.00  0.00           H
ATOM   3711  HB2 ASN X 233      65.906   8.843  75.046  0.00  0.00           H
ATOM   3712  CG  ASN X 233      64.445   8.452  73.514  0.00  0.00           C
ATOM   3713  OD1 ASN X 233      65.289   7.903  72.868  0.00  0.00           O
ATOM   3714  ND2 ASN X 233      63.188   8.388  73.092  0.00  0.00           N
ATOM   3715 HD21 ASN X 233      63.055   7.649  72.431  0.00  0.00           H
ATOM   3716 HD22 ASN X 233      62.502   8.992  73.497  0.00  0.00           H
ATOM   3717  C   ASN X 233      64.100   7.427  76.525  0.00  0.00           C
ATOM   3718  O   ASN X 233      64.802   7.295  77.520  0.00  0.00           O
ATOM   3719  N   SER X 234      63.417   6.437  76.029  0.00  0.00           N
ATOM   3720  HN  SER X 234      62.754   6.658  75.318  0.00  0.00           H
ATOM   3721  CA  SER X 234      63.369   5.099  76.625  0.00  0.00           C
ATOM   3722  HA  SER X 234      63.250   5.235  77.690  0.00  0.00           H
ATOM   3723  CB  SER X 234      62.116   4.231  76.107  0.00  0.00           C
ATOM   3724  HB1 SER X 234      61.272   4.908  76.359  0.00  0.00           H
ATOM   3725  HB2 SER X 234      62.268   4.194  75.007  0.00  0.00           H
ATOM   3726  OG  SER X 234      62.039   2.873  76.687  0.00  0.00           O
ATOM   3727  HG1 SER X 234      61.173   2.587  76.388  0.00  0.00           H
ATOM   3728  C   SER X 234      64.725   4.385  76.548  0.00  0.00           C
ATOM   3729  O   SER X 234      65.451   4.433  75.587  0.00  0.00           O
ATOM   3730  N   LEU X 235      65.129   3.727  77.672  0.00  0.00           N
ATOM   3731  HN  LEU X 235      64.565   3.815  78.489  0.00  0.00           H
ATOM   3732  CA  LEU X 235      66.394   2.872  77.749  0.00  0.00           C
ATOM   3733  HA  LEU X 235      67.085   3.194  76.984  0.00  0.00           H
ATOM   3734  CB  LEU X 235      66.993   3.172  79.110  0.00  0.00           C
ATOM   3735  HB1 LEU X 235      66.271   2.883  79.903  0.00  0.00           H
ATOM   3736  HB2 LEU X 235      67.945   2.605  79.187  0.00  0.00           H
ATOM   3737  CG  LEU X 235      67.309   4.593  79.384  0.00  0.00           C
ATOM   3738  HG  LEU X 235      66.356   5.162  79.410  0.00  0.00           H
ATOM   3739  CD1 LEU X 235      67.995   4.658  80.753  0.00  0.00           C
ATOM   3740 HD11 LEU X 235      67.427   4.127  81.546  0.00  0.00           H
ATOM   3741 HD12 LEU X 235      69.085   4.444  80.798  0.00  0.00           H
ATOM   3742 HD13 LEU X 235      67.889   5.740  80.982  0.00  0.00           H
ATOM   3743  CD2 LEU X 235      68.247   5.222  78.307  0.00  0.00           C
ATOM   3744 HD21 LEU X 235      67.847   5.129  77.274  0.00  0.00           H
ATOM   3745 HD22 LEU X 235      68.455   6.297  78.490  0.00  0.00           H
ATOM   3746 HD23 LEU X 235      69.235   4.715  78.282  0.00  0.00           H
ATOM   3747  C   LEU X 235      66.134   1.388  77.516  0.00  0.00           C
ATOM   3748  O   LEU X 235      67.112   0.620  77.449  0.00  0.00           O
ATOM   3749  N   LEU X 236      64.841   0.894  77.433  0.00  0.00           N
ATOM   3750  HN  LEU X 236      64.121   1.490  77.779  0.00  0.00           H
ATOM   3751  CA  LEU X 236      64.512  -0.490  77.193  0.00  0.00           C
ATOM   3752  HA  LEU X 236      65.102  -1.023  77.924  0.00  0.00           H
ATOM   3753  CB  LEU X 236      62.936  -0.512  77.485  0.00  0.00           C
ATOM   3754  HB1 LEU X 236      62.772  -0.119  78.511  0.00  0.00           H
ATOM   3755  HB2 LEU X 236      62.548   0.230  76.755  0.00  0.00           H
ATOM   3756  CG  LEU X 236      62.224  -1.886  77.270  0.00  0.00           C
ATOM   3757  HG  LEU X 236      62.407  -2.274  76.245  0.00  0.00           H
ATOM   3758  CD1 LEU X 236      62.645  -2.849  78.368  0.00  0.00           C
ATOM   3759 HD11 LEU X 236      63.654  -3.289  78.215  0.00  0.00           H
ATOM   3760 HD12 LEU X 236      62.697  -2.296  79.330  0.00  0.00           H
ATOM   3761 HD13 LEU X 236      61.892  -3.650  78.534  0.00  0.00           H
ATOM   3762  CD2 LEU X 236      60.700  -1.629  77.338  0.00  0.00           C
ATOM   3763 HD21 LEU X 236      60.025  -2.338  76.812  0.00  0.00           H
ATOM   3764 HD22 LEU X 236      60.374  -1.476  78.389  0.00  0.00           H
ATOM   3765 HD23 LEU X 236      60.469  -0.600  76.988  0.00  0.00           H
ATOM   3766  C   LEU X 236      64.914  -1.044  75.814  0.00  0.00           C
ATOM   3767  O   LEU X 236      65.287  -2.195  75.703  0.00  0.00           O
ATOM   3768  N   PRO X 237      64.949  -0.294  74.735  0.00  0.00           N
ATOM   3769  CD  PRO X 237      64.081   0.828  74.563  0.00  0.00           C
ATOM   3770  HD1 PRO X 237      64.251   1.716  75.208  0.00  0.00           H
ATOM   3771  HD2 PRO X 237      63.089   0.361  74.743  0.00  0.00           H
ATOM   3772  CA  PRO X 237      65.592  -0.687  73.433  0.00  0.00           C
ATOM   3773  HA  PRO X 237      65.628  -1.763  73.343  0.00  0.00           H
ATOM   3774  CB  PRO X 237      64.587  -0.019  72.389  0.00  0.00           C
ATOM   3775  HB1 PRO X 237      63.696  -0.659  72.216  0.00  0.00           H
ATOM   3776  HB2 PRO X 237      65.009   0.149  71.375  0.00  0.00           H
ATOM   3777  CG  PRO X 237      64.249   1.265  73.110  0.00  0.00           C
ATOM   3778  HG1 PRO X 237      63.381   1.860  72.754  0.00  0.00           H
ATOM   3779  HG2 PRO X 237      65.087   1.982  72.971  0.00  0.00           H
ATOM   3780  C   PRO X 237      66.989  -0.062  73.265  0.00  0.00           C
ATOM   3781  O   PRO X 237      67.300   0.267  72.124  0.00  0.00           O
ATOM   3782  N   SER X 238      67.771   0.224  74.348  0.00  0.00           N
ATOM   3783  HN  SER X 238      67.444   0.070  75.277  0.00  0.00           H
ATOM   3784  CA  SER X 238      69.001   0.984  74.185  0.00  0.00           C
ATOM   3785  HA  SER X 238      69.400   0.961  73.181  0.00  0.00           H
ATOM   3786  CB  SER X 238      68.912   2.445  74.688  0.00  0.00           C
ATOM   3787  HB1 SER X 238      68.065   2.921  74.150  0.00  0.00           H
ATOM   3788  HB2 SER X 238      68.720   2.520  75.780  0.00  0.00           H
ATOM   3789  OG  SER X 238      70.083   3.215  74.390  0.00  0.00           O
ATOM   3790  HG1 SER X 238      70.417   2.819  73.582  0.00  0.00           H
ATOM   3791  C   SER X 238      70.007   0.385  75.080  0.00  0.00           C
ATOM   3792  O   SER X 238      69.709  -0.431  76.003  0.00  0.00           O
ATOM   3793  N   THR X 239      71.268   0.660  74.775  0.00  0.00           N
ATOM   3794  HN  THR X 239      71.433   1.283  74.014  0.00  0.00           H
ATOM   3795  CA  THR X 239      72.527   0.139  75.560  0.00  0.00           C
ATOM   3796  HA  THR X 239      73.297   0.813  75.216  0.00  0.00           H
ATOM   3797  CB  THR X 239      72.553   0.231  77.065  0.00  0.00           C
ATOM   3798  HB  THR X 239      72.362  -0.694  77.650  0.00  0.00           H
ATOM   3799  OG1 THR X 239      71.586   1.110  77.614  0.00  0.00           O
ATOM   3800  HG1 THR X 239      71.908   1.971  77.336  0.00  0.00           H
ATOM   3801  CG2 THR X 239      73.867   0.815  77.512  0.00  0.00           C
ATOM   3802 HG21 THR X 239      73.998   1.861  77.161  0.00  0.00           H
ATOM   3803 HG22 THR X 239      74.082   0.783  78.601  0.00  0.00           H
ATOM   3804 HG23 THR X 239      74.721   0.175  77.202  0.00  0.00           H
ATOM   3805  C   THR X 239      72.991  -1.263  75.076  0.00  0.00           C
ATOM   3806  O   THR X 239      73.532  -1.974  75.889  0.00  0.00           O
ATOM   3807  N   THR X 240      72.873  -1.509  73.739  0.00  0.00           N
ATOM   3808  HN  THR X 240      72.541  -0.823  73.096  0.00  0.00           H
ATOM   3809  CA  THR X 240      73.259  -2.774  73.062  0.00  0.00           C
ATOM   3810  HA  THR X 240      72.808  -3.545  73.668  0.00  0.00           H
ATOM   3811  CB  THR X 240      72.850  -2.811  71.622  0.00  0.00           C
ATOM   3812  HB  THR X 240      73.563  -2.150  71.084  0.00  0.00           H
ATOM   3813  OG1 THR X 240      71.532  -2.356  71.418  0.00  0.00           O
ATOM   3814  HG1 THR X 240      71.608  -1.417  71.604  0.00  0.00           H
ATOM   3815  CG2 THR X 240      72.892  -4.252  71.187  0.00  0.00           C
ATOM   3816 HG21 THR X 240      71.946  -4.811  71.349  0.00  0.00           H
ATOM   3817 HG22 THR X 240      73.190  -4.369  70.123  0.00  0.00           H
ATOM   3818 HG23 THR X 240      73.662  -4.858  71.711  0.00  0.00           H
ATOM   3819  C   THR X 240      74.747  -2.908  73.185  0.00  0.00           C
ATOM   3820  O   THR X 240      75.227  -4.018  73.421  0.00  0.00           O
ATOM   3821  N   GLY X 241      75.560  -1.926  73.014  0.00  0.00           N
ATOM   3822  HN  GLY X 241      75.215  -1.064  72.650  0.00  0.00           H
ATOM   3823  CA  GLY X 241      77.001  -2.043  73.172  0.00  0.00           C
ATOM   3824  HA1 GLY X 241      77.307  -2.717  73.958  0.00  0.00           H
ATOM   3825  HA2 GLY X 241      77.253  -1.002  73.307  0.00  0.00           H
ATOM   3826  C   GLY X 241      77.803  -2.415  71.918  0.00  0.00           C
ATOM   3827  O   GLY X 241      78.873  -3.003  72.055  0.00  0.00           O
ATOM   3828  N   LEU X 242      77.254  -2.117  70.741  0.00  0.00           N
ATOM   3829  HN  LEU X 242      76.440  -1.546  70.672  0.00  0.00           H
ATOM   3830  CA  LEU X 242      77.756  -2.634  69.440  0.00  0.00           C
ATOM   3831  HA  LEU X 242      78.595  -3.277  69.663  0.00  0.00           H
ATOM   3832  CB  LEU X 242      76.733  -3.596  68.594  0.00  0.00           C
ATOM   3833  HB1 LEU X 242      75.853  -2.928  68.473  0.00  0.00           H
ATOM   3834  HB2 LEU X 242      77.196  -3.860  67.620  0.00  0.00           H
ATOM   3835  CG  LEU X 242      76.182  -4.930  69.227  0.00  0.00           C
ATOM   3836  HG  LEU X 242      75.656  -4.608  70.150  0.00  0.00           H
ATOM   3837  CD1 LEU X 242      75.136  -5.539  68.212  0.00  0.00           C
ATOM   3838 HD11 LEU X 242      75.744  -5.638  67.288  0.00  0.00           H
ATOM   3839 HD12 LEU X 242      74.774  -6.517  68.596  0.00  0.00           H
ATOM   3840 HD13 LEU X 242      74.391  -4.718  68.151  0.00  0.00           H
ATOM   3841  CD2 LEU X 242      77.310  -5.829  69.619  0.00  0.00           C
ATOM   3842 HD21 LEU X 242      77.993  -5.384  70.375  0.00  0.00           H
ATOM   3843 HD22 LEU X 242      76.949  -6.746  70.131  0.00  0.00           H
ATOM   3844 HD23 LEU X 242      77.946  -6.079  68.743  0.00  0.00           H
ATOM   3845  C   LEU X 242      78.362  -1.509  68.614  0.00  0.00           C
ATOM   3846  O   LEU X 242      78.962  -1.721  67.504  0.00  0.00           O
ATOM   3847  N   SER X 243      78.257  -0.232  69.053  0.00  0.00           N
ATOM   3848  HN  SER X 243      77.909  -0.073  69.973  0.00  0.00           H
ATOM   3849  CA  SER X 243      78.406   0.933  68.175  0.00  0.00           C
ATOM   3850  HA  SER X 243      77.833   0.631  67.311  0.00  0.00           H
ATOM   3851  CB  SER X 243      77.833   2.239  68.639  0.00  0.00           C
ATOM   3852  HB1 SER X 243      77.844   3.061  67.892  0.00  0.00           H
ATOM   3853  HB2 SER X 243      76.749   2.106  68.844  0.00  0.00           H
ATOM   3854  OG  SER X 243      78.572   2.616  69.815  0.00  0.00           O
ATOM   3855  HG1 SER X 243      78.913   3.509  69.730  0.00  0.00           H
ATOM   3856  C   SER X 243      79.786   1.158  67.448  0.00  0.00           C
ATOM   3857  O   SER X 243      79.754   1.349  66.274  0.00  0.00           O
ATOM   3858  N   PRO X 244      80.945   0.954  68.000  0.00  0.00           N
ATOM   3859  CD  PRO X 244      81.288   0.779  69.435  0.00  0.00           C
ATOM   3860  HD1 PRO X 244      80.570   0.065  69.892  0.00  0.00           H
ATOM   3861  HD2 PRO X 244      81.110   1.787  69.867  0.00  0.00           H
ATOM   3862  CA  PRO X 244      82.223   1.123  67.226  0.00  0.00           C
ATOM   3863  HA  PRO X 244      82.189   1.972  66.559  0.00  0.00           H
ATOM   3864  CB  PRO X 244      83.369   1.203  68.258  0.00  0.00           C
ATOM   3865  HB1 PRO X 244      83.517   2.268  68.539  0.00  0.00           H
ATOM   3866  HB2 PRO X 244      84.297   0.729  67.874  0.00  0.00           H
ATOM   3867  CG  PRO X 244      82.843   0.561  69.531  0.00  0.00           C
ATOM   3868  HG1 PRO X 244      83.248   0.870  70.518  0.00  0.00           H
ATOM   3869  HG2 PRO X 244      82.946  -0.536  69.392  0.00  0.00           H
ATOM   3870  C   PRO X 244      82.368   0.029  66.234  0.00  0.00           C
ATOM   3871  O   PRO X 244      83.171   0.200  65.298  0.00  0.00           O
ATOM   3872  N   TYR X 245      81.710  -1.175  66.401  0.00  0.00           N
ATOM   3873  HN  TYR X 245      80.981  -1.217  67.081  0.00  0.00           H
ATOM   3874  CA  TYR X 245      81.791  -2.338  65.481  0.00  0.00           C
ATOM   3875  HA  TYR X 245      82.804  -2.500  65.143  0.00  0.00           H
ATOM   3876  CB  TYR X 245      81.227  -3.711  66.007  0.00  0.00           C
ATOM   3877  HB1 TYR X 245      80.118  -3.721  66.071  0.00  0.00           H
ATOM   3878  HB2 TYR X 245      81.475  -4.577  65.356  0.00  0.00           H
ATOM   3879  CG  TYR X 245      81.908  -4.041  67.406  0.00  0.00           C
ATOM   3880  CD1 TYR X 245      83.254  -4.574  67.455  0.00  0.00           C
ATOM   3881  HD1 TYR X 245      83.788  -4.581  66.517  0.00  0.00           H
ATOM   3882  CE1 TYR X 245      83.785  -4.922  68.704  0.00  0.00           C
ATOM   3883  HE1 TYR X 245      84.809  -5.260  68.759  0.00  0.00           H
ATOM   3884  CZ  TYR X 245      83.095  -4.972  69.892  0.00  0.00           C
ATOM   3885  OH  TYR X 245      83.642  -5.516  71.047  0.00  0.00           O
ATOM   3886  HH  TYR X 245      84.570  -5.616  70.823  0.00  0.00           H
ATOM   3887  CD2 TYR X 245      81.181  -4.070  68.679  0.00  0.00           C
ATOM   3888  HD2 TYR X 245      80.139  -3.801  68.595  0.00  0.00           H
ATOM   3889  CE2 TYR X 245      81.780  -4.508  69.866  0.00  0.00           C
ATOM   3890  HE2 TYR X 245      81.260  -4.563  70.812  0.00  0.00           H
ATOM   3891  C   TYR X 245      81.035  -1.958  64.165  0.00  0.00           C
ATOM   3892  O   TYR X 245      81.480  -2.242  63.043  0.00  0.00           O
ATOM   3893  N   PHE X 246      79.892  -1.312  64.347  0.00  0.00           N
ATOM   3894  HN  PHE X 246      79.501  -1.155  65.250  0.00  0.00           H
ATOM   3895  CA  PHE X 246      79.232  -0.680  63.270  0.00  0.00           C
ATOM   3896  HA  PHE X 246      79.128  -1.392  62.464  0.00  0.00           H
ATOM   3897  CB  PHE X 246      77.836  -0.299  63.698  0.00  0.00           C
ATOM   3898  HB1 PHE X 246      77.898   0.361  64.589  0.00  0.00           H
ATOM   3899  HB2 PHE X 246      77.228   0.194  62.909  0.00  0.00           H
ATOM   3900  CG  PHE X 246      76.975  -1.458  64.150  0.00  0.00           C
ATOM   3901  CD1 PHE X 246      77.046  -2.672  63.534  0.00  0.00           C
ATOM   3902  HD1 PHE X 246      77.657  -2.771  62.649  0.00  0.00           H
ATOM   3903  CE1 PHE X 246      76.145  -3.651  63.865  0.00  0.00           C
ATOM   3904  HE1 PHE X 246      76.306  -4.655  63.501  0.00  0.00           H
ATOM   3905  CZ  PHE X 246      75.275  -3.509  64.884  0.00  0.00           C
ATOM   3906  HZ  PHE X 246      74.633  -4.335  65.152  0.00  0.00           H
ATOM   3907  CD2 PHE X 246      76.045  -1.287  65.257  0.00  0.00           C
ATOM   3908  HD2 PHE X 246      76.120  -0.345  65.780  0.00  0.00           H
ATOM   3909  CE2 PHE X 246      75.126  -2.285  65.596  0.00  0.00           C
ATOM   3910  HE2 PHE X 246      74.440  -2.264  66.430  0.00  0.00           H
ATOM   3911  C   PHE X 246      80.023   0.470  62.581  0.00  0.00           C
ATOM   3912  O   PHE X 246      80.178   0.461  61.356  0.00  0.00           O
ATOM   3913  N   SER X 247      80.718   1.350  63.395  0.00  0.00           N
ATOM   3914  HN  SER X 247      80.559   1.292  64.378  0.00  0.00           H
ATOM   3915  CA  SER X 247      81.594   2.344  62.911  0.00  0.00           C
ATOM   3916  HA  SER X 247      81.001   3.028  62.322  0.00  0.00           H
ATOM   3917  CB  SER X 247      82.194   3.200  64.084  0.00  0.00           C
ATOM   3918  HB1 SER X 247      81.345   3.349  64.784  0.00  0.00           H
ATOM   3919  HB2 SER X 247      82.925   2.581  64.648  0.00  0.00           H
ATOM   3920  OG  SER X 247      82.845   4.343  63.625  0.00  0.00           O
ATOM   3921  HG1 SER X 247      82.295   5.098  63.847  0.00  0.00           H
ATOM   3922  C   SER X 247      82.821   1.898  62.041  0.00  0.00           C
ATOM   3923  O   SER X 247      83.096   2.554  61.024  0.00  0.00           O
ATOM   3924  N   MET X 248      83.425   0.800  62.439  0.00  0.00           N
ATOM   3925  HN  MET X 248      83.254   0.482  63.369  0.00  0.00           H
ATOM   3926  CA  MET X 248      84.490   0.189  61.779  0.00  0.00           C
ATOM   3927  HA  MET X 248      84.910   1.003  61.206  0.00  0.00           H
ATOM   3928  CB  MET X 248      85.513  -0.413  62.746  0.00  0.00           C
ATOM   3929  HB1 MET X 248      84.996  -1.218  63.310  0.00  0.00           H
ATOM   3930  HB2 MET X 248      86.363  -0.843  62.174  0.00  0.00           H
ATOM   3931  CG  MET X 248      86.143   0.568  63.770  0.00  0.00           C
ATOM   3932  HG1 MET X 248      85.352   1.045  64.388  0.00  0.00           H
ATOM   3933  HG2 MET X 248      86.621  -0.146  64.475  0.00  0.00           H
ATOM   3934  SD  MET X 248      87.322   1.632  62.966  0.00  0.00           S
ATOM   3935  CE  MET X 248      88.076   2.632  64.372  0.00  0.00           C
ATOM   3936  HE1 MET X 248      88.517   3.591  64.024  0.00  0.00           H
ATOM   3937  HE2 MET X 248      87.524   2.731  65.331  0.00  0.00           H
ATOM   3938  HE3 MET X 248      88.969   2.074  64.728  0.00  0.00           H
ATOM   3939  C   MET X 248      84.072  -0.868  60.745  0.00  0.00           C
ATOM   3940  O   MET X 248      84.894  -1.517  60.138  0.00  0.00           O
ATOM   3941  N   GLY X 249      82.771  -1.079  60.614  0.00  0.00           N
ATOM   3942  HN  GLY X 249      82.075  -0.553  61.095  0.00  0.00           H
ATOM   3943  CA  GLY X 249      82.334  -2.024  59.614  0.00  0.00           C
ATOM   3944  HA1 GLY X 249      82.700  -1.798  58.623  0.00  0.00           H
ATOM   3945  HA2 GLY X 249      81.272  -1.853  59.523  0.00  0.00           H
ATOM   3946  C   GLY X 249      82.552  -3.499  59.928  0.00  0.00           C
ATOM   3947  O   GLY X 249      82.761  -4.379  59.101  0.00  0.00           O
ATOM   3948  N   CYS X 250      82.522  -3.822  61.248  0.00  0.00           N
ATOM   3949  HN  CYS X 250      82.300  -3.156  61.956  0.00  0.00           H
ATOM   3950  CA  CYS X 250      82.895  -5.227  61.656  0.00  0.00           C
ATOM   3951  HA  CYS X 250      83.497  -5.682  60.883  0.00  0.00           H
ATOM   3952  CB  CYS X 250      83.647  -5.328  62.973  0.00  0.00           C
ATOM   3953  HB1 CYS X 250      83.154  -4.788  63.809  0.00  0.00           H
ATOM   3954  HB2 CYS X 250      83.982  -6.323  63.335  0.00  0.00           H
ATOM   3955  SG  CYS X 250      85.170  -4.279  62.676  0.00  0.00           S
ATOM   3956  HG1 CYS X 250      84.523  -3.162  62.379  0.00  0.00           H
ATOM   3957  C   CYS X 250      81.697  -6.179  61.952  0.00  0.00           C
ATOM   3958  O   CYS X 250      81.823  -7.344  62.233  0.00  0.00           O
ATOM   3959  N   LEU X 251      80.477  -5.715  61.783  0.00  0.00           N
ATOM   3960  HN  LEU X 251      80.249  -4.796  61.469  0.00  0.00           H
ATOM   3961  CA  LEU X 251      79.371  -6.557  62.111  0.00  0.00           C
ATOM   3962  HA  LEU X 251      79.589  -7.587  61.873  0.00  0.00           H
ATOM   3963  CB  LEU X 251      79.091  -6.212  63.632  0.00  0.00           C
ATOM   3964  HB1 LEU X 251      80.025  -6.292  64.228  0.00  0.00           H
ATOM   3965  HB2 LEU X 251      78.567  -5.232  63.646  0.00  0.00           H
ATOM   3966  CG  LEU X 251      78.132  -7.202  64.350  0.00  0.00           C
ATOM   3967  HG  LEU X 251      77.098  -7.078  63.961  0.00  0.00           H
ATOM   3968  CD1 LEU X 251      78.566  -8.672  64.210  0.00  0.00           C
ATOM   3969 HD11 LEU X 251      78.957  -8.943  63.206  0.00  0.00           H
ATOM   3970 HD12 LEU X 251      79.438  -8.815  64.884  0.00  0.00           H
ATOM   3971 HD13 LEU X 251      77.764  -9.397  64.466  0.00  0.00           H
ATOM   3972  CD2 LEU X 251      77.826  -6.785  65.796  0.00  0.00           C
ATOM   3973 HD21 LEU X 251      77.377  -5.770  65.760  0.00  0.00           H
ATOM   3974 HD22 LEU X 251      77.075  -7.443  66.284  0.00  0.00           H
ATOM   3975 HD23 LEU X 251      78.728  -6.694  66.437  0.00  0.00           H
ATOM   3976  C   LEU X 251      78.200  -6.224  61.236  0.00  0.00           C
ATOM   3977  O   LEU X 251      77.958  -5.027  61.021  0.00  0.00           O
ATOM   3978  N   SER X 252      77.410  -7.203  60.823  0.00  0.00           N
ATOM   3979  HN  SER X 252      77.709  -8.154  60.823  0.00  0.00           H
ATOM   3980  CA  SER X 252      76.314  -6.864  59.955  0.00  0.00           C
ATOM   3981  HA  SER X 252      76.609  -6.075  59.279  0.00  0.00           H
ATOM   3982  CB  SER X 252      75.924  -8.102  59.092  0.00  0.00           C
ATOM   3983  HB1 SER X 252      76.800  -8.540  58.569  0.00  0.00           H
ATOM   3984  HB2 SER X 252      75.417  -8.772  59.819  0.00  0.00           H
ATOM   3985  OG  SER X 252      74.852  -7.890  58.209  0.00  0.00           O
ATOM   3986  HG1 SER X 252      75.170  -8.000  57.310  0.00  0.00           H
ATOM   3987  C   SER X 252      75.100  -6.388  60.736  0.00  0.00           C
ATOM   3988  O   SER X 252      74.540  -7.091  61.552  0.00  0.00           O
ATOM   3989  N   VAL X 253      74.656  -5.132  60.512  0.00  0.00           N
ATOM   3990  HN  VAL X 253      75.188  -4.579  59.876  0.00  0.00           H
ATOM   3991  CA  VAL X 253      73.424  -4.488  60.948  0.00  0.00           C
ATOM   3992  HA  VAL X 253      73.398  -4.376  62.022  0.00  0.00           H
ATOM   3993  CB  VAL X 253      73.437  -3.014  60.435  0.00  0.00           C
ATOM   3994  HB  VAL X 253      73.451  -3.098  59.327  0.00  0.00           H
ATOM   3995  CG1 VAL X 253      72.233  -2.281  60.972  0.00  0.00           C
ATOM   3996 HG11 VAL X 253      72.283  -1.217  60.657  0.00  0.00           H
ATOM   3997 HG12 VAL X 253      71.263  -2.672  60.597  0.00  0.00           H
ATOM   3998 HG13 VAL X 253      72.235  -2.295  62.083  0.00  0.00           H
ATOM   3999  CG2 VAL X 253      74.714  -2.217  60.859  0.00  0.00           C
ATOM   4000 HG21 VAL X 253      75.610  -2.672  60.385  0.00  0.00           H
ATOM   4001 HG22 VAL X 253      74.635  -1.182  60.461  0.00  0.00           H
ATOM   4002 HG23 VAL X 253      74.832  -2.297  61.960  0.00  0.00           H
ATOM   4003  C   VAL X 253      72.174  -5.270  60.561  0.00  0.00           C
ATOM   4004  O   VAL X 253      71.175  -5.461  61.338  0.00  0.00           O
ATOM   4005  N   ARG X 254      72.190  -5.745  59.342  0.00  0.00           N
ATOM   4006  HN  ARG X 254      72.898  -5.471  58.696  0.00  0.00           H
ATOM   4007  CA  ARG X 254      71.168  -6.553  58.754  0.00  0.00           C
ATOM   4008  HA  ARG X 254      70.254  -6.066  59.059  0.00  0.00           H
ATOM   4009  CB  ARG X 254      71.142  -6.549  57.219  0.00  0.00           C
ATOM   4010  HB1 ARG X 254      70.560  -7.421  56.853  0.00  0.00           H
ATOM   4011  HB2 ARG X 254      70.632  -5.629  56.862  0.00  0.00           H
ATOM   4012  CG  ARG X 254      72.503  -6.748  56.571  0.00  0.00           C
ATOM   4013  HG1 ARG X 254      73.289  -6.227  57.160  0.00  0.00           H
ATOM   4014  HG2 ARG X 254      72.775  -7.824  56.602  0.00  0.00           H
ATOM   4015  CD  ARG X 254      72.518  -6.206  55.208  0.00  0.00           C
ATOM   4016  HD1 ARG X 254      71.653  -6.591  54.625  0.00  0.00           H
ATOM   4017  HD2 ARG X 254      72.502  -5.100  55.101  0.00  0.00           H
ATOM   4018  NE  ARG X 254      73.838  -6.652  54.488  0.00  0.00           N
ATOM   4019  HE  ARG X 254      74.498  -7.293  54.880  0.00  0.00           H
ATOM   4020  CZ  ARG X 254      73.909  -6.586  53.140  0.00  0.00           C
ATOM   4021  NH1 ARG X 254      73.318  -5.689  52.441  0.00  0.00           N
ATOM   4022 HH11 ARG X 254      73.411  -5.654  51.446  0.00  0.00           H
ATOM   4023 HH12 ARG X 254      72.831  -4.997  52.973  0.00  0.00           H
ATOM   4024  NH2 ARG X 254      74.729  -7.361  52.531  0.00  0.00           N
ATOM   4025 HH21 ARG X 254      75.000  -7.154  51.591  0.00  0.00           H
ATOM   4026 HH22 ARG X 254      75.273  -7.947  53.133  0.00  0.00           H
ATOM   4027  C   ARG X 254      71.002  -7.888  59.413  0.00  0.00           C
ATOM   4028  O   ARG X 254      69.895  -8.328  59.537  0.00  0.00           O
ATOM   4029  N   THR X 255      72.076  -8.604  59.767  0.00  0.00           N
ATOM   4030  HN  THR X 255      72.943  -8.500  59.286  0.00  0.00           H
ATOM   4031  CA  THR X 255      71.992  -9.801  60.619  0.00  0.00           C
ATOM   4032  HA  THR X 255      71.349 -10.513  60.123  0.00  0.00           H
ATOM   4033  CB  THR X 255      73.268 -10.499  60.842  0.00  0.00           C
ATOM   4034  HB  THR X 255      74.073  -9.846  61.241  0.00  0.00           H
ATOM   4035  OG1 THR X 255      73.649 -11.263  59.665  0.00  0.00           O
ATOM   4036  HG1 THR X 255      74.556 -11.537  59.819  0.00  0.00           H
ATOM   4037  CG2 THR X 255      73.080 -11.615  61.890  0.00  0.00           C
ATOM   4038 HG21 THR X 255      74.028 -12.194  61.892  0.00  0.00           H
ATOM   4039 HG22 THR X 255      73.014 -11.161  62.902  0.00  0.00           H
ATOM   4040 HG23 THR X 255      72.190 -12.221  61.615  0.00  0.00           H
ATOM   4041  C   THR X 255      71.417  -9.511  61.983  0.00  0.00           C
ATOM   4042  O   THR X 255      70.542 -10.190  62.444  0.00  0.00           O
ATOM   4043  N   PHE X 256      71.795  -8.439  62.594  0.00  0.00           N
ATOM   4044  HN  PHE X 256      72.524  -7.885  62.199  0.00  0.00           H
ATOM   4045  CA  PHE X 256      71.165  -7.962  63.866  0.00  0.00           C
ATOM   4046  HA  PHE X 256      71.266  -8.815  64.521  0.00  0.00           H
ATOM   4047  CB  PHE X 256      71.961  -6.734  64.272  0.00  0.00           C
ATOM   4048  HB1 PHE X 256      73.066  -6.823  64.347  0.00  0.00           H
ATOM   4049  HB2 PHE X 256      71.801  -5.971  63.481  0.00  0.00           H
ATOM   4050  CG  PHE X 256      71.554  -6.045  65.569  0.00  0.00           C
ATOM   4051  CD1 PHE X 256      71.899  -4.721  65.782  0.00  0.00           C
ATOM   4052  HD1 PHE X 256      72.297  -4.313  64.865  0.00  0.00           H
ATOM   4053  CE1 PHE X 256      71.523  -4.081  66.940  0.00  0.00           C
ATOM   4054  HE1 PHE X 256      71.581  -3.002  66.928  0.00  0.00           H
ATOM   4055  CZ  PHE X 256      70.916  -4.774  67.999  0.00  0.00           C
ATOM   4056  HZ  PHE X 256      70.638  -4.165  68.847  0.00  0.00           H
ATOM   4057  CD2 PHE X 256      70.902  -6.755  66.589  0.00  0.00           C
ATOM   4058  HD2 PHE X 256      70.659  -7.795  66.433  0.00  0.00           H
ATOM   4059  CE2 PHE X 256      70.621  -6.120  67.833  0.00  0.00           C
ATOM   4060  HE2 PHE X 256      70.103  -6.636  68.628  0.00  0.00           H
ATOM   4061  C   PHE X 256      69.658  -7.647  63.711  0.00  0.00           C
ATOM   4062  O   PHE X 256      68.815  -8.131  64.488  0.00  0.00           O
ATOM   4063  N   PHE X 257      69.196  -7.025  62.584  0.00  0.00           N
ATOM   4064  HN  PHE X 257      69.855  -6.551  62.004  0.00  0.00           H
ATOM   4065  CA  PHE X 257      67.876  -6.762  62.131  0.00  0.00           C
ATOM   4066  HA  PHE X 257      67.427  -6.262  62.977  0.00  0.00           H
ATOM   4067  CB  PHE X 257      67.835  -5.906  60.831  0.00  0.00           C
ATOM   4068  HB1 PHE X 257      68.550  -5.084  61.049  0.00  0.00           H
ATOM   4069  HB2 PHE X 257      68.214  -6.506  59.976  0.00  0.00           H
ATOM   4070  CG  PHE X 257      66.450  -5.408  60.430  0.00  0.00           C
ATOM   4071  CD1 PHE X 257      65.686  -6.087  59.432  0.00  0.00           C
ATOM   4072  HD1 PHE X 257      66.170  -6.954  59.005  0.00  0.00           H
ATOM   4073  CE1 PHE X 257      64.399  -5.611  59.080  0.00  0.00           C
ATOM   4074  HE1 PHE X 257      63.946  -6.064  58.211  0.00  0.00           H
ATOM   4075  CZ  PHE X 257      63.883  -4.427  59.669  0.00  0.00           C
ATOM   4076  HZ  PHE X 257      63.133  -3.818  59.186  0.00  0.00           H
ATOM   4077  CD2 PHE X 257      65.975  -4.243  60.944  0.00  0.00           C
ATOM   4078  HD2 PHE X 257      66.563  -3.633  61.615  0.00  0.00           H
ATOM   4079  CE2 PHE X 257      64.711  -3.829  60.672  0.00  0.00           C
ATOM   4080  HE2 PHE X 257      64.435  -2.847  61.026  0.00  0.00           H
ATOM   4081  C   PHE X 257      67.162  -8.107  61.992  0.00  0.00           C
ATOM   4082  O   PHE X 257      66.048  -8.321  62.498  0.00  0.00           O
ATOM   4083  N   TYR X 258      67.777  -9.104  61.370  0.00  0.00           N
ATOM   4084  HN  TYR X 258      68.637  -8.868  60.923  0.00  0.00           H
ATOM   4085  CA  TYR X 258      67.306 -10.470  61.331  0.00  0.00           C
ATOM   4086  HA  TYR X 258      66.239 -10.327  61.240  0.00  0.00           H
ATOM   4087  CB  TYR X 258      67.996 -11.351  60.278  0.00  0.00           C
ATOM   4088  HB1 TYR X 258      69.087 -11.295  60.477  0.00  0.00           H
ATOM   4089  HB2 TYR X 258      67.730 -12.429  60.299  0.00  0.00           H
ATOM   4090  CG  TYR X 258      67.636 -10.870  58.832  0.00  0.00           C
ATOM   4091  CD1 TYR X 258      66.462 -10.205  58.487  0.00  0.00           C
ATOM   4092  HD1 TYR X 258      65.837  -9.832  59.286  0.00  0.00           H
ATOM   4093  CE1 TYR X 258      66.188  -9.943  57.201  0.00  0.00           C
ATOM   4094  HE1 TYR X 258      65.246  -9.424  57.111  0.00  0.00           H
ATOM   4095  CZ  TYR X 258      67.068 -10.273  56.173  0.00  0.00           C
ATOM   4096  OH  TYR X 258      66.687  -9.930  54.908  0.00  0.00           O
ATOM   4097  HH  TYR X 258      67.409  -9.605  54.365  0.00  0.00           H
ATOM   4098  CD2 TYR X 258      68.598 -11.229  57.810  0.00  0.00           C
ATOM   4099  HD2 TYR X 258      69.548 -11.631  58.128  0.00  0.00           H
ATOM   4100  CE2 TYR X 258      68.295 -10.992  56.459  0.00  0.00           C
ATOM   4101  HE2 TYR X 258      69.127 -11.171  55.794  0.00  0.00           H
ATOM   4102  C   TYR X 258      67.172 -11.251  62.660  0.00  0.00           C
ATOM   4103  O   TYR X 258      66.178 -11.889  62.921  0.00  0.00           O
ATOM   4104  N   ARG X 259      68.173 -11.173  63.536  0.00  0.00           N
ATOM   4105  HN  ARG X 259      68.977 -10.646  63.273  0.00  0.00           H
ATOM   4106  CA  ARG X 259      68.105 -11.713  64.919  0.00  0.00           C
ATOM   4107  HA  ARG X 259      67.841 -12.756  64.827  0.00  0.00           H
ATOM   4108  CB  ARG X 259      69.465 -11.501  65.711  0.00  0.00           C
ATOM   4109  HB1 ARG X 259      69.726 -10.427  65.603  0.00  0.00           H
ATOM   4110  HB2 ARG X 259      69.266 -11.701  66.786  0.00  0.00           H
ATOM   4111  CG  ARG X 259      70.650 -12.320  65.073  0.00  0.00           C
ATOM   4112  HG1 ARG X 259      70.765 -11.981  64.021  0.00  0.00           H
ATOM   4113  HG2 ARG X 259      71.555 -11.971  65.615  0.00  0.00           H
ATOM   4114  CD  ARG X 259      70.541 -13.833  65.213  0.00  0.00           C
ATOM   4115  HD1 ARG X 259      70.586 -14.264  66.236  0.00  0.00           H
ATOM   4116  HD2 ARG X 259      69.649 -14.385  64.847  0.00  0.00           H
ATOM   4117  NE  ARG X 259      71.669 -14.340  64.424  0.00  0.00           N
ATOM   4118  HE  ARG X 259      71.531 -14.483  63.444  0.00  0.00           H
ATOM   4119  CZ  ARG X 259      72.966 -14.114  64.694  0.00  0.00           C
ATOM   4120  NH1 ARG X 259      73.851 -14.447  63.742  0.00  0.00           N
ATOM   4121 HH11 ARG X 259      74.781 -14.406  64.106  0.00  0.00           H
ATOM   4122 HH12 ARG X 259      73.567 -14.823  62.860  0.00  0.00           H
ATOM   4123  NH2 ARG X 259      73.369 -13.661  65.815  0.00  0.00           N
ATOM   4124 HH21 ARG X 259      74.353 -13.603  65.982  0.00  0.00           H
ATOM   4125 HH22 ARG X 259      72.683 -13.365  66.479  0.00  0.00           H
ATOM   4126  C   ARG X 259      67.034 -11.125  65.779  0.00  0.00           C
ATOM   4127  O   ARG X 259      66.318 -11.920  66.345  0.00  0.00           O
ATOM   4128  N   LEU X 260      66.842  -9.828  65.748  0.00  0.00           N
ATOM   4129  HN  LEU X 260      67.361  -9.304  65.077  0.00  0.00           H
ATOM   4130  CA  LEU X 260      65.703  -9.026  66.255  0.00  0.00           C
ATOM   4131  HA  LEU X 260      65.595  -9.261  67.304  0.00  0.00           H
ATOM   4132  CB  LEU X 260      66.110  -7.557  66.030  0.00  0.00           C
ATOM   4133  HB1 LEU X 260      66.456  -7.508  64.976  0.00  0.00           H
ATOM   4134  HB2 LEU X 260      65.195  -6.927  66.017  0.00  0.00           H
ATOM   4135  CG  LEU X 260      67.087  -6.912  66.989  0.00  0.00           C
ATOM   4136  HG  LEU X 260      68.076  -7.391  66.831  0.00  0.00           H
ATOM   4137  CD1 LEU X 260      67.175  -5.420  66.599  0.00  0.00           C
ATOM   4138 HD11 LEU X 260      67.582  -5.429  65.565  0.00  0.00           H
ATOM   4139 HD12 LEU X 260      66.178  -4.956  66.756  0.00  0.00           H
ATOM   4140 HD13 LEU X 260      67.945  -4.901  67.208  0.00  0.00           H
ATOM   4141  CD2 LEU X 260      66.732  -7.065  68.452  0.00  0.00           C
ATOM   4142 HD21 LEU X 260      66.068  -6.231  68.764  0.00  0.00           H
ATOM   4143 HD22 LEU X 260      66.177  -8.000  68.681  0.00  0.00           H
ATOM   4144 HD23 LEU X 260      67.652  -7.183  69.064  0.00  0.00           H
ATOM   4145  C   LEU X 260      64.411  -9.537  65.610  0.00  0.00           C
ATOM   4146  O   LEU X 260      63.386  -9.826  66.287  0.00  0.00           O
ATOM   4147  N   SER X 261      64.426  -9.818  64.286  0.00  0.00           N
ATOM   4148  HN  SER X 261      65.233  -9.605  63.741  0.00  0.00           H
ATOM   4149  CA  SER X 261      63.315 -10.494  63.595  0.00  0.00           C
ATOM   4150  HA  SER X 261      62.489  -9.807  63.701  0.00  0.00           H
ATOM   4151  CB  SER X 261      63.553 -10.461  61.990  0.00  0.00           C
ATOM   4152  HB1 SER X 261      64.376 -11.100  61.605  0.00  0.00           H
ATOM   4153  HB2 SER X 261      62.603 -10.859  61.575  0.00  0.00           H
ATOM   4154  OG  SER X 261      63.599  -9.097  61.538  0.00  0.00           O
ATOM   4155  HG1 SER X 261      64.474  -8.774  61.766  0.00  0.00           H
ATOM   4156  C   SER X 261      62.969 -11.829  64.160  0.00  0.00           C
ATOM   4157  O   SER X 261      61.847 -12.066  64.449  0.00  0.00           O
ATOM   4158  N   ASN X 262      63.969 -12.682  64.474  0.00  0.00           N
ATOM   4159  HN  ASN X 262      64.843 -12.673  63.994  0.00  0.00           H
ATOM   4160  CA  ASN X 262      63.606 -13.905  65.304  0.00  0.00           C
ATOM   4161  HA  ASN X 262      62.900 -14.505  64.750  0.00  0.00           H
ATOM   4162  CB  ASN X 262      64.884 -14.809  65.463  0.00  0.00           C
ATOM   4163  HB1 ASN X 262      65.137 -15.264  64.481  0.00  0.00           H
ATOM   4164  HB2 ASN X 262      65.646 -14.086  65.824  0.00  0.00           H
ATOM   4165  CG  ASN X 262      64.857 -15.994  66.366  0.00  0.00           C
ATOM   4166  OD1 ASN X 262      65.601 -16.060  67.363  0.00  0.00           O
ATOM   4167  ND2 ASN X 262      64.073 -17.005  65.919  0.00  0.00           N
ATOM   4168 HD21 ASN X 262      64.035 -17.840  66.469  0.00  0.00           H
ATOM   4169 HD22 ASN X 262      63.542 -16.753  65.111  0.00  0.00           H
ATOM   4170  C   ASN X 262      63.049 -13.604  66.745  0.00  0.00           C
ATOM   4171  O   ASN X 262      62.096 -14.284  67.197  0.00  0.00           O
ATOM   4172  N   ILE X 263      63.525 -12.585  67.487  0.00  0.00           N
ATOM   4173  HN  ILE X 263      64.390 -12.166  67.221  0.00  0.00           H
ATOM   4174  CA  ILE X 263      63.094 -12.216  68.801  0.00  0.00           C
ATOM   4175  HA  ILE X 263      62.954 -13.129  69.362  0.00  0.00           H
ATOM   4176  CB  ILE X 263      64.056 -11.255  69.504  0.00  0.00           C
ATOM   4177  HB  ILE X 263      64.061 -10.280  68.972  0.00  0.00           H
ATOM   4178  CG2 ILE X 263      63.606 -10.966  70.881  0.00  0.00           C
ATOM   4179 HG21 ILE X 263      64.138 -10.143  71.405  0.00  0.00           H
ATOM   4180 HG22 ILE X 263      62.630 -10.444  70.783  0.00  0.00           H
ATOM   4181 HG23 ILE X 263      63.383 -11.836  71.534  0.00  0.00           H
ATOM   4182  CG1 ILE X 263      65.505 -11.821  69.653  0.00  0.00           C
ATOM   4183 HG11 ILE X 263      66.130 -11.637  68.753  0.00  0.00           H
ATOM   4184 HG12 ILE X 263      65.999 -11.235  70.457  0.00  0.00           H
ATOM   4185  CD  ILE X 263      65.650 -13.265  70.101  0.00  0.00           C
ATOM   4186  HD1 ILE X 263      66.706 -13.543  70.308  0.00  0.00           H
ATOM   4187  HD2 ILE X 263      65.141 -13.367  71.083  0.00  0.00           H
ATOM   4188  HD3 ILE X 263      65.152 -14.018  69.453  0.00  0.00           H
ATOM   4189  C   ILE X 263      61.640 -11.736  68.719  0.00  0.00           C
ATOM   4190  O   ILE X 263      60.789 -12.047  69.525  0.00  0.00           O
ATOM   4191  N   TYR X 264      61.351 -10.986  67.664  0.00  0.00           N
ATOM   4192  HN  TYR X 264      62.085 -10.812  67.012  0.00  0.00           H
ATOM   4193  CA  TYR X 264      59.974 -10.571  67.368  0.00  0.00           C
ATOM   4194  HA  TYR X 264      59.542 -10.174  68.274  0.00  0.00           H
ATOM   4195  CB  TYR X 264      59.955  -9.569  66.074  0.00  0.00           C
ATOM   4196  HB1 TYR X 264      60.516  -8.645  66.330  0.00  0.00           H
ATOM   4197  HB2 TYR X 264      60.511 -10.163  65.317  0.00  0.00           H
ATOM   4198  CG  TYR X 264      58.644  -9.027  65.660  0.00  0.00           C
ATOM   4199  CD1 TYR X 264      57.806  -8.462  66.635  0.00  0.00           C
ATOM   4200  HD1 TYR X 264      58.175  -8.365  67.645  0.00  0.00           H
ATOM   4201  CE1 TYR X 264      56.464  -8.003  66.406  0.00  0.00           C
ATOM   4202  HE1 TYR X 264      55.898  -7.493  67.171  0.00  0.00           H
ATOM   4203  CZ  TYR X 264      55.933  -8.207  65.176  0.00  0.00           C
ATOM   4204  OH  TYR X 264      54.645  -7.803  64.917  0.00  0.00           O
ATOM   4205  HH  TYR X 264      54.276  -8.308  64.188  0.00  0.00           H
ATOM   4206  CD2 TYR X 264      58.065  -9.114  64.390  0.00  0.00           C
ATOM   4207  HD2 TYR X 264      58.643  -9.530  63.578  0.00  0.00           H
ATOM   4208  CE2 TYR X 264      56.693  -8.750  64.142  0.00  0.00           C
ATOM   4209  HE2 TYR X 264      56.289  -8.856  63.146  0.00  0.00           H
ATOM   4210  C   TYR X 264      59.095 -11.804  67.098  0.00  0.00           C
ATOM   4211  O   TYR X 264      57.989 -11.921  67.606  0.00  0.00           O
ATOM   4212  N   ALA X 265      59.677 -12.761  66.387  0.00  0.00           N
ATOM   4213  HN  ALA X 265      60.598 -12.581  66.049  0.00  0.00           H
ATOM   4214  CA  ALA X 265      59.037 -13.989  65.924  0.00  0.00           C
ATOM   4215  HA  ALA X 265      58.136 -13.649  65.434  0.00  0.00           H
ATOM   4216  CB  ALA X 265      59.920 -14.707  64.910  0.00  0.00           C
ATOM   4217  HB1 ALA X 265      59.305 -15.418  64.319  0.00  0.00           H
ATOM   4218  HB2 ALA X 265      60.358 -14.024  64.151  0.00  0.00           H
ATOM   4219  HB3 ALA X 265      60.619 -15.407  65.415  0.00  0.00           H
ATOM   4220  C   ALA X 265      58.615 -15.011  67.026  0.00  0.00           C
ATOM   4221  O   ALA X 265      57.540 -15.525  67.045  0.00  0.00           O
ATOM   4222  N   GLN X 266      59.444 -15.197  68.044  0.00  0.00           N
ATOM   4223  HN  GLN X 266      60.361 -14.820  67.934  0.00  0.00           H
ATOM   4224  CA  GLN X 266      59.348 -16.157  69.150  0.00  0.00           C
ATOM   4225  HA  GLN X 266      58.500 -16.806  68.995  0.00  0.00           H
ATOM   4226  CB  GLN X 266      60.627 -16.977  69.371  0.00  0.00           C
ATOM   4227  HB1 GLN X 266      61.525 -16.345  69.545  0.00  0.00           H
ATOM   4228  HB2 GLN X 266      60.461 -17.640  70.247  0.00  0.00           H
ATOM   4229  CG  GLN X 266      60.916 -18.069  68.276  0.00  0.00           C
ATOM   4230  HG1 GLN X 266      61.439 -17.527  67.458  0.00  0.00           H
ATOM   4231  HG2 GLN X 266      61.657 -18.688  68.826  0.00  0.00           H
ATOM   4232  CD  GLN X 266      59.743 -18.790  67.777  0.00  0.00           C
ATOM   4233  OE1 GLN X 266      58.994 -18.282  66.912  0.00  0.00           O
ATOM   4234  NE2 GLN X 266      59.526 -19.945  68.365  0.00  0.00           N
ATOM   4235 HE21 GLN X 266      58.671 -20.367  68.063  0.00  0.00           H
ATOM   4236 HE22 GLN X 266      60.275 -20.464  68.776  0.00  0.00           H
ATOM   4237  C   GLN X 266      59.002 -15.345  70.461  0.00  0.00           C
ATOM   4238  O   GLN X 266      58.801 -15.941  71.511  0.00  0.00           O
ATOM   4239  N   ALA X 267      58.768 -13.989  70.357  0.00  0.00           N
ATOM   4240  HN  ALA X 267      59.030 -13.412  69.588  0.00  0.00           H
ATOM   4241  CA  ALA X 267      57.990 -13.246  71.390  0.00  0.00           C
ATOM   4242  HA  ALA X 267      58.594 -13.394  72.273  0.00  0.00           H
ATOM   4243  CB  ALA X 267      57.844 -11.763  70.977  0.00  0.00           C
ATOM   4244  HB1 ALA X 267      57.273 -11.821  70.026  0.00  0.00           H
ATOM   4245  HB2 ALA X 267      57.300 -11.077  71.660  0.00  0.00           H
ATOM   4246  HB3 ALA X 267      58.837 -11.302  70.785  0.00  0.00           H
ATOM   4247  C   ALA X 267      56.640 -13.844  71.661  0.00  0.00           C
ATOM   4248  O   ALA X 267      55.758 -13.892  70.821  0.00  0.00           O
ATOM   4249  N   LYS X 268      56.407 -14.353  72.833  0.00  0.00           N
ATOM   4250  HN  LYS X 268      57.171 -14.752  73.334  0.00  0.00           H
ATOM   4251  CA  LYS X 268      55.065 -14.745  73.326  0.00  0.00           C
ATOM   4252  HA  LYS X 268      54.484 -14.983  72.448  0.00  0.00           H
ATOM   4253  CB  LYS X 268      55.054 -16.067  74.156  0.00  0.00           C
ATOM   4254  HB1 LYS X 268      55.791 -15.777  74.934  0.00  0.00           H
ATOM   4255  HB2 LYS X 268      54.061 -16.215  74.633  0.00  0.00           H
ATOM   4256  CG  LYS X 268      55.438 -17.385  73.505  0.00  0.00           C
ATOM   4257  HG1 LYS X 268      56.360 -17.257  72.900  0.00  0.00           H
ATOM   4258  HG2 LYS X 268      55.660 -18.210  74.215  0.00  0.00           H
ATOM   4259  CD  LYS X 268      54.236 -17.870  72.606  0.00  0.00           C
ATOM   4260  HD1 LYS X 268      53.780 -17.014  72.064  0.00  0.00           H
ATOM   4261  HD2 LYS X 268      54.569 -18.673  71.914  0.00  0.00           H
ATOM   4262  CE  LYS X 268      53.073 -18.469  73.509  0.00  0.00           C
ATOM   4263  HE1 LYS X 268      53.485 -19.316  74.097  0.00  0.00           H
ATOM   4264  HE2 LYS X 268      52.486 -17.782  74.156  0.00  0.00           H
ATOM   4265  NZ  LYS X 268      52.100 -19.065  72.478  0.00  0.00           N
ATOM   4266  HZ1 LYS X 268      51.571 -18.349  71.940  0.00  0.00           H
ATOM   4267  HZ2 LYS X 268      52.624 -19.650  71.796  0.00  0.00           H
ATOM   4268  HZ3 LYS X 268      51.443 -19.783  72.844  0.00  0.00           H
ATOM   4269  C   LYS X 268      54.438 -13.576  74.064  0.00  0.00           C
ATOM   4270  O   LYS X 268      53.218 -13.309  74.064  0.00  0.00           O
ATOM   4271  N   HSD X 269      55.303 -12.697  74.631  0.00  0.00           N
ATOM   4272  HN  HSD X 269      56.289 -12.839  74.661  0.00  0.00           H
ATOM   4273  CA  HSD X 269      54.903 -11.438  75.340  0.00  0.00           C
ATOM   4274  HA  HSD X 269      53.926 -11.095  75.031  0.00  0.00           H
ATOM   4275  CB  HSD X 269      54.890 -11.594  76.871  0.00  0.00           C
ATOM   4276  HB1 HSD X 269      55.948 -11.664  77.202  0.00  0.00           H
ATOM   4277  HB2 HSD X 269      54.371 -10.757  77.386  0.00  0.00           H
ATOM   4278  ND1 HSD X 269      54.819 -13.860  78.150  0.00  0.00           N
ATOM   4279  HD1 HSD X 269      55.796 -14.071  78.152  0.00  0.00           H
ATOM   4280  CG  HSD X 269      54.223 -12.851  77.392  0.00  0.00           C
ATOM   4281  CE1 HSD X 269      53.818 -14.612  78.599  0.00  0.00           C
ATOM   4282  HE1 HSD X 269      54.005 -15.381  79.349  0.00  0.00           H
ATOM   4283  NE2 HSD X 269      52.686 -14.267  78.116  0.00  0.00           N
ATOM   4284  CD2 HSD X 269      52.942 -13.154  77.312  0.00  0.00           C
ATOM   4285  HD2 HSD X 269      52.090 -12.689  76.830  0.00  0.00           H
ATOM   4286  C   HSD X 269      55.835 -10.205  75.020  0.00  0.00           C
ATOM   4287  O   HSD X 269      57.021 -10.369  75.019  0.00  0.00           O
ATOM   4288  N   HSD X 270      55.155  -9.109  74.670  0.00  0.00           N
ATOM   4289  HN  HSD X 270      54.160  -9.100  74.730  0.00  0.00           H
ATOM   4290  CA  HSD X 270      55.751  -7.793  74.661  0.00  0.00           C
ATOM   4291  HA  HSD X 270      54.923  -7.100  74.694  0.00  0.00           H
ATOM   4292  CB  HSD X 270      56.699  -7.483  75.863  0.00  0.00           C
ATOM   4293  HB1 HSD X 270      57.690  -7.985  75.832  0.00  0.00           H
ATOM   4294  HB2 HSD X 270      57.010  -6.416  75.873  0.00  0.00           H
ATOM   4295  ND1 HSD X 270      54.800  -7.450  77.494  0.00  0.00           N
ATOM   4296  HD1 HSD X 270      54.329  -6.621  77.193  0.00  0.00           H
ATOM   4297  CG  HSD X 270      56.074  -7.801  77.203  0.00  0.00           C
ATOM   4298  CE1 HSD X 270      54.471  -8.139  78.653  0.00  0.00           C
ATOM   4299  HE1 HSD X 270      53.562  -7.991  79.236  0.00  0.00           H
ATOM   4300  NE2 HSD X 270      55.519  -8.774  79.099  0.00  0.00           N
ATOM   4301  CD2 HSD X 270      56.576  -8.558  78.206  0.00  0.00           C
ATOM   4302  HD2 HSD X 270      57.595  -8.902  78.332  0.00  0.00           H
ATOM   4303  C   HSD X 270      56.444  -7.569  73.408  0.00  0.00           C
ATOM   4304  O   HSD X 270      57.634  -7.298  73.314  0.00  0.00           O
ATOM   4305  N   SER X 271      55.740  -7.707  72.303  0.00  0.00           N
ATOM   4306  HN  SER X 271      54.745  -7.720  72.249  0.00  0.00           H
ATOM   4307  CA  SER X 271      56.322  -7.814  70.984  0.00  0.00           C
ATOM   4308  HA  SER X 271      57.079  -8.573  71.118  0.00  0.00           H
ATOM   4309  CB  SER X 271      55.365  -8.471  69.937  0.00  0.00           C
ATOM   4310  HB1 SER X 271      54.603  -7.772  69.529  0.00  0.00           H
ATOM   4311  HB2 SER X 271      55.944  -8.760  69.033  0.00  0.00           H
ATOM   4312  OG  SER X 271      54.617  -9.555  70.570  0.00  0.00           O
ATOM   4313  HG1 SER X 271      54.136  -9.264  71.348  0.00  0.00           H
ATOM   4314  C   SER X 271      56.937  -6.499  70.463  0.00  0.00           C
ATOM   4315  O   SER X 271      57.768  -6.497  69.551  0.00  0.00           O
ATOM   4316  N   LEU X 272      56.607  -5.330  71.099  0.00  0.00           N
ATOM   4317  HN  LEU X 272      56.110  -5.421  71.958  0.00  0.00           H
ATOM   4318  CA  LEU X 272      57.068  -4.011  70.803  0.00  0.00           C
ATOM   4319  HA  LEU X 272      57.016  -3.988  69.725  0.00  0.00           H
ATOM   4320  CB  LEU X 272      56.169  -2.915  71.439  0.00  0.00           C
ATOM   4321  HB1 LEU X 272      55.136  -3.035  71.048  0.00  0.00           H
ATOM   4322  HB2 LEU X 272      56.184  -2.908  72.550  0.00  0.00           H
ATOM   4323  CG  LEU X 272      56.329  -1.405  70.966  0.00  0.00           C
ATOM   4324  HG  LEU X 272      57.341  -1.160  71.352  0.00  0.00           H
ATOM   4325  CD1 LEU X 272      56.404  -1.290  69.443  0.00  0.00           C
ATOM   4326 HD11 LEU X 272      55.544  -1.772  68.930  0.00  0.00           H
ATOM   4327 HD12 LEU X 272      56.350  -0.246  69.068  0.00  0.00           H
ATOM   4328 HD13 LEU X 272      57.258  -1.880  69.048  0.00  0.00           H
ATOM   4329  CD2 LEU X 272      55.178  -0.556  71.583  0.00  0.00           C
ATOM   4330 HD21 LEU X 272      54.210  -0.771  71.082  0.00  0.00           H
ATOM   4331 HD22 LEU X 272      55.051  -0.758  72.668  0.00  0.00           H
ATOM   4332 HD23 LEU X 272      55.234   0.523  71.323  0.00  0.00           H
ATOM   4333  C   LEU X 272      58.620  -3.723  71.008  0.00  0.00           C
ATOM   4334  O   LEU X 272      59.270  -3.200  70.072  0.00  0.00           O
ATOM   4335  N   PRO X 273      59.257  -4.013  72.077  0.00  0.00           N
ATOM   4336  CD  PRO X 273      58.734  -3.904  73.355  0.00  0.00           C
ATOM   4337  HD1 PRO X 273      57.876  -4.596  73.497  0.00  0.00           H
ATOM   4338  HD2 PRO X 273      58.483  -2.904  73.769  0.00  0.00           H
ATOM   4339  CA  PRO X 273      60.736  -4.093  72.162  0.00  0.00           C
ATOM   4340  HA  PRO X 273      61.015  -3.052  72.237  0.00  0.00           H
ATOM   4341  CB  PRO X 273      60.996  -4.833  73.460  0.00  0.00           C
ATOM   4342  HB1 PRO X 273      62.033  -4.658  73.818  0.00  0.00           H
ATOM   4343  HB2 PRO X 273      61.013  -5.935  73.326  0.00  0.00           H
ATOM   4344  CG  PRO X 273      59.844  -4.350  74.348  0.00  0.00           C
ATOM   4345  HG1 PRO X 273      60.374  -3.492  74.816  0.00  0.00           H
ATOM   4346  HG2 PRO X 273      59.524  -5.104  75.098  0.00  0.00           H
ATOM   4347  C   PRO X 273      61.639  -4.388  70.917  0.00  0.00           C
ATOM   4348  O   PRO X 273      62.423  -3.503  70.613  0.00  0.00           O
ATOM   4349  N   PRO X 274      61.674  -5.580  70.277  0.00  0.00           N
ATOM   4350  CD  PRO X 274      61.004  -6.787  70.680  0.00  0.00           C
ATOM   4351  HD1 PRO X 274      59.937  -6.685  70.974  0.00  0.00           H
ATOM   4352  HD2 PRO X 274      61.563  -7.310  71.485  0.00  0.00           H
ATOM   4353  CA  PRO X 274      62.619  -5.855  69.189  0.00  0.00           C
ATOM   4354  HA  PRO X 274      63.636  -5.788  69.545  0.00  0.00           H
ATOM   4355  CB  PRO X 274      62.322  -7.297  68.838  0.00  0.00           C
ATOM   4356  HB1 PRO X 274      63.030  -7.999  69.327  0.00  0.00           H
ATOM   4357  HB2 PRO X 274      62.444  -7.553  67.764  0.00  0.00           H
ATOM   4358  CG  PRO X 274      60.961  -7.556  69.349  0.00  0.00           C
ATOM   4359  HG1 PRO X 274      60.737  -8.629  69.533  0.00  0.00           H
ATOM   4360  HG2 PRO X 274      60.106  -7.259  68.705  0.00  0.00           H
ATOM   4361  C   PRO X 274      62.385  -4.843  68.034  0.00  0.00           C
ATOM   4362  O   PRO X 274      63.358  -4.213  67.544  0.00  0.00           O
ATOM   4363  N   VAL X 275      61.131  -4.635  67.621  0.00  0.00           N
ATOM   4364  HN  VAL X 275      60.428  -5.130  68.125  0.00  0.00           H
ATOM   4365  CA  VAL X 275      60.622  -3.687  66.603  0.00  0.00           C
ATOM   4366  HA  VAL X 275      61.054  -3.947  65.647  0.00  0.00           H
ATOM   4367  CB  VAL X 275      59.079  -3.835  66.546  0.00  0.00           C
ATOM   4368  HB  VAL X 275      58.709  -4.097  67.561  0.00  0.00           H
ATOM   4369  CG1 VAL X 275      58.356  -2.559  66.069  0.00  0.00           C
ATOM   4370 HG11 VAL X 275      58.670  -1.634  66.599  0.00  0.00           H
ATOM   4371 HG12 VAL X 275      58.491  -2.329  64.990  0.00  0.00           H
ATOM   4372 HG13 VAL X 275      57.258  -2.698  66.167  0.00  0.00           H
ATOM   4373  CG2 VAL X 275      58.854  -4.891  65.473  0.00  0.00           C
ATOM   4374 HG21 VAL X 275      59.103  -4.508  64.460  0.00  0.00           H
ATOM   4375 HG22 VAL X 275      59.418  -5.828  65.670  0.00  0.00           H
ATOM   4376 HG23 VAL X 275      57.828  -5.310  65.392  0.00  0.00           H
ATOM   4377  C   VAL X 275      61.065  -2.225  66.847  0.00  0.00           C
ATOM   4378  O   VAL X 275      61.459  -1.492  65.937  0.00  0.00           O
ATOM   4379  N   SER X 276      60.964  -1.778  68.099  0.00  0.00           N
ATOM   4380  HN  SER X 276      60.453  -2.339  68.746  0.00  0.00           H
ATOM   4381  CA  SER X 276      61.481  -0.548  68.512  0.00  0.00           C
ATOM   4382  HA  SER X 276      61.026   0.305  68.032  0.00  0.00           H
ATOM   4383  CB  SER X 276      61.294  -0.251  70.048  0.00  0.00           C
ATOM   4384  HB1 SER X 276      61.897  -0.953  70.663  0.00  0.00           H
ATOM   4385  HB2 SER X 276      61.526   0.826  70.192  0.00  0.00           H
ATOM   4386  OG  SER X 276      59.934  -0.500  70.388  0.00  0.00           O
ATOM   4387  HG1 SER X 276      59.869  -1.454  70.306  0.00  0.00           H
ATOM   4388  C   SER X 276      63.021  -0.387  68.173  0.00  0.00           C
ATOM   4389  O   SER X 276      63.368   0.707  67.683  0.00  0.00           O
ATOM   4390  N   LEU X 277      63.896  -1.380  68.451  0.00  0.00           N
ATOM   4391  HN  LEU X 277      63.547  -2.174  68.942  0.00  0.00           H
ATOM   4392  CA  LEU X 277      65.342  -1.374  68.260  0.00  0.00           C
ATOM   4393  HA  LEU X 277      65.793  -0.474  68.650  0.00  0.00           H
ATOM   4394  CB  LEU X 277      65.870  -2.517  69.088  0.00  0.00           C
ATOM   4395  HB1 LEU X 277      65.200  -2.663  69.961  0.00  0.00           H
ATOM   4396  HB2 LEU X 277      65.720  -3.429  68.472  0.00  0.00           H
ATOM   4397  CG  LEU X 277      67.258  -2.410  69.756  0.00  0.00           C
ATOM   4398  HG  LEU X 277      67.141  -1.577  70.482  0.00  0.00           H
ATOM   4399  CD1 LEU X 277      67.536  -3.607  70.632  0.00  0.00           C
ATOM   4400 HD11 LEU X 277      68.463  -3.451  71.225  0.00  0.00           H
ATOM   4401 HD12 LEU X 277      66.820  -3.766  71.467  0.00  0.00           H
ATOM   4402 HD13 LEU X 277      67.475  -4.640  70.228  0.00  0.00           H
ATOM   4403  CD2 LEU X 277      68.425  -2.060  68.718  0.00  0.00           C
ATOM   4404 HD21 LEU X 277      68.672  -2.890  68.023  0.00  0.00           H
ATOM   4405 HD22 LEU X 277      68.283  -1.156  68.089  0.00  0.00           H
ATOM   4406 HD23 LEU X 277      69.319  -1.800  69.324  0.00  0.00           H
ATOM   4407  C   LEU X 277      65.666  -1.546  66.766  0.00  0.00           C
ATOM   4408  O   LEU X 277      66.553  -0.900  66.244  0.00  0.00           O
ATOM   4409  N   GLN X 278      64.829  -2.316  66.042  0.00  0.00           N
ATOM   4410  HN  GLN X 278      64.141  -2.741  66.624  0.00  0.00           H
ATOM   4411  CA  GLN X 278      64.823  -2.360  64.632  0.00  0.00           C
ATOM   4412  HA  GLN X 278      65.790  -2.614  64.223  0.00  0.00           H
ATOM   4413  CB  GLN X 278      63.747  -3.349  64.150  0.00  0.00           C
ATOM   4414  HB1 GLN X 278      62.895  -3.153  64.835  0.00  0.00           H
ATOM   4415  HB2 GLN X 278      63.516  -3.013  63.117  0.00  0.00           H
ATOM   4416  CG  GLN X 278      64.069  -4.862  64.236  0.00  0.00           C
ATOM   4417  HG1 GLN X 278      65.003  -5.168  63.718  0.00  0.00           H
ATOM   4418  HG2 GLN X 278      64.209  -5.046  65.322  0.00  0.00           H
ATOM   4419  CD  GLN X 278      62.984  -5.785  63.741  0.00  0.00           C
ATOM   4420  OE1 GLN X 278      62.044  -6.156  64.509  0.00  0.00           O
ATOM   4421  NE2 GLN X 278      63.127  -6.243  62.485  0.00  0.00           N
ATOM   4422 HE21 GLN X 278      62.348  -6.785  62.170  0.00  0.00           H
ATOM   4423 HE22 GLN X 278      63.687  -5.656  61.900  0.00  0.00           H
ATOM   4424  C   GLN X 278      64.582  -0.966  63.944  0.00  0.00           C
ATOM   4425  O   GLN X 278      65.275  -0.658  62.968  0.00  0.00           O
ATOM   4426  N   GLY X 279      63.679  -0.168  64.501  0.00  0.00           N
ATOM   4427  HN  GLY X 279      63.129  -0.490  65.267  0.00  0.00           H
ATOM   4428  CA  GLY X 279      63.450   1.219  64.101  0.00  0.00           C
ATOM   4429  HA1 GLY X 279      62.688   1.617  64.755  0.00  0.00           H
ATOM   4430  HA2 GLY X 279      63.176   1.302  63.059  0.00  0.00           H
ATOM   4431  C   GLY X 279      64.702   2.106  64.242  0.00  0.00           C
ATOM   4432  O   GLY X 279      65.058   2.843  63.339  0.00  0.00           O
ATOM   4433  N   GLN X 280      65.493   1.953  65.329  0.00  0.00           N
ATOM   4434  HN  GLN X 280      65.296   1.249  66.007  0.00  0.00           H
ATOM   4435  CA  GLN X 280      66.841   2.612  65.409  0.00  0.00           C
ATOM   4436  HA  GLN X 280      66.705   3.682  65.354  0.00  0.00           H
ATOM   4437  CB  GLN X 280      67.472   2.390  66.821  0.00  0.00           C
ATOM   4438  HB1 GLN X 280      68.112   1.485  66.758  0.00  0.00           H
ATOM   4439  HB2 GLN X 280      68.307   3.106  66.977  0.00  0.00           H
ATOM   4440  CG  GLN X 280      66.681   2.434  68.140  0.00  0.00           C
ATOM   4441  HG1 GLN X 280      65.913   1.648  67.978  0.00  0.00           H
ATOM   4442  HG2 GLN X 280      67.339   2.196  69.003  0.00  0.00           H
ATOM   4443  CD  GLN X 280      65.983   3.774  68.320  0.00  0.00           C
ATOM   4444  OE1 GLN X 280      65.144   4.253  67.538  0.00  0.00           O
ATOM   4445  NE2 GLN X 280      66.363   4.436  69.476  0.00  0.00           N
ATOM   4446 HE21 GLN X 280      65.802   5.123  69.938  0.00  0.00           H
ATOM   4447 HE22 GLN X 280      66.991   3.949  70.084  0.00  0.00           H
ATOM   4448  C   GLN X 280      67.860   2.169  64.288  0.00  0.00           C
ATOM   4449  O   GLN X 280      68.818   2.882  64.038  0.00  0.00           O
ATOM   4450  N   LEU X 281      67.661   0.989  63.739  0.00  0.00           N
ATOM   4451  HN  LEU X 281      66.876   0.468  64.066  0.00  0.00           H
ATOM   4452  CA  LEU X 281      68.515   0.597  62.593  0.00  0.00           C
ATOM   4453  HA  LEU X 281      69.505   0.999  62.747  0.00  0.00           H
ATOM   4454  CB  LEU X 281      68.656  -0.936  62.406  0.00  0.00           C
ATOM   4455  HB1 LEU X 281      67.590  -1.237  62.317  0.00  0.00           H
ATOM   4456  HB2 LEU X 281      69.231  -1.320  61.537  0.00  0.00           H
ATOM   4457  CG  LEU X 281      69.277  -1.678  63.560  0.00  0.00           C
ATOM   4458  HG  LEU X 281      68.566  -1.622  64.411  0.00  0.00           H
ATOM   4459  CD1 LEU X 281      69.455  -3.186  63.318  0.00  0.00           C
ATOM   4460 HD11 LEU X 281      68.463  -3.649  63.505  0.00  0.00           H
ATOM   4461 HD12 LEU X 281      69.778  -3.441  62.286  0.00  0.00           H
ATOM   4462 HD13 LEU X 281      70.167  -3.583  64.073  0.00  0.00           H
ATOM   4463  CD2 LEU X 281      70.650  -1.127  63.937  0.00  0.00           C
ATOM   4464 HD21 LEU X 281      71.336  -1.711  64.588  0.00  0.00           H
ATOM   4465 HD22 LEU X 281      71.312  -0.846  63.091  0.00  0.00           H
ATOM   4466 HD23 LEU X 281      70.437  -0.226  64.550  0.00  0.00           H
ATOM   4467  C   LEU X 281      68.012   1.257  61.357  0.00  0.00           C
ATOM   4468  O   LEU X 281      68.853   1.622  60.528  0.00  0.00           O
ATOM   4469  N   LEU X 282      66.660   1.371  61.224  0.00  0.00           N
ATOM   4470  HN  LEU X 282      66.040   0.977  61.898  0.00  0.00           H
ATOM   4471  CA  LEU X 282      66.104   2.184  60.122  0.00  0.00           C
ATOM   4472  HA  LEU X 282      66.542   1.838  59.197  0.00  0.00           H
ATOM   4473  CB  LEU X 282      64.556   2.293  60.018  0.00  0.00           C
ATOM   4474  HB1 LEU X 282      64.062   2.858  60.837  0.00  0.00           H
ATOM   4475  HB2 LEU X 282      64.237   2.847  59.109  0.00  0.00           H
ATOM   4476  CG  LEU X 282      63.941   0.890  60.163  0.00  0.00           C
ATOM   4477  HG  LEU X 282      64.166   0.501  61.179  0.00  0.00           H
ATOM   4478  CD1 LEU X 282      62.374   1.071  60.100  0.00  0.00           C
ATOM   4479 HD11 LEU X 282      61.851   0.169  60.482  0.00  0.00           H
ATOM   4480 HD12 LEU X 282      62.118   1.930  60.757  0.00  0.00           H
ATOM   4481 HD13 LEU X 282      62.057   1.282  59.057  0.00  0.00           H
ATOM   4482  CD2 LEU X 282      64.383  -0.273  59.297  0.00  0.00           C
ATOM   4483 HD21 LEU X 282      65.192  -0.818  59.829  0.00  0.00           H
ATOM   4484 HD22 LEU X 282      63.535  -0.954  59.069  0.00  0.00           H
ATOM   4485 HD23 LEU X 282      64.752   0.213  58.368  0.00  0.00           H
ATOM   4486  C   LEU X 282      66.570   3.627  60.244  0.00  0.00           C
ATOM   4487  O   LEU X 282      66.853   4.385  59.308  0.00  0.00           O
ATOM   4488  N   TRP X 283      66.735   4.045  61.505  0.00  0.00           N
ATOM   4489  HN  TRP X 283      66.382   3.416  62.193  0.00  0.00           H
ATOM   4490  CA  TRP X 283      67.150   5.419  61.861  0.00  0.00           C
ATOM   4491  HA  TRP X 283      66.427   6.026  61.338  0.00  0.00           H
ATOM   4492  CB  TRP X 283      66.872   5.789  63.458  0.00  0.00           C
ATOM   4493  HB1 TRP X 283      65.816   5.477  63.606  0.00  0.00           H
ATOM   4494  HB2 TRP X 283      67.507   5.112  64.067  0.00  0.00           H
ATOM   4495  CG  TRP X 283      67.014   7.263  63.842  0.00  0.00           C
ATOM   4496  CD1 TRP X 283      67.138   8.316  62.989  0.00  0.00           C
ATOM   4497  HD1 TRP X 283      67.309   8.293  61.923  0.00  0.00           H
ATOM   4498  NE1 TRP X 283      67.182   9.482  63.704  0.00  0.00           N
ATOM   4499  HE1 TRP X 283      66.994  10.410  63.467  0.00  0.00           H
ATOM   4500  CE2 TRP X 283      66.992   9.224  65.000  0.00  0.00           C
ATOM   4501  CD2 TRP X 283      66.906   7.877  65.190  0.00  0.00           C
ATOM   4502  CE3 TRP X 283      66.856   7.307  66.477  0.00  0.00           C
ATOM   4503  HE3 TRP X 283      66.815   6.252  66.702  0.00  0.00           H
ATOM   4504  CZ3 TRP X 283      66.869   8.218  67.576  0.00  0.00           C
ATOM   4505  HZ3 TRP X 283      66.927   7.768  68.556  0.00  0.00           H
ATOM   4506  CZ2 TRP X 283      67.006  10.105  66.036  0.00  0.00           C
ATOM   4507  HZ2 TRP X 283      67.061  11.171  65.873  0.00  0.00           H
ATOM   4508  CH2 TRP X 283      67.011   9.581  67.380  0.00  0.00           C
ATOM   4509  HH2 TRP X 283      67.148  10.309  68.166  0.00  0.00           H
ATOM   4510  C   TRP X 283      68.549   5.696  61.446  0.00  0.00           C
ATOM   4511  O   TRP X 283      68.912   6.783  61.014  0.00  0.00           O
ATOM   4512  N   ARG X 284      69.481   4.674  61.633  0.00  0.00           N
ATOM   4513  HN  ARG X 284      69.158   3.933  62.217  0.00  0.00           H
ATOM   4514  CA  ARG X 284      70.808   4.744  60.976  0.00  0.00           C
ATOM   4515  HA  ARG X 284      71.348   5.533  61.479  0.00  0.00           H
ATOM   4516  CB  ARG X 284      71.682   3.505  61.386  0.00  0.00           C
ATOM   4517  HB1 ARG X 284      71.846   3.548  62.484  0.00  0.00           H
ATOM   4518  HB2 ARG X 284      71.037   2.655  61.075  0.00  0.00           H
ATOM   4519  CG  ARG X 284      73.074   3.387  60.721  0.00  0.00           C
ATOM   4520  HG1 ARG X 284      73.626   4.352  60.728  0.00  0.00           H
ATOM   4521  HG2 ARG X 284      73.620   2.756  61.454  0.00  0.00           H
ATOM   4522  CD  ARG X 284      73.294   2.881  59.261  0.00  0.00           C
ATOM   4523  HD1 ARG X 284      72.715   1.959  59.043  0.00  0.00           H
ATOM   4524  HD2 ARG X 284      72.879   3.651  58.575  0.00  0.00           H
ATOM   4525  NE  ARG X 284      74.739   2.749  59.003  0.00  0.00           N
ATOM   4526  HE  ARG X 284      75.417   2.757  59.738  0.00  0.00           H
ATOM   4527  CZ  ARG X 284      75.266   2.270  57.887  0.00  0.00           C
ATOM   4528  NH1 ARG X 284      74.599   2.124  56.725  0.00  0.00           N
ATOM   4529 HH11 ARG X 284      74.994   1.475  56.074  0.00  0.00           H
ATOM   4530 HH12 ARG X 284      73.602   2.179  56.780  0.00  0.00           H
ATOM   4531  NH2 ARG X 284      76.523   1.918  57.941  0.00  0.00           N
ATOM   4532 HH21 ARG X 284      76.851   1.771  57.008  0.00  0.00           H
ATOM   4533 HH22 ARG X 284      77.095   2.508  58.512  0.00  0.00           H
ATOM   4534  C   ARG X 284      70.791   4.875  59.486  0.00  0.00           C
ATOM   4535  O   ARG X 284      71.524   5.655  58.830  0.00  0.00           O
ATOM   4536  N   GLU X 285      69.917   4.156  58.825  0.00  0.00           N
ATOM   4537  HN  GLU X 285      69.228   3.616  59.301  0.00  0.00           H
ATOM   4538  CA  GLU X 285      69.907   4.209  57.358  0.00  0.00           C
ATOM   4539  HA  GLU X 285      70.900   4.038  56.970  0.00  0.00           H
ATOM   4540  CB  GLU X 285      69.065   3.112  56.800  0.00  0.00           C
ATOM   4541  HB1 GLU X 285      68.060   3.075  57.271  0.00  0.00           H
ATOM   4542  HB2 GLU X 285      69.048   3.077  55.690  0.00  0.00           H
ATOM   4543  CG  GLU X 285      69.642   1.720  57.094  0.00  0.00           C
ATOM   4544  HG1 GLU X 285      69.804   1.526  58.176  0.00  0.00           H
ATOM   4545  HG2 GLU X 285      68.864   1.016  56.729  0.00  0.00           H
ATOM   4546  CD  GLU X 285      70.895   1.423  56.312  0.00  0.00           C
ATOM   4547  OE1 GLU X 285      71.984   1.828  56.746  0.00  0.00           O
ATOM   4548  OE2 GLU X 285      70.798   0.883  55.184  0.00  0.00           O
ATOM   4549  C   GLU X 285      69.483   5.462  56.742  0.00  0.00           C
ATOM   4550  O   GLU X 285      70.009   5.916  55.764  0.00  0.00           O
ATOM   4551  N   PHE X 286      68.557   6.176  57.408  0.00  0.00           N
ATOM   4552  HN  PHE X 286      68.195   5.857  58.281  0.00  0.00           H
ATOM   4553  CA  PHE X 286      68.145   7.472  56.993  0.00  0.00           C
ATOM   4554  HA  PHE X 286      67.628   7.330  56.055  0.00  0.00           H
ATOM   4555  CB  PHE X 286      67.173   8.129  57.971  0.00  0.00           C
ATOM   4556  HB1 PHE X 286      66.217   7.569  58.051  0.00  0.00           H
ATOM   4557  HB2 PHE X 286      67.687   8.051  58.953  0.00  0.00           H
ATOM   4558  CG  PHE X 286      66.804   9.580  57.738  0.00  0.00           C
ATOM   4559  CD1 PHE X 286      66.055   9.813  56.592  0.00  0.00           C
ATOM   4560  HD1 PHE X 286      65.762   9.054  55.881  0.00  0.00           H
ATOM   4561  CE1 PHE X 286      65.567  11.091  56.337  0.00  0.00           C
ATOM   4562  HE1 PHE X 286      65.004  11.384  55.463  0.00  0.00           H
ATOM   4563  CZ  PHE X 286      65.823  12.183  57.241  0.00  0.00           C
ATOM   4564  HZ  PHE X 286      65.555  13.188  56.951  0.00  0.00           H
ATOM   4565  CD2 PHE X 286      67.024  10.601  58.638  0.00  0.00           C
ATOM   4566  HD2 PHE X 286      67.503  10.367  59.578  0.00  0.00           H
ATOM   4567  CE2 PHE X 286      66.651  11.920  58.361  0.00  0.00           C
ATOM   4568  HE2 PHE X 286      66.808  12.704  59.086  0.00  0.00           H
ATOM   4569  C   PHE X 286      69.281   8.476  56.791  0.00  0.00           C
ATOM   4570  O   PHE X 286      69.374   9.097  55.757  0.00  0.00           O
ATOM   4571  N   PHE X 287      70.160   8.580  57.792  0.00  0.00           N
ATOM   4572  HN  PHE X 287      69.901   8.299  58.712  0.00  0.00           H
ATOM   4573  CA  PHE X 287      71.331   9.386  57.694  0.00  0.00           C
ATOM   4574  HA  PHE X 287      71.016  10.383  57.426  0.00  0.00           H
ATOM   4575  CB  PHE X 287      71.991   9.240  59.132  0.00  0.00           C
ATOM   4576  HB1 PHE X 287      72.211   8.204  59.464  0.00  0.00           H
ATOM   4577  HB2 PHE X 287      72.981   9.745  59.136  0.00  0.00           H
ATOM   4578  CG  PHE X 287      71.205   9.960  60.184  0.00  0.00           C
ATOM   4579  CD1 PHE X 287      70.847  11.347  60.075  0.00  0.00           C
ATOM   4580  HD1 PHE X 287      71.066  11.809  59.124  0.00  0.00           H
ATOM   4581  CE1 PHE X 287      70.086  11.994  61.028  0.00  0.00           C
ATOM   4582  HE1 PHE X 287      69.829  13.034  60.887  0.00  0.00           H
ATOM   4583  CZ  PHE X 287      69.721  11.371  62.212  0.00  0.00           C
ATOM   4584  HZ  PHE X 287      69.299  11.897  63.055  0.00  0.00           H
ATOM   4585  CD2 PHE X 287      71.041   9.428  61.479  0.00  0.00           C
ATOM   4586  HD2 PHE X 287      71.493   8.482  61.737  0.00  0.00           H
ATOM   4587  CE2 PHE X 287      70.251  10.128  62.459  0.00  0.00           C
ATOM   4588  HE2 PHE X 287      70.139   9.694  63.442  0.00  0.00           H
ATOM   4589  C   PHE X 287      72.359   8.951  56.638  0.00  0.00           C
ATOM   4590  O   PHE X 287      72.763   9.760  55.862  0.00  0.00           O
ATOM   4591  N   TYR X 288      72.676   7.645  56.571  0.00  0.00           N
ATOM   4592  HN  TYR X 288      72.261   6.965  57.171  0.00  0.00           H
ATOM   4593  CA  TYR X 288      73.605   7.071  55.613  0.00  0.00           C
ATOM   4594  HA  TYR X 288      74.561   7.520  55.836  0.00  0.00           H
ATOM   4595  CB  TYR X 288      73.741   5.546  55.935  0.00  0.00           C
ATOM   4596  HB1 TYR X 288      74.067   5.313  56.972  0.00  0.00           H
ATOM   4597  HB2 TYR X 288      72.714   5.137  55.826  0.00  0.00           H
ATOM   4598  CG  TYR X 288      74.664   4.737  55.007  0.00  0.00           C
ATOM   4599  CD1 TYR X 288      76.081   4.760  55.277  0.00  0.00           C
ATOM   4600  HD1 TYR X 288      76.372   5.291  56.171  0.00  0.00           H
ATOM   4601  CE1 TYR X 288      76.959   3.894  54.507  0.00  0.00           C
ATOM   4602  HE1 TYR X 288      78.023   3.853  54.690  0.00  0.00           H
ATOM   4603  CZ  TYR X 288      76.458   3.233  53.399  0.00  0.00           C
ATOM   4604  OH  TYR X 288      77.316   2.678  52.472  0.00  0.00           O
ATOM   4605  HH  TYR X 288      78.219   2.880  52.731  0.00  0.00           H
ATOM   4606  CD2 TYR X 288      74.229   3.906  54.004  0.00  0.00           C
ATOM   4607  HD2 TYR X 288      73.189   3.881  53.716  0.00  0.00           H
ATOM   4608  CE2 TYR X 288      75.003   3.205  53.138  0.00  0.00           C
ATOM   4609  HE2 TYR X 288      74.676   2.768  52.206  0.00  0.00           H
ATOM   4610  C   TYR X 288      73.096   7.268  54.169  0.00  0.00           C
ATOM   4611  O   TYR X 288      73.859   7.471  53.232  0.00  0.00           O
ATOM   4612  N   THR X 289      71.764   7.128  53.970  0.00  0.00           N
ATOM   4613  HN  THR X 289      71.232   6.848  54.766  0.00  0.00           H
ATOM   4614  CA  THR X 289      71.105   7.291  52.632  0.00  0.00           C
ATOM   4615  HA  THR X 289      71.613   6.640  51.936  0.00  0.00           H
ATOM   4616  CB  THR X 289      69.674   6.976  52.602  0.00  0.00           C
ATOM   4617  HB  THR X 289      69.155   7.627  53.338  0.00  0.00           H
ATOM   4618  OG1 THR X 289      69.348   5.630  52.998  0.00  0.00           O
ATOM   4619  HG1 THR X 289      69.472   5.648  53.950  0.00  0.00           H
ATOM   4620  CG2 THR X 289      69.058   7.079  51.175  0.00  0.00           C
ATOM   4621 HG21 THR X 289      69.492   6.363  50.444  0.00  0.00           H
ATOM   4622 HG22 THR X 289      67.976   6.833  51.221  0.00  0.00           H
ATOM   4623 HG23 THR X 289      69.115   8.118  50.786  0.00  0.00           H
ATOM   4624  C   THR X 289      71.199   8.675  52.110  0.00  0.00           C
ATOM   4625  O   THR X 289      71.533   8.927  50.910  0.00  0.00           O
ATOM   4626  N   VAL X 290      70.953   9.666  53.023  0.00  0.00           N
ATOM   4627  HN  VAL X 290      70.623   9.457  53.940  0.00  0.00           H
ATOM   4628  CA  VAL X 290      71.276  11.075  52.645  0.00  0.00           C
ATOM   4629  HA  VAL X 290      70.847  11.236  51.667  0.00  0.00           H
ATOM   4630  CB  VAL X 290      70.685  12.213  53.651  0.00  0.00           C
ATOM   4631  HB  VAL X 290      71.266  12.133  54.594  0.00  0.00           H
ATOM   4632  CG1 VAL X 290      70.893  13.587  52.999  0.00  0.00           C
ATOM   4633 HG11 VAL X 290      71.927  13.991  52.969  0.00  0.00           H
ATOM   4634 HG12 VAL X 290      70.636  13.593  51.918  0.00  0.00           H
ATOM   4635 HG13 VAL X 290      70.261  14.339  53.518  0.00  0.00           H
ATOM   4636  CG2 VAL X 290      69.199  11.962  53.858  0.00  0.00           C
ATOM   4637 HG21 VAL X 290      68.649  12.926  53.915  0.00  0.00           H
ATOM   4638 HG22 VAL X 290      68.836  11.400  52.971  0.00  0.00           H
ATOM   4639 HG23 VAL X 290      69.186  11.439  54.838  0.00  0.00           H
ATOM   4640  C   VAL X 290      72.762  11.295  52.406  0.00  0.00           C
ATOM   4641  O   VAL X 290      73.141  11.807  51.414  0.00  0.00           O
ATOM   4642  N   ALA X 291      73.648  10.865  53.275  0.00  0.00           N
ATOM   4643  HN  ALA X 291      73.400  10.536  54.182  0.00  0.00           H
ATOM   4644  CA  ALA X 291      75.088  10.943  53.104  0.00  0.00           C
ATOM   4645  HA  ALA X 291      75.195  12.016  53.045  0.00  0.00           H
ATOM   4646  CB  ALA X 291      75.706  10.359  54.379  0.00  0.00           C
ATOM   4647  HB1 ALA X 291      76.585  11.003  54.601  0.00  0.00           H
ATOM   4648  HB2 ALA X 291      75.164  10.366  55.349  0.00  0.00           H
ATOM   4649  HB3 ALA X 291      75.990   9.287  54.326  0.00  0.00           H
ATOM   4650  C   ALA X 291      75.606  10.336  51.781  0.00  0.00           C
ATOM   4651  O   ALA X 291      76.382  11.000  51.081  0.00  0.00           O
ATOM   4652  N   SER X 292      75.139   9.094  51.504  0.00  0.00           N
ATOM   4653  HN  SER X 292      74.481   8.613  52.079  0.00  0.00           H
ATOM   4654  CA  SER X 292      75.474   8.433  50.271  0.00  0.00           C
ATOM   4655  HA  SER X 292      76.545   8.384  50.146  0.00  0.00           H
ATOM   4656  CB  SER X 292      74.741   7.024  50.227  0.00  0.00           C
ATOM   4657  HB1 SER X 292      73.646   7.124  50.387  0.00  0.00           H
ATOM   4658  HB2 SER X 292      74.875   6.627  49.197  0.00  0.00           H
ATOM   4659  OG  SER X 292      75.358   6.059  51.084  0.00  0.00           O
ATOM   4660  HG1 SER X 292      75.356   6.486  51.944  0.00  0.00           H
ATOM   4661  C   SER X 292      75.185   9.167  48.972  0.00  0.00           C
ATOM   4662  O   SER X 292      75.909   8.967  48.073  0.00  0.00           O
ATOM   4663  N   ALA X 293      74.144   9.965  48.859  0.00  0.00           N
ATOM   4664  HN  ALA X 293      73.581  10.091  49.672  0.00  0.00           H
ATOM   4665  CA  ALA X 293      73.795  10.782  47.717  0.00  0.00           C
ATOM   4666  HA  ALA X 293      74.318  10.453  46.831  0.00  0.00           H
ATOM   4667  CB  ALA X 293      72.287  10.657  47.547  0.00  0.00           C
ATOM   4668  HB1 ALA X 293      71.803  11.209  46.713  0.00  0.00           H
ATOM   4669  HB2 ALA X 293      72.257   9.585  47.257  0.00  0.00           H
ATOM   4670  HB3 ALA X 293      71.639  10.937  48.405  0.00  0.00           H
ATOM   4671  C   ALA X 293      74.205  12.213  47.855  0.00  0.00           C
ATOM   4672  O   ALA X 293      74.069  12.980  46.967  0.00  0.00           O
ATOM   4673  N   THR X 294      74.770  12.665  49.022  0.00  0.00           N
ATOM   4674  HN  THR X 294      75.019  12.074  49.785  0.00  0.00           H
ATOM   4675  CA  THR X 294      75.209  13.995  49.348  0.00  0.00           C
ATOM   4676  HA  THR X 294      75.000  14.576  48.462  0.00  0.00           H
ATOM   4677  CB  THR X 294      74.406  14.555  50.547  0.00  0.00           C
ATOM   4678  HB  THR X 294      74.604  13.908  51.429  0.00  0.00           H
ATOM   4679  OG1 THR X 294      73.067  14.458  50.164  0.00  0.00           O
ATOM   4680  HG1 THR X 294      72.951  13.518  50.009  0.00  0.00           H
ATOM   4681  CG2 THR X 294      74.812  16.047  50.828  0.00  0.00           C
ATOM   4682 HG21 THR X 294      75.786  16.295  51.302  0.00  0.00           H
ATOM   4683 HG22 THR X 294      74.699  16.565  49.852  0.00  0.00           H
ATOM   4684 HG23 THR X 294      74.078  16.465  51.550  0.00  0.00           H
ATOM   4685  C   THR X 294      76.682  14.025  49.716  0.00  0.00           C
ATOM   4686  O   THR X 294      76.960  13.647  50.827  0.00  0.00           O
ATOM   4687  N   PRO X 295      77.646  14.507  48.859  0.00  0.00           N
ATOM   4688  CD  PRO X 295      77.542  14.436  47.417  0.00  0.00           C
ATOM   4689  HD1 PRO X 295      77.066  15.341  46.982  0.00  0.00           H
ATOM   4690  HD2 PRO X 295      76.903  13.565  47.157  0.00  0.00           H
ATOM   4691  CA  PRO X 295      78.938  14.982  49.333  0.00  0.00           C
ATOM   4692  HA  PRO X 295      79.460  14.227  49.902  0.00  0.00           H
ATOM   4693  CB  PRO X 295      79.831  15.118  48.036  0.00  0.00           C
ATOM   4694  HB1 PRO X 295      80.870  14.734  48.122  0.00  0.00           H
ATOM   4695  HB2 PRO X 295      79.814  16.185  47.726  0.00  0.00           H
ATOM   4696  CG  PRO X 295      79.012  14.338  46.996  0.00  0.00           C
ATOM   4697  HG1 PRO X 295      79.271  13.258  47.049  0.00  0.00           H
ATOM   4698  HG2 PRO X 295      79.209  14.647  45.947  0.00  0.00           H
ATOM   4699  C   PRO X 295      79.052  16.187  50.254  0.00  0.00           C
ATOM   4700  O   PRO X 295      78.139  17.042  50.199  0.00  0.00           O
ATOM   4701  N   ASN X 296      80.069  16.174  51.175  0.00  0.00           N
ATOM   4702  HN  ASN X 296      80.738  15.443  51.288  0.00  0.00           H
ATOM   4703  CA  ASN X 296      80.387  17.371  52.012  0.00  0.00           C
ATOM   4704  HA  ASN X 296      81.411  17.310  52.349  0.00  0.00           H
ATOM   4705  CB  ASN X 296      80.183  18.809  51.363  0.00  0.00           C
ATOM   4706  HB1 ASN X 296      79.109  18.998  51.149  0.00  0.00           H
ATOM   4707  HB2 ASN X 296      80.509  19.637  52.029  0.00  0.00           H
ATOM   4708  CG  ASN X 296      81.016  19.019  50.057  0.00  0.00           C
ATOM   4709  OD1 ASN X 296      81.839  18.217  49.632  0.00  0.00           O
ATOM   4710  ND2 ASN X 296      80.711  20.218  49.491  0.00  0.00           N
ATOM   4711 HD21 ASN X 296      79.882  20.685  49.799  0.00  0.00           H
ATOM   4712 HD22 ASN X 296      81.229  20.370  48.649  0.00  0.00           H
ATOM   4713  C   ASN X 296      79.524  17.377  53.268  0.00  0.00           C
ATOM   4714  O   ASN X 296      79.278  18.454  53.774  0.00  0.00           O
ATOM   4715  N   PHE X 297      79.047  16.227  53.780  0.00  0.00           N
ATOM   4716  HN  PHE X 297      79.261  15.297  53.489  0.00  0.00           H
ATOM   4717  CA  PHE X 297      77.980  16.231  54.776  0.00  0.00           C
ATOM   4718  HA  PHE X 297      77.174  16.745  54.275  0.00  0.00           H
ATOM   4719  CB  PHE X 297      77.636  14.694  54.874  0.00  0.00           C
ATOM   4720  HB1 PHE X 297      77.659  14.284  53.841  0.00  0.00           H
ATOM   4721  HB2 PHE X 297      78.301  14.207  55.619  0.00  0.00           H
ATOM   4722  CG  PHE X 297      76.271  14.515  55.385  0.00  0.00           C
ATOM   4723  CD1 PHE X 297      75.139  14.843  54.666  0.00  0.00           C
ATOM   4724  HD1 PHE X 297      75.245  15.336  53.711  0.00  0.00           H
ATOM   4725  CE1 PHE X 297      73.864  14.590  55.142  0.00  0.00           C
ATOM   4726  HE1 PHE X 297      72.989  15.020  54.677  0.00  0.00           H
ATOM   4727  CZ  PHE X 297      73.658  13.950  56.443  0.00  0.00           C
ATOM   4728  HZ  PHE X 297      72.682  13.769  56.868  0.00  0.00           H
ATOM   4729  CD2 PHE X 297      76.113  13.860  56.646  0.00  0.00           C
ATOM   4730  HD2 PHE X 297      76.933  13.570  57.286  0.00  0.00           H
ATOM   4731  CE2 PHE X 297      74.774  13.577  57.122  0.00  0.00           C
ATOM   4732  HE2 PHE X 297      74.676  13.108  58.090  0.00  0.00           H
ATOM   4733  C   PHE X 297      78.299  16.838  56.189  0.00  0.00           C
ATOM   4734  O   PHE X 297      77.481  17.356  56.891  0.00  0.00           O
ATOM   4735  N   THR X 298      79.570  16.769  56.516  0.00  0.00           N
ATOM   4736  HN  THR X 298      80.176  16.219  55.946  0.00  0.00           H
ATOM   4737  CA  THR X 298      80.206  17.096  57.833  0.00  0.00           C
ATOM   4738  HA  THR X 298      79.482  17.042  58.633  0.00  0.00           H
ATOM   4739  CB  THR X 298      81.423  16.337  58.142  0.00  0.00           C
ATOM   4740  HB  THR X 298      81.971  16.727  59.026  0.00  0.00           H
ATOM   4741  OG1 THR X 298      82.216  16.187  56.958  0.00  0.00           O
ATOM   4742  HG1 THR X 298      82.758  16.979  56.925  0.00  0.00           H
ATOM   4743  CG2 THR X 298      80.961  14.947  58.575  0.00  0.00           C
ATOM   4744 HG21 THR X 298      80.406  14.949  59.537  0.00  0.00           H
ATOM   4745 HG22 THR X 298      80.333  14.469  57.793  0.00  0.00           H
ATOM   4746 HG23 THR X 298      81.828  14.322  58.878  0.00  0.00           H
ATOM   4747  C   THR X 298      80.631  18.582  57.842  0.00  0.00           C
ATOM   4748  O   THR X 298      81.253  19.064  58.745  0.00  0.00           O
ATOM   4749  N   GLN X 299      80.279  19.368  56.783  0.00  0.00           N
ATOM   4750  HN  GLN X 299      79.736  19.089  55.995  0.00  0.00           H
ATOM   4751  CA  GLN X 299      80.684  20.725  56.618  0.00  0.00           C
ATOM   4752  HA  GLN X 299      81.417  20.966  57.374  0.00  0.00           H
ATOM   4753  CB  GLN X 299      81.246  20.850  55.157  0.00  0.00           C
ATOM   4754  HB1 GLN X 299      80.370  20.718  54.486  0.00  0.00           H
ATOM   4755  HB2 GLN X 299      81.547  21.917  55.085  0.00  0.00           H
ATOM   4756  CG  GLN X 299      82.362  19.851  54.734  0.00  0.00           C
ATOM   4757  HG1 GLN X 299      81.971  18.829  54.544  0.00  0.00           H
ATOM   4758  HG2 GLN X 299      82.832  20.187  53.786  0.00  0.00           H
ATOM   4759  CD  GLN X 299      83.384  19.724  55.903  0.00  0.00           C
ATOM   4760  OE1 GLN X 299      83.384  18.629  56.489  0.00  0.00           O
ATOM   4761  NE2 GLN X 299      84.089  20.785  56.281  0.00  0.00           N
ATOM   4762 HE21 GLN X 299      83.838  21.652  55.852  0.00  0.00           H
ATOM   4763 HE22 GLN X 299      84.540  20.773  57.174  0.00  0.00           H
ATOM   4764  C   GLN X 299      79.450  21.637  56.766  0.00  0.00           C
ATOM   4765  O   GLN X 299      78.691  21.677  55.840  0.00  0.00           O
ATOM   4766  N   MET X 300      79.257  22.427  57.845  0.00  0.00           N
ATOM   4767  HN  MET X 300      79.896  22.313  58.602  0.00  0.00           H
ATOM   4768  CA  MET X 300      78.214  23.451  57.938  0.00  0.00           C
ATOM   4769  HA  MET X 300      77.245  22.974  57.922  0.00  0.00           H
ATOM   4770  CB  MET X 300      78.453  24.182  59.309  0.00  0.00           C
ATOM   4771  HB1 MET X 300      77.993  23.503  60.059  0.00  0.00           H
ATOM   4772  HB2 MET X 300      79.549  24.204  59.491  0.00  0.00           H
ATOM   4773  CG  MET X 300      78.033  25.683  59.480  0.00  0.00           C
ATOM   4774  HG1 MET X 300      78.498  26.022  60.430  0.00  0.00           H
ATOM   4775  HG2 MET X 300      78.612  26.262  58.729  0.00  0.00           H
ATOM   4776  SD  MET X 300      76.294  26.108  59.329  0.00  0.00           S
ATOM   4777  CE  MET X 300      76.596  27.922  59.163  0.00  0.00           C
ATOM   4778  HE1 MET X 300      75.675  28.531  59.287  0.00  0.00           H
ATOM   4779  HE2 MET X 300      77.190  28.270  60.035  0.00  0.00           H
ATOM   4780  HE3 MET X 300      77.140  28.253  58.253  0.00  0.00           H
ATOM   4781  C   MET X 300      78.005  24.422  56.796  0.00  0.00           C
ATOM   4782  O   MET X 300      76.889  24.683  56.377  0.00  0.00           O
ATOM   4783  N   ALA X 301      79.068  24.964  56.160  0.00  0.00           N
ATOM   4784  HN  ALA X 301      80.028  24.885  56.416  0.00  0.00           H
ATOM   4785  CA  ALA X 301      79.001  25.934  55.068  0.00  0.00           C
ATOM   4786  HA  ALA X 301      78.062  26.469  55.045  0.00  0.00           H
ATOM   4787  CB  ALA X 301      80.152  26.901  55.174  0.00  0.00           C
ATOM   4788  HB1 ALA X 301      81.102  26.325  55.135  0.00  0.00           H
ATOM   4789  HB2 ALA X 301      80.153  27.587  54.301  0.00  0.00           H
ATOM   4790  HB3 ALA X 301      80.047  27.499  56.105  0.00  0.00           H
ATOM   4791  C   ALA X 301      79.011  25.164  53.736  0.00  0.00           C
ATOM   4792  O   ALA X 301      78.975  25.776  52.659  0.00  0.00           O
ATOM   4793  N   GLY X 302      79.217  23.807  53.700  0.00  0.00           N
ATOM   4794  HN  GLY X 302      79.172  23.195  54.485  0.00  0.00           H
ATOM   4795  CA  GLY X 302      79.597  23.139  52.419  0.00  0.00           C
ATOM   4796  HA1 GLY X 302      80.635  22.851  52.502  0.00  0.00           H
ATOM   4797  HA2 GLY X 302      79.566  23.841  51.600  0.00  0.00           H
ATOM   4798  C   GLY X 302      78.649  21.959  52.129  0.00  0.00           C
ATOM   4799  O   GLY X 302      78.587  21.439  50.976  0.00  0.00           O
ATOM   4800  N   ASN X 303      77.912  21.418  53.131  0.00  0.00           N
ATOM   4801  HN  ASN X 303      77.991  21.630  54.102  0.00  0.00           H
ATOM   4802  CA  ASN X 303      76.888  20.456  52.865  0.00  0.00           C
ATOM   4803  HA  ASN X 303      77.228  19.626  52.263  0.00  0.00           H
ATOM   4804  CB  ASN X 303      76.511  19.842  54.226  0.00  0.00           C
ATOM   4805  HB1 ASN X 303      77.305  19.253  54.731  0.00  0.00           H
ATOM   4806  HB2 ASN X 303      76.132  20.637  54.903  0.00  0.00           H
ATOM   4807  CG  ASN X 303      75.318  18.902  54.361  0.00  0.00           C
ATOM   4808  OD1 ASN X 303      74.680  18.470  53.398  0.00  0.00           O
ATOM   4809  ND2 ASN X 303      74.951  18.468  55.595  0.00  0.00           N
ATOM   4810 HD21 ASN X 303      74.184  17.827  55.592  0.00  0.00           H
ATOM   4811 HD22 ASN X 303      75.569  18.522  56.380  0.00  0.00           H
ATOM   4812  C   ASN X 303      75.688  21.121  52.137  0.00  0.00           C
ATOM   4813  O   ASN X 303      75.197  22.108  52.632  0.00  0.00           O
ATOM   4814  N   PRO X 304      75.166  20.654  51.011  0.00  0.00           N
ATOM   4815  CD  PRO X 304      75.756  19.565  50.206  0.00  0.00           C
ATOM   4816  HD1 PRO X 304      76.159  18.693  50.764  0.00  0.00           H
ATOM   4817  HD2 PRO X 304      76.660  20.037  49.766  0.00  0.00           H
ATOM   4818  CA  PRO X 304      74.006  21.249  50.482  0.00  0.00           C
ATOM   4819  HA  PRO X 304      74.253  22.300  50.483  0.00  0.00           H
ATOM   4820  CB  PRO X 304      74.039  20.720  48.987  0.00  0.00           C
ATOM   4821  HB1 PRO X 304      74.402  21.578  48.383  0.00  0.00           H
ATOM   4822  HB2 PRO X 304      73.021  20.526  48.589  0.00  0.00           H
ATOM   4823  CG  PRO X 304      74.752  19.338  49.099  0.00  0.00           C
ATOM   4824  HG1 PRO X 304      75.080  18.956  48.109  0.00  0.00           H
ATOM   4825  HG2 PRO X 304      74.021  18.563  49.414  0.00  0.00           H
ATOM   4826  C   PRO X 304      72.698  20.970  51.221  0.00  0.00           C
ATOM   4827  O   PRO X 304      71.827  21.816  51.174  0.00  0.00           O
ATOM   4828  N   ILE X 305      72.450  19.964  52.077  0.00  0.00           N
ATOM   4829  HN  ILE X 305      73.104  19.218  51.979  0.00  0.00           H
ATOM   4830  CA  ILE X 305      71.285  19.803  52.880  0.00  0.00           C
ATOM   4831  HA  ILE X 305      70.396  20.212  52.422  0.00  0.00           H
ATOM   4832  CB  ILE X 305      71.038  18.290  52.922  0.00  0.00           C
ATOM   4833  HB  ILE X 305      71.988  17.895  53.340  0.00  0.00           H
ATOM   4834  CG2 ILE X 305      69.889  17.898  53.770  0.00  0.00           C
ATOM   4835 HG21 ILE X 305      68.898  18.330  53.513  0.00  0.00           H
ATOM   4836 HG22 ILE X 305      69.817  16.794  53.666  0.00  0.00           H
ATOM   4837 HG23 ILE X 305      69.976  18.192  54.838  0.00  0.00           H
ATOM   4838  CG1 ILE X 305      71.024  17.632  51.520  0.00  0.00           C
ATOM   4839 HG11 ILE X 305      72.025  17.296  51.175  0.00  0.00           H
ATOM   4840 HG12 ILE X 305      70.617  16.621  51.738  0.00  0.00           H
ATOM   4841  CD  ILE X 305      70.354  18.228  50.359  0.00  0.00           C
ATOM   4842  HD1 ILE X 305      70.363  17.534  49.492  0.00  0.00           H
ATOM   4843  HD2 ILE X 305      69.316  18.555  50.582  0.00  0.00           H
ATOM   4844  HD3 ILE X 305      70.877  19.147  50.017  0.00  0.00           H
ATOM   4845  C   ILE X 305      71.309  20.394  54.298  0.00  0.00           C
ATOM   4846  O   ILE X 305      70.347  20.584  55.035  0.00  0.00           O
ATOM   4847  N   CYS X 306      72.490  20.874  54.719  0.00  0.00           N
ATOM   4848  HN  CYS X 306      73.245  20.751  54.078  0.00  0.00           H
ATOM   4849  CA  CYS X 306      72.563  21.799  55.840  0.00  0.00           C
ATOM   4850  HA  CYS X 306      72.151  21.330  56.722  0.00  0.00           H
ATOM   4851  CB  CYS X 306      74.096  21.971  56.287  0.00  0.00           C
ATOM   4852  HB1 CYS X 306      74.539  20.996  56.584  0.00  0.00           H
ATOM   4853  HB2 CYS X 306      74.655  22.306  55.388  0.00  0.00           H
ATOM   4854  SG  CYS X 306      74.393  22.974  57.801  0.00  0.00           S
ATOM   4855  HG1 CYS X 306      74.155  24.116  57.174  0.00  0.00           H
ATOM   4856  C   CYS X 306      71.939  23.142  55.493  0.00  0.00           C
ATOM   4857  O   CYS X 306      72.377  23.802  54.601  0.00  0.00           O
ATOM   4858  N   LEU X 307      70.892  23.557  56.312  0.00  0.00           N
ATOM   4859  HN  LEU X 307      70.333  23.124  57.015  0.00  0.00           H
ATOM   4860  CA  LEU X 307      70.401  24.947  56.327  0.00  0.00           C
ATOM   4861  HA  LEU X 307      70.088  25.287  55.351  0.00  0.00           H
ATOM   4862  CB  LEU X 307      69.063  25.105  57.254  0.00  0.00           C
ATOM   4863  HB1 LEU X 307      68.410  24.261  56.942  0.00  0.00           H
ATOM   4864  HB2 LEU X 307      69.469  24.808  58.244  0.00  0.00           H
ATOM   4865  CG  LEU X 307      68.332  26.475  57.368  0.00  0.00           C
ATOM   4866  HG  LEU X 307      69.091  27.286  57.361  0.00  0.00           H
ATOM   4867  CD1 LEU X 307      67.290  26.625  56.304  0.00  0.00           C
ATOM   4868 HD11 LEU X 307      67.159  27.708  56.096  0.00  0.00           H
ATOM   4869 HD12 LEU X 307      67.500  26.114  55.339  0.00  0.00           H
ATOM   4870 HD13 LEU X 307      66.299  26.160  56.490  0.00  0.00           H
ATOM   4871  CD2 LEU X 307      67.564  26.588  58.702  0.00  0.00           C
ATOM   4872 HD21 LEU X 307      67.145  27.605  58.860  0.00  0.00           H
ATOM   4873 HD22 LEU X 307      66.708  25.880  58.735  0.00  0.00           H
ATOM   4874 HD23 LEU X 307      68.292  26.363  59.510  0.00  0.00           H
ATOM   4875  C   LEU X 307      71.533  25.836  56.957  0.00  0.00           C
ATOM   4876  O   LEU X 307      72.107  25.467  57.924  0.00  0.00           O
ATOM   4877  N   GLN X 308      71.675  27.017  56.455  0.00  0.00           N
ATOM   4878  HN  GLN X 308      71.128  27.312  55.676  0.00  0.00           H
ATOM   4879  CA  GLN X 308      72.557  27.991  57.020  0.00  0.00           C
ATOM   4880  HA  GLN X 308      73.385  27.448  57.452  0.00  0.00           H
ATOM   4881  CB  GLN X 308      73.119  29.021  55.934  0.00  0.00           C
ATOM   4882  HB1 GLN X 308      72.345  29.521  55.313  0.00  0.00           H
ATOM   4883  HB2 GLN X 308      73.608  29.790  56.570  0.00  0.00           H
ATOM   4884  CG  GLN X 308      74.064  28.325  54.876  0.00  0.00           C
ATOM   4885  HG1 GLN X 308      73.516  27.696  54.143  0.00  0.00           H
ATOM   4886  HG2 GLN X 308      74.481  29.192  54.320  0.00  0.00           H
ATOM   4887  CD  GLN X 308      75.120  27.481  55.510  0.00  0.00           C
ATOM   4888  OE1 GLN X 308      76.269  27.907  55.732  0.00  0.00           O
ATOM   4889  NE2 GLN X 308      74.795  26.182  55.755  0.00  0.00           N
ATOM   4890 HE21 GLN X 308      75.515  25.525  55.978  0.00  0.00           H
ATOM   4891 HE22 GLN X 308      73.841  25.918  55.610  0.00  0.00           H
ATOM   4892  C   GLN X 308      71.964  28.757  58.200  0.00  0.00           C
ATOM   4893  O   GLN X 308      71.136  29.602  58.059  0.00  0.00           O
ATOM   4894  N   ILE X 309      72.558  28.576  59.341  0.00  0.00           N
ATOM   4895  HN  ILE X 309      73.242  27.877  59.533  0.00  0.00           H
ATOM   4896  CA  ILE X 309      72.174  29.245  60.617  0.00  0.00           C
ATOM   4897  HA  ILE X 309      71.444  30.000  60.363  0.00  0.00           H
ATOM   4898  CB  ILE X 309      71.605  28.274  61.629  0.00  0.00           C
ATOM   4899  HB  ILE X 309      72.449  27.605  61.902  0.00  0.00           H
ATOM   4900  CG2 ILE X 309      71.190  29.051  62.933  0.00  0.00           C
ATOM   4901 HG21 ILE X 309      71.916  29.864  63.147  0.00  0.00           H
ATOM   4902 HG22 ILE X 309      70.167  29.474  62.829  0.00  0.00           H
ATOM   4903 HG23 ILE X 309      71.136  28.299  63.748  0.00  0.00           H
ATOM   4904  CG1 ILE X 309      70.480  27.360  60.976  0.00  0.00           C
ATOM   4905 HG11 ILE X 309      69.585  27.962  60.708  0.00  0.00           H
ATOM   4906 HG12 ILE X 309      70.854  26.756  60.122  0.00  0.00           H
ATOM   4907  CD  ILE X 309      69.929  26.359  61.975  0.00  0.00           C
ATOM   4908  HD1 ILE X 309      70.796  25.784  62.363  0.00  0.00           H
ATOM   4909  HD2 ILE X 309      69.379  26.866  62.797  0.00  0.00           H
ATOM   4910  HD3 ILE X 309      69.186  25.689  61.492  0.00  0.00           H
ATOM   4911  C   ILE X 309      73.341  30.015  61.078  0.00  0.00           C
ATOM   4912  O   ILE X 309      74.469  29.630  60.909  0.00  0.00           O
ATOM   4913  N   CYS X 310      73.136  31.204  61.539  0.00  0.00           N
ATOM   4914  HN  CYS X 310      72.213  31.579  61.582  0.00  0.00           H
ATOM   4915  CA  CYS X 310      74.103  32.207  62.008  0.00  0.00           C
ATOM   4916  HA  CYS X 310      74.897  32.245  61.277  0.00  0.00           H
ATOM   4917  CB  CYS X 310      73.511  33.710  62.027  0.00  0.00           C
ATOM   4918  HB1 CYS X 310      72.532  33.640  62.548  0.00  0.00           H
ATOM   4919  HB2 CYS X 310      74.122  34.351  62.698  0.00  0.00           H
ATOM   4920  SG  CYS X 310      73.342  34.626  60.377  0.00  0.00           S
ATOM   4921  HG1 CYS X 310      72.780  33.656  59.672  0.00  0.00           H
ATOM   4922  C   CYS X 310      74.544  31.793  63.361  0.00  0.00           C
ATOM   4923  O   CYS X 310      74.289  32.448  64.404  0.00  0.00           O
ATOM   4924  N   TRP X 311      75.330  30.735  63.480  0.00  0.00           N
ATOM   4925  HN  TRP X 311      75.487  30.064  62.759  0.00  0.00           H
ATOM   4926  CA  TRP X 311      76.002  30.328  64.670  0.00  0.00           C
ATOM   4927  HA  TRP X 311      75.184  30.438  65.367  0.00  0.00           H
ATOM   4928  CB  TRP X 311      76.609  28.940  64.527  0.00  0.00           C
ATOM   4929  HB1 TRP X 311      77.521  28.893  63.894  0.00  0.00           H
ATOM   4930  HB2 TRP X 311      76.880  28.746  65.587  0.00  0.00           H
ATOM   4931  CG  TRP X 311      75.708  27.786  64.154  0.00  0.00           C
ATOM   4932  CD1 TRP X 311      75.735  26.955  63.070  0.00  0.00           C
ATOM   4933  HD1 TRP X 311      76.592  27.073  62.423  0.00  0.00           H
ATOM   4934  NE1 TRP X 311      74.696  26.038  63.100  0.00  0.00           N
ATOM   4935  HE1 TRP X 311      74.228  25.667  62.328  0.00  0.00           H
ATOM   4936  CE2 TRP X 311      73.897  26.315  64.173  0.00  0.00           C
ATOM   4937  CD2 TRP X 311      74.519  27.417  64.892  0.00  0.00           C
ATOM   4938  CE3 TRP X 311      73.905  27.760  66.088  0.00  0.00           C
ATOM   4939  HE3 TRP X 311      74.475  28.510  66.615  0.00  0.00           H
ATOM   4940  CZ3 TRP X 311      72.769  27.083  66.572  0.00  0.00           C
ATOM   4941  HZ3 TRP X 311      72.420  27.259  67.579  0.00  0.00           H
ATOM   4942  CZ2 TRP X 311      72.656  25.886  64.510  0.00  0.00           C
ATOM   4943  HZ2 TRP X 311      72.076  25.289  63.821  0.00  0.00           H
ATOM   4944  CH2 TRP X 311      72.032  26.267  65.704  0.00  0.00           C
ATOM   4945  HH2 TRP X 311      71.099  25.746  65.858  0.00  0.00           H
ATOM   4946  C   TRP X 311      77.205  31.166  65.087  0.00  0.00           C
ATOM   4947  O   TRP X 311      77.986  31.699  64.266  0.00  0.00           O
ATOM   4948  N   TYR X 312      77.424  31.297  66.442  0.00  0.00           N
ATOM   4949  HN  TYR X 312      76.750  31.141  67.161  0.00  0.00           H
ATOM   4950  CA  TYR X 312      78.624  31.945  67.059  0.00  0.00           C
ATOM   4951  HA  TYR X 312      78.733  32.880  66.529  0.00  0.00           H
ATOM   4952  CB  TYR X 312      78.318  32.231  68.553  0.00  0.00           C
ATOM   4953  HB1 TYR X 312      78.022  31.264  69.012  0.00  0.00           H
ATOM   4954  HB2 TYR X 312      79.204  32.618  69.101  0.00  0.00           H
ATOM   4955  CG  TYR X 312      77.199  33.207  68.898  0.00  0.00           C
ATOM   4956  CD1 TYR X 312      76.434  33.044  70.074  0.00  0.00           C
ATOM   4957  HD1 TYR X 312      76.627  32.215  70.739  0.00  0.00           H
ATOM   4958  CE1 TYR X 312      75.335  33.944  70.355  0.00  0.00           C
ATOM   4959  HE1 TYR X 312      74.734  33.828  71.245  0.00  0.00           H
ATOM   4960  CZ  TYR X 312      75.144  35.072  69.585  0.00  0.00           C
ATOM   4961  OH  TYR X 312      74.340  36.079  69.991  0.00  0.00           O
ATOM   4962  HH  TYR X 312      73.554  35.798  70.466  0.00  0.00           H
ATOM   4963  CD2 TYR X 312      76.896  34.260  68.052  0.00  0.00           C
ATOM   4964  HD2 TYR X 312      77.460  34.447  67.150  0.00  0.00           H
ATOM   4965  CE2 TYR X 312      75.888  35.204  68.371  0.00  0.00           C
ATOM   4966  HE2 TYR X 312      75.883  36.055  67.707  0.00  0.00           H
ATOM   4967  C   TYR X 312      79.916  31.283  66.654  0.00  0.00           C
ATOM   4968  O   TYR X 312      79.969  30.115  66.303  0.00  0.00           O
ATOM   4969  N   LYS X 313      81.019  32.128  66.603  0.00  0.00           N
ATOM   4970  HN  LYS X 313      80.887  33.051  66.956  0.00  0.00           H
ATOM   4971  CA  LYS X 313      82.315  31.713  65.962  0.00  0.00           C
ATOM   4972  HA  LYS X 313      82.096  30.955  65.224  0.00  0.00           H
ATOM   4973  CB  LYS X 313      82.872  33.045  65.273  0.00  0.00           C
ATOM   4974  HB1 LYS X 313      83.419  33.696  65.987  0.00  0.00           H
ATOM   4975  HB2 LYS X 313      83.740  32.802  64.623  0.00  0.00           H
ATOM   4976  CG  LYS X 313      81.953  33.961  64.480  0.00  0.00           C
ATOM   4977  HG1 LYS X 313      81.131  34.374  65.104  0.00  0.00           H
ATOM   4978  HG2 LYS X 313      82.577  34.820  64.152  0.00  0.00           H
ATOM   4979  CD  LYS X 313      81.316  33.177  63.298  0.00  0.00           C
ATOM   4980  HD1 LYS X 313      82.131  32.685  62.726  0.00  0.00           H
ATOM   4981  HD2 LYS X 313      80.671  32.407  63.773  0.00  0.00           H
ATOM   4982  CE  LYS X 313      80.567  33.986  62.244  0.00  0.00           C
ATOM   4983  HE1 LYS X 313      79.711  34.540  62.683  0.00  0.00           H
ATOM   4984  HE2 LYS X 313      81.297  34.656  61.743  0.00  0.00           H
ATOM   4985  NZ  LYS X 313      80.106  33.214  61.089  0.00  0.00           N
ATOM   4986  HZ1 LYS X 313      79.797  33.794  60.283  0.00  0.00           H
ATOM   4987  HZ2 LYS X 313      80.979  32.780  60.725  0.00  0.00           H
ATOM   4988  HZ3 LYS X 313      79.375  32.498  61.273  0.00  0.00           H
ATOM   4989  C   LYS X 313      83.401  31.362  66.955  0.00  0.00           C
ATOM   4990  O   LYS X 313      84.471  30.827  66.618  0.00  0.00           O
ATOM   4991  N   ASP X 314      83.120  31.781  68.197  0.00  0.00           N
ATOM   4992  HN  ASP X 314      82.269  32.288  68.302  0.00  0.00           H
ATOM   4993  CA  ASP X 314      83.975  31.770  69.351  0.00  0.00           C
ATOM   4994  HA  ASP X 314      84.755  32.507  69.232  0.00  0.00           H
ATOM   4995  CB  ASP X 314      83.008  32.374  70.382  0.00  0.00           C
ATOM   4996  HB1 ASP X 314      82.522  33.308  70.026  0.00  0.00           H
ATOM   4997  HB2 ASP X 314      82.216  31.602  70.486  0.00  0.00           H
ATOM   4998  CG  ASP X 314      83.660  32.545  71.771  0.00  0.00           C
ATOM   4999  OD1 ASP X 314      82.899  32.832  72.712  0.00  0.00           O
ATOM   5000  OD2 ASP X 314      84.906  32.660  71.837  0.00  0.00           O
ATOM   5001  C   ASP X 314      84.619  30.406  69.673  0.00  0.00           C
ATOM   5002  O   ASP X 314      84.040  29.394  70.038  0.00  0.00           O
ATOM   5003  N   ALA X 315      85.921  30.375  69.704  0.00  0.00           N
ATOM   5004  HN  ALA X 315      86.491  31.143  69.424  0.00  0.00           H
ATOM   5005  CA  ALA X 315      86.785  29.317  70.206  0.00  0.00           C
ATOM   5006  HA  ALA X 315      86.482  28.336  69.870  0.00  0.00           H
ATOM   5007  CB  ALA X 315      88.274  29.549  69.868  0.00  0.00           C
ATOM   5008  HB1 ALA X 315      88.797  28.569  69.892  0.00  0.00           H
ATOM   5009  HB2 ALA X 315      88.460  30.038  68.888  0.00  0.00           H
ATOM   5010  HB3 ALA X 315      88.708  30.204  70.654  0.00  0.00           H
ATOM   5011  C   ALA X 315      86.638  29.022  71.636  0.00  0.00           C
ATOM   5012  O   ALA X 315      86.725  27.940  72.124  0.00  0.00           O
ATOM   5013  N   GLU X 316      86.413  30.111  72.433  0.00  0.00           N
ATOM   5014  HN  GLU X 316      86.296  31.011  72.021  0.00  0.00           H
ATOM   5015  CA  GLU X 316      86.482  29.987  73.830  0.00  0.00           C
ATOM   5016  HA  GLU X 316      87.423  29.502  74.046  0.00  0.00           H
ATOM   5017  CB  GLU X 316      86.495  31.308  74.649  0.00  0.00           C
ATOM   5018  HB1 GLU X 316      85.714  31.986  74.243  0.00  0.00           H
ATOM   5019  HB2 GLU X 316      86.216  31.174  75.715  0.00  0.00           H
ATOM   5020  CG  GLU X 316      87.857  32.040  74.631  0.00  0.00           C
ATOM   5021  HG1 GLU X 316      88.643  31.329  74.966  0.00  0.00           H
ATOM   5022  HG2 GLU X 316      88.118  32.444  73.629  0.00  0.00           H
ATOM   5023  CD  GLU X 316      87.913  33.225  75.602  0.00  0.00           C
ATOM   5024  OE1 GLU X 316      87.295  34.206  75.352  0.00  0.00           O
ATOM   5025  OE2 GLU X 316      88.566  32.941  76.682  0.00  0.00           O
ATOM   5026  C   GLU X 316      85.395  29.149  74.479  0.00  0.00           C
ATOM   5027  O   GLU X 316      85.706  28.161  75.173  0.00  0.00           O
ATOM   5028  N   ARG X 317      84.108  29.325  74.100  0.00  0.00           N
ATOM   5029  HN  ARG X 317      83.942  30.177  73.609  0.00  0.00           H
ATOM   5030  CA  ARG X 317      82.955  28.522  74.416  0.00  0.00           C
ATOM   5031  HA  ARG X 317      82.811  28.560  75.486  0.00  0.00           H
ATOM   5032  CB  ARG X 317      81.756  29.025  73.649  0.00  0.00           C
ATOM   5033  HB1 ARG X 317      82.091  29.473  72.689  0.00  0.00           H
ATOM   5034  HB2 ARG X 317      80.986  28.255  73.427  0.00  0.00           H
ATOM   5035  CG  ARG X 317      81.139  30.171  74.543  0.00  0.00           C
ATOM   5036  HG1 ARG X 317      80.816  29.618  75.451  0.00  0.00           H
ATOM   5037  HG2 ARG X 317      81.931  30.913  74.782  0.00  0.00           H
ATOM   5038  CD  ARG X 317      79.978  30.961  73.922  0.00  0.00           C
ATOM   5039  HD1 ARG X 317      79.221  30.206  73.620  0.00  0.00           H
ATOM   5040  HD2 ARG X 317      79.549  31.604  74.719  0.00  0.00           H
ATOM   5041  NE  ARG X 317      80.464  31.927  72.866  0.00  0.00           N
ATOM   5042  HE  ARG X 317      81.432  32.177  72.913  0.00  0.00           H
ATOM   5043  CZ  ARG X 317      79.666  32.916  72.479  0.00  0.00           C
ATOM   5044  NH1 ARG X 317      78.369  32.830  72.484  0.00  0.00           N
ATOM   5045 HH11 ARG X 317      77.852  32.042  72.817  0.00  0.00           H
ATOM   5046 HH12 ARG X 317      77.837  33.626  72.195  0.00  0.00           H
ATOM   5047  NH2 ARG X 317      80.161  34.036  72.046  0.00  0.00           N
ATOM   5048 HH21 ARG X 317      79.607  34.862  71.943  0.00  0.00           H
ATOM   5049 HH22 ARG X 317      81.160  33.996  72.030  0.00  0.00           H
ATOM   5050  C   ARG X 317      83.035  27.073  74.087  0.00  0.00           C
ATOM   5051  O   ARG X 317      82.820  26.240  74.890  0.00  0.00           O
ATOM   5052  N   LEU X 318      83.441  26.740  72.847  0.00  0.00           N
ATOM   5053  HN  LEU X 318      83.735  27.404  72.164  0.00  0.00           H
ATOM   5054  CA  LEU X 318      83.811  25.375  72.439  0.00  0.00           C
ATOM   5055  HA  LEU X 318      82.928  24.763  72.548  0.00  0.00           H
ATOM   5056  CB  LEU X 318      84.193  25.366  70.969  0.00  0.00           C
ATOM   5057  HB1 LEU X 318      83.388  25.809  70.345  0.00  0.00           H
ATOM   5058  HB2 LEU X 318      85.106  25.987  70.846  0.00  0.00           H
ATOM   5059  CG  LEU X 318      84.359  23.996  70.248  0.00  0.00           C
ATOM   5060  HG  LEU X 318      84.569  24.222  69.181  0.00  0.00           H
ATOM   5061  CD1 LEU X 318      85.687  23.372  70.639  0.00  0.00           C
ATOM   5062 HD11 LEU X 318      85.873  22.442  70.060  0.00  0.00           H
[truncated: 7,541,029 more chars]
