# Supplementary material for: Protein and Solvent Reorganization Drives Radical Pair Stability in Avian Cryptochrome 4a
Source: J Am Chem Soc. 2025 Nov 14;147(47):43934–45. doi: 10.1021/jacs.5c15726 (PMC12673606; doi:10.1021/jacs.5c15726)
Supplement: Supplementary file 2 [file ja5c15726_si_002.zip › Cry4a_data/MD_simulations/rpd/input.psf]

PSF CMAP

       1 !NTITLE
 REMARKS VMD-generated NAMD/X-Plor PSF structure file

  100518 !NATOM
       1 PROT 8    LEU  N    NH3   -0.300000       14.0070           0
       2 PROT 8    LEU  HT1  HC     0.330000        1.0080           0
       3 PROT 8    LEU  HT2  HC     0.330000        1.0080           0
       4 PROT 8    LEU  HT3  HC     0.330000        1.0080           0
       5 PROT 8    LEU  CA   CT1    0.210000       12.0110           0
       6 PROT 8    LEU  HA   HB1    0.100000        1.0080           0
       7 PROT 8    LEU  CB   CT2   -0.180000       12.0110           0
       8 PROT 8    LEU  HB1  HA2    0.090000        1.0080           0
       9 PROT 8    LEU  HB2  HA2    0.090000        1.0080           0
      10 PROT 8    LEU  CG   CT1   -0.090000       12.0110           0
      11 PROT 8    LEU  HG   HA1    0.090000        1.0080           0
      12 PROT 8    LEU  CD1  CT3   -0.270000       12.0110           0
      13 PROT 8    LEU  HD11 HA3    0.090000        1.0080           0
      14 PROT 8    LEU  HD12 HA3    0.090000        1.0080           0
      15 PROT 8    LEU  HD13 HA3    0.090000        1.0080           0
      16 PROT 8    LEU  CD2  CT3   -0.270000       12.0110           0
      17 PROT 8    LEU  HD21 HA3    0.090000        1.0080           0
      18 PROT 8    LEU  HD22 HA3    0.090000        1.0080           0
      19 PROT 8    LEU  HD23 HA3    0.090000        1.0080           0
      20 PROT 8    LEU  C    C      0.510000       12.0110           0
      21 PROT 8    LEU  O    O     -0.510000       15.9990           0
      22 PROT 9    PHE  N    NH1   -0.470000       14.0070           0
      23 PROT 9    PHE  HN   H      0.310000        1.0080           0
      24 PROT 9    PHE  CA   CT1    0.070000       12.0110           0
      25 PROT 9    PHE  HA   HB1    0.090000        1.0080           0
      26 PROT 9    PHE  CB   CT2   -0.180000       12.0110           0
      27 PROT 9    PHE  HB1  HA2    0.090000        1.0080           0
      28 PROT 9    PHE  HB2  HA2    0.090000        1.0080           0
      29 PROT 9    PHE  CG   CA     0.000000       12.0110           0
      30 PROT 9    PHE  CD1  CA    -0.115000       12.0110           0
      31 PROT 9    PHE  HD1  HP     0.115000        1.0080           0
      32 PROT 9    PHE  CE1  CA    -0.115000       12.0110           0
      33 PROT 9    PHE  HE1  HP     0.115000        1.0080           0
      34 PROT 9    PHE  CZ   CA    -0.115000       12.0110           0
      35 PROT 9    PHE  HZ   HP     0.115000        1.0080           0
      36 PROT 9    PHE  CD2  CA    -0.115000       12.0110           0
      37 PROT 9    PHE  HD2  HP     0.115000        1.0080           0
      38 PROT 9    PHE  CE2  CA    -0.115000       12.0110           0
      39 PROT 9    PHE  HE2  HP     0.115000        1.0080           0
      40 PROT 9    PHE  C    C      0.510000       12.0110           0
      41 PROT 9    PHE  O    O     -0.510000       15.9990           0
      42 PROT 10   ARG  N    NH1   -0.470000       14.0070           0
      43 PROT 10   ARG  HN   H      0.310000        1.0080           0
      44 PROT 10   ARG  CA   CT1    0.070000       12.0110           0
      45 PROT 10   ARG  HA   HB1    0.090000        1.0080           0
      46 PROT 10   ARG  CB   CT2   -0.180000       12.0110           0
      47 PROT 10   ARG  HB1  HA2    0.090000        1.0080           0
      48 PROT 10   ARG  HB2  HA2    0.090000        1.0080           0
      49 PROT 10   ARG  CG   CT2   -0.180000       12.0110           0
      50 PROT 10   ARG  HG1  HA2    0.090000        1.0080           0
      51 PROT 10   ARG  HG2  HA2    0.090000        1.0080           0
      52 PROT 10   ARG  CD   CT2    0.200000       12.0110           0
      53 PROT 10   ARG  HD1  HA2    0.090000        1.0080           0
      54 PROT 10   ARG  HD2  HA2    0.090000        1.0080           0
      55 PROT 10   ARG  NE   NC2   -0.700000       14.0070           0
      56 PROT 10   ARG  HE   HC     0.440000        1.0080           0
      57 PROT 10   ARG  CZ   C      0.640000       12.0110           0
      58 PROT 10   ARG  NH1  NC2   -0.800000       14.0070           0
      59 PROT 10   ARG  HH11 HC     0.460000        1.0080           0
      60 PROT 10   ARG  HH12 HC     0.460000        1.0080           0
      61 PROT 10   ARG  NH2  NC2   -0.800000       14.0070           0
      62 PROT 10   ARG  HH21 HC     0.460000        1.0080           0
      63 PROT 10   ARG  HH22 HC     0.460000        1.0080           0
      64 PROT 10   ARG  C    C      0.510000       12.0110           0
      65 PROT 10   ARG  O    O     -0.510000       15.9990           0
      66 PROT 11   LYS  N    NH1   -0.470000       14.0070           0
      67 PROT 11   LYS  HN   H      0.310000        1.0080           0
      68 PROT 11   LYS  CA   CT1    0.070000       12.0110           0
      69 PROT 11   LYS  HA   HB1    0.090000        1.0080           0
      70 PROT 11   LYS  CB   CT2   -0.180000       12.0110           0
      71 PROT 11   LYS  HB1  HA2    0.090000        1.0080           0
      72 PROT 11   LYS  HB2  HA2    0.090000        1.0080           0
      73 PROT 11   LYS  CG   CT2   -0.180000       12.0110           0
      74 PROT 11   LYS  HG1  HA2    0.090000        1.0080           0
      75 PROT 11   LYS  HG2  HA2    0.090000        1.0080           0
      76 PROT 11   LYS  CD   CT2   -0.180000       12.0110           0
      77 PROT 11   LYS  HD1  HA2    0.090000        1.0080           0
      78 PROT 11   LYS  HD2  HA2    0.090000        1.0080           0
      79 PROT 11   LYS  CE   CT2    0.210000       12.0110           0
      80 PROT 11   LYS  HE1  HA2    0.050000        1.0080           0
      81 PROT 11   LYS  HE2  HA2    0.050000        1.0080           0
      82 PROT 11   LYS  NZ   NH3   -0.300000       14.0070           0
      83 PROT 11   LYS  HZ1  HC     0.330000        1.0080           0
      84 PROT 11   LYS  HZ2  HC     0.330000        1.0080           0
      85 PROT 11   LYS  HZ3  HC     0.330000        1.0080           0
      86 PROT 11   LYS  C    C      0.510000       12.0110           0
      87 PROT 11   LYS  O    O     -0.510000       15.9990           0
      88 PROT 12   GLU  N    NH1   -0.470000       14.0070           0
      89 PROT 12   GLU  HN   H      0.310000        1.0080           0
      90 PROT 12   GLU  CA   CT1    0.070000       12.0110           0
      91 PROT 12   GLU  HA   HB1    0.090000        1.0080           0
      92 PROT 12   GLU  CB   CT2A  -0.180000       12.0110           0
      93 PROT 12   GLU  HB1  HA2    0.090000        1.0080           0
      94 PROT 12   GLU  HB2  HA2    0.090000        1.0080           0
      95 PROT 12   GLU  CG   CT2   -0.280000       12.0110           0
      96 PROT 12   GLU  HG1  HA2    0.090000        1.0080           0
      97 PROT 12   GLU  HG2  HA2    0.090000        1.0080           0
      98 PROT 12   GLU  CD   CC     0.620000       12.0110           0
      99 PROT 12   GLU  OE1  OC    -0.760000       15.9990           0
     100 PROT 12   GLU  OE2  OC    -0.760000       15.9990           0
     101 PROT 12   GLU  C    C      0.510000       12.0110           0
     102 PROT 12   GLU  O    O     -0.510000       15.9990           0
     103 PROT 13   LEU  N    NH1   -0.470000       14.0070           0
     104 PROT 13   LEU  HN   H      0.310000        1.0080           0
     105 PROT 13   LEU  CA   CT1    0.070000       12.0110           0
     106 PROT 13   LEU  HA   HB1    0.090000        1.0080           0
     107 PROT 13   LEU  CB   CT2   -0.180000       12.0110           0
     108 PROT 13   LEU  HB1  HA2    0.090000        1.0080           0
     109 PROT 13   LEU  HB2  HA2    0.090000        1.0080           0
     110 PROT 13   LEU  CG   CT1   -0.090000       12.0110           0
     111 PROT 13   LEU  HG   HA1    0.090000        1.0080           0
     112 PROT 13   LEU  CD1  CT3   -0.270000       12.0110           0
     113 PROT 13   LEU  HD11 HA3    0.090000        1.0080           0
     114 PROT 13   LEU  HD12 HA3    0.090000        1.0080           0
     115 PROT 13   LEU  HD13 HA3    0.090000        1.0080           0
     116 PROT 13   LEU  CD2  CT3   -0.270000       12.0110           0
     117 PROT 13   LEU  HD21 HA3    0.090000        1.0080           0
     118 PROT 13   LEU  HD22 HA3    0.090000        1.0080           0
     119 PROT 13   LEU  HD23 HA3    0.090000        1.0080           0
     120 PROT 13   LEU  C    C      0.510000       12.0110           0
     121 PROT 13   LEU  O    O     -0.510000       15.9990           0
     122 PROT 14   ARG  N    NH1   -0.470000       14.0070           0
     123 PROT 14   ARG  HN   H      0.310000        1.0080           0
     124 PROT 14   ARG  CA   CT1    0.070000       12.0110           0
     125 PROT 14   ARG  HA   HB1    0.090000        1.0080           0
     126 PROT 14   ARG  CB   CT2   -0.180000       12.0110           0
     127 PROT 14   ARG  HB1  HA2    0.090000        1.0080           0
     128 PROT 14   ARG  HB2  HA2    0.090000        1.0080           0
     129 PROT 14   ARG  CG   CT2   -0.180000       12.0110           0
     130 PROT 14   ARG  HG1  HA2    0.090000        1.0080           0
     131 PROT 14   ARG  HG2  HA2    0.090000        1.0080           0
     132 PROT 14   ARG  CD   CT2    0.200000       12.0110           0
     133 PROT 14   ARG  HD1  HA2    0.090000        1.0080           0
     134 PROT 14   ARG  HD2  HA2    0.090000        1.0080           0
     135 PROT 14   ARG  NE   NC2   -0.700000       14.0070           0
     136 PROT 14   ARG  HE   HC     0.440000        1.0080           0
     137 PROT 14   ARG  CZ   C      0.640000       12.0110           0
     138 PROT 14   ARG  NH1  NC2   -0.800000       14.0070           0
     139 PROT 14   ARG  HH11 HC     0.460000        1.0080           0
     140 PROT 14   ARG  HH12 HC     0.460000        1.0080           0
     141 PROT 14   ARG  NH2  NC2   -0.800000       14.0070           0
     142 PROT 14   ARG  HH21 HC     0.460000        1.0080           0
     143 PROT 14   ARG  HH22 HC     0.460000        1.0080           0
     144 PROT 14   ARG  C    C      0.510000       12.0110           0
     145 PROT 14   ARG  O    O     -0.510000       15.9990           0
     146 PROT 15   LEU  N    NH1   -0.470000       14.0070           0
     147 PROT 15   LEU  HN   H      0.310000        1.0080           0
     148 PROT 15   LEU  CA   CT1    0.070000       12.0110           0
     149 PROT 15   LEU  HA   HB1    0.090000        1.0080           0
     150 PROT 15   LEU  CB   CT2   -0.180000       12.0110           0
     151 PROT 15   LEU  HB1  HA2    0.090000        1.0080           0
     152 PROT 15   LEU  HB2  HA2    0.090000        1.0080           0
     153 PROT 15   LEU  CG   CT1   -0.090000       12.0110           0
     154 PROT 15   LEU  HG   HA1    0.090000        1.0080           0
     155 PROT 15   LEU  CD1  CT3   -0.270000       12.0110           0
     156 PROT 15   LEU  HD11 HA3    0.090000        1.0080           0
     157 PROT 15   LEU  HD12 HA3    0.090000        1.0080           0
     158 PROT 15   LEU  HD13 HA3    0.090000        1.0080           0
     159 PROT 15   LEU  CD2  CT3   -0.270000       12.0110           0
     160 PROT 15   LEU  HD21 HA3    0.090000        1.0080           0
     161 PROT 15   LEU  HD22 HA3    0.090000        1.0080           0
     162 PROT 15   LEU  HD23 HA3    0.090000        1.0080           0
     163 PROT 15   LEU  C    C      0.510000       12.0110           0
     164 PROT 15   LEU  O    O     -0.510000       15.9990           0
     165 PROT 16   HSD  N    NH1   -0.470000       14.0070           0
     166 PROT 16   HSD  HN   H      0.310000        1.0080           0
     167 PROT 16   HSD  CA   CT1    0.070000       12.0110           0
     168 PROT 16   HSD  HA   HB1    0.090000        1.0080           0
     169 PROT 16   HSD  CB   CT2   -0.090000       12.0110           0
     170 PROT 16   HSD  HB1  HA2    0.090000        1.0080           0
     171 PROT 16   HSD  HB2  HA2    0.090000        1.0080           0
     172 PROT 16   HSD  ND1  NR1   -0.360000       14.0070           0
     173 PROT 16   HSD  HD1  H      0.320000        1.0080           0
     174 PROT 16   HSD  CG   CPH1  -0.050000       12.0110           0
     175 PROT 16   HSD  CE1  CPH2   0.250000       12.0110           0
     176 PROT 16   HSD  HE1  HR1    0.130000        1.0080           0
     177 PROT 16   HSD  NE2  NR2   -0.700000       14.0070           0
     178 PROT 16   HSD  CD2  CPH1   0.220000       12.0110           0
     179 PROT 16   HSD  HD2  HR3    0.100000        1.0080           0
     180 PROT 16   HSD  C    C      0.510000       12.0110           0
     181 PROT 16   HSD  O    O     -0.510000       15.9990           0
     182 PROT 17   ASP  N    NH1   -0.470000       14.0070           0
     183 PROT 17   ASP  HN   H      0.310000        1.0080           0
     184 PROT 17   ASP  CA   CT1    0.070000       12.0110           0
     185 PROT 17   ASP  HA   HB1    0.090000        1.0080           0
     186 PROT 17   ASP  CB   CT2A  -0.280000       12.0110           0
     187 PROT 17   ASP  HB1  HA2    0.090000        1.0080           0
     188 PROT 17   ASP  HB2  HA2    0.090000        1.0080           0
     189 PROT 17   ASP  CG   CC     0.620000       12.0110           0
     190 PROT 17   ASP  OD1  OC    -0.760000       15.9990           0
     191 PROT 17   ASP  OD2  OC    -0.760000       15.9990           0
     192 PROT 17   ASP  C    C      0.510000       12.0110           0
     193 PROT 17   ASP  O    O     -0.510000       15.9990           0
     194 PROT 18   ASN  N    NH1   -0.470000       14.0070           0
     195 PROT 18   ASN  HN   H      0.310000        1.0080           0
     196 PROT 18   ASN  CA   CT1    0.070000       12.0110           0
     197 PROT 18   ASN  HA   HB1    0.090000        1.0080           0
     198 PROT 18   ASN  CB   CT2   -0.180000       12.0110           0
     199 PROT 18   ASN  HB1  HA2    0.090000        1.0080           0
     200 PROT 18   ASN  HB2  HA2    0.090000        1.0080           0
     201 PROT 18   ASN  CG   CC     0.550000       12.0110           0
     202 PROT 18   ASN  OD1  O     -0.550000       15.9990           0
     203 PROT 18   ASN  ND2  NH2   -0.620000       14.0070           0
     204 PROT 18   ASN  HD21 H      0.320000        1.0080           0
     205 PROT 18   ASN  HD22 H      0.300000        1.0080           0
     206 PROT 18   ASN  C    C      0.510000       12.0110           0
     207 PROT 18   ASN  O    O     -0.510000       15.9990           0
     208 PROT 19   PRO  N    N     -0.290000       14.0070           0
     209 PROT 19   PRO  CD   CP3    0.000000       12.0110           0
     210 PROT 19   PRO  HD1  HA2    0.090000        1.0080           0
     211 PROT 19   PRO  HD2  HA2    0.090000        1.0080           0
     212 PROT 19   PRO  CA   CP1    0.020000       12.0110           0
     213 PROT 19   PRO  HA   HB1    0.090000        1.0080           0
     214 PROT 19   PRO  CB   CP2   -0.180000       12.0110           0
     215 PROT 19   PRO  HB1  HA2    0.090000        1.0080           0
     216 PROT 19   PRO  HB2  HA2    0.090000        1.0080           0
     217 PROT 19   PRO  CG   CP2   -0.180000       12.0110           0
     218 PROT 19   PRO  HG1  HA2    0.090000        1.0080           0
     219 PROT 19   PRO  HG2  HA2    0.090000        1.0080           0
     220 PROT 19   PRO  C    C      0.510000       12.0110           0
     221 PROT 19   PRO  O    O     -0.510000       15.9990           0
     222 PROT 20   VAL  N    NH1   -0.470000       14.0070           0
     223 PROT 20   VAL  HN   H      0.310000        1.0080           0
     224 PROT 20   VAL  CA   CT1    0.070000       12.0110           0
     225 PROT 20   VAL  HA   HB1    0.090000        1.0080           0
     226 PROT 20   VAL  CB   CT1   -0.090000       12.0110           0
     227 PROT 20   VAL  HB   HA1    0.090000        1.0080           0
     228 PROT 20   VAL  CG1  CT3   -0.270000       12.0110           0
     229 PROT 20   VAL  HG11 HA3    0.090000        1.0080           0
     230 PROT 20   VAL  HG12 HA3    0.090000        1.0080           0
     231 PROT 20   VAL  HG13 HA3    0.090000        1.0080           0
     232 PROT 20   VAL  CG2  CT3   -0.270000       12.0110           0
     233 PROT 20   VAL  HG21 HA3    0.090000        1.0080           0
     234 PROT 20   VAL  HG22 HA3    0.090000        1.0080           0
     235 PROT 20   VAL  HG23 HA3    0.090000        1.0080           0
     236 PROT 20   VAL  C    C      0.510000       12.0110           0
     237 PROT 20   VAL  O    O     -0.510000       15.9990           0
     238 PROT 21   LEU  N    NH1   -0.470000       14.0070           0
     239 PROT 21   LEU  HN   H      0.310000        1.0080           0
     240 PROT 21   LEU  CA   CT1    0.070000       12.0110           0
     241 PROT 21   LEU  HA   HB1    0.090000        1.0080           0
     242 PROT 21   LEU  CB   CT2   -0.180000       12.0110           0
     243 PROT 21   LEU  HB1  HA2    0.090000        1.0080           0
     244 PROT 21   LEU  HB2  HA2    0.090000        1.0080           0
     245 PROT 21   LEU  CG   CT1   -0.090000       12.0110           0
     246 PROT 21   LEU  HG   HA1    0.090000        1.0080           0
     247 PROT 21   LEU  CD1  CT3   -0.270000       12.0110           0
     248 PROT 21   LEU  HD11 HA3    0.090000        1.0080           0
     249 PROT 21   LEU  HD12 HA3    0.090000        1.0080           0
     250 PROT 21   LEU  HD13 HA3    0.090000        1.0080           0
     251 PROT 21   LEU  CD2  CT3   -0.270000       12.0110           0
     252 PROT 21   LEU  HD21 HA3    0.090000        1.0080           0
     253 PROT 21   LEU  HD22 HA3    0.090000        1.0080           0
     254 PROT 21   LEU  HD23 HA3    0.090000        1.0080           0
     255 PROT 21   LEU  C    C      0.510000       12.0110           0
     256 PROT 21   LEU  O    O     -0.510000       15.9990           0
     257 PROT 22   LEU  N    NH1   -0.470000       14.0070           0
     258 PROT 22   LEU  HN   H      0.310000        1.0080           0
     259 PROT 22   LEU  CA   CT1    0.070000       12.0110           0
     260 PROT 22   LEU  HA   HB1    0.090000        1.0080           0
     261 PROT 22   LEU  CB   CT2   -0.180000       12.0110           0
     262 PROT 22   LEU  HB1  HA2    0.090000        1.0080           0
     263 PROT 22   LEU  HB2  HA2    0.090000        1.0080           0
     264 PROT 22   LEU  CG   CT1   -0.090000       12.0110           0
     265 PROT 22   LEU  HG   HA1    0.090000        1.0080           0
     266 PROT 22   LEU  CD1  CT3   -0.270000       12.0110           0
     267 PROT 22   LEU  HD11 HA3    0.090000        1.0080           0
     268 PROT 22   LEU  HD12 HA3    0.090000        1.0080           0
     269 PROT 22   LEU  HD13 HA3    0.090000        1.0080           0
     270 PROT 22   LEU  CD2  CT3   -0.270000       12.0110           0
     271 PROT 22   LEU  HD21 HA3    0.090000        1.0080           0
     272 PROT 22   LEU  HD22 HA3    0.090000        1.0080           0
     273 PROT 22   LEU  HD23 HA3    0.090000        1.0080           0
     274 PROT 22   LEU  C    C      0.510000       12.0110           0
     275 PROT 22   LEU  O    O     -0.510000       15.9990           0
     276 PROT 23   ALA  N    NH1   -0.470000       14.0070           0
     277 PROT 23   ALA  HN   H      0.310000        1.0080           0
     278 PROT 23   ALA  CA   CT1    0.070000       12.0110           0
     279 PROT 23   ALA  HA   HB1    0.090000        1.0080           0
     280 PROT 23   ALA  CB   CT3   -0.270000       12.0110           0
     281 PROT 23   ALA  HB1  HA3    0.090000        1.0080           0
     282 PROT 23   ALA  HB2  HA3    0.090000        1.0080           0
     283 PROT 23   ALA  HB3  HA3    0.090000        1.0080           0
     284 PROT 23   ALA  C    C      0.510000       12.0110           0
     285 PROT 23   ALA  O    O     -0.510000       15.9990           0
     286 PROT 24   ALA  N    NH1   -0.470000       14.0070           0
     287 PROT 24   ALA  HN   H      0.310000        1.0080           0
     288 PROT 24   ALA  CA   CT1    0.070000       12.0110           0
     289 PROT 24   ALA  HA   HB1    0.090000        1.0080           0
     290 PROT 24   ALA  CB   CT3   -0.270000       12.0110           0
     291 PROT 24   ALA  HB1  HA3    0.090000        1.0080           0
     292 PROT 24   ALA  HB2  HA3    0.090000        1.0080           0
     293 PROT 24   ALA  HB3  HA3    0.090000        1.0080           0
     294 PROT 24   ALA  C    C      0.510000       12.0110           0
     295 PROT 24   ALA  O    O     -0.510000       15.9990           0
     296 PROT 25   LEU  N    NH1   -0.470000       14.0070           0
     297 PROT 25   LEU  HN   H      0.310000        1.0080           0
     298 PROT 25   LEU  CA   CT1    0.070000       12.0110           0
     299 PROT 25   LEU  HA   HB1    0.090000        1.0080           0
     300 PROT 25   LEU  CB   CT2   -0.180000       12.0110           0
     301 PROT 25   LEU  HB1  HA2    0.090000        1.0080           0
     302 PROT 25   LEU  HB2  HA2    0.090000        1.0080           0
     303 PROT 25   LEU  CG   CT1   -0.090000       12.0110           0
     304 PROT 25   LEU  HG   HA1    0.090000        1.0080           0
     305 PROT 25   LEU  CD1  CT3   -0.270000       12.0110           0
     306 PROT 25   LEU  HD11 HA3    0.090000        1.0080           0
     307 PROT 25   LEU  HD12 HA3    0.090000        1.0080           0
     308 PROT 25   LEU  HD13 HA3    0.090000        1.0080           0
     309 PROT 25   LEU  CD2  CT3   -0.270000       12.0110           0
     310 PROT 25   LEU  HD21 HA3    0.090000        1.0080           0
     311 PROT 25   LEU  HD22 HA3    0.090000        1.0080           0
     312 PROT 25   LEU  HD23 HA3    0.090000        1.0080           0
     313 PROT 25   LEU  C    C      0.510000       12.0110           0
     314 PROT 25   LEU  O    O     -0.510000       15.9990           0
     315 PROT 26   GLN  N    NH1   -0.470000       14.0070           0
     316 PROT 26   GLN  HN   H      0.310000        1.0080           0
     317 PROT 26   GLN  CA   CT1    0.070000       12.0110           0
     318 PROT 26   GLN  HA   HB1    0.090000        1.0080           0
     319 PROT 26   GLN  CB   CT2   -0.180000       12.0110           0
     320 PROT 26   GLN  HB1  HA2    0.090000        1.0080           0
     321 PROT 26   GLN  HB2  HA2    0.090000        1.0080           0
     322 PROT 26   GLN  CG   CT2   -0.180000       12.0110           0
     323 PROT 26   GLN  HG1  HA2    0.090000        1.0080           0
     324 PROT 26   GLN  HG2  HA2    0.090000        1.0080           0
     325 PROT 26   GLN  CD   CC     0.550000       12.0110           0
     326 PROT 26   GLN  OE1  O     -0.550000       15.9990           0
     327 PROT 26   GLN  NE2  NH2   -0.620000       14.0070           0
     328 PROT 26   GLN  HE21 H      0.320000        1.0080           0
     329 PROT 26   GLN  HE22 H      0.300000        1.0080           0
     330 PROT 26   GLN  C    C      0.510000       12.0110           0
     331 PROT 26   GLN  O    O     -0.510000       15.9990           0
     332 PROT 27   SER  N    NH1   -0.470000       14.0070           0
     333 PROT 27   SER  HN   H      0.310000        1.0080           0
     334 PROT 27   SER  CA   CT1    0.070000       12.0110           0
     335 PROT 27   SER  HA   HB1    0.090000        1.0080           0
     336 PROT 27   SER  CB   CT2    0.050000       12.0110           0
     337 PROT 27   SER  HB1  HA2    0.090000        1.0080           0
     338 PROT 27   SER  HB2  HA2    0.090000        1.0080           0
     339 PROT 27   SER  OG   OH1   -0.660000       15.9990           0
     340 PROT 27   SER  HG1  H      0.430000        1.0080           0
     341 PROT 27   SER  C    C      0.510000       12.0110           0
     342 PROT 27   SER  O    O     -0.510000       15.9990           0
     343 PROT 28   SER  N    NH1   -0.470000       14.0070           0
     344 PROT 28   SER  HN   H      0.310000        1.0080           0
     345 PROT 28   SER  CA   CT1    0.070000       12.0110           0
     346 PROT 28   SER  HA   HB1    0.090000        1.0080           0
     347 PROT 28   SER  CB   CT2    0.050000       12.0110           0
     348 PROT 28   SER  HB1  HA2    0.090000        1.0080           0
     349 PROT 28   SER  HB2  HA2    0.090000        1.0080           0
     350 PROT 28   SER  OG   OH1   -0.660000       15.9990           0
     351 PROT 28   SER  HG1  H      0.430000        1.0080           0
     352 PROT 28   SER  C    C      0.510000       12.0110           0
     353 PROT 28   SER  O    O     -0.510000       15.9990           0
     354 PROT 29   GLU  N    NH1   -0.470000       14.0070           0
     355 PROT 29   GLU  HN   H      0.310000        1.0080           0
     356 PROT 29   GLU  CA   CT1    0.070000       12.0110           0
     357 PROT 29   GLU  HA   HB1    0.090000        1.0080           0
     358 PROT 29   GLU  CB   CT2A  -0.180000       12.0110           0
     359 PROT 29   GLU  HB1  HA2    0.090000        1.0080           0
     360 PROT 29   GLU  HB2  HA2    0.090000        1.0080           0
     361 PROT 29   GLU  CG   CT2   -0.280000       12.0110           0
     362 PROT 29   GLU  HG1  HA2    0.090000        1.0080           0
     363 PROT 29   GLU  HG2  HA2    0.090000        1.0080           0
     364 PROT 29   GLU  CD   CC     0.620000       12.0110           0
     365 PROT 29   GLU  OE1  OC    -0.760000       15.9990           0
     366 PROT 29   GLU  OE2  OC    -0.760000       15.9990           0
     367 PROT 29   GLU  C    C      0.510000       12.0110           0
     368 PROT 29   GLU  O    O     -0.510000       15.9990           0
     369 PROT 30   ALA  N    NH1   -0.470000       14.0070           0
     370 PROT 30   ALA  HN   H      0.310000        1.0080           0
     371 PROT 30   ALA  CA   CT1    0.070000       12.0110           0
     372 PROT 30   ALA  HA   HB1    0.090000        1.0080           0
     373 PROT 30   ALA  CB   CT3   -0.270000       12.0110           0
     374 PROT 30   ALA  HB1  HA3    0.090000        1.0080           0
     375 PROT 30   ALA  HB2  HA3    0.090000        1.0080           0
     376 PROT 30   ALA  HB3  HA3    0.090000        1.0080           0
     377 PROT 30   ALA  C    C      0.510000       12.0110           0
     378 PROT 30   ALA  O    O     -0.510000       15.9990           0
     379 PROT 31   LEU  N    NH1   -0.470000       14.0070           0
     380 PROT 31   LEU  HN   H      0.310000        1.0080           0
     381 PROT 31   LEU  CA   CT1    0.070000       12.0110           0
     382 PROT 31   LEU  HA   HB1    0.090000        1.0080           0
     383 PROT 31   LEU  CB   CT2   -0.180000       12.0110           0
     384 PROT 31   LEU  HB1  HA2    0.090000        1.0080           0
     385 PROT 31   LEU  HB2  HA2    0.090000        1.0080           0
     386 PROT 31   LEU  CG   CT1   -0.090000       12.0110           0
     387 PROT 31   LEU  HG   HA1    0.090000        1.0080           0
     388 PROT 31   LEU  CD1  CT3   -0.270000       12.0110           0
     389 PROT 31   LEU  HD11 HA3    0.090000        1.0080           0
     390 PROT 31   LEU  HD12 HA3    0.090000        1.0080           0
     391 PROT 31   LEU  HD13 HA3    0.090000        1.0080           0
     392 PROT 31   LEU  CD2  CT3   -0.270000       12.0110           0
     393 PROT 31   LEU  HD21 HA3    0.090000        1.0080           0
     394 PROT 31   LEU  HD22 HA3    0.090000        1.0080           0
     395 PROT 31   LEU  HD23 HA3    0.090000        1.0080           0
     396 PROT 31   LEU  C    C      0.510000       12.0110           0
     397 PROT 31   LEU  O    O     -0.510000       15.9990           0
     398 PROT 32   TYR  N    NH1   -0.470000       14.0070           0
     399 PROT 32   TYR  HN   H      0.310000        1.0080           0
     400 PROT 32   TYR  CA   CT1    0.070000       12.0110           0
     401 PROT 32   TYR  HA   HB1    0.090000        1.0080           0
     402 PROT 32   TYR  CB   CT2   -0.180000       12.0110           0
     403 PROT 32   TYR  HB1  HA2    0.090000        1.0080           0
     404 PROT 32   TYR  HB2  HA2    0.090000        1.0080           0
     405 PROT 32   TYR  CG   CA     0.000000       12.0110           0
     406 PROT 32   TYR  CD1  CA    -0.115000       12.0110           0
     407 PROT 32   TYR  HD1  HP     0.115000        1.0080           0
     408 PROT 32   TYR  CE1  CA    -0.115000       12.0110           0
     409 PROT 32   TYR  HE1  HP     0.115000        1.0080           0
     410 PROT 32   TYR  CZ   CA     0.110000       12.0110           0
     411 PROT 32   TYR  OH   OH1   -0.540000       15.9990           0
     412 PROT 32   TYR  HH   H      0.430000        1.0080           0
     413 PROT 32   TYR  CD2  CA    -0.115000       12.0110           0
     414 PROT 32   TYR  HD2  HP     0.115000        1.0080           0
     415 PROT 32   TYR  CE2  CA    -0.115000       12.0110           0
     416 PROT 32   TYR  HE2  HP     0.115000        1.0080           0
     417 PROT 32   TYR  C    C      0.510000       12.0110           0
     418 PROT 32   TYR  O    O     -0.510000       15.9990           0
     419 PROT 33   PRO  N    N     -0.290000       14.0070           0
     420 PROT 33   PRO  CD   CP3    0.000000       12.0110           0
     421 PROT 33   PRO  HD1  HA2    0.090000        1.0080           0
     422 PROT 33   PRO  HD2  HA2    0.090000        1.0080           0
     423 PROT 33   PRO  CA   CP1    0.020000       12.0110           0
     424 PROT 33   PRO  HA   HB1    0.090000        1.0080           0
     425 PROT 33   PRO  CB   CP2   -0.180000       12.0110           0
     426 PROT 33   PRO  HB1  HA2    0.090000        1.0080           0
     427 PROT 33   PRO  HB2  HA2    0.090000        1.0080           0
     428 PROT 33   PRO  CG   CP2   -0.180000       12.0110           0
     429 PROT 33   PRO  HG1  HA2    0.090000        1.0080           0
     430 PROT 33   PRO  HG2  HA2    0.090000        1.0080           0
     431 PROT 33   PRO  C    C      0.510000       12.0110           0
     432 PROT 33   PRO  O    O     -0.510000       15.9990           0
     433 PROT 34   VAL  N    NH1   -0.470000       14.0070           0
     434 PROT 34   VAL  HN   H      0.310000        1.0080           0
     435 PROT 34   VAL  CA   CT1    0.070000       12.0110           0
     436 PROT 34   VAL  HA   HB1    0.090000        1.0080           0
     437 PROT 34   VAL  CB   CT1   -0.090000       12.0110           0
     438 PROT 34   VAL  HB   HA1    0.090000        1.0080           0
     439 PROT 34   VAL  CG1  CT3   -0.270000       12.0110           0
     440 PROT 34   VAL  HG11 HA3    0.090000        1.0080           0
     441 PROT 34   VAL  HG12 HA3    0.090000        1.0080           0
     442 PROT 34   VAL  HG13 HA3    0.090000        1.0080           0
     443 PROT 34   VAL  CG2  CT3   -0.270000       12.0110           0
     444 PROT 34   VAL  HG21 HA3    0.090000        1.0080           0
     445 PROT 34   VAL  HG22 HA3    0.090000        1.0080           0
     446 PROT 34   VAL  HG23 HA3    0.090000        1.0080           0
     447 PROT 34   VAL  C    C      0.510000       12.0110           0
     448 PROT 34   VAL  O    O     -0.510000       15.9990           0
     449 PROT 35   TYR  N    NH1   -0.470000       14.0070           0
     450 PROT 35   TYR  HN   H      0.310000        1.0080           0
     451 PROT 35   TYR  CA   CT1    0.070000       12.0110           0
     452 PROT 35   TYR  HA   HB1    0.090000        1.0080           0
     453 PROT 35   TYR  CB   CT2   -0.180000       12.0110           0
     454 PROT 35   TYR  HB1  HA2    0.090000        1.0080           0
     455 PROT 35   TYR  HB2  HA2    0.090000        1.0080           0
     456 PROT 35   TYR  CG   CA     0.000000       12.0110           0
     457 PROT 35   TYR  CD1  CA    -0.115000       12.0110           0
     458 PROT 35   TYR  HD1  HP     0.115000        1.0080           0
     459 PROT 35   TYR  CE1  CA    -0.115000       12.0110           0
     460 PROT 35   TYR  HE1  HP     0.115000        1.0080           0
     461 PROT 35   TYR  CZ   CA     0.110000       12.0110           0
     462 PROT 35   TYR  OH   OH1   -0.540000       15.9990           0
     463 PROT 35   TYR  HH   H      0.430000        1.0080           0
     464 PROT 35   TYR  CD2  CA    -0.115000       12.0110           0
     465 PROT 35   TYR  HD2  HP     0.115000        1.0080           0
     466 PROT 35   TYR  CE2  CA    -0.115000       12.0110           0
     467 PROT 35   TYR  HE2  HP     0.115000        1.0080           0
     468 PROT 35   TYR  C    C      0.510000       12.0110           0
     469 PROT 35   TYR  O    O     -0.510000       15.9990           0
     470 PROT 36   ILE  N    NH1   -0.470000       14.0070           0
     471 PROT 36   ILE  HN   H      0.310000        1.0080           0
     472 PROT 36   ILE  CA   CT1    0.070000       12.0110           0
     473 PROT 36   ILE  HA   HB1    0.090000        1.0080           0
     474 PROT 36   ILE  CB   CT1   -0.090000       12.0110           0
     475 PROT 36   ILE  HB   HA1    0.090000        1.0080           0
     476 PROT 36   ILE  CG2  CT3   -0.270000       12.0110           0
     477 PROT 36   ILE  HG21 HA3    0.090000        1.0080           0
     478 PROT 36   ILE  HG22 HA3    0.090000        1.0080           0
     479 PROT 36   ILE  HG23 HA3    0.090000        1.0080           0
     480 PROT 36   ILE  CG1  CT2   -0.180000       12.0110           0
     481 PROT 36   ILE  HG11 HA2    0.090000        1.0080           0
     482 PROT 36   ILE  HG12 HA2    0.090000        1.0080           0
     483 PROT 36   ILE  CD   CT3   -0.270000       12.0110           0
     484 PROT 36   ILE  HD1  HA3    0.090000        1.0080           0
     485 PROT 36   ILE  HD2  HA3    0.090000        1.0080           0
     486 PROT 36   ILE  HD3  HA3    0.090000        1.0080           0
     487 PROT 36   ILE  C    C      0.510000       12.0110           0
     488 PROT 36   ILE  O    O     -0.510000       15.9990           0
     489 PROT 37   LEU  N    NH1   -0.470000       14.0070           0
     490 PROT 37   LEU  HN   H      0.310000        1.0080           0
     491 PROT 37   LEU  CA   CT1    0.070000       12.0110           0
     492 PROT 37   LEU  HA   HB1    0.090000        1.0080           0
     493 PROT 37   LEU  CB   CT2   -0.180000       12.0110           0
     494 PROT 37   LEU  HB1  HA2    0.090000        1.0080           0
     495 PROT 37   LEU  HB2  HA2    0.090000        1.0080           0
     496 PROT 37   LEU  CG   CT1   -0.090000       12.0110           0
     497 PROT 37   LEU  HG   HA1    0.090000        1.0080           0
     498 PROT 37   LEU  CD1  CT3   -0.270000       12.0110           0
     499 PROT 37   LEU  HD11 HA3    0.090000        1.0080           0
     500 PROT 37   LEU  HD12 HA3    0.090000        1.0080           0
     501 PROT 37   LEU  HD13 HA3    0.090000        1.0080           0
     502 PROT 37   LEU  CD2  CT3   -0.270000       12.0110           0
     503 PROT 37   LEU  HD21 HA3    0.090000        1.0080           0
     504 PROT 37   LEU  HD22 HA3    0.090000        1.0080           0
     505 PROT 37   LEU  HD23 HA3    0.090000        1.0080           0
     506 PROT 37   LEU  C    C      0.510000       12.0110           0
     507 PROT 37   LEU  O    O     -0.510000       15.9990           0
     508 PROT 38   ASP  N    NH1   -0.470000       14.0070           0
     509 PROT 38   ASP  HN   H      0.310000        1.0080           0
     510 PROT 38   ASP  CA   CT1    0.070000       12.0110           0
     511 PROT 38   ASP  HA   HB1    0.090000        1.0080           0
     512 PROT 38   ASP  CB   CT2A  -0.280000       12.0110           0
     513 PROT 38   ASP  HB1  HA2    0.090000        1.0080           0
     514 PROT 38   ASP  HB2  HA2    0.090000        1.0080           0
     515 PROT 38   ASP  CG   CC     0.620000       12.0110           0
     516 PROT 38   ASP  OD1  OC    -0.760000       15.9990           0
     517 PROT 38   ASP  OD2  OC    -0.760000       15.9990           0
     518 PROT 38   ASP  C    C      0.510000       12.0110           0
     519 PROT 38   ASP  O    O     -0.510000       15.9990           0
     520 PROT 39   ARG  N    NH1   -0.470000       14.0070           0
     521 PROT 39   ARG  HN   H      0.310000        1.0080           0
     522 PROT 39   ARG  CA   CT1    0.070000       12.0110           0
     523 PROT 39   ARG  HA   HB1    0.090000        1.0080           0
     524 PROT 39   ARG  CB   CT2   -0.180000       12.0110           0
     525 PROT 39   ARG  HB1  HA2    0.090000        1.0080           0
     526 PROT 39   ARG  HB2  HA2    0.090000        1.0080           0
     527 PROT 39   ARG  CG   CT2   -0.180000       12.0110           0
     528 PROT 39   ARG  HG1  HA2    0.090000        1.0080           0
     529 PROT 39   ARG  HG2  HA2    0.090000        1.0080           0
     530 PROT 39   ARG  CD   CT2    0.200000       12.0110           0
     531 PROT 39   ARG  HD1  HA2    0.090000        1.0080           0
     532 PROT 39   ARG  HD2  HA2    0.090000        1.0080           0
     533 PROT 39   ARG  NE   NC2   -0.700000       14.0070           0
     534 PROT 39   ARG  HE   HC     0.440000        1.0080           0
     535 PROT 39   ARG  CZ   C      0.640000       12.0110           0
     536 PROT 39   ARG  NH1  NC2   -0.800000       14.0070           0
     537 PROT 39   ARG  HH11 HC     0.460000        1.0080           0
     538 PROT 39   ARG  HH12 HC     0.460000        1.0080           0
     539 PROT 39   ARG  NH2  NC2   -0.800000       14.0070           0
     540 PROT 39   ARG  HH21 HC     0.460000        1.0080           0
     541 PROT 39   ARG  HH22 HC     0.460000        1.0080           0
     542 PROT 39   ARG  C    C      0.510000       12.0110           0
     543 PROT 39   ARG  O    O     -0.510000       15.9990           0
     544 PROT 40   ALA  N    NH1   -0.470000       14.0070           0
     545 PROT 40   ALA  HN   H      0.310000        1.0080           0
     546 PROT 40   ALA  CA   CT1    0.070000       12.0110           0
     547 PROT 40   ALA  HA   HB1    0.090000        1.0080           0
     548 PROT 40   ALA  CB   CT3   -0.270000       12.0110           0
     549 PROT 40   ALA  HB1  HA3    0.090000        1.0080           0
     550 PROT 40   ALA  HB2  HA3    0.090000        1.0080           0
     551 PROT 40   ALA  HB3  HA3    0.090000        1.0080           0
     552 PROT 40   ALA  C    C      0.510000       12.0110           0
     553 PROT 40   ALA  O    O     -0.510000       15.9990           0
     554 PROT 41   PHE  N    NH1   -0.470000       14.0070           0
     555 PROT 41   PHE  HN   H      0.310000        1.0080           0
     556 PROT 41   PHE  CA   CT1    0.070000       12.0110           0
     557 PROT 41   PHE  HA   HB1    0.090000        1.0080           0
     558 PROT 41   PHE  CB   CT2   -0.180000       12.0110           0
     559 PROT 41   PHE  HB1  HA2    0.090000        1.0080           0
     560 PROT 41   PHE  HB2  HA2    0.090000        1.0080           0
     561 PROT 41   PHE  CG   CA     0.000000       12.0110           0
     562 PROT 41   PHE  CD1  CA    -0.115000       12.0110           0
     563 PROT 41   PHE  HD1  HP     0.115000        1.0080           0
     564 PROT 41   PHE  CE1  CA    -0.115000       12.0110           0
     565 PROT 41   PHE  HE1  HP     0.115000        1.0080           0
     566 PROT 41   PHE  CZ   CA    -0.115000       12.0110           0
     567 PROT 41   PHE  HZ   HP     0.115000        1.0080           0
     568 PROT 41   PHE  CD2  CA    -0.115000       12.0110           0
     569 PROT 41   PHE  HD2  HP     0.115000        1.0080           0
     570 PROT 41   PHE  CE2  CA    -0.115000       12.0110           0
     571 PROT 41   PHE  HE2  HP     0.115000        1.0080           0
     572 PROT 41   PHE  C    C      0.510000       12.0110           0
     573 PROT 41   PHE  O    O     -0.510000       15.9990           0
     574 PROT 42   LEU  N    NH1   -0.470000       14.0070           0
     575 PROT 42   LEU  HN   H      0.310000        1.0080           0
     576 PROT 42   LEU  CA   CT1    0.070000       12.0110           0
     577 PROT 42   LEU  HA   HB1    0.090000        1.0080           0
     578 PROT 42   LEU  CB   CT2   -0.180000       12.0110           0
     579 PROT 42   LEU  HB1  HA2    0.090000        1.0080           0
     580 PROT 42   LEU  HB2  HA2    0.090000        1.0080           0
     581 PROT 42   LEU  CG   CT1   -0.090000       12.0110           0
     582 PROT 42   LEU  HG   HA1    0.090000        1.0080           0
     583 PROT 42   LEU  CD1  CT3   -0.270000       12.0110           0
     584 PROT 42   LEU  HD11 HA3    0.090000        1.0080           0
     585 PROT 42   LEU  HD12 HA3    0.090000        1.0080           0
     586 PROT 42   LEU  HD13 HA3    0.090000        1.0080           0
     587 PROT 42   LEU  CD2  CT3   -0.270000       12.0110           0
     588 PROT 42   LEU  HD21 HA3    0.090000        1.0080           0
     589 PROT 42   LEU  HD22 HA3    0.090000        1.0080           0
     590 PROT 42   LEU  HD23 HA3    0.090000        1.0080           0
     591 PROT 42   LEU  C    C      0.510000       12.0110           0
     592 PROT 42   LEU  O    O     -0.510000       15.9990           0
     593 PROT 43   THR  N    NH1   -0.470000       14.0070           0
     594 PROT 43   THR  HN   H      0.310000        1.0080           0
     595 PROT 43   THR  CA   CT1    0.070000       12.0110           0
     596 PROT 43   THR  HA   HB1    0.090000        1.0080           0
     597 PROT 43   THR  CB   CT1    0.140000       12.0110           0
     598 PROT 43   THR  HB   HA1    0.090000        1.0080           0
     599 PROT 43   THR  OG1  OH1   -0.660000       15.9990           0
     600 PROT 43   THR  HG1  H      0.430000        1.0080           0
     601 PROT 43   THR  CG2  CT3   -0.270000       12.0110           0
     602 PROT 43   THR  HG21 HA3    0.090000        1.0080           0
     603 PROT 43   THR  HG22 HA3    0.090000        1.0080           0
     604 PROT 43   THR  HG23 HA3    0.090000        1.0080           0
     605 PROT 43   THR  C    C      0.510000       12.0110           0
     606 PROT 43   THR  O    O     -0.510000       15.9990           0
     607 PROT 44   SER  N    NH1   -0.470000       14.0070           0
     608 PROT 44   SER  HN   H      0.310000        1.0080           0
     609 PROT 44   SER  CA   CT1    0.070000       12.0110           0
     610 PROT 44   SER  HA   HB1    0.090000        1.0080           0
     611 PROT 44   SER  CB   CT2    0.050000       12.0110           0
     612 PROT 44   SER  HB1  HA2    0.090000        1.0080           0
     613 PROT 44   SER  HB2  HA2    0.090000        1.0080           0
     614 PROT 44   SER  OG   OH1   -0.660000       15.9990           0
     615 PROT 44   SER  HG1  H      0.430000        1.0080           0
     616 PROT 44   SER  C    C      0.510000       12.0110           0
     617 PROT 44   SER  O    O     -0.510000       15.9990           0
     618 PROT 45   SER  N    NH1   -0.470000       14.0070           0
     619 PROT 45   SER  HN   H      0.310000        1.0080           0
     620 PROT 45   SER  CA   CT1    0.070000       12.0110           0
     621 PROT 45   SER  HA   HB1    0.090000        1.0080           0
     622 PROT 45   SER  CB   CT2    0.050000       12.0110           0
     623 PROT 45   SER  HB1  HA2    0.090000        1.0080           0
     624 PROT 45   SER  HB2  HA2    0.090000        1.0080           0
     625 PROT 45   SER  OG   OH1   -0.660000       15.9990           0
     626 PROT 45   SER  HG1  H      0.430000        1.0080           0
     627 PROT 45   SER  C    C      0.510000       12.0110           0
     628 PROT 45   SER  O    O     -0.510000       15.9990           0
     629 PROT 46   MET  N    NH1   -0.470000       14.0070           0
     630 PROT 46   MET  HN   H      0.310000        1.0080           0
     631 PROT 46   MET  CA   CT1    0.070000       12.0110           0
     632 PROT 46   MET  HA   HB1    0.090000        1.0080           0
     633 PROT 46   MET  CB   CT2   -0.180000       12.0110           0
     634 PROT 46   MET  HB1  HA2    0.090000        1.0080           0
     635 PROT 46   MET  HB2  HA2    0.090000        1.0080           0
     636 PROT 46   MET  CG   CT2   -0.140000       12.0110           0
     637 PROT 46   MET  HG1  HA2    0.090000        1.0080           0
     638 PROT 46   MET  HG2  HA2    0.090000        1.0080           0
     639 PROT 46   MET  SD   S     -0.090000       32.0600           0
     640 PROT 46   MET  CE   CT3   -0.220000       12.0110           0
     641 PROT 46   MET  HE1  HA3    0.090000        1.0080           0
     642 PROT 46   MET  HE2  HA3    0.090000        1.0080           0
     643 PROT 46   MET  HE3  HA3    0.090000        1.0080           0
     644 PROT 46   MET  C    C      0.510000       12.0110           0
     645 PROT 46   MET  O    O     -0.510000       15.9990           0
     646 PROT 47   HSD  N    NH1   -0.470000       14.0070           0
     647 PROT 47   HSD  HN   H      0.310000        1.0080           0
     648 PROT 47   HSD  CA   CT1    0.070000       12.0110           0
     649 PROT 47   HSD  HA   HB1    0.090000        1.0080           0
     650 PROT 47   HSD  CB   CT2   -0.090000       12.0110           0
     651 PROT 47   HSD  HB1  HA2    0.090000        1.0080           0
     652 PROT 47   HSD  HB2  HA2    0.090000        1.0080           0
     653 PROT 47   HSD  ND1  NR1   -0.360000       14.0070           0
     654 PROT 47   HSD  HD1  H      0.320000        1.0080           0
     655 PROT 47   HSD  CG   CPH1  -0.050000       12.0110           0
     656 PROT 47   HSD  CE1  CPH2   0.250000       12.0110           0
     657 PROT 47   HSD  HE1  HR1    0.130000        1.0080           0
     658 PROT 47   HSD  NE2  NR2   -0.700000       14.0070           0
     659 PROT 47   HSD  CD2  CPH1   0.220000       12.0110           0
     660 PROT 47   HSD  HD2  HR3    0.100000        1.0080           0
     661 PROT 47   HSD  C    C      0.510000       12.0110           0
     662 PROT 47   HSD  O    O     -0.510000       15.9990           0
     663 PROT 48   ILE  N    NH1   -0.470000       14.0070           0
     664 PROT 48   ILE  HN   H      0.310000        1.0080           0
     665 PROT 48   ILE  CA   CT1    0.070000       12.0110           0
     666 PROT 48   ILE  HA   HB1    0.090000        1.0080           0
     667 PROT 48   ILE  CB   CT1   -0.090000       12.0110           0
     668 PROT 48   ILE  HB   HA1    0.090000        1.0080           0
     669 PROT 48   ILE  CG2  CT3   -0.270000       12.0110           0
     670 PROT 48   ILE  HG21 HA3    0.090000        1.0080           0
     671 PROT 48   ILE  HG22 HA3    0.090000        1.0080           0
     672 PROT 48   ILE  HG23 HA3    0.090000        1.0080           0
     673 PROT 48   ILE  CG1  CT2   -0.180000       12.0110           0
     674 PROT 48   ILE  HG11 HA2    0.090000        1.0080           0
     675 PROT 48   ILE  HG12 HA2    0.090000        1.0080           0
     676 PROT 48   ILE  CD   CT3   -0.270000       12.0110           0
     677 PROT 48   ILE  HD1  HA3    0.090000        1.0080           0
     678 PROT 48   ILE  HD2  HA3    0.090000        1.0080           0
     679 PROT 48   ILE  HD3  HA3    0.090000        1.0080           0
     680 PROT 48   ILE  C    C      0.510000       12.0110           0
     681 PROT 48   ILE  O    O     -0.510000       15.9990           0
     682 PROT 49   GLY  N    NH1   -0.470000       14.0070           0
     683 PROT 49   GLY  HN   H      0.310000        1.0080           0
     684 PROT 49   GLY  CA   CT2   -0.020000       12.0110           0
     685 PROT 49   GLY  HA1  HB2    0.090000        1.0080           0
     686 PROT 49   GLY  HA2  HB2    0.090000        1.0080           0
     687 PROT 49   GLY  C    C      0.510000       12.0110           0
     688 PROT 49   GLY  O    O     -0.510000       15.9990           0
     689 PROT 50   ALA  N    NH1   -0.470000       14.0070           0
     690 PROT 50   ALA  HN   H      0.310000        1.0080           0
     691 PROT 50   ALA  CA   CT1    0.070000       12.0110           0
     692 PROT 50   ALA  HA   HB1    0.090000        1.0080           0
     693 PROT 50   ALA  CB   CT3   -0.270000       12.0110           0
     694 PROT 50   ALA  HB1  HA3    0.090000        1.0080           0
     695 PROT 50   ALA  HB2  HA3    0.090000        1.0080           0
     696 PROT 50   ALA  HB3  HA3    0.090000        1.0080           0
     697 PROT 50   ALA  C    C      0.510000       12.0110           0
     698 PROT 50   ALA  O    O     -0.510000       15.9990           0
     699 PROT 51   LEU  N    NH1   -0.470000       14.0070           0
     700 PROT 51   LEU  HN   H      0.310000        1.0080           0
     701 PROT 51   LEU  CA   CT1    0.070000       12.0110           0
     702 PROT 51   LEU  HA   HB1    0.090000        1.0080           0
     703 PROT 51   LEU  CB   CT2   -0.180000       12.0110           0
     704 PROT 51   LEU  HB1  HA2    0.090000        1.0080           0
     705 PROT 51   LEU  HB2  HA2    0.090000        1.0080           0
     706 PROT 51   LEU  CG   CT1   -0.090000       12.0110           0
     707 PROT 51   LEU  HG   HA1    0.090000        1.0080           0
     708 PROT 51   LEU  CD1  CT3   -0.270000       12.0110           0
     709 PROT 51   LEU  HD11 HA3    0.090000        1.0080           0
     710 PROT 51   LEU  HD12 HA3    0.090000        1.0080           0
     711 PROT 51   LEU  HD13 HA3    0.090000        1.0080           0
     712 PROT 51   LEU  CD2  CT3   -0.270000       12.0110           0
     713 PROT 51   LEU  HD21 HA3    0.090000        1.0080           0
     714 PROT 51   LEU  HD22 HA3    0.090000        1.0080           0
     715 PROT 51   LEU  HD23 HA3    0.090000        1.0080           0
     716 PROT 51   LEU  C    C      0.510000       12.0110           0
     717 PROT 51   LEU  O    O     -0.510000       15.9990           0
     718 PROT 52   ARG  N    NH1   -0.470000       14.0070           0
     719 PROT 52   ARG  HN   H      0.310000        1.0080           0
     720 PROT 52   ARG  CA   CT1    0.070000       12.0110           0
     721 PROT 52   ARG  HA   HB1    0.090000        1.0080           0
     722 PROT 52   ARG  CB   CT2   -0.180000       12.0110           0
     723 PROT 52   ARG  HB1  HA2    0.090000        1.0080           0
     724 PROT 52   ARG  HB2  HA2    0.090000        1.0080           0
     725 PROT 52   ARG  CG   CT2   -0.180000       12.0110           0
     726 PROT 52   ARG  HG1  HA2    0.090000        1.0080           0
     727 PROT 52   ARG  HG2  HA2    0.090000        1.0080           0
     728 PROT 52   ARG  CD   CT2    0.200000       12.0110           0
     729 PROT 52   ARG  HD1  HA2    0.090000        1.0080           0
     730 PROT 52   ARG  HD2  HA2    0.090000        1.0080           0
     731 PROT 52   ARG  NE   NC2   -0.700000       14.0070           0
     732 PROT 52   ARG  HE   HC     0.440000        1.0080           0
     733 PROT 52   ARG  CZ   C      0.640000       12.0110           0
     734 PROT 52   ARG  NH1  NC2   -0.800000       14.0070           0
     735 PROT 52   ARG  HH11 HC     0.460000        1.0080           0
     736 PROT 52   ARG  HH12 HC     0.460000        1.0080           0
     737 PROT 52   ARG  NH2  NC2   -0.800000       14.0070           0
     738 PROT 52   ARG  HH21 HC     0.460000        1.0080           0
     739 PROT 52   ARG  HH22 HC     0.460000        1.0080           0
     740 PROT 52   ARG  C    C      0.510000       12.0110           0
     741 PROT 52   ARG  O    O     -0.510000       15.9990           0
     742 PROT 53   TRP  N    NH1   -0.470000       14.0070           0
     743 PROT 53   TRP  HN   H      0.310000        1.0080           0
     744 PROT 53   TRP  CA   CT1    0.070000       12.0110           0
     745 PROT 53   TRP  HA   HB1    0.090000        1.0080           0
     746 PROT 53   TRP  CB   CT2   -0.180000       12.0110           0
     747 PROT 53   TRP  HB1  HA2    0.090000        1.0080           0
     748 PROT 53   TRP  HB2  HA2    0.090000        1.0080           0
     749 PROT 53   TRP  CG   CY    -0.030000       12.0110           0
     750 PROT 53   TRP  CD1  CA    -0.150000       12.0110           0
     751 PROT 53   TRP  HD1  HP     0.220000        1.0080           0
     752 PROT 53   TRP  NE1  NY    -0.510000       14.0070           0
     753 PROT 53   TRP  HE1  H      0.370000        1.0080           0
     754 PROT 53   TRP  CE2  CPT    0.240000       12.0110           0
     755 PROT 53   TRP  CD2  CPT    0.110000       12.0110           0
     756 PROT 53   TRP  CE3  CAI   -0.250000       12.0110           0
     757 PROT 53   TRP  HE3  HP     0.170000        1.0080           0
     758 PROT 53   TRP  CZ3  CA    -0.200000       12.0110           0
     759 PROT 53   TRP  HZ3  HP     0.140000        1.0080           0
     760 PROT 53   TRP  CZ2  CAI   -0.270000       12.0110           0
     761 PROT 53   TRP  HZ2  HP     0.160000        1.0080           0
     762 PROT 53   TRP  CH2  CA    -0.140000       12.0110           0
     763 PROT 53   TRP  HH2  HP     0.140000        1.0080           0
     764 PROT 53   TRP  C    C      0.510000       12.0110           0
     765 PROT 53   TRP  O    O     -0.510000       15.9990           0
     766 PROT 54   HSD  N    NH1   -0.470000       14.0070           0
     767 PROT 54   HSD  HN   H      0.310000        1.0080           0
     768 PROT 54   HSD  CA   CT1    0.070000       12.0110           0
     769 PROT 54   HSD  HA   HB1    0.090000        1.0080           0
     770 PROT 54   HSD  CB   CT2   -0.090000       12.0110           0
     771 PROT 54   HSD  HB1  HA2    0.090000        1.0080           0
     772 PROT 54   HSD  HB2  HA2    0.090000        1.0080           0
     773 PROT 54   HSD  ND1  NR1   -0.360000       14.0070           0
     774 PROT 54   HSD  HD1  H      0.320000        1.0080           0
     775 PROT 54   HSD  CG   CPH1  -0.050000       12.0110           0
     776 PROT 54   HSD  CE1  CPH2   0.250000       12.0110           0
     777 PROT 54   HSD  HE1  HR1    0.130000        1.0080           0
     778 PROT 54   HSD  NE2  NR2   -0.700000       14.0070           0
     779 PROT 54   HSD  CD2  CPH1   0.220000       12.0110           0
     780 PROT 54   HSD  HD2  HR3    0.100000        1.0080           0
     781 PROT 54   HSD  C    C      0.510000       12.0110           0
     782 PROT 54   HSD  O    O     -0.510000       15.9990           0
     783 PROT 55   PHE  N    NH1   -0.470000       14.0070           0
     784 PROT 55   PHE  HN   H      0.310000        1.0080           0
     785 PROT 55   PHE  CA   CT1    0.070000       12.0110           0
     786 PROT 55   PHE  HA   HB1    0.090000        1.0080           0
     787 PROT 55   PHE  CB   CT2   -0.180000       12.0110           0
     788 PROT 55   PHE  HB1  HA2    0.090000        1.0080           0
     789 PROT 55   PHE  HB2  HA2    0.090000        1.0080           0
     790 PROT 55   PHE  CG   CA     0.000000       12.0110           0
     791 PROT 55   PHE  CD1  CA    -0.115000       12.0110           0
     792 PROT 55   PHE  HD1  HP     0.115000        1.0080           0
     793 PROT 55   PHE  CE1  CA    -0.115000       12.0110           0
     794 PROT 55   PHE  HE1  HP     0.115000        1.0080           0
     795 PROT 55   PHE  CZ   CA    -0.115000       12.0110           0
     796 PROT 55   PHE  HZ   HP     0.115000        1.0080           0
     797 PROT 55   PHE  CD2  CA    -0.115000       12.0110           0
     798 PROT 55   PHE  HD2  HP     0.115000        1.0080           0
     799 PROT 55   PHE  CE2  CA    -0.115000       12.0110           0
     800 PROT 55   PHE  HE2  HP     0.115000        1.0080           0
     801 PROT 55   PHE  C    C      0.510000       12.0110           0
     802 PROT 55   PHE  O    O     -0.510000       15.9990           0
     803 PROT 56   LEU  N    NH1   -0.470000       14.0070           0
     804 PROT 56   LEU  HN   H      0.310000        1.0080           0
     805 PROT 56   LEU  CA   CT1    0.070000       12.0110           0
     806 PROT 56   LEU  HA   HB1    0.090000        1.0080           0
     807 PROT 56   LEU  CB   CT2   -0.180000       12.0110           0
     808 PROT 56   LEU  HB1  HA2    0.090000        1.0080           0
     809 PROT 56   LEU  HB2  HA2    0.090000        1.0080           0
     810 PROT 56   LEU  CG   CT1   -0.090000       12.0110           0
     811 PROT 56   LEU  HG   HA1    0.090000        1.0080           0
     812 PROT 56   LEU  CD1  CT3   -0.270000       12.0110           0
     813 PROT 56   LEU  HD11 HA3    0.090000        1.0080           0
     814 PROT 56   LEU  HD12 HA3    0.090000        1.0080           0
     815 PROT 56   LEU  HD13 HA3    0.090000        1.0080           0
     816 PROT 56   LEU  CD2  CT3   -0.270000       12.0110           0
     817 PROT 56   LEU  HD21 HA3    0.090000        1.0080           0
     818 PROT 56   LEU  HD22 HA3    0.090000        1.0080           0
     819 PROT 56   LEU  HD23 HA3    0.090000        1.0080           0
     820 PROT 56   LEU  C    C      0.510000       12.0110           0
     821 PROT 56   LEU  O    O     -0.510000       15.9990           0
     822 PROT 57   LEU  N    NH1   -0.470000       14.0070           0
     823 PROT 57   LEU  HN   H      0.310000        1.0080           0
     824 PROT 57   LEU  CA   CT1    0.070000       12.0110           0
     825 PROT 57   LEU  HA   HB1    0.090000        1.0080           0
     826 PROT 57   LEU  CB   CT2   -0.180000       12.0110           0
     827 PROT 57   LEU  HB1  HA2    0.090000        1.0080           0
     828 PROT 57   LEU  HB2  HA2    0.090000        1.0080           0
     829 PROT 57   LEU  CG   CT1   -0.090000       12.0110           0
     830 PROT 57   LEU  HG   HA1    0.090000        1.0080           0
     831 PROT 57   LEU  CD1  CT3   -0.270000       12.0110           0
     832 PROT 57   LEU  HD11 HA3    0.090000        1.0080           0
     833 PROT 57   LEU  HD12 HA3    0.090000        1.0080           0
     834 PROT 57   LEU  HD13 HA3    0.090000        1.0080           0
     835 PROT 57   LEU  CD2  CT3   -0.270000       12.0110           0
     836 PROT 57   LEU  HD21 HA3    0.090000        1.0080           0
     837 PROT 57   LEU  HD22 HA3    0.090000        1.0080           0
     838 PROT 57   LEU  HD23 HA3    0.090000        1.0080           0
     839 PROT 57   LEU  C    C      0.510000       12.0110           0
     840 PROT 57   LEU  O    O     -0.510000       15.9990           0
     841 PROT 58   GLN  N    NH1   -0.470000       14.0070           0
     842 PROT 58   GLN  HN   H      0.310000        1.0080           0
     843 PROT 58   GLN  CA   CT1    0.070000       12.0110           0
     844 PROT 58   GLN  HA   HB1    0.090000        1.0080           0
     845 PROT 58   GLN  CB   CT2   -0.180000       12.0110           0
     846 PROT 58   GLN  HB1  HA2    0.090000        1.0080           0
     847 PROT 58   GLN  HB2  HA2    0.090000        1.0080           0
     848 PROT 58   GLN  CG   CT2   -0.180000       12.0110           0
     849 PROT 58   GLN  HG1  HA2    0.090000        1.0080           0
     850 PROT 58   GLN  HG2  HA2    0.090000        1.0080           0
     851 PROT 58   GLN  CD   CC     0.550000       12.0110           0
     852 PROT 58   GLN  OE1  O     -0.550000       15.9990           0
     853 PROT 58   GLN  NE2  NH2   -0.620000       14.0070           0
     854 PROT 58   GLN  HE21 H      0.320000        1.0080           0
     855 PROT 58   GLN  HE22 H      0.300000        1.0080           0
     856 PROT 58   GLN  C    C      0.510000       12.0110           0
     857 PROT 58   GLN  O    O     -0.510000       15.9990           0
     858 PROT 59   SER  N    NH1   -0.470000       14.0070           0
     859 PROT 59   SER  HN   H      0.310000        1.0080           0
     860 PROT 59   SER  CA   CT1    0.070000       12.0110           0
     861 PROT 59   SER  HA   HB1    0.090000        1.0080           0
     862 PROT 59   SER  CB   CT2    0.050000       12.0110           0
     863 PROT 59   SER  HB1  HA2    0.090000        1.0080           0
     864 PROT 59   SER  HB2  HA2    0.090000        1.0080           0
     865 PROT 59   SER  OG   OH1   -0.660000       15.9990           0
     866 PROT 59   SER  HG1  H      0.430000        1.0080           0
     867 PROT 59   SER  C    C      0.510000       12.0110           0
     868 PROT 59   SER  O    O     -0.510000       15.9990           0
     869 PROT 60   LEU  N    NH1   -0.470000       14.0070           0
     870 PROT 60   LEU  HN   H      0.310000        1.0080           0
     871 PROT 60   LEU  CA   CT1    0.070000       12.0110           0
     872 PROT 60   LEU  HA   HB1    0.090000        1.0080           0
     873 PROT 60   LEU  CB   CT2   -0.180000       12.0110           0
     874 PROT 60   LEU  HB1  HA2    0.090000        1.0080           0
     875 PROT 60   LEU  HB2  HA2    0.090000        1.0080           0
     876 PROT 60   LEU  CG   CT1   -0.090000       12.0110           0
     877 PROT 60   LEU  HG   HA1    0.090000        1.0080           0
     878 PROT 60   LEU  CD1  CT3   -0.270000       12.0110           0
     879 PROT 60   LEU  HD11 HA3    0.090000        1.0080           0
     880 PROT 60   LEU  HD12 HA3    0.090000        1.0080           0
     881 PROT 60   LEU  HD13 HA3    0.090000        1.0080           0
     882 PROT 60   LEU  CD2  CT3   -0.270000       12.0110           0
     883 PROT 60   LEU  HD21 HA3    0.090000        1.0080           0
     884 PROT 60   LEU  HD22 HA3    0.090000        1.0080           0
     885 PROT 60   LEU  HD23 HA3    0.090000        1.0080           0
     886 PROT 60   LEU  C    C      0.510000       12.0110           0
     887 PROT 60   LEU  O    O     -0.510000       15.9990           0
     888 PROT 61   GLU  N    NH1   -0.470000       14.0070           0
     889 PROT 61   GLU  HN   H      0.310000        1.0080           0
     890 PROT 61   GLU  CA   CT1    0.070000       12.0110           0
     891 PROT 61   GLU  HA   HB1    0.090000        1.0080           0
     892 PROT 61   GLU  CB   CT2A  -0.180000       12.0110           0
     893 PROT 61   GLU  HB1  HA2    0.090000        1.0080           0
     894 PROT 61   GLU  HB2  HA2    0.090000        1.0080           0
     895 PROT 61   GLU  CG   CT2   -0.280000       12.0110           0
     896 PROT 61   GLU  HG1  HA2    0.090000        1.0080           0
     897 PROT 61   GLU  HG2  HA2    0.090000        1.0080           0
     898 PROT 61   GLU  CD   CC     0.620000       12.0110           0
     899 PROT 61   GLU  OE1  OC    -0.760000       15.9990           0
     900 PROT 61   GLU  OE2  OC    -0.760000       15.9990           0
     901 PROT 61   GLU  C    C      0.510000       12.0110           0
     902 PROT 61   GLU  O    O     -0.510000       15.9990           0
     903 PROT 62   ASP  N    NH1   -0.470000       14.0070           0
     904 PROT 62   ASP  HN   H      0.310000        1.0080           0
     905 PROT 62   ASP  CA   CT1    0.070000       12.0110           0
     906 PROT 62   ASP  HA   HB1    0.090000        1.0080           0
     907 PROT 62   ASP  CB   CT2A  -0.280000       12.0110           0
     908 PROT 62   ASP  HB1  HA2    0.090000        1.0080           0
     909 PROT 62   ASP  HB2  HA2    0.090000        1.0080           0
     910 PROT 62   ASP  CG   CC     0.620000       12.0110           0
     911 PROT 62   ASP  OD1  OC    -0.760000       15.9990           0
     912 PROT 62   ASP  OD2  OC    -0.760000       15.9990           0
     913 PROT 62   ASP  C    C      0.510000       12.0110           0
     914 PROT 62   ASP  O    O     -0.510000       15.9990           0
     915 PROT 63   LEU  N    NH1   -0.470000       14.0070           0
     916 PROT 63   LEU  HN   H      0.310000        1.0080           0
     917 PROT 63   LEU  CA   CT1    0.070000       12.0110           0
     918 PROT 63   LEU  HA   HB1    0.090000        1.0080           0
     919 PROT 63   LEU  CB   CT2   -0.180000       12.0110           0
     920 PROT 63   LEU  HB1  HA2    0.090000        1.0080           0
     921 PROT 63   LEU  HB2  HA2    0.090000        1.0080           0
     922 PROT 63   LEU  CG   CT1   -0.090000       12.0110           0
     923 PROT 63   LEU  HG   HA1    0.090000        1.0080           0
     924 PROT 63   LEU  CD1  CT3   -0.270000       12.0110           0
     925 PROT 63   LEU  HD11 HA3    0.090000        1.0080           0
     926 PROT 63   LEU  HD12 HA3    0.090000        1.0080           0
     927 PROT 63   LEU  HD13 HA3    0.090000        1.0080           0
     928 PROT 63   LEU  CD2  CT3   -0.270000       12.0110           0
     929 PROT 63   LEU  HD21 HA3    0.090000        1.0080           0
     930 PROT 63   LEU  HD22 HA3    0.090000        1.0080           0
     931 PROT 63   LEU  HD23 HA3    0.090000        1.0080           0
     932 PROT 63   LEU  C    C      0.510000       12.0110           0
     933 PROT 63   LEU  O    O     -0.510000       15.9990           0
     934 PROT 64   HSD  N    NH1   -0.470000       14.0070           0
     935 PROT 64   HSD  HN   H      0.310000        1.0080           0
     936 PROT 64   HSD  CA   CT1    0.070000       12.0110           0
     937 PROT 64   HSD  HA   HB1    0.090000        1.0080           0
     938 PROT 64   HSD  CB   CT2   -0.090000       12.0110           0
     939 PROT 64   HSD  HB1  HA2    0.090000        1.0080           0
     940 PROT 64   HSD  HB2  HA2    0.090000        1.0080           0
     941 PROT 64   HSD  ND1  NR1   -0.360000       14.0070           0
     942 PROT 64   HSD  HD1  H      0.320000        1.0080           0
     943 PROT 64   HSD  CG   CPH1  -0.050000       12.0110           0
     944 PROT 64   HSD  CE1  CPH2   0.250000       12.0110           0
     945 PROT 64   HSD  HE1  HR1    0.130000        1.0080           0
     946 PROT 64   HSD  NE2  NR2   -0.700000       14.0070           0
     947 PROT 64   HSD  CD2  CPH1   0.220000       12.0110           0
     948 PROT 64   HSD  HD2  HR3    0.100000        1.0080           0
     949 PROT 64   HSD  C    C      0.510000       12.0110           0
     950 PROT 64   HSD  O    O     -0.510000       15.9990           0
     951 PROT 65   LYS  N    NH1   -0.470000       14.0070           0
     952 PROT 65   LYS  HN   H      0.310000        1.0080           0
     953 PROT 65   LYS  CA   CT1    0.070000       12.0110           0
     954 PROT 65   LYS  HA   HB1    0.090000        1.0080           0
     955 PROT 65   LYS  CB   CT2   -0.180000       12.0110           0
     956 PROT 65   LYS  HB1  HA2    0.090000        1.0080           0
     957 PROT 65   LYS  HB2  HA2    0.090000        1.0080           0
     958 PROT 65   LYS  CG   CT2   -0.180000       12.0110           0
     959 PROT 65   LYS  HG1  HA2    0.090000        1.0080           0
     960 PROT 65   LYS  HG2  HA2    0.090000        1.0080           0
     961 PROT 65   LYS  CD   CT2   -0.180000       12.0110           0
     962 PROT 65   LYS  HD1  HA2    0.090000        1.0080           0
     963 PROT 65   LYS  HD2  HA2    0.090000        1.0080           0
     964 PROT 65   LYS  CE   CT2    0.210000       12.0110           0
     965 PROT 65   LYS  HE1  HA2    0.050000        1.0080           0
     966 PROT 65   LYS  HE2  HA2    0.050000        1.0080           0
     967 PROT 65   LYS  NZ   NH3   -0.300000       14.0070           0
     968 PROT 65   LYS  HZ1  HC     0.330000        1.0080           0
     969 PROT 65   LYS  HZ2  HC     0.330000        1.0080           0
     970 PROT 65   LYS  HZ3  HC     0.330000        1.0080           0
     971 PROT 65   LYS  C    C      0.510000       12.0110           0
     972 PROT 65   LYS  O    O     -0.510000       15.9990           0
     973 PROT 66   ASN  N    NH1   -0.470000       14.0070           0
     974 PROT 66   ASN  HN   H      0.310000        1.0080           0
     975 PROT 66   ASN  CA   CT1    0.070000       12.0110           0
     976 PROT 66   ASN  HA   HB1    0.090000        1.0080           0
     977 PROT 66   ASN  CB   CT2   -0.180000       12.0110           0
     978 PROT 66   ASN  HB1  HA2    0.090000        1.0080           0
     979 PROT 66   ASN  HB2  HA2    0.090000        1.0080           0
     980 PROT 66   ASN  CG   CC     0.550000       12.0110           0
     981 PROT 66   ASN  OD1  O     -0.550000       15.9990           0
     982 PROT 66   ASN  ND2  NH2   -0.620000       14.0070           0
     983 PROT 66   ASN  HD21 H      0.320000        1.0080           0
     984 PROT 66   ASN  HD22 H      0.300000        1.0080           0
     985 PROT 66   ASN  C    C      0.510000       12.0110           0
     986 PROT 66   ASN  O    O     -0.510000       15.9990           0
     987 PROT 67   LEU  N    NH1   -0.470000       14.0070           0
     988 PROT 67   LEU  HN   H      0.310000        1.0080           0
     989 PROT 67   LEU  CA   CT1    0.070000       12.0110           0
     990 PROT 67   LEU  HA   HB1    0.090000        1.0080           0
     991 PROT 67   LEU  CB   CT2   -0.180000       12.0110           0
     992 PROT 67   LEU  HB1  HA2    0.090000        1.0080           0
     993 PROT 67   LEU  HB2  HA2    0.090000        1.0080           0
     994 PROT 67   LEU  CG   CT1   -0.090000       12.0110           0
     995 PROT 67   LEU  HG   HA1    0.090000        1.0080           0
     996 PROT 67   LEU  CD1  CT3   -0.270000       12.0110           0
     997 PROT 67   LEU  HD11 HA3    0.090000        1.0080           0
     998 PROT 67   LEU  HD12 HA3    0.090000        1.0080           0
     999 PROT 67   LEU  HD13 HA3    0.090000        1.0080           0
    1000 PROT 67   LEU  CD2  CT3   -0.270000       12.0110           0
    1001 PROT 67   LEU  HD21 HA3    0.090000        1.0080           0
    1002 PROT 67   LEU  HD22 HA3    0.090000        1.0080           0
    1003 PROT 67   LEU  HD23 HA3    0.090000        1.0080           0
    1004 PROT 67   LEU  C    C      0.510000       12.0110           0
    1005 PROT 67   LEU  O    O     -0.510000       15.9990           0
    1006 PROT 68   CYS  N    NH1   -0.470000       14.0070           0
    1007 PROT 68   CYS  HN   H      0.310000        1.0080           0
    1008 PROT 68   CYS  CA   CT1    0.070000       12.0110           0
    1009 PROT 68   CYS  HA   HB1    0.090000        1.0080           0
    1010 PROT 68   CYS  CB   CT2   -0.110000       12.0110           0
    1011 PROT 68   CYS  HB1  HA2    0.090000        1.0080           0
    1012 PROT 68   CYS  HB2  HA2    0.090000        1.0080           0
    1013 PROT 68   CYS  SG   S     -0.230000       32.0600           0
    1014 PROT 68   CYS  HG1  HS     0.160000        1.0080           0
    1015 PROT 68   CYS  C    C      0.510000       12.0110           0
    1016 PROT 68   CYS  O    O     -0.510000       15.9990           0
    1017 PROT 69   GLN  N    NH1   -0.470000       14.0070           0
    1018 PROT 69   GLN  HN   H      0.310000        1.0080           0
    1019 PROT 69   GLN  CA   CT1    0.070000       12.0110           0
    1020 PROT 69   GLN  HA   HB1    0.090000        1.0080           0
    1021 PROT 69   GLN  CB   CT2   -0.180000       12.0110           0
    1022 PROT 69   GLN  HB1  HA2    0.090000        1.0080           0
    1023 PROT 69   GLN  HB2  HA2    0.090000        1.0080           0
    1024 PROT 69   GLN  CG   CT2   -0.180000       12.0110           0
    1025 PROT 69   GLN  HG1  HA2    0.090000        1.0080           0
    1026 PROT 69   GLN  HG2  HA2    0.090000        1.0080           0
    1027 PROT 69   GLN  CD   CC     0.550000       12.0110           0
    1028 PROT 69   GLN  OE1  O     -0.550000       15.9990           0
    1029 PROT 69   GLN  NE2  NH2   -0.620000       14.0070           0
    1030 PROT 69   GLN  HE21 H      0.320000        1.0080           0
    1031 PROT 69   GLN  HE22 H      0.300000        1.0080           0
    1032 PROT 69   GLN  C    C      0.510000       12.0110           0
    1033 PROT 69   GLN  O    O     -0.510000       15.9990           0
    1034 PROT 70   LEU  N    NH1   -0.470000       14.0070           0
    1035 PROT 70   LEU  HN   H      0.310000        1.0080           0
    1036 PROT 70   LEU  CA   CT1    0.070000       12.0110           0
    1037 PROT 70   LEU  HA   HB1    0.090000        1.0080           0
    1038 PROT 70   LEU  CB   CT2   -0.180000       12.0110           0
    1039 PROT 70   LEU  HB1  HA2    0.090000        1.0080           0
    1040 PROT 70   LEU  HB2  HA2    0.090000        1.0080           0
    1041 PROT 70   LEU  CG   CT1   -0.090000       12.0110           0
    1042 PROT 70   LEU  HG   HA1    0.090000        1.0080           0
    1043 PROT 70   LEU  CD1  CT3   -0.270000       12.0110           0
    1044 PROT 70   LEU  HD11 HA3    0.090000        1.0080           0
    1045 PROT 70   LEU  HD12 HA3    0.090000        1.0080           0
    1046 PROT 70   LEU  HD13 HA3    0.090000        1.0080           0
    1047 PROT 70   LEU  CD2  CT3   -0.270000       12.0110           0
    1048 PROT 70   LEU  HD21 HA3    0.090000        1.0080           0
    1049 PROT 70   LEU  HD22 HA3    0.090000        1.0080           0
    1050 PROT 70   LEU  HD23 HA3    0.090000        1.0080           0
    1051 PROT 70   LEU  C    C      0.510000       12.0110           0
    1052 PROT 70   LEU  O    O     -0.510000       15.9990           0
    1053 PROT 71   GLY  N    NH1   -0.470000       14.0070           0
    1054 PROT 71   GLY  HN   H      0.310000        1.0080           0
    1055 PROT 71   GLY  CA   CT2   -0.020000       12.0110           0
    1056 PROT 71   GLY  HA1  HB2    0.090000        1.0080           0
    1057 PROT 71   GLY  HA2  HB2    0.090000        1.0080           0
    1058 PROT 71   GLY  C    C      0.510000       12.0110           0
    1059 PROT 71   GLY  O    O     -0.510000       15.9990           0
    1060 PROT 72   SER  N    NH1   -0.470000       14.0070           0
    1061 PROT 72   SER  HN   H      0.310000        1.0080           0
    1062 PROT 72   SER  CA   CT1    0.070000       12.0110           0
    1063 PROT 72   SER  HA   HB1    0.090000        1.0080           0
    1064 PROT 72   SER  CB   CT2    0.050000       12.0110           0
    1065 PROT 72   SER  HB1  HA2    0.090000        1.0080           0
    1066 PROT 72   SER  HB2  HA2    0.090000        1.0080           0
    1067 PROT 72   SER  OG   OH1   -0.660000       15.9990           0
    1068 PROT 72   SER  HG1  H      0.430000        1.0080           0
    1069 PROT 72   SER  C    C      0.510000       12.0110           0
    1070 PROT 72   SER  O    O     -0.510000       15.9990           0
    1071 PROT 73   CYS  N    NH1   -0.470000       14.0070           0
    1072 PROT 73   CYS  HN   H      0.310000        1.0080           0
    1073 PROT 73   CYS  CA   CT1    0.070000       12.0110           0
    1074 PROT 73   CYS  HA   HB1    0.090000        1.0080           0
    1075 PROT 73   CYS  CB   CT2   -0.110000       12.0110           0
    1076 PROT 73   CYS  HB1  HA2    0.090000        1.0080           0
    1077 PROT 73   CYS  HB2  HA2    0.090000        1.0080           0
    1078 PROT 73   CYS  SG   S     -0.230000       32.0600           0
    1079 PROT 73   CYS  HG1  HS     0.160000        1.0080           0
    1080 PROT 73   CYS  C    C      0.510000       12.0110           0
    1081 PROT 73   CYS  O    O     -0.510000       15.9990           0
    1082 PROT 74   LEU  N    NH1   -0.470000       14.0070           0
    1083 PROT 74   LEU  HN   H      0.310000        1.0080           0
    1084 PROT 74   LEU  CA   CT1    0.070000       12.0110           0
    1085 PROT 74   LEU  HA   HB1    0.090000        1.0080           0
    1086 PROT 74   LEU  CB   CT2   -0.180000       12.0110           0
    1087 PROT 74   LEU  HB1  HA2    0.090000        1.0080           0
    1088 PROT 74   LEU  HB2  HA2    0.090000        1.0080           0
    1089 PROT 74   LEU  CG   CT1   -0.090000       12.0110           0
    1090 PROT 74   LEU  HG   HA1    0.090000        1.0080           0
    1091 PROT 74   LEU  CD1  CT3   -0.270000       12.0110           0
    1092 PROT 74   LEU  HD11 HA3    0.090000        1.0080           0
    1093 PROT 74   LEU  HD12 HA3    0.090000        1.0080           0
    1094 PROT 74   LEU  HD13 HA3    0.090000        1.0080           0
    1095 PROT 74   LEU  CD2  CT3   -0.270000       12.0110           0
    1096 PROT 74   LEU  HD21 HA3    0.090000        1.0080           0
    1097 PROT 74   LEU  HD22 HA3    0.090000        1.0080           0
    1098 PROT 74   LEU  HD23 HA3    0.090000        1.0080           0
    1099 PROT 74   LEU  C    C      0.510000       12.0110           0
    1100 PROT 74   LEU  O    O     -0.510000       15.9990           0
    1101 PROT 75   LEU  N    NH1   -0.470000       14.0070           0
    1102 PROT 75   LEU  HN   H      0.310000        1.0080           0
    1103 PROT 75   LEU  CA   CT1    0.070000       12.0110           0
    1104 PROT 75   LEU  HA   HB1    0.090000        1.0080           0
    1105 PROT 75   LEU  CB   CT2   -0.180000       12.0110           0
    1106 PROT 75   LEU  HB1  HA2    0.090000        1.0080           0
    1107 PROT 75   LEU  HB2  HA2    0.090000        1.0080           0
    1108 PROT 75   LEU  CG   CT1   -0.090000       12.0110           0
    1109 PROT 75   LEU  HG   HA1    0.090000        1.0080           0
    1110 PROT 75   LEU  CD1  CT3   -0.270000       12.0110           0
    1111 PROT 75   LEU  HD11 HA3    0.090000        1.0080           0
    1112 PROT 75   LEU  HD12 HA3    0.090000        1.0080           0
    1113 PROT 75   LEU  HD13 HA3    0.090000        1.0080           0
    1114 PROT 75   LEU  CD2  CT3   -0.270000       12.0110           0
    1115 PROT 75   LEU  HD21 HA3    0.090000        1.0080           0
    1116 PROT 75   LEU  HD22 HA3    0.090000        1.0080           0
    1117 PROT 75   LEU  HD23 HA3    0.090000        1.0080           0
    1118 PROT 75   LEU  C    C      0.510000       12.0110           0
    1119 PROT 75   LEU  O    O     -0.510000       15.9990           0
    1120 PROT 76   VAL  N    NH1   -0.470000       14.0070           0
    1121 PROT 76   VAL  HN   H      0.310000        1.0080           0
    1122 PROT 76   VAL  CA   CT1    0.070000       12.0110           0
    1123 PROT 76   VAL  HA   HB1    0.090000        1.0080           0
    1124 PROT 76   VAL  CB   CT1   -0.090000       12.0110           0
    1125 PROT 76   VAL  HB   HA1    0.090000        1.0080           0
    1126 PROT 76   VAL  CG1  CT3   -0.270000       12.0110           0
    1127 PROT 76   VAL  HG11 HA3    0.090000        1.0080           0
    1128 PROT 76   VAL  HG12 HA3    0.090000        1.0080           0
    1129 PROT 76   VAL  HG13 HA3    0.090000        1.0080           0
    1130 PROT 76   VAL  CG2  CT3   -0.270000       12.0110           0
    1131 PROT 76   VAL  HG21 HA3    0.090000        1.0080           0
    1132 PROT 76   VAL  HG22 HA3    0.090000        1.0080           0
    1133 PROT 76   VAL  HG23 HA3    0.090000        1.0080           0
    1134 PROT 76   VAL  C    C      0.510000       12.0110           0
    1135 PROT 76   VAL  O    O     -0.510000       15.9990           0
    1136 PROT 77   ILE  N    NH1   -0.470000       14.0070           0
    1137 PROT 77   ILE  HN   H      0.310000        1.0080           0
    1138 PROT 77   ILE  CA   CT1    0.070000       12.0110           0
    1139 PROT 77   ILE  HA   HB1    0.090000        1.0080           0
    1140 PROT 77   ILE  CB   CT1   -0.090000       12.0110           0
    1141 PROT 77   ILE  HB   HA1    0.090000        1.0080           0
    1142 PROT 77   ILE  CG2  CT3   -0.270000       12.0110           0
    1143 PROT 77   ILE  HG21 HA3    0.090000        1.0080           0
    1144 PROT 77   ILE  HG22 HA3    0.090000        1.0080           0
    1145 PROT 77   ILE  HG23 HA3    0.090000        1.0080           0
    1146 PROT 77   ILE  CG1  CT2   -0.180000       12.0110           0
    1147 PROT 77   ILE  HG11 HA2    0.090000        1.0080           0
    1148 PROT 77   ILE  HG12 HA2    0.090000        1.0080           0
    1149 PROT 77   ILE  CD   CT3   -0.270000       12.0110           0
    1150 PROT 77   ILE  HD1  HA3    0.090000        1.0080           0
    1151 PROT 77   ILE  HD2  HA3    0.090000        1.0080           0
    1152 PROT 77   ILE  HD3  HA3    0.090000        1.0080           0
    1153 PROT 77   ILE  C    C      0.510000       12.0110           0
    1154 PROT 77   ILE  O    O     -0.510000       15.9990           0
    1155 PROT 78   GLN  N    NH1   -0.470000       14.0070           0
    1156 PROT 78   GLN  HN   H      0.310000        1.0080           0
    1157 PROT 78   GLN  CA   CT1    0.070000       12.0110           0
    1158 PROT 78   GLN  HA   HB1    0.090000        1.0080           0
    1159 PROT 78   GLN  CB   CT2   -0.180000       12.0110           0
    1160 PROT 78   GLN  HB1  HA2    0.090000        1.0080           0
    1161 PROT 78   GLN  HB2  HA2    0.090000        1.0080           0
    1162 PROT 78   GLN  CG   CT2   -0.180000       12.0110           0
    1163 PROT 78   GLN  HG1  HA2    0.090000        1.0080           0
    1164 PROT 78   GLN  HG2  HA2    0.090000        1.0080           0
    1165 PROT 78   GLN  CD   CC     0.550000       12.0110           0
    1166 PROT 78   GLN  OE1  O     -0.550000       15.9990           0
    1167 PROT 78   GLN  NE2  NH2   -0.620000       14.0070           0
    1168 PROT 78   GLN  HE21 H      0.320000        1.0080           0
    1169 PROT 78   GLN  HE22 H      0.300000        1.0080           0
    1170 PROT 78   GLN  C    C      0.510000       12.0110           0
    1171 PROT 78   GLN  O    O     -0.510000       15.9990           0
    1172 PROT 79   GLY  N    NH1   -0.470000       14.0070           0
    1173 PROT 79   GLY  HN   H      0.310000        1.0080           0
    1174 PROT 79   GLY  CA   CT2   -0.020000       12.0110           0
    1175 PROT 79   GLY  HA1  HB2    0.090000        1.0080           0
    1176 PROT 79   GLY  HA2  HB2    0.090000        1.0080           0
    1177 PROT 79   GLY  C    C      0.510000       12.0110           0
    1178 PROT 79   GLY  O    O     -0.510000       15.9990           0
    1179 PROT 80   GLU  N    NH1   -0.470000       14.0070           0
    1180 PROT 80   GLU  HN   H      0.310000        1.0080           0
    1181 PROT 80   GLU  CA   CT1    0.070000       12.0110           0
    1182 PROT 80   GLU  HA   HB1    0.090000        1.0080           0
    1183 PROT 80   GLU  CB   CT2A  -0.180000       12.0110           0
    1184 PROT 80   GLU  HB1  HA2    0.090000        1.0080           0
    1185 PROT 80   GLU  HB2  HA2    0.090000        1.0080           0
    1186 PROT 80   GLU  CG   CT2   -0.280000       12.0110           0
    1187 PROT 80   GLU  HG1  HA2    0.090000        1.0080           0
    1188 PROT 80   GLU  HG2  HA2    0.090000        1.0080           0
    1189 PROT 80   GLU  CD   CC     0.620000       12.0110           0
    1190 PROT 80   GLU  OE1  OC    -0.760000       15.9990           0
    1191 PROT 80   GLU  OE2  OC    -0.760000       15.9990           0
    1192 PROT 80   GLU  C    C      0.510000       12.0110           0
    1193 PROT 80   GLU  O    O     -0.510000       15.9990           0
    1194 PROT 81   TYR  N    NH1   -0.470000       14.0070           0
    1195 PROT 81   TYR  HN   H      0.310000        1.0080           0
    1196 PROT 81   TYR  CA   CT1    0.070000       12.0110           0
    1197 PROT 81   TYR  HA   HB1    0.090000        1.0080           0
    1198 PROT 81   TYR  CB   CT2   -0.180000       12.0110           0
    1199 PROT 81   TYR  HB1  HA2    0.090000        1.0080           0
    1200 PROT 81   TYR  HB2  HA2    0.090000        1.0080           0
    1201 PROT 81   TYR  CG   CA     0.000000       12.0110           0
    1202 PROT 81   TYR  CD1  CA    -0.115000       12.0110           0
    1203 PROT 81   TYR  HD1  HP     0.115000        1.0080           0
    1204 PROT 81   TYR  CE1  CA    -0.115000       12.0110           0
    1205 PROT 81   TYR  HE1  HP     0.115000        1.0080           0
    1206 PROT 81   TYR  CZ   CA     0.110000       12.0110           0
    1207 PROT 81   TYR  OH   OH1   -0.540000       15.9990           0
    1208 PROT 81   TYR  HH   H      0.430000        1.0080           0
    1209 PROT 81   TYR  CD2  CA    -0.115000       12.0110           0
    1210 PROT 81   TYR  HD2  HP     0.115000        1.0080           0
    1211 PROT 81   TYR  CE2  CA    -0.115000       12.0110           0
    1212 PROT 81   TYR  HE2  HP     0.115000        1.0080           0
    1213 PROT 81   TYR  C    C      0.510000       12.0110           0
    1214 PROT 81   TYR  O    O     -0.510000       15.9990           0
    1215 PROT 82   GLU  N    NH1   -0.470000       14.0070           0
    1216 PROT 82   GLU  HN   H      0.310000        1.0080           0
    1217 PROT 82   GLU  CA   CT1    0.070000       12.0110           0
    1218 PROT 82   GLU  HA   HB1    0.090000        1.0080           0
    1219 PROT 82   GLU  CB   CT2A  -0.180000       12.0110           0
    1220 PROT 82   GLU  HB1  HA2    0.090000        1.0080           0
    1221 PROT 82   GLU  HB2  HA2    0.090000        1.0080           0
    1222 PROT 82   GLU  CG   CT2   -0.280000       12.0110           0
    1223 PROT 82   GLU  HG1  HA2    0.090000        1.0080           0
    1224 PROT 82   GLU  HG2  HA2    0.090000        1.0080           0
    1225 PROT 82   GLU  CD   CC     0.620000       12.0110           0
    1226 PROT 82   GLU  OE1  OC    -0.760000       15.9990           0
    1227 PROT 82   GLU  OE2  OC    -0.760000       15.9990           0
    1228 PROT 82   GLU  C    C      0.510000       12.0110           0
    1229 PROT 82   GLU  O    O     -0.510000       15.9990           0
    1230 PROT 83   THR  N    NH1   -0.470000       14.0070           0
    1231 PROT 83   THR  HN   H      0.310000        1.0080           0
    1232 PROT 83   THR  CA   CT1    0.070000       12.0110           0
    1233 PROT 83   THR  HA   HB1    0.090000        1.0080           0
    1234 PROT 83   THR  CB   CT1    0.140000       12.0110           0
    1235 PROT 83   THR  HB   HA1    0.090000        1.0080           0
    1236 PROT 83   THR  OG1  OH1   -0.660000       15.9990           0
    1237 PROT 83   THR  HG1  H      0.430000        1.0080           0
    1238 PROT 83   THR  CG2  CT3   -0.270000       12.0110           0
    1239 PROT 83   THR  HG21 HA3    0.090000        1.0080           0
    1240 PROT 83   THR  HG22 HA3    0.090000        1.0080           0
    1241 PROT 83   THR  HG23 HA3    0.090000        1.0080           0
    1242 PROT 83   THR  C    C      0.510000       12.0110           0
    1243 PROT 83   THR  O    O     -0.510000       15.9990           0
    1244 PROT 84   VAL  N    NH1   -0.470000       14.0070           0
    1245 PROT 84   VAL  HN   H      0.310000        1.0080           0
    1246 PROT 84   VAL  CA   CT1    0.070000       12.0110           0
    1247 PROT 84   VAL  HA   HB1    0.090000        1.0080           0
    1248 PROT 84   VAL  CB   CT1   -0.090000       12.0110           0
    1249 PROT 84   VAL  HB   HA1    0.090000        1.0080           0
    1250 PROT 84   VAL  CG1  CT3   -0.270000       12.0110           0
    1251 PROT 84   VAL  HG11 HA3    0.090000        1.0080           0
    1252 PROT 84   VAL  HG12 HA3    0.090000        1.0080           0
    1253 PROT 84   VAL  HG13 HA3    0.090000        1.0080           0
    1254 PROT 84   VAL  CG2  CT3   -0.270000       12.0110           0
    1255 PROT 84   VAL  HG21 HA3    0.090000        1.0080           0
    1256 PROT 84   VAL  HG22 HA3    0.090000        1.0080           0
    1257 PROT 84   VAL  HG23 HA3    0.090000        1.0080           0
    1258 PROT 84   VAL  C    C      0.510000       12.0110           0
    1259 PROT 84   VAL  O    O     -0.510000       15.9990           0
    1260 PROT 85   LEU  N    NH1   -0.470000       14.0070           0
    1261 PROT 85   LEU  HN   H      0.310000        1.0080           0
    1262 PROT 85   LEU  CA   CT1    0.070000       12.0110           0
    1263 PROT 85   LEU  HA   HB1    0.090000        1.0080           0
    1264 PROT 85   LEU  CB   CT2   -0.180000       12.0110           0
    1265 PROT 85   LEU  HB1  HA2    0.090000        1.0080           0
    1266 PROT 85   LEU  HB2  HA2    0.090000        1.0080           0
    1267 PROT 85   LEU  CG   CT1   -0.090000       12.0110           0
    1268 PROT 85   LEU  HG   HA1    0.090000        1.0080           0
    1269 PROT 85   LEU  CD1  CT3   -0.270000       12.0110           0
    1270 PROT 85   LEU  HD11 HA3    0.090000        1.0080           0
    1271 PROT 85   LEU  HD12 HA3    0.090000        1.0080           0
    1272 PROT 85   LEU  HD13 HA3    0.090000        1.0080           0
    1273 PROT 85   LEU  CD2  CT3   -0.270000       12.0110           0
    1274 PROT 85   LEU  HD21 HA3    0.090000        1.0080           0
    1275 PROT 85   LEU  HD22 HA3    0.090000        1.0080           0
    1276 PROT 85   LEU  HD23 HA3    0.090000        1.0080           0
    1277 PROT 85   LEU  C    C      0.510000       12.0110           0
    1278 PROT 85   LEU  O    O     -0.510000       15.9990           0
    1279 PROT 86   ARG  N    NH1   -0.470000       14.0070           0
    1280 PROT 86   ARG  HN   H      0.310000        1.0080           0
    1281 PROT 86   ARG  CA   CT1    0.070000       12.0110           0
    1282 PROT 86   ARG  HA   HB1    0.090000        1.0080           0
    1283 PROT 86   ARG  CB   CT2   -0.180000       12.0110           0
    1284 PROT 86   ARG  HB1  HA2    0.090000        1.0080           0
    1285 PROT 86   ARG  HB2  HA2    0.090000        1.0080           0
    1286 PROT 86   ARG  CG   CT2   -0.180000       12.0110           0
    1287 PROT 86   ARG  HG1  HA2    0.090000        1.0080           0
    1288 PROT 86   ARG  HG2  HA2    0.090000        1.0080           0
    1289 PROT 86   ARG  CD   CT2    0.200000       12.0110           0
    1290 PROT 86   ARG  HD1  HA2    0.090000        1.0080           0
    1291 PROT 86   ARG  HD2  HA2    0.090000        1.0080           0
    1292 PROT 86   ARG  NE   NC2   -0.700000       14.0070           0
    1293 PROT 86   ARG  HE   HC     0.440000        1.0080           0
    1294 PROT 86   ARG  CZ   C      0.640000       12.0110           0
    1295 PROT 86   ARG  NH1  NC2   -0.800000       14.0070           0
    1296 PROT 86   ARG  HH11 HC     0.460000        1.0080           0
    1297 PROT 86   ARG  HH12 HC     0.460000        1.0080           0
    1298 PROT 86   ARG  NH2  NC2   -0.800000       14.0070           0
    1299 PROT 86   ARG  HH21 HC     0.460000        1.0080           0
    1300 PROT 86   ARG  HH22 HC     0.460000        1.0080           0
    1301 PROT 86   ARG  C    C      0.510000       12.0110           0
    1302 PROT 86   ARG  O    O     -0.510000       15.9990           0
    1303 PROT 87   ASP  N    NH1   -0.470000       14.0070           0
    1304 PROT 87   ASP  HN   H      0.310000        1.0080           0
    1305 PROT 87   ASP  CA   CT1    0.070000       12.0110           0
    1306 PROT 87   ASP  HA   HB1    0.090000        1.0080           0
    1307 PROT 87   ASP  CB   CT2A  -0.280000       12.0110           0
    1308 PROT 87   ASP  HB1  HA2    0.090000        1.0080           0
    1309 PROT 87   ASP  HB2  HA2    0.090000        1.0080           0
    1310 PROT 87   ASP  CG   CC     0.620000       12.0110           0
    1311 PROT 87   ASP  OD1  OC    -0.760000       15.9990           0
    1312 PROT 87   ASP  OD2  OC    -0.760000       15.9990           0
    1313 PROT 87   ASP  C    C      0.510000       12.0110           0
    1314 PROT 87   ASP  O    O     -0.510000       15.9990           0
    1315 PROT 88   HSD  N    NH1   -0.470000       14.0070           0
    1316 PROT 88   HSD  HN   H      0.310000        1.0080           0
    1317 PROT 88   HSD  CA   CT1    0.070000       12.0110           0
    1318 PROT 88   HSD  HA   HB1    0.090000        1.0080           0
    1319 PROT 88   HSD  CB   CT2   -0.090000       12.0110           0
    1320 PROT 88   HSD  HB1  HA2    0.090000        1.0080           0
    1321 PROT 88   HSD  HB2  HA2    0.090000        1.0080           0
    1322 PROT 88   HSD  ND1  NR1   -0.360000       14.0070           0
    1323 PROT 88   HSD  HD1  H      0.320000        1.0080           0
    1324 PROT 88   HSD  CG   CPH1  -0.050000       12.0110           0
    1325 PROT 88   HSD  CE1  CPH2   0.250000       12.0110           0
    1326 PROT 88   HSD  HE1  HR1    0.130000        1.0080           0
    1327 PROT 88   HSD  NE2  NR2   -0.700000       14.0070           0
    1328 PROT 88   HSD  CD2  CPH1   0.220000       12.0110           0
    1329 PROT 88   HSD  HD2  HR3    0.100000        1.0080           0
    1330 PROT 88   HSD  C    C      0.510000       12.0110           0
    1331 PROT 88   HSD  O    O     -0.510000       15.9990           0
    1332 PROT 89   ILE  N    NH1   -0.470000       14.0070           0
    1333 PROT 89   ILE  HN   H      0.310000        1.0080           0
    1334 PROT 89   ILE  CA   CT1    0.070000       12.0110           0
    1335 PROT 89   ILE  HA   HB1    0.090000        1.0080           0
    1336 PROT 89   ILE  CB   CT1   -0.090000       12.0110           0
    1337 PROT 89   ILE  HB   HA1    0.090000        1.0080           0
    1338 PROT 89   ILE  CG2  CT3   -0.270000       12.0110           0
    1339 PROT 89   ILE  HG21 HA3    0.090000        1.0080           0
    1340 PROT 89   ILE  HG22 HA3    0.090000        1.0080           0
    1341 PROT 89   ILE  HG23 HA3    0.090000        1.0080           0
    1342 PROT 89   ILE  CG1  CT2   -0.180000       12.0110           0
    1343 PROT 89   ILE  HG11 HA2    0.090000        1.0080           0
    1344 PROT 89   ILE  HG12 HA2    0.090000        1.0080           0
    1345 PROT 89   ILE  CD   CT3   -0.270000       12.0110           0
    1346 PROT 89   ILE  HD1  HA3    0.090000        1.0080           0
    1347 PROT 89   ILE  HD2  HA3    0.090000        1.0080           0
    1348 PROT 89   ILE  HD3  HA3    0.090000        1.0080           0
    1349 PROT 89   ILE  C    C      0.510000       12.0110           0
    1350 PROT 89   ILE  O    O     -0.510000       15.9990           0
    1351 PROT 90   GLN  N    NH1   -0.470000       14.0070           0
    1352 PROT 90   GLN  HN   H      0.310000        1.0080           0
    1353 PROT 90   GLN  CA   CT1    0.070000       12.0110           0
    1354 PROT 90   GLN  HA   HB1    0.090000        1.0080           0
    1355 PROT 90   GLN  CB   CT2   -0.180000       12.0110           0
    1356 PROT 90   GLN  HB1  HA2    0.090000        1.0080           0
    1357 PROT 90   GLN  HB2  HA2    0.090000        1.0080           0
    1358 PROT 90   GLN  CG   CT2   -0.180000       12.0110           0
    1359 PROT 90   GLN  HG1  HA2    0.090000        1.0080           0
    1360 PROT 90   GLN  HG2  HA2    0.090000        1.0080           0
    1361 PROT 90   GLN  CD   CC     0.550000       12.0110           0
    1362 PROT 90   GLN  OE1  O     -0.550000       15.9990           0
    1363 PROT 90   GLN  NE2  NH2   -0.620000       14.0070           0
    1364 PROT 90   GLN  HE21 H      0.320000        1.0080           0
    1365 PROT 90   GLN  HE22 H      0.300000        1.0080           0
    1366 PROT 90   GLN  C    C      0.510000       12.0110           0
    1367 PROT 90   GLN  O    O     -0.510000       15.9990           0
    1368 PROT 91   LYS  N    NH1   -0.470000       14.0070           0
    1369 PROT 91   LYS  HN   H      0.310000        1.0080           0
    1370 PROT 91   LYS  CA   CT1    0.070000       12.0110           0
    1371 PROT 91   LYS  HA   HB1    0.090000        1.0080           0
    1372 PROT 91   LYS  CB   CT2   -0.180000       12.0110           0
    1373 PROT 91   LYS  HB1  HA2    0.090000        1.0080           0
    1374 PROT 91   LYS  HB2  HA2    0.090000        1.0080           0
    1375 PROT 91   LYS  CG   CT2   -0.180000       12.0110           0
    1376 PROT 91   LYS  HG1  HA2    0.090000        1.0080           0
    1377 PROT 91   LYS  HG2  HA2    0.090000        1.0080           0
    1378 PROT 91   LYS  CD   CT2   -0.180000       12.0110           0
    1379 PROT 91   LYS  HD1  HA2    0.090000        1.0080           0
    1380 PROT 91   LYS  HD2  HA2    0.090000        1.0080           0
    1381 PROT 91   LYS  CE   CT2    0.210000       12.0110           0
    1382 PROT 91   LYS  HE1  HA2    0.050000        1.0080           0
    1383 PROT 91   LYS  HE2  HA2    0.050000        1.0080           0
    1384 PROT 91   LYS  NZ   NH3   -0.300000       14.0070           0
    1385 PROT 91   LYS  HZ1  HC     0.330000        1.0080           0
    1386 PROT 91   LYS  HZ2  HC     0.330000        1.0080           0
    1387 PROT 91   LYS  HZ3  HC     0.330000        1.0080           0
    1388 PROT 91   LYS  C    C      0.510000       12.0110           0
    1389 PROT 91   LYS  O    O     -0.510000       15.9990           0
    1390 PROT 92   TRP  N    NH1   -0.470000       14.0070           0
    1391 PROT 92   TRP  HN   H      0.310000        1.0080           0
    1392 PROT 92   TRP  CA   CT1    0.070000       12.0110           0
    1393 PROT 92   TRP  HA   HB1    0.090000        1.0080           0
    1394 PROT 92   TRP  CB   CT2   -0.180000       12.0110           0
    1395 PROT 92   TRP  HB1  HA2    0.090000        1.0080           0
    1396 PROT 92   TRP  HB2  HA2    0.090000        1.0080           0
    1397 PROT 92   TRP  CG   CY    -0.030000       12.0110           0
    1398 PROT 92   TRP  CD1  CA    -0.150000       12.0110           0
    1399 PROT 92   TRP  HD1  HP     0.220000        1.0080           0
    1400 PROT 92   TRP  NE1  NY    -0.510000       14.0070           0
    1401 PROT 92   TRP  HE1  H      0.370000        1.0080           0
    1402 PROT 92   TRP  CE2  CPT    0.240000       12.0110           0
    1403 PROT 92   TRP  CD2  CPT    0.110000       12.0110           0
    1404 PROT 92   TRP  CE3  CAI   -0.250000       12.0110           0
    1405 PROT 92   TRP  HE3  HP     0.170000        1.0080           0
    1406 PROT 92   TRP  CZ3  CA    -0.200000       12.0110           0
    1407 PROT 92   TRP  HZ3  HP     0.140000        1.0080           0
    1408 PROT 92   TRP  CZ2  CAI   -0.270000       12.0110           0
    1409 PROT 92   TRP  HZ2  HP     0.160000        1.0080           0
    1410 PROT 92   TRP  CH2  CA    -0.140000       12.0110           0
    1411 PROT 92   TRP  HH2  HP     0.140000        1.0080           0
    1412 PROT 92   TRP  C    C      0.510000       12.0110           0
    1413 PROT 92   TRP  O    O     -0.510000       15.9990           0
    1414 PROT 93   SER  N    NH1   -0.470000       14.0070           0
    1415 PROT 93   SER  HN   H      0.310000        1.0080           0
    1416 PROT 93   SER  CA   CT1    0.070000       12.0110           0
    1417 PROT 93   SER  HA   HB1    0.090000        1.0080           0
    1418 PROT 93   SER  CB   CT2    0.050000       12.0110           0
    1419 PROT 93   SER  HB1  HA2    0.090000        1.0080           0
    1420 PROT 93   SER  HB2  HA2    0.090000        1.0080           0
    1421 PROT 93   SER  OG   OH1   -0.660000       15.9990           0
    1422 PROT 93   SER  HG1  H      0.430000        1.0080           0
    1423 PROT 93   SER  C    C      0.510000       12.0110           0
    1424 PROT 93   SER  O    O     -0.510000       15.9990           0
    1425 PROT 94   ILE  N    NH1   -0.470000       14.0070           0
    1426 PROT 94   ILE  HN   H      0.310000        1.0080           0
    1427 PROT 94   ILE  CA   CT1    0.070000       12.0110           0
    1428 PROT 94   ILE  HA   HB1    0.090000        1.0080           0
    1429 PROT 94   ILE  CB   CT1   -0.090000       12.0110           0
    1430 PROT 94   ILE  HB   HA1    0.090000        1.0080           0
    1431 PROT 94   ILE  CG2  CT3   -0.270000       12.0110           0
    1432 PROT 94   ILE  HG21 HA3    0.090000        1.0080           0
    1433 PROT 94   ILE  HG22 HA3    0.090000        1.0080           0
    1434 PROT 94   ILE  HG23 HA3    0.090000        1.0080           0
    1435 PROT 94   ILE  CG1  CT2   -0.180000       12.0110           0
    1436 PROT 94   ILE  HG11 HA2    0.090000        1.0080           0
    1437 PROT 94   ILE  HG12 HA2    0.090000        1.0080           0
    1438 PROT 94   ILE  CD   CT3   -0.270000       12.0110           0
    1439 PROT 94   ILE  HD1  HA3    0.090000        1.0080           0
    1440 PROT 94   ILE  HD2  HA3    0.090000        1.0080           0
    1441 PROT 94   ILE  HD3  HA3    0.090000        1.0080           0
    1442 PROT 94   ILE  C    C      0.510000       12.0110           0
    1443 PROT 94   ILE  O    O     -0.510000       15.9990           0
    1444 PROT 95   THR  N    NH1   -0.470000       14.0070           0
    1445 PROT 95   THR  HN   H      0.310000        1.0080           0
    1446 PROT 95   THR  CA   CT1    0.070000       12.0110           0
    1447 PROT 95   THR  HA   HB1    0.090000        1.0080           0
    1448 PROT 95   THR  CB   CT1    0.140000       12.0110           0
    1449 PROT 95   THR  HB   HA1    0.090000        1.0080           0
    1450 PROT 95   THR  OG1  OH1   -0.660000       15.9990           0
    1451 PROT 95   THR  HG1  H      0.430000        1.0080           0
    1452 PROT 95   THR  CG2  CT3   -0.270000       12.0110           0
    1453 PROT 95   THR  HG21 HA3    0.090000        1.0080           0
    1454 PROT 95   THR  HG22 HA3    0.090000        1.0080           0
    1455 PROT 95   THR  HG23 HA3    0.090000        1.0080           0
    1456 PROT 95   THR  C    C      0.510000       12.0110           0
    1457 PROT 95   THR  O    O     -0.510000       15.9990           0
    1458 PROT 96   GLN  N    NH1   -0.470000       14.0070           0
    1459 PROT 96   GLN  HN   H      0.310000        1.0080           0
    1460 PROT 96   GLN  CA   CT1    0.070000       12.0110           0
    1461 PROT 96   GLN  HA   HB1    0.090000        1.0080           0
    1462 PROT 96   GLN  CB   CT2   -0.180000       12.0110           0
    1463 PROT 96   GLN  HB1  HA2    0.090000        1.0080           0
    1464 PROT 96   GLN  HB2  HA2    0.090000        1.0080           0
    1465 PROT 96   GLN  CG   CT2   -0.180000       12.0110           0
    1466 PROT 96   GLN  HG1  HA2    0.090000        1.0080           0
    1467 PROT 96   GLN  HG2  HA2    0.090000        1.0080           0
    1468 PROT 96   GLN  CD   CC     0.550000       12.0110           0
    1469 PROT 96   GLN  OE1  O     -0.550000       15.9990           0
    1470 PROT 96   GLN  NE2  NH2   -0.620000       14.0070           0
    1471 PROT 96   GLN  HE21 H      0.320000        1.0080           0
    1472 PROT 96   GLN  HE22 H      0.300000        1.0080           0
    1473 PROT 96   GLN  C    C      0.510000       12.0110           0
    1474 PROT 96   GLN  O    O     -0.510000       15.9990           0
    1475 PROT 97   VAL  N    NH1   -0.470000       14.0070           0
    1476 PROT 97   VAL  HN   H      0.310000        1.0080           0
    1477 PROT 97   VAL  CA   CT1    0.070000       12.0110           0
    1478 PROT 97   VAL  HA   HB1    0.090000        1.0080           0
    1479 PROT 97   VAL  CB   CT1   -0.090000       12.0110           0
    1480 PROT 97   VAL  HB   HA1    0.090000        1.0080           0
    1481 PROT 97   VAL  CG1  CT3   -0.270000       12.0110           0
    1482 PROT 97   VAL  HG11 HA3    0.090000        1.0080           0
    1483 PROT 97   VAL  HG12 HA3    0.090000        1.0080           0
    1484 PROT 97   VAL  HG13 HA3    0.090000        1.0080           0
    1485 PROT 97   VAL  CG2  CT3   -0.270000       12.0110           0
    1486 PROT 97   VAL  HG21 HA3    0.090000        1.0080           0
    1487 PROT 97   VAL  HG22 HA3    0.090000        1.0080           0
    1488 PROT 97   VAL  HG23 HA3    0.090000        1.0080           0
    1489 PROT 97   VAL  C    C      0.510000       12.0110           0
    1490 PROT 97   VAL  O    O     -0.510000       15.9990           0
    1491 PROT 98   THR  N    NH1   -0.470000       14.0070           0
    1492 PROT 98   THR  HN   H      0.310000        1.0080           0
    1493 PROT 98   THR  CA   CT1    0.070000       12.0110           0
    1494 PROT 98   THR  HA   HB1    0.090000        1.0080           0
    1495 PROT 98   THR  CB   CT1    0.140000       12.0110           0
    1496 PROT 98   THR  HB   HA1    0.090000        1.0080           0
    1497 PROT 98   THR  OG1  OH1   -0.660000       15.9990           0
    1498 PROT 98   THR  HG1  H      0.430000        1.0080           0
    1499 PROT 98   THR  CG2  CT3   -0.270000       12.0110           0
    1500 PROT 98   THR  HG21 HA3    0.090000        1.0080           0
    1501 PROT 98   THR  HG22 HA3    0.090000        1.0080           0
    1502 PROT 98   THR  HG23 HA3    0.090000        1.0080           0
    1503 PROT 98   THR  C    C      0.510000       12.0110           0
    1504 PROT 98   THR  O    O     -0.510000       15.9990           0
    1505 PROT 99   LEU  N    NH1   -0.470000       14.0070           0
    1506 PROT 99   LEU  HN   H      0.310000        1.0080           0
    1507 PROT 99   LEU  CA   CT1    0.070000       12.0110           0
    1508 PROT 99   LEU  HA   HB1    0.090000        1.0080           0
    1509 PROT 99   LEU  CB   CT2   -0.180000       12.0110           0
    1510 PROT 99   LEU  HB1  HA2    0.090000        1.0080           0
    1511 PROT 99   LEU  HB2  HA2    0.090000        1.0080           0
    1512 PROT 99   LEU  CG   CT1   -0.090000       12.0110           0
    1513 PROT 99   LEU  HG   HA1    0.090000        1.0080           0
    1514 PROT 99   LEU  CD1  CT3   -0.270000       12.0110           0
    1515 PROT 99   LEU  HD11 HA3    0.090000        1.0080           0
    1516 PROT 99   LEU  HD12 HA3    0.090000        1.0080           0
    1517 PROT 99   LEU  HD13 HA3    0.090000        1.0080           0
    1518 PROT 99   LEU  CD2  CT3   -0.270000       12.0110           0
    1519 PROT 99   LEU  HD21 HA3    0.090000        1.0080           0
    1520 PROT 99   LEU  HD22 HA3    0.090000        1.0080           0
    1521 PROT 99   LEU  HD23 HA3    0.090000        1.0080           0
    1522 PROT 99   LEU  C    C      0.510000       12.0110           0
    1523 PROT 99   LEU  O    O     -0.510000       15.9990           0
    1524 PROT 100  ASP  N    NH1   -0.470000       14.0070           0
    1525 PROT 100  ASP  HN   H      0.310000        1.0080           0
    1526 PROT 100  ASP  CA   CT1    0.070000       12.0110           0
    1527 PROT 100  ASP  HA   HB1    0.090000        1.0080           0
    1528 PROT 100  ASP  CB   CT2A  -0.280000       12.0110           0
    1529 PROT 100  ASP  HB1  HA2    0.090000        1.0080           0
    1530 PROT 100  ASP  HB2  HA2    0.090000        1.0080           0
    1531 PROT 100  ASP  CG   CC     0.620000       12.0110           0
    1532 PROT 100  ASP  OD1  OC    -0.760000       15.9990           0
    1533 PROT 100  ASP  OD2  OC    -0.760000       15.9990           0
    1534 PROT 100  ASP  C    C      0.510000       12.0110           0
    1535 PROT 100  ASP  O    O     -0.510000       15.9990           0
    1536 PROT 101  ALA  N    NH1   -0.470000       14.0070           0
    1537 PROT 101  ALA  HN   H      0.310000        1.0080           0
    1538 PROT 101  ALA  CA   CT1    0.070000       12.0110           0
    1539 PROT 101  ALA  HA   HB1    0.090000        1.0080           0
    1540 PROT 101  ALA  CB   CT3   -0.270000       12.0110           0
    1541 PROT 101  ALA  HB1  HA3    0.090000        1.0080           0
    1542 PROT 101  ALA  HB2  HA3    0.090000        1.0080           0
    1543 PROT 101  ALA  HB3  HA3    0.090000        1.0080           0
    1544 PROT 101  ALA  C    C      0.510000       12.0110           0
    1545 PROT 101  ALA  O    O     -0.510000       15.9990           0
    1546 PROT 102  GLU  N    NH1   -0.470000       14.0070           0
    1547 PROT 102  GLU  HN   H      0.310000        1.0080           0
    1548 PROT 102  GLU  CA   CT1    0.070000       12.0110           0
    1549 PROT 102  GLU  HA   HB1    0.090000        1.0080           0
    1550 PROT 102  GLU  CB   CT2A  -0.180000       12.0110           0
    1551 PROT 102  GLU  HB1  HA2    0.090000        1.0080           0
    1552 PROT 102  GLU  HB2  HA2    0.090000        1.0080           0
    1553 PROT 102  GLU  CG   CT2   -0.280000       12.0110           0
    1554 PROT 102  GLU  HG1  HA2    0.090000        1.0080           0
    1555 PROT 102  GLU  HG2  HA2    0.090000        1.0080           0
    1556 PROT 102  GLU  CD   CC     0.620000       12.0110           0
    1557 PROT 102  GLU  OE1  OC    -0.760000       15.9990           0
    1558 PROT 102  GLU  OE2  OC    -0.760000       15.9990           0
    1559 PROT 102  GLU  C    C      0.510000       12.0110           0
    1560 PROT 102  GLU  O    O     -0.510000       15.9990           0
    1561 PROT 103  MET  N    NH1   -0.470000       14.0070           0
    1562 PROT 103  MET  HN   H      0.310000        1.0080           0
    1563 PROT 103  MET  CA   CT1    0.070000       12.0110           0
    1564 PROT 103  MET  HA   HB1    0.090000        1.0080           0
    1565 PROT 103  MET  CB   CT2   -0.180000       12.0110           0
    1566 PROT 103  MET  HB1  HA2    0.090000        1.0080           0
    1567 PROT 103  MET  HB2  HA2    0.090000        1.0080           0
    1568 PROT 103  MET  CG   CT2   -0.140000       12.0110           0
    1569 PROT 103  MET  HG1  HA2    0.090000        1.0080           0
    1570 PROT 103  MET  HG2  HA2    0.090000        1.0080           0
    1571 PROT 103  MET  SD   S     -0.090000       32.0600           0
    1572 PROT 103  MET  CE   CT3   -0.220000       12.0110           0
    1573 PROT 103  MET  HE1  HA3    0.090000        1.0080           0
    1574 PROT 103  MET  HE2  HA3    0.090000        1.0080           0
    1575 PROT 103  MET  HE3  HA3    0.090000        1.0080           0
    1576 PROT 103  MET  C    C      0.510000       12.0110           0
    1577 PROT 103  MET  O    O     -0.510000       15.9990           0
    1578 PROT 104  GLU  N    NH1   -0.470000       14.0070           0
    1579 PROT 104  GLU  HN   H      0.310000        1.0080           0
    1580 PROT 104  GLU  CA   CT1    0.070000       12.0110           0
    1581 PROT 104  GLU  HA   HB1    0.090000        1.0080           0
    1582 PROT 104  GLU  CB   CT2A  -0.180000       12.0110           0
    1583 PROT 104  GLU  HB1  HA2    0.090000        1.0080           0
    1584 PROT 104  GLU  HB2  HA2    0.090000        1.0080           0
    1585 PROT 104  GLU  CG   CT2   -0.280000       12.0110           0
    1586 PROT 104  GLU  HG1  HA2    0.090000        1.0080           0
    1587 PROT 104  GLU  HG2  HA2    0.090000        1.0080           0
    1588 PROT 104  GLU  CD   CC     0.620000       12.0110           0
    1589 PROT 104  GLU  OE1  OC    -0.760000       15.9990           0
    1590 PROT 104  GLU  OE2  OC    -0.760000       15.9990           0
    1591 PROT 104  GLU  C    C      0.510000       12.0110           0
    1592 PROT 104  GLU  O    O     -0.510000       15.9990           0
    1593 PROT 105  PRO  N    N     -0.290000       14.0070           0
    1594 PROT 105  PRO  CD   CP3    0.000000       12.0110           0
    1595 PROT 105  PRO  HD1  HA2    0.090000        1.0080           0
    1596 PROT 105  PRO  HD2  HA2    0.090000        1.0080           0
    1597 PROT 105  PRO  CA   CP1    0.020000       12.0110           0
    1598 PROT 105  PRO  HA   HB1    0.090000        1.0080           0
    1599 PROT 105  PRO  CB   CP2   -0.180000       12.0110           0
    1600 PROT 105  PRO  HB1  HA2    0.090000        1.0080           0
    1601 PROT 105  PRO  HB2  HA2    0.090000        1.0080           0
    1602 PROT 105  PRO  CG   CP2   -0.180000       12.0110           0
    1603 PROT 105  PRO  HG1  HA2    0.090000        1.0080           0
    1604 PROT 105  PRO  HG2  HA2    0.090000        1.0080           0
    1605 PROT 105  PRO  C    C      0.510000       12.0110           0
    1606 PROT 105  PRO  O    O     -0.510000       15.9990           0
    1607 PROT 106  PHE  N    NH1   -0.470000       14.0070           0
    1608 PROT 106  PHE  HN   H      0.310000        1.0080           0
    1609 PROT 106  PHE  CA   CT1    0.070000       12.0110           0
    1610 PROT 106  PHE  HA   HB1    0.090000        1.0080           0
    1611 PROT 106  PHE  CB   CT2   -0.180000       12.0110           0
    1612 PROT 106  PHE  HB1  HA2    0.090000        1.0080           0
    1613 PROT 106  PHE  HB2  HA2    0.090000        1.0080           0
    1614 PROT 106  PHE  CG   CA     0.000000       12.0110           0
    1615 PROT 106  PHE  CD1  CA    -0.115000       12.0110           0
    1616 PROT 106  PHE  HD1  HP     0.115000        1.0080           0
    1617 PROT 106  PHE  CE1  CA    -0.115000       12.0110           0
    1618 PROT 106  PHE  HE1  HP     0.115000        1.0080           0
    1619 PROT 106  PHE  CZ   CA    -0.115000       12.0110           0
    1620 PROT 106  PHE  HZ   HP     0.115000        1.0080           0
    1621 PROT 106  PHE  CD2  CA    -0.115000       12.0110           0
    1622 PROT 106  PHE  HD2  HP     0.115000        1.0080           0
    1623 PROT 106  PHE  CE2  CA    -0.115000       12.0110           0
    1624 PROT 106  PHE  HE2  HP     0.115000        1.0080           0
    1625 PROT 106  PHE  C    C      0.510000       12.0110           0
    1626 PROT 106  PHE  O    O     -0.510000       15.9990           0
    1627 PROT 107  TYR  N    NH1   -0.470000       14.0070           0
    1628 PROT 107  TYR  HN   H      0.310000        1.0080           0
    1629 PROT 107  TYR  CA   CT1    0.070000       12.0110           0
    1630 PROT 107  TYR  HA   HB1    0.090000        1.0080           0
    1631 PROT 107  TYR  CB   CT2   -0.180000       12.0110           0
    1632 PROT 107  TYR  HB1  HA2    0.090000        1.0080           0
    1633 PROT 107  TYR  HB2  HA2    0.090000        1.0080           0
    1634 PROT 107  TYR  CG   CA     0.000000       12.0110           0
    1635 PROT 107  TYR  CD1  CA    -0.115000       12.0110           0
    1636 PROT 107  TYR  HD1  HP     0.115000        1.0080           0
    1637 PROT 107  TYR  CE1  CA    -0.115000       12.0110           0
    1638 PROT 107  TYR  HE1  HP     0.115000        1.0080           0
    1639 PROT 107  TYR  CZ   CA     0.110000       12.0110           0
    1640 PROT 107  TYR  OH   OH1   -0.540000       15.9990           0
    1641 PROT 107  TYR  HH   H      0.430000        1.0080           0
    1642 PROT 107  TYR  CD2  CA    -0.115000       12.0110           0
    1643 PROT 107  TYR  HD2  HP     0.115000        1.0080           0
    1644 PROT 107  TYR  CE2  CA    -0.115000       12.0110           0
    1645 PROT 107  TYR  HE2  HP     0.115000        1.0080           0
    1646 PROT 107  TYR  C    C      0.510000       12.0110           0
    1647 PROT 107  TYR  O    O     -0.510000       15.9990           0
    1648 PROT 108  LYS  N    NH1   -0.470000       14.0070           0
    1649 PROT 108  LYS  HN   H      0.310000        1.0080           0
    1650 PROT 108  LYS  CA   CT1    0.070000       12.0110           0
    1651 PROT 108  LYS  HA   HB1    0.090000        1.0080           0
    1652 PROT 108  LYS  CB   CT2   -0.180000       12.0110           0
    1653 PROT 108  LYS  HB1  HA2    0.090000        1.0080           0
    1654 PROT 108  LYS  HB2  HA2    0.090000        1.0080           0
    1655 PROT 108  LYS  CG   CT2   -0.180000       12.0110           0
    1656 PROT 108  LYS  HG1  HA2    0.090000        1.0080           0
    1657 PROT 108  LYS  HG2  HA2    0.090000        1.0080           0
    1658 PROT 108  LYS  CD   CT2   -0.180000       12.0110           0
    1659 PROT 108  LYS  HD1  HA2    0.090000        1.0080           0
    1660 PROT 108  LYS  HD2  HA2    0.090000        1.0080           0
    1661 PROT 108  LYS  CE   CT2    0.210000       12.0110           0
    1662 PROT 108  LYS  HE1  HA2    0.050000        1.0080           0
    1663 PROT 108  LYS  HE2  HA2    0.050000        1.0080           0
    1664 PROT 108  LYS  NZ   NH3   -0.300000       14.0070           0
    1665 PROT 108  LYS  HZ1  HC     0.330000        1.0080           0
    1666 PROT 108  LYS  HZ2  HC     0.330000        1.0080           0
    1667 PROT 108  LYS  HZ3  HC     0.330000        1.0080           0
    1668 PROT 108  LYS  C    C      0.510000       12.0110           0
    1669 PROT 108  LYS  O    O     -0.510000       15.9990           0
    1670 PROT 109  GLU  N    NH1   -0.470000       14.0070           0
    1671 PROT 109  GLU  HN   H      0.310000        1.0080           0
    1672 PROT 109  GLU  CA   CT1    0.070000       12.0110           0
    1673 PROT 109  GLU  HA   HB1    0.090000        1.0080           0
    1674 PROT 109  GLU  CB   CT2A  -0.180000       12.0110           0
    1675 PROT 109  GLU  HB1  HA2    0.090000        1.0080           0
    1676 PROT 109  GLU  HB2  HA2    0.090000        1.0080           0
    1677 PROT 109  GLU  CG   CT2   -0.280000       12.0110           0
    1678 PROT 109  GLU  HG1  HA2    0.090000        1.0080           0
    1679 PROT 109  GLU  HG2  HA2    0.090000        1.0080           0
    1680 PROT 109  GLU  CD   CC     0.620000       12.0110           0
    1681 PROT 109  GLU  OE1  OC    -0.760000       15.9990           0
    1682 PROT 109  GLU  OE2  OC    -0.760000       15.9990           0
    1683 PROT 109  GLU  C    C      0.510000       12.0110           0
    1684 PROT 109  GLU  O    O     -0.510000       15.9990           0
    1685 PROT 110  MET  N    NH1   -0.470000       14.0070           0
    1686 PROT 110  MET  HN   H      0.310000        1.0080           0
    1687 PROT 110  MET  CA   CT1    0.070000       12.0110           0
    1688 PROT 110  MET  HA   HB1    0.090000        1.0080           0
    1689 PROT 110  MET  CB   CT2   -0.180000       12.0110           0
    1690 PROT 110  MET  HB1  HA2    0.090000        1.0080           0
    1691 PROT 110  MET  HB2  HA2    0.090000        1.0080           0
    1692 PROT 110  MET  CG   CT2   -0.140000       12.0110           0
    1693 PROT 110  MET  HG1  HA2    0.090000        1.0080           0
    1694 PROT 110  MET  HG2  HA2    0.090000        1.0080           0
    1695 PROT 110  MET  SD   S     -0.090000       32.0600           0
    1696 PROT 110  MET  CE   CT3   -0.220000       12.0110           0
    1697 PROT 110  MET  HE1  HA3    0.090000        1.0080           0
    1698 PROT 110  MET  HE2  HA3    0.090000        1.0080           0
    1699 PROT 110  MET  HE3  HA3    0.090000        1.0080           0
    1700 PROT 110  MET  C    C      0.510000       12.0110           0
    1701 PROT 110  MET  O    O     -0.510000       15.9990           0
    1702 PROT 111  GLU  N    NH1   -0.470000       14.0070           0
    1703 PROT 111  GLU  HN   H      0.310000        1.0080           0
    1704 PROT 111  GLU  CA   CT1    0.070000       12.0110           0
    1705 PROT 111  GLU  HA   HB1    0.090000        1.0080           0
    1706 PROT 111  GLU  CB   CT2A  -0.180000       12.0110           0
    1707 PROT 111  GLU  HB1  HA2    0.090000        1.0080           0
    1708 PROT 111  GLU  HB2  HA2    0.090000        1.0080           0
    1709 PROT 111  GLU  CG   CT2   -0.280000       12.0110           0
    1710 PROT 111  GLU  HG1  HA2    0.090000        1.0080           0
    1711 PROT 111  GLU  HG2  HA2    0.090000        1.0080           0
    1712 PROT 111  GLU  CD   CC     0.620000       12.0110           0
    1713 PROT 111  GLU  OE1  OC    -0.760000       15.9990           0
    1714 PROT 111  GLU  OE2  OC    -0.760000       15.9990           0
    1715 PROT 111  GLU  C    C      0.510000       12.0110           0
    1716 PROT 111  GLU  O    O     -0.510000       15.9990           0
    1717 PROT 112  ALA  N    NH1   -0.470000       14.0070           0
    1718 PROT 112  ALA  HN   H      0.310000        1.0080           0
    1719 PROT 112  ALA  CA   CT1    0.070000       12.0110           0
    1720 PROT 112  ALA  HA   HB1    0.090000        1.0080           0
    1721 PROT 112  ALA  CB   CT3   -0.270000       12.0110           0
    1722 PROT 112  ALA  HB1  HA3    0.090000        1.0080           0
    1723 PROT 112  ALA  HB2  HA3    0.090000        1.0080           0
    1724 PROT 112  ALA  HB3  HA3    0.090000        1.0080           0
    1725 PROT 112  ALA  C    C      0.510000       12.0110           0
    1726 PROT 112  ALA  O    O     -0.510000       15.9990           0
    1727 PROT 113  ASN  N    NH1   -0.470000       14.0070           0
    1728 PROT 113  ASN  HN   H      0.310000        1.0080           0
    1729 PROT 113  ASN  CA   CT1    0.070000       12.0110           0
    1730 PROT 113  ASN  HA   HB1    0.090000        1.0080           0
    1731 PROT 113  ASN  CB   CT2   -0.180000       12.0110           0
    1732 PROT 113  ASN  HB1  HA2    0.090000        1.0080           0
    1733 PROT 113  ASN  HB2  HA2    0.090000        1.0080           0
    1734 PROT 113  ASN  CG   CC     0.550000       12.0110           0
    1735 PROT 113  ASN  OD1  O     -0.550000       15.9990           0
    1736 PROT 113  ASN  ND2  NH2   -0.620000       14.0070           0
    1737 PROT 113  ASN  HD21 H      0.320000        1.0080           0
    1738 PROT 113  ASN  HD22 H      0.300000        1.0080           0
    1739 PROT 113  ASN  C    C      0.510000       12.0110           0
    1740 PROT 113  ASN  O    O     -0.510000       15.9990           0
    1741 PROT 114  ILE  N    NH1   -0.470000       14.0070           0
    1742 PROT 114  ILE  HN   H      0.310000        1.0080           0
    1743 PROT 114  ILE  CA   CT1    0.070000       12.0110           0
    1744 PROT 114  ILE  HA   HB1    0.090000        1.0080           0
    1745 PROT 114  ILE  CB   CT1   -0.090000       12.0110           0
    1746 PROT 114  ILE  HB   HA1    0.090000        1.0080           0
    1747 PROT 114  ILE  CG2  CT3   -0.270000       12.0110           0
    1748 PROT 114  ILE  HG21 HA3    0.090000        1.0080           0
    1749 PROT 114  ILE  HG22 HA3    0.090000        1.0080           0
    1750 PROT 114  ILE  HG23 HA3    0.090000        1.0080           0
    1751 PROT 114  ILE  CG1  CT2   -0.180000       12.0110           0
    1752 PROT 114  ILE  HG11 HA2    0.090000        1.0080           0
    1753 PROT 114  ILE  HG12 HA2    0.090000        1.0080           0
    1754 PROT 114  ILE  CD   CT3   -0.270000       12.0110           0
    1755 PROT 114  ILE  HD1  HA3    0.090000        1.0080           0
    1756 PROT 114  ILE  HD2  HA3    0.090000        1.0080           0
    1757 PROT 114  ILE  HD3  HA3    0.090000        1.0080           0
    1758 PROT 114  ILE  C    C      0.510000       12.0110           0
    1759 PROT 114  ILE  O    O     -0.510000       15.9990           0
    1760 PROT 115  GLN  N    NH1   -0.470000       14.0070           0
    1761 PROT 115  GLN  HN   H      0.310000        1.0080           0
    1762 PROT 115  GLN  CA   CT1    0.070000       12.0110           0
    1763 PROT 115  GLN  HA   HB1    0.090000        1.0080           0
    1764 PROT 115  GLN  CB   CT2   -0.180000       12.0110           0
    1765 PROT 115  GLN  HB1  HA2    0.090000        1.0080           0
    1766 PROT 115  GLN  HB2  HA2    0.090000        1.0080           0
    1767 PROT 115  GLN  CG   CT2   -0.180000       12.0110           0
    1768 PROT 115  GLN  HG1  HA2    0.090000        1.0080           0
    1769 PROT 115  GLN  HG2  HA2    0.090000        1.0080           0
    1770 PROT 115  GLN  CD   CC     0.550000       12.0110           0
    1771 PROT 115  GLN  OE1  O     -0.550000       15.9990           0
    1772 PROT 115  GLN  NE2  NH2   -0.620000       14.0070           0
    1773 PROT 115  GLN  HE21 H      0.320000        1.0080           0
    1774 PROT 115  GLN  HE22 H      0.300000        1.0080           0
    1775 PROT 115  GLN  C    C      0.510000       12.0110           0
    1776 PROT 115  GLN  O    O     -0.510000       15.9990           0
    1777 PROT 116  CYS  N    NH1   -0.470000       14.0070           0
    1778 PROT 116  CYS  HN   H      0.310000        1.0080           0
    1779 PROT 116  CYS  CA   CT1    0.070000       12.0110           0
    1780 PROT 116  CYS  HA   HB1    0.090000        1.0080           0
    1781 PROT 116  CYS  CB   CT2   -0.110000       12.0110           0
    1782 PROT 116  CYS  HB1  HA2    0.090000        1.0080           0
    1783 PROT 116  CYS  HB2  HA2    0.090000        1.0080           0
    1784 PROT 116  CYS  SG   S     -0.230000       32.0600           0
    1785 PROT 116  CYS  HG1  HS     0.160000        1.0080           0
    1786 PROT 116  CYS  C    C      0.510000       12.0110           0
    1787 PROT 116  CYS  O    O     -0.510000       15.9990           0
    1788 PROT 117  LEU  N    NH1   -0.470000       14.0070           0
    1789 PROT 117  LEU  HN   H      0.310000        1.0080           0
    1790 PROT 117  LEU  CA   CT1    0.070000       12.0110           0
    1791 PROT 117  LEU  HA   HB1    0.090000        1.0080           0
    1792 PROT 117  LEU  CB   CT2   -0.180000       12.0110           0
    1793 PROT 117  LEU  HB1  HA2    0.090000        1.0080           0
    1794 PROT 117  LEU  HB2  HA2    0.090000        1.0080           0
    1795 PROT 117  LEU  CG   CT1   -0.090000       12.0110           0
    1796 PROT 117  LEU  HG   HA1    0.090000        1.0080           0
    1797 PROT 117  LEU  CD1  CT3   -0.270000       12.0110           0
    1798 PROT 117  LEU  HD11 HA3    0.090000        1.0080           0
    1799 PROT 117  LEU  HD12 HA3    0.090000        1.0080           0
    1800 PROT 117  LEU  HD13 HA3    0.090000        1.0080           0
    1801 PROT 117  LEU  CD2  CT3   -0.270000       12.0110           0
    1802 PROT 117  LEU  HD21 HA3    0.090000        1.0080           0
    1803 PROT 117  LEU  HD22 HA3    0.090000        1.0080           0
    1804 PROT 117  LEU  HD23 HA3    0.090000        1.0080           0
    1805 PROT 117  LEU  C    C      0.510000       12.0110           0
    1806 PROT 117  LEU  O    O     -0.510000       15.9990           0
    1807 PROT 118  GLY  N    NH1   -0.470000       14.0070           0
    1808 PROT 118  GLY  HN   H      0.310000        1.0080           0
    1809 PROT 118  GLY  CA   CT2   -0.020000       12.0110           0
    1810 PROT 118  GLY  HA1  HB2    0.090000        1.0080           0
    1811 PROT 118  GLY  HA2  HB2    0.090000        1.0080           0
    1812 PROT 118  GLY  C    C      0.510000       12.0110           0
    1813 PROT 118  GLY  O    O     -0.510000       15.9990           0
    1814 PROT 119  ALA  N    NH1   -0.470000       14.0070           0
    1815 PROT 119  ALA  HN   H      0.310000        1.0080           0
    1816 PROT 119  ALA  CA   CT1    0.070000       12.0110           0
    1817 PROT 119  ALA  HA   HB1    0.090000        1.0080           0
    1818 PROT 119  ALA  CB   CT3   -0.270000       12.0110           0
    1819 PROT 119  ALA  HB1  HA3    0.090000        1.0080           0
    1820 PROT 119  ALA  HB2  HA3    0.090000        1.0080           0
    1821 PROT 119  ALA  HB3  HA3    0.090000        1.0080           0
    1822 PROT 119  ALA  C    C      0.510000       12.0110           0
    1823 PROT 119  ALA  O    O     -0.510000       15.9990           0
    1824 PROT 120  GLU  N    NH1   -0.470000       14.0070           0
    1825 PROT 120  GLU  HN   H      0.310000        1.0080           0
    1826 PROT 120  GLU  CA   CT1    0.070000       12.0110           0
    1827 PROT 120  GLU  HA   HB1    0.090000        1.0080           0
    1828 PROT 120  GLU  CB   CT2A  -0.180000       12.0110           0
    1829 PROT 120  GLU  HB1  HA2    0.090000        1.0080           0
    1830 PROT 120  GLU  HB2  HA2    0.090000        1.0080           0
    1831 PROT 120  GLU  CG   CT2   -0.280000       12.0110           0
    1832 PROT 120  GLU  HG1  HA2    0.090000        1.0080           0
    1833 PROT 120  GLU  HG2  HA2    0.090000        1.0080           0
    1834 PROT 120  GLU  CD   CC     0.620000       12.0110           0
    1835 PROT 120  GLU  OE1  OC    -0.760000       15.9990           0
    1836 PROT 120  GLU  OE2  OC    -0.760000       15.9990           0
    1837 PROT 120  GLU  C    C      0.510000       12.0110           0
    1838 PROT 120  GLU  O    O     -0.510000       15.9990           0
    1839 PROT 121  LEU  N    NH1   -0.470000       14.0070           0
    1840 PROT 121  LEU  HN   H      0.310000        1.0080           0
    1841 PROT 121  LEU  CA   CT1    0.070000       12.0110           0
    1842 PROT 121  LEU  HA   HB1    0.090000        1.0080           0
    1843 PROT 121  LEU  CB   CT2   -0.180000       12.0110           0
    1844 PROT 121  LEU  HB1  HA2    0.090000        1.0080           0
    1845 PROT 121  LEU  HB2  HA2    0.090000        1.0080           0
    1846 PROT 121  LEU  CG   CT1   -0.090000       12.0110           0
    1847 PROT 121  LEU  HG   HA1    0.090000        1.0080           0
    1848 PROT 121  LEU  CD1  CT3   -0.270000       12.0110           0
    1849 PROT 121  LEU  HD11 HA3    0.090000        1.0080           0
    1850 PROT 121  LEU  HD12 HA3    0.090000        1.0080           0
    1851 PROT 121  LEU  HD13 HA3    0.090000        1.0080           0
    1852 PROT 121  LEU  CD2  CT3   -0.270000       12.0110           0
    1853 PROT 121  LEU  HD21 HA3    0.090000        1.0080           0
    1854 PROT 121  LEU  HD22 HA3    0.090000        1.0080           0
    1855 PROT 121  LEU  HD23 HA3    0.090000        1.0080           0
    1856 PROT 121  LEU  C    C      0.510000       12.0110           0
    1857 PROT 121  LEU  O    O     -0.510000       15.9990           0
    1858 PROT 122  GLY  N    NH1   -0.470000       14.0070           0
    1859 PROT 122  GLY  HN   H      0.310000        1.0080           0
    1860 PROT 122  GLY  CA   CT2   -0.020000       12.0110           0
    1861 PROT 122  GLY  HA1  HB2    0.090000        1.0080           0
    1862 PROT 122  GLY  HA2  HB2    0.090000        1.0080           0
    1863 PROT 122  GLY  C    C      0.510000       12.0110           0
    1864 PROT 122  GLY  O    O     -0.510000       15.9990           0
    1865 PROT 123  PHE  N    NH1   -0.470000       14.0070           0
    1866 PROT 123  PHE  HN   H      0.310000        1.0080           0
    1867 PROT 123  PHE  CA   CT1    0.070000       12.0110           0
    1868 PROT 123  PHE  HA   HB1    0.090000        1.0080           0
    1869 PROT 123  PHE  CB   CT2   -0.180000       12.0110           0
    1870 PROT 123  PHE  HB1  HA2    0.090000        1.0080           0
    1871 PROT 123  PHE  HB2  HA2    0.090000        1.0080           0
    1872 PROT 123  PHE  CG   CA     0.000000       12.0110           0
    1873 PROT 123  PHE  CD1  CA    -0.115000       12.0110           0
    1874 PROT 123  PHE  HD1  HP     0.115000        1.0080           0
    1875 PROT 123  PHE  CE1  CA    -0.115000       12.0110           0
    1876 PROT 123  PHE  HE1  HP     0.115000        1.0080           0
    1877 PROT 123  PHE  CZ   CA    -0.115000       12.0110           0
    1878 PROT 123  PHE  HZ   HP     0.115000        1.0080           0
    1879 PROT 123  PHE  CD2  CA    -0.115000       12.0110           0
    1880 PROT 123  PHE  HD2  HP     0.115000        1.0080           0
    1881 PROT 123  PHE  CE2  CA    -0.115000       12.0110           0
    1882 PROT 123  PHE  HE2  HP     0.115000        1.0080           0
    1883 PROT 123  PHE  C    C      0.510000       12.0110           0
    1884 PROT 123  PHE  O    O     -0.510000       15.9990           0
    1885 PROT 124  GLU  N    NH1   -0.470000       14.0070           0
    1886 PROT 124  GLU  HN   H      0.310000        1.0080           0
    1887 PROT 124  GLU  CA   CT1    0.070000       12.0110           0
    1888 PROT 124  GLU  HA   HB1    0.090000        1.0080           0
    1889 PROT 124  GLU  CB   CT2A  -0.180000       12.0110           0
    1890 PROT 124  GLU  HB1  HA2    0.090000        1.0080           0
    1891 PROT 124  GLU  HB2  HA2    0.090000        1.0080           0
    1892 PROT 124  GLU  CG   CT2   -0.280000       12.0110           0
    1893 PROT 124  GLU  HG1  HA2    0.090000        1.0080           0
    1894 PROT 124  GLU  HG2  HA2    0.090000        1.0080           0
    1895 PROT 124  GLU  CD   CC     0.620000       12.0110           0
    1896 PROT 124  GLU  OE1  OC    -0.760000       15.9990           0
    1897 PROT 124  GLU  OE2  OC    -0.760000       15.9990           0
    1898 PROT 124  GLU  C    C      0.510000       12.0110           0
    1899 PROT 124  GLU  O    O     -0.510000       15.9990           0
    1900 PROT 125  VAL  N    NH1   -0.470000       14.0070           0
    1901 PROT 125  VAL  HN   H      0.310000        1.0080           0
    1902 PROT 125  VAL  CA   CT1    0.070000       12.0110           0
    1903 PROT 125  VAL  HA   HB1    0.090000        1.0080           0
    1904 PROT 125  VAL  CB   CT1   -0.090000       12.0110           0
    1905 PROT 125  VAL  HB   HA1    0.090000        1.0080           0
    1906 PROT 125  VAL  CG1  CT3   -0.270000       12.0110           0
    1907 PROT 125  VAL  HG11 HA3    0.090000        1.0080           0
    1908 PROT 125  VAL  HG12 HA3    0.090000        1.0080           0
    1909 PROT 125  VAL  HG13 HA3    0.090000        1.0080           0
    1910 PROT 125  VAL  CG2  CT3   -0.270000       12.0110           0
    1911 PROT 125  VAL  HG21 HA3    0.090000        1.0080           0
    1912 PROT 125  VAL  HG22 HA3    0.090000        1.0080           0
    1913 PROT 125  VAL  HG23 HA3    0.090000        1.0080           0
    1914 PROT 125  VAL  C    C      0.510000       12.0110           0
    1915 PROT 125  VAL  O    O     -0.510000       15.9990           0
    1916 PROT 126  LEU  N    NH1   -0.470000       14.0070           0
    1917 PROT 126  LEU  HN   H      0.310000        1.0080           0
    1918 PROT 126  LEU  CA   CT1    0.070000       12.0110           0
    1919 PROT 126  LEU  HA   HB1    0.090000        1.0080           0
    1920 PROT 126  LEU  CB   CT2   -0.180000       12.0110           0
    1921 PROT 126  LEU  HB1  HA2    0.090000        1.0080           0
    1922 PROT 126  LEU  HB2  HA2    0.090000        1.0080           0
    1923 PROT 126  LEU  CG   CT1   -0.090000       12.0110           0
    1924 PROT 126  LEU  HG   HA1    0.090000        1.0080           0
    1925 PROT 126  LEU  CD1  CT3   -0.270000       12.0110           0
    1926 PROT 126  LEU  HD11 HA3    0.090000        1.0080           0
    1927 PROT 126  LEU  HD12 HA3    0.090000        1.0080           0
    1928 PROT 126  LEU  HD13 HA3    0.090000        1.0080           0
    1929 PROT 126  LEU  CD2  CT3   -0.270000       12.0110           0
    1930 PROT 126  LEU  HD21 HA3    0.090000        1.0080           0
    1931 PROT 126  LEU  HD22 HA3    0.090000        1.0080           0
    1932 PROT 126  LEU  HD23 HA3    0.090000        1.0080           0
    1933 PROT 126  LEU  C    C      0.510000       12.0110           0
    1934 PROT 126  LEU  O    O     -0.510000       15.9990           0
    1935 PROT 127  SER  N    NH1   -0.470000       14.0070           0
    1936 PROT 127  SER  HN   H      0.310000        1.0080           0
    1937 PROT 127  SER  CA   CT1    0.070000       12.0110           0
    1938 PROT 127  SER  HA   HB1    0.090000        1.0080           0
    1939 PROT 127  SER  CB   CT2    0.050000       12.0110           0
    1940 PROT 127  SER  HB1  HA2    0.090000        1.0080           0
    1941 PROT 127  SER  HB2  HA2    0.090000        1.0080           0
    1942 PROT 127  SER  OG   OH1   -0.660000       15.9990           0
    1943 PROT 127  SER  HG1  H      0.430000        1.0080           0
    1944 PROT 127  SER  C    C      0.510000       12.0110           0
    1945 PROT 127  SER  O    O     -0.510000       15.9990           0
    1946 PROT 128  LEU  N    NH1   -0.470000       14.0070           0
    1947 PROT 128  LEU  HN   H      0.310000        1.0080           0
    1948 PROT 128  LEU  CA   CT1    0.070000       12.0110           0
    1949 PROT 128  LEU  HA   HB1    0.090000        1.0080           0
    1950 PROT 128  LEU  CB   CT2   -0.180000       12.0110           0
    1951 PROT 128  LEU  HB1  HA2    0.090000        1.0080           0
    1952 PROT 128  LEU  HB2  HA2    0.090000        1.0080           0
    1953 PROT 128  LEU  CG   CT1   -0.090000       12.0110           0
    1954 PROT 128  LEU  HG   HA1    0.090000        1.0080           0
    1955 PROT 128  LEU  CD1  CT3   -0.270000       12.0110           0
    1956 PROT 128  LEU  HD11 HA3    0.090000        1.0080           0
    1957 PROT 128  LEU  HD12 HA3    0.090000        1.0080           0
    1958 PROT 128  LEU  HD13 HA3    0.090000        1.0080           0
    1959 PROT 128  LEU  CD2  CT3   -0.270000       12.0110           0
    1960 PROT 128  LEU  HD21 HA3    0.090000        1.0080           0
    1961 PROT 128  LEU  HD22 HA3    0.090000        1.0080           0
    1962 PROT 128  LEU  HD23 HA3    0.090000        1.0080           0
    1963 PROT 128  LEU  C    C      0.510000       12.0110           0
    1964 PROT 128  LEU  O    O     -0.510000       15.9990           0
    1965 PROT 129  GLY  N    NH1   -0.470000       14.0070           0
    1966 PROT 129  GLY  HN   H      0.310000        1.0080           0
    1967 PROT 129  GLY  CA   CT2   -0.020000       12.0110           0
    1968 PROT 129  GLY  HA1  HB2    0.090000        1.0080           0
    1969 PROT 129  GLY  HA2  HB2    0.090000        1.0080           0
    1970 PROT 129  GLY  C    C      0.510000       12.0110           0
    1971 PROT 129  GLY  O    O     -0.510000       15.9990           0
    1972 PROT 130  SER  N    NH1   -0.470000       14.0070           0
    1973 PROT 130  SER  HN   H      0.310000        1.0080           0
    1974 PROT 130  SER  CA   CT1    0.070000       12.0110           0
    1975 PROT 130  SER  HA   HB1    0.090000        1.0080           0
    1976 PROT 130  SER  CB   CT2    0.050000       12.0110           0
    1977 PROT 130  SER  HB1  HA2    0.090000        1.0080           0
    1978 PROT 130  SER  HB2  HA2    0.090000        1.0080           0
    1979 PROT 130  SER  OG   OH1   -0.660000       15.9990           0
    1980 PROT 130  SER  HG1  H      0.430000        1.0080           0
    1981 PROT 130  SER  C    C      0.510000       12.0110           0
    1982 PROT 130  SER  O    O     -0.510000       15.9990           0
    1983 PROT 131  HSD  N    NH1   -0.470000       14.0070           0
    1984 PROT 131  HSD  HN   H      0.310000        1.0080           0
    1985 PROT 131  HSD  CA   CT1    0.070000       12.0110           0
    1986 PROT 131  HSD  HA   HB1    0.090000        1.0080           0
    1987 PROT 131  HSD  CB   CT2   -0.090000       12.0110           0
    1988 PROT 131  HSD  HB1  HA2    0.090000        1.0080           0
    1989 PROT 131  HSD  HB2  HA2    0.090000        1.0080           0
    1990 PROT 131  HSD  ND1  NR1   -0.360000       14.0070           0
    1991 PROT 131  HSD  HD1  H      0.320000        1.0080           0
    1992 PROT 131  HSD  CG   CPH1  -0.050000       12.0110           0
    1993 PROT 131  HSD  CE1  CPH2   0.250000       12.0110           0
    1994 PROT 131  HSD  HE1  HR1    0.130000        1.0080           0
    1995 PROT 131  HSD  NE2  NR2   -0.700000       14.0070           0
    1996 PROT 131  HSD  CD2  CPH1   0.220000       12.0110           0
    1997 PROT 131  HSD  HD2  HR3    0.100000        1.0080           0
    1998 PROT 131  HSD  C    C      0.510000       12.0110           0
    1999 PROT 131  HSD  O    O     -0.510000       15.9990           0
    2000 PROT 132  SER  N    NH1   -0.470000       14.0070           0
    2001 PROT 132  SER  HN   H      0.310000        1.0080           0
    2002 PROT 132  SER  CA   CT1    0.070000       12.0110           0
    2003 PROT 132  SER  HA   HB1    0.090000        1.0080           0
    2004 PROT 132  SER  CB   CT2    0.050000       12.0110           0
    2005 PROT 132  SER  HB1  HA2    0.090000        1.0080           0
    2006 PROT 132  SER  HB2  HA2    0.090000        1.0080           0
    2007 PROT 132  SER  OG   OH1   -0.660000       15.9990           0
    2008 PROT 132  SER  HG1  H      0.430000        1.0080           0
    2009 PROT 132  SER  C    C      0.510000       12.0110           0
    2010 PROT 132  SER  O    O     -0.510000       15.9990           0
    2011 PROT 133  LEU  N    NH1   -0.470000       14.0070           0
    2012 PROT 133  LEU  HN   H      0.310000        1.0080           0
    2013 PROT 133  LEU  CA   CT1    0.070000       12.0110           0
    2014 PROT 133  LEU  HA   HB1    0.090000        1.0080           0
    2015 PROT 133  LEU  CB   CT2   -0.180000       12.0110           0
    2016 PROT 133  LEU  HB1  HA2    0.090000        1.0080           0
    2017 PROT 133  LEU  HB2  HA2    0.090000        1.0080           0
    2018 PROT 133  LEU  CG   CT1   -0.090000       12.0110           0
    2019 PROT 133  LEU  HG   HA1    0.090000        1.0080           0
    2020 PROT 133  LEU  CD1  CT3   -0.270000       12.0110           0
    2021 PROT 133  LEU  HD11 HA3    0.090000        1.0080           0
    2022 PROT 133  LEU  HD12 HA3    0.090000        1.0080           0
    2023 PROT 133  LEU  HD13 HA3    0.090000        1.0080           0
    2024 PROT 133  LEU  CD2  CT3   -0.270000       12.0110           0
    2025 PROT 133  LEU  HD21 HA3    0.090000        1.0080           0
    2026 PROT 133  LEU  HD22 HA3    0.090000        1.0080           0
    2027 PROT 133  LEU  HD23 HA3    0.090000        1.0080           0
    2028 PROT 133  LEU  C    C      0.510000       12.0110           0
    2029 PROT 133  LEU  O    O     -0.510000       15.9990           0
    2030 PROT 134  TYR  N    NH1   -0.470000       14.0070           0
    2031 PROT 134  TYR  HN   H      0.310000        1.0080           0
    2032 PROT 134  TYR  CA   CT1    0.070000       12.0110           0
    2033 PROT 134  TYR  HA   HB1    0.090000        1.0080           0
    2034 PROT 134  TYR  CB   CT2   -0.180000       12.0110           0
    2035 PROT 134  TYR  HB1  HA2    0.090000        1.0080           0
    2036 PROT 134  TYR  HB2  HA2    0.090000        1.0080           0
    2037 PROT 134  TYR  CG   CA     0.000000       12.0110           0
    2038 PROT 134  TYR  CD1  CA    -0.115000       12.0110           0
    2039 PROT 134  TYR  HD1  HP     0.115000        1.0080           0
    2040 PROT 134  TYR  CE1  CA    -0.115000       12.0110           0
    2041 PROT 134  TYR  HE1  HP     0.115000        1.0080           0
    2042 PROT 134  TYR  CZ   CA     0.110000       12.0110           0
    2043 PROT 134  TYR  OH   OH1   -0.540000       15.9990           0
    2044 PROT 134  TYR  HH   H      0.430000        1.0080           0
    2045 PROT 134  TYR  CD2  CA    -0.115000       12.0110           0
    2046 PROT 134  TYR  HD2  HP     0.115000        1.0080           0
    2047 PROT 134  TYR  CE2  CA    -0.115000       12.0110           0
    2048 PROT 134  TYR  HE2  HP     0.115000        1.0080           0
    2049 PROT 134  TYR  C    C      0.510000       12.0110           0
    2050 PROT 134  TYR  O    O     -0.510000       15.9990           0
    2051 PROT 135  ASP  N    NH1   -0.470000       14.0070           0
    2052 PROT 135  ASP  HN   H      0.310000        1.0080           0
    2053 PROT 135  ASP  CA   CT1    0.070000       12.0110           0
    2054 PROT 135  ASP  HA   HB1    0.090000        1.0080           0
    2055 PROT 135  ASP  CB   CT2A  -0.280000       12.0110           0
    2056 PROT 135  ASP  HB1  HA2    0.090000        1.0080           0
    2057 PROT 135  ASP  HB2  HA2    0.090000        1.0080           0
    2058 PROT 135  ASP  CG   CC     0.620000       12.0110           0
    2059 PROT 135  ASP  OD1  OC    -0.760000       15.9990           0
    2060 PROT 135  ASP  OD2  OC    -0.760000       15.9990           0
    2061 PROT 135  ASP  C    C      0.510000       12.0110           0
    2062 PROT 135  ASP  O    O     -0.510000       15.9990           0
    2063 PROT 136  THR  N    NH1   -0.470000       14.0070           0
    2064 PROT 136  THR  HN   H      0.310000        1.0080           0
    2065 PROT 136  THR  CA   CT1    0.070000       12.0110           0
    2066 PROT 136  THR  HA   HB1    0.090000        1.0080           0
    2067 PROT 136  THR  CB   CT1    0.140000       12.0110           0
    2068 PROT 136  THR  HB   HA1    0.090000        1.0080           0
    2069 PROT 136  THR  OG1  OH1   -0.660000       15.9990           0
    2070 PROT 136  THR  HG1  H      0.430000        1.0080           0
    2071 PROT 136  THR  CG2  CT3   -0.270000       12.0110           0
    2072 PROT 136  THR  HG21 HA3    0.090000        1.0080           0
    2073 PROT 136  THR  HG22 HA3    0.090000        1.0080           0
    2074 PROT 136  THR  HG23 HA3    0.090000        1.0080           0
    2075 PROT 136  THR  C    C      0.510000       12.0110           0
    2076 PROT 136  THR  O    O     -0.510000       15.9990           0
    2077 PROT 137  GLN  N    NH1   -0.470000       14.0070           0
    2078 PROT 137  GLN  HN   H      0.310000        1.0080           0
    2079 PROT 137  GLN  CA   CT1    0.070000       12.0110           0
    2080 PROT 137  GLN  HA   HB1    0.090000        1.0080           0
    2081 PROT 137  GLN  CB   CT2   -0.180000       12.0110           0
    2082 PROT 137  GLN  HB1  HA2    0.090000        1.0080           0
    2083 PROT 137  GLN  HB2  HA2    0.090000        1.0080           0
    2084 PROT 137  GLN  CG   CT2   -0.180000       12.0110           0
    2085 PROT 137  GLN  HG1  HA2    0.090000        1.0080           0
    2086 PROT 137  GLN  HG2  HA2    0.090000        1.0080           0
    2087 PROT 137  GLN  CD   CC     0.550000       12.0110           0
    2088 PROT 137  GLN  OE1  O     -0.550000       15.9990           0
    2089 PROT 137  GLN  NE2  NH2   -0.620000       14.0070           0
    2090 PROT 137  GLN  HE21 H      0.320000        1.0080           0
    2091 PROT 137  GLN  HE22 H      0.300000        1.0080           0
    2092 PROT 137  GLN  C    C      0.510000       12.0110           0
    2093 PROT 137  GLN  O    O     -0.510000       15.9990           0
    2094 PROT 138  ARG  N    NH1   -0.470000       14.0070           0
    2095 PROT 138  ARG  HN   H      0.310000        1.0080           0
    2096 PROT 138  ARG  CA   CT1    0.070000       12.0110           0
    2097 PROT 138  ARG  HA   HB1    0.090000        1.0080           0
    2098 PROT 138  ARG  CB   CT2   -0.180000       12.0110           0
    2099 PROT 138  ARG  HB1  HA2    0.090000        1.0080           0
    2100 PROT 138  ARG  HB2  HA2    0.090000        1.0080           0
    2101 PROT 138  ARG  CG   CT2   -0.180000       12.0110           0
    2102 PROT 138  ARG  HG1  HA2    0.090000        1.0080           0
    2103 PROT 138  ARG  HG2  HA2    0.090000        1.0080           0
    2104 PROT 138  ARG  CD   CT2    0.200000       12.0110           0
    2105 PROT 138  ARG  HD1  HA2    0.090000        1.0080           0
    2106 PROT 138  ARG  HD2  HA2    0.090000        1.0080           0
    2107 PROT 138  ARG  NE   NC2   -0.700000       14.0070           0
    2108 PROT 138  ARG  HE   HC     0.440000        1.0080           0
    2109 PROT 138  ARG  CZ   C      0.640000       12.0110           0
    2110 PROT 138  ARG  NH1  NC2   -0.800000       14.0070           0
    2111 PROT 138  ARG  HH11 HC     0.460000        1.0080           0
    2112 PROT 138  ARG  HH12 HC     0.460000        1.0080           0
    2113 PROT 138  ARG  NH2  NC2   -0.800000       14.0070           0
    2114 PROT 138  ARG  HH21 HC     0.460000        1.0080           0
    2115 PROT 138  ARG  HH22 HC     0.460000        1.0080           0
    2116 PROT 138  ARG  C    C      0.510000       12.0110           0
    2117 PROT 138  ARG  O    O     -0.510000       15.9990           0
    2118 PROT 139  ILE  N    NH1   -0.470000       14.0070           0
    2119 PROT 139  ILE  HN   H      0.310000        1.0080           0
    2120 PROT 139  ILE  CA   CT1    0.070000       12.0110           0
    2121 PROT 139  ILE  HA   HB1    0.090000        1.0080           0
    2122 PROT 139  ILE  CB   CT1   -0.090000       12.0110           0
    2123 PROT 139  ILE  HB   HA1    0.090000        1.0080           0
    2124 PROT 139  ILE  CG2  CT3   -0.270000       12.0110           0
    2125 PROT 139  ILE  HG21 HA3    0.090000        1.0080           0
    2126 PROT 139  ILE  HG22 HA3    0.090000        1.0080           0
    2127 PROT 139  ILE  HG23 HA3    0.090000        1.0080           0
    2128 PROT 139  ILE  CG1  CT2   -0.180000       12.0110           0
    2129 PROT 139  ILE  HG11 HA2    0.090000        1.0080           0
    2130 PROT 139  ILE  HG12 HA2    0.090000        1.0080           0
    2131 PROT 139  ILE  CD   CT3   -0.270000       12.0110           0
    2132 PROT 139  ILE  HD1  HA3    0.090000        1.0080           0
    2133 PROT 139  ILE  HD2  HA3    0.090000        1.0080           0
    2134 PROT 139  ILE  HD3  HA3    0.090000        1.0080           0
    2135 PROT 139  ILE  C    C      0.510000       12.0110           0
    2136 PROT 139  ILE  O    O     -0.510000       15.9990           0
    2137 PROT 140  LEU  N    NH1   -0.470000       14.0070           0
    2138 PROT 140  LEU  HN   H      0.310000        1.0080           0
    2139 PROT 140  LEU  CA   CT1    0.070000       12.0110           0
    2140 PROT 140  LEU  HA   HB1    0.090000        1.0080           0
    2141 PROT 140  LEU  CB   CT2   -0.180000       12.0110           0
    2142 PROT 140  LEU  HB1  HA2    0.090000        1.0080           0
    2143 PROT 140  LEU  HB2  HA2    0.090000        1.0080           0
    2144 PROT 140  LEU  CG   CT1   -0.090000       12.0110           0
    2145 PROT 140  LEU  HG   HA1    0.090000        1.0080           0
    2146 PROT 140  LEU  CD1  CT3   -0.270000       12.0110           0
    2147 PROT 140  LEU  HD11 HA3    0.090000        1.0080           0
    2148 PROT 140  LEU  HD12 HA3    0.090000        1.0080           0
    2149 PROT 140  LEU  HD13 HA3    0.090000        1.0080           0
    2150 PROT 140  LEU  CD2  CT3   -0.270000       12.0110           0
    2151 PROT 140  LEU  HD21 HA3    0.090000        1.0080           0
    2152 PROT 140  LEU  HD22 HA3    0.090000        1.0080           0
    2153 PROT 140  LEU  HD23 HA3    0.090000        1.0080           0
    2154 PROT 140  LEU  C    C      0.510000       12.0110           0
    2155 PROT 140  LEU  O    O     -0.510000       15.9990           0
    2156 PROT 141  ASP  N    NH1   -0.470000       14.0070           0
    2157 PROT 141  ASP  HN   H      0.310000        1.0080           0
    2158 PROT 141  ASP  CA   CT1    0.070000       12.0110           0
    2159 PROT 141  ASP  HA   HB1    0.090000        1.0080           0
    2160 PROT 141  ASP  CB   CT2A  -0.280000       12.0110           0
    2161 PROT 141  ASP  HB1  HA2    0.090000        1.0080           0
    2162 PROT 141  ASP  HB2  HA2    0.090000        1.0080           0
    2163 PROT 141  ASP  CG   CC     0.620000       12.0110           0
    2164 PROT 141  ASP  OD1  OC    -0.760000       15.9990           0
    2165 PROT 141  ASP  OD2  OC    -0.760000       15.9990           0
    2166 PROT 141  ASP  C    C      0.510000       12.0110           0
    2167 PROT 141  ASP  O    O     -0.510000       15.9990           0
    2168 PROT 142  ILE  N    NH1   -0.470000       14.0070           0
    2169 PROT 142  ILE  HN   H      0.310000        1.0080           0
    2170 PROT 142  ILE  CA   CT1    0.070000       12.0110           0
    2171 PROT 142  ILE  HA   HB1    0.090000        1.0080           0
    2172 PROT 142  ILE  CB   CT1   -0.090000       12.0110           0
    2173 PROT 142  ILE  HB   HA1    0.090000        1.0080           0
    2174 PROT 142  ILE  CG2  CT3   -0.270000       12.0110           0
    2175 PROT 142  ILE  HG21 HA3    0.090000        1.0080           0
    2176 PROT 142  ILE  HG22 HA3    0.090000        1.0080           0
    2177 PROT 142  ILE  HG23 HA3    0.090000        1.0080           0
    2178 PROT 142  ILE  CG1  CT2   -0.180000       12.0110           0
    2179 PROT 142  ILE  HG11 HA2    0.090000        1.0080           0
    2180 PROT 142  ILE  HG12 HA2    0.090000        1.0080           0
    2181 PROT 142  ILE  CD   CT3   -0.270000       12.0110           0
    2182 PROT 142  ILE  HD1  HA3    0.090000        1.0080           0
    2183 PROT 142  ILE  HD2  HA3    0.090000        1.0080           0
    2184 PROT 142  ILE  HD3  HA3    0.090000        1.0080           0
    2185 PROT 142  ILE  C    C      0.510000       12.0110           0
    2186 PROT 142  ILE  O    O     -0.510000       15.9990           0
    2187 PROT 143  ASN  N    NH1   -0.470000       14.0070           0
    2188 PROT 143  ASN  HN   H      0.310000        1.0080           0
    2189 PROT 143  ASN  CA   CT1    0.070000       12.0110           0
    2190 PROT 143  ASN  HA   HB1    0.090000        1.0080           0
    2191 PROT 143  ASN  CB   CT2   -0.180000       12.0110           0
    2192 PROT 143  ASN  HB1  HA2    0.090000        1.0080           0
    2193 PROT 143  ASN  HB2  HA2    0.090000        1.0080           0
    2194 PROT 143  ASN  CG   CC     0.550000       12.0110           0
    2195 PROT 143  ASN  OD1  O     -0.550000       15.9990           0
    2196 PROT 143  ASN  ND2  NH2   -0.620000       14.0070           0
    2197 PROT 143  ASN  HD21 H      0.320000        1.0080           0
    2198 PROT 143  ASN  HD22 H      0.300000        1.0080           0
    2199 PROT 143  ASN  C    C      0.510000       12.0110           0
    2200 PROT 143  ASN  O    O     -0.510000       15.9990           0
    2201 PROT 144  GLY  N    NH1   -0.470000       14.0070           0
    2202 PROT 144  GLY  HN   H      0.310000        1.0080           0
    2203 PROT 144  GLY  CA   CT2   -0.020000       12.0110           0
    2204 PROT 144  GLY  HA1  HB2    0.090000        1.0080           0
    2205 PROT 144  GLY  HA2  HB2    0.090000        1.0080           0
    2206 PROT 144  GLY  C    C      0.510000       12.0110           0
    2207 PROT 144  GLY  O    O     -0.510000       15.9990           0
    2208 PROT 145  GLY  N    NH1   -0.470000       14.0070           0
    2209 PROT 145  GLY  HN   H      0.310000        1.0080           0
    2210 PROT 145  GLY  CA   CT2   -0.020000       12.0110           0
    2211 PROT 145  GLY  HA1  HB2    0.090000        1.0080           0
    2212 PROT 145  GLY  HA2  HB2    0.090000        1.0080           0
    2213 PROT 145  GLY  C    C      0.510000       12.0110           0
    2214 PROT 145  GLY  O    O     -0.510000       15.9990           0
    2215 PROT 146  SER  N    NH1   -0.470000       14.0070           0
    2216 PROT 146  SER  HN   H      0.310000        1.0080           0
    2217 PROT 146  SER  CA   CT1    0.070000       12.0110           0
    2218 PROT 146  SER  HA   HB1    0.090000        1.0080           0
    2219 PROT 146  SER  CB   CT2    0.050000       12.0110           0
    2220 PROT 146  SER  HB1  HA2    0.090000        1.0080           0
    2221 PROT 146  SER  HB2  HA2    0.090000        1.0080           0
    2222 PROT 146  SER  OG   OH1   -0.660000       15.9990           0
    2223 PROT 146  SER  HG1  H      0.430000        1.0080           0
    2224 PROT 146  SER  C    C      0.510000       12.0110           0
    2225 PROT 146  SER  O    O     -0.510000       15.9990           0
    2226 PROT 147  PRO  N    N     -0.290000       14.0070           0
    2227 PROT 147  PRO  CD   CP3    0.000000       12.0110           0
    2228 PROT 147  PRO  HD1  HA2    0.090000        1.0080           0
    2229 PROT 147  PRO  HD2  HA2    0.090000        1.0080           0
    2230 PROT 147  PRO  CA   CP1    0.020000       12.0110           0
    2231 PROT 147  PRO  HA   HB1    0.090000        1.0080           0
    2232 PROT 147  PRO  CB   CP2   -0.180000       12.0110           0
    2233 PROT 147  PRO  HB1  HA2    0.090000        1.0080           0
    2234 PROT 147  PRO  HB2  HA2    0.090000        1.0080           0
    2235 PROT 147  PRO  CG   CP2   -0.180000       12.0110           0
    2236 PROT 147  PRO  HG1  HA2    0.090000        1.0080           0
    2237 PROT 147  PRO  HG2  HA2    0.090000        1.0080           0
    2238 PROT 147  PRO  C    C      0.510000       12.0110           0
    2239 PROT 147  PRO  O    O     -0.510000       15.9990           0
    2240 PROT 148  PRO  N    N     -0.290000       14.0070           0
    2241 PROT 148  PRO  CD   CP3    0.000000       12.0110           0
    2242 PROT 148  PRO  HD1  HA2    0.090000        1.0080           0
    2243 PROT 148  PRO  HD2  HA2    0.090000        1.0080           0
    2244 PROT 148  PRO  CA   CP1    0.020000       12.0110           0
    2245 PROT 148  PRO  HA   HB1    0.090000        1.0080           0
    2246 PROT 148  PRO  CB   CP2   -0.180000       12.0110           0
    2247 PROT 148  PRO  HB1  HA2    0.090000        1.0080           0
    2248 PROT 148  PRO  HB2  HA2    0.090000        1.0080           0
    2249 PROT 148  PRO  CG   CP2   -0.180000       12.0110           0
    2250 PROT 148  PRO  HG1  HA2    0.090000        1.0080           0
    2251 PROT 148  PRO  HG2  HA2    0.090000        1.0080           0
    2252 PROT 148  PRO  C    C      0.510000       12.0110           0
    2253 PROT 148  PRO  O    O     -0.510000       15.9990           0
    2254 PROT 149  LEU  N    NH1   -0.470000       14.0070           0
    2255 PROT 149  LEU  HN   H      0.310000        1.0080           0
    2256 PROT 149  LEU  CA   CT1    0.070000       12.0110           0
    2257 PROT 149  LEU  HA   HB1    0.090000        1.0080           0
    2258 PROT 149  LEU  CB   CT2   -0.180000       12.0110           0
    2259 PROT 149  LEU  HB1  HA2    0.090000        1.0080           0
    2260 PROT 149  LEU  HB2  HA2    0.090000        1.0080           0
    2261 PROT 149  LEU  CG   CT1   -0.090000       12.0110           0
    2262 PROT 149  LEU  HG   HA1    0.090000        1.0080           0
    2263 PROT 149  LEU  CD1  CT3   -0.270000       12.0110           0
    2264 PROT 149  LEU  HD11 HA3    0.090000        1.0080           0
    2265 PROT 149  LEU  HD12 HA3    0.090000        1.0080           0
    2266 PROT 149  LEU  HD13 HA3    0.090000        1.0080           0
    2267 PROT 149  LEU  CD2  CT3   -0.270000       12.0110           0
    2268 PROT 149  LEU  HD21 HA3    0.090000        1.0080           0
    2269 PROT 149  LEU  HD22 HA3    0.090000        1.0080           0
    2270 PROT 149  LEU  HD23 HA3    0.090000        1.0080           0
    2271 PROT 149  LEU  C    C      0.510000       12.0110           0
    2272 PROT 149  LEU  O    O     -0.510000       15.9990           0
    2273 PROT 150  THR  N    NH1   -0.470000       14.0070           0
    2274 PROT 150  THR  HN   H      0.310000        1.0080           0
    2275 PROT 150  THR  CA   CT1    0.070000       12.0110           0
    2276 PROT 150  THR  HA   HB1    0.090000        1.0080           0
    2277 PROT 150  THR  CB   CT1    0.140000       12.0110           0
    2278 PROT 150  THR  HB   HA1    0.090000        1.0080           0
    2279 PROT 150  THR  OG1  OH1   -0.660000       15.9990           0
    2280 PROT 150  THR  HG1  H      0.430000        1.0080           0
    2281 PROT 150  THR  CG2  CT3   -0.270000       12.0110           0
    2282 PROT 150  THR  HG21 HA3    0.090000        1.0080           0
    2283 PROT 150  THR  HG22 HA3    0.090000        1.0080           0
    2284 PROT 150  THR  HG23 HA3    0.090000        1.0080           0
    2285 PROT 150  THR  C    C      0.510000       12.0110           0
    2286 PROT 150  THR  O    O     -0.510000       15.9990           0
    2287 PROT 151  TYR  N    NH1   -0.470000       14.0070           0
    2288 PROT 151  TYR  HN   H      0.310000        1.0080           0
    2289 PROT 151  TYR  CA   CT1    0.070000       12.0110           0
    2290 PROT 151  TYR  HA   HB1    0.090000        1.0080           0
    2291 PROT 151  TYR  CB   CT2   -0.180000       12.0110           0
    2292 PROT 151  TYR  HB1  HA2    0.090000        1.0080           0
    2293 PROT 151  TYR  HB2  HA2    0.090000        1.0080           0
    2294 PROT 151  TYR  CG   CA     0.000000       12.0110           0
    2295 PROT 151  TYR  CD1  CA    -0.115000       12.0110           0
    2296 PROT 151  TYR  HD1  HP     0.115000        1.0080           0
    2297 PROT 151  TYR  CE1  CA    -0.115000       12.0110           0
    2298 PROT 151  TYR  HE1  HP     0.115000        1.0080           0
    2299 PROT 151  TYR  CZ   CA     0.110000       12.0110           0
    2300 PROT 151  TYR  OH   OH1   -0.540000       15.9990           0
    2301 PROT 151  TYR  HH   H      0.430000        1.0080           0
    2302 PROT 151  TYR  CD2  CA    -0.115000       12.0110           0
    2303 PROT 151  TYR  HD2  HP     0.115000        1.0080           0
    2304 PROT 151  TYR  CE2  CA    -0.115000       12.0110           0
    2305 PROT 151  TYR  HE2  HP     0.115000        1.0080           0
    2306 PROT 151  TYR  C    C      0.510000       12.0110           0
    2307 PROT 151  TYR  O    O     -0.510000       15.9990           0
    2308 PROT 152  LYS  N    NH1   -0.470000       14.0070           0
    2309 PROT 152  LYS  HN   H      0.310000        1.0080           0
    2310 PROT 152  LYS  CA   CT1    0.070000       12.0110           0
    2311 PROT 152  LYS  HA   HB1    0.090000        1.0080           0
    2312 PROT 152  LYS  CB   CT2   -0.180000       12.0110           0
    2313 PROT 152  LYS  HB1  HA2    0.090000        1.0080           0
    2314 PROT 152  LYS  HB2  HA2    0.090000        1.0080           0
    2315 PROT 152  LYS  CG   CT2   -0.180000       12.0110           0
    2316 PROT 152  LYS  HG1  HA2    0.090000        1.0080           0
    2317 PROT 152  LYS  HG2  HA2    0.090000        1.0080           0
    2318 PROT 152  LYS  CD   CT2   -0.180000       12.0110           0
    2319 PROT 152  LYS  HD1  HA2    0.090000        1.0080           0
    2320 PROT 152  LYS  HD2  HA2    0.090000        1.0080           0
    2321 PROT 152  LYS  CE   CT2    0.210000       12.0110           0
    2322 PROT 152  LYS  HE1  HA2    0.050000        1.0080           0
    2323 PROT 152  LYS  HE2  HA2    0.050000        1.0080           0
    2324 PROT 152  LYS  NZ   NH3   -0.300000       14.0070           0
    2325 PROT 152  LYS  HZ1  HC     0.330000        1.0080           0
    2326 PROT 152  LYS  HZ2  HC     0.330000        1.0080           0
    2327 PROT 152  LYS  HZ3  HC     0.330000        1.0080           0
    2328 PROT 152  LYS  C    C      0.510000       12.0110           0
    2329 PROT 152  LYS  O    O     -0.510000       15.9990           0
    2330 PROT 153  ARG  N    NH1   -0.470000       14.0070           0
    2331 PROT 153  ARG  HN   H      0.310000        1.0080           0
    2332 PROT 153  ARG  CA   CT1    0.070000       12.0110           0
    2333 PROT 153  ARG  HA   HB1    0.090000        1.0080           0
    2334 PROT 153  ARG  CB   CT2   -0.180000       12.0110           0
    2335 PROT 153  ARG  HB1  HA2    0.090000        1.0080           0
    2336 PROT 153  ARG  HB2  HA2    0.090000        1.0080           0
    2337 PROT 153  ARG  CG   CT2   -0.180000       12.0110           0
    2338 PROT 153  ARG  HG1  HA2    0.090000        1.0080           0
    2339 PROT 153  ARG  HG2  HA2    0.090000        1.0080           0
    2340 PROT 153  ARG  CD   CT2    0.200000       12.0110           0
    2341 PROT 153  ARG  HD1  HA2    0.090000        1.0080           0
    2342 PROT 153  ARG  HD2  HA2    0.090000        1.0080           0
    2343 PROT 153  ARG  NE   NC2   -0.700000       14.0070           0
    2344 PROT 153  ARG  HE   HC     0.440000        1.0080           0
    2345 PROT 153  ARG  CZ   C      0.640000       12.0110           0
    2346 PROT 153  ARG  NH1  NC2   -0.800000       14.0070           0
    2347 PROT 153  ARG  HH11 HC     0.460000        1.0080           0
    2348 PROT 153  ARG  HH12 HC     0.460000        1.0080           0
    2349 PROT 153  ARG  NH2  NC2   -0.800000       14.0070           0
    2350 PROT 153  ARG  HH21 HC     0.460000        1.0080           0
    2351 PROT 153  ARG  HH22 HC     0.460000        1.0080           0
    2352 PROT 153  ARG  C    C      0.510000       12.0110           0
    2353 PROT 153  ARG  O    O     -0.510000       15.9990           0
    2354 PROT 154  PHE  N    NH1   -0.470000       14.0070           0
    2355 PROT 154  PHE  HN   H      0.310000        1.0080           0
    2356 PROT 154  PHE  CA   CT1    0.070000       12.0110           0
    2357 PROT 154  PHE  HA   HB1    0.090000        1.0080           0
    2358 PROT 154  PHE  CB   CT2   -0.180000       12.0110           0
    2359 PROT 154  PHE  HB1  HA2    0.090000        1.0080           0
    2360 PROT 154  PHE  HB2  HA2    0.090000        1.0080           0
    2361 PROT 154  PHE  CG   CA     0.000000       12.0110           0
    2362 PROT 154  PHE  CD1  CA    -0.115000       12.0110           0
    2363 PROT 154  PHE  HD1  HP     0.115000        1.0080           0
    2364 PROT 154  PHE  CE1  CA    -0.115000       12.0110           0
    2365 PROT 154  PHE  HE1  HP     0.115000        1.0080           0
    2366 PROT 154  PHE  CZ   CA    -0.115000       12.0110           0
    2367 PROT 154  PHE  HZ   HP     0.115000        1.0080           0
    2368 PROT 154  PHE  CD2  CA    -0.115000       12.0110           0
    2369 PROT 154  PHE  HD2  HP     0.115000        1.0080           0
    2370 PROT 154  PHE  CE2  CA    -0.115000       12.0110           0
    2371 PROT 154  PHE  HE2  HP     0.115000        1.0080           0
    2372 PROT 154  PHE  C    C      0.510000       12.0110           0
    2373 PROT 154  PHE  O    O     -0.510000       15.9990           0
    2374 PROT 155  LEU  N    NH1   -0.470000       14.0070           0
    2375 PROT 155  LEU  HN   H      0.310000        1.0080           0
    2376 PROT 155  LEU  CA   CT1    0.070000       12.0110           0
    2377 PROT 155  LEU  HA   HB1    0.090000        1.0080           0
    2378 PROT 155  LEU  CB   CT2   -0.180000       12.0110           0
    2379 PROT 155  LEU  HB1  HA2    0.090000        1.0080           0
    2380 PROT 155  LEU  HB2  HA2    0.090000        1.0080           0
    2381 PROT 155  LEU  CG   CT1   -0.090000       12.0110           0
    2382 PROT 155  LEU  HG   HA1    0.090000        1.0080           0
    2383 PROT 155  LEU  CD1  CT3   -0.270000       12.0110           0
    2384 PROT 155  LEU  HD11 HA3    0.090000        1.0080           0
    2385 PROT 155  LEU  HD12 HA3    0.090000        1.0080           0
    2386 PROT 155  LEU  HD13 HA3    0.090000        1.0080           0
    2387 PROT 155  LEU  CD2  CT3   -0.270000       12.0110           0
    2388 PROT 155  LEU  HD21 HA3    0.090000        1.0080           0
    2389 PROT 155  LEU  HD22 HA3    0.090000        1.0080           0
    2390 PROT 155  LEU  HD23 HA3    0.090000        1.0080           0
    2391 PROT 155  LEU  C    C      0.510000       12.0110           0
    2392 PROT 155  LEU  O    O     -0.510000       15.9990           0
    2393 PROT 156  HSD  N    NH1   -0.470000       14.0070           0
    2394 PROT 156  HSD  HN   H      0.310000        1.0080           0
    2395 PROT 156  HSD  CA   CT1    0.070000       12.0110           0
    2396 PROT 156  HSD  HA   HB1    0.090000        1.0080           0
    2397 PROT 156  HSD  CB   CT2   -0.090000       12.0110           0
    2398 PROT 156  HSD  HB1  HA2    0.090000        1.0080           0
    2399 PROT 156  HSD  HB2  HA2    0.090000        1.0080           0
    2400 PROT 156  HSD  ND1  NR1   -0.360000       14.0070           0
    2401 PROT 156  HSD  HD1  H      0.320000        1.0080           0
    2402 PROT 156  HSD  CG   CPH1  -0.050000       12.0110           0
    2403 PROT 156  HSD  CE1  CPH2   0.250000       12.0110           0
    2404 PROT 156  HSD  HE1  HR1    0.130000        1.0080           0
    2405 PROT 156  HSD  NE2  NR2   -0.700000       14.0070           0
    2406 PROT 156  HSD  CD2  CPH1   0.220000       12.0110           0
    2407 PROT 156  HSD  HD2  HR3    0.100000        1.0080           0
    2408 PROT 156  HSD  C    C      0.510000       12.0110           0
    2409 PROT 156  HSD  O    O     -0.510000       15.9990           0
    2410 PROT 157  ILE  N    NH1   -0.470000       14.0070           0
    2411 PROT 157  ILE  HN   H      0.310000        1.0080           0
    2412 PROT 157  ILE  CA   CT1    0.070000       12.0110           0
    2413 PROT 157  ILE  HA   HB1    0.090000        1.0080           0
    2414 PROT 157  ILE  CB   CT1   -0.090000       12.0110           0
    2415 PROT 157  ILE  HB   HA1    0.090000        1.0080           0
    2416 PROT 157  ILE  CG2  CT3   -0.270000       12.0110           0
    2417 PROT 157  ILE  HG21 HA3    0.090000        1.0080           0
    2418 PROT 157  ILE  HG22 HA3    0.090000        1.0080           0
    2419 PROT 157  ILE  HG23 HA3    0.090000        1.0080           0
    2420 PROT 157  ILE  CG1  CT2   -0.180000       12.0110           0
    2421 PROT 157  ILE  HG11 HA2    0.090000        1.0080           0
    2422 PROT 157  ILE  HG12 HA2    0.090000        1.0080           0
    2423 PROT 157  ILE  CD   CT3   -0.270000       12.0110           0
    2424 PROT 157  ILE  HD1  HA3    0.090000        1.0080           0
    2425 PROT 157  ILE  HD2  HA3    0.090000        1.0080           0
    2426 PROT 157  ILE  HD3  HA3    0.090000        1.0080           0
    2427 PROT 157  ILE  C    C      0.510000       12.0110           0
    2428 PROT 157  ILE  O    O     -0.510000       15.9990           0
    2429 PROT 158  LEU  N    NH1   -0.470000       14.0070           0
    2430 PROT 158  LEU  HN   H      0.310000        1.0080           0
    2431 PROT 158  LEU  CA   CT1    0.070000       12.0110           0
    2432 PROT 158  LEU  HA   HB1    0.090000        1.0080           0
    2433 PROT 158  LEU  CB   CT2   -0.180000       12.0110           0
    2434 PROT 158  LEU  HB1  HA2    0.090000        1.0080           0
    2435 PROT 158  LEU  HB2  HA2    0.090000        1.0080           0
    2436 PROT 158  LEU  CG   CT1   -0.090000       12.0110           0
    2437 PROT 158  LEU  HG   HA1    0.090000        1.0080           0
    2438 PROT 158  LEU  CD1  CT3   -0.270000       12.0110           0
    2439 PROT 158  LEU  HD11 HA3    0.090000        1.0080           0
    2440 PROT 158  LEU  HD12 HA3    0.090000        1.0080           0
    2441 PROT 158  LEU  HD13 HA3    0.090000        1.0080           0
    2442 PROT 158  LEU  CD2  CT3   -0.270000       12.0110           0
    2443 PROT 158  LEU  HD21 HA3    0.090000        1.0080           0
    2444 PROT 158  LEU  HD22 HA3    0.090000        1.0080           0
    2445 PROT 158  LEU  HD23 HA3    0.090000        1.0080           0
    2446 PROT 158  LEU  C    C      0.510000       12.0110           0
    2447 PROT 158  LEU  O    O     -0.510000       15.9990           0
    2448 PROT 159  SER  N    NH1   -0.470000       14.0070           0
    2449 PROT 159  SER  HN   H      0.310000        1.0080           0
    2450 PROT 159  SER  CA   CT1    0.070000       12.0110           0
    2451 PROT 159  SER  HA   HB1    0.090000        1.0080           0
    2452 PROT 159  SER  CB   CT2    0.050000       12.0110           0
    2453 PROT 159  SER  HB1  HA2    0.090000        1.0080           0
    2454 PROT 159  SER  HB2  HA2    0.090000        1.0080           0
    2455 PROT 159  SER  OG   OH1   -0.660000       15.9990           0
    2456 PROT 159  SER  HG1  H      0.430000        1.0080           0
    2457 PROT 159  SER  C    C      0.510000       12.0110           0
    2458 PROT 159  SER  O    O     -0.510000       15.9990           0
    2459 PROT 160  LEU  N    NH1   -0.470000       14.0070           0
    2460 PROT 160  LEU  HN   H      0.310000        1.0080           0
    2461 PROT 160  LEU  CA   CT1    0.070000       12.0110           0
    2462 PROT 160  LEU  HA   HB1    0.090000        1.0080           0
    2463 PROT 160  LEU  CB   CT2   -0.180000       12.0110           0
    2464 PROT 160  LEU  HB1  HA2    0.090000        1.0080           0
    2465 PROT 160  LEU  HB2  HA2    0.090000        1.0080           0
    2466 PROT 160  LEU  CG   CT1   -0.090000       12.0110           0
    2467 PROT 160  LEU  HG   HA1    0.090000        1.0080           0
    2468 PROT 160  LEU  CD1  CT3   -0.270000       12.0110           0
    2469 PROT 160  LEU  HD11 HA3    0.090000        1.0080           0
    2470 PROT 160  LEU  HD12 HA3    0.090000        1.0080           0
    2471 PROT 160  LEU  HD13 HA3    0.090000        1.0080           0
    2472 PROT 160  LEU  CD2  CT3   -0.270000       12.0110           0
    2473 PROT 160  LEU  HD21 HA3    0.090000        1.0080           0
    2474 PROT 160  LEU  HD22 HA3    0.090000        1.0080           0
    2475 PROT 160  LEU  HD23 HA3    0.090000        1.0080           0
    2476 PROT 160  LEU  C    C      0.510000       12.0110           0
    2477 PROT 160  LEU  O    O     -0.510000       15.9990           0
    2478 PROT 161  LEU  N    NH1   -0.470000       14.0070           0
    2479 PROT 161  LEU  HN   H      0.310000        1.0080           0
    2480 PROT 161  LEU  CA   CT1    0.070000       12.0110           0
    2481 PROT 161  LEU  HA   HB1    0.090000        1.0080           0
    2482 PROT 161  LEU  CB   CT2   -0.180000       12.0110           0
    2483 PROT 161  LEU  HB1  HA2    0.090000        1.0080           0
    2484 PROT 161  LEU  HB2  HA2    0.090000        1.0080           0
    2485 PROT 161  LEU  CG   CT1   -0.090000       12.0110           0
    2486 PROT 161  LEU  HG   HA1    0.090000        1.0080           0
    2487 PROT 161  LEU  CD1  CT3   -0.270000       12.0110           0
    2488 PROT 161  LEU  HD11 HA3    0.090000        1.0080           0
    2489 PROT 161  LEU  HD12 HA3    0.090000        1.0080           0
    2490 PROT 161  LEU  HD13 HA3    0.090000        1.0080           0
    2491 PROT 161  LEU  CD2  CT3   -0.270000       12.0110           0
    2492 PROT 161  LEU  HD21 HA3    0.090000        1.0080           0
    2493 PROT 161  LEU  HD22 HA3    0.090000        1.0080           0
    2494 PROT 161  LEU  HD23 HA3    0.090000        1.0080           0
    2495 PROT 161  LEU  C    C      0.510000       12.0110           0
    2496 PROT 161  LEU  O    O     -0.510000       15.9990           0
    2497 PROT 162  GLY  N    NH1   -0.470000       14.0070           0
    2498 PROT 162  GLY  HN   H      0.310000        1.0080           0
    2499 PROT 162  GLY  CA   CT2   -0.020000       12.0110           0
    2500 PROT 162  GLY  HA1  HB2    0.090000        1.0080           0
    2501 PROT 162  GLY  HA2  HB2    0.090000        1.0080           0
    2502 PROT 162  GLY  C    C      0.510000       12.0110           0
    2503 PROT 162  GLY  O    O     -0.510000       15.9990           0
    2504 PROT 163  ASP  N    NH1   -0.470000       14.0070           0
    2505 PROT 163  ASP  HN   H      0.310000        1.0080           0
    2506 PROT 163  ASP  CA   CT1    0.070000       12.0110           0
    2507 PROT 163  ASP  HA   HB1    0.090000        1.0080           0
    2508 PROT 163  ASP  CB   CT2A  -0.280000       12.0110           0
    2509 PROT 163  ASP  HB1  HA2    0.090000        1.0080           0
    2510 PROT 163  ASP  HB2  HA2    0.090000        1.0080           0
    2511 PROT 163  ASP  CG   CC     0.620000       12.0110           0
    2512 PROT 163  ASP  OD1  OC    -0.760000       15.9990           0
    2513 PROT 163  ASP  OD2  OC    -0.760000       15.9990           0
    2514 PROT 163  ASP  C    C      0.510000       12.0110           0
    2515 PROT 163  ASP  O    O     -0.510000       15.9990           0
    2516 PROT 164  PRO  N    N     -0.290000       14.0070           0
    2517 PROT 164  PRO  CD   CP3    0.000000       12.0110           0
    2518 PROT 164  PRO  HD1  HA2    0.090000        1.0080           0
    2519 PROT 164  PRO  HD2  HA2    0.090000        1.0080           0
    2520 PROT 164  PRO  CA   CP1    0.020000       12.0110           0
    2521 PROT 164  PRO  HA   HB1    0.090000        1.0080           0
    2522 PROT 164  PRO  CB   CP2   -0.180000       12.0110           0
    2523 PROT 164  PRO  HB1  HA2    0.090000        1.0080           0
    2524 PROT 164  PRO  HB2  HA2    0.090000        1.0080           0
    2525 PROT 164  PRO  CG   CP2   -0.180000       12.0110           0
    2526 PROT 164  PRO  HG1  HA2    0.090000        1.0080           0
    2527 PROT 164  PRO  HG2  HA2    0.090000        1.0080           0
    2528 PROT 164  PRO  C    C      0.510000       12.0110           0
    2529 PROT 164  PRO  O    O     -0.510000       15.9990           0
    2530 PROT 165  GLU  N    NH1   -0.470000       14.0070           0
    2531 PROT 165  GLU  HN   H      0.310000        1.0080           0
    2532 PROT 165  GLU  CA   CT1    0.070000       12.0110           0
    2533 PROT 165  GLU  HA   HB1    0.090000        1.0080           0
    2534 PROT 165  GLU  CB   CT2A  -0.180000       12.0110           0
    2535 PROT 165  GLU  HB1  HA2    0.090000        1.0080           0
    2536 PROT 165  GLU  HB2  HA2    0.090000        1.0080           0
    2537 PROT 165  GLU  CG   CT2   -0.280000       12.0110           0
    2538 PROT 165  GLU  HG1  HA2    0.090000        1.0080           0
    2539 PROT 165  GLU  HG2  HA2    0.090000        1.0080           0
    2540 PROT 165  GLU  CD   CC     0.620000       12.0110           0
    2541 PROT 165  GLU  OE1  OC    -0.760000       15.9990           0
    2542 PROT 165  GLU  OE2  OC    -0.760000       15.9990           0
    2543 PROT 165  GLU  C    C      0.510000       12.0110           0
    2544 PROT 165  GLU  O    O     -0.510000       15.9990           0
    2545 PROT 166  VAL  N    NH1   -0.470000       14.0070           0
    2546 PROT 166  VAL  HN   H      0.310000        1.0080           0
    2547 PROT 166  VAL  CA   CT1    0.070000       12.0110           0
    2548 PROT 166  VAL  HA   HB1    0.090000        1.0080           0
    2549 PROT 166  VAL  CB   CT1   -0.090000       12.0110           0
    2550 PROT 166  VAL  HB   HA1    0.090000        1.0080           0
    2551 PROT 166  VAL  CG1  CT3   -0.270000       12.0110           0
    2552 PROT 166  VAL  HG11 HA3    0.090000        1.0080           0
    2553 PROT 166  VAL  HG12 HA3    0.090000        1.0080           0
    2554 PROT 166  VAL  HG13 HA3    0.090000        1.0080           0
    2555 PROT 166  VAL  CG2  CT3   -0.270000       12.0110           0
    2556 PROT 166  VAL  HG21 HA3    0.090000        1.0080           0
    2557 PROT 166  VAL  HG22 HA3    0.090000        1.0080           0
    2558 PROT 166  VAL  HG23 HA3    0.090000        1.0080           0
    2559 PROT 166  VAL  C    C      0.510000       12.0110           0
    2560 PROT 166  VAL  O    O     -0.510000       15.9990           0
    2561 PROT 167  PRO  N    N     -0.290000       14.0070           0
    2562 PROT 167  PRO  CD   CP3    0.000000       12.0110           0
    2563 PROT 167  PRO  HD1  HA2    0.090000        1.0080           0
    2564 PROT 167  PRO  HD2  HA2    0.090000        1.0080           0
    2565 PROT 167  PRO  CA   CP1    0.020000       12.0110           0
    2566 PROT 167  PRO  HA   HB1    0.090000        1.0080           0
    2567 PROT 167  PRO  CB   CP2   -0.180000       12.0110           0
    2568 PROT 167  PRO  HB1  HA2    0.090000        1.0080           0
    2569 PROT 167  PRO  HB2  HA2    0.090000        1.0080           0
    2570 PROT 167  PRO  CG   CP2   -0.180000       12.0110           0
    2571 PROT 167  PRO  HG1  HA2    0.090000        1.0080           0
    2572 PROT 167  PRO  HG2  HA2    0.090000        1.0080           0
    2573 PROT 167  PRO  C    C      0.510000       12.0110           0
    2574 PROT 167  PRO  O    O     -0.510000       15.9990           0
    2575 PROT 168  VAL  N    NH1   -0.470000       14.0070           0
    2576 PROT 168  VAL  HN   H      0.310000        1.0080           0
    2577 PROT 168  VAL  CA   CT1    0.070000       12.0110           0
    2578 PROT 168  VAL  HA   HB1    0.090000        1.0080           0
    2579 PROT 168  VAL  CB   CT1   -0.090000       12.0110           0
    2580 PROT 168  VAL  HB   HA1    0.090000        1.0080           0
    2581 PROT 168  VAL  CG1  CT3   -0.270000       12.0110           0
    2582 PROT 168  VAL  HG11 HA3    0.090000        1.0080           0
    2583 PROT 168  VAL  HG12 HA3    0.090000        1.0080           0
    2584 PROT 168  VAL  HG13 HA3    0.090000        1.0080           0
    2585 PROT 168  VAL  CG2  CT3   -0.270000       12.0110           0
    2586 PROT 168  VAL  HG21 HA3    0.090000        1.0080           0
    2587 PROT 168  VAL  HG22 HA3    0.090000        1.0080           0
    2588 PROT 168  VAL  HG23 HA3    0.090000        1.0080           0
    2589 PROT 168  VAL  C    C      0.510000       12.0110           0
    2590 PROT 168  VAL  O    O     -0.510000       15.9990           0
    2591 PROT 169  ARG  N    NH1   -0.470000       14.0070           0
    2592 PROT 169  ARG  HN   H      0.310000        1.0080           0
    2593 PROT 169  ARG  CA   CT1    0.070000       12.0110           0
    2594 PROT 169  ARG  HA   HB1    0.090000        1.0080           0
    2595 PROT 169  ARG  CB   CT2   -0.180000       12.0110           0
    2596 PROT 169  ARG  HB1  HA2    0.090000        1.0080           0
    2597 PROT 169  ARG  HB2  HA2    0.090000        1.0080           0
    2598 PROT 169  ARG  CG   CT2   -0.180000       12.0110           0
    2599 PROT 169  ARG  HG1  HA2    0.090000        1.0080           0
    2600 PROT 169  ARG  HG2  HA2    0.090000        1.0080           0
    2601 PROT 169  ARG  CD   CT2    0.200000       12.0110           0
    2602 PROT 169  ARG  HD1  HA2    0.090000        1.0080           0
    2603 PROT 169  ARG  HD2  HA2    0.090000        1.0080           0
    2604 PROT 169  ARG  NE   NC2   -0.700000       14.0070           0
    2605 PROT 169  ARG  HE   HC     0.440000        1.0080           0
    2606 PROT 169  ARG  CZ   C      0.640000       12.0110           0
    2607 PROT 169  ARG  NH1  NC2   -0.800000       14.0070           0
    2608 PROT 169  ARG  HH11 HC     0.460000        1.0080           0
    2609 PROT 169  ARG  HH12 HC     0.460000        1.0080           0
    2610 PROT 169  ARG  NH2  NC2   -0.800000       14.0070           0
    2611 PROT 169  ARG  HH21 HC     0.460000        1.0080           0
    2612 PROT 169  ARG  HH22 HC     0.460000        1.0080           0
    2613 PROT 169  ARG  C    C      0.510000       12.0110           0
    2614 PROT 169  ARG  O    O     -0.510000       15.9990           0
    2615 PROT 170  ASN  N    NH1   -0.470000       14.0070           0
    2616 PROT 170  ASN  HN   H      0.310000        1.0080           0
    2617 PROT 170  ASN  CA   CT1    0.070000       12.0110           0
    2618 PROT 170  ASN  HA   HB1    0.090000        1.0080           0
    2619 PROT 170  ASN  CB   CT2   -0.180000       12.0110           0
    2620 PROT 170  ASN  HB1  HA2    0.090000        1.0080           0
    2621 PROT 170  ASN  HB2  HA2    0.090000        1.0080           0
    2622 PROT 170  ASN  CG   CC     0.550000       12.0110           0
    2623 PROT 170  ASN  OD1  O     -0.550000       15.9990           0
    2624 PROT 170  ASN  ND2  NH2   -0.620000       14.0070           0
    2625 PROT 170  ASN  HD21 H      0.320000        1.0080           0
    2626 PROT 170  ASN  HD22 H      0.300000        1.0080           0
    2627 PROT 170  ASN  C    C      0.510000       12.0110           0
    2628 PROT 170  ASN  O    O     -0.510000       15.9990           0
    2629 PROT 171  LEU  N    NH1   -0.470000       14.0070           0
    2630 PROT 171  LEU  HN   H      0.310000        1.0080           0
    2631 PROT 171  LEU  CA   CT1    0.070000       12.0110           0
    2632 PROT 171  LEU  HA   HB1    0.090000        1.0080           0
    2633 PROT 171  LEU  CB   CT2   -0.180000       12.0110           0
    2634 PROT 171  LEU  HB1  HA2    0.090000        1.0080           0
    2635 PROT 171  LEU  HB2  HA2    0.090000        1.0080           0
    2636 PROT 171  LEU  CG   CT1   -0.090000       12.0110           0
    2637 PROT 171  LEU  HG   HA1    0.090000        1.0080           0
    2638 PROT 171  LEU  CD1  CT3   -0.270000       12.0110           0
    2639 PROT 171  LEU  HD11 HA3    0.090000        1.0080           0
    2640 PROT 171  LEU  HD12 HA3    0.090000        1.0080           0
    2641 PROT 171  LEU  HD13 HA3    0.090000        1.0080           0
    2642 PROT 171  LEU  CD2  CT3   -0.270000       12.0110           0
    2643 PROT 171  LEU  HD21 HA3    0.090000        1.0080           0
    2644 PROT 171  LEU  HD22 HA3    0.090000        1.0080           0
    2645 PROT 171  LEU  HD23 HA3    0.090000        1.0080           0
    2646 PROT 171  LEU  C    C      0.510000       12.0110           0
    2647 PROT 171  LEU  O    O     -0.510000       15.9990           0
    2648 PROT 172  THR  N    NH1   -0.470000       14.0070           0
    2649 PROT 172  THR  HN   H      0.310000        1.0080           0
    2650 PROT 172  THR  CA   CT1    0.070000       12.0110           0
    2651 PROT 172  THR  HA   HB1    0.090000        1.0080           0
    2652 PROT 172  THR  CB   CT1    0.140000       12.0110           0
    2653 PROT 172  THR  HB   HA1    0.090000        1.0080           0
    2654 PROT 172  THR  OG1  OH1   -0.660000       15.9990           0
    2655 PROT 172  THR  HG1  H      0.430000        1.0080           0
    2656 PROT 172  THR  CG2  CT3   -0.270000       12.0110           0
    2657 PROT 172  THR  HG21 HA3    0.090000        1.0080           0
    2658 PROT 172  THR  HG22 HA3    0.090000        1.0080           0
    2659 PROT 172  THR  HG23 HA3    0.090000        1.0080           0
    2660 PROT 172  THR  C    C      0.510000       12.0110           0
    2661 PROT 172  THR  O    O     -0.510000       15.9990           0
    2662 PROT 173  ALA  N    NH1   -0.470000       14.0070           0
    2663 PROT 173  ALA  HN   H      0.310000        1.0080           0
    2664 PROT 173  ALA  CA   CT1    0.070000       12.0110           0
    2665 PROT 173  ALA  HA   HB1    0.090000        1.0080           0
    2666 PROT 173  ALA  CB   CT3   -0.270000       12.0110           0
    2667 PROT 173  ALA  HB1  HA3    0.090000        1.0080           0
    2668 PROT 173  ALA  HB2  HA3    0.090000        1.0080           0
    2669 PROT 173  ALA  HB3  HA3    0.090000        1.0080           0
    2670 PROT 173  ALA  C    C      0.510000       12.0110           0
    2671 PROT 173  ALA  O    O     -0.510000       15.9990           0
    2672 PROT 174  GLU  N    NH1   -0.470000       14.0070           0
    2673 PROT 174  GLU  HN   H      0.310000        1.0080           0
    2674 PROT 174  GLU  CA   CT1    0.070000       12.0110           0
    2675 PROT 174  GLU  HA   HB1    0.090000        1.0080           0
    2676 PROT 174  GLU  CB   CT2A  -0.180000       12.0110           0
    2677 PROT 174  GLU  HB1  HA2    0.090000        1.0080           0
    2678 PROT 174  GLU  HB2  HA2    0.090000        1.0080           0
    2679 PROT 174  GLU  CG   CT2   -0.280000       12.0110           0
    2680 PROT 174  GLU  HG1  HA2    0.090000        1.0080           0
    2681 PROT 174  GLU  HG2  HA2    0.090000        1.0080           0
    2682 PROT 174  GLU  CD   CC     0.620000       12.0110           0
    2683 PROT 174  GLU  OE1  OC    -0.760000       15.9990           0
    2684 PROT 174  GLU  OE2  OC    -0.760000       15.9990           0
    2685 PROT 174  GLU  C    C      0.510000       12.0110           0
    2686 PROT 174  GLU  O    O     -0.510000       15.9990           0
    2687 PROT 175  ASP  N    NH1   -0.470000       14.0070           0
    2688 PROT 175  ASP  HN   H      0.310000        1.0080           0
    2689 PROT 175  ASP  CA   CT1    0.070000       12.0110           0
    2690 PROT 175  ASP  HA   HB1    0.090000        1.0080           0
    2691 PROT 175  ASP  CB   CT2A  -0.280000       12.0110           0
    2692 PROT 175  ASP  HB1  HA2    0.090000        1.0080           0
    2693 PROT 175  ASP  HB2  HA2    0.090000        1.0080           0
    2694 PROT 175  ASP  CG   CC     0.620000       12.0110           0
    2695 PROT 175  ASP  OD1  OC    -0.760000       15.9990           0
    2696 PROT 175  ASP  OD2  OC    -0.760000       15.9990           0
    2697 PROT 175  ASP  C    C      0.510000       12.0110           0
    2698 PROT 175  ASP  O    O     -0.510000       15.9990           0
    2699 PROT 176  PHE  N    NH1   -0.470000       14.0070           0
    2700 PROT 176  PHE  HN   H      0.310000        1.0080           0
    2701 PROT 176  PHE  CA   CT1    0.070000       12.0110           0
    2702 PROT 176  PHE  HA   HB1    0.090000        1.0080           0
    2703 PROT 176  PHE  CB   CT2   -0.180000       12.0110           0
    2704 PROT 176  PHE  HB1  HA2    0.090000        1.0080           0
    2705 PROT 176  PHE  HB2  HA2    0.090000        1.0080           0
    2706 PROT 176  PHE  CG   CA     0.000000       12.0110           0
    2707 PROT 176  PHE  CD1  CA    -0.115000       12.0110           0
    2708 PROT 176  PHE  HD1  HP     0.115000        1.0080           0
    2709 PROT 176  PHE  CE1  CA    -0.115000       12.0110           0
    2710 PROT 176  PHE  HE1  HP     0.115000        1.0080           0
    2711 PROT 176  PHE  CZ   CA    -0.115000       12.0110           0
    2712 PROT 176  PHE  HZ   HP     0.115000        1.0080           0
    2713 PROT 176  PHE  CD2  CA    -0.115000       12.0110           0
    2714 PROT 176  PHE  HD2  HP     0.115000        1.0080           0
    2715 PROT 176  PHE  CE2  CA    -0.115000       12.0110           0
    2716 PROT 176  PHE  HE2  HP     0.115000        1.0080           0
    2717 PROT 176  PHE  C    C      0.510000       12.0110           0
    2718 PROT 176  PHE  O    O     -0.510000       15.9990           0
    2719 PROT 177  GLN  N    NH1   -0.470000       14.0070           0
    2720 PROT 177  GLN  HN   H      0.310000        1.0080           0
    2721 PROT 177  GLN  CA   CT1    0.070000       12.0110           0
    2722 PROT 177  GLN  HA   HB1    0.090000        1.0080           0
    2723 PROT 177  GLN  CB   CT2   -0.180000       12.0110           0
    2724 PROT 177  GLN  HB1  HA2    0.090000        1.0080           0
    2725 PROT 177  GLN  HB2  HA2    0.090000        1.0080           0
    2726 PROT 177  GLN  CG   CT2   -0.180000       12.0110           0
    2727 PROT 177  GLN  HG1  HA2    0.090000        1.0080           0
    2728 PROT 177  GLN  HG2  HA2    0.090000        1.0080           0
    2729 PROT 177  GLN  CD   CC     0.550000       12.0110           0
    2730 PROT 177  GLN  OE1  O     -0.550000       15.9990           0
    2731 PROT 177  GLN  NE2  NH2   -0.620000       14.0070           0
    2732 PROT 177  GLN  HE21 H      0.320000        1.0080           0
    2733 PROT 177  GLN  HE22 H      0.300000        1.0080           0
    2734 PROT 177  GLN  C    C      0.510000       12.0110           0
    2735 PROT 177  GLN  O    O     -0.510000       15.9990           0
    2736 PROT 178  ARG  N    NH1   -0.470000       14.0070           0
    2737 PROT 178  ARG  HN   H      0.310000        1.0080           0
    2738 PROT 178  ARG  CA   CT1    0.070000       12.0110           0
    2739 PROT 178  ARG  HA   HB1    0.090000        1.0080           0
    2740 PROT 178  ARG  CB   CT2   -0.180000       12.0110           0
    2741 PROT 178  ARG  HB1  HA2    0.090000        1.0080           0
    2742 PROT 178  ARG  HB2  HA2    0.090000        1.0080           0
    2743 PROT 178  ARG  CG   CT2   -0.180000       12.0110           0
    2744 PROT 178  ARG  HG1  HA2    0.090000        1.0080           0
    2745 PROT 178  ARG  HG2  HA2    0.090000        1.0080           0
    2746 PROT 178  ARG  CD   CT2    0.200000       12.0110           0
    2747 PROT 178  ARG  HD1  HA2    0.090000        1.0080           0
    2748 PROT 178  ARG  HD2  HA2    0.090000        1.0080           0
    2749 PROT 178  ARG  NE   NC2   -0.700000       14.0070           0
    2750 PROT 178  ARG  HE   HC     0.440000        1.0080           0
    2751 PROT 178  ARG  CZ   C      0.640000       12.0110           0
    2752 PROT 178  ARG  NH1  NC2   -0.800000       14.0070           0
    2753 PROT 178  ARG  HH11 HC     0.460000        1.0080           0
    2754 PROT 178  ARG  HH12 HC     0.460000        1.0080           0
    2755 PROT 178  ARG  NH2  NC2   -0.800000       14.0070           0
    2756 PROT 178  ARG  HH21 HC     0.460000        1.0080           0
    2757 PROT 178  ARG  HH22 HC     0.460000        1.0080           0
    2758 PROT 178  ARG  C    C      0.510000       12.0110           0
    2759 PROT 178  ARG  O    O     -0.510000       15.9990           0
    2760 PROT 179  CYS  N    NH1   -0.470000       14.0070           0
    2761 PROT 179  CYS  HN   H      0.310000        1.0080           0
    2762 PROT 179  CYS  CA   CT1    0.070000       12.0110           0
    2763 PROT 179  CYS  HA   HB1    0.090000        1.0080           0
    2764 PROT 179  CYS  CB   CT2   -0.110000       12.0110           0
    2765 PROT 179  CYS  HB1  HA2    0.090000        1.0080           0
    2766 PROT 179  CYS  HB2  HA2    0.090000        1.0080           0
    2767 PROT 179  CYS  SG   S     -0.230000       32.0600           0
    2768 PROT 179  CYS  HG1  HS     0.160000        1.0080           0
    2769 PROT 179  CYS  C    C      0.510000       12.0110           0
    2770 PROT 179  CYS  O    O     -0.510000       15.9990           0
    2771 PROT 180  SER  N    NH1   -0.470000       14.0070           0
    2772 PROT 180  SER  HN   H      0.310000        1.0080           0
    2773 PROT 180  SER  CA   CT1    0.070000       12.0110           0
    2774 PROT 180  SER  HA   HB1    0.090000        1.0080           0
    2775 PROT 180  SER  CB   CT2    0.050000       12.0110           0
    2776 PROT 180  SER  HB1  HA2    0.090000        1.0080           0
    2777 PROT 180  SER  HB2  HA2    0.090000        1.0080           0
    2778 PROT 180  SER  OG   OH1   -0.660000       15.9990           0
    2779 PROT 180  SER  HG1  H      0.430000        1.0080           0
    2780 PROT 180  SER  C    C      0.510000       12.0110           0
    2781 PROT 180  SER  O    O     -0.510000       15.9990           0
    2782 PROT 181  ALA  N    NH1   -0.470000       14.0070           0
    2783 PROT 181  ALA  HN   H      0.310000        1.0080           0
    2784 PROT 181  ALA  CA   CT1    0.070000       12.0110           0
    2785 PROT 181  ALA  HA   HB1    0.090000        1.0080           0
    2786 PROT 181  ALA  CB   CT3   -0.270000       12.0110           0
    2787 PROT 181  ALA  HB1  HA3    0.090000        1.0080           0
    2788 PROT 181  ALA  HB2  HA3    0.090000        1.0080           0
    2789 PROT 181  ALA  HB3  HA3    0.090000        1.0080           0
    2790 PROT 181  ALA  C    C      0.510000       12.0110           0
    2791 PROT 181  ALA  O    O     -0.510000       15.9990           0
    2792 PROT 182  PRO  N    N     -0.290000       14.0070           0
    2793 PROT 182  PRO  CD   CP3    0.000000       12.0110           0
    2794 PROT 182  PRO  HD1  HA2    0.090000        1.0080           0
    2795 PROT 182  PRO  HD2  HA2    0.090000        1.0080           0
    2796 PROT 182  PRO  CA   CP1    0.020000       12.0110           0
    2797 PROT 182  PRO  HA   HB1    0.090000        1.0080           0
    2798 PROT 182  PRO  CB   CP2   -0.180000       12.0110           0
    2799 PROT 182  PRO  HB1  HA2    0.090000        1.0080           0
    2800 PROT 182  PRO  HB2  HA2    0.090000        1.0080           0
    2801 PROT 182  PRO  CG   CP2   -0.180000       12.0110           0
    2802 PROT 182  PRO  HG1  HA2    0.090000        1.0080           0
    2803 PROT 182  PRO  HG2  HA2    0.090000        1.0080           0
    2804 PROT 182  PRO  C    C      0.510000       12.0110           0
    2805 PROT 182  PRO  O    O     -0.510000       15.9990           0
    2806 PROT 183  ASP  N    NH1   -0.470000       14.0070           0
    2807 PROT 183  ASP  HN   H      0.310000        1.0080           0
    2808 PROT 183  ASP  CA   CT1    0.070000       12.0110           0
    2809 PROT 183  ASP  HA   HB1    0.090000        1.0080           0
    2810 PROT 183  ASP  CB   CT2A  -0.280000       12.0110           0
    2811 PROT 183  ASP  HB1  HA2    0.090000        1.0080           0
    2812 PROT 183  ASP  HB2  HA2    0.090000        1.0080           0
    2813 PROT 183  ASP  CG   CC     0.620000       12.0110           0
    2814 PROT 183  ASP  OD1  OC    -0.760000       15.9990           0
    2815 PROT 183  ASP  OD2  OC    -0.760000       15.9990           0
    2816 PROT 183  ASP  C    C      0.510000       12.0110           0
    2817 PROT 183  ASP  O    O     -0.510000       15.9990           0
    2818 PROT 184  PRO  N    N     -0.290000       14.0070           0
    2819 PROT 184  PRO  CD   CP3    0.000000       12.0110           0
    2820 PROT 184  PRO  HD1  HA2    0.090000        1.0080           0
    2821 PROT 184  PRO  HD2  HA2    0.090000        1.0080           0
    2822 PROT 184  PRO  CA   CP1    0.020000       12.0110           0
    2823 PROT 184  PRO  HA   HB1    0.090000        1.0080           0
    2824 PROT 184  PRO  CB   CP2   -0.180000       12.0110           0
    2825 PROT 184  PRO  HB1  HA2    0.090000        1.0080           0
    2826 PROT 184  PRO  HB2  HA2    0.090000        1.0080           0
    2827 PROT 184  PRO  CG   CP2   -0.180000       12.0110           0
    2828 PROT 184  PRO  HG1  HA2    0.090000        1.0080           0
    2829 PROT 184  PRO  HG2  HA2    0.090000        1.0080           0
    2830 PROT 184  PRO  C    C      0.510000       12.0110           0
    2831 PROT 184  PRO  O    O     -0.510000       15.9990           0
    2832 PROT 185  ASP  N    NH1   -0.470000       14.0070           0
    2833 PROT 185  ASP  HN   H      0.310000        1.0080           0
    2834 PROT 185  ASP  CA   CT1    0.070000       12.0110           0
    2835 PROT 185  ASP  HA   HB1    0.090000        1.0080           0
    2836 PROT 185  ASP  CB   CT2A  -0.280000       12.0110           0
    2837 PROT 185  ASP  HB1  HA2    0.090000        1.0080           0
    2838 PROT 185  ASP  HB2  HA2    0.090000        1.0080           0
    2839 PROT 185  ASP  CG   CC     0.620000       12.0110           0
    2840 PROT 185  ASP  OD1  OC    -0.760000       15.9990           0
    2841 PROT 185  ASP  OD2  OC    -0.760000       15.9990           0
    2842 PROT 185  ASP  C    C      0.510000       12.0110           0
    2843 PROT 185  ASP  O    O     -0.510000       15.9990           0
    2844 PROT 186  LEU  N    NH1   -0.470000       14.0070           0
    2845 PROT 186  LEU  HN   H      0.310000        1.0080           0
    2846 PROT 186  LEU  CA   CT1    0.070000       12.0110           0
    2847 PROT 186  LEU  HA   HB1    0.090000        1.0080           0
    2848 PROT 186  LEU  CB   CT2   -0.180000       12.0110           0
    2849 PROT 186  LEU  HB1  HA2    0.090000        1.0080           0
    2850 PROT 186  LEU  HB2  HA2    0.090000        1.0080           0
    2851 PROT 186  LEU  CG   CT1   -0.090000       12.0110           0
    2852 PROT 186  LEU  HG   HA1    0.090000        1.0080           0
    2853 PROT 186  LEU  CD1  CT3   -0.270000       12.0110           0
    2854 PROT 186  LEU  HD11 HA3    0.090000        1.0080           0
    2855 PROT 186  LEU  HD12 HA3    0.090000        1.0080           0
    2856 PROT 186  LEU  HD13 HA3    0.090000        1.0080           0
    2857 PROT 186  LEU  CD2  CT3   -0.270000       12.0110           0
    2858 PROT 186  LEU  HD21 HA3    0.090000        1.0080           0
    2859 PROT 186  LEU  HD22 HA3    0.090000        1.0080           0
    2860 PROT 186  LEU  HD23 HA3    0.090000        1.0080           0
    2861 PROT 186  LEU  C    C      0.510000       12.0110           0
    2862 PROT 186  LEU  O    O     -0.510000       15.9990           0
    2863 PROT 187  ALA  N    NH1   -0.470000       14.0070           0
    2864 PROT 187  ALA  HN   H      0.310000        1.0080           0
    2865 PROT 187  ALA  CA   CT1    0.070000       12.0110           0
    2866 PROT 187  ALA  HA   HB1    0.090000        1.0080           0
    2867 PROT 187  ALA  CB   CT3   -0.270000       12.0110           0
    2868 PROT 187  ALA  HB1  HA3    0.090000        1.0080           0
    2869 PROT 187  ALA  HB2  HA3    0.090000        1.0080           0
    2870 PROT 187  ALA  HB3  HA3    0.090000        1.0080           0
    2871 PROT 187  ALA  C    C      0.510000       12.0110           0
    2872 PROT 187  ALA  O    O     -0.510000       15.9990           0
    2873 PROT 188  GLU  N    NH1   -0.470000       14.0070           0
    2874 PROT 188  GLU  HN   H      0.310000        1.0080           0
    2875 PROT 188  GLU  CA   CT1    0.070000       12.0110           0
    2876 PROT 188  GLU  HA   HB1    0.090000        1.0080           0
    2877 PROT 188  GLU  CB   CT2A  -0.180000       12.0110           0
    2878 PROT 188  GLU  HB1  HA2    0.090000        1.0080           0
    2879 PROT 188  GLU  HB2  HA2    0.090000        1.0080           0
    2880 PROT 188  GLU  CG   CT2   -0.280000       12.0110           0
    2881 PROT 188  GLU  HG1  HA2    0.090000        1.0080           0
    2882 PROT 188  GLU  HG2  HA2    0.090000        1.0080           0
    2883 PROT 188  GLU  CD   CC     0.620000       12.0110           0
    2884 PROT 188  GLU  OE1  OC    -0.760000       15.9990           0
    2885 PROT 188  GLU  OE2  OC    -0.760000       15.9990           0
    2886 PROT 188  GLU  C    C      0.510000       12.0110           0
    2887 PROT 188  GLU  O    O     -0.510000       15.9990           0
    2888 PROT 189  CYS  N    NH1   -0.470000       14.0070           0
    2889 PROT 189  CYS  HN   H      0.310000        1.0080           0
    2890 PROT 189  CYS  CA   CT1    0.070000       12.0110           0
    2891 PROT 189  CYS  HA   HB1    0.090000        1.0080           0
    2892 PROT 189  CYS  CB   CT2   -0.110000       12.0110           0
    2893 PROT 189  CYS  HB1  HA2    0.090000        1.0080           0
    2894 PROT 189  CYS  HB2  HA2    0.090000        1.0080           0
    2895 PROT 189  CYS  SG   S     -0.230000       32.0600           0
    2896 PROT 189  CYS  HG1  HS     0.160000        1.0080           0
    2897 PROT 189  CYS  C    C      0.510000       12.0110           0
    2898 PROT 189  CYS  O    O     -0.510000       15.9990           0
    2899 PROT 190  TYR  N    NH1   -0.470000       14.0070           0
    2900 PROT 190  TYR  HN   H      0.310000        1.0080           0
    2901 PROT 190  TYR  CA   CT1    0.070000       12.0110           0
    2902 PROT 190  TYR  HA   HB1    0.090000        1.0080           0
    2903 PROT 190  TYR  CB   CT2   -0.180000       12.0110           0
    2904 PROT 190  TYR  HB1  HA2    0.090000        1.0080           0
    2905 PROT 190  TYR  HB2  HA2    0.090000        1.0080           0
    2906 PROT 190  TYR  CG   CA     0.000000       12.0110           0
    2907 PROT 190  TYR  CD1  CA    -0.115000       12.0110           0
    2908 PROT 190  TYR  HD1  HP     0.115000        1.0080           0
    2909 PROT 190  TYR  CE1  CA    -0.115000       12.0110           0
    2910 PROT 190  TYR  HE1  HP     0.115000        1.0080           0
    2911 PROT 190  TYR  CZ   CA     0.110000       12.0110           0
    2912 PROT 190  TYR  OH   OH1   -0.540000       15.9990           0
    2913 PROT 190  TYR  HH   H      0.430000        1.0080           0
    2914 PROT 190  TYR  CD2  CA    -0.115000       12.0110           0
    2915 PROT 190  TYR  HD2  HP     0.115000        1.0080           0
    2916 PROT 190  TYR  CE2  CA    -0.115000       12.0110           0
    2917 PROT 190  TYR  HE2  HP     0.115000        1.0080           0
    2918 PROT 190  TYR  C    C      0.510000       12.0110           0
    2919 PROT 190  TYR  O    O     -0.510000       15.9990           0
    2920 PROT 191  ARG  N    NH1   -0.470000       14.0070           0
    2921 PROT 191  ARG  HN   H      0.310000        1.0080           0
    2922 PROT 191  ARG  CA   CT1    0.070000       12.0110           0
    2923 PROT 191  ARG  HA   HB1    0.090000        1.0080           0
    2924 PROT 191  ARG  CB   CT2   -0.180000       12.0110           0
    2925 PROT 191  ARG  HB1  HA2    0.090000        1.0080           0
    2926 PROT 191  ARG  HB2  HA2    0.090000        1.0080           0
    2927 PROT 191  ARG  CG   CT2   -0.180000       12.0110           0
    2928 PROT 191  ARG  HG1  HA2    0.090000        1.0080           0
    2929 PROT 191  ARG  HG2  HA2    0.090000        1.0080           0
    2930 PROT 191  ARG  CD   CT2    0.200000       12.0110           0
    2931 PROT 191  ARG  HD1  HA2    0.090000        1.0080           0
    2932 PROT 191  ARG  HD2  HA2    0.090000        1.0080           0
    2933 PROT 191  ARG  NE   NC2   -0.700000       14.0070           0
    2934 PROT 191  ARG  HE   HC     0.440000        1.0080           0
    2935 PROT 191  ARG  CZ   C      0.640000       12.0110           0
    2936 PROT 191  ARG  NH1  NC2   -0.800000       14.0070           0
    2937 PROT 191  ARG  HH11 HC     0.460000        1.0080           0
    2938 PROT 191  ARG  HH12 HC     0.460000        1.0080           0
    2939 PROT 191  ARG  NH2  NC2   -0.800000       14.0070           0
    2940 PROT 191  ARG  HH21 HC     0.460000        1.0080           0
    2941 PROT 191  ARG  HH22 HC     0.460000        1.0080           0
    2942 PROT 191  ARG  C    C      0.510000       12.0110           0
    2943 PROT 191  ARG  O    O     -0.510000       15.9990           0
    2944 PROT 192  VAL  N    NH1   -0.470000       14.0070           0
    2945 PROT 192  VAL  HN   H      0.310000        1.0080           0
    2946 PROT 192  VAL  CA   CT1    0.070000       12.0110           0
    2947 PROT 192  VAL  HA   HB1    0.090000        1.0080           0
    2948 PROT 192  VAL  CB   CT1   -0.090000       12.0110           0
    2949 PROT 192  VAL  HB   HA1    0.090000        1.0080           0
    2950 PROT 192  VAL  CG1  CT3   -0.270000       12.0110           0
    2951 PROT 192  VAL  HG11 HA3    0.090000        1.0080           0
    2952 PROT 192  VAL  HG12 HA3    0.090000        1.0080           0
    2953 PROT 192  VAL  HG13 HA3    0.090000        1.0080           0
    2954 PROT 192  VAL  CG2  CT3   -0.270000       12.0110           0
    2955 PROT 192  VAL  HG21 HA3    0.090000        1.0080           0
    2956 PROT 192  VAL  HG22 HA3    0.090000        1.0080           0
    2957 PROT 192  VAL  HG23 HA3    0.090000        1.0080           0
    2958 PROT 192  VAL  C    C      0.510000       12.0110           0
    2959 PROT 192  VAL  O    O     -0.510000       15.9990           0
    2960 PROT 193  PRO  N    N     -0.290000       14.0070           0
    2961 PROT 193  PRO  CD   CP3    0.000000       12.0110           0
    2962 PROT 193  PRO  HD1  HA2    0.090000        1.0080           0
    2963 PROT 193  PRO  HD2  HA2    0.090000        1.0080           0
    2964 PROT 193  PRO  CA   CP1    0.020000       12.0110           0
    2965 PROT 193  PRO  HA   HB1    0.090000        1.0080           0
    2966 PROT 193  PRO  CB   CP2   -0.180000       12.0110           0
    2967 PROT 193  PRO  HB1  HA2    0.090000        1.0080           0
    2968 PROT 193  PRO  HB2  HA2    0.090000        1.0080           0
    2969 PROT 193  PRO  CG   CP2   -0.180000       12.0110           0
    2970 PROT 193  PRO  HG1  HA2    0.090000        1.0080           0
    2971 PROT 193  PRO  HG2  HA2    0.090000        1.0080           0
    2972 PROT 193  PRO  C    C      0.510000       12.0110           0
    2973 PROT 193  PRO  O    O     -0.510000       15.9990           0
    2974 PROT 194  LEU  N    NH1   -0.470000       14.0070           0
    2975 PROT 194  LEU  HN   H      0.310000        1.0080           0
    2976 PROT 194  LEU  CA   CT1    0.070000       12.0110           0
    2977 PROT 194  LEU  HA   HB1    0.090000        1.0080           0
    2978 PROT 194  LEU  CB   CT2   -0.180000       12.0110           0
    2979 PROT 194  LEU  HB1  HA2    0.090000        1.0080           0
    2980 PROT 194  LEU  HB2  HA2    0.090000        1.0080           0
    2981 PROT 194  LEU  CG   CT1   -0.090000       12.0110           0
    2982 PROT 194  LEU  HG   HA1    0.090000        1.0080           0
    2983 PROT 194  LEU  CD1  CT3   -0.270000       12.0110           0
    2984 PROT 194  LEU  HD11 HA3    0.090000        1.0080           0
    2985 PROT 194  LEU  HD12 HA3    0.090000        1.0080           0
    2986 PROT 194  LEU  HD13 HA3    0.090000        1.0080           0
    2987 PROT 194  LEU  CD2  CT3   -0.270000       12.0110           0
    2988 PROT 194  LEU  HD21 HA3    0.090000        1.0080           0
    2989 PROT 194  LEU  HD22 HA3    0.090000        1.0080           0
    2990 PROT 194  LEU  HD23 HA3    0.090000        1.0080           0
    2991 PROT 194  LEU  C    C      0.510000       12.0110           0
    2992 PROT 194  LEU  O    O     -0.510000       15.9990           0
    2993 PROT 195  PRO  N    N     -0.290000       14.0070           0
    2994 PROT 195  PRO  CD   CP3    0.000000       12.0110           0
    2995 PROT 195  PRO  HD1  HA2    0.090000        1.0080           0
    2996 PROT 195  PRO  HD2  HA2    0.090000        1.0080           0
    2997 PROT 195  PRO  CA   CP1    0.020000       12.0110           0
    2998 PROT 195  PRO  HA   HB1    0.090000        1.0080           0
    2999 PROT 195  PRO  CB   CP2   -0.180000       12.0110           0
    3000 PROT 195  PRO  HB1  HA2    0.090000        1.0080           0
    3001 PROT 195  PRO  HB2  HA2    0.090000        1.0080           0
    3002 PROT 195  PRO  CG   CP2   -0.180000       12.0110           0
    3003 PROT 195  PRO  HG1  HA2    0.090000        1.0080           0
    3004 PROT 195  PRO  HG2  HA2    0.090000        1.0080           0
    3005 PROT 195  PRO  C    C      0.510000       12.0110           0
    3006 PROT 195  PRO  O    O     -0.510000       15.9990           0
    3007 PROT 196  VAL  N    NH1   -0.470000       14.0070           0
    3008 PROT 196  VAL  HN   H      0.310000        1.0080           0
    3009 PROT 196  VAL  CA   CT1    0.070000       12.0110           0
    3010 PROT 196  VAL  HA   HB1    0.090000        1.0080           0
    3011 PROT 196  VAL  CB   CT1   -0.090000       12.0110           0
    3012 PROT 196  VAL  HB   HA1    0.090000        1.0080           0
    3013 PROT 196  VAL  CG1  CT3   -0.270000       12.0110           0
    3014 PROT 196  VAL  HG11 HA3    0.090000        1.0080           0
    3015 PROT 196  VAL  HG12 HA3    0.090000        1.0080           0
    3016 PROT 196  VAL  HG13 HA3    0.090000        1.0080           0
    3017 PROT 196  VAL  CG2  CT3   -0.270000       12.0110           0
    3018 PROT 196  VAL  HG21 HA3    0.090000        1.0080           0
    3019 PROT 196  VAL  HG22 HA3    0.090000        1.0080           0
    3020 PROT 196  VAL  HG23 HA3    0.090000        1.0080           0
    3021 PROT 196  VAL  C    C      0.510000       12.0110           0
    3022 PROT 196  VAL  O    O     -0.510000       15.9990           0
    3023 PROT 197  ASP  N    NH1   -0.470000       14.0070           0
    3024 PROT 197  ASP  HN   H      0.310000        1.0080           0
    3025 PROT 197  ASP  CA   CT1    0.070000       12.0110           0
    3026 PROT 197  ASP  HA   HB1    0.090000        1.0080           0
    3027 PROT 197  ASP  CB   CT2A  -0.280000       12.0110           0
    3028 PROT 197  ASP  HB1  HA2    0.090000        1.0080           0
    3029 PROT 197  ASP  HB2  HA2    0.090000        1.0080           0
    3030 PROT 197  ASP  CG   CC     0.620000       12.0110           0
    3031 PROT 197  ASP  OD1  OC    -0.760000       15.9990           0
    3032 PROT 197  ASP  OD2  OC    -0.760000       15.9990           0
    3033 PROT 197  ASP  C    C      0.510000       12.0110           0
    3034 PROT 197  ASP  O    O     -0.510000       15.9990           0
    3035 PROT 198  LEU  N    NH1   -0.470000       14.0070           0
    3036 PROT 198  LEU  HN   H      0.310000        1.0080           0
    3037 PROT 198  LEU  CA   CT1    0.070000       12.0110           0
    3038 PROT 198  LEU  HA   HB1    0.090000        1.0080           0
    3039 PROT 198  LEU  CB   CT2   -0.180000       12.0110           0
    3040 PROT 198  LEU  HB1  HA2    0.090000        1.0080           0
    3041 PROT 198  LEU  HB2  HA2    0.090000        1.0080           0
    3042 PROT 198  LEU  CG   CT1   -0.090000       12.0110           0
    3043 PROT 198  LEU  HG   HA1    0.090000        1.0080           0
    3044 PROT 198  LEU  CD1  CT3   -0.270000       12.0110           0
    3045 PROT 198  LEU  HD11 HA3    0.090000        1.0080           0
    3046 PROT 198  LEU  HD12 HA3    0.090000        1.0080           0
    3047 PROT 198  LEU  HD13 HA3    0.090000        1.0080           0
    3048 PROT 198  LEU  CD2  CT3   -0.270000       12.0110           0
    3049 PROT 198  LEU  HD21 HA3    0.090000        1.0080           0
    3050 PROT 198  LEU  HD22 HA3    0.090000        1.0080           0
    3051 PROT 198  LEU  HD23 HA3    0.090000        1.0080           0
    3052 PROT 198  LEU  C    C      0.510000       12.0110           0
    3053 PROT 198  LEU  O    O     -0.510000       15.9990           0
    3054 PROT 199  LYS  N    NH1   -0.470000       14.0070           0
    3055 PROT 199  LYS  HN   H      0.310000        1.0080           0
    3056 PROT 199  LYS  CA   CT1    0.070000       12.0110           0
    3057 PROT 199  LYS  HA   HB1    0.090000        1.0080           0
    3058 PROT 199  LYS  CB   CT2   -0.180000       12.0110           0
    3059 PROT 199  LYS  HB1  HA2    0.090000        1.0080           0
    3060 PROT 199  LYS  HB2  HA2    0.090000        1.0080           0
    3061 PROT 199  LYS  CG   CT2   -0.180000       12.0110           0
    3062 PROT 199  LYS  HG1  HA2    0.090000        1.0080           0
    3063 PROT 199  LYS  HG2  HA2    0.090000        1.0080           0
    3064 PROT 199  LYS  CD   CT2   -0.180000       12.0110           0
    3065 PROT 199  LYS  HD1  HA2    0.090000        1.0080           0
    3066 PROT 199  LYS  HD2  HA2    0.090000        1.0080           0
    3067 PROT 199  LYS  CE   CT2    0.210000       12.0110           0
    3068 PROT 199  LYS  HE1  HA2    0.050000        1.0080           0
    3069 PROT 199  LYS  HE2  HA2    0.050000        1.0080           0
    3070 PROT 199  LYS  NZ   NH3   -0.300000       14.0070           0
    3071 PROT 199  LYS  HZ1  HC     0.330000        1.0080           0
    3072 PROT 199  LYS  HZ2  HC     0.330000        1.0080           0
    3073 PROT 199  LYS  HZ3  HC     0.330000        1.0080           0
    3074 PROT 199  LYS  C    C      0.510000       12.0110           0
    3075 PROT 199  LYS  O    O     -0.510000       15.9990           0
    3076 PROT 200  ILE  N    NH1   -0.470000       14.0070           0
    3077 PROT 200  ILE  HN   H      0.310000        1.0080           0
    3078 PROT 200  ILE  CA   CT1    0.070000       12.0110           0
    3079 PROT 200  ILE  HA   HB1    0.090000        1.0080           0
    3080 PROT 200  ILE  CB   CT1   -0.090000       12.0110           0
    3081 PROT 200  ILE  HB   HA1    0.090000        1.0080           0
    3082 PROT 200  ILE  CG2  CT3   -0.270000       12.0110           0
    3083 PROT 200  ILE  HG21 HA3    0.090000        1.0080           0
    3084 PROT 200  ILE  HG22 HA3    0.090000        1.0080           0
    3085 PROT 200  ILE  HG23 HA3    0.090000        1.0080           0
    3086 PROT 200  ILE  CG1  CT2   -0.180000       12.0110           0
    3087 PROT 200  ILE  HG11 HA2    0.090000        1.0080           0
    3088 PROT 200  ILE  HG12 HA2    0.090000        1.0080           0
    3089 PROT 200  ILE  CD   CT3   -0.270000       12.0110           0
    3090 PROT 200  ILE  HD1  HA3    0.090000        1.0080           0
    3091 PROT 200  ILE  HD2  HA3    0.090000        1.0080           0
    3092 PROT 200  ILE  HD3  HA3    0.090000        1.0080           0
    3093 PROT 200  ILE  C    C      0.510000       12.0110           0
    3094 PROT 200  ILE  O    O     -0.510000       15.9990           0
    3095 PROT 201  SER  N    NH1   -0.470000       14.0070           0
    3096 PROT 201  SER  HN   H      0.310000        1.0080           0
    3097 PROT 201  SER  CA   CT1    0.070000       12.0110           0
    3098 PROT 201  SER  HA   HB1    0.090000        1.0080           0
    3099 PROT 201  SER  CB   CT2    0.050000       12.0110           0
    3100 PROT 201  SER  HB1  HA2    0.090000        1.0080           0
    3101 PROT 201  SER  HB2  HA2    0.090000        1.0080           0
    3102 PROT 201  SER  OG   OH1   -0.660000       15.9990           0
    3103 PROT 201  SER  HG1  H      0.430000        1.0080           0
    3104 PROT 201  SER  C    C      0.510000       12.0110           0
    3105 PROT 201  SER  O    O     -0.510000       15.9990           0
    3106 PROT 202  PRO  N    N     -0.290000       14.0070           0
    3107 PROT 202  PRO  CD   CP3    0.000000       12.0110           0
    3108 PROT 202  PRO  HD1  HA2    0.090000        1.0080           0
    3109 PROT 202  PRO  HD2  HA2    0.090000        1.0080           0
    3110 PROT 202  PRO  CA   CP1    0.020000       12.0110           0
    3111 PROT 202  PRO  HA   HB1    0.090000        1.0080           0
    3112 PROT 202  PRO  CB   CP2   -0.180000       12.0110           0
    3113 PROT 202  PRO  HB1  HA2    0.090000        1.0080           0
    3114 PROT 202  PRO  HB2  HA2    0.090000        1.0080           0
    3115 PROT 202  PRO  CG   CP2   -0.180000       12.0110           0
    3116 PROT 202  PRO  HG1  HA2    0.090000        1.0080           0
    3117 PROT 202  PRO  HG2  HA2    0.090000        1.0080           0
    3118 PROT 202  PRO  C    C      0.510000       12.0110           0
    3119 PROT 202  PRO  O    O     -0.510000       15.9990           0
    3120 PROT 203  GLU  N    NH1   -0.470000       14.0070           0
    3121 PROT 203  GLU  HN   H      0.310000        1.0080           0
    3122 PROT 203  GLU  CA   CT1    0.070000       12.0110           0
    3123 PROT 203  GLU  HA   HB1    0.090000        1.0080           0
    3124 PROT 203  GLU  CB   CT2A  -0.180000       12.0110           0
    3125 PROT 203  GLU  HB1  HA2    0.090000        1.0080           0
    3126 PROT 203  GLU  HB2  HA2    0.090000        1.0080           0
    3127 PROT 203  GLU  CG   CT2   -0.280000       12.0110           0
    3128 PROT 203  GLU  HG1  HA2    0.090000        1.0080           0
    3129 PROT 203  GLU  HG2  HA2    0.090000        1.0080           0
    3130 PROT 203  GLU  CD   CC     0.620000       12.0110           0
    3131 PROT 203  GLU  OE1  OC    -0.760000       15.9990           0
    3132 PROT 203  GLU  OE2  OC    -0.760000       15.9990           0
    3133 PROT 203  GLU  C    C      0.510000       12.0110           0
    3134 PROT 203  GLU  O    O     -0.510000       15.9990           0
    3135 PROT 204  ASN  N    NH1   -0.470000       14.0070           0
    3136 PROT 204  ASN  HN   H      0.310000        1.0080           0
    3137 PROT 204  ASN  CA   CT1    0.070000       12.0110           0
    3138 PROT 204  ASN  HA   HB1    0.090000        1.0080           0
    3139 PROT 204  ASN  CB   CT2   -0.180000       12.0110           0
    3140 PROT 204  ASN  HB1  HA2    0.090000        1.0080           0
    3141 PROT 204  ASN  HB2  HA2    0.090000        1.0080           0
    3142 PROT 204  ASN  CG   CC     0.550000       12.0110           0
    3143 PROT 204  ASN  OD1  O     -0.550000       15.9990           0
    3144 PROT 204  ASN  ND2  NH2   -0.620000       14.0070           0
    3145 PROT 204  ASN  HD21 H      0.320000        1.0080           0
    3146 PROT 204  ASN  HD22 H      0.300000        1.0080           0
    3147 PROT 204  ASN  C    C      0.510000       12.0110           0
    3148 PROT 204  ASN  O    O     -0.510000       15.9990           0
    3149 PROT 205  LEU  N    NH1   -0.470000       14.0070           0
    3150 PROT 205  LEU  HN   H      0.310000        1.0080           0
    3151 PROT 205  LEU  CA   CT1    0.070000       12.0110           0
    3152 PROT 205  LEU  HA   HB1    0.090000        1.0080           0
    3153 PROT 205  LEU  CB   CT2   -0.180000       12.0110           0
    3154 PROT 205  LEU  HB1  HA2    0.090000        1.0080           0
    3155 PROT 205  LEU  HB2  HA2    0.090000        1.0080           0
    3156 PROT 205  LEU  CG   CT1   -0.090000       12.0110           0
    3157 PROT 205  LEU  HG   HA1    0.090000        1.0080           0
    3158 PROT 205  LEU  CD1  CT3   -0.270000       12.0110           0
    3159 PROT 205  LEU  HD11 HA3    0.090000        1.0080           0
    3160 PROT 205  LEU  HD12 HA3    0.090000        1.0080           0
    3161 PROT 205  LEU  HD13 HA3    0.090000        1.0080           0
    3162 PROT 205  LEU  CD2  CT3   -0.270000       12.0110           0
    3163 PROT 205  LEU  HD21 HA3    0.090000        1.0080           0
    3164 PROT 205  LEU  HD22 HA3    0.090000        1.0080           0
    3165 PROT 205  LEU  HD23 HA3    0.090000        1.0080           0
    3166 PROT 205  LEU  C    C      0.510000       12.0110           0
    3167 PROT 205  LEU  O    O     -0.510000       15.9990           0
    3168 PROT 206  SER  N    NH1   -0.470000       14.0070           0
    3169 PROT 206  SER  HN   H      0.310000        1.0080           0
    3170 PROT 206  SER  CA   CT1    0.070000       12.0110           0
    3171 PROT 206  SER  HA   HB1    0.090000        1.0080           0
    3172 PROT 206  SER  CB   CT2    0.050000       12.0110           0
    3173 PROT 206  SER  HB1  HA2    0.090000        1.0080           0
    3174 PROT 206  SER  HB2  HA2    0.090000        1.0080           0
    3175 PROT 206  SER  OG   OH1   -0.660000       15.9990           0
    3176 PROT 206  SER  HG1  H      0.430000        1.0080           0
    3177 PROT 206  SER  C    C      0.510000       12.0110           0
    3178 PROT 206  SER  O    O     -0.510000       15.9990           0
    3179 PROT 207  PRO  N    N     -0.290000       14.0070           0
    3180 PROT 207  PRO  CD   CP3    0.000000       12.0110           0
    3181 PROT 207  PRO  HD1  HA2    0.090000        1.0080           0
    3182 PROT 207  PRO  HD2  HA2    0.090000        1.0080           0
    3183 PROT 207  PRO  CA   CP1    0.020000       12.0110           0
    3184 PROT 207  PRO  HA   HB1    0.090000        1.0080           0
    3185 PROT 207  PRO  CB   CP2   -0.180000       12.0110           0
    3186 PROT 207  PRO  HB1  HA2    0.090000        1.0080           0
    3187 PROT 207  PRO  HB2  HA2    0.090000        1.0080           0
    3188 PROT 207  PRO  CG   CP2   -0.180000       12.0110           0
    3189 PROT 207  PRO  HG1  HA2    0.090000        1.0080           0
    3190 PROT 207  PRO  HG2  HA2    0.090000        1.0080           0
    3191 PROT 207  PRO  C    C      0.510000       12.0110           0
    3192 PROT 207  PRO  O    O     -0.510000       15.9990           0
    3193 PROT 208  TRP  N    NH1   -0.470000       14.0070           0
    3194 PROT 208  TRP  HN   H      0.310000        1.0080           0
    3195 PROT 208  TRP  CA   CT1    0.070000       12.0110           0
    3196 PROT 208  TRP  HA   HB1    0.090000        1.0080           0
    3197 PROT 208  TRP  CB   CT2   -0.180000       12.0110           0
    3198 PROT 208  TRP  HB1  HA2    0.090000        1.0080           0
    3199 PROT 208  TRP  HB2  HA2    0.090000        1.0080           0
    3200 PROT 208  TRP  CG   CY    -0.030000       12.0110           0
    3201 PROT 208  TRP  CD1  CA    -0.150000       12.0110           0
    3202 PROT 208  TRP  HD1  HP     0.220000        1.0080           0
    3203 PROT 208  TRP  NE1  NY    -0.510000       14.0070           0
    3204 PROT 208  TRP  HE1  H      0.370000        1.0080           0
    3205 PROT 208  TRP  CE2  CPT    0.240000       12.0110           0
    3206 PROT 208  TRP  CD2  CPT    0.110000       12.0110           0
    3207 PROT 208  TRP  CE3  CAI   -0.250000       12.0110           0
    3208 PROT 208  TRP  HE3  HP     0.170000        1.0080           0
    3209 PROT 208  TRP  CZ3  CA    -0.200000       12.0110           0
    3210 PROT 208  TRP  HZ3  HP     0.140000        1.0080           0
    3211 PROT 208  TRP  CZ2  CAI   -0.270000       12.0110           0
    3212 PROT 208  TRP  HZ2  HP     0.160000        1.0080           0
    3213 PROT 208  TRP  CH2  CA    -0.140000       12.0110           0
    3214 PROT 208  TRP  HH2  HP     0.140000        1.0080           0
    3215 PROT 208  TRP  C    C      0.510000       12.0110           0
    3216 PROT 208  TRP  O    O     -0.510000       15.9990           0
    3217 PROT 209  ARG  N    NH1   -0.470000       14.0070           0
    3218 PROT 209  ARG  HN   H      0.310000        1.0080           0
    3219 PROT 209  ARG  CA   CT1    0.070000       12.0110           0
    3220 PROT 209  ARG  HA   HB1    0.090000        1.0080           0
    3221 PROT 209  ARG  CB   CT2   -0.180000       12.0110           0
    3222 PROT 209  ARG  HB1  HA2    0.090000        1.0080           0
    3223 PROT 209  ARG  HB2  HA2    0.090000        1.0080           0
    3224 PROT 209  ARG  CG   CT2   -0.180000       12.0110           0
    3225 PROT 209  ARG  HG1  HA2    0.090000        1.0080           0
    3226 PROT 209  ARG  HG2  HA2    0.090000        1.0080           0
    3227 PROT 209  ARG  CD   CT2    0.200000       12.0110           0
    3228 PROT 209  ARG  HD1  HA2    0.090000        1.0080           0
    3229 PROT 209  ARG  HD2  HA2    0.090000        1.0080           0
    3230 PROT 209  ARG  NE   NC2   -0.700000       14.0070           0
    3231 PROT 209  ARG  HE   HC     0.440000        1.0080           0
    3232 PROT 209  ARG  CZ   C      0.640000       12.0110           0
    3233 PROT 209  ARG  NH1  NC2   -0.800000       14.0070           0
    3234 PROT 209  ARG  HH11 HC     0.460000        1.0080           0
    3235 PROT 209  ARG  HH12 HC     0.460000        1.0080           0
    3236 PROT 209  ARG  NH2  NC2   -0.800000       14.0070           0
    3237 PROT 209  ARG  HH21 HC     0.460000        1.0080           0
    3238 PROT 209  ARG  HH22 HC     0.460000        1.0080           0
    3239 PROT 209  ARG  C    C      0.510000       12.0110           0
    3240 PROT 209  ARG  O    O     -0.510000       15.9990           0
    3241 PROT 210  GLY  N    NH1   -0.470000       14.0070           0
    3242 PROT 210  GLY  HN   H      0.310000        1.0080           0
    3243 PROT 210  GLY  CA   CT2   -0.020000       12.0110           0
    3244 PROT 210  GLY  HA1  HB2    0.090000        1.0080           0
    3245 PROT 210  GLY  HA2  HB2    0.090000        1.0080           0
    3246 PROT 210  GLY  C    C      0.510000       12.0110           0
    3247 PROT 210  GLY  O    O     -0.510000       15.9990           0
    3248 PROT 211  GLY  N    NH1   -0.470000       14.0070           0
    3249 PROT 211  GLY  HN   H      0.310000        1.0080           0
    3250 PROT 211  GLY  CA   CT2   -0.020000       12.0110           0
    3251 PROT 211  GLY  HA1  HB2    0.090000        1.0080           0
    3252 PROT 211  GLY  HA2  HB2    0.090000        1.0080           0
    3253 PROT 211  GLY  C    C      0.510000       12.0110           0
    3254 PROT 211  GLY  O    O     -0.510000       15.9990           0
    3255 PROT 212  GLU  N    NH1   -0.470000       14.0070           0
    3256 PROT 212  GLU  HN   H      0.310000        1.0080           0
    3257 PROT 212  GLU  CA   CT1    0.070000       12.0110           0
    3258 PROT 212  GLU  HA   HB1    0.090000        1.0080           0
    3259 PROT 212  GLU  CB   CT2A  -0.180000       12.0110           0
    3260 PROT 212  GLU  HB1  HA2    0.090000        1.0080           0
    3261 PROT 212  GLU  HB2  HA2    0.090000        1.0080           0
    3262 PROT 212  GLU  CG   CT2   -0.280000       12.0110           0
    3263 PROT 212  GLU  HG1  HA2    0.090000        1.0080           0
    3264 PROT 212  GLU  HG2  HA2    0.090000        1.0080           0
    3265 PROT 212  GLU  CD   CC     0.620000       12.0110           0
    3266 PROT 212  GLU  OE1  OC    -0.760000       15.9990           0
    3267 PROT 212  GLU  OE2  OC    -0.760000       15.9990           0
    3268 PROT 212  GLU  C    C      0.510000       12.0110           0
    3269 PROT 212  GLU  O    O     -0.510000       15.9990           0
    3270 PROT 213  THR  N    NH1   -0.470000       14.0070           0
    3271 PROT 213  THR  HN   H      0.310000        1.0080           0
    3272 PROT 213  THR  CA   CT1    0.070000       12.0110           0
    3273 PROT 213  THR  HA   HB1    0.090000        1.0080           0
    3274 PROT 213  THR  CB   CT1    0.140000       12.0110           0
    3275 PROT 213  THR  HB   HA1    0.090000        1.0080           0
    3276 PROT 213  THR  OG1  OH1   -0.660000       15.9990           0
    3277 PROT 213  THR  HG1  H      0.430000        1.0080           0
    3278 PROT 213  THR  CG2  CT3   -0.270000       12.0110           0
    3279 PROT 213  THR  HG21 HA3    0.090000        1.0080           0
    3280 PROT 213  THR  HG22 HA3    0.090000        1.0080           0
    3281 PROT 213  THR  HG23 HA3    0.090000        1.0080           0
    3282 PROT 213  THR  C    C      0.510000       12.0110           0
    3283 PROT 213  THR  O    O     -0.510000       15.9990           0
    3284 PROT 214  GLU  N    NH1   -0.470000       14.0070           0
    3285 PROT 214  GLU  HN   H      0.310000        1.0080           0
    3286 PROT 214  GLU  CA   CT1    0.070000       12.0110           0
    3287 PROT 214  GLU  HA   HB1    0.090000        1.0080           0
    3288 PROT 214  GLU  CB   CT2A  -0.180000       12.0110           0
    3289 PROT 214  GLU  HB1  HA2    0.090000        1.0080           0
    3290 PROT 214  GLU  HB2  HA2    0.090000        1.0080           0
    3291 PROT 214  GLU  CG   CT2   -0.280000       12.0110           0
    3292 PROT 214  GLU  HG1  HA2    0.090000        1.0080           0
    3293 PROT 214  GLU  HG2  HA2    0.090000        1.0080           0
    3294 PROT 214  GLU  CD   CC     0.620000       12.0110           0
    3295 PROT 214  GLU  OE1  OC    -0.760000       15.9990           0
    3296 PROT 214  GLU  OE2  OC    -0.760000       15.9990           0
    3297 PROT 214  GLU  C    C      0.510000       12.0110           0
    3298 PROT 214  GLU  O    O     -0.510000       15.9990           0
    3299 PROT 215  GLY  N    NH1   -0.470000       14.0070           0
    3300 PROT 215  GLY  HN   H      0.310000        1.0080           0
    3301 PROT 215  GLY  CA   CT2   -0.020000       12.0110           0
    3302 PROT 215  GLY  HA1  HB2    0.090000        1.0080           0
    3303 PROT 215  GLY  HA2  HB2    0.090000        1.0080           0
    3304 PROT 215  GLY  C    C      0.510000       12.0110           0
    3305 PROT 215  GLY  O    O     -0.510000       15.9990           0
    3306 PROT 216  LEU  N    NH1   -0.470000       14.0070           0
    3307 PROT 216  LEU  HN   H      0.310000        1.0080           0
    3308 PROT 216  LEU  CA   CT1    0.070000       12.0110           0
    3309 PROT 216  LEU  HA   HB1    0.090000        1.0080           0
    3310 PROT 216  LEU  CB   CT2   -0.180000       12.0110           0
    3311 PROT 216  LEU  HB1  HA2    0.090000        1.0080           0
    3312 PROT 216  LEU  HB2  HA2    0.090000        1.0080           0
    3313 PROT 216  LEU  CG   CT1   -0.090000       12.0110           0
    3314 PROT 216  LEU  HG   HA1    0.090000        1.0080           0
    3315 PROT 216  LEU  CD1  CT3   -0.270000       12.0110           0
    3316 PROT 216  LEU  HD11 HA3    0.090000        1.0080           0
    3317 PROT 216  LEU  HD12 HA3    0.090000        1.0080           0
    3318 PROT 216  LEU  HD13 HA3    0.090000        1.0080           0
    3319 PROT 216  LEU  CD2  CT3   -0.270000       12.0110           0
    3320 PROT 216  LEU  HD21 HA3    0.090000        1.0080           0
    3321 PROT 216  LEU  HD22 HA3    0.090000        1.0080           0
    3322 PROT 216  LEU  HD23 HA3    0.090000        1.0080           0
    3323 PROT 216  LEU  C    C      0.510000       12.0110           0
    3324 PROT 216  LEU  O    O     -0.510000       15.9990           0
    3325 PROT 217  GLN  N    NH1   -0.470000       14.0070           0
    3326 PROT 217  GLN  HN   H      0.310000        1.0080           0
    3327 PROT 217  GLN  CA   CT1    0.070000       12.0110           0
    3328 PROT 217  GLN  HA   HB1    0.090000        1.0080           0
    3329 PROT 217  GLN  CB   CT2   -0.180000       12.0110           0
    3330 PROT 217  GLN  HB1  HA2    0.090000        1.0080           0
    3331 PROT 217  GLN  HB2  HA2    0.090000        1.0080           0
    3332 PROT 217  GLN  CG   CT2   -0.180000       12.0110           0
    3333 PROT 217  GLN  HG1  HA2    0.090000        1.0080           0
    3334 PROT 217  GLN  HG2  HA2    0.090000        1.0080           0
    3335 PROT 217  GLN  CD   CC     0.550000       12.0110           0
    3336 PROT 217  GLN  OE1  O     -0.550000       15.9990           0
    3337 PROT 217  GLN  NE2  NH2   -0.620000       14.0070           0
    3338 PROT 217  GLN  HE21 H      0.320000        1.0080           0
    3339 PROT 217  GLN  HE22 H      0.300000        1.0080           0
    3340 PROT 217  GLN  C    C      0.510000       12.0110           0
    3341 PROT 217  GLN  O    O     -0.510000       15.9990           0
    3342 PROT 218  ARG  N    NH1   -0.470000       14.0070           0
    3343 PROT 218  ARG  HN   H      0.310000        1.0080           0
    3344 PROT 218  ARG  CA   CT1    0.070000       12.0110           0
    3345 PROT 218  ARG  HA   HB1    0.090000        1.0080           0
    3346 PROT 218  ARG  CB   CT2   -0.180000       12.0110           0
    3347 PROT 218  ARG  HB1  HA2    0.090000        1.0080           0
    3348 PROT 218  ARG  HB2  HA2    0.090000        1.0080           0
    3349 PROT 218  ARG  CG   CT2   -0.180000       12.0110           0
    3350 PROT 218  ARG  HG1  HA2    0.090000        1.0080           0
    3351 PROT 218  ARG  HG2  HA2    0.090000        1.0080           0
    3352 PROT 218  ARG  CD   CT2    0.200000       12.0110           0
    3353 PROT 218  ARG  HD1  HA2    0.090000        1.0080           0
    3354 PROT 218  ARG  HD2  HA2    0.090000        1.0080           0
    3355 PROT 218  ARG  NE   NC2   -0.700000       14.0070           0
    3356 PROT 218  ARG  HE   HC     0.440000        1.0080           0
    3357 PROT 218  ARG  CZ   C      0.640000       12.0110           0
    3358 PROT 218  ARG  NH1  NC2   -0.800000       14.0070           0
    3359 PROT 218  ARG  HH11 HC     0.460000        1.0080           0
    3360 PROT 218  ARG  HH12 HC     0.460000        1.0080           0
    3361 PROT 218  ARG  NH2  NC2   -0.800000       14.0070           0
    3362 PROT 218  ARG  HH21 HC     0.460000        1.0080           0
    3363 PROT 218  ARG  HH22 HC     0.460000        1.0080           0
    3364 PROT 218  ARG  C    C      0.510000       12.0110           0
    3365 PROT 218  ARG  O    O     -0.510000       15.9990           0
    3366 PROT 219  LEU  N    NH1   -0.470000       14.0070           0
    3367 PROT 219  LEU  HN   H      0.310000        1.0080           0
    3368 PROT 219  LEU  CA   CT1    0.070000       12.0110           0
    3369 PROT 219  LEU  HA   HB1    0.090000        1.0080           0
    3370 PROT 219  LEU  CB   CT2   -0.180000       12.0110           0
    3371 PROT 219  LEU  HB1  HA2    0.090000        1.0080           0
    3372 PROT 219  LEU  HB2  HA2    0.090000        1.0080           0
    3373 PROT 219  LEU  CG   CT1   -0.090000       12.0110           0
    3374 PROT 219  LEU  HG   HA1    0.090000        1.0080           0
    3375 PROT 219  LEU  CD1  CT3   -0.270000       12.0110           0
    3376 PROT 219  LEU  HD11 HA3    0.090000        1.0080           0
    3377 PROT 219  LEU  HD12 HA3    0.090000        1.0080           0
    3378 PROT 219  LEU  HD13 HA3    0.090000        1.0080           0
    3379 PROT 219  LEU  CD2  CT3   -0.270000       12.0110           0
    3380 PROT 219  LEU  HD21 HA3    0.090000        1.0080           0
    3381 PROT 219  LEU  HD22 HA3    0.090000        1.0080           0
    3382 PROT 219  LEU  HD23 HA3    0.090000        1.0080           0
    3383 PROT 219  LEU  C    C      0.510000       12.0110           0
    3384 PROT 219  LEU  O    O     -0.510000       15.9990           0
    3385 PROT 220  GLU  N    NH1   -0.470000       14.0070           0
    3386 PROT 220  GLU  HN   H      0.310000        1.0080           0
    3387 PROT 220  GLU  CA   CT1    0.070000       12.0110           0
    3388 PROT 220  GLU  HA   HB1    0.090000        1.0080           0
    3389 PROT 220  GLU  CB   CT2A  -0.180000       12.0110           0
    3390 PROT 220  GLU  HB1  HA2    0.090000        1.0080           0
    3391 PROT 220  GLU  HB2  HA2    0.090000        1.0080           0
    3392 PROT 220  GLU  CG   CT2   -0.280000       12.0110           0
    3393 PROT 220  GLU  HG1  HA2    0.090000        1.0080           0
    3394 PROT 220  GLU  HG2  HA2    0.090000        1.0080           0
    3395 PROT 220  GLU  CD   CC     0.620000       12.0110           0
    3396 PROT 220  GLU  OE1  OC    -0.760000       15.9990           0
    3397 PROT 220  GLU  OE2  OC    -0.760000       15.9990           0
    3398 PROT 220  GLU  C    C      0.510000       12.0110           0
    3399 PROT 220  GLU  O    O     -0.510000       15.9990           0
    3400 PROT 221  GLN  N    NH1   -0.470000       14.0070           0
    3401 PROT 221  GLN  HN   H      0.310000        1.0080           0
    3402 PROT 221  GLN  CA   CT1    0.070000       12.0110           0
    3403 PROT 221  GLN  HA   HB1    0.090000        1.0080           0
    3404 PROT 221  GLN  CB   CT2   -0.180000       12.0110           0
    3405 PROT 221  GLN  HB1  HA2    0.090000        1.0080           0
    3406 PROT 221  GLN  HB2  HA2    0.090000        1.0080           0
    3407 PROT 221  GLN  CG   CT2   -0.180000       12.0110           0
    3408 PROT 221  GLN  HG1  HA2    0.090000        1.0080           0
    3409 PROT 221  GLN  HG2  HA2    0.090000        1.0080           0
    3410 PROT 221  GLN  CD   CC     0.550000       12.0110           0
    3411 PROT 221  GLN  OE1  O     -0.550000       15.9990           0
    3412 PROT 221  GLN  NE2  NH2   -0.620000       14.0070           0
    3413 PROT 221  GLN  HE21 H      0.320000        1.0080           0
    3414 PROT 221  GLN  HE22 H      0.300000        1.0080           0
    3415 PROT 221  GLN  C    C      0.510000       12.0110           0
    3416 PROT 221  GLN  O    O     -0.510000       15.9990           0
    3417 PROT 222  HSD  N    NH1   -0.470000       14.0070           0
    3418 PROT 222  HSD  HN   H      0.310000        1.0080           0
    3419 PROT 222  HSD  CA   CT1    0.070000       12.0110           0
    3420 PROT 222  HSD  HA   HB1    0.090000        1.0080           0
    3421 PROT 222  HSD  CB   CT2   -0.090000       12.0110           0
    3422 PROT 222  HSD  HB1  HA2    0.090000        1.0080           0
    3423 PROT 222  HSD  HB2  HA2    0.090000        1.0080           0
    3424 PROT 222  HSD  ND1  NR1   -0.360000       14.0070           0
    3425 PROT 222  HSD  HD1  H      0.320000        1.0080           0
    3426 PROT 222  HSD  CG   CPH1  -0.050000       12.0110           0
    3427 PROT 222  HSD  CE1  CPH2   0.250000       12.0110           0
    3428 PROT 222  HSD  HE1  HR1    0.130000        1.0080           0
    3429 PROT 222  HSD  NE2  NR2   -0.700000       14.0070           0
    3430 PROT 222  HSD  CD2  CPH1   0.220000       12.0110           0
    3431 PROT 222  HSD  HD2  HR3    0.100000        1.0080           0
    3432 PROT 222  HSD  C    C      0.510000       12.0110           0
    3433 PROT 222  HSD  O    O     -0.510000       15.9990           0
    3434 PROT 223  LEU  N    NH1   -0.470000       14.0070           0
    3435 PROT 223  LEU  HN   H      0.310000        1.0080           0
    3436 PROT 223  LEU  CA   CT1    0.070000       12.0110           0
    3437 PROT 223  LEU  HA   HB1    0.090000        1.0080           0
    3438 PROT 223  LEU  CB   CT2   -0.180000       12.0110           0
    3439 PROT 223  LEU  HB1  HA2    0.090000        1.0080           0
    3440 PROT 223  LEU  HB2  HA2    0.090000        1.0080           0
    3441 PROT 223  LEU  CG   CT1   -0.090000       12.0110           0
    3442 PROT 223  LEU  HG   HA1    0.090000        1.0080           0
    3443 PROT 223  LEU  CD1  CT3   -0.270000       12.0110           0
    3444 PROT 223  LEU  HD11 HA3    0.090000        1.0080           0
    3445 PROT 223  LEU  HD12 HA3    0.090000        1.0080           0
    3446 PROT 223  LEU  HD13 HA3    0.090000        1.0080           0
    3447 PROT 223  LEU  CD2  CT3   -0.270000       12.0110           0
    3448 PROT 223  LEU  HD21 HA3    0.090000        1.0080           0
    3449 PROT 223  LEU  HD22 HA3    0.090000        1.0080           0
    3450 PROT 223  LEU  HD23 HA3    0.090000        1.0080           0
    3451 PROT 223  LEU  C    C      0.510000       12.0110           0
    3452 PROT 223  LEU  O    O     -0.510000       15.9990           0
    3453 PROT 224  THR  N    NH1   -0.470000       14.0070           0
    3454 PROT 224  THR  HN   H      0.310000        1.0080           0
    3455 PROT 224  THR  CA   CT1    0.070000       12.0110           0
    3456 PROT 224  THR  HA   HB1    0.090000        1.0080           0
    3457 PROT 224  THR  CB   CT1    0.140000       12.0110           0
    3458 PROT 224  THR  HB   HA1    0.090000        1.0080           0
    3459 PROT 224  THR  OG1  OH1   -0.660000       15.9990           0
    3460 PROT 224  THR  HG1  H      0.430000        1.0080           0
    3461 PROT 224  THR  CG2  CT3   -0.270000       12.0110           0
    3462 PROT 224  THR  HG21 HA3    0.090000        1.0080           0
    3463 PROT 224  THR  HG22 HA3    0.090000        1.0080           0
    3464 PROT 224  THR  HG23 HA3    0.090000        1.0080           0
    3465 PROT 224  THR  C    C      0.510000       12.0110           0
    3466 PROT 224  THR  O    O     -0.510000       15.9990           0
    3467 PROT 225  ASP  N    NH1   -0.470000       14.0070           0
    3468 PROT 225  ASP  HN   H      0.310000        1.0080           0
    3469 PROT 225  ASP  CA   CT1    0.070000       12.0110           0
    3470 PROT 225  ASP  HA   HB1    0.090000        1.0080           0
    3471 PROT 225  ASP  CB   CT2A  -0.280000       12.0110           0
    3472 PROT 225  ASP  HB1  HA2    0.090000        1.0080           0
    3473 PROT 225  ASP  HB2  HA2    0.090000        1.0080           0
    3474 PROT 225  ASP  CG   CC     0.620000       12.0110           0
    3475 PROT 225  ASP  OD1  OC    -0.760000       15.9990           0
    3476 PROT 225  ASP  OD2  OC    -0.760000       15.9990           0
    3477 PROT 225  ASP  C    C      0.510000       12.0110           0
    3478 PROT 225  ASP  O    O     -0.510000       15.9990           0
    3479 PROT 226  GLN  N    NH1   -0.470000       14.0070           0
    3480 PROT 226  GLN  HN   H      0.310000        1.0080           0
    3481 PROT 226  GLN  CA   CT1    0.070000       12.0110           0
    3482 PROT 226  GLN  HA   HB1    0.090000        1.0080           0
    3483 PROT 226  GLN  CB   CT2   -0.180000       12.0110           0
    3484 PROT 226  GLN  HB1  HA2    0.090000        1.0080           0
    3485 PROT 226  GLN  HB2  HA2    0.090000        1.0080           0
    3486 PROT 226  GLN  CG   CT2   -0.180000       12.0110           0
    3487 PROT 226  GLN  HG1  HA2    0.090000        1.0080           0
    3488 PROT 226  GLN  HG2  HA2    0.090000        1.0080           0
    3489 PROT 226  GLN  CD   CC     0.550000       12.0110           0
    3490 PROT 226  GLN  OE1  O     -0.550000       15.9990           0
    3491 PROT 226  GLN  NE2  NH2   -0.620000       14.0070           0
    3492 PROT 226  GLN  HE21 H      0.320000        1.0080           0
    3493 PROT 226  GLN  HE22 H      0.300000        1.0080           0
    3494 PROT 226  GLN  C    C      0.510000       12.0110           0
    3495 PROT 226  GLN  O    O     -0.510000       15.9990           0
    3496 PROT 227  GLY  N    NH1   -0.470000       14.0070           0
    3497 PROT 227  GLY  HN   H      0.310000        1.0080           0
    3498 PROT 227  GLY  CA   CT2   -0.020000       12.0110           0
    3499 PROT 227  GLY  HA1  HB2    0.090000        1.0080           0
    3500 PROT 227  GLY  HA2  HB2    0.090000        1.0080           0
    3501 PROT 227  GLY  C    C      0.510000       12.0110           0
    3502 PROT 227  GLY  O    O     -0.510000       15.9990           0
    3503 PROT 228  TRP  N    NH1   -0.470000       14.0070           0
    3504 PROT 228  TRP  HN   H      0.310000        1.0080           0
    3505 PROT 228  TRP  CA   CT1    0.070000       12.0110           0
    3506 PROT 228  TRP  HA   HB1    0.090000        1.0080           0
    3507 PROT 228  TRP  CB   CT2   -0.180000       12.0110           0
    3508 PROT 228  TRP  HB1  HA2    0.090000        1.0080           0
    3509 PROT 228  TRP  HB2  HA2    0.090000        1.0080           0
    3510 PROT 228  TRP  CG   CY    -0.030000       12.0110           0
    3511 PROT 228  TRP  CD1  CA    -0.150000       12.0110           0
    3512 PROT 228  TRP  HD1  HP     0.220000        1.0080           0
    3513 PROT 228  TRP  NE1  NY    -0.510000       14.0070           0
    3514 PROT 228  TRP  HE1  H      0.370000        1.0080           0
    3515 PROT 228  TRP  CE2  CPT    0.240000       12.0110           0
    3516 PROT 228  TRP  CD2  CPT    0.110000       12.0110           0
    3517 PROT 228  TRP  CE3  CAI   -0.250000       12.0110           0
    3518 PROT 228  TRP  HE3  HP     0.170000        1.0080           0
    3519 PROT 228  TRP  CZ3  CA    -0.200000       12.0110           0
    3520 PROT 228  TRP  HZ3  HP     0.140000        1.0080           0
    3521 PROT 228  TRP  CZ2  CAI   -0.270000       12.0110           0
    3522 PROT 228  TRP  HZ2  HP     0.160000        1.0080           0
    3523 PROT 228  TRP  CH2  CA    -0.140000       12.0110           0
    3524 PROT 228  TRP  HH2  HP     0.140000        1.0080           0
    3525 PROT 228  TRP  C    C      0.510000       12.0110           0
    3526 PROT 228  TRP  O    O     -0.510000       15.9990           0
    3527 PROT 229  VAL  N    NH1   -0.470000       14.0070           0
    3528 PROT 229  VAL  HN   H      0.310000        1.0080           0
    3529 PROT 229  VAL  CA   CT1    0.070000       12.0110           0
    3530 PROT 229  VAL  HA   HB1    0.090000        1.0080           0
    3531 PROT 229  VAL  CB   CT1   -0.090000       12.0110           0
    3532 PROT 229  VAL  HB   HA1    0.090000        1.0080           0
    3533 PROT 229  VAL  CG1  CT3   -0.270000       12.0110           0
    3534 PROT 229  VAL  HG11 HA3    0.090000        1.0080           0
    3535 PROT 229  VAL  HG12 HA3    0.090000        1.0080           0
    3536 PROT 229  VAL  HG13 HA3    0.090000        1.0080           0
    3537 PROT 229  VAL  CG2  CT3   -0.270000       12.0110           0
    3538 PROT 229  VAL  HG21 HA3    0.090000        1.0080           0
    3539 PROT 229  VAL  HG22 HA3    0.090000        1.0080           0
    3540 PROT 229  VAL  HG23 HA3    0.090000        1.0080           0
    3541 PROT 229  VAL  C    C      0.510000       12.0110           0
    3542 PROT 229  VAL  O    O     -0.510000       15.9990           0
    3543 PROT 230  ALA  N    NH1   -0.470000       14.0070           0
    3544 PROT 230  ALA  HN   H      0.310000        1.0080           0
    3545 PROT 230  ALA  CA   CT1    0.070000       12.0110           0
    3546 PROT 230  ALA  HA   HB1    0.090000        1.0080           0
    3547 PROT 230  ALA  CB   CT3   -0.270000       12.0110           0
    3548 PROT 230  ALA  HB1  HA3    0.090000        1.0080           0
    3549 PROT 230  ALA  HB2  HA3    0.090000        1.0080           0
    3550 PROT 230  ALA  HB3  HA3    0.090000        1.0080           0
    3551 PROT 230  ALA  C    C      0.510000       12.0110           0
    3552 PROT 230  ALA  O    O     -0.510000       15.9990           0
    3553 PROT 231  SER  N    NH1   -0.470000       14.0070           0
    3554 PROT 231  SER  HN   H      0.310000        1.0080           0
    3555 PROT 231  SER  CA   CT1    0.070000       12.0110           0
    3556 PROT 231  SER  HA   HB1    0.090000        1.0080           0
    3557 PROT 231  SER  CB   CT2    0.050000       12.0110           0
    3558 PROT 231  SER  HB1  HA2    0.090000        1.0080           0
    3559 PROT 231  SER  HB2  HA2    0.090000        1.0080           0
    3560 PROT 231  SER  OG   OH1   -0.660000       15.9990           0
    3561 PROT 231  SER  HG1  H      0.430000        1.0080           0
    3562 PROT 231  SER  C    C      0.510000       12.0110           0
    3563 PROT 231  SER  O    O     -0.510000       15.9990           0
    3564 PROT 232  PHE  N    NH1   -0.470000       14.0070           0
    3565 PROT 232  PHE  HN   H      0.310000        1.0080           0
    3566 PROT 232  PHE  CA   CT1    0.070000       12.0110           0
    3567 PROT 232  PHE  HA   HB1    0.090000        1.0080           0
    3568 PROT 232  PHE  CB   CT2   -0.180000       12.0110           0
    3569 PROT 232  PHE  HB1  HA2    0.090000        1.0080           0
    3570 PROT 232  PHE  HB2  HA2    0.090000        1.0080           0
    3571 PROT 232  PHE  CG   CA     0.000000       12.0110           0
    3572 PROT 232  PHE  CD1  CA    -0.115000       12.0110           0
    3573 PROT 232  PHE  HD1  HP     0.115000        1.0080           0
    3574 PROT 232  PHE  CE1  CA    -0.115000       12.0110           0
    3575 PROT 232  PHE  HE1  HP     0.115000        1.0080           0
    3576 PROT 232  PHE  CZ   CA    -0.115000       12.0110           0
    3577 PROT 232  PHE  HZ   HP     0.115000        1.0080           0
    3578 PROT 232  PHE  CD2  CA    -0.115000       12.0110           0
    3579 PROT 232  PHE  HD2  HP     0.115000        1.0080           0
    3580 PROT 232  PHE  CE2  CA    -0.115000       12.0110           0
    3581 PROT 232  PHE  HE2  HP     0.115000        1.0080           0
    3582 PROT 232  PHE  C    C      0.510000       12.0110           0
    3583 PROT 232  PHE  O    O     -0.510000       15.9990           0
    3584 PROT 233  THR  N    NH1   -0.470000       14.0070           0
    3585 PROT 233  THR  HN   H      0.310000        1.0080           0
    3586 PROT 233  THR  CA   CT1    0.070000       12.0110           0
    3587 PROT 233  THR  HA   HB1    0.090000        1.0080           0
    3588 PROT 233  THR  CB   CT1    0.140000       12.0110           0
    3589 PROT 233  THR  HB   HA1    0.090000        1.0080           0
    3590 PROT 233  THR  OG1  OH1   -0.660000       15.9990           0
    3591 PROT 233  THR  HG1  H      0.430000        1.0080           0
    3592 PROT 233  THR  CG2  CT3   -0.270000       12.0110           0
    3593 PROT 233  THR  HG21 HA3    0.090000        1.0080           0
    3594 PROT 233  THR  HG22 HA3    0.090000        1.0080           0
    3595 PROT 233  THR  HG23 HA3    0.090000        1.0080           0
    3596 PROT 233  THR  C    C      0.510000       12.0110           0
    3597 PROT 233  THR  O    O     -0.510000       15.9990           0
    3598 PROT 234  LYS  N    NH1   -0.470000       14.0070           0
    3599 PROT 234  LYS  HN   H      0.310000        1.0080           0
    3600 PROT 234  LYS  CA   CT1    0.070000       12.0110           0
    3601 PROT 234  LYS  HA   HB1    0.090000        1.0080           0
    3602 PROT 234  LYS  CB   CT2   -0.180000       12.0110           0
    3603 PROT 234  LYS  HB1  HA2    0.090000        1.0080           0
    3604 PROT 234  LYS  HB2  HA2    0.090000        1.0080           0
    3605 PROT 234  LYS  CG   CT2   -0.180000       12.0110           0
    3606 PROT 234  LYS  HG1  HA2    0.090000        1.0080           0
    3607 PROT 234  LYS  HG2  HA2    0.090000        1.0080           0
    3608 PROT 234  LYS  CD   CT2   -0.180000       12.0110           0
    3609 PROT 234  LYS  HD1  HA2    0.090000        1.0080           0
    3610 PROT 234  LYS  HD2  HA2    0.090000        1.0080           0
    3611 PROT 234  LYS  CE   CT2    0.210000       12.0110           0
    3612 PROT 234  LYS  HE1  HA2    0.050000        1.0080           0
    3613 PROT 234  LYS  HE2  HA2    0.050000        1.0080           0
    3614 PROT 234  LYS  NZ   NH3   -0.300000       14.0070           0
    3615 PROT 234  LYS  HZ1  HC     0.330000        1.0080           0
    3616 PROT 234  LYS  HZ2  HC     0.330000        1.0080           0
    3617 PROT 234  LYS  HZ3  HC     0.330000        1.0080           0
    3618 PROT 234  LYS  C    C      0.510000       12.0110           0
    3619 PROT 234  LYS  O    O     -0.510000       15.9990           0
    3620 PROT 235  PRO  N    N     -0.290000       14.0070           0
    3621 PROT 235  PRO  CD   CP3    0.000000       12.0110           0
    3622 PROT 235  PRO  HD1  HA2    0.090000        1.0080           0
    3623 PROT 235  PRO  HD2  HA2    0.090000        1.0080           0
    3624 PROT 235  PRO  CA   CP1    0.020000       12.0110           0
    3625 PROT 235  PRO  HA   HB1    0.090000        1.0080           0
    3626 PROT 235  PRO  CB   CP2   -0.180000       12.0110           0
    3627 PROT 235  PRO  HB1  HA2    0.090000        1.0080           0
    3628 PROT 235  PRO  HB2  HA2    0.090000        1.0080           0
    3629 PROT 235  PRO  CG   CP2   -0.180000       12.0110           0
    3630 PROT 235  PRO  HG1  HA2    0.090000        1.0080           0
    3631 PROT 235  PRO  HG2  HA2    0.090000        1.0080           0
    3632 PROT 235  PRO  C    C      0.510000       12.0110           0
    3633 PROT 235  PRO  O    O     -0.510000       15.9990           0
    3634 PROT 236  ARG  N    NH1   -0.470000       14.0070           0
    3635 PROT 236  ARG  HN   H      0.310000        1.0080           0
    3636 PROT 236  ARG  CA   CT1    0.070000       12.0110           0
    3637 PROT 236  ARG  HA   HB1    0.090000        1.0080           0
    3638 PROT 236  ARG  CB   CT2   -0.180000       12.0110           0
    3639 PROT 236  ARG  HB1  HA2    0.090000        1.0080           0
    3640 PROT 236  ARG  HB2  HA2    0.090000        1.0080           0
    3641 PROT 236  ARG  CG   CT2   -0.180000       12.0110           0
    3642 PROT 236  ARG  HG1  HA2    0.090000        1.0080           0
    3643 PROT 236  ARG  HG2  HA2    0.090000        1.0080           0
    3644 PROT 236  ARG  CD   CT2    0.200000       12.0110           0
    3645 PROT 236  ARG  HD1  HA2    0.090000        1.0080           0
    3646 PROT 236  ARG  HD2  HA2    0.090000        1.0080           0
    3647 PROT 236  ARG  NE   NC2   -0.700000       14.0070           0
    3648 PROT 236  ARG  HE   HC     0.440000        1.0080           0
    3649 PROT 236  ARG  CZ   C      0.640000       12.0110           0
    3650 PROT 236  ARG  NH1  NC2   -0.800000       14.0070           0
    3651 PROT 236  ARG  HH11 HC     0.460000        1.0080           0
    3652 PROT 236  ARG  HH12 HC     0.460000        1.0080           0
    3653 PROT 236  ARG  NH2  NC2   -0.800000       14.0070           0
    3654 PROT 236  ARG  HH21 HC     0.460000        1.0080           0
    3655 PROT 236  ARG  HH22 HC     0.460000        1.0080           0
    3656 PROT 236  ARG  C    C      0.510000       12.0110           0
    3657 PROT 236  ARG  O    O     -0.510000       15.9990           0
    3658 PROT 237  THR  N    NH1   -0.470000       14.0070           0
    3659 PROT 237  THR  HN   H      0.310000        1.0080           0
    3660 PROT 237  THR  CA   CT1    0.070000       12.0110           0
    3661 PROT 237  THR  HA   HB1    0.090000        1.0080           0
    3662 PROT 237  THR  CB   CT1    0.140000       12.0110           0
    3663 PROT 237  THR  HB   HA1    0.090000        1.0080           0
    3664 PROT 237  THR  OG1  OH1   -0.660000       15.9990           0
    3665 PROT 237  THR  HG1  H      0.430000        1.0080           0
    3666 PROT 237  THR  CG2  CT3   -0.270000       12.0110           0
    3667 PROT 237  THR  HG21 HA3    0.090000        1.0080           0
    3668 PROT 237  THR  HG22 HA3    0.090000        1.0080           0
    3669 PROT 237  THR  HG23 HA3    0.090000        1.0080           0
    3670 PROT 237  THR  C    C      0.510000       12.0110           0
    3671 PROT 237  THR  O    O     -0.510000       15.9990           0
    3672 PROT 238  ILE  N    NH1   -0.470000       14.0070           0
    3673 PROT 238  ILE  HN   H      0.310000        1.0080           0
    3674 PROT 238  ILE  CA   CT1    0.070000       12.0110           0
    3675 PROT 238  ILE  HA   HB1    0.090000        1.0080           0
    3676 PROT 238  ILE  CB   CT1   -0.090000       12.0110           0
    3677 PROT 238  ILE  HB   HA1    0.090000        1.0080           0
    3678 PROT 238  ILE  CG2  CT3   -0.270000       12.0110           0
    3679 PROT 238  ILE  HG21 HA3    0.090000        1.0080           0
    3680 PROT 238  ILE  HG22 HA3    0.090000        1.0080           0
    3681 PROT 238  ILE  HG23 HA3    0.090000        1.0080           0
    3682 PROT 238  ILE  CG1  CT2   -0.180000       12.0110           0
    3683 PROT 238  ILE  HG11 HA2    0.090000        1.0080           0
    3684 PROT 238  ILE  HG12 HA2    0.090000        1.0080           0
    3685 PROT 238  ILE  CD   CT3   -0.270000       12.0110           0
    3686 PROT 238  ILE  HD1  HA3    0.090000        1.0080           0
    3687 PROT 238  ILE  HD2  HA3    0.090000        1.0080           0
    3688 PROT 238  ILE  HD3  HA3    0.090000        1.0080           0
    3689 PROT 238  ILE  C    C      0.510000       12.0110           0
    3690 PROT 238  ILE  O    O     -0.510000       15.9990           0
    3691 PROT 239  PRO  N    N     -0.290000       14.0070           0
    3692 PROT 239  PRO  CD   CP3    0.000000       12.0110           0
    3693 PROT 239  PRO  HD1  HA2    0.090000        1.0080           0
    3694 PROT 239  PRO  HD2  HA2    0.090000        1.0080           0
    3695 PROT 239  PRO  CA   CP1    0.020000       12.0110           0
    3696 PROT 239  PRO  HA   HB1    0.090000        1.0080           0
    3697 PROT 239  PRO  CB   CP2   -0.180000       12.0110           0
    3698 PROT 239  PRO  HB1  HA2    0.090000        1.0080           0
    3699 PROT 239  PRO  HB2  HA2    0.090000        1.0080           0
    3700 PROT 239  PRO  CG   CP2   -0.180000       12.0110           0
    3701 PROT 239  PRO  HG1  HA2    0.090000        1.0080           0
    3702 PROT 239  PRO  HG2  HA2    0.090000        1.0080           0
    3703 PROT 239  PRO  C    C      0.510000       12.0110           0
    3704 PROT 239  PRO  O    O     -0.510000       15.9990           0
    3705 PROT 240  ASN  N    NH1   -0.470000       14.0070           0
    3706 PROT 240  ASN  HN   H      0.310000        1.0080           0
    3707 PROT 240  ASN  CA   CT1    0.070000       12.0110           0
    3708 PROT 240  ASN  HA   HB1    0.090000        1.0080           0
    3709 PROT 240  ASN  CB   CT2   -0.180000       12.0110           0
    3710 PROT 240  ASN  HB1  HA2    0.090000        1.0080           0
    3711 PROT 240  ASN  HB2  HA2    0.090000        1.0080           0
    3712 PROT 240  ASN  CG   CC     0.550000       12.0110           0
    3713 PROT 240  ASN  OD1  O     -0.550000       15.9990           0
    3714 PROT 240  ASN  ND2  NH2   -0.620000       14.0070           0
    3715 PROT 240  ASN  HD21 H      0.320000        1.0080           0
    3716 PROT 240  ASN  HD22 H      0.300000        1.0080           0
    3717 PROT 240  ASN  C    C      0.510000       12.0110           0
    3718 PROT 240  ASN  O    O     -0.510000       15.9990           0
    3719 PROT 241  SER  N    NH1   -0.470000       14.0070           0
    3720 PROT 241  SER  HN   H      0.310000        1.0080           0
    3721 PROT 241  SER  CA   CT1    0.070000       12.0110           0
    3722 PROT 241  SER  HA   HB1    0.090000        1.0080           0
    3723 PROT 241  SER  CB   CT2    0.050000       12.0110           0
    3724 PROT 241  SER  HB1  HA2    0.090000        1.0080           0
    3725 PROT 241  SER  HB2  HA2    0.090000        1.0080           0
    3726 PROT 241  SER  OG   OH1   -0.660000       15.9990           0
    3727 PROT 241  SER  HG1  H      0.430000        1.0080           0
    3728 PROT 241  SER  C    C      0.510000       12.0110           0
    3729 PROT 241  SER  O    O     -0.510000       15.9990           0
    3730 PROT 242  LEU  N    NH1   -0.470000       14.0070           0
    3731 PROT 242  LEU  HN   H      0.310000        1.0080           0
    3732 PROT 242  LEU  CA   CT1    0.070000       12.0110           0
    3733 PROT 242  LEU  HA   HB1    0.090000        1.0080           0
    3734 PROT 242  LEU  CB   CT2   -0.180000       12.0110           0
    3735 PROT 242  LEU  HB1  HA2    0.090000        1.0080           0
    3736 PROT 242  LEU  HB2  HA2    0.090000        1.0080           0
    3737 PROT 242  LEU  CG   CT1   -0.090000       12.0110           0
    3738 PROT 242  LEU  HG   HA1    0.090000        1.0080           0
    3739 PROT 242  LEU  CD1  CT3   -0.270000       12.0110           0
    3740 PROT 242  LEU  HD11 HA3    0.090000        1.0080           0
    3741 PROT 242  LEU  HD12 HA3    0.090000        1.0080           0
    3742 PROT 242  LEU  HD13 HA3    0.090000        1.0080           0
    3743 PROT 242  LEU  CD2  CT3   -0.270000       12.0110           0
    3744 PROT 242  LEU  HD21 HA3    0.090000        1.0080           0
    3745 PROT 242  LEU  HD22 HA3    0.090000        1.0080           0
    3746 PROT 242  LEU  HD23 HA3    0.090000        1.0080           0
    3747 PROT 242  LEU  C    C      0.510000       12.0110           0
    3748 PROT 242  LEU  O    O     -0.510000       15.9990           0
    3749 PROT 243  LEU  N    NH1   -0.470000       14.0070           0
    3750 PROT 243  LEU  HN   H      0.310000        1.0080           0
    3751 PROT 243  LEU  CA   CT1    0.070000       12.0110           0
    3752 PROT 243  LEU  HA   HB1    0.090000        1.0080           0
    3753 PROT 243  LEU  CB   CT2   -0.180000       12.0110           0
    3754 PROT 243  LEU  HB1  HA2    0.090000        1.0080           0
    3755 PROT 243  LEU  HB2  HA2    0.090000        1.0080           0
    3756 PROT 243  LEU  CG   CT1   -0.090000       12.0110           0
    3757 PROT 243  LEU  HG   HA1    0.090000        1.0080           0
    3758 PROT 243  LEU  CD1  CT3   -0.270000       12.0110           0
    3759 PROT 243  LEU  HD11 HA3    0.090000        1.0080           0
    3760 PROT 243  LEU  HD12 HA3    0.090000        1.0080           0
    3761 PROT 243  LEU  HD13 HA3    0.090000        1.0080           0
    3762 PROT 243  LEU  CD2  CT3   -0.270000       12.0110           0
    3763 PROT 243  LEU  HD21 HA3    0.090000        1.0080           0
    3764 PROT 243  LEU  HD22 HA3    0.090000        1.0080           0
    3765 PROT 243  LEU  HD23 HA3    0.090000        1.0080           0
    3766 PROT 243  LEU  C    C      0.510000       12.0110           0
    3767 PROT 243  LEU  O    O     -0.510000       15.9990           0
    3768 PROT 244  PRO  N    N     -0.290000       14.0070           0
    3769 PROT 244  PRO  CD   CP3    0.000000       12.0110           0
    3770 PROT 244  PRO  HD1  HA2    0.090000        1.0080           0
    3771 PROT 244  PRO  HD2  HA2    0.090000        1.0080           0
    3772 PROT 244  PRO  CA   CP1    0.020000       12.0110           0
    3773 PROT 244  PRO  HA   HB1    0.090000        1.0080           0
    3774 PROT 244  PRO  CB   CP2   -0.180000       12.0110           0
    3775 PROT 244  PRO  HB1  HA2    0.090000        1.0080           0
    3776 PROT 244  PRO  HB2  HA2    0.090000        1.0080           0
    3777 PROT 244  PRO  CG   CP2   -0.180000       12.0110           0
    3778 PROT 244  PRO  HG1  HA2    0.090000        1.0080           0
    3779 PROT 244  PRO  HG2  HA2    0.090000        1.0080           0
    3780 PROT 244  PRO  C    C      0.510000       12.0110           0
    3781 PROT 244  PRO  O    O     -0.510000       15.9990           0
    3782 PROT 245  SER  N    NH1   -0.470000       14.0070           0
    3783 PROT 245  SER  HN   H      0.310000        1.0080           0
    3784 PROT 245  SER  CA   CT1    0.070000       12.0110           0
    3785 PROT 245  SER  HA   HB1    0.090000        1.0080           0
    3786 PROT 245  SER  CB   CT2    0.050000       12.0110           0
    3787 PROT 245  SER  HB1  HA2    0.090000        1.0080           0
    3788 PROT 245  SER  HB2  HA2    0.090000        1.0080           0
    3789 PROT 245  SER  OG   OH1   -0.660000       15.9990           0
    3790 PROT 245  SER  HG1  H      0.430000        1.0080           0
    3791 PROT 245  SER  C    C      0.510000       12.0110           0
    3792 PROT 245  SER  O    O     -0.510000       15.9990           0
    3793 PROT 246  THR  N    NH1   -0.470000       14.0070           0
    3794 PROT 246  THR  HN   H      0.310000        1.0080           0
    3795 PROT 246  THR  CA   CT1    0.070000       12.0110           0
    3796 PROT 246  THR  HA   HB1    0.090000        1.0080           0
    3797 PROT 246  THR  CB   CT1    0.140000       12.0110           0
    3798 PROT 246  THR  HB   HA1    0.090000        1.0080           0
    3799 PROT 246  THR  OG1  OH1   -0.660000       15.9990           0
    3800 PROT 246  THR  HG1  H      0.430000        1.0080           0
    3801 PROT 246  THR  CG2  CT3   -0.270000       12.0110           0
    3802 PROT 246  THR  HG21 HA3    0.090000        1.0080           0
    3803 PROT 246  THR  HG22 HA3    0.090000        1.0080           0
    3804 PROT 246  THR  HG23 HA3    0.090000        1.0080           0
    3805 PROT 246  THR  C    C      0.510000       12.0110           0
    3806 PROT 246  THR  O    O     -0.510000       15.9990           0
    3807 PROT 247  THR  N    NH1   -0.470000       14.0070           0
    3808 PROT 247  THR  HN   H      0.310000        1.0080           0
    3809 PROT 247  THR  CA   CT1    0.070000       12.0110           0
    3810 PROT 247  THR  HA   HB1    0.090000        1.0080           0
    3811 PROT 247  THR  CB   CT1    0.140000       12.0110           0
    3812 PROT 247  THR  HB   HA1    0.090000        1.0080           0
    3813 PROT 247  THR  OG1  OH1   -0.660000       15.9990           0
    3814 PROT 247  THR  HG1  H      0.430000        1.0080           0
    3815 PROT 247  THR  CG2  CT3   -0.270000       12.0110           0
    3816 PROT 247  THR  HG21 HA3    0.090000        1.0080           0
    3817 PROT 247  THR  HG22 HA3    0.090000        1.0080           0
    3818 PROT 247  THR  HG23 HA3    0.090000        1.0080           0
    3819 PROT 247  THR  C    C      0.510000       12.0110           0
    3820 PROT 247  THR  O    O     -0.510000       15.9990           0
    3821 PROT 248  GLY  N    NH1   -0.470000       14.0070           0
    3822 PROT 248  GLY  HN   H      0.310000        1.0080           0
    3823 PROT 248  GLY  CA   CT2   -0.020000       12.0110           0
    3824 PROT 248  GLY  HA1  HB2    0.090000        1.0080           0
    3825 PROT 248  GLY  HA2  HB2    0.090000        1.0080           0
    3826 PROT 248  GLY  C    C      0.510000       12.0110           0
    3827 PROT 248  GLY  O    O     -0.510000       15.9990           0
    3828 PROT 249  LEU  N    NH1   -0.470000       14.0070           0
    3829 PROT 249  LEU  HN   H      0.310000        1.0080           0
    3830 PROT 249  LEU  CA   CT1    0.070000       12.0110           0
    3831 PROT 249  LEU  HA   HB1    0.090000        1.0080           0
    3832 PROT 249  LEU  CB   CT2   -0.180000       12.0110           0
    3833 PROT 249  LEU  HB1  HA2    0.090000        1.0080           0
    3834 PROT 249  LEU  HB2  HA2    0.090000        1.0080           0
    3835 PROT 249  LEU  CG   CT1   -0.090000       12.0110           0
    3836 PROT 249  LEU  HG   HA1    0.090000        1.0080           0
    3837 PROT 249  LEU  CD1  CT3   -0.270000       12.0110           0
    3838 PROT 249  LEU  HD11 HA3    0.090000        1.0080           0
    3839 PROT 249  LEU  HD12 HA3    0.090000        1.0080           0
    3840 PROT 249  LEU  HD13 HA3    0.090000        1.0080           0
    3841 PROT 249  LEU  CD2  CT3   -0.270000       12.0110           0
    3842 PROT 249  LEU  HD21 HA3    0.090000        1.0080           0
    3843 PROT 249  LEU  HD22 HA3    0.090000        1.0080           0
    3844 PROT 249  LEU  HD23 HA3    0.090000        1.0080           0
    3845 PROT 249  LEU  C    C      0.510000       12.0110           0
    3846 PROT 249  LEU  O    O     -0.510000       15.9990           0
    3847 PROT 250  SER  N    NH1   -0.470000       14.0070           0
    3848 PROT 250  SER  HN   H      0.310000        1.0080           0
    3849 PROT 250  SER  CA   CT1    0.070000       12.0110           0
    3850 PROT 250  SER  HA   HB1    0.090000        1.0080           0
    3851 PROT 250  SER  CB   CT2    0.050000       12.0110           0
    3852 PROT 250  SER  HB1  HA2    0.090000        1.0080           0
    3853 PROT 250  SER  HB2  HA2    0.090000        1.0080           0
    3854 PROT 250  SER  OG   OH1   -0.660000       15.9990           0
    3855 PROT 250  SER  HG1  H      0.430000        1.0080           0
    3856 PROT 250  SER  C    C      0.510000       12.0110           0
    3857 PROT 250  SER  O    O     -0.510000       15.9990           0
    3858 PROT 251  PRO  N    N     -0.290000       14.0070           0
    3859 PROT 251  PRO  CD   CP3    0.000000       12.0110           0
    3860 PROT 251  PRO  HD1  HA2    0.090000        1.0080           0
    3861 PROT 251  PRO  HD2  HA2    0.090000        1.0080           0
    3862 PROT 251  PRO  CA   CP1    0.020000       12.0110           0
    3863 PROT 251  PRO  HA   HB1    0.090000        1.0080           0
    3864 PROT 251  PRO  CB   CP2   -0.180000       12.0110           0
    3865 PROT 251  PRO  HB1  HA2    0.090000        1.0080           0
    3866 PROT 251  PRO  HB2  HA2    0.090000        1.0080           0
    3867 PROT 251  PRO  CG   CP2   -0.180000       12.0110           0
    3868 PROT 251  PRO  HG1  HA2    0.090000        1.0080           0
    3869 PROT 251  PRO  HG2  HA2    0.090000        1.0080           0
    3870 PROT 251  PRO  C    C      0.510000       12.0110           0
    3871 PROT 251  PRO  O    O     -0.510000       15.9990           0
    3872 PROT 252  TYR  N    NH1   -0.470000       14.0070           0
    3873 PROT 252  TYR  HN   H      0.310000        1.0080           0
    3874 PROT 252  TYR  CA   CT1    0.070000       12.0110           0
    3875 PROT 252  TYR  HA   HB1    0.090000        1.0080           0
    3876 PROT 252  TYR  CB   CT2   -0.180000       12.0110           0
    3877 PROT 252  TYR  HB1  HA2    0.090000        1.0080           0
    3878 PROT 252  TYR  HB2  HA2    0.090000        1.0080           0
    3879 PROT 252  TYR  CG   CA     0.000000       12.0110           0
    3880 PROT 252  TYR  CD1  CA    -0.115000       12.0110           0
    3881 PROT 252  TYR  HD1  HP     0.115000        1.0080           0
    3882 PROT 252  TYR  CE1  CA    -0.115000       12.0110           0
    3883 PROT 252  TYR  HE1  HP     0.115000        1.0080           0
    3884 PROT 252  TYR  CZ   CA     0.110000       12.0110           0
    3885 PROT 252  TYR  OH   OH1   -0.540000       15.9990           0
    3886 PROT 252  TYR  HH   H      0.430000        1.0080           0
    3887 PROT 252  TYR  CD2  CA    -0.115000       12.0110           0
    3888 PROT 252  TYR  HD2  HP     0.115000        1.0080           0
    3889 PROT 252  TYR  CE2  CA    -0.115000       12.0110           0
    3890 PROT 252  TYR  HE2  HP     0.115000        1.0080           0
    3891 PROT 252  TYR  C    C      0.510000       12.0110           0
    3892 PROT 252  TYR  O    O     -0.510000       15.9990           0
    3893 PROT 253  PHE  N    NH1   -0.470000       14.0070           0
    3894 PROT 253  PHE  HN   H      0.310000        1.0080           0
    3895 PROT 253  PHE  CA   CT1    0.070000       12.0110           0
    3896 PROT 253  PHE  HA   HB1    0.090000        1.0080           0
    3897 PROT 253  PHE  CB   CT2   -0.180000       12.0110           0
    3898 PROT 253  PHE  HB1  HA2    0.090000        1.0080           0
    3899 PROT 253  PHE  HB2  HA2    0.090000        1.0080           0
    3900 PROT 253  PHE  CG   CA     0.000000       12.0110           0
    3901 PROT 253  PHE  CD1  CA    -0.115000       12.0110           0
    3902 PROT 253  PHE  HD1  HP     0.115000        1.0080           0
    3903 PROT 253  PHE  CE1  CA    -0.115000       12.0110           0
    3904 PROT 253  PHE  HE1  HP     0.115000        1.0080           0
    3905 PROT 253  PHE  CZ   CA    -0.115000       12.0110           0
    3906 PROT 253  PHE  HZ   HP     0.115000        1.0080           0
    3907 PROT 253  PHE  CD2  CA    -0.115000       12.0110           0
    3908 PROT 253  PHE  HD2  HP     0.115000        1.0080           0
    3909 PROT 253  PHE  CE2  CA    -0.115000       12.0110           0
    3910 PROT 253  PHE  HE2  HP     0.115000        1.0080           0
    3911 PROT 253  PHE  C    C      0.510000       12.0110           0
    3912 PROT 253  PHE  O    O     -0.510000       15.9990           0
    3913 PROT 254  SER  N    NH1   -0.470000       14.0070           0
    3914 PROT 254  SER  HN   H      0.310000        1.0080           0
    3915 PROT 254  SER  CA   CT1    0.070000       12.0110           0
    3916 PROT 254  SER  HA   HB1    0.090000        1.0080           0
    3917 PROT 254  SER  CB   CT2    0.050000       12.0110           0
    3918 PROT 254  SER  HB1  HA2    0.090000        1.0080           0
    3919 PROT 254  SER  HB2  HA2    0.090000        1.0080           0
    3920 PROT 254  SER  OG   OH1   -0.660000       15.9990           0
    3921 PROT 254  SER  HG1  H      0.430000        1.0080           0
    3922 PROT 254  SER  C    C      0.510000       12.0110           0
    3923 PROT 254  SER  O    O     -0.510000       15.9990           0
    3924 PROT 255  MET  N    NH1   -0.470000       14.0070           0
    3925 PROT 255  MET  HN   H      0.310000        1.0080           0
    3926 PROT 255  MET  CA   CT1    0.070000       12.0110           0
    3927 PROT 255  MET  HA   HB1    0.090000        1.0080           0
    3928 PROT 255  MET  CB   CT2   -0.180000       12.0110           0
    3929 PROT 255  MET  HB1  HA2    0.090000        1.0080           0
    3930 PROT 255  MET  HB2  HA2    0.090000        1.0080           0
    3931 PROT 255  MET  CG   CT2   -0.140000       12.0110           0
    3932 PROT 255  MET  HG1  HA2    0.090000        1.0080           0
    3933 PROT 255  MET  HG2  HA2    0.090000        1.0080           0
    3934 PROT 255  MET  SD   S     -0.090000       32.0600           0
    3935 PROT 255  MET  CE   CT3   -0.220000       12.0110           0
    3936 PROT 255  MET  HE1  HA3    0.090000        1.0080           0
    3937 PROT 255  MET  HE2  HA3    0.090000        1.0080           0
    3938 PROT 255  MET  HE3  HA3    0.090000        1.0080           0
    3939 PROT 255  MET  C    C      0.510000       12.0110           0
    3940 PROT 255  MET  O    O     -0.510000       15.9990           0
    3941 PROT 256  GLY  N    NH1   -0.470000       14.0070           0
    3942 PROT 256  GLY  HN   H      0.310000        1.0080           0
    3943 PROT 256  GLY  CA   CT2   -0.020000       12.0110           0
    3944 PROT 256  GLY  HA1  HB2    0.090000        1.0080           0
    3945 PROT 256  GLY  HA2  HB2    0.090000        1.0080           0
    3946 PROT 256  GLY  C    C      0.510000       12.0110           0
    3947 PROT 256  GLY  O    O     -0.510000       15.9990           0
    3948 PROT 257  CYS  N    NH1   -0.470000       14.0070           0
    3949 PROT 257  CYS  HN   H      0.310000        1.0080           0
    3950 PROT 257  CYS  CA   CT1    0.070000       12.0110           0
    3951 PROT 257  CYS  HA   HB1    0.090000        1.0080           0
    3952 PROT 257  CYS  CB   CT2   -0.110000       12.0110           0
    3953 PROT 257  CYS  HB1  HA2    0.090000        1.0080           0
    3954 PROT 257  CYS  HB2  HA2    0.090000        1.0080           0
    3955 PROT 257  CYS  SG   S     -0.230000       32.0600           0
    3956 PROT 257  CYS  HG1  HS     0.160000        1.0080           0
    3957 PROT 257  CYS  C    C      0.510000       12.0110           0
    3958 PROT 257  CYS  O    O     -0.510000       15.9990           0
    3959 PROT 258  LEU  N    NH1   -0.470000       14.0070           0
    3960 PROT 258  LEU  HN   H      0.310000        1.0080           0
    3961 PROT 258  LEU  CA   CT1    0.070000       12.0110           0
    3962 PROT 258  LEU  HA   HB1    0.090000        1.0080           0
    3963 PROT 258  LEU  CB   CT2   -0.180000       12.0110           0
    3964 PROT 258  LEU  HB1  HA2    0.090000        1.0080           0
    3965 PROT 258  LEU  HB2  HA2    0.090000        1.0080           0
    3966 PROT 258  LEU  CG   CT1   -0.090000       12.0110           0
    3967 PROT 258  LEU  HG   HA1    0.090000        1.0080           0
    3968 PROT 258  LEU  CD1  CT3   -0.270000       12.0110           0
    3969 PROT 258  LEU  HD11 HA3    0.090000        1.0080           0
    3970 PROT 258  LEU  HD12 HA3    0.090000        1.0080           0
    3971 PROT 258  LEU  HD13 HA3    0.090000        1.0080           0
    3972 PROT 258  LEU  CD2  CT3   -0.270000       12.0110           0
    3973 PROT 258  LEU  HD21 HA3    0.090000        1.0080           0
    3974 PROT 258  LEU  HD22 HA3    0.090000        1.0080           0
    3975 PROT 258  LEU  HD23 HA3    0.090000        1.0080           0
    3976 PROT 258  LEU  C    C      0.510000       12.0110           0
    3977 PROT 258  LEU  O    O     -0.510000       15.9990           0
    3978 PROT 259  SER  N    NH1   -0.470000       14.0070           0
    3979 PROT 259  SER  HN   H      0.310000        1.0080           0
    3980 PROT 259  SER  CA   CT1    0.070000       12.0110           0
    3981 PROT 259  SER  HA   HB1    0.090000        1.0080           0
    3982 PROT 259  SER  CB   CT2    0.050000       12.0110           0
    3983 PROT 259  SER  HB1  HA2    0.090000        1.0080           0
    3984 PROT 259  SER  HB2  HA2    0.090000        1.0080           0
    3985 PROT 259  SER  OG   OH1   -0.660000       15.9990           0
    3986 PROT 259  SER  HG1  H      0.430000        1.0080           0
    3987 PROT 259  SER  C    C      0.510000       12.0110           0
    3988 PROT 259  SER  O    O     -0.510000       15.9990           0
    3989 PROT 260  VAL  N    NH1   -0.470000       14.0070           0
    3990 PROT 260  VAL  HN   H      0.310000        1.0080           0
    3991 PROT 260  VAL  CA   CT1    0.070000       12.0110           0
    3992 PROT 260  VAL  HA   HB1    0.090000        1.0080           0
    3993 PROT 260  VAL  CB   CT1   -0.090000       12.0110           0
    3994 PROT 260  VAL  HB   HA1    0.090000        1.0080           0
    3995 PROT 260  VAL  CG1  CT3   -0.270000       12.0110           0
    3996 PROT 260  VAL  HG11 HA3    0.090000        1.0080           0
    3997 PROT 260  VAL  HG12 HA3    0.090000        1.0080           0
    3998 PROT 260  VAL  HG13 HA3    0.090000        1.0080           0
    3999 PROT 260  VAL  CG2  CT3   -0.270000       12.0110           0
    4000 PROT 260  VAL  HG21 HA3    0.090000        1.0080           0
    4001 PROT 260  VAL  HG22 HA3    0.090000        1.0080           0
    4002 PROT 260  VAL  HG23 HA3    0.090000        1.0080           0
    4003 PROT 260  VAL  C    C      0.510000       12.0110           0
    4004 PROT 260  VAL  O    O     -0.510000       15.9990           0
    4005 PROT 261  ARG  N    NH1   -0.470000       14.0070           0
    4006 PROT 261  ARG  HN   H      0.310000        1.0080           0
    4007 PROT 261  ARG  CA   CT1    0.070000       12.0110           0
    4008 PROT 261  ARG  HA   HB1    0.090000        1.0080           0
    4009 PROT 261  ARG  CB   CT2   -0.180000       12.0110           0
    4010 PROT 261  ARG  HB1  HA2    0.090000        1.0080           0
    4011 PROT 261  ARG  HB2  HA2    0.090000        1.0080           0
    4012 PROT 261  ARG  CG   CT2   -0.180000       12.0110           0
    4013 PROT 261  ARG  HG1  HA2    0.090000        1.0080           0
    4014 PROT 261  ARG  HG2  HA2    0.090000        1.0080           0
    4015 PROT 261  ARG  CD   CT2    0.200000       12.0110           0
    4016 PROT 261  ARG  HD1  HA2    0.090000        1.0080           0
    4017 PROT 261  ARG  HD2  HA2    0.090000        1.0080           0
    4018 PROT 261  ARG  NE   NC2   -0.700000       14.0070           0
    4019 PROT 261  ARG  HE   HC     0.440000        1.0080           0
    4020 PROT 261  ARG  CZ   C      0.640000       12.0110           0
    4021 PROT 261  ARG  NH1  NC2   -0.800000       14.0070           0
    4022 PROT 261  ARG  HH11 HC     0.460000        1.0080           0
    4023 PROT 261  ARG  HH12 HC     0.460000        1.0080           0
    4024 PROT 261  ARG  NH2  NC2   -0.800000       14.0070           0
    4025 PROT 261  ARG  HH21 HC     0.460000        1.0080           0
    4026 PROT 261  ARG  HH22 HC     0.460000        1.0080           0
    4027 PROT 261  ARG  C    C      0.510000       12.0110           0
    4028 PROT 261  ARG  O    O     -0.510000       15.9990           0
    4029 PROT 262  THR  N    NH1   -0.470000       14.0070           0
    4030 PROT 262  THR  HN   H      0.310000        1.0080           0
    4031 PROT 262  THR  CA   CT1    0.070000       12.0110           0
    4032 PROT 262  THR  HA   HB1    0.090000        1.0080           0
    4033 PROT 262  THR  CB   CT1    0.140000       12.0110           0
    4034 PROT 262  THR  HB   HA1    0.090000        1.0080           0
    4035 PROT 262  THR  OG1  OH1   -0.660000       15.9990           0
    4036 PROT 262  THR  HG1  H      0.430000        1.0080           0
    4037 PROT 262  THR  CG2  CT3   -0.270000       12.0110           0
    4038 PROT 262  THR  HG21 HA3    0.090000        1.0080           0
    4039 PROT 262  THR  HG22 HA3    0.090000        1.0080           0
    4040 PROT 262  THR  HG23 HA3    0.090000        1.0080           0
    4041 PROT 262  THR  C    C      0.510000       12.0110           0
    4042 PROT 262  THR  O    O     -0.510000       15.9990           0
    4043 PROT 263  PHE  N    NH1   -0.470000       14.0070           0
    4044 PROT 263  PHE  HN   H      0.310000        1.0080           0
    4045 PROT 263  PHE  CA   CT1    0.070000       12.0110           0
    4046 PROT 263  PHE  HA   HB1    0.090000        1.0080           0
    4047 PROT 263  PHE  CB   CT2   -0.180000       12.0110           0
    4048 PROT 263  PHE  HB1  HA2    0.090000        1.0080           0
    4049 PROT 263  PHE  HB2  HA2    0.090000        1.0080           0
    4050 PROT 263  PHE  CG   CA     0.000000       12.0110           0
    4051 PROT 263  PHE  CD1  CA    -0.115000       12.0110           0
    4052 PROT 263  PHE  HD1  HP     0.115000        1.0080           0
    4053 PROT 263  PHE  CE1  CA    -0.115000       12.0110           0
    4054 PROT 263  PHE  HE1  HP     0.115000        1.0080           0
    4055 PROT 263  PHE  CZ   CA    -0.115000       12.0110           0
    4056 PROT 263  PHE  HZ   HP     0.115000        1.0080           0
    4057 PROT 263  PHE  CD2  CA    -0.115000       12.0110           0
    4058 PROT 263  PHE  HD2  HP     0.115000        1.0080           0
    4059 PROT 263  PHE  CE2  CA    -0.115000       12.0110           0
    4060 PROT 263  PHE  HE2  HP     0.115000        1.0080           0
    4061 PROT 263  PHE  C    C      0.510000       12.0110           0
    4062 PROT 263  PHE  O    O     -0.510000       15.9990           0
    4063 PROT 264  PHE  N    NH1   -0.470000       14.0070           0
    4064 PROT 264  PHE  HN   H      0.310000        1.0080           0
    4065 PROT 264  PHE  CA   CT1    0.070000       12.0110           0
    4066 PROT 264  PHE  HA   HB1    0.090000        1.0080           0
    4067 PROT 264  PHE  CB   CT2   -0.180000       12.0110           0
    4068 PROT 264  PHE  HB1  HA2    0.090000        1.0080           0
    4069 PROT 264  PHE  HB2  HA2    0.090000        1.0080           0
    4070 PROT 264  PHE  CG   CA     0.000000       12.0110           0
    4071 PROT 264  PHE  CD1  CA    -0.115000       12.0110           0
    4072 PROT 264  PHE  HD1  HP     0.115000        1.0080           0
    4073 PROT 264  PHE  CE1  CA    -0.115000       12.0110           0
    4074 PROT 264  PHE  HE1  HP     0.115000        1.0080           0
    4075 PROT 264  PHE  CZ   CA    -0.115000       12.0110           0
    4076 PROT 264  PHE  HZ   HP     0.115000        1.0080           0
    4077 PROT 264  PHE  CD2  CA    -0.115000       12.0110           0
    4078 PROT 264  PHE  HD2  HP     0.115000        1.0080           0
    4079 PROT 264  PHE  CE2  CA    -0.115000       12.0110           0
    4080 PROT 264  PHE  HE2  HP     0.115000        1.0080           0
    4081 PROT 264  PHE  C    C      0.510000       12.0110           0
    4082 PROT 264  PHE  O    O     -0.510000       15.9990           0
    4083 PROT 265  TYR  N    NH1   -0.470000       14.0070           0
    4084 PROT 265  TYR  HN   H      0.310000        1.0080           0
    4085 PROT 265  TYR  CA   CT1    0.070000       12.0110           0
    4086 PROT 265  TYR  HA   HB1    0.090000        1.0080           0
    4087 PROT 265  TYR  CB   CT2   -0.180000       12.0110           0
    4088 PROT 265  TYR  HB1  HA2    0.090000        1.0080           0
    4089 PROT 265  TYR  HB2  HA2    0.090000        1.0080           0
    4090 PROT 265  TYR  CG   CA     0.000000       12.0110           0
    4091 PROT 265  TYR  CD1  CA    -0.115000       12.0110           0
    4092 PROT 265  TYR  HD1  HP     0.115000        1.0080           0
    4093 PROT 265  TYR  CE1  CA    -0.115000       12.0110           0
    4094 PROT 265  TYR  HE1  HP     0.115000        1.0080           0
    4095 PROT 265  TYR  CZ   CA     0.110000       12.0110           0
    4096 PROT 265  TYR  OH   OH1   -0.540000       15.9990           0
    4097 PROT 265  TYR  HH   H      0.430000        1.0080           0
    4098 PROT 265  TYR  CD2  CA    -0.115000       12.0110           0
    4099 PROT 265  TYR  HD2  HP     0.115000        1.0080           0
    4100 PROT 265  TYR  CE2  CA    -0.115000       12.0110           0
    4101 PROT 265  TYR  HE2  HP     0.115000        1.0080           0
    4102 PROT 265  TYR  C    C      0.510000       12.0110           0
    4103 PROT 265  TYR  O    O     -0.510000       15.9990           0
    4104 PROT 266  ARG  N    NH1   -0.470000       14.0070           0
    4105 PROT 266  ARG  HN   H      0.310000        1.0080           0
    4106 PROT 266  ARG  CA   CT1    0.070000       12.0110           0
    4107 PROT 266  ARG  HA   HB1    0.090000        1.0080           0
    4108 PROT 266  ARG  CB   CT2   -0.180000       12.0110           0
    4109 PROT 266  ARG  HB1  HA2    0.090000        1.0080           0
    4110 PROT 266  ARG  HB2  HA2    0.090000        1.0080           0
    4111 PROT 266  ARG  CG   CT2   -0.180000       12.0110           0
    4112 PROT 266  ARG  HG1  HA2    0.090000        1.0080           0
    4113 PROT 266  ARG  HG2  HA2    0.090000        1.0080           0
    4114 PROT 266  ARG  CD   CT2    0.200000       12.0110           0
    4115 PROT 266  ARG  HD1  HA2    0.090000        1.0080           0
    4116 PROT 266  ARG  HD2  HA2    0.090000        1.0080           0
    4117 PROT 266  ARG  NE   NC2   -0.700000       14.0070           0
    4118 PROT 266  ARG  HE   HC     0.440000        1.0080           0
    4119 PROT 266  ARG  CZ   C      0.640000       12.0110           0
    4120 PROT 266  ARG  NH1  NC2   -0.800000       14.0070           0
    4121 PROT 266  ARG  HH11 HC     0.460000        1.0080           0
    4122 PROT 266  ARG  HH12 HC     0.460000        1.0080           0
    4123 PROT 266  ARG  NH2  NC2   -0.800000       14.0070           0
    4124 PROT 266  ARG  HH21 HC     0.460000        1.0080           0
    4125 PROT 266  ARG  HH22 HC     0.460000        1.0080           0
    4126 PROT 266  ARG  C    C      0.510000       12.0110           0
    4127 PROT 266  ARG  O    O     -0.510000       15.9990           0
    4128 PROT 267  LEU  N    NH1   -0.470000       14.0070           0
    4129 PROT 267  LEU  HN   H      0.310000        1.0080           0
    4130 PROT 267  LEU  CA   CT1    0.070000       12.0110           0
    4131 PROT 267  LEU  HA   HB1    0.090000        1.0080           0
    4132 PROT 267  LEU  CB   CT2   -0.180000       12.0110           0
    4133 PROT 267  LEU  HB1  HA2    0.090000        1.0080           0
    4134 PROT 267  LEU  HB2  HA2    0.090000        1.0080           0
    4135 PROT 267  LEU  CG   CT1   -0.090000       12.0110           0
    4136 PROT 267  LEU  HG   HA1    0.090000        1.0080           0
    4137 PROT 267  LEU  CD1  CT3   -0.270000       12.0110           0
    4138 PROT 267  LEU  HD11 HA3    0.090000        1.0080           0
    4139 PROT 267  LEU  HD12 HA3    0.090000        1.0080           0
    4140 PROT 267  LEU  HD13 HA3    0.090000        1.0080           0
    4141 PROT 267  LEU  CD2  CT3   -0.270000       12.0110           0
    4142 PROT 267  LEU  HD21 HA3    0.090000        1.0080           0
    4143 PROT 267  LEU  HD22 HA3    0.090000        1.0080           0
    4144 PROT 267  LEU  HD23 HA3    0.090000        1.0080           0
    4145 PROT 267  LEU  C    C      0.510000       12.0110           0
    4146 PROT 267  LEU  O    O     -0.510000       15.9990           0
    4147 PROT 268  SER  N    NH1   -0.470000       14.0070           0
    4148 PROT 268  SER  HN   H      0.310000        1.0080           0
    4149 PROT 268  SER  CA   CT1    0.070000       12.0110           0
    4150 PROT 268  SER  HA   HB1    0.090000        1.0080           0
    4151 PROT 268  SER  CB   CT2    0.050000       12.0110           0
    4152 PROT 268  SER  HB1  HA2    0.090000        1.0080           0
    4153 PROT 268  SER  HB2  HA2    0.090000        1.0080           0
    4154 PROT 268  SER  OG   OH1   -0.660000       15.9990           0
    4155 PROT 268  SER  HG1  H      0.430000        1.0080           0
    4156 PROT 268  SER  C    C      0.510000       12.0110           0
    4157 PROT 268  SER  O    O     -0.510000       15.9990           0
    4158 PROT 269  ASN  N    NH1   -0.470000       14.0070           0
    4159 PROT 269  ASN  HN   H      0.310000        1.0080           0
    4160 PROT 269  ASN  CA   CT1    0.070000       12.0110           0
    4161 PROT 269  ASN  HA   HB1    0.090000        1.0080           0
    4162 PROT 269  ASN  CB   CT2   -0.180000       12.0110           0
    4163 PROT 269  ASN  HB1  HA2    0.090000        1.0080           0
    4164 PROT 269  ASN  HB2  HA2    0.090000        1.0080           0
    4165 PROT 269  ASN  CG   CC     0.550000       12.0110           0
    4166 PROT 269  ASN  OD1  O     -0.550000       15.9990           0
    4167 PROT 269  ASN  ND2  NH2   -0.620000       14.0070           0
    4168 PROT 269  ASN  HD21 H      0.320000        1.0080           0
    4169 PROT 269  ASN  HD22 H      0.300000        1.0080           0
    4170 PROT 269  ASN  C    C      0.510000       12.0110           0
    4171 PROT 269  ASN  O    O     -0.510000       15.9990           0
    4172 PROT 270  ILE  N    NH1   -0.470000       14.0070           0
    4173 PROT 270  ILE  HN   H      0.310000        1.0080           0
    4174 PROT 270  ILE  CA   CT1    0.070000       12.0110           0
    4175 PROT 270  ILE  HA   HB1    0.090000        1.0080           0
    4176 PROT 270  ILE  CB   CT1   -0.090000       12.0110           0
    4177 PROT 270  ILE  HB   HA1    0.090000        1.0080           0
    4178 PROT 270  ILE  CG2  CT3   -0.270000       12.0110           0
    4179 PROT 270  ILE  HG21 HA3    0.090000        1.0080           0
    4180 PROT 270  ILE  HG22 HA3    0.090000        1.0080           0
    4181 PROT 270  ILE  HG23 HA3    0.090000        1.0080           0
    4182 PROT 270  ILE  CG1  CT2   -0.180000       12.0110           0
    4183 PROT 270  ILE  HG11 HA2    0.090000        1.0080           0
    4184 PROT 270  ILE  HG12 HA2    0.090000        1.0080           0
    4185 PROT 270  ILE  CD   CT3   -0.270000       12.0110           0
    4186 PROT 270  ILE  HD1  HA3    0.090000        1.0080           0
    4187 PROT 270  ILE  HD2  HA3    0.090000        1.0080           0
    4188 PROT 270  ILE  HD3  HA3    0.090000        1.0080           0
    4189 PROT 270  ILE  C    C      0.510000       12.0110           0
    4190 PROT 270  ILE  O    O     -0.510000       15.9990           0
    4191 PROT 271  TYR  N    NH1   -0.470000       14.0070           0
    4192 PROT 271  TYR  HN   H      0.310000        1.0080           0
    4193 PROT 271  TYR  CA   CT1    0.070000       12.0110           0
    4194 PROT 271  TYR  HA   HB1    0.090000        1.0080           0
    4195 PROT 271  TYR  CB   CT2   -0.180000       12.0110           0
    4196 PROT 271  TYR  HB1  HA2    0.090000        1.0080           0
    4197 PROT 271  TYR  HB2  HA2    0.090000        1.0080           0
    4198 PROT 271  TYR  CG   CA     0.000000       12.0110           0
    4199 PROT 271  TYR  CD1  CA    -0.115000       12.0110           0
    4200 PROT 271  TYR  HD1  HP     0.115000        1.0080           0
    4201 PROT 271  TYR  CE1  CA    -0.115000       12.0110           0
    4202 PROT 271  TYR  HE1  HP     0.115000        1.0080           0
    4203 PROT 271  TYR  CZ   CA     0.110000       12.0110           0
    4204 PROT 271  TYR  OH   OH1   -0.540000       15.9990           0
    4205 PROT 271  TYR  HH   H      0.430000        1.0080           0
    4206 PROT 271  TYR  CD2  CA    -0.115000       12.0110           0
    4207 PROT 271  TYR  HD2  HP     0.115000        1.0080           0
    4208 PROT 271  TYR  CE2  CA    -0.115000       12.0110           0
    4209 PROT 271  TYR  HE2  HP     0.115000        1.0080           0
    4210 PROT 271  TYR  C    C      0.510000       12.0110           0
    4211 PROT 271  TYR  O    O     -0.510000       15.9990           0
    4212 PROT 272  ALA  N    NH1   -0.470000       14.0070           0
    4213 PROT 272  ALA  HN   H      0.310000        1.0080           0
    4214 PROT 272  ALA  CA   CT1    0.070000       12.0110           0
    4215 PROT 272  ALA  HA   HB1    0.090000        1.0080           0
    4216 PROT 272  ALA  CB   CT3   -0.270000       12.0110           0
    4217 PROT 272  ALA  HB1  HA3    0.090000        1.0080           0
    4218 PROT 272  ALA  HB2  HA3    0.090000        1.0080           0
    4219 PROT 272  ALA  HB3  HA3    0.090000        1.0080           0
    4220 PROT 272  ALA  C    C      0.510000       12.0110           0
    4221 PROT 272  ALA  O    O     -0.510000       15.9990           0
    4222 PROT 273  GLN  N    NH1   -0.470000       14.0070           0
    4223 PROT 273  GLN  HN   H      0.310000        1.0080           0
    4224 PROT 273  GLN  CA   CT1    0.070000       12.0110           0
    4225 PROT 273  GLN  HA   HB1    0.090000        1.0080           0
    4226 PROT 273  GLN  CB   CT2   -0.180000       12.0110           0
    4227 PROT 273  GLN  HB1  HA2    0.090000        1.0080           0
    4228 PROT 273  GLN  HB2  HA2    0.090000        1.0080           0
    4229 PROT 273  GLN  CG   CT2   -0.180000       12.0110           0
    4230 PROT 273  GLN  HG1  HA2    0.090000        1.0080           0
    4231 PROT 273  GLN  HG2  HA2    0.090000        1.0080           0
    4232 PROT 273  GLN  CD   CC     0.550000       12.0110           0
    4233 PROT 273  GLN  OE1  O     -0.550000       15.9990           0
    4234 PROT 273  GLN  NE2  NH2   -0.620000       14.0070           0
    4235 PROT 273  GLN  HE21 H      0.320000        1.0080           0
    4236 PROT 273  GLN  HE22 H      0.300000        1.0080           0
    4237 PROT 273  GLN  C    C      0.510000       12.0110           0
    4238 PROT 273  GLN  O    O     -0.510000       15.9990           0
    4239 PROT 274  ALA  N    NH1   -0.470000       14.0070           0
    4240 PROT 274  ALA  HN   H      0.310000        1.0080           0
    4241 PROT 274  ALA  CA   CT1    0.070000       12.0110           0
    4242 PROT 274  ALA  HA   HB1    0.090000        1.0080           0
    4243 PROT 274  ALA  CB   CT3   -0.270000       12.0110           0
    4244 PROT 274  ALA  HB1  HA3    0.090000        1.0080           0
    4245 PROT 274  ALA  HB2  HA3    0.090000        1.0080           0
    4246 PROT 274  ALA  HB3  HA3    0.090000        1.0080           0
    4247 PROT 274  ALA  C    C      0.510000       12.0110           0
    4248 PROT 274  ALA  O    O     -0.510000       15.9990           0
    4249 PROT 275  LYS  N    NH1   -0.470000       14.0070           0
    4250 PROT 275  LYS  HN   H      0.310000        1.0080           0
    4251 PROT 275  LYS  CA   CT1    0.070000       12.0110           0
    4252 PROT 275  LYS  HA   HB1    0.090000        1.0080           0
    4253 PROT 275  LYS  CB   CT2   -0.180000       12.0110           0
    4254 PROT 275  LYS  HB1  HA2    0.090000        1.0080           0
    4255 PROT 275  LYS  HB2  HA2    0.090000        1.0080           0
    4256 PROT 275  LYS  CG   CT2   -0.180000       12.0110           0
    4257 PROT 275  LYS  HG1  HA2    0.090000        1.0080           0
    4258 PROT 275  LYS  HG2  HA2    0.090000        1.0080           0
    4259 PROT 275  LYS  CD   CT2   -0.180000       12.0110           0
    4260 PROT 275  LYS  HD1  HA2    0.090000        1.0080           0
    4261 PROT 275  LYS  HD2  HA2    0.090000        1.0080           0
    4262 PROT 275  LYS  CE   CT2    0.210000       12.0110           0
    4263 PROT 275  LYS  HE1  HA2    0.050000        1.0080           0
    4264 PROT 275  LYS  HE2  HA2    0.050000        1.0080           0
    4265 PROT 275  LYS  NZ   NH3   -0.300000       14.0070           0
    4266 PROT 275  LYS  HZ1  HC     0.330000        1.0080           0
    4267 PROT 275  LYS  HZ2  HC     0.330000        1.0080           0
    4268 PROT 275  LYS  HZ3  HC     0.330000        1.0080           0
    4269 PROT 275  LYS  C    C      0.510000       12.0110           0
    4270 PROT 275  LYS  O    O     -0.510000       15.9990           0
    4271 PROT 276  HSD  N    NH1   -0.470000       14.0070           0
    4272 PROT 276  HSD  HN   H      0.310000        1.0080           0
    4273 PROT 276  HSD  CA   CT1    0.070000       12.0110           0
    4274 PROT 276  HSD  HA   HB1    0.090000        1.0080           0
    4275 PROT 276  HSD  CB   CT2   -0.090000       12.0110           0
    4276 PROT 276  HSD  HB1  HA2    0.090000        1.0080           0
    4277 PROT 276  HSD  HB2  HA2    0.090000        1.0080           0
    4278 PROT 276  HSD  ND1  NR1   -0.360000       14.0070           0
    4279 PROT 276  HSD  HD1  H      0.320000        1.0080           0
    4280 PROT 276  HSD  CG   CPH1  -0.050000       12.0110           0
    4281 PROT 276  HSD  CE1  CPH2   0.250000       12.0110           0
    4282 PROT 276  HSD  HE1  HR1    0.130000        1.0080           0
    4283 PROT 276  HSD  NE2  NR2   -0.700000       14.0070           0
    4284 PROT 276  HSD  CD2  CPH1   0.220000       12.0110           0
    4285 PROT 276  HSD  HD2  HR3    0.100000        1.0080           0
    4286 PROT 276  HSD  C    C      0.510000       12.0110           0
    4287 PROT 276  HSD  O    O     -0.510000       15.9990           0
    4288 PROT 277  HSD  N    NH1   -0.470000       14.0070           0
    4289 PROT 277  HSD  HN   H      0.310000        1.0080           0
    4290 PROT 277  HSD  CA   CT1    0.070000       12.0110           0
    4291 PROT 277  HSD  HA   HB1    0.090000        1.0080           0
    4292 PROT 277  HSD  CB   CT2   -0.090000       12.0110           0
    4293 PROT 277  HSD  HB1  HA2    0.090000        1.0080           0
    4294 PROT 277  HSD  HB2  HA2    0.090000        1.0080           0
    4295 PROT 277  HSD  ND1  NR1   -0.360000       14.0070           0
    4296 PROT 277  HSD  HD1  H      0.320000        1.0080           0
    4297 PROT 277  HSD  CG   CPH1  -0.050000       12.0110           0
    4298 PROT 277  HSD  CE1  CPH2   0.250000       12.0110           0
    4299 PROT 277  HSD  HE1  HR1    0.130000        1.0080           0
    4300 PROT 277  HSD  NE2  NR2   -0.700000       14.0070           0
    4301 PROT 277  HSD  CD2  CPH1   0.220000       12.0110           0
    4302 PROT 277  HSD  HD2  HR3    0.100000        1.0080           0
    4303 PROT 277  HSD  C    C      0.510000       12.0110           0
    4304 PROT 277  HSD  O    O     -0.510000       15.9990           0
    4305 PROT 278  SER  N    NH1   -0.470000       14.0070           0
    4306 PROT 278  SER  HN   H      0.310000        1.0080           0
    4307 PROT 278  SER  CA   CT1    0.070000       12.0110           0
    4308 PROT 278  SER  HA   HB1    0.090000        1.0080           0
    4309 PROT 278  SER  CB   CT2    0.050000       12.0110           0
    4310 PROT 278  SER  HB1  HA2    0.090000        1.0080           0
    4311 PROT 278  SER  HB2  HA2    0.090000        1.0080           0
    4312 PROT 278  SER  OG   OH1   -0.660000       15.9990           0
    4313 PROT 278  SER  HG1  H      0.430000        1.0080           0
    4314 PROT 278  SER  C    C      0.510000       12.0110           0
    4315 PROT 278  SER  O    O     -0.510000       15.9990           0
    4316 PROT 279  LEU  N    NH1   -0.470000       14.0070           0
    4317 PROT 279  LEU  HN   H      0.310000        1.0080           0
    4318 PROT 279  LEU  CA   CT1    0.070000       12.0110           0
    4319 PROT 279  LEU  HA   HB1    0.090000        1.0080           0
    4320 PROT 279  LEU  CB   CT2   -0.180000       12.0110           0
    4321 PROT 279  LEU  HB1  HA2    0.090000        1.0080           0
    4322 PROT 279  LEU  HB2  HA2    0.090000        1.0080           0
    4323 PROT 279  LEU  CG   CT1   -0.090000       12.0110           0
    4324 PROT 279  LEU  HG   HA1    0.090000        1.0080           0
    4325 PROT 279  LEU  CD1  CT3   -0.270000       12.0110           0
    4326 PROT 279  LEU  HD11 HA3    0.090000        1.0080           0
    4327 PROT 279  LEU  HD12 HA3    0.090000        1.0080           0
    4328 PROT 279  LEU  HD13 HA3    0.090000        1.0080           0
    4329 PROT 279  LEU  CD2  CT3   -0.270000       12.0110           0
    4330 PROT 279  LEU  HD21 HA3    0.090000        1.0080           0
    4331 PROT 279  LEU  HD22 HA3    0.090000        1.0080           0
    4332 PROT 279  LEU  HD23 HA3    0.090000        1.0080           0
    4333 PROT 279  LEU  C    C      0.510000       12.0110           0
    4334 PROT 279  LEU  O    O     -0.510000       15.9990           0
    4335 PROT 280  PRO  N    N     -0.290000       14.0070           0
    4336 PROT 280  PRO  CD   CP3    0.000000       12.0110           0
    4337 PROT 280  PRO  HD1  HA2    0.090000        1.0080           0
    4338 PROT 280  PRO  HD2  HA2    0.090000        1.0080           0
    4339 PROT 280  PRO  CA   CP1    0.020000       12.0110           0
    4340 PROT 280  PRO  HA   HB1    0.090000        1.0080           0
    4341 PROT 280  PRO  CB   CP2   -0.180000       12.0110           0
    4342 PROT 280  PRO  HB1  HA2    0.090000        1.0080           0
    4343 PROT 280  PRO  HB2  HA2    0.090000        1.0080           0
    4344 PROT 280  PRO  CG   CP2   -0.180000       12.0110           0
    4345 PROT 280  PRO  HG1  HA2    0.090000        1.0080           0
    4346 PROT 280  PRO  HG2  HA2    0.090000        1.0080           0
    4347 PROT 280  PRO  C    C      0.510000       12.0110           0
    4348 PROT 280  PRO  O    O     -0.510000       15.9990           0
    4349 PROT 281  PRO  N    N     -0.290000       14.0070           0
    4350 PROT 281  PRO  CD   CP3    0.000000       12.0110           0
    4351 PROT 281  PRO  HD1  HA2    0.090000        1.0080           0
    4352 PROT 281  PRO  HD2  HA2    0.090000        1.0080           0
    4353 PROT 281  PRO  CA   CP1    0.020000       12.0110           0
    4354 PROT 281  PRO  HA   HB1    0.090000        1.0080           0
    4355 PROT 281  PRO  CB   CP2   -0.180000       12.0110           0
    4356 PROT 281  PRO  HB1  HA2    0.090000        1.0080           0
    4357 PROT 281  PRO  HB2  HA2    0.090000        1.0080           0
    4358 PROT 281  PRO  CG   CP2   -0.180000       12.0110           0
    4359 PROT 281  PRO  HG1  HA2    0.090000        1.0080           0
    4360 PROT 281  PRO  HG2  HA2    0.090000        1.0080           0
    4361 PROT 281  PRO  C    C      0.510000       12.0110           0
    4362 PROT 281  PRO  O    O     -0.510000       15.9990           0
    4363 PROT 282  VAL  N    NH1   -0.470000       14.0070           0
    4364 PROT 282  VAL  HN   H      0.310000        1.0080           0
    4365 PROT 282  VAL  CA   CT1    0.070000       12.0110           0
    4366 PROT 282  VAL  HA   HB1    0.090000        1.0080           0
    4367 PROT 282  VAL  CB   CT1   -0.090000       12.0110           0
    4368 PROT 282  VAL  HB   HA1    0.090000        1.0080           0
    4369 PROT 282  VAL  CG1  CT3   -0.270000       12.0110           0
    4370 PROT 282  VAL  HG11 HA3    0.090000        1.0080           0
    4371 PROT 282  VAL  HG12 HA3    0.090000        1.0080           0
    4372 PROT 282  VAL  HG13 HA3    0.090000        1.0080           0
    4373 PROT 282  VAL  CG2  CT3   -0.270000       12.0110           0
    4374 PROT 282  VAL  HG21 HA3    0.090000        1.0080           0
    4375 PROT 282  VAL  HG22 HA3    0.090000        1.0080           0
    4376 PROT 282  VAL  HG23 HA3    0.090000        1.0080           0
    4377 PROT 282  VAL  C    C      0.510000       12.0110           0
    4378 PROT 282  VAL  O    O     -0.510000       15.9990           0
    4379 PROT 283  SER  N    NH1   -0.470000       14.0070           0
    4380 PROT 283  SER  HN   H      0.310000        1.0080           0
    4381 PROT 283  SER  CA   CT1    0.070000       12.0110           0
    4382 PROT 283  SER  HA   HB1    0.090000        1.0080           0
    4383 PROT 283  SER  CB   CT2    0.050000       12.0110           0
    4384 PROT 283  SER  HB1  HA2    0.090000        1.0080           0
    4385 PROT 283  SER  HB2  HA2    0.090000        1.0080           0
    4386 PROT 283  SER  OG   OH1   -0.660000       15.9990           0
    4387 PROT 283  SER  HG1  H      0.430000        1.0080           0
    4388 PROT 283  SER  C    C      0.510000       12.0110           0
    4389 PROT 283  SER  O    O     -0.510000       15.9990           0
    4390 PROT 284  LEU  N    NH1   -0.470000       14.0070           0
    4391 PROT 284  LEU  HN   H      0.310000        1.0080           0
    4392 PROT 284  LEU  CA   CT1    0.070000       12.0110           0
    4393 PROT 284  LEU  HA   HB1    0.090000        1.0080           0
    4394 PROT 284  LEU  CB   CT2   -0.180000       12.0110           0
    4395 PROT 284  LEU  HB1  HA2    0.090000        1.0080           0
    4396 PROT 284  LEU  HB2  HA2    0.090000        1.0080           0
    4397 PROT 284  LEU  CG   CT1   -0.090000       12.0110           0
    4398 PROT 284  LEU  HG   HA1    0.090000        1.0080           0
    4399 PROT 284  LEU  CD1  CT3   -0.270000       12.0110           0
    4400 PROT 284  LEU  HD11 HA3    0.090000        1.0080           0
    4401 PROT 284  LEU  HD12 HA3    0.090000        1.0080           0
    4402 PROT 284  LEU  HD13 HA3    0.090000        1.0080           0
    4403 PROT 284  LEU  CD2  CT3   -0.270000       12.0110           0
    4404 PROT 284  LEU  HD21 HA3    0.090000        1.0080           0
    4405 PROT 284  LEU  HD22 HA3    0.090000        1.0080           0
    4406 PROT 284  LEU  HD23 HA3    0.090000        1.0080           0
    4407 PROT 284  LEU  C    C      0.510000       12.0110           0
    4408 PROT 284  LEU  O    O     -0.510000       15.9990           0
    4409 PROT 285  GLN  N    NH1   -0.470000       14.0070           0
    4410 PROT 285  GLN  HN   H      0.310000        1.0080           0
    4411 PROT 285  GLN  CA   CT1    0.070000       12.0110           0
    4412 PROT 285  GLN  HA   HB1    0.090000        1.0080           0
    4413 PROT 285  GLN  CB   CT2   -0.180000       12.0110           0
    4414 PROT 285  GLN  HB1  HA2    0.090000        1.0080           0
    4415 PROT 285  GLN  HB2  HA2    0.090000        1.0080           0
    4416 PROT 285  GLN  CG   CT2   -0.180000       12.0110           0
    4417 PROT 285  GLN  HG1  HA2    0.090000        1.0080           0
    4418 PROT 285  GLN  HG2  HA2    0.090000        1.0080           0
    4419 PROT 285  GLN  CD   CC     0.550000       12.0110           0
    4420 PROT 285  GLN  OE1  O     -0.550000       15.9990           0
    4421 PROT 285  GLN  NE2  NH2   -0.620000       14.0070           0
    4422 PROT 285  GLN  HE21 H      0.320000        1.0080           0
    4423 PROT 285  GLN  HE22 H      0.300000        1.0080           0
    4424 PROT 285  GLN  C    C      0.510000       12.0110           0
    4425 PROT 285  GLN  O    O     -0.510000       15.9990           0
    4426 PROT 286  GLY  N    NH1   -0.470000       14.0070           0
    4427 PROT 286  GLY  HN   H      0.310000        1.0080           0
    4428 PROT 286  GLY  CA   CT2   -0.020000       12.0110           0
    4429 PROT 286  GLY  HA1  HB2    0.090000        1.0080           0
    4430 PROT 286  GLY  HA2  HB2    0.090000        1.0080           0
    4431 PROT 286  GLY  C    C      0.510000       12.0110           0
    4432 PROT 286  GLY  O    O     -0.510000       15.9990           0
    4433 PROT 287  GLN  N    NH1   -0.470000       14.0070           0
    4434 PROT 287  GLN  HN   H      0.310000        1.0080           0
    4435 PROT 287  GLN  CA   CT1    0.070000       12.0110           0
    4436 PROT 287  GLN  HA   HB1    0.090000        1.0080           0
    4437 PROT 287  GLN  CB   CT2   -0.180000       12.0110           0
    4438 PROT 287  GLN  HB1  HA2    0.090000        1.0080           0
    4439 PROT 287  GLN  HB2  HA2    0.090000        1.0080           0
    4440 PROT 287  GLN  CG   CT2   -0.180000       12.0110           0
    4441 PROT 287  GLN  HG1  HA2    0.090000        1.0080           0
    4442 PROT 287  GLN  HG2  HA2    0.090000        1.0080           0
    4443 PROT 287  GLN  CD   CC     0.550000       12.0110           0
    4444 PROT 287  GLN  OE1  O     -0.550000       15.9990           0
    4445 PROT 287  GLN  NE2  NH2   -0.620000       14.0070           0
    4446 PROT 287  GLN  HE21 H      0.320000        1.0080           0
    4447 PROT 287  GLN  HE22 H      0.300000        1.0080           0
    4448 PROT 287  GLN  C    C      0.510000       12.0110           0
    4449 PROT 287  GLN  O    O     -0.510000       15.9990           0
    4450 PROT 288  LEU  N    NH1   -0.470000       14.0070           0
    4451 PROT 288  LEU  HN   H      0.310000        1.0080           0
    4452 PROT 288  LEU  CA   CT1    0.070000       12.0110           0
    4453 PROT 288  LEU  HA   HB1    0.090000        1.0080           0
    4454 PROT 288  LEU  CB   CT2   -0.180000       12.0110           0
    4455 PROT 288  LEU  HB1  HA2    0.090000        1.0080           0
    4456 PROT 288  LEU  HB2  HA2    0.090000        1.0080           0
    4457 PROT 288  LEU  CG   CT1   -0.090000       12.0110           0
    4458 PROT 288  LEU  HG   HA1    0.090000        1.0080           0
    4459 PROT 288  LEU  CD1  CT3   -0.270000       12.0110           0
    4460 PROT 288  LEU  HD11 HA3    0.090000        1.0080           0
    4461 PROT 288  LEU  HD12 HA3    0.090000        1.0080           0
    4462 PROT 288  LEU  HD13 HA3    0.090000        1.0080           0
    4463 PROT 288  LEU  CD2  CT3   -0.270000       12.0110           0
    4464 PROT 288  LEU  HD21 HA3    0.090000        1.0080           0
    4465 PROT 288  LEU  HD22 HA3    0.090000        1.0080           0
    4466 PROT 288  LEU  HD23 HA3    0.090000        1.0080           0
    4467 PROT 288  LEU  C    C      0.510000       12.0110           0
    4468 PROT 288  LEU  O    O     -0.510000       15.9990           0
    4469 PROT 289  LEU  N    NH1   -0.470000       14.0070           0
    4470 PROT 289  LEU  HN   H      0.310000        1.0080           0
    4471 PROT 289  LEU  CA   CT1    0.070000       12.0110           0
    4472 PROT 289  LEU  HA   HB1    0.090000        1.0080           0
    4473 PROT 289  LEU  CB   CT2   -0.180000       12.0110           0
    4474 PROT 289  LEU  HB1  HA2    0.090000        1.0080           0
    4475 PROT 289  LEU  HB2  HA2    0.090000        1.0080           0
    4476 PROT 289  LEU  CG   CT1   -0.090000       12.0110           0
    4477 PROT 289  LEU  HG   HA1    0.090000        1.0080           0
    4478 PROT 289  LEU  CD1  CT3   -0.270000       12.0110           0
    4479 PROT 289  LEU  HD11 HA3    0.090000        1.0080           0
    4480 PROT 289  LEU  HD12 HA3    0.090000        1.0080           0
    4481 PROT 289  LEU  HD13 HA3    0.090000        1.0080           0
    4482 PROT 289  LEU  CD2  CT3   -0.270000       12.0110           0
    4483 PROT 289  LEU  HD21 HA3    0.090000        1.0080           0
    4484 PROT 289  LEU  HD22 HA3    0.090000        1.0080           0
    4485 PROT 289  LEU  HD23 HA3    0.090000        1.0080           0
    4486 PROT 289  LEU  C    C      0.510000       12.0110           0
    4487 PROT 289  LEU  O    O     -0.510000       15.9990           0
    4488 PROT 290  TRP  N    NH1   -0.470000       14.0070           0
    4489 PROT 290  TRP  HN   H      0.310000        1.0080           0
    4490 PROT 290  TRP  CA   CT1    0.070000       12.0110           0
    4491 PROT 290  TRP  HA   HB1    0.090000        1.0080           0
    4492 PROT 290  TRP  CB   CT2   -0.180000       12.0110           0
    4493 PROT 290  TRP  HB1  HA2    0.090000        1.0080           0
    4494 PROT 290  TRP  HB2  HA2    0.090000        1.0080           0
    4495 PROT 290  TRP  CG   CY    -0.030000       12.0110           0
    4496 PROT 290  TRP  CD1  CA    -0.150000       12.0110           0
    4497 PROT 290  TRP  HD1  HP     0.220000        1.0080           0
    4498 PROT 290  TRP  NE1  NY    -0.510000       14.0070           0
    4499 PROT 290  TRP  HE1  H      0.370000        1.0080           0
    4500 PROT 290  TRP  CE2  CPT    0.240000       12.0110           0
    4501 PROT 290  TRP  CD2  CPT    0.110000       12.0110           0
    4502 PROT 290  TRP  CE3  CAI   -0.250000       12.0110           0
    4503 PROT 290  TRP  HE3  HP     0.170000        1.0080           0
    4504 PROT 290  TRP  CZ3  CA    -0.200000       12.0110           0
    4505 PROT 290  TRP  HZ3  HP     0.140000        1.0080           0
    4506 PROT 290  TRP  CZ2  CAI   -0.270000       12.0110           0
    4507 PROT 290  TRP  HZ2  HP     0.160000        1.0080           0
    4508 PROT 290  TRP  CH2  CA    -0.140000       12.0110           0
    4509 PROT 290  TRP  HH2  HP     0.140000        1.0080           0
    4510 PROT 290  TRP  C    C      0.510000       12.0110           0
    4511 PROT 290  TRP  O    O     -0.510000       15.9990           0
    4512 PROT 291  ARG  N    NH1   -0.470000       14.0070           0
    4513 PROT 291  ARG  HN   H      0.310000        1.0080           0
    4514 PROT 291  ARG  CA   CT1    0.070000       12.0110           0
    4515 PROT 291  ARG  HA   HB1    0.090000        1.0080           0
    4516 PROT 291  ARG  CB   CT2   -0.180000       12.0110           0
    4517 PROT 291  ARG  HB1  HA2    0.090000        1.0080           0
    4518 PROT 291  ARG  HB2  HA2    0.090000        1.0080           0
    4519 PROT 291  ARG  CG   CT2   -0.180000       12.0110           0
    4520 PROT 291  ARG  HG1  HA2    0.090000        1.0080           0
    4521 PROT 291  ARG  HG2  HA2    0.090000        1.0080           0
    4522 PROT 291  ARG  CD   CT2    0.200000       12.0110           0
    4523 PROT 291  ARG  HD1  HA2    0.090000        1.0080           0
    4524 PROT 291  ARG  HD2  HA2    0.090000        1.0080           0
    4525 PROT 291  ARG  NE   NC2   -0.700000       14.0070           0
    4526 PROT 291  ARG  HE   HC     0.440000        1.0080           0
    4527 PROT 291  ARG  CZ   C      0.640000       12.0110           0
    4528 PROT 291  ARG  NH1  NC2   -0.800000       14.0070           0
    4529 PROT 291  ARG  HH11 HC     0.460000        1.0080           0
    4530 PROT 291  ARG  HH12 HC     0.460000        1.0080           0
    4531 PROT 291  ARG  NH2  NC2   -0.800000       14.0070           0
    4532 PROT 291  ARG  HH21 HC     0.460000        1.0080           0
    4533 PROT 291  ARG  HH22 HC     0.460000        1.0080           0
    4534 PROT 291  ARG  C    C      0.510000       12.0110           0
    4535 PROT 291  ARG  O    O     -0.510000       15.9990           0
    4536 PROT 292  GLU  N    NH1   -0.470000       14.0070           0
    4537 PROT 292  GLU  HN   H      0.310000        1.0080           0
    4538 PROT 292  GLU  CA   CT1    0.070000       12.0110           0
    4539 PROT 292  GLU  HA   HB1    0.090000        1.0080           0
    4540 PROT 292  GLU  CB   CT2A  -0.180000       12.0110           0
    4541 PROT 292  GLU  HB1  HA2    0.090000        1.0080           0
    4542 PROT 292  GLU  HB2  HA2    0.090000        1.0080           0
    4543 PROT 292  GLU  CG   CT2   -0.280000       12.0110           0
    4544 PROT 292  GLU  HG1  HA2    0.090000        1.0080           0
    4545 PROT 292  GLU  HG2  HA2    0.090000        1.0080           0
    4546 PROT 292  GLU  CD   CC     0.620000       12.0110           0
    4547 PROT 292  GLU  OE1  OC    -0.760000       15.9990           0
    4548 PROT 292  GLU  OE2  OC    -0.760000       15.9990           0
    4549 PROT 292  GLU  C    C      0.510000       12.0110           0
    4550 PROT 292  GLU  O    O     -0.510000       15.9990           0
    4551 PROT 293  PHE  N    NH1   -0.470000       14.0070           0
    4552 PROT 293  PHE  HN   H      0.310000        1.0080           0
    4553 PROT 293  PHE  CA   CT1    0.070000       12.0110           0
    4554 PROT 293  PHE  HA   HB1    0.090000        1.0080           0
    4555 PROT 293  PHE  CB   CT2   -0.180000       12.0110           0
    4556 PROT 293  PHE  HB1  HA2    0.090000        1.0080           0
    4557 PROT 293  PHE  HB2  HA2    0.090000        1.0080           0
    4558 PROT 293  PHE  CG   CA     0.000000       12.0110           0
    4559 PROT 293  PHE  CD1  CA    -0.115000       12.0110           0
    4560 PROT 293  PHE  HD1  HP     0.115000        1.0080           0
    4561 PROT 293  PHE  CE1  CA    -0.115000       12.0110           0
    4562 PROT 293  PHE  HE1  HP     0.115000        1.0080           0
    4563 PROT 293  PHE  CZ   CA    -0.115000       12.0110           0
    4564 PROT 293  PHE  HZ   HP     0.115000        1.0080           0
    4565 PROT 293  PHE  CD2  CA    -0.115000       12.0110           0
    4566 PROT 293  PHE  HD2  HP     0.115000        1.0080           0
    4567 PROT 293  PHE  CE2  CA    -0.115000       12.0110           0
    4568 PROT 293  PHE  HE2  HP     0.115000        1.0080           0
    4569 PROT 293  PHE  C    C      0.510000       12.0110           0
    4570 PROT 293  PHE  O    O     -0.510000       15.9990           0
    4571 PROT 294  PHE  N    NH1   -0.470000       14.0070           0
    4572 PROT 294  PHE  HN   H      0.310000        1.0080           0
    4573 PROT 294  PHE  CA   CT1    0.070000       12.0110           0
    4574 PROT 294  PHE  HA   HB1    0.090000        1.0080           0
    4575 PROT 294  PHE  CB   CT2   -0.180000       12.0110           0
    4576 PROT 294  PHE  HB1  HA2    0.090000        1.0080           0
    4577 PROT 294  PHE  HB2  HA2    0.090000        1.0080           0
    4578 PROT 294  PHE  CG   CA     0.000000       12.0110           0
    4579 PROT 294  PHE  CD1  CA    -0.115000       12.0110           0
    4580 PROT 294  PHE  HD1  HP     0.115000        1.0080           0
    4581 PROT 294  PHE  CE1  CA    -0.115000       12.0110           0
    4582 PROT 294  PHE  HE1  HP     0.115000        1.0080           0
    4583 PROT 294  PHE  CZ   CA    -0.115000       12.0110           0
    4584 PROT 294  PHE  HZ   HP     0.115000        1.0080           0
    4585 PROT 294  PHE  CD2  CA    -0.115000       12.0110           0
    4586 PROT 294  PHE  HD2  HP     0.115000        1.0080           0
    4587 PROT 294  PHE  CE2  CA    -0.115000       12.0110           0
    4588 PROT 294  PHE  HE2  HP     0.115000        1.0080           0
    4589 PROT 294  PHE  C    C      0.510000       12.0110           0
    4590 PROT 294  PHE  O    O     -0.510000       15.9990           0
    4591 PROT 295  TYR  N    NH1   -0.470000       14.0070           0
    4592 PROT 295  TYR  HN   H      0.310000        1.0080           0
    4593 PROT 295  TYR  CA   CT1    0.070000       12.0110           0
    4594 PROT 295  TYR  HA   HB1    0.090000        1.0080           0
    4595 PROT 295  TYR  CB   CT2   -0.180000       12.0110           0
    4596 PROT 295  TYR  HB1  HA2    0.090000        1.0080           0
    4597 PROT 295  TYR  HB2  HA2    0.090000        1.0080           0
    4598 PROT 295  TYR  CG   CA     0.000000       12.0110           0
    4599 PROT 295  TYR  CD1  CA    -0.115000       12.0110           0
    4600 PROT 295  TYR  HD1  HP     0.115000        1.0080           0
    4601 PROT 295  TYR  CE1  CA    -0.115000       12.0110           0
    4602 PROT 295  TYR  HE1  HP     0.115000        1.0080           0
    4603 PROT 295  TYR  CZ   CA     0.110000       12.0110           0
    4604 PROT 295  TYR  OH   OH1   -0.540000       15.9990           0
    4605 PROT 295  TYR  HH   H      0.430000        1.0080           0
    4606 PROT 295  TYR  CD2  CA    -0.115000       12.0110           0
    4607 PROT 295  TYR  HD2  HP     0.115000        1.0080           0
    4608 PROT 295  TYR  CE2  CA    -0.115000       12.0110           0
    4609 PROT 295  TYR  HE2  HP     0.115000        1.0080           0
    4610 PROT 295  TYR  C    C      0.510000       12.0110           0
    4611 PROT 295  TYR  O    O     -0.510000       15.9990           0
    4612 PROT 296  THR  N    NH1   -0.470000       14.0070           0
    4613 PROT 296  THR  HN   H      0.310000        1.0080           0
    4614 PROT 296  THR  CA   CT1    0.070000       12.0110           0
    4615 PROT 296  THR  HA   HB1    0.090000        1.0080           0
    4616 PROT 296  THR  CB   CT1    0.140000       12.0110           0
    4617 PROT 296  THR  HB   HA1    0.090000        1.0080           0
    4618 PROT 296  THR  OG1  OH1   -0.660000       15.9990           0
    4619 PROT 296  THR  HG1  H      0.430000        1.0080           0
    4620 PROT 296  THR  CG2  CT3   -0.270000       12.0110           0
    4621 PROT 296  THR  HG21 HA3    0.090000        1.0080           0
    4622 PROT 296  THR  HG22 HA3    0.090000        1.0080           0
    4623 PROT 296  THR  HG23 HA3    0.090000        1.0080           0
    4624 PROT 296  THR  C    C      0.510000       12.0110           0
    4625 PROT 296  THR  O    O     -0.510000       15.9990           0
    4626 PROT 297  VAL  N    NH1   -0.470000       14.0070           0
    4627 PROT 297  VAL  HN   H      0.310000        1.0080           0
    4628 PROT 297  VAL  CA   CT1    0.070000       12.0110           0
    4629 PROT 297  VAL  HA   HB1    0.090000        1.0080           0
    4630 PROT 297  VAL  CB   CT1   -0.090000       12.0110           0
    4631 PROT 297  VAL  HB   HA1    0.090000        1.0080           0
    4632 PROT 297  VAL  CG1  CT3   -0.270000       12.0110           0
    4633 PROT 297  VAL  HG11 HA3    0.090000        1.0080           0
    4634 PROT 297  VAL  HG12 HA3    0.090000        1.0080           0
    4635 PROT 297  VAL  HG13 HA3    0.090000        1.0080           0
    4636 PROT 297  VAL  CG2  CT3   -0.270000       12.0110           0
    4637 PROT 297  VAL  HG21 HA3    0.090000        1.0080           0
    4638 PROT 297  VAL  HG22 HA3    0.090000        1.0080           0
    4639 PROT 297  VAL  HG23 HA3    0.090000        1.0080           0
    4640 PROT 297  VAL  C    C      0.510000       12.0110           0
    4641 PROT 297  VAL  O    O     -0.510000       15.9990           0
    4642 PROT 298  ALA  N    NH1   -0.470000       14.0070           0
    4643 PROT 298  ALA  HN   H      0.310000        1.0080           0
    4644 PROT 298  ALA  CA   CT1    0.070000       12.0110           0
    4645 PROT 298  ALA  HA   HB1    0.090000        1.0080           0
    4646 PROT 298  ALA  CB   CT3   -0.270000       12.0110           0
    4647 PROT 298  ALA  HB1  HA3    0.090000        1.0080           0
    4648 PROT 298  ALA  HB2  HA3    0.090000        1.0080           0
    4649 PROT 298  ALA  HB3  HA3    0.090000        1.0080           0
    4650 PROT 298  ALA  C    C      0.510000       12.0110           0
    4651 PROT 298  ALA  O    O     -0.510000       15.9990           0
    4652 PROT 299  SER  N    NH1   -0.470000       14.0070           0
    4653 PROT 299  SER  HN   H      0.310000        1.0080           0
    4654 PROT 299  SER  CA   CT1    0.070000       12.0110           0
    4655 PROT 299  SER  HA   HB1    0.090000        1.0080           0
    4656 PROT 299  SER  CB   CT2    0.050000       12.0110           0
    4657 PROT 299  SER  HB1  HA2    0.090000        1.0080           0
    4658 PROT 299  SER  HB2  HA2    0.090000        1.0080           0
    4659 PROT 299  SER  OG   OH1   -0.660000       15.9990           0
    4660 PROT 299  SER  HG1  H      0.430000        1.0080           0
    4661 PROT 299  SER  C    C      0.510000       12.0110           0
    4662 PROT 299  SER  O    O     -0.510000       15.9990           0
    4663 PROT 300  ALA  N    NH1   -0.470000       14.0070           0
    4664 PROT 300  ALA  HN   H      0.310000        1.0080           0
    4665 PROT 300  ALA  CA   CT1    0.070000       12.0110           0
    4666 PROT 300  ALA  HA   HB1    0.090000        1.0080           0
    4667 PROT 300  ALA  CB   CT3   -0.270000       12.0110           0
    4668 PROT 300  ALA  HB1  HA3    0.090000        1.0080           0
    4669 PROT 300  ALA  HB2  HA3    0.090000        1.0080           0
    4670 PROT 300  ALA  HB3  HA3    0.090000        1.0080           0
    4671 PROT 300  ALA  C    C      0.510000       12.0110           0
    4672 PROT 300  ALA  O    O     -0.510000       15.9990           0
    4673 PROT 301  THR  N    NH1   -0.470000       14.0070           0
    4674 PROT 301  THR  HN   H      0.310000        1.0080           0
    4675 PROT 301  THR  CA   CT1    0.070000       12.0110           0
    4676 PROT 301  THR  HA   HB1    0.090000        1.0080           0
    4677 PROT 301  THR  CB   CT1    0.140000       12.0110           0
    4678 PROT 301  THR  HB   HA1    0.090000        1.0080           0
    4679 PROT 301  THR  OG1  OH1   -0.660000       15.9990           0
    4680 PROT 301  THR  HG1  H      0.430000        1.0080           0
    4681 PROT 301  THR  CG2  CT3   -0.270000       12.0110           0
    4682 PROT 301  THR  HG21 HA3    0.090000        1.0080           0
    4683 PROT 301  THR  HG22 HA3    0.090000        1.0080           0
    4684 PROT 301  THR  HG23 HA3    0.090000        1.0080           0
    4685 PROT 301  THR  C    C      0.510000       12.0110           0
    4686 PROT 301  THR  O    O     -0.510000       15.9990           0
    4687 PROT 302  PRO  N    N     -0.290000       14.0070           0
    4688 PROT 302  PRO  CD   CP3    0.000000       12.0110           0
    4689 PROT 302  PRO  HD1  HA2    0.090000        1.0080           0
    4690 PROT 302  PRO  HD2  HA2    0.090000        1.0080           0
    4691 PROT 302  PRO  CA   CP1    0.020000       12.0110           0
    4692 PROT 302  PRO  HA   HB1    0.090000        1.0080           0
    4693 PROT 302  PRO  CB   CP2   -0.180000       12.0110           0
    4694 PROT 302  PRO  HB1  HA2    0.090000        1.0080           0
    4695 PROT 302  PRO  HB2  HA2    0.090000        1.0080           0
    4696 PROT 302  PRO  CG   CP2   -0.180000       12.0110           0
    4697 PROT 302  PRO  HG1  HA2    0.090000        1.0080           0
    4698 PROT 302  PRO  HG2  HA2    0.090000        1.0080           0
    4699 PROT 302  PRO  C    C      0.510000       12.0110           0
    4700 PROT 302  PRO  O    O     -0.510000       15.9990           0
    4701 PROT 303  ASN  N    NH1   -0.470000       14.0070           0
    4702 PROT 303  ASN  HN   H      0.310000        1.0080           0
    4703 PROT 303  ASN  CA   CT1    0.070000       12.0110           0
    4704 PROT 303  ASN  HA   HB1    0.090000        1.0080           0
    4705 PROT 303  ASN  CB   CT2   -0.180000       12.0110           0
    4706 PROT 303  ASN  HB1  HA2    0.090000        1.0080           0
    4707 PROT 303  ASN  HB2  HA2    0.090000        1.0080           0
    4708 PROT 303  ASN  CG   CC     0.550000       12.0110           0
    4709 PROT 303  ASN  OD1  O     -0.550000       15.9990           0
    4710 PROT 303  ASN  ND2  NH2   -0.620000       14.0070           0
    4711 PROT 303  ASN  HD21 H      0.320000        1.0080           0
    4712 PROT 303  ASN  HD22 H      0.300000        1.0080           0
    4713 PROT 303  ASN  C    C      0.510000       12.0110           0
    4714 PROT 303  ASN  O    O     -0.510000       15.9990           0
    4715 PROT 304  PHE  N    NH1   -0.470000       14.0070           0
    4716 PROT 304  PHE  HN   H      0.310000        1.0080           0
    4717 PROT 304  PHE  CA   CT1    0.070000       12.0110           0
    4718 PROT 304  PHE  HA   HB1    0.090000        1.0080           0
    4719 PROT 304  PHE  CB   CT2   -0.180000       12.0110           0
    4720 PROT 304  PHE  HB1  HA2    0.090000        1.0080           0
    4721 PROT 304  PHE  HB2  HA2    0.090000        1.0080           0
    4722 PROT 304  PHE  CG   CA     0.000000       12.0110           0
    4723 PROT 304  PHE  CD1  CA    -0.115000       12.0110           0
    4724 PROT 304  PHE  HD1  HP     0.115000        1.0080           0
    4725 PROT 304  PHE  CE1  CA    -0.115000       12.0110           0
    4726 PROT 304  PHE  HE1  HP     0.115000        1.0080           0
    4727 PROT 304  PHE  CZ   CA    -0.115000       12.0110           0
    4728 PROT 304  PHE  HZ   HP     0.115000        1.0080           0
    4729 PROT 304  PHE  CD2  CA    -0.115000       12.0110           0
    4730 PROT 304  PHE  HD2  HP     0.115000        1.0080           0
    4731 PROT 304  PHE  CE2  CA    -0.115000       12.0110           0
    4732 PROT 304  PHE  HE2  HP     0.115000        1.0080           0
    4733 PROT 304  PHE  C    C      0.510000       12.0110           0
    4734 PROT 304  PHE  O    O     -0.510000       15.9990           0
    4735 PROT 305  THR  N    NH1   -0.470000       14.0070           0
    4736 PROT 305  THR  HN   H      0.310000        1.0080           0
    4737 PROT 305  THR  CA   CT1    0.070000       12.0110           0
    4738 PROT 305  THR  HA   HB1    0.090000        1.0080           0
    4739 PROT 305  THR  CB   CT1    0.140000       12.0110           0
    4740 PROT 305  THR  HB   HA1    0.090000        1.0080           0
    4741 PROT 305  THR  OG1  OH1   -0.660000       15.9990           0
    4742 PROT 305  THR  HG1  H      0.430000        1.0080           0
    4743 PROT 305  THR  CG2  CT3   -0.270000       12.0110           0
    4744 PROT 305  THR  HG21 HA3    0.090000        1.0080           0
    4745 PROT 305  THR  HG22 HA3    0.090000        1.0080           0
    4746 PROT 305  THR  HG23 HA3    0.090000        1.0080           0
    4747 PROT 305  THR  C    C      0.510000       12.0110           0
    4748 PROT 305  THR  O    O     -0.510000       15.9990           0
    4749 PROT 306  GLN  N    NH1   -0.470000       14.0070           0
    4750 PROT 306  GLN  HN   H      0.310000        1.0080           0
    4751 PROT 306  GLN  CA   CT1    0.070000       12.0110           0
    4752 PROT 306  GLN  HA   HB1    0.090000        1.0080           0
    4753 PROT 306  GLN  CB   CT2   -0.180000       12.0110           0
    4754 PROT 306  GLN  HB1  HA2    0.090000        1.0080           0
    4755 PROT 306  GLN  HB2  HA2    0.090000        1.0080           0
    4756 PROT 306  GLN  CG   CT2   -0.180000       12.0110           0
    4757 PROT 306  GLN  HG1  HA2    0.090000        1.0080           0
    4758 PROT 306  GLN  HG2  HA2    0.090000        1.0080           0
    4759 PROT 306  GLN  CD   CC     0.550000       12.0110           0
    4760 PROT 306  GLN  OE1  O     -0.550000       15.9990           0
    4761 PROT 306  GLN  NE2  NH2   -0.620000       14.0070           0
    4762 PROT 306  GLN  HE21 H      0.320000        1.0080           0
    4763 PROT 306  GLN  HE22 H      0.300000        1.0080           0
    4764 PROT 306  GLN  C    C      0.510000       12.0110           0
    4765 PROT 306  GLN  O    O     -0.510000       15.9990           0
    4766 PROT 307  MET  N    NH1   -0.470000       14.0070           0
    4767 PROT 307  MET  HN   H      0.310000        1.0080           0
    4768 PROT 307  MET  CA   CT1    0.070000       12.0110           0
    4769 PROT 307  MET  HA   HB1    0.090000        1.0080           0
    4770 PROT 307  MET  CB   CT2   -0.180000       12.0110           0
    4771 PROT 307  MET  HB1  HA2    0.090000        1.0080           0
    4772 PROT 307  MET  HB2  HA2    0.090000        1.0080           0
    4773 PROT 307  MET  CG   CT2   -0.140000       12.0110           0
    4774 PROT 307  MET  HG1  HA2    0.090000        1.0080           0
    4775 PROT 307  MET  HG2  HA2    0.090000        1.0080           0
    4776 PROT 307  MET  SD   S     -0.090000       32.0600           0
    4777 PROT 307  MET  CE   CT3   -0.220000       12.0110           0
    4778 PROT 307  MET  HE1  HA3    0.090000        1.0080           0
    4779 PROT 307  MET  HE2  HA3    0.090000        1.0080           0
    4780 PROT 307  MET  HE3  HA3    0.090000        1.0080           0
    4781 PROT 307  MET  C    C      0.510000       12.0110           0
    4782 PROT 307  MET  O    O     -0.510000       15.9990           0
    4783 PROT 308  ALA  N    NH1   -0.470000       14.0070           0
    4784 PROT 308  ALA  HN   H      0.310000        1.0080           0
    4785 PROT 308  ALA  CA   CT1    0.070000       12.0110           0
    4786 PROT 308  ALA  HA   HB1    0.090000        1.0080           0
    4787 PROT 308  ALA  CB   CT3   -0.270000       12.0110           0
    4788 PROT 308  ALA  HB1  HA3    0.090000        1.0080           0
    4789 PROT 308  ALA  HB2  HA3    0.090000        1.0080           0
    4790 PROT 308  ALA  HB3  HA3    0.090000        1.0080           0
    4791 PROT 308  ALA  C    C      0.510000       12.0110           0
    4792 PROT 308  ALA  O    O     -0.510000       15.9990           0
    4793 PROT 309  GLY  N    NH1   -0.470000       14.0070           0
    4794 PROT 309  GLY  HN   H      0.310000        1.0080           0
    4795 PROT 309  GLY  CA   CT2   -0.020000       12.0110           0
    4796 PROT 309  GLY  HA1  HB2    0.090000        1.0080           0
    4797 PROT 309  GLY  HA2  HB2    0.090000        1.0080           0
    4798 PROT 309  GLY  C    C      0.510000       12.0110           0
    4799 PROT 309  GLY  O    O     -0.510000       15.9990           0
    4800 PROT 310  ASN  N    NH1   -0.470000       14.0070           0
    4801 PROT 310  ASN  HN   H      0.310000        1.0080           0
    4802 PROT 310  ASN  CA   CT1    0.070000       12.0110           0
    4803 PROT 310  ASN  HA   HB1    0.090000        1.0080           0
    4804 PROT 310  ASN  CB   CT2   -0.180000       12.0110           0
    4805 PROT 310  ASN  HB1  HA2    0.090000        1.0080           0
    4806 PROT 310  ASN  HB2  HA2    0.090000        1.0080           0
    4807 PROT 310  ASN  CG   CC     0.550000       12.0110           0
    4808 PROT 310  ASN  OD1  O     -0.550000       15.9990           0
    4809 PROT 310  ASN  ND2  NH2   -0.620000       14.0070           0
    4810 PROT 310  ASN  HD21 H      0.320000        1.0080           0
    4811 PROT 310  ASN  HD22 H      0.300000        1.0080           0
    4812 PROT 310  ASN  C    C      0.510000       12.0110           0
    4813 PROT 310  ASN  O    O     -0.510000       15.9990           0
    4814 PROT 311  PRO  N    N     -0.290000       14.0070           0
    4815 PROT 311  PRO  CD   CP3    0.000000       12.0110           0
    4816 PROT 311  PRO  HD1  HA2    0.090000        1.0080           0
    4817 PROT 311  PRO  HD2  HA2    0.090000        1.0080           0
    4818 PROT 311  PRO  CA   CP1    0.020000       12.0110           0
    4819 PROT 311  PRO  HA   HB1    0.090000        1.0080           0
    4820 PROT 311  PRO  CB   CP2   -0.180000       12.0110           0
    4821 PROT 311  PRO  HB1  HA2    0.090000        1.0080           0
    4822 PROT 311  PRO  HB2  HA2    0.090000        1.0080           0
    4823 PROT 311  PRO  CG   CP2   -0.180000       12.0110           0
    4824 PROT 311  PRO  HG1  HA2    0.090000        1.0080           0
    4825 PROT 311  PRO  HG2  HA2    0.090000        1.0080           0
    4826 PROT 311  PRO  C    C      0.510000       12.0110           0
    4827 PROT 311  PRO  O    O     -0.510000       15.9990           0
    4828 PROT 312  ILE  N    NH1   -0.470000       14.0070           0
    4829 PROT 312  ILE  HN   H      0.310000        1.0080           0
    4830 PROT 312  ILE  CA   CT1    0.070000       12.0110           0
    4831 PROT 312  ILE  HA   HB1    0.090000        1.0080           0
    4832 PROT 312  ILE  CB   CT1   -0.090000       12.0110           0
    4833 PROT 312  ILE  HB   HA1    0.090000        1.0080           0
    4834 PROT 312  ILE  CG2  CT3   -0.270000       12.0110           0
    4835 PROT 312  ILE  HG21 HA3    0.090000        1.0080           0
    4836 PROT 312  ILE  HG22 HA3    0.090000        1.0080           0
    4837 PROT 312  ILE  HG23 HA3    0.090000        1.0080           0
    4838 PROT 312  ILE  CG1  CT2   -0.180000       12.0110           0
    4839 PROT 312  ILE  HG11 HA2    0.090000        1.0080           0
    4840 PROT 312  ILE  HG12 HA2    0.090000        1.0080           0
    4841 PROT 312  ILE  CD   CT3   -0.270000       12.0110           0
    4842 PROT 312  ILE  HD1  HA3    0.090000        1.0080           0
    4843 PROT 312  ILE  HD2  HA3    0.090000        1.0080           0
    4844 PROT 312  ILE  HD3  HA3    0.090000        1.0080           0
    4845 PROT 312  ILE  C    C      0.510000       12.0110           0
    4846 PROT 312  ILE  O    O     -0.510000       15.9990           0
    4847 PROT 313  CYS  N    NH1   -0.470000       14.0070           0
    4848 PROT 313  CYS  HN   H      0.310000        1.0080           0
    4849 PROT 313  CYS  CA   CT1    0.070000       12.0110           0
    4850 PROT 313  CYS  HA   HB1    0.090000        1.0080           0
    4851 PROT 313  CYS  CB   CT2   -0.110000       12.0110           0
    4852 PROT 313  CYS  HB1  HA2    0.090000        1.0080           0
    4853 PROT 313  CYS  HB2  HA2    0.090000        1.0080           0
    4854 PROT 313  CYS  SG   S     -0.230000       32.0600           0
    4855 PROT 313  CYS  HG1  HS     0.160000        1.0080           0
    4856 PROT 313  CYS  C    C      0.510000       12.0110           0
    4857 PROT 313  CYS  O    O     -0.510000       15.9990           0
    4858 PROT 314  LEU  N    NH1   -0.470000       14.0070           0
    4859 PROT 314  LEU  HN   H      0.310000        1.0080           0
    4860 PROT 314  LEU  CA   CT1    0.070000       12.0110           0
    4861 PROT 314  LEU  HA   HB1    0.090000        1.0080           0
    4862 PROT 314  LEU  CB   CT2   -0.180000       12.0110           0
    4863 PROT 314  LEU  HB1  HA2    0.090000        1.0080           0
    4864 PROT 314  LEU  HB2  HA2    0.090000        1.0080           0
    4865 PROT 314  LEU  CG   CT1   -0.090000       12.0110           0
    4866 PROT 314  LEU  HG   HA1    0.090000        1.0080           0
    4867 PROT 314  LEU  CD1  CT3   -0.270000       12.0110           0
    4868 PROT 314  LEU  HD11 HA3    0.090000        1.0080           0
    4869 PROT 314  LEU  HD12 HA3    0.090000        1.0080           0
    4870 PROT 314  LEU  HD13 HA3    0.090000        1.0080           0
    4871 PROT 314  LEU  CD2  CT3   -0.270000       12.0110           0
    4872 PROT 314  LEU  HD21 HA3    0.090000        1.0080           0
    4873 PROT 314  LEU  HD22 HA3    0.090000        1.0080           0
    4874 PROT 314  LEU  HD23 HA3    0.090000        1.0080           0
    4875 PROT 314  LEU  C    C      0.510000       12.0110           0
    4876 PROT 314  LEU  O    O     -0.510000       15.9990           0
    4877 PROT 315  GLN  N    NH1   -0.470000       14.0070           0
    4878 PROT 315  GLN  HN   H      0.310000        1.0080           0
    4879 PROT 315  GLN  CA   CT1    0.070000       12.0110           0
    4880 PROT 315  GLN  HA   HB1    0.090000        1.0080           0
    4881 PROT 315  GLN  CB   CT2   -0.180000       12.0110           0
    4882 PROT 315  GLN  HB1  HA2    0.090000        1.0080           0
    4883 PROT 315  GLN  HB2  HA2    0.090000        1.0080           0
    4884 PROT 315  GLN  CG   CT2   -0.180000       12.0110           0
    4885 PROT 315  GLN  HG1  HA2    0.090000        1.0080           0
    4886 PROT 315  GLN  HG2  HA2    0.090000        1.0080           0
    4887 PROT 315  GLN  CD   CC     0.550000       12.0110           0
    4888 PROT 315  GLN  OE1  O     -0.550000       15.9990           0
    4889 PROT 315  GLN  NE2  NH2   -0.620000       14.0070           0
    4890 PROT 315  GLN  HE21 H      0.320000        1.0080           0
    4891 PROT 315  GLN  HE22 H      0.300000        1.0080           0
    4892 PROT 315  GLN  C    C      0.510000       12.0110           0
    4893 PROT 315  GLN  O    O     -0.510000       15.9990           0
    4894 PROT 316  ILE  N    NH1   -0.470000       14.0070           0
    4895 PROT 316  ILE  HN   H      0.310000        1.0080           0
    4896 PROT 316  ILE  CA   CT1    0.070000       12.0110           0
    4897 PROT 316  ILE  HA   HB1    0.090000        1.0080           0
    4898 PROT 316  ILE  CB   CT1   -0.090000       12.0110           0
    4899 PROT 316  ILE  HB   HA1    0.090000        1.0080           0
    4900 PROT 316  ILE  CG2  CT3   -0.270000       12.0110           0
    4901 PROT 316  ILE  HG21 HA3    0.090000        1.0080           0
    4902 PROT 316  ILE  HG22 HA3    0.090000        1.0080           0
    4903 PROT 316  ILE  HG23 HA3    0.090000        1.0080           0
    4904 PROT 316  ILE  CG1  CT2   -0.180000       12.0110           0
    4905 PROT 316  ILE  HG11 HA2    0.090000        1.0080           0
    4906 PROT 316  ILE  HG12 HA2    0.090000        1.0080           0
    4907 PROT 316  ILE  CD   CT3   -0.270000       12.0110           0
    4908 PROT 316  ILE  HD1  HA3    0.090000        1.0080           0
    4909 PROT 316  ILE  HD2  HA3    0.090000        1.0080           0
    4910 PROT 316  ILE  HD3  HA3    0.090000        1.0080           0
    4911 PROT 316  ILE  C    C      0.510000       12.0110           0
    4912 PROT 316  ILE  O    O     -0.510000       15.9990           0
    4913 PROT 317  CYS  N    NH1   -0.470000       14.0070           0
    4914 PROT 317  CYS  HN   H      0.310000        1.0080           0
    4915 PROT 317  CYS  CA   CT1    0.070000       12.0110           0
    4916 PROT 317  CYS  HA   HB1    0.090000        1.0080           0
    4917 PROT 317  CYS  CB   CT2   -0.110000       12.0110           0
    4918 PROT 317  CYS  HB1  HA2    0.090000        1.0080           0
    4919 PROT 317  CYS  HB2  HA2    0.090000        1.0080           0
    4920 PROT 317  CYS  SG   S     -0.230000       32.0600           0
    4921 PROT 317  CYS  HG1  HS     0.160000        1.0080           0
    4922 PROT 317  CYS  C    C      0.510000       12.0110           0
    4923 PROT 317  CYS  O    O     -0.510000       15.9990           0
    4924 PROT 318  TRP  N    NH1   -0.470000       14.0070           0
    4925 PROT 318  TRP  HN   H      0.310000        1.0080           0
    4926 PROT 318  TRP  CA   CT1    0.070000       12.0110           0
    4927 PROT 318  TRP  HA   HB1    0.090000        1.0080           0
    4928 PROT 318  TRP  CB   CT2   -0.180000       12.0110           0
    4929 PROT 318  TRP  HB1  HA2    0.090000        1.0080           0
    4930 PROT 318  TRP  HB2  HA2    0.090000        1.0080           0
    4931 PROT 318  TRP  CG   CY    -0.030000       12.0110           0
    4932 PROT 318  TRP  CD1  CA    -0.150000       12.0110           0
    4933 PROT 318  TRP  HD1  HP     0.220000        1.0080           0
    4934 PROT 318  TRP  NE1  NY    -0.510000       14.0070           0
    4935 PROT 318  TRP  HE1  H      0.370000        1.0080           0
    4936 PROT 318  TRP  CE2  CPT    0.240000       12.0110           0
    4937 PROT 318  TRP  CD2  CPT    0.110000       12.0110           0
    4938 PROT 318  TRP  CE3  CAI   -0.250000       12.0110           0
    4939 PROT 318  TRP  HE3  HP     0.170000        1.0080           0
    4940 PROT 318  TRP  CZ3  CA    -0.200000       12.0110           0
    4941 PROT 318  TRP  HZ3  HP     0.140000        1.0080           0
    4942 PROT 318  TRP  CZ2  CAI   -0.270000       12.0110           0
    4943 PROT 318  TRP  HZ2  HP     0.160000        1.0080           0
    4944 PROT 318  TRP  CH2  CA    -0.140000       12.0110           0
    4945 PROT 318  TRP  HH2  HP     0.140000        1.0080           0
    4946 PROT 318  TRP  C    C      0.510000       12.0110           0
    4947 PROT 318  TRP  O    O     -0.510000       15.9990           0
    4948 PROT 319  TYR  N    NH1   -0.470000       14.0070           0
    4949 PROT 319  TYR  HN   H      0.310000        1.0080           0
    4950 PROT 319  TYR  CA   CT1    0.070000       12.0110           0
    4951 PROT 319  TYR  HA   HB1    0.090000        1.0080           0
    4952 PROT 319  TYR  CB   CT2   -0.180000       12.0110           0
    4953 PROT 319  TYR  HB1  HA2    0.090000        1.0080           0
    4954 PROT 319  TYR  HB2  HA2    0.090000        1.0080           0
    4955 PROT 319  TYR  CG   CA     0.000000       12.0110           0
    4956 PROT 319  TYR  CD1  CA    -0.115000       12.0110           0
    4957 PROT 319  TYR  HD1  HP     0.115000        1.0080           0
    4958 PROT 319  TYR  CE1  CA    -0.115000       12.0110           0
    4959 PROT 319  TYR  HE1  HP     0.115000        1.0080           0
    4960 PROT 319  TYR  CZ   CA     0.110000       12.0110           0
    4961 PROT 319  TYR  OH   OH1   -0.540000       15.9990           0
    4962 PROT 319  TYR  HH   H      0.430000        1.0080           0
    4963 PROT 319  TYR  CD2  CA    -0.115000       12.0110           0
    4964 PROT 319  TYR  HD2  HP     0.115000        1.0080           0
    4965 PROT 319  TYR  CE2  CA    -0.115000       12.0110           0
    4966 PROT 319  TYR  HE2  HP     0.115000        1.0080           0
    4967 PROT 319  TYR  C    C      0.510000       12.0110           0
    4968 PROT 319  TYR  O    O     -0.510000       15.9990           0
    4969 PROT 320  LYS  N    NH1   -0.470000       14.0070           0
    4970 PROT 320  LYS  HN   H      0.310000        1.0080           0
    4971 PROT 320  LYS  CA   CT1    0.070000       12.0110           0
    4972 PROT 320  LYS  HA   HB1    0.090000        1.0080           0
    4973 PROT 320  LYS  CB   CT2   -0.180000       12.0110           0
    4974 PROT 320  LYS  HB1  HA2    0.090000        1.0080           0
    4975 PROT 320  LYS  HB2  HA2    0.090000        1.0080           0
    4976 PROT 320  LYS  CG   CT2   -0.180000       12.0110           0
    4977 PROT 320  LYS  HG1  HA2    0.090000        1.0080           0
    4978 PROT 320  LYS  HG2  HA2    0.090000        1.0080           0
    4979 PROT 320  LYS  CD   CT2   -0.180000       12.0110           0
    4980 PROT 320  LYS  HD1  HA2    0.090000        1.0080           0
    4981 PROT 320  LYS  HD2  HA2    0.090000        1.0080           0
    4982 PROT 320  LYS  CE   CT2    0.210000       12.0110           0
    4983 PROT 320  LYS  HE1  HA2    0.050000        1.0080           0
    4984 PROT 320  LYS  HE2  HA2    0.050000        1.0080           0
    4985 PROT 320  LYS  NZ   NH3   -0.300000       14.0070           0
    4986 PROT 320  LYS  HZ1  HC     0.330000        1.0080           0
    4987 PROT 320  LYS  HZ2  HC     0.330000        1.0080           0
    4988 PROT 320  LYS  HZ3  HC     0.330000        1.0080           0
    4989 PROT 320  LYS  C    C      0.510000       12.0110           0
    4990 PROT 320  LYS  O    O     -0.510000       15.9990           0
    4991 PROT 321  ASP  N    NH1   -0.470000       14.0070           0
    4992 PROT 321  ASP  HN   H      0.310000        1.0080           0
    4993 PROT 321  ASP  CA   CT1    0.070000       12.0110           0
    4994 PROT 321  ASP  HA   HB1    0.090000        1.0080           0
    4995 PROT 321  ASP  CB   CT2A  -0.280000       12.0110           0
    4996 PROT 321  ASP  HB1  HA2    0.090000        1.0080           0
    4997 PROT 321  ASP  HB2  HA2    0.090000        1.0080           0
    4998 PROT 321  ASP  CG   CC     0.620000       12.0110           0
    4999 PROT 321  ASP  OD1  OC    -0.760000       15.9990           0
    5000 PROT 321  ASP  OD2  OC    -0.760000       15.9990           0
    5001 PROT 321  ASP  C    C      0.510000       12.0110           0
    5002 PROT 321  ASP  O    O     -0.510000       15.9990           0
    5003 PROT 322  ALA  N    NH1   -0.470000       14.0070           0
    5004 PROT 322  ALA  HN   H      0.310000        1.0080           0
    5005 PROT 322  ALA  CA   CT1    0.070000       12.0110           0
    5006 PROT 322  ALA  HA   HB1    0.090000        1.0080           0
    5007 PROT 322  ALA  CB   CT3   -0.270000       12.0110           0
    5008 PROT 322  ALA  HB1  HA3    0.090000        1.0080           0
    5009 PROT 322  ALA  HB2  HA3    0.090000        1.0080           0
    5010 PROT 322  ALA  HB3  HA3    0.090000        1.0080           0
    5011 PROT 322  ALA  C    C      0.510000       12.0110           0
    5012 PROT 322  ALA  O    O     -0.510000       15.9990           0
    5013 PROT 323  GLU  N    NH1   -0.470000       14.0070           0
    5014 PROT 323  GLU  HN   H      0.310000        1.0080           0
    5015 PROT 323  GLU  CA   CT1    0.070000       12.0110           0
    5016 PROT 323  GLU  HA   HB1    0.090000        1.0080           0
    5017 PROT 323  GLU  CB   CT2A  -0.180000       12.0110           0
    5018 PROT 323  GLU  HB1  HA2    0.090000        1.0080           0
    5019 PROT 323  GLU  HB2  HA2    0.090000        1.0080           0
    5020 PROT 323  GLU  CG   CT2   -0.280000       12.0110           0
    5021 PROT 323  GLU  HG1  HA2    0.090000        1.0080           0
    5022 PROT 323  GLU  HG2  HA2    0.090000        1.0080           0
    5023 PROT 323  GLU  CD   CC     0.620000       12.0110           0
    5024 PROT 323  GLU  OE1  OC    -0.760000       15.9990           0
    5025 PROT 323  GLU  OE2  OC    -0.760000       15.9990           0
    5026 PROT 323  GLU  C    C      0.510000       12.0110           0
    5027 PROT 323  GLU  O    O     -0.510000       15.9990           0
    5028 PROT 324  ARG  N    NH1   -0.470000       14.0070           0
    5029 PROT 324  ARG  HN   H      0.310000        1.0080           0
    5030 PROT 324  ARG  CA   CT1    0.070000       12.0110           0
    5031 PROT 324  ARG  HA   HB1    0.090000        1.0080           0
    5032 PROT 324  ARG  CB   CT2   -0.180000       12.0110           0
    5033 PROT 324  ARG  HB1  HA2    0.090000        1.0080           0
    5034 PROT 324  ARG  HB2  HA2    0.090000        1.0080           0
    5035 PROT 324  ARG  CG   CT2   -0.180000       12.0110           0
    5036 PROT 324  ARG  HG1  HA2    0.090000        1.0080           0
    5037 PROT 324  ARG  HG2  HA2    0.090000        1.0080           0
    5038 PROT 324  ARG  CD   CT2    0.200000       12.0110           0
    5039 PROT 324  ARG  HD1  HA2    0.090000        1.0080           0
    5040 PROT 324  ARG  HD2  HA2    0.090000        1.0080           0
    5041 PROT 324  ARG  NE   NC2   -0.700000       14.0070           0
    5042 PROT 324  ARG  HE   HC     0.440000        1.0080           0
    5043 PROT 324  ARG  CZ   C      0.640000       12.0110           0
    5044 PROT 324  ARG  NH1  NC2   -0.800000       14.0070           0
    5045 PROT 324  ARG  HH11 HC     0.460000        1.0080           0
    5046 PROT 324  ARG  HH12 HC     0.460000        1.0080           0
    5047 PROT 324  ARG  NH2  NC2   -0.800000       14.0070           0
    5048 PROT 324  ARG  HH21 HC     0.460000        1.0080           0
    5049 PROT 324  ARG  HH22 HC     0.460000        1.0080           0
    5050 PROT 324  ARG  C    C      0.510000       12.0110           0
    5051 PROT 324  ARG  O    O     -0.510000       15.9990           0
    5052 PROT 325  LEU  N    NH1   -0.470000       14.0070           0
    5053 PROT 325  LEU  HN   H      0.310000        1.0080           0
    5054 PROT 325  LEU  CA   CT1    0.070000       12.0110           0
    5055 PROT 325  LEU  HA   HB1    0.090000        1.0080           0
    5056 PROT 325  LEU  CB   CT2   -0.180000       12.0110           0
    5057 PROT 325  LEU  HB1  HA2    0.090000        1.0080           0
    5058 PROT 325  LEU  HB2  HA2    0.090000        1.0080           0
    5059 PROT 325  LEU  CG   CT1   -0.090000       12.0110           0
    5060 PROT 325  LEU  HG   HA1    0.090000        1.0080           0
    5061 PROT 325  LEU  CD1  CT3   -0.270000       12.0110           0
    5062 PROT 325  LEU  HD11 HA3    0.090000        1.0080           0
    5063 PROT 325  LEU  HD12 HA3    0.090000        1.0080           0
    5064 PROT 325  LEU  HD13 HA3    0.090000        1.0080           0
    5065 PROT 325  LEU  CD2  CT3   -0.270000       12.0110           0
    5066 PROT 325  LEU  HD21 HA3    0.090000        1.0080           0
    5067 PROT 325  LEU  HD22 HA3    0.090000        1.0080           0
    5068 PROT 325  LEU  HD23 HA3    0.090000        1.0080           0
    5069 PROT 325  LEU  C    C      0.510000       12.0110           0
    5070 PROT 325  LEU  O    O     -0.510000       15.9990           0
    5071 PROT 326  HSD  N    NH1   -0.470000       14.0070           0
    5072 PROT 326  HSD  HN   H      0.310000        1.0080           0
    5073 PROT 326  HSD  CA   CT1    0.070000       12.0110           0
    5074 PROT 326  HSD  HA   HB1    0.090000        1.0080           0
    5075 PROT 326  HSD  CB   CT2   -0.090000       12.0110           0
    5076 PROT 326  HSD  HB1  HA2    0.090000        1.0080           0
    5077 PROT 326  HSD  HB2  HA2    0.090000        1.0080           0
    5078 PROT 326  HSD  ND1  NR1   -0.360000       14.0070           0
    5079 PROT 326  HSD  HD1  H      0.320000        1.0080           0
    5080 PROT 326  HSD  CG   CPH1  -0.050000       12.0110           0
    5081 PROT 326  HSD  CE1  CPH2   0.250000       12.0110           0
    5082 PROT 326  HSD  HE1  HR1    0.130000        1.0080           0
    5083 PROT 326  HSD  NE2  NR2   -0.700000       14.0070           0
    5084 PROT 326  HSD  CD2  CPH1   0.220000       12.0110           0
    5085 PROT 326  HSD  HD2  HR3    0.100000        1.0080           0
    5086 PROT 326  HSD  C    C      0.510000       12.0110           0
    5087 PROT 326  HSD  O    O     -0.510000       15.9990           0
    5088 PROT 327  LYS  N    NH1   -0.470000       14.0070           0
    5089 PROT 327  LYS  HN   H      0.310000        1.0080           0
    5090 PROT 327  LYS  CA   CT1    0.070000       12.0110           0
    5091 PROT 327  LYS  HA   HB1    0.090000        1.0080           0
    5092 PROT 327  LYS  CB   CT2   -0.180000       12.0110           0
    5093 PROT 327  LYS  HB1  HA2    0.090000        1.0080           0
    5094 PROT 327  LYS  HB2  HA2    0.090000        1.0080           0
    5095 PROT 327  LYS  CG   CT2   -0.180000       12.0110           0
    5096 PROT 327  LYS  HG1  HA2    0.090000        1.0080           0
    5097 PROT 327  LYS  HG2  HA2    0.090000        1.0080           0
    5098 PROT 327  LYS  CD   CT2   -0.180000       12.0110           0
    5099 PROT 327  LYS  HD1  HA2    0.090000        1.0080           0
    5100 PROT 327  LYS  HD2  HA2    0.090000        1.0080           0
    5101 PROT 327  LYS  CE   CT2    0.210000       12.0110           0
    5102 PROT 327  LYS  HE1  HA2    0.050000        1.0080           0
    5103 PROT 327  LYS  HE2  HA2    0.050000        1.0080           0
    5104 PROT 327  LYS  NZ   NH3   -0.300000       14.0070           0
    5105 PROT 327  LYS  HZ1  HC     0.330000        1.0080           0
    5106 PROT 327  LYS  HZ2  HC     0.330000        1.0080           0
    5107 PROT 327  LYS  HZ3  HC     0.330000        1.0080           0
    5108 PROT 327  LYS  C    C      0.510000       12.0110           0
    5109 PROT 327  LYS  O    O     -0.510000       15.9990           0
    5110 PROT 328  TRP  N    NH1   -0.470000       14.0070           0
    5111 PROT 328  TRP  HN   H      0.310000        1.0080           0
    5112 PROT 328  TRP  CA   CT1    0.070000       12.0110           0
    5113 PROT 328  TRP  HA   HB1    0.090000        1.0080           0
    5114 PROT 328  TRP  CB   CT2   -0.180000       12.0110           0
    5115 PROT 328  TRP  HB1  HA2    0.090000        1.0080           0
    5116 PROT 328  TRP  HB2  HA2    0.090000        1.0080           0
    5117 PROT 328  TRP  CG   CY    -0.030000       12.0110           0
    5118 PROT 328  TRP  CD1  CA    -0.150000       12.0110           0
    5119 PROT 328  TRP  HD1  HP     0.220000        1.0080           0
    5120 PROT 328  TRP  NE1  NY    -0.510000       14.0070           0
    5121 PROT 328  TRP  HE1  H      0.370000        1.0080           0
    5122 PROT 328  TRP  CE2  CPT    0.240000       12.0110           0
    5123 PROT 328  TRP  CD2  CPT    0.110000       12.0110           0
    5124 PROT 328  TRP  CE3  CAI   -0.250000       12.0110           0
    5125 PROT 328  TRP  HE3  HP     0.170000        1.0080           0
    5126 PROT 328  TRP  CZ3  CA    -0.200000       12.0110           0
    5127 PROT 328  TRP  HZ3  HP     0.140000        1.0080           0
    5128 PROT 328  TRP  CZ2  CAI   -0.270000       12.0110           0
    5129 PROT 328  TRP  HZ2  HP     0.160000        1.0080           0
    5130 PROT 328  TRP  CH2  CA    -0.140000       12.0110           0
    5131 PROT 328  TRP  HH2  HP     0.140000        1.0080           0
    5132 PROT 328  TRP  C    C      0.510000       12.0110           0
    5133 PROT 328  TRP  O    O     -0.510000       15.9990           0
    5134 PROT 329  LYS  N    NH1   -0.470000       14.0070           0
    5135 PROT 329  LYS  HN   H      0.310000        1.0080           0
    5136 PROT 329  LYS  CA   CT1    0.070000       12.0110           0
    5137 PROT 329  LYS  HA   HB1    0.090000        1.0080           0
    5138 PROT 329  LYS  CB   CT2   -0.180000       12.0110           0
    5139 PROT 329  LYS  HB1  HA2    0.090000        1.0080           0
    5140 PROT 329  LYS  HB2  HA2    0.090000        1.0080           0
    5141 PROT 329  LYS  CG   CT2   -0.180000       12.0110           0
    5142 PROT 329  LYS  HG1  HA2    0.090000        1.0080           0
    5143 PROT 329  LYS  HG2  HA2    0.090000        1.0080           0
    5144 PROT 329  LYS  CD   CT2   -0.180000       12.0110           0
    5145 PROT 329  LYS  HD1  HA2    0.090000        1.0080           0
    5146 PROT 329  LYS  HD2  HA2    0.090000        1.0080           0
    5147 PROT 329  LYS  CE   CT2    0.210000       12.0110           0
    5148 PROT 329  LYS  HE1  HA2    0.050000        1.0080           0
    5149 PROT 329  LYS  HE2  HA2    0.050000        1.0080           0
    5150 PROT 329  LYS  NZ   NH3   -0.300000       14.0070           0
    5151 PROT 329  LYS  HZ1  HC     0.330000        1.0080           0
    5152 PROT 329  LYS  HZ2  HC     0.330000        1.0080           0
    5153 PROT 329  LYS  HZ3  HC     0.330000        1.0080           0
    5154 PROT 329  LYS  C    C      0.510000       12.0110           0
    5155 PROT 329  LYS  O    O     -0.510000       15.9990           0
    5156 PROT 330  MET  N    NH1   -0.470000       14.0070           0
    5157 PROT 330  MET  HN   H      0.310000        1.0080           0
    5158 PROT 330  MET  CA   CT1    0.070000       12.0110           0
    5159 PROT 330  MET  HA   HB1    0.090000        1.0080           0
    5160 PROT 330  MET  CB   CT2   -0.180000       12.0110           0
    5161 PROT 330  MET  HB1  HA2    0.090000        1.0080           0
    5162 PROT 330  MET  HB2  HA2    0.090000        1.0080           0
    5163 PROT 330  MET  CG   CT2   -0.140000       12.0110           0
    5164 PROT 330  MET  HG1  HA2    0.090000        1.0080           0
    5165 PROT 330  MET  HG2  HA2    0.090000        1.0080           0
    5166 PROT 330  MET  SD   S     -0.090000       32.0600           0
    5167 PROT 330  MET  CE   CT3   -0.220000       12.0110           0
    5168 PROT 330  MET  HE1  HA3    0.090000        1.0080           0
    5169 PROT 330  MET  HE2  HA3    0.090000        1.0080           0
    5170 PROT 330  MET  HE3  HA3    0.090000        1.0080           0
    5171 PROT 330  MET  C    C      0.510000       12.0110           0
    5172 PROT 330  MET  O    O     -0.510000       15.9990           0
    5173 PROT 331  ALA  N    NH1   -0.470000       14.0070           0
    5174 PROT 331  ALA  HN   H      0.310000        1.0080           0
    5175 PROT 331  ALA  CA   CT1    0.070000       12.0110           0
    5176 PROT 331  ALA  HA   HB1    0.090000        1.0080           0
    5177 PROT 331  ALA  CB   CT3   -0.270000       12.0110           0
    5178 PROT 331  ALA  HB1  HA3    0.090000        1.0080           0
    5179 PROT 331  ALA  HB2  HA3    0.090000        1.0080           0
    5180 PROT 331  ALA  HB3  HA3    0.090000        1.0080           0
    5181 PROT 331  ALA  C    C      0.510000       12.0110           0
    5182 PROT 331  ALA  O    O     -0.510000       15.9990           0
    5183 PROT 332  GLN  N    NH1   -0.470000       14.0070           0
    5184 PROT 332  GLN  HN   H      0.310000        1.0080           0
    5185 PROT 332  GLN  CA   CT1    0.070000       12.0110           0
    5186 PROT 332  GLN  HA   HB1    0.090000        1.0080           0
    5187 PROT 332  GLN  CB   CT2   -0.180000       12.0110           0
    5188 PROT 332  GLN  HB1  HA2    0.090000        1.0080           0
    5189 PROT 332  GLN  HB2  HA2    0.090000        1.0080           0
    5190 PROT 332  GLN  CG   CT2   -0.180000       12.0110           0
    5191 PROT 332  GLN  HG1  HA2    0.090000        1.0080           0
    5192 PROT 332  GLN  HG2  HA2    0.090000        1.0080           0
    5193 PROT 332  GLN  CD   CC     0.550000       12.0110           0
    5194 PROT 332  GLN  OE1  O     -0.550000       15.9990           0
    5195 PROT 332  GLN  NE2  NH2   -0.620000       14.0070           0
    5196 PROT 332  GLN  HE21 H      0.320000        1.0080           0
    5197 PROT 332  GLN  HE22 H      0.300000        1.0080           0
    5198 PROT 332  GLN  C    C      0.510000       12.0110           0
    5199 PROT 332  GLN  O    O     -0.510000       15.9990           0
    5200 PROT 333  THR  N    NH1   -0.470000       14.0070           0
    5201 PROT 333  THR  HN   H      0.310000        1.0080           0
    5202 PROT 333  THR  CA   CT1    0.070000       12.0110           0
    5203 PROT 333  THR  HA   HB1    0.090000        1.0080           0
    5204 PROT 333  THR  CB   CT1    0.140000       12.0110           0
    5205 PROT 333  THR  HB   HA1    0.090000        1.0080           0
    5206 PROT 333  THR  OG1  OH1   -0.660000       15.9990           0
    5207 PROT 333  THR  HG1  H      0.430000        1.0080           0
    5208 PROT 333  THR  CG2  CT3   -0.270000       12.0110           0
    5209 PROT 333  THR  HG21 HA3    0.090000        1.0080           0
    5210 PROT 333  THR  HG22 HA3    0.090000        1.0080           0
    5211 PROT 333  THR  HG23 HA3    0.090000        1.0080           0
    5212 PROT 333  THR  C    C      0.510000       12.0110           0
    5213 PROT 333  THR  O    O     -0.510000       15.9990           0
    5214 PROT 334  GLY  N    NH1   -0.470000       14.0070           0
    5215 PROT 334  GLY  HN   H      0.310000        1.0080           0
    5216 PROT 334  GLY  CA   CT2   -0.020000       12.0110           0
    5217 PROT 334  GLY  HA1  HB2    0.090000        1.0080           0
    5218 PROT 334  GLY  HA2  HB2    0.090000        1.0080           0
    5219 PROT 334  GLY  C    C      0.510000       12.0110           0
    5220 PROT 334  GLY  O    O     -0.510000       15.9990           0
    5221 PROT 335  PHE  N    NH1   -0.470000       14.0070           0
    5222 PROT 335  PHE  HN   H      0.310000        1.0080           0
    5223 PROT 335  PHE  CA   CT1    0.070000       12.0110           0
    5224 PROT 335  PHE  HA   HB1    0.090000        1.0080           0
    5225 PROT 335  PHE  CB   CT2   -0.180000       12.0110           0
    5226 PROT 335  PHE  HB1  HA2    0.090000        1.0080           0
    5227 PROT 335  PHE  HB2  HA2    0.090000        1.0080           0
    5228 PROT 335  PHE  CG   CA     0.000000       12.0110           0
    5229 PROT 335  PHE  CD1  CA    -0.115000       12.0110           0
    5230 PROT 335  PHE  HD1  HP     0.115000        1.0080           0
    5231 PROT 335  PHE  CE1  CA    -0.115000       12.0110           0
    5232 PROT 335  PHE  HE1  HP     0.115000        1.0080           0
    5233 PROT 335  PHE  CZ   CA    -0.115000       12.0110           0
    5234 PROT 335  PHE  HZ   HP     0.115000        1.0080           0
    5235 PROT 335  PHE  CD2  CA    -0.115000       12.0110           0
    5236 PROT 335  PHE  HD2  HP     0.115000        1.0080           0
    5237 PROT 335  PHE  CE2  CA    -0.115000       12.0110           0
    5238 PROT 335  PHE  HE2  HP     0.115000        1.0080           0
    5239 PROT 335  PHE  C    C      0.510000       12.0110           0
    5240 PROT 335  PHE  O    O     -0.510000       15.9990           0
    5241 PROT 336  PRO  N    N     -0.290000       14.0070           0
    5242 PROT 336  PRO  CD   CP3    0.000000       12.0110           0
    5243 PROT 336  PRO  HD1  HA2    0.090000        1.0080           0
    5244 PROT 336  PRO  HD2  HA2    0.090000        1.0080           0
    5245 PROT 336  PRO  CA   CP1    0.020000       12.0110           0
    5246 PROT 336  PRO  HA   HB1    0.090000        1.0080           0
    5247 PROT 336  PRO  CB   CP2   -0.180000       12.0110           0
    5248 PROT 336  PRO  HB1  HA2    0.090000        1.0080           0
    5249 PROT 336  PRO  HB2  HA2    0.090000        1.0080           0
    5250 PROT 336  PRO  CG   CP2   -0.180000       12.0110           0
    5251 PROT 336  PRO  HG1  HA2    0.090000        1.0080           0
    5252 PROT 336  PRO  HG2  HA2    0.090000        1.0080           0
    5253 PROT 336  PRO  C    C      0.510000       12.0110           0
    5254 PROT 336  PRO  O    O     -0.510000       15.9990           0
    5255 PROT 337  TRP  N    NH1   -0.470000       14.0070           0
    5256 PROT 337  TRP  HN   H      0.310000        1.0080           0
    5257 PROT 337  TRP  CA   CT1    0.070000       12.0110           0
    5258 PROT 337  TRP  HA   HB1    0.090000        1.0080           0
    5259 PROT 337  TRP  CB   CT2   -0.180000       12.0110           0
    5260 PROT 337  TRP  HB1  HA2    0.090000        1.0080           0
    5261 PROT 337  TRP  HB2  HA2    0.090000        1.0080           0
    5262 PROT 337  TRP  CG   CY    -0.030000       12.0110           0
    5263 PROT 337  TRP  CD1  CA    -0.150000       12.0110           0
    5264 PROT 337  TRP  HD1  HP     0.220000        1.0080           0
    5265 PROT 337  TRP  NE1  NY    -0.510000       14.0070           0
    5266 PROT 337  TRP  HE1  H      0.370000        1.0080           0
    5267 PROT 337  TRP  CE2  CPT    0.240000       12.0110           0
    5268 PROT 337  TRP  CD2  CPT    0.110000       12.0110           0
    5269 PROT 337  TRP  CE3  CAI   -0.250000       12.0110           0
    5270 PROT 337  TRP  HE3  HP     0.170000        1.0080           0
    5271 PROT 337  TRP  CZ3  CA    -0.200000       12.0110           0
    5272 PROT 337  TRP  HZ3  HP     0.140000        1.0080           0
    5273 PROT 337  TRP  CZ2  CAI   -0.270000       12.0110           0
    5274 PROT 337  TRP  HZ2  HP     0.160000        1.0080           0
    5275 PROT 337  TRP  CH2  CA    -0.140000       12.0110           0
    5276 PROT 337  TRP  HH2  HP     0.140000        1.0080           0
    5277 PROT 337  TRP  C    C      0.510000       12.0110           0
    5278 PROT 337  TRP  O    O     -0.510000       15.9990           0
    5279 PROT 338  ILE  N    NH1   -0.470000       14.0070           0
    5280 PROT 338  ILE  HN   H      0.310000        1.0080           0
    5281 PROT 338  ILE  CA   CT1    0.070000       12.0110           0
    5282 PROT 338  ILE  HA   HB1    0.090000        1.0080           0
    5283 PROT 338  ILE  CB   CT1   -0.090000       12.0110           0
    5284 PROT 338  ILE  HB   HA1    0.090000        1.0080           0
    5285 PROT 338  ILE  CG2  CT3   -0.270000       12.0110           0
    5286 PROT 338  ILE  HG21 HA3    0.090000        1.0080           0
    5287 PROT 338  ILE  HG22 HA3    0.090000        1.0080           0
    5288 PROT 338  ILE  HG23 HA3    0.090000        1.0080           0
    5289 PROT 338  ILE  CG1  CT2   -0.180000       12.0110           0
    5290 PROT 338  ILE  HG11 HA2    0.090000        1.0080           0
    5291 PROT 338  ILE  HG12 HA2    0.090000        1.0080           0
    5292 PROT 338  ILE  CD   CT3   -0.270000       12.0110           0
    5293 PROT 338  ILE  HD1  HA3    0.090000        1.0080           0
    5294 PROT 338  ILE  HD2  HA3    0.090000        1.0080           0
    5295 PROT 338  ILE  HD3  HA3    0.090000        1.0080           0
    5296 PROT 338  ILE  C    C      0.510000       12.0110           0
    5297 PROT 338  ILE  O    O     -0.510000       15.9990           0
    5298 PROT 339  ASP  N    NH1   -0.470000       14.0070           0
    5299 PROT 339  ASP  HN   H      0.310000        1.0080           0
    5300 PROT 339  ASP  CA   CT1    0.070000       12.0110           0
    5301 PROT 339  ASP  HA   HB1    0.090000        1.0080           0
    5302 PROT 339  ASP  CB   CT2A  -0.280000       12.0110           0
    5303 PROT 339  ASP  HB1  HA2    0.090000        1.0080           0
    5304 PROT 339  ASP  HB2  HA2    0.090000        1.0080           0
    5305 PROT 339  ASP  CG   CC     0.620000       12.0110           0
    5306 PROT 339  ASP  OD1  OC    -0.760000       15.9990           0
    5307 PROT 339  ASP  OD2  OC    -0.760000       15.9990           0
    5308 PROT 339  ASP  C    C      0.510000       12.0110           0
    5309 PROT 339  ASP  O    O     -0.510000       15.9990           0
    5310 PROT 340  ALA  N    NH1   -0.470000       14.0070           0
    5311 PROT 340  ALA  HN   H      0.310000        1.0080           0
    5312 PROT 340  ALA  CA   CT1    0.070000       12.0110           0
    5313 PROT 340  ALA  HA   HB1    0.090000        1.0080           0
    5314 PROT 340  ALA  CB   CT3   -0.270000       12.0110           0
    5315 PROT 340  ALA  HB1  HA3    0.090000        1.0080           0
    5316 PROT 340  ALA  HB2  HA3    0.090000        1.0080           0
    5317 PROT 340  ALA  HB3  HA3    0.090000        1.0080           0
    5318 PROT 340  ALA  C    C      0.510000       12.0110           0
    5319 PROT 340  ALA  O    O     -0.510000       15.9990           0
    5320 PROT 341  ILE  N    NH1   -0.470000       14.0070           0
    5321 PROT 341  ILE  HN   H      0.310000        1.0080           0
    5322 PROT 341  ILE  CA   CT1    0.070000       12.0110           0
    5323 PROT 341  ILE  HA   HB1    0.090000        1.0080           0
    5324 PROT 341  ILE  CB   CT1   -0.090000       12.0110           0
    5325 PROT 341  ILE  HB   HA1    0.090000        1.0080           0
    5326 PROT 341  ILE  CG2  CT3   -0.270000       12.0110           0
    5327 PROT 341  ILE  HG21 HA3    0.090000        1.0080           0
    5328 PROT 341  ILE  HG22 HA3    0.090000        1.0080           0
    5329 PROT 341  ILE  HG23 HA3    0.090000        1.0080           0
    5330 PROT 341  ILE  CG1  CT2   -0.180000       12.0110           0
    5331 PROT 341  ILE  HG11 HA2    0.090000        1.0080           0
    5332 PROT 341  ILE  HG12 HA2    0.090000        1.0080           0
    5333 PROT 341  ILE  CD   CT3   -0.270000       12.0110           0
    5334 PROT 341  ILE  HD1  HA3    0.090000        1.0080           0
    5335 PROT 341  ILE  HD2  HA3    0.090000        1.0080           0
    5336 PROT 341  ILE  HD3  HA3    0.090000        1.0080           0
    5337 PROT 341  ILE  C    C      0.510000       12.0110           0
    5338 PROT 341  ILE  O    O     -0.510000       15.9990           0
    5339 PROT 342  MET  N    NH1   -0.470000       14.0070           0
    5340 PROT 342  MET  HN   H      0.310000        1.0080           0
    5341 PROT 342  MET  CA   CT1    0.070000       12.0110           0
    5342 PROT 342  MET  HA   HB1    0.090000        1.0080           0
    5343 PROT 342  MET  CB   CT2   -0.180000       12.0110           0
    5344 PROT 342  MET  HB1  HA2    0.090000        1.0080           0
    5345 PROT 342  MET  HB2  HA2    0.090000        1.0080           0
    5346 PROT 342  MET  CG   CT2   -0.140000       12.0110           0
    5347 PROT 342  MET  HG1  HA2    0.090000        1.0080           0
    5348 PROT 342  MET  HG2  HA2    0.090000        1.0080           0
    5349 PROT 342  MET  SD   S     -0.090000       32.0600           0
    5350 PROT 342  MET  CE   CT3   -0.220000       12.0110           0
    5351 PROT 342  MET  HE1  HA3    0.090000        1.0080           0
    5352 PROT 342  MET  HE2  HA3    0.090000        1.0080           0
    5353 PROT 342  MET  HE3  HA3    0.090000        1.0080           0
    5354 PROT 342  MET  C    C      0.510000       12.0110           0
    5355 PROT 342  MET  O    O     -0.510000       15.9990           0
    5356 PROT 343  THR  N    NH1   -0.470000       14.0070           0
    5357 PROT 343  THR  HN   H      0.310000        1.0080           0
    5358 PROT 343  THR  CA   CT1    0.070000       12.0110           0
    5359 PROT 343  THR  HA   HB1    0.090000        1.0080           0
    5360 PROT 343  THR  CB   CT1    0.140000       12.0110           0
    5361 PROT 343  THR  HB   HA1    0.090000        1.0080           0
    5362 PROT 343  THR  OG1  OH1   -0.660000       15.9990           0
    5363 PROT 343  THR  HG1  H      0.430000        1.0080           0
    5364 PROT 343  THR  CG2  CT3   -0.270000       12.0110           0
    5365 PROT 343  THR  HG21 HA3    0.090000        1.0080           0
    5366 PROT 343  THR  HG22 HA3    0.090000        1.0080           0
    5367 PROT 343  THR  HG23 HA3    0.090000        1.0080           0
    5368 PROT 343  THR  C    C      0.510000       12.0110           0
    5369 PROT 343  THR  O    O     -0.510000       15.9990           0
    5370 PROT 344  GLN  N    NH1   -0.470000       14.0070           0
    5371 PROT 344  GLN  HN   H      0.310000        1.0080           0
    5372 PROT 344  GLN  CA   CT1    0.070000       12.0110           0
    5373 PROT 344  GLN  HA   HB1    0.090000        1.0080           0
    5374 PROT 344  GLN  CB   CT2   -0.180000       12.0110           0
    5375 PROT 344  GLN  HB1  HA2    0.090000        1.0080           0
    5376 PROT 344  GLN  HB2  HA2    0.090000        1.0080           0
    5377 PROT 344  GLN  CG   CT2   -0.180000       12.0110           0
    5378 PROT 344  GLN  HG1  HA2    0.090000        1.0080           0
    5379 PROT 344  GLN  HG2  HA2    0.090000        1.0080           0
    5380 PROT 344  GLN  CD   CC     0.550000       12.0110           0
    5381 PROT 344  GLN  OE1  O     -0.550000       15.9990           0
    5382 PROT 344  GLN  NE2  NH2   -0.620000       14.0070           0
    5383 PROT 344  GLN  HE21 H      0.320000        1.0080           0
    5384 PROT 344  GLN  HE22 H      0.300000        1.0080           0
    5385 PROT 344  GLN  C    C      0.510000       12.0110           0
    5386 PROT 344  GLN  O    O     -0.510000       15.9990           0
    5387 PROT 345  LEU  N    NH1   -0.470000       14.0070           0
    5388 PROT 345  LEU  HN   H      0.310000        1.0080           0
    5389 PROT 345  LEU  CA   CT1    0.070000       12.0110           0
    5390 PROT 345  LEU  HA   HB1    0.090000        1.0080           0
    5391 PROT 345  LEU  CB   CT2   -0.180000       12.0110           0
    5392 PROT 345  LEU  HB1  HA2    0.090000        1.0080           0
    5393 PROT 345  LEU  HB2  HA2    0.090000        1.0080           0
    5394 PROT 345  LEU  CG   CT1   -0.090000       12.0110           0
    5395 PROT 345  LEU  HG   HA1    0.090000        1.0080           0
    5396 PROT 345  LEU  CD1  CT3   -0.270000       12.0110           0
    5397 PROT 345  LEU  HD11 HA3    0.090000        1.0080           0
    5398 PROT 345  LEU  HD12 HA3    0.090000        1.0080           0
    5399 PROT 345  LEU  HD13 HA3    0.090000        1.0080           0
    5400 PROT 345  LEU  CD2  CT3   -0.270000       12.0110           0
    5401 PROT 345  LEU  HD21 HA3    0.090000        1.0080           0
    5402 PROT 345  LEU  HD22 HA3    0.090000        1.0080           0
    5403 PROT 345  LEU  HD23 HA3    0.090000        1.0080           0
    5404 PROT 345  LEU  C    C      0.510000       12.0110           0
    5405 PROT 345  LEU  O    O     -0.510000       15.9990           0
    5406 PROT 346  ARG  N    NH1   -0.470000       14.0070           0
    5407 PROT 346  ARG  HN   H      0.310000        1.0080           0
    5408 PROT 346  ARG  CA   CT1    0.070000       12.0110           0
    5409 PROT 346  ARG  HA   HB1    0.090000        1.0080           0
    5410 PROT 346  ARG  CB   CT2   -0.180000       12.0110           0
    5411 PROT 346  ARG  HB1  HA2    0.090000        1.0080           0
    5412 PROT 346  ARG  HB2  HA2    0.090000        1.0080           0
    5413 PROT 346  ARG  CG   CT2   -0.180000       12.0110           0
    5414 PROT 346  ARG  HG1  HA2    0.090000        1.0080           0
    5415 PROT 346  ARG  HG2  HA2    0.090000        1.0080           0
    5416 PROT 346  ARG  CD   CT2    0.200000       12.0110           0
    5417 PROT 346  ARG  HD1  HA2    0.090000        1.0080           0
    5418 PROT 346  ARG  HD2  HA2    0.090000        1.0080           0
    5419 PROT 346  ARG  NE   NC2   -0.700000       14.0070           0
    5420 PROT 346  ARG  HE   HC     0.440000        1.0080           0
    5421 PROT 346  ARG  CZ   C      0.640000       12.0110           0
    5422 PROT 346  ARG  NH1  NC2   -0.800000       14.0070           0
    5423 PROT 346  ARG  HH11 HC     0.460000        1.0080           0
    5424 PROT 346  ARG  HH12 HC     0.460000        1.0080           0
    5425 PROT 346  ARG  NH2  NC2   -0.800000       14.0070           0
    5426 PROT 346  ARG  HH21 HC     0.460000        1.0080           0
    5427 PROT 346  ARG  HH22 HC     0.460000        1.0080           0
    5428 PROT 346  ARG  C    C      0.510000       12.0110           0
    5429 PROT 346  ARG  O    O     -0.510000       15.9990           0
    5430 PROT 347  GLN  N    NH1   -0.470000       14.0070           0
    5431 PROT 347  GLN  HN   H      0.310000        1.0080           0
    5432 PROT 347  GLN  CA   CT1    0.070000       12.0110           0
    5433 PROT 347  GLN  HA   HB1    0.090000        1.0080           0
    5434 PROT 347  GLN  CB   CT2   -0.180000       12.0110           0
    5435 PROT 347  GLN  HB1  HA2    0.090000        1.0080           0
    5436 PROT 347  GLN  HB2  HA2    0.090000        1.0080           0
    5437 PROT 347  GLN  CG   CT2   -0.180000       12.0110           0
    5438 PROT 347  GLN  HG1  HA2    0.090000        1.0080           0
    5439 PROT 347  GLN  HG2  HA2    0.090000        1.0080           0
    5440 PROT 347  GLN  CD   CC     0.550000       12.0110           0
    5441 PROT 347  GLN  OE1  O     -0.550000       15.9990           0
    5442 PROT 347  GLN  NE2  NH2   -0.620000       14.0070           0
    5443 PROT 347  GLN  HE21 H      0.320000        1.0080           0
    5444 PROT 347  GLN  HE22 H      0.300000        1.0080           0
    5445 PROT 347  GLN  C    C      0.510000       12.0110           0
    5446 PROT 347  GLN  O    O     -0.510000       15.9990           0
    5447 PROT 348  GLU  N    NH1   -0.470000       14.0070           0
    5448 PROT 348  GLU  HN   H      0.310000        1.0080           0
    5449 PROT 348  GLU  CA   CT1    0.070000       12.0110           0
    5450 PROT 348  GLU  HA   HB1    0.090000        1.0080           0
    5451 PROT 348  GLU  CB   CT2A  -0.180000       12.0110           0
    5452 PROT 348  GLU  HB1  HA2    0.090000        1.0080           0
    5453 PROT 348  GLU  HB2  HA2    0.090000        1.0080           0
    5454 PROT 348  GLU  CG   CT2   -0.280000       12.0110           0
    5455 PROT 348  GLU  HG1  HA2    0.090000        1.0080           0
    5456 PROT 348  GLU  HG2  HA2    0.090000        1.0080           0
    5457 PROT 348  GLU  CD   CC     0.620000       12.0110           0
    5458 PROT 348  GLU  OE1  OC    -0.760000       15.9990           0
    5459 PROT 348  GLU  OE2  OC    -0.760000       15.9990           0
    5460 PROT 348  GLU  C    C      0.510000       12.0110           0
    5461 PROT 348  GLU  O    O     -0.510000       15.9990           0
    5462 PROT 349  GLY  N    NH1   -0.470000       14.0070           0
    5463 PROT 349  GLY  HN   H      0.310000        1.0080           0
    5464 PROT 349  GLY  CA   CT2   -0.020000       12.0110           0
    5465 PROT 349  GLY  HA1  HB2    0.090000        1.0080           0
    5466 PROT 349  GLY  HA2  HB2    0.090000        1.0080           0
    5467 PROT 349  GLY  C    C      0.510000       12.0110           0
    5468 PROT 349  GLY  O    O     -0.510000       15.9990           0
    5469 PROT 350  TRP  N    NH1   -0.470000       14.0070           0
    5470 PROT 350  TRP  HN   H      0.310000        1.0080           0
    5471 PROT 350  TRP  CA   CT1    0.070000       12.0110           0
    5472 PROT 350  TRP  HA   HB1    0.090000        1.0080           0
    5473 PROT 350  TRP  CB   CT2   -0.180000       12.0110           0
    5474 PROT 350  TRP  HB1  HA2    0.090000        1.0080           0
    5475 PROT 350  TRP  HB2  HA2    0.090000        1.0080           0
    5476 PROT 350  TRP  CG   CY    -0.030000       12.0110           0
    5477 PROT 350  TRP  CD1  CA    -0.150000       12.0110           0
    5478 PROT 350  TRP  HD1  HP     0.220000        1.0080           0
    5479 PROT 350  TRP  NE1  NY    -0.510000       14.0070           0
    5480 PROT 350  TRP  HE1  H      0.370000        1.0080           0
    5481 PROT 350  TRP  CE2  CPT    0.240000       12.0110           0
    5482 PROT 350  TRP  CD2  CPT    0.110000       12.0110           0
    5483 PROT 350  TRP  CE3  CAI   -0.250000       12.0110           0
    5484 PROT 350  TRP  HE3  HP     0.170000        1.0080           0
    5485 PROT 350  TRP  CZ3  CA    -0.200000       12.0110           0
    5486 PROT 350  TRP  HZ3  HP     0.140000        1.0080           0
    5487 PROT 350  TRP  CZ2  CAI   -0.270000       12.0110           0
    5488 PROT 350  TRP  HZ2  HP     0.160000        1.0080           0
    5489 PROT 350  TRP  CH2  CA    -0.140000       12.0110           0
    5490 PROT 350  TRP  HH2  HP     0.140000        1.0080           0
    5491 PROT 350  TRP  C    C      0.510000       12.0110           0
    5492 PROT 350  TRP  O    O     -0.510000       15.9990           0
    5493 PROT 351  ILE  N    NH1   -0.470000       14.0070           0
    5494 PROT 351  ILE  HN   H      0.310000        1.0080           0
    5495 PROT 351  ILE  CA   CT1    0.070000       12.0110           0
    5496 PROT 351  ILE  HA   HB1    0.090000        1.0080           0
    5497 PROT 351  ILE  CB   CT1   -0.090000       12.0110           0
    5498 PROT 351  ILE  HB   HA1    0.090000        1.0080           0
    5499 PROT 351  ILE  CG2  CT3   -0.270000       12.0110           0
    5500 PROT 351  ILE  HG21 HA3    0.090000        1.0080           0
    5501 PROT 351  ILE  HG22 HA3    0.090000        1.0080           0
    5502 PROT 351  ILE  HG23 HA3    0.090000        1.0080           0
    5503 PROT 351  ILE  CG1  CT2   -0.180000       12.0110           0
    5504 PROT 351  ILE  HG11 HA2    0.090000        1.0080           0
    5505 PROT 351  ILE  HG12 HA2    0.090000        1.0080           0
    5506 PROT 351  ILE  CD   CT3   -0.270000       12.0110           0
    5507 PROT 351  ILE  HD1  HA3    0.090000        1.0080           0
    5508 PROT 351  ILE  HD2  HA3    0.090000        1.0080           0
    5509 PROT 351  ILE  HD3  HA3    0.090000        1.0080           0
    5510 PROT 351  ILE  C    C      0.510000       12.0110           0
    5511 PROT 351  ILE  O    O     -0.510000       15.9990           0
    5512 PROT 352  HSD  N    NH1   -0.470000       14.0070           0
    5513 PROT 352  HSD  HN   H      0.310000        1.0080           0
    5514 PROT 352  HSD  CA   CT1    0.070000       12.0110           0
    5515 PROT 352  HSD  HA   HB1    0.090000        1.0080           0
    5516 PROT 352  HSD  CB   CT2   -0.090000       12.0110           0
    5517 PROT 352  HSD  HB1  HA2    0.090000        1.0080           0
    5518 PROT 352  HSD  HB2  HA2    0.090000        1.0080           0
    5519 PROT 352  HSD  ND1  NR1   -0.360000       14.0070           0
    5520 PROT 352  HSD  HD1  H      0.320000        1.0080           0
    5521 PROT 352  HSD  CG   CPH1  -0.050000       12.0110           0
    5522 PROT 352  HSD  CE1  CPH2   0.250000       12.0110           0
    5523 PROT 352  HSD  HE1  HR1    0.130000        1.0080           0
    5524 PROT 352  HSD  NE2  NR2   -0.700000       14.0070           0
    5525 PROT 352  HSD  CD2  CPH1   0.220000       12.0110           0
    5526 PROT 352  HSD  HD2  HR3    0.100000        1.0080           0
    5527 PROT 352  HSD  C    C      0.510000       12.0110           0
    5528 PROT 352  HSD  O    O     -0.510000       15.9990           0
    5529 PROT 353  HSD  N    NH1   -0.470000       14.0070           0
    5530 PROT 353  HSD  HN   H      0.310000        1.0080           0
    5531 PROT 353  HSD  CA   CT1    0.070000       12.0110           0
    5532 PROT 353  HSD  HA   HB1    0.090000        1.0080           0
    5533 PROT 353  HSD  CB   CT2   -0.090000       12.0110           0
    5534 PROT 353  HSD  HB1  HA2    0.090000        1.0080           0
    5535 PROT 353  HSD  HB2  HA2    0.090000        1.0080           0
    5536 PROT 353  HSD  ND1  NR1   -0.360000       14.0070           0
    5537 PROT 353  HSD  HD1  H      0.320000        1.0080           0
    5538 PROT 353  HSD  CG   CPH1  -0.050000       12.0110           0
    5539 PROT 353  HSD  CE1  CPH2   0.250000       12.0110           0
    5540 PROT 353  HSD  HE1  HR1    0.130000        1.0080           0
    5541 PROT 353  HSD  NE2  NR2   -0.700000       14.0070           0
    5542 PROT 353  HSD  CD2  CPH1   0.220000       12.0110           0
    5543 PROT 353  HSD  HD2  HR3    0.100000        1.0080           0
    5544 PROT 353  HSD  C    C      0.510000       12.0110           0
    5545 PROT 353  HSD  O    O     -0.510000       15.9990           0
    5546 PROT 354  LEU  N    NH1   -0.470000       14.0070           0
    5547 PROT 354  LEU  HN   H      0.310000        1.0080           0
    5548 PROT 354  LEU  CA   CT1    0.070000       12.0110           0
    5549 PROT 354  LEU  HA   HB1    0.090000        1.0080           0
    5550 PROT 354  LEU  CB   CT2   -0.180000       12.0110           0
    5551 PROT 354  LEU  HB1  HA2    0.090000        1.0080           0
    5552 PROT 354  LEU  HB2  HA2    0.090000        1.0080           0
    5553 PROT 354  LEU  CG   CT1   -0.090000       12.0110           0
    5554 PROT 354  LEU  HG   HA1    0.090000        1.0080           0
    5555 PROT 354  LEU  CD1  CT3   -0.270000       12.0110           0
    5556 PROT 354  LEU  HD11 HA3    0.090000        1.0080           0
    5557 PROT 354  LEU  HD12 HA3    0.090000        1.0080           0
    5558 PROT 354  LEU  HD13 HA3    0.090000        1.0080           0
    5559 PROT 354  LEU  CD2  CT3   -0.270000       12.0110           0
    5560 PROT 354  LEU  HD21 HA3    0.090000        1.0080           0
    5561 PROT 354  LEU  HD22 HA3    0.090000        1.0080           0
    5562 PROT 354  LEU  HD23 HA3    0.090000        1.0080           0
    5563 PROT 354  LEU  C    C      0.510000       12.0110           0
    5564 PROT 354  LEU  O    O     -0.510000       15.9990           0
    5565 PROT 355  ALA  N    NH1   -0.470000       14.0070           0
    5566 PROT 355  ALA  HN   H      0.310000        1.0080           0
    5567 PROT 355  ALA  CA   CT1    0.070000       12.0110           0
    5568 PROT 355  ALA  HA   HB1    0.090000        1.0080           0
    5569 PROT 355  ALA  CB   CT3   -0.270000       12.0110           0
    5570 PROT 355  ALA  HB1  HA3    0.090000        1.0080           0
    5571 PROT 355  ALA  HB2  HA3    0.090000        1.0080           0
    5572 PROT 355  ALA  HB3  HA3    0.090000        1.0080           0
    5573 PROT 355  ALA  C    C      0.510000       12.0110           0
    5574 PROT 355  ALA  O    O     -0.510000       15.9990           0
    5575 PROT 356  ARG  N    NH1   -0.470000       14.0070           0
    5576 PROT 356  ARG  HN   H      0.310000        1.0080           0
    5577 PROT 356  ARG  CA   CT1    0.070000       12.0110           0
    5578 PROT 356  ARG  HA   HB1    0.090000        1.0080           0
    5579 PROT 356  ARG  CB   CT2   -0.180000       12.0110           0
    5580 PROT 356  ARG  HB1  HA2    0.090000        1.0080           0
    5581 PROT 356  ARG  HB2  HA2    0.090000        1.0080           0
    5582 PROT 356  ARG  CG   CT2   -0.180000       12.0110           0
    5583 PROT 356  ARG  HG1  HA2    0.090000        1.0080           0
    5584 PROT 356  ARG  HG2  HA2    0.090000        1.0080           0
    5585 PROT 356  ARG  CD   CT2    0.200000       12.0110           0
    5586 PROT 356  ARG  HD1  HA2    0.090000        1.0080           0
    5587 PROT 356  ARG  HD2  HA2    0.090000        1.0080           0
    5588 PROT 356  ARG  NE   NC2   -0.700000       14.0070           0
    5589 PROT 356  ARG  HE   HC     0.440000        1.0080           0
    5590 PROT 356  ARG  CZ   C      0.640000       12.0110           0
    5591 PROT 356  ARG  NH1  NC2   -0.800000       14.0070           0
    5592 PROT 356  ARG  HH11 HC     0.460000        1.0080           0
    5593 PROT 356  ARG  HH12 HC     0.460000        1.0080           0
    5594 PROT 356  ARG  NH2  NC2   -0.800000       14.0070           0
    5595 PROT 356  ARG  HH21 HC     0.460000        1.0080           0
    5596 PROT 356  ARG  HH22 HC     0.460000        1.0080           0
    5597 PROT 356  ARG  C    C      0.510000       12.0110           0
    5598 PROT 356  ARG  O    O     -0.510000       15.9990           0
    5599 PROT 357  HSD  N    NH1   -0.470000       14.0070           0
    5600 PROT 357  HSD  HN   H      0.310000        1.0080           0
    5601 PROT 357  HSD  CA   CT1    0.070000       12.0110           0
    5602 PROT 357  HSD  HA   HB1    0.090000        1.0080           0
    5603 PROT 357  HSD  CB   CT2   -0.090000       12.0110           0
    5604 PROT 357  HSD  HB1  HA2    0.090000        1.0080           0
    5605 PROT 357  HSD  HB2  HA2    0.090000        1.0080           0
    5606 PROT 357  HSD  ND1  NR1   -0.360000       14.0070           0
    5607 PROT 357  HSD  HD1  H      0.320000        1.0080           0
    5608 PROT 357  HSD  CG   CPH1  -0.050000       12.0110           0
    5609 PROT 357  HSD  CE1  CPH2   0.250000       12.0110           0
    5610 PROT 357  HSD  HE1  HR1    0.130000        1.0080           0
    5611 PROT 357  HSD  NE2  NR2   -0.700000       14.0070           0
    5612 PROT 357  HSD  CD2  CPH1   0.220000       12.0110           0
    5613 PROT 357  HSD  HD2  HR3    0.100000        1.0080           0
    5614 PROT 357  HSD  C    C      0.510000       12.0110           0
    5615 PROT 357  HSD  O    O     -0.510000       15.9990           0
    5616 PROT 358  ALA  N    NH1   -0.470000       14.0070           0
    5617 PROT 358  ALA  HN   H      0.310000        1.0080           0
    5618 PROT 358  ALA  CA   CT1    0.070000       12.0110           0
    5619 PROT 358  ALA  HA   HB1    0.090000        1.0080           0
    5620 PROT 358  ALA  CB   CT3   -0.270000       12.0110           0
    5621 PROT 358  ALA  HB1  HA3    0.090000        1.0080           0
    5622 PROT 358  ALA  HB2  HA3    0.090000        1.0080           0
    5623 PROT 358  ALA  HB3  HA3    0.090000        1.0080           0
    5624 PROT 358  ALA  C    C      0.510000       12.0110           0
    5625 PROT 358  ALA  O    O     -0.510000       15.9990           0
    5626 PROT 359  VAL  N    NH1   -0.470000       14.0070           0
    5627 PROT 359  VAL  HN   H      0.310000        1.0080           0
    5628 PROT 359  VAL  CA   CT1    0.070000       12.0110           0
    5629 PROT 359  VAL  HA   HB1    0.090000        1.0080           0
    5630 PROT 359  VAL  CB   CT1   -0.090000       12.0110           0
    5631 PROT 359  VAL  HB   HA1    0.090000        1.0080           0
    5632 PROT 359  VAL  CG1  CT3   -0.270000       12.0110           0
[truncated: 10,567,016 more chars]
