# Supplementary material for: Protein and Solvent Reorganization Drives Radical Pair Stability in Avian Cryptochrome 4a
Source: J Am Chem Soc. 2025 Nov 14;147(47):43934–45. doi: 10.1021/jacs.5c15726 (PMC12673606; doi:10.1021/jacs.5c15726)
Supplement: Supplementary file 2 [file ja5c15726_si_002.zip › Cry4a_data/MD_simulations/rpc/initial_coordinate.pdb]

CRYST1   92.078  104.857  100.307  90.00  90.00  90.00 P 1           1
ATOM      1  N   LEU X   1      88.156  -2.605  66.910  0.00  0.00           N
ATOM      2  HT1 LEU X   1      88.468  -1.980  66.140  0.00  0.00           H
ATOM      3  HT2 LEU X   1      87.338  -3.111  66.514  0.00  0.00           H
ATOM      4  HT3 LEU X   1      88.959  -3.237  67.104  0.00  0.00           H
ATOM      5  CA  LEU X   1      87.829  -1.886  68.141  0.00  0.00           C
ATOM      6  HA  LEU X   1      88.704  -1.723  68.753  0.00  0.00           H
ATOM      7  CB  LEU X   1      87.162  -0.524  67.939  0.00  0.00           C
ATOM      8  HB1 LEU X   1      86.178  -0.703  67.456  0.00  0.00           H
ATOM      9  HB2 LEU X   1      86.977   0.042  68.877  0.00  0.00           H
ATOM     10  CG  LEU X   1      87.748   0.505  66.920  0.00  0.00           C
ATOM     11  HG  LEU X   1      87.779   0.062  65.902  0.00  0.00           H
ATOM     12  CD1 LEU X   1      86.827   1.728  66.743  0.00  0.00           C
ATOM     13 HD11 LEU X   1      85.890   1.448  66.216  0.00  0.00           H
ATOM     14 HD12 LEU X   1      86.620   2.112  67.765  0.00  0.00           H
ATOM     15 HD13 LEU X   1      87.313   2.541  66.162  0.00  0.00           H
ATOM     16  CD2 LEU X   1      89.058   1.067  67.388  0.00  0.00           C
ATOM     17 HD21 LEU X   1      89.577   1.651  66.598  0.00  0.00           H
ATOM     18 HD22 LEU X   1      88.846   1.858  68.139  0.00  0.00           H
ATOM     19 HD23 LEU X   1      89.766   0.267  67.692  0.00  0.00           H
ATOM     20  C   LEU X   1      86.854  -2.756  68.978  0.00  0.00           C
ATOM     21  O   LEU X   1      85.659  -2.751  68.809  0.00  0.00           O
ATOM     22  N   PHE X   2      87.461  -3.510  69.936  0.00  0.00           N
ATOM     23  HN  PHE X   2      88.407  -3.428  70.242  0.00  0.00           H
ATOM     24  CA  PHE X   2      86.629  -4.198  70.945  0.00  0.00           C
ATOM     25  HA  PHE X   2      85.770  -4.670  70.491  0.00  0.00           H
ATOM     26  CB  PHE X   2      87.506  -5.322  71.683  0.00  0.00           C
ATOM     27  HB1 PHE X   2      88.187  -4.756  72.354  0.00  0.00           H
ATOM     28  HB2 PHE X   2      86.731  -5.870  72.262  0.00  0.00           H
ATOM     29  CG  PHE X   2      88.243  -6.311  70.864  0.00  0.00           C
ATOM     30  CD1 PHE X   2      89.623  -6.665  71.024  0.00  0.00           C
ATOM     31  HD1 PHE X   2      90.209  -6.030  71.672  0.00  0.00           H
ATOM     32  CE1 PHE X   2      90.147  -7.832  70.559  0.00  0.00           C
ATOM     33  HE1 PHE X   2      91.198  -8.015  70.732  0.00  0.00           H
ATOM     34  CZ  PHE X   2      89.354  -8.729  69.831  0.00  0.00           C
ATOM     35  HZ  PHE X   2      89.785  -9.577  69.321  0.00  0.00           H
ATOM     36  CD2 PHE X   2      87.503  -7.178  70.082  0.00  0.00           C
ATOM     37  HD2 PHE X   2      86.452  -6.970  69.950  0.00  0.00           H
ATOM     38  CE2 PHE X   2      88.005  -8.386  69.605  0.00  0.00           C
ATOM     39  HE2 PHE X   2      87.324  -9.124  69.208  0.00  0.00           H
ATOM     40  C   PHE X   2      85.946  -3.282  71.879  0.00  0.00           C
ATOM     41  O   PHE X   2      86.406  -2.175  72.154  0.00  0.00           O
ATOM     42  N   ARG X   3      84.763  -3.799  72.439  0.00  0.00           N
ATOM     43  HN  ARG X   3      84.360  -4.642  72.093  0.00  0.00           H
ATOM     44  CA  ARG X   3      83.872  -3.025  73.353  0.00  0.00           C
ATOM     45  HA  ARG X   3      84.457  -2.636  74.173  0.00  0.00           H
ATOM     46  CB  ARG X   3      83.014  -2.005  72.501  0.00  0.00           C
ATOM     47  HB1 ARG X   3      82.426  -1.431  73.249  0.00  0.00           H
ATOM     48  HB2 ARG X   3      83.733  -1.326  71.995  0.00  0.00           H
ATOM     49  CG  ARG X   3      82.164  -2.630  71.376  0.00  0.00           C
ATOM     50  HG1 ARG X   3      82.882  -3.229  70.776  0.00  0.00           H
ATOM     51  HG2 ARG X   3      81.444  -3.388  71.754  0.00  0.00           H
ATOM     52  CD  ARG X   3      81.328  -1.563  70.671  0.00  0.00           C
ATOM     53  HD1 ARG X   3      80.837  -0.839  71.356  0.00  0.00           H
ATOM     54  HD2 ARG X   3      81.971  -0.946  70.007  0.00  0.00           H
ATOM     55  NE  ARG X   3      80.243  -2.313  69.809  0.00  0.00           N
ATOM     56  HE  ARG X   3      80.170  -3.292  70.000  0.00  0.00           H
ATOM     57  CZ  ARG X   3      79.056  -1.724  69.449  0.00  0.00           C
ATOM     58  NH1 ARG X   3      78.840  -0.424  69.444  0.00  0.00           N
ATOM     59 HH11 ARG X   3      77.972  -0.128  69.046  0.00  0.00           H
ATOM     60 HH12 ARG X   3      79.691   0.075  69.609  0.00  0.00           H
ATOM     61  NH2 ARG X   3      78.120  -2.509  69.012  0.00  0.00           N
ATOM     62 HH21 ARG X   3      77.279  -2.004  68.814  0.00  0.00           H
ATOM     63 HH22 ARG X   3      78.205  -3.353  68.483  0.00  0.00           H
ATOM     64  C   ARG X   3      82.860  -3.853  74.031  0.00  0.00           C
ATOM     65  O   ARG X   3      81.980  -3.393  74.768  0.00  0.00           O
ATOM     66  N   LYS X   4      82.770  -5.230  73.812  0.00  0.00           N
ATOM     67  HN  LYS X   4      83.450  -5.702  73.258  0.00  0.00           H
ATOM     68  CA  LYS X   4      81.876  -6.048  74.501  0.00  0.00           C
ATOM     69  HA  LYS X   4      81.932  -5.715  75.527  0.00  0.00           H
ATOM     70  CB  LYS X   4      80.445  -5.919  73.962  0.00  0.00           C
ATOM     71  HB1 LYS X   4      80.077  -4.885  74.136  0.00  0.00           H
ATOM     72  HB2 LYS X   4      80.417  -6.062  72.861  0.00  0.00           H
ATOM     73  CG  LYS X   4      79.364  -6.791  74.713  0.00  0.00           C
ATOM     74  HG1 LYS X   4      79.453  -6.615  75.806  0.00  0.00           H
ATOM     75  HG2 LYS X   4      78.413  -6.365  74.330  0.00  0.00           H
ATOM     76  CD  LYS X   4      79.475  -8.301  74.391  0.00  0.00           C
ATOM     77  HD1 LYS X   4      79.878  -8.505  73.376  0.00  0.00           H
ATOM     78  HD2 LYS X   4      80.207  -8.715  75.117  0.00  0.00           H
ATOM     79  CE  LYS X   4      78.208  -9.159  74.616  0.00  0.00           C
ATOM     80  HE1 LYS X   4      77.657  -9.215  73.653  0.00  0.00           H
ATOM     81  HE2 LYS X   4      78.433 -10.222  74.844  0.00  0.00           H
ATOM     82  NZ  LYS X   4      77.249  -8.578  75.545  0.00  0.00           N
ATOM     83  HZ1 LYS X   4      77.752  -8.397  76.436  0.00  0.00           H
ATOM     84  HZ2 LYS X   4      76.734  -7.772  75.137  0.00  0.00           H
ATOM     85  HZ3 LYS X   4      76.512  -9.264  75.808  0.00  0.00           H
ATOM     86  C   LYS X   4      82.380  -7.450  74.527  0.00  0.00           C
ATOM     87  O   LYS X   4      82.687  -7.982  75.598  0.00  0.00           O
ATOM     88  N   GLU X   5      82.452  -7.995  73.354  0.00  0.00           N
ATOM     89  HN  GLU X   5      82.186  -7.590  72.482  0.00  0.00           H
ATOM     90  CA  GLU X   5      82.843  -9.429  73.178  0.00  0.00           C
ATOM     91  HA  GLU X   5      82.523 -10.053  73.999  0.00  0.00           H
ATOM     92  CB  GLU X   5      81.961 -10.071  72.038  0.00  0.00           C
ATOM     93  HB1 GLU X   5      82.262 -11.139  71.984  0.00  0.00           H
ATOM     94  HB2 GLU X   5      80.917  -9.999  72.411  0.00  0.00           H
ATOM     95  CG  GLU X   5      81.929  -9.532  70.567  0.00  0.00           C
ATOM     96  HG1 GLU X   5      82.927  -9.562  70.079  0.00  0.00           H
ATOM     97  HG2 GLU X   5      81.312 -10.276  70.019  0.00  0.00           H
ATOM     98  CD  GLU X   5      81.274  -8.203  70.348  0.00  0.00           C
ATOM     99  OE1 GLU X   5      81.959  -7.210  70.696  0.00  0.00           O
ATOM    100  OE2 GLU X   5      80.169  -8.100  69.839  0.00  0.00           O
ATOM    101  C   GLU X   5      84.258  -9.590  73.072  0.00  0.00           C
ATOM    102  O   GLU X   5      85.104  -8.782  72.626  0.00  0.00           O
ATOM    103  N   LEU X   6      84.689 -10.874  73.425  0.00  0.00           N
ATOM    104  HN  LEU X   6      84.024 -11.558  73.712  0.00  0.00           H
ATOM    105  CA  LEU X   6      86.077 -11.257  73.558  0.00  0.00           C
ATOM    106  HA  LEU X   6      86.750 -10.677  72.944  0.00  0.00           H
ATOM    107  CB  LEU X   6      86.434 -11.180  75.117  0.00  0.00           C
ATOM    108  HB1 LEU X   6      85.997 -12.077  75.606  0.00  0.00           H
ATOM    109  HB2 LEU X   6      87.543 -11.226  75.145  0.00  0.00           H
ATOM    110  CG  LEU X   6      85.886  -9.947  75.918  0.00  0.00           C
ATOM    111  HG  LEU X   6      85.826  -9.166  75.130  0.00  0.00           H
ATOM    112  CD1 LEU X   6      84.589 -10.245  76.712  0.00  0.00           C
ATOM    113 HD11 LEU X   6      84.706 -10.876  77.619  0.00  0.00           H
ATOM    114 HD12 LEU X   6      84.160  -9.277  77.050  0.00  0.00           H
ATOM    115 HD13 LEU X   6      83.876 -10.760  76.034  0.00  0.00           H
ATOM    116  CD2 LEU X   6      86.933  -9.485  77.006  0.00  0.00           C
ATOM    117 HD21 LEU X   6      87.950  -9.685  76.606  0.00  0.00           H
ATOM    118 HD22 LEU X   6      86.950  -8.412  77.296  0.00  0.00           H
ATOM    119 HD23 LEU X   6      86.822 -10.135  77.900  0.00  0.00           H
ATOM    120  C   LEU X   6      86.283 -12.643  73.001  0.00  0.00           C
ATOM    121  O   LEU X   6      87.305 -13.182  73.147  0.00  0.00           O
ATOM    122  N   ARG X   7      85.246 -13.214  72.318  0.00  0.00           N
ATOM    123  HN  ARG X   7      84.363 -12.760  72.237  0.00  0.00           H
ATOM    124  CA  ARG X   7      85.407 -14.417  71.554  0.00  0.00           C
ATOM    125  HA  ARG X   7      85.913 -15.158  72.155  0.00  0.00           H
ATOM    126  CB  ARG X   7      84.021 -15.119  71.217  0.00  0.00           C
ATOM    127  HB1 ARG X   7      84.271 -15.844  70.413  0.00  0.00           H
ATOM    128  HB2 ARG X   7      83.443 -15.536  72.069  0.00  0.00           H
ATOM    129  CG  ARG X   7      83.005 -14.194  70.523  0.00  0.00           C
ATOM    130  HG1 ARG X   7      82.931 -13.290  71.165  0.00  0.00           H
ATOM    131  HG2 ARG X   7      83.353 -13.849  69.526  0.00  0.00           H
ATOM    132  CD  ARG X   7      81.535 -14.799  70.449  0.00  0.00           C
ATOM    133  HD1 ARG X   7      81.445 -15.635  69.723  0.00  0.00           H
ATOM    134  HD2 ARG X   7      81.310 -15.241  71.443  0.00  0.00           H
ATOM    135  NE  ARG X   7      80.577 -13.661  70.123  0.00  0.00           N
ATOM    136  HE  ARG X   7      80.877 -12.957  69.479  0.00  0.00           H
ATOM    137  CZ  ARG X   7      79.450 -13.326  70.788  0.00  0.00           C
ATOM    138  NH1 ARG X   7      78.933 -14.009  71.719  0.00  0.00           N
ATOM    139 HH11 ARG X   7      79.317 -14.892  71.989  0.00  0.00           H
ATOM    140 HH12 ARG X   7      77.949 -13.956  71.889  0.00  0.00           H
ATOM    141  NH2 ARG X   7      78.791 -12.300  70.267  0.00  0.00           N
ATOM    142 HH21 ARG X   7      77.931 -11.935  70.625  0.00  0.00           H
ATOM    143 HH22 ARG X   7      79.110 -12.001  69.368  0.00  0.00           H
ATOM    144  C   ARG X   7      86.223 -14.131  70.263  0.00  0.00           C
ATOM    145  O   ARG X   7      86.011 -13.165  69.525  0.00  0.00           O
ATOM    146  N   LEU X   8      87.067 -15.070  69.918  0.00  0.00           N
ATOM    147  HN  LEU X   8      87.152 -15.821  70.568  0.00  0.00           H
ATOM    148  CA  LEU X   8      87.716 -15.189  68.615  0.00  0.00           C
ATOM    149  HA  LEU X   8      87.704 -14.207  68.166  0.00  0.00           H
ATOM    150  CB  LEU X   8      89.189 -15.598  68.872  0.00  0.00           C
ATOM    151  HB1 LEU X   8      89.289 -16.624  69.287  0.00  0.00           H
ATOM    152  HB2 LEU X   8      89.713 -15.649  67.894  0.00  0.00           H
ATOM    153  CG  LEU X   8      89.930 -14.656  69.839  0.00  0.00           C
ATOM    154  HG  LEU X   8      89.403 -14.770  70.811  0.00  0.00           H
ATOM    155  CD1 LEU X   8      91.303 -15.257  70.139  0.00  0.00           C
ATOM    156 HD11 LEU X   8      91.983 -15.137  69.269  0.00  0.00           H
ATOM    157 HD12 LEU X   8      91.824 -14.701  70.948  0.00  0.00           H
ATOM    158 HD13 LEU X   8      91.239 -16.341  70.372  0.00  0.00           H
ATOM    159  CD2 LEU X   8      90.112 -13.170  69.388  0.00  0.00           C
ATOM    160 HD21 LEU X   8      90.535 -12.540  70.199  0.00  0.00           H
ATOM    161 HD22 LEU X   8      90.704 -13.210  68.448  0.00  0.00           H
ATOM    162 HD23 LEU X   8      89.071 -12.782  69.378  0.00  0.00           H
ATOM    163  C   LEU X   8      87.172 -16.208  67.690  0.00  0.00           C
ATOM    164  O   LEU X   8      87.368 -16.164  66.504  0.00  0.00           O
ATOM    165  N   HSD X   9      86.331 -17.093  68.236  0.00  0.00           N
ATOM    166  HN  HSD X   9      86.218 -17.072  69.226  0.00  0.00           H
ATOM    167  CA  HSD X   9      85.616 -18.125  67.403  0.00  0.00           C
ATOM    168  HA  HSD X   9      86.110 -18.312  66.461  0.00  0.00           H
ATOM    169  CB  HSD X   9      85.479 -19.474  68.177  0.00  0.00           C
ATOM    170  HB1 HSD X   9      84.901 -19.290  69.108  0.00  0.00           H
ATOM    171  HB2 HSD X   9      84.859 -20.113  67.512  0.00  0.00           H
ATOM    172  ND1 HSD X   9      87.708 -19.488  69.430  0.00  0.00           N
ATOM    173  HD1 HSD X   9      87.444 -18.807  70.112  0.00  0.00           H
ATOM    174  CG  HSD X   9      86.776 -20.034  68.465  0.00  0.00           C
ATOM    175  CE1 HSD X   9      88.812 -20.264  69.349  0.00  0.00           C
ATOM    176  HE1 HSD X   9      89.726 -20.117  69.924  0.00  0.00           H
ATOM    177  NE2 HSD X   9      88.650 -21.274  68.486  0.00  0.00           N
ATOM    178  CD2 HSD X   9      87.415 -21.120  67.928  0.00  0.00           C
ATOM    179  HD2 HSD X   9      87.082 -21.790  67.145  0.00  0.00           H
ATOM    180  C   HSD X   9      84.173 -17.655  67.140  0.00  0.00           C
ATOM    181  O   HSD X   9      83.449 -17.255  68.024  0.00  0.00           O
ATOM    182  N   ASP X  10      83.825 -17.780  65.850  0.00  0.00           N
ATOM    183  HN  ASP X  10      84.496 -18.046  65.162  0.00  0.00           H
ATOM    184  CA  ASP X  10      82.615 -17.242  65.259  0.00  0.00           C
ATOM    185  HA  ASP X  10      82.735 -17.306  64.187  0.00  0.00           H
ATOM    186  CB  ASP X  10      81.452 -18.214  65.612  0.00  0.00           C
ATOM    187  HB1 ASP X  10      81.759 -19.251  65.357  0.00  0.00           H
ATOM    188  HB2 ASP X  10      81.418 -18.026  66.707  0.00  0.00           H
ATOM    189  CG  ASP X  10      80.156 -17.921  64.893  0.00  0.00           C
ATOM    190  OD1 ASP X  10      79.073 -17.921  65.514  0.00  0.00           O
ATOM    191  OD2 ASP X  10      80.257 -17.688  63.659  0.00  0.00           O
ATOM    192  C   ASP X  10      82.446 -15.754  65.454  0.00  0.00           C
ATOM    193  O   ASP X  10      81.382 -15.263  65.893  0.00  0.00           O
ATOM    194  N   ASN X  11      83.555 -14.995  65.197  0.00  0.00           N
ATOM    195  HN  ASN X  11      84.404 -15.322  64.790  0.00  0.00           H
ATOM    196  CA  ASN X  11      83.441 -13.588  65.227  0.00  0.00           C
ATOM    197  HA  ASN X  11      82.447 -13.271  65.508  0.00  0.00           H
ATOM    198  CB  ASN X  11      84.286 -13.016  66.343  0.00  0.00           C
ATOM    199  HB1 ASN X  11      83.960 -13.538  67.268  0.00  0.00           H
ATOM    200  HB2 ASN X  11      85.387 -13.151  66.282  0.00  0.00           H
ATOM    201  CG  ASN X  11      84.034 -11.515  66.495  0.00  0.00           C
ATOM    202  OD1 ASN X  11      83.100 -10.862  65.951  0.00  0.00           O
ATOM    203  ND2 ASN X  11      84.802 -10.943  67.449  0.00  0.00           N
ATOM    204 HD21 ASN X  11      84.572 -10.018  67.751  0.00  0.00           H
ATOM    205 HD22 ASN X  11      85.476 -11.410  68.021  0.00  0.00           H
ATOM    206  C   ASN X  11      83.570 -12.940  63.848  0.00  0.00           C
ATOM    207  O   ASN X  11      84.721 -12.680  63.488  0.00  0.00           O
ATOM    208  N   PRO X  12      82.503 -12.642  63.098  0.00  0.00           N
ATOM    209  CD  PRO X  12      81.108 -13.018  63.340  0.00  0.00           C
ATOM    210  HD1 PRO X  12      80.827 -12.907  64.410  0.00  0.00           H
ATOM    211  HD2 PRO X  12      81.128 -14.090  63.051  0.00  0.00           H
ATOM    212  CA  PRO X  12      82.704 -12.090  61.707  0.00  0.00           C
ATOM    213  HA  PRO X  12      83.477 -12.651  61.204  0.00  0.00           H
ATOM    214  CB  PRO X  12      81.338 -12.298  61.028  0.00  0.00           C
ATOM    215  HB1 PRO X  12      81.383 -13.321  60.595  0.00  0.00           H
ATOM    216  HB2 PRO X  12      81.127 -11.607  60.184  0.00  0.00           H
ATOM    217  CG  PRO X  12      80.399 -12.249  62.275  0.00  0.00           C
ATOM    218  HG1 PRO X  12      79.370 -12.645  62.134  0.00  0.00           H
ATOM    219  HG2 PRO X  12      80.287 -11.201  62.626  0.00  0.00           H
ATOM    220  C   PRO X  12      83.104 -10.628  61.720  0.00  0.00           C
ATOM    221  O   PRO X  12      83.735 -10.276  60.720  0.00  0.00           O
ATOM    222  N   VAL X  13      82.788  -9.824  62.711  0.00  0.00           N
ATOM    223  HN  VAL X  13      82.397 -10.147  63.569  0.00  0.00           H
ATOM    224  CA  VAL X  13      83.156  -8.432  62.731  0.00  0.00           C
ATOM    225  HA  VAL X  13      82.771  -7.990  61.824  0.00  0.00           H
ATOM    226  CB  VAL X  13      82.351  -7.607  63.847  0.00  0.00           C
ATOM    227  HB  VAL X  13      82.330  -8.143  64.820  0.00  0.00           H
ATOM    228  CG1 VAL X  13      82.996  -6.259  64.145  0.00  0.00           C
ATOM    229 HG11 VAL X  13      82.582  -5.667  64.990  0.00  0.00           H
ATOM    230 HG12 VAL X  13      84.050  -6.426  64.451  0.00  0.00           H
ATOM    231 HG13 VAL X  13      83.107  -5.630  63.236  0.00  0.00           H
ATOM    232  CG2 VAL X  13      80.864  -7.425  63.409  0.00  0.00           C
ATOM    233 HG21 VAL X  13      80.800  -6.540  62.739  0.00  0.00           H
ATOM    234 HG22 VAL X  13      80.605  -8.339  62.834  0.00  0.00           H
ATOM    235 HG23 VAL X  13      80.177  -7.234  64.261  0.00  0.00           H
ATOM    236  C   VAL X  13      84.655  -8.185  62.755  0.00  0.00           C
ATOM    237  O   VAL X  13      85.238  -7.399  62.017  0.00  0.00           O
ATOM    238  N   LEU X  14      85.359  -8.933  63.605  0.00  0.00           N
ATOM    239  HN  LEU X  14      84.899  -9.504  64.281  0.00  0.00           H
ATOM    240  CA  LEU X  14      86.793  -9.064  63.788  0.00  0.00           C
ATOM    241  HA  LEU X  14      87.269  -8.116  63.989  0.00  0.00           H
ATOM    242  CB  LEU X  14      86.926  -9.839  65.041  0.00  0.00           C
ATOM    243  HB1 LEU X  14      86.608  -9.275  65.944  0.00  0.00           H
ATOM    244  HB2 LEU X  14      86.240 -10.712  65.015  0.00  0.00           H
ATOM    245  CG  LEU X  14      88.351 -10.426  65.432  0.00  0.00           C
ATOM    246  HG  LEU X  14      88.598 -11.020  64.526  0.00  0.00           H
ATOM    247  CD1 LEU X  14      89.449  -9.333  65.521  0.00  0.00           C
ATOM    248 HD11 LEU X  14      89.171  -8.685  66.380  0.00  0.00           H
ATOM    249 HD12 LEU X  14      90.425  -9.768  65.825  0.00  0.00           H
ATOM    250 HD13 LEU X  14      89.556  -8.866  64.519  0.00  0.00           H
ATOM    251  CD2 LEU X  14      88.185 -11.177  66.697  0.00  0.00           C
ATOM    252 HD21 LEU X  14      87.430 -11.963  66.483  0.00  0.00           H
ATOM    253 HD22 LEU X  14      89.169 -11.590  67.007  0.00  0.00           H
ATOM    254 HD23 LEU X  14      87.805 -10.577  67.551  0.00  0.00           H
ATOM    255  C   LEU X  14      87.439  -9.707  62.573  0.00  0.00           C
ATOM    256  O   LEU X  14      88.483  -9.290  62.051  0.00  0.00           O
ATOM    257  N   LEU X  15      86.799 -10.822  62.019  0.00  0.00           N
ATOM    258  HN  LEU X  15      85.981 -11.264  62.379  0.00  0.00           H
ATOM    259  CA  LEU X  15      87.308 -11.442  60.821  0.00  0.00           C
ATOM    260  HA  LEU X  15      88.346 -11.647  61.041  0.00  0.00           H
ATOM    261  CB  LEU X  15      86.496 -12.642  60.471  0.00  0.00           C
ATOM    262  HB1 LEU X  15      86.312 -13.287  61.357  0.00  0.00           H
ATOM    263  HB2 LEU X  15      85.487 -12.328  60.128  0.00  0.00           H
ATOM    264  CG  LEU X  15      87.242 -13.515  59.470  0.00  0.00           C
ATOM    265  HG  LEU X  15      87.596 -12.974  58.567  0.00  0.00           H
ATOM    266  CD1 LEU X  15      88.389 -14.313  60.097  0.00  0.00           C
ATOM    267 HD11 LEU X  15      89.173 -13.618  60.466  0.00  0.00           H
ATOM    268 HD12 LEU X  15      88.037 -14.934  60.948  0.00  0.00           H
ATOM    269 HD13 LEU X  15      88.879 -14.907  59.296  0.00  0.00           H
ATOM    270  CD2 LEU X  15      86.251 -14.531  58.948  0.00  0.00           C
ATOM    271 HD21 LEU X  15      86.655 -15.141  58.112  0.00  0.00           H
ATOM    272 HD22 LEU X  15      85.809 -15.097  59.796  0.00  0.00           H
ATOM    273 HD23 LEU X  15      85.436 -13.981  58.432  0.00  0.00           H
ATOM    274  C   LEU X  15      87.313 -10.468  59.615  0.00  0.00           C
ATOM    275  O   LEU X  15      88.352 -10.327  58.924  0.00  0.00           O
ATOM    276  N   ALA X  16      86.213  -9.701  59.395  0.00  0.00           N
ATOM    277  HN  ALA X  16      85.489  -9.900  60.051  0.00  0.00           H
ATOM    278  CA  ALA X  16      85.974  -8.610  58.460  0.00  0.00           C
ATOM    279  HA  ALA X  16      86.158  -8.969  57.458  0.00  0.00           H
ATOM    280  CB  ALA X  16      84.548  -8.091  58.601  0.00  0.00           C
ATOM    281  HB1 ALA X  16      83.783  -8.885  58.466  0.00  0.00           H
ATOM    282  HB2 ALA X  16      84.447  -7.648  59.615  0.00  0.00           H
ATOM    283  HB3 ALA X  16      84.282  -7.373  57.797  0.00  0.00           H
ATOM    284  C   ALA X  16      86.920  -7.422  58.740  0.00  0.00           C
ATOM    285  O   ALA X  16      87.586  -6.905  57.873  0.00  0.00           O
ATOM    286  N   ALA X  17      87.127  -7.064  60.065  0.00  0.00           N
ATOM    287  HN  ALA X  17      86.599  -7.544  60.761  0.00  0.00           H
ATOM    288  CA  ALA X  17      88.056  -5.983  60.382  0.00  0.00           C
ATOM    289  HA  ALA X  17      87.760  -5.111  59.818  0.00  0.00           H
ATOM    290  CB  ALA X  17      88.007  -5.684  61.826  0.00  0.00           C
ATOM    291  HB1 ALA X  17      86.962  -5.719  62.202  0.00  0.00           H
ATOM    292  HB2 ALA X  17      88.576  -6.283  62.569  0.00  0.00           H
ATOM    293  HB3 ALA X  17      88.351  -4.643  62.010  0.00  0.00           H
ATOM    294  C   ALA X  17      89.483  -6.355  59.946  0.00  0.00           C
ATOM    295  O   ALA X  17      90.265  -5.585  59.444  0.00  0.00           O
ATOM    296  N   LEU X  18      89.939  -7.564  60.348  0.00  0.00           N
ATOM    297  HN  LEU X  18      89.406  -8.044  61.041  0.00  0.00           H
ATOM    298  CA  LEU X  18      91.214  -8.104  60.045  0.00  0.00           C
ATOM    299  HA  LEU X  18      91.957  -7.377  60.341  0.00  0.00           H
ATOM    300  CB  LEU X  18      91.193  -9.595  60.675  0.00  0.00           C
ATOM    301  HB1 LEU X  18      90.828  -9.523  61.722  0.00  0.00           H
ATOM    302  HB2 LEU X  18      90.533 -10.285  60.106  0.00  0.00           H
ATOM    303  CG  LEU X  18      92.633 -10.254  60.668  0.00  0.00           C
ATOM    304  HG  LEU X  18      92.897 -10.356  59.594  0.00  0.00           H
ATOM    305  CD1 LEU X  18      93.662  -9.518  61.472  0.00  0.00           C
ATOM    306 HD11 LEU X  18      94.651 -10.000  61.318  0.00  0.00           H
ATOM    307 HD12 LEU X  18      93.704  -8.539  60.949  0.00  0.00           H
ATOM    308 HD13 LEU X  18      93.411  -9.235  62.516  0.00  0.00           H
ATOM    309  CD2 LEU X  18      92.586 -11.605  61.247  0.00  0.00           C
ATOM    310 HD21 LEU X  18      92.194 -11.640  62.285  0.00  0.00           H
ATOM    311 HD22 LEU X  18      91.931 -12.234  60.606  0.00  0.00           H
ATOM    312 HD23 LEU X  18      93.552 -12.153  61.284  0.00  0.00           H
ATOM    313  C   LEU X  18      91.428  -8.361  58.553  0.00  0.00           C
ATOM    314  O   LEU X  18      92.492  -8.156  58.021  0.00  0.00           O
ATOM    315  N   GLN X  19      90.385  -8.782  57.917  0.00  0.00           N
ATOM    316  HN  GLN X  19      89.492  -8.851  58.354  0.00  0.00           H
ATOM    317  CA  GLN X  19      90.658  -9.024  56.439  0.00  0.00           C
ATOM    318  HA  GLN X  19      91.617  -9.483  56.249  0.00  0.00           H
ATOM    319  CB  GLN X  19      89.554  -9.907  55.764  0.00  0.00           C
ATOM    320  HB1 GLN X  19      88.604  -9.331  55.766  0.00  0.00           H
ATOM    321  HB2 GLN X  19      89.794  -9.928  54.679  0.00  0.00           H
ATOM    322  CG  GLN X  19      89.398 -11.419  56.223  0.00  0.00           C
ATOM    323  HG1 GLN X  19      88.743 -11.512  57.115  0.00  0.00           H
ATOM    324  HG2 GLN X  19      88.954 -11.867  55.308  0.00  0.00           H
ATOM    325  CD  GLN X  19      90.782 -12.027  56.571  0.00  0.00           C
ATOM    326  OE1 GLN X  19      91.599 -12.396  55.757  0.00  0.00           O
ATOM    327  NE2 GLN X  19      91.011 -12.210  57.933  0.00  0.00           N
ATOM    328 HE21 GLN X  19      91.674 -12.896  58.230  0.00  0.00           H
ATOM    329 HE22 GLN X  19      90.321 -11.914  58.593  0.00  0.00           H
ATOM    330  C   GLN X  19      90.747  -7.729  55.601  0.00  0.00           C
ATOM    331  O   GLN X  19      91.534  -7.685  54.685  0.00  0.00           O
ATOM    332  N   SER X  20      89.971  -6.691  55.899  0.00  0.00           N
ATOM    333  HN  SER X  20      89.293  -6.749  56.628  0.00  0.00           H
ATOM    334  CA  SER X  20      90.050  -5.409  55.147  0.00  0.00           C
ATOM    335  HA  SER X  20      89.928  -5.608  54.093  0.00  0.00           H
ATOM    336  CB  SER X  20      88.739  -4.533  55.467  0.00  0.00           C
ATOM    337  HB1 SER X  20      88.752  -3.543  54.964  0.00  0.00           H
ATOM    338  HB2 SER X  20      87.845  -5.043  55.050  0.00  0.00           H
ATOM    339  OG  SER X  20      88.415  -4.398  56.845  0.00  0.00           O
ATOM    340  HG1 SER X  20      88.107  -5.256  57.144  0.00  0.00           H
ATOM    341  C   SER X  20      91.273  -4.660  55.493  0.00  0.00           C
ATOM    342  O   SER X  20      91.893  -4.078  54.688  0.00  0.00           O
ATOM    343  N   SER X  21      91.571  -4.608  56.817  0.00  0.00           N
ATOM    344  HN  SER X  21      90.844  -5.050  57.338  0.00  0.00           H
ATOM    345  CA  SER X  21      92.634  -3.757  57.291  0.00  0.00           C
ATOM    346  HA  SER X  21      92.680  -2.813  56.768  0.00  0.00           H
ATOM    347  CB  SER X  21      92.420  -3.503  58.783  0.00  0.00           C
ATOM    348  HB1 SER X  21      91.354  -3.255  58.972  0.00  0.00           H
ATOM    349  HB2 SER X  21      92.697  -4.406  59.368  0.00  0.00           H
ATOM    350  OG  SER X  21      93.137  -2.419  59.301  0.00  0.00           O
ATOM    351  HG1 SER X  21      92.746  -2.083  60.111  0.00  0.00           H
ATOM    352  C   SER X  21      93.952  -4.452  57.122  0.00  0.00           C
ATOM    353  O   SER X  21      94.132  -5.552  57.661  0.00  0.00           O
ATOM    354  N   GLU X  22      94.959  -3.885  56.393  0.00  0.00           N
ATOM    355  HN  GLU X  22      94.778  -3.080  55.833  0.00  0.00           H
ATOM    356  CA  GLU X  22      96.243  -4.547  56.274  0.00  0.00           C
ATOM    357  HA  GLU X  22      96.130  -5.500  55.778  0.00  0.00           H
ATOM    358  CB  GLU X  22      97.185  -3.670  55.435  0.00  0.00           C
ATOM    359  HB1 GLU X  22      97.377  -2.712  55.964  0.00  0.00           H
ATOM    360  HB2 GLU X  22      98.188  -4.122  55.280  0.00  0.00           H
ATOM    361  CG  GLU X  22      96.781  -3.509  53.926  0.00  0.00           C
ATOM    362  HG1 GLU X  22      96.336  -4.460  53.563  0.00  0.00           H
ATOM    363  HG2 GLU X  22      96.034  -2.687  53.973  0.00  0.00           H
ATOM    364  CD  GLU X  22      97.794  -2.918  52.984  0.00  0.00           C
ATOM    365  OE1 GLU X  22      98.108  -1.709  53.103  0.00  0.00           O
ATOM    366  OE2 GLU X  22      98.106  -3.574  52.016  0.00  0.00           O
ATOM    367  C   GLU X  22      96.977  -4.859  57.687  0.00  0.00           C
ATOM    368  O   GLU X  22      97.551  -5.944  57.904  0.00  0.00           O
ATOM    369  N   ALA X  23      96.915  -3.858  58.624  0.00  0.00           N
ATOM    370  HN  ALA X  23      96.616  -2.950  58.341  0.00  0.00           H
ATOM    371  CA  ALA X  23      97.238  -4.041  59.970  0.00  0.00           C
ATOM    372  HA  ALA X  23      97.415  -5.082  60.196  0.00  0.00           H
ATOM    373  CB  ALA X  23      98.588  -3.235  60.081  0.00  0.00           C
ATOM    374  HB1 ALA X  23      98.527  -2.156  59.827  0.00  0.00           H
ATOM    375  HB2 ALA X  23      99.007  -3.435  61.091  0.00  0.00           H
ATOM    376  HB3 ALA X  23      99.316  -3.610  59.330  0.00  0.00           H
ATOM    377  C   ALA X  23      96.131  -3.572  60.950  0.00  0.00           C
ATOM    378  O   ALA X  23      95.551  -2.489  60.879  0.00  0.00           O
ATOM    379  N   LEU X  24      95.618  -4.541  61.733  0.00  0.00           N
ATOM    380  HN  LEU X  24      96.085  -5.419  61.801  0.00  0.00           H
ATOM    381  CA  LEU X  24      94.587  -4.260  62.721  0.00  0.00           C
ATOM    382  HA  LEU X  24      94.329  -3.221  62.580  0.00  0.00           H
ATOM    383  CB  LEU X  24      93.385  -5.272  62.469  0.00  0.00           C
ATOM    384  HB1 LEU X  24      92.642  -4.722  61.853  0.00  0.00           H
ATOM    385  HB2 LEU X  24      93.781  -6.147  61.910  0.00  0.00           H
ATOM    386  CG  LEU X  24      92.669  -5.733  63.799  0.00  0.00           C
ATOM    387  HG  LEU X  24      93.340  -6.221  64.538  0.00  0.00           H
ATOM    388  CD1 LEU X  24      91.896  -4.573  64.423  0.00  0.00           C
ATOM    389 HD11 LEU X  24      91.058  -4.218  63.786  0.00  0.00           H
ATOM    390 HD12 LEU X  24      91.345  -4.800  65.360  0.00  0.00           H
ATOM    391 HD13 LEU X  24      92.660  -3.784  64.593  0.00  0.00           H
ATOM    392  CD2 LEU X  24      91.653  -6.748  63.358  0.00  0.00           C
ATOM    393 HD21 LEU X  24      92.150  -7.670  62.987  0.00  0.00           H
ATOM    394 HD22 LEU X  24      91.002  -7.084  64.193  0.00  0.00           H
ATOM    395 HD23 LEU X  24      90.989  -6.358  62.557  0.00  0.00           H
ATOM    396  C   LEU X  24      95.251  -4.481  64.021  0.00  0.00           C
ATOM    397  O   LEU X  24      95.922  -5.441  64.287  0.00  0.00           O
ATOM    398  N   TYR X  25      95.213  -3.468  64.932  0.00  0.00           N
ATOM    399  HN  TYR X  25      94.653  -2.664  64.747  0.00  0.00           H
ATOM    400  CA  TYR X  25      95.740  -3.574  66.297  0.00  0.00           C
ATOM    401  HA  TYR X  25      96.537  -4.301  66.252  0.00  0.00           H
ATOM    402  CB  TYR X  25      96.363  -2.210  66.649  0.00  0.00           C
ATOM    403  HB1 TYR X  25      95.672  -1.424  66.278  0.00  0.00           H
ATOM    404  HB2 TYR X  25      96.454  -2.037  67.743  0.00  0.00           H
ATOM    405  CG  TYR X  25      97.640  -1.979  65.854  0.00  0.00           C
ATOM    406  CD1 TYR X  25      98.859  -1.922  66.590  0.00  0.00           C
ATOM    407  HD1 TYR X  25      98.967  -2.028  67.659  0.00  0.00           H
ATOM    408  CE1 TYR X  25     100.086  -1.774  65.931  0.00  0.00           C
ATOM    409  HE1 TYR X  25     101.026  -1.862  66.456  0.00  0.00           H
ATOM    410  CZ  TYR X  25     100.021  -1.406  64.600  0.00  0.00           C
ATOM    411  OH  TYR X  25     101.287  -1.269  64.009  0.00  0.00           O
ATOM    412  HH  TYR X  25     101.981  -1.069  64.643  0.00  0.00           H
ATOM    413  CD2 TYR X  25      97.676  -1.803  64.480  0.00  0.00           C
ATOM    414  HD2 TYR X  25      96.867  -1.886  63.769  0.00  0.00           H
ATOM    415  CE2 TYR X  25      98.876  -1.390  63.879  0.00  0.00           C
ATOM    416  HE2 TYR X  25      98.956  -1.334  62.803  0.00  0.00           H
ATOM    417  C   TYR X  25      94.585  -3.886  67.228  0.00  0.00           C
ATOM    418  O   TYR X  25      93.473  -3.369  66.983  0.00  0.00           O
ATOM    419  N   PRO X  26      94.707  -4.902  68.173  0.00  0.00           N
ATOM    420  CD  PRO X  26      95.785  -5.967  68.173  0.00  0.00           C
ATOM    421  HD1 PRO X  26      96.793  -5.552  68.386  0.00  0.00           H
ATOM    422  HD2 PRO X  26      95.880  -6.462  67.183  0.00  0.00           H
ATOM    423  CA  PRO X  26      93.457  -5.321  68.855  0.00  0.00           C
ATOM    424  HA  PRO X  26      92.550  -5.384  68.273  0.00  0.00           H
ATOM    425  CB  PRO X  26      93.795  -6.800  69.135  0.00  0.00           C
ATOM    426  HB1 PRO X  26      93.340  -7.534  68.435  0.00  0.00           H
ATOM    427  HB2 PRO X  26      93.420  -7.073  70.145  0.00  0.00           H
ATOM    428  CG  PRO X  26      95.313  -6.856  69.238  0.00  0.00           C
ATOM    429  HG1 PRO X  26      95.586  -7.933  69.244  0.00  0.00           H
ATOM    430  HG2 PRO X  26      95.591  -6.523  70.261  0.00  0.00           H
ATOM    431  C   PRO X  26      93.187  -4.417  70.048  0.00  0.00           C
ATOM    432  O   PRO X  26      93.410  -4.765  71.217  0.00  0.00           O
ATOM    433  N   VAL X  27      92.756  -3.179  69.833  0.00  0.00           N
ATOM    434  HN  VAL X  27      92.726  -2.883  68.881  0.00  0.00           H
ATOM    435  CA  VAL X  27      92.348  -2.148  70.820  0.00  0.00           C
ATOM    436  HA  VAL X  27      93.026  -2.223  71.658  0.00  0.00           H
ATOM    437  CB  VAL X  27      92.450  -0.725  70.302  0.00  0.00           C
ATOM    438  HB  VAL X  27      91.680  -0.598  69.511  0.00  0.00           H
ATOM    439  CG1 VAL X  27      92.210   0.292  71.429  0.00  0.00           C
ATOM    440 HG11 VAL X  27      91.178   0.345  71.837  0.00  0.00           H
ATOM    441 HG12 VAL X  27      92.627   0.001  72.417  0.00  0.00           H
ATOM    442 HG13 VAL X  27      92.544   1.320  71.172  0.00  0.00           H
ATOM    443  CG2 VAL X  27      93.795  -0.313  69.634  0.00  0.00           C
ATOM    444 HG21 VAL X  27      94.578  -0.078  70.387  0.00  0.00           H
ATOM    445 HG22 VAL X  27      94.100  -1.065  68.876  0.00  0.00           H
ATOM    446 HG23 VAL X  27      93.602   0.645  69.107  0.00  0.00           H
ATOM    447  C   VAL X  27      90.993  -2.399  71.464  0.00  0.00           C
ATOM    448  O   VAL X  27      89.998  -2.565  70.805  0.00  0.00           O
ATOM    449  N   TYR X  28      90.919  -2.468  72.796  0.00  0.00           N
ATOM    450  HN  TYR X  28      91.783  -2.484  73.294  0.00  0.00           H
ATOM    451  CA  TYR X  28      89.673  -2.599  73.548  0.00  0.00           C
ATOM    452  HA  TYR X  28      88.883  -2.794  72.837  0.00  0.00           H
ATOM    453  CB  TYR X  28      89.771  -3.625  74.643  0.00  0.00           C
ATOM    454  HB1 TYR X  28      90.143  -4.559  74.170  0.00  0.00           H
ATOM    455  HB2 TYR X  28      90.555  -3.324  75.370  0.00  0.00           H
ATOM    456  CG  TYR X  28      88.496  -4.085  75.279  0.00  0.00           C
ATOM    457  CD1 TYR X  28      87.966  -5.364  75.048  0.00  0.00           C
ATOM    458  HD1 TYR X  28      88.556  -5.921  74.335  0.00  0.00           H
ATOM    459  CE1 TYR X  28      86.761  -5.874  75.591  0.00  0.00           C
ATOM    460  HE1 TYR X  28      86.456  -6.907  75.518  0.00  0.00           H
ATOM    461  CZ  TYR X  28      86.072  -5.150  76.542  0.00  0.00           C
ATOM    462  OH  TYR X  28      84.917  -5.645  77.170  0.00  0.00           O
ATOM    463  HH  TYR X  28      84.228  -4.984  77.264  0.00  0.00           H
ATOM    464  CD2 TYR X  28      87.674  -3.290  76.188  0.00  0.00           C
ATOM    465  HD2 TYR X  28      88.037  -2.324  76.506  0.00  0.00           H
ATOM    466  CE2 TYR X  28      86.512  -3.815  76.759  0.00  0.00           C
ATOM    467  HE2 TYR X  28      86.015  -3.277  77.552  0.00  0.00           H
ATOM    468  C   TYR X  28      89.351  -1.235  74.177  0.00  0.00           C
ATOM    469  O   TYR X  28      90.153  -0.708  74.932  0.00  0.00           O
ATOM    470  N   ILE X  29      88.160  -0.613  73.790  0.00  0.00           N
ATOM    471  HN  ILE X  29      87.476  -0.972  73.160  0.00  0.00           H
ATOM    472  CA  ILE X  29      87.872   0.724  74.316  0.00  0.00           C
ATOM    473  HA  ILE X  29      88.671   1.150  74.904  0.00  0.00           H
ATOM    474  CB  ILE X  29      87.471   1.703  73.271  0.00  0.00           C
ATOM    475  HB  ILE X  29      87.210   2.725  73.619  0.00  0.00           H
ATOM    476  CG2 ILE X  29      88.801   2.055  72.560  0.00  0.00           C
ATOM    477 HG21 ILE X  29      89.627   2.240  73.280  0.00  0.00           H
ATOM    478 HG22 ILE X  29      89.057   1.235  71.856  0.00  0.00           H
ATOM    479 HG23 ILE X  29      88.646   2.981  71.966  0.00  0.00           H
ATOM    480  CG1 ILE X  29      86.413   1.066  72.267  0.00  0.00           C
ATOM    481 HG11 ILE X  29      86.764   0.090  71.872  0.00  0.00           H
ATOM    482 HG12 ILE X  29      85.414   0.957  72.741  0.00  0.00           H
ATOM    483  CD  ILE X  29      86.188   1.941  70.997  0.00  0.00           C
ATOM    484  HD1 ILE X  29      85.569   1.450  70.216  0.00  0.00           H
ATOM    485  HD2 ILE X  29      85.571   2.845  71.191  0.00  0.00           H
ATOM    486  HD3 ILE X  29      87.152   2.201  70.511  0.00  0.00           H
ATOM    487  C   ILE X  29      86.725   0.588  75.372  0.00  0.00           C
ATOM    488  O   ILE X  29      85.744  -0.146  75.200  0.00  0.00           O
ATOM    489  N   LEU X  30      86.831   1.189  76.569  0.00  0.00           N
ATOM    490  HN  LEU X  30      87.506   1.900  76.749  0.00  0.00           H
ATOM    491  CA  LEU X  30      85.890   0.950  77.645  0.00  0.00           C
ATOM    492  HA  LEU X  30      84.898   0.781  77.253  0.00  0.00           H
ATOM    493  CB  LEU X  30      86.535  -0.300  78.403  0.00  0.00           C
ATOM    494  HB1 LEU X  30      86.457  -1.128  77.666  0.00  0.00           H
ATOM    495  HB2 LEU X  30      87.588  -0.243  78.753  0.00  0.00           H
ATOM    496  CG  LEU X  30      85.822  -0.696  79.727  0.00  0.00           C
ATOM    497  HG  LEU X  30      85.642   0.207  80.348  0.00  0.00           H
ATOM    498  CD1 LEU X  30      84.500  -1.509  79.504  0.00  0.00           C
ATOM    499 HD11 LEU X  30      83.716  -0.852  79.070  0.00  0.00           H
ATOM    500 HD12 LEU X  30      84.620  -2.392  78.842  0.00  0.00           H
ATOM    501 HD13 LEU X  30      84.293  -1.677  80.583  0.00  0.00           H
ATOM    502  CD2 LEU X  30      86.735  -1.570  80.640  0.00  0.00           C
ATOM    503 HD21 LEU X  30      86.322  -1.574  81.671  0.00  0.00           H
ATOM    504 HD22 LEU X  30      86.777  -2.577  80.171  0.00  0.00           H
ATOM    505 HD23 LEU X  30      87.723  -1.063  80.595  0.00  0.00           H
ATOM    506  C   LEU X  30      85.809   2.174  78.439  0.00  0.00           C
ATOM    507  O   LEU X  30      86.725   2.960  78.296  0.00  0.00           O
ATOM    508  N   ASP X  31      84.623   2.480  79.069  0.00  0.00           N
ATOM    509  HN  ASP X  31      83.875   1.821  79.038  0.00  0.00           H
ATOM    510  CA  ASP X  31      84.516   3.539  80.072  0.00  0.00           C
ATOM    511  HA  ASP X  31      85.472   3.727  80.540  0.00  0.00           H
ATOM    512  CB  ASP X  31      83.845   4.811  79.543  0.00  0.00           C
ATOM    513  HB1 ASP X  31      84.538   5.117  78.730  0.00  0.00           H
ATOM    514  HB2 ASP X  31      82.816   4.654  79.155  0.00  0.00           H
ATOM    515  CG  ASP X  31      83.891   6.089  80.492  0.00  0.00           C
ATOM    516  OD1 ASP X  31      83.155   7.036  80.244  0.00  0.00           O
ATOM    517  OD2 ASP X  31      84.703   6.020  81.458  0.00  0.00           O
ATOM    518  C   ASP X  31      83.655   3.044  81.206  0.00  0.00           C
ATOM    519  O   ASP X  31      82.464   2.953  81.114  0.00  0.00           O
ATOM    520  N   ARG X  32      84.282   2.743  82.335  0.00  0.00           N
ATOM    521  HN  ARG X  32      85.264   2.915  82.361  0.00  0.00           H
ATOM    522  CA  ARG X  32      83.700   2.206  83.564  0.00  0.00           C
ATOM    523  HA  ARG X  32      83.234   1.266  83.309  0.00  0.00           H
ATOM    524  CB  ARG X  32      84.698   1.856  84.777  0.00  0.00           C
ATOM    525  HB1 ARG X  32      85.409   1.092  84.395  0.00  0.00           H
ATOM    526  HB2 ARG X  32      85.310   2.760  84.985  0.00  0.00           H
ATOM    527  CG  ARG X  32      84.016   1.356  86.051  0.00  0.00           C
ATOM    528  HG1 ARG X  32      83.027   1.018  85.676  0.00  0.00           H
ATOM    529  HG2 ARG X  32      84.522   0.464  86.479  0.00  0.00           H
ATOM    530  CD  ARG X  32      83.871   2.408  87.151  0.00  0.00           C
ATOM    531  HD1 ARG X  32      84.839   2.797  87.535  0.00  0.00           H
ATOM    532  HD2 ARG X  32      83.114   3.186  86.914  0.00  0.00           H
ATOM    533  NE  ARG X  32      83.256   1.661  88.334  0.00  0.00           N
ATOM    534  HE  ARG X  32      83.572   0.758  88.624  0.00  0.00           H
ATOM    535  CZ  ARG X  32      82.441   2.254  89.180  0.00  0.00           C
ATOM    536  NH1 ARG X  32      82.096   3.512  89.049  0.00  0.00           N
ATOM    537 HH11 ARG X  32      81.549   3.781  89.842  0.00  0.00           H
ATOM    538 HH12 ARG X  32      82.668   4.076  88.453  0.00  0.00           H
ATOM    539  NH2 ARG X  32      81.955   1.438  90.055  0.00  0.00           N
ATOM    540 HH21 ARG X  32      81.065   1.764  90.373  0.00  0.00           H
ATOM    541 HH22 ARG X  32      82.130   0.469  89.884  0.00  0.00           H
ATOM    542  C   ARG X  32      82.632   3.089  84.079  0.00  0.00           C
ATOM    543  O   ARG X  32      81.511   2.708  84.325  0.00  0.00           O
ATOM    544  N   ALA X  33      82.888   4.404  84.157  0.00  0.00           N
ATOM    545  HN  ALA X  33      83.795   4.597  83.792  0.00  0.00           H
ATOM    546  CA  ALA X  33      81.975   5.502  84.574  0.00  0.00           C
ATOM    547  HA  ALA X  33      81.699   5.216  85.578  0.00  0.00           H
ATOM    548  CB  ALA X  33      82.790   6.852  84.565  0.00  0.00           C
ATOM    549  HB1 ALA X  33      82.083   7.682  84.785  0.00  0.00           H
ATOM    550  HB2 ALA X  33      83.761   6.971  85.090  0.00  0.00           H
ATOM    551  HB3 ALA X  33      83.031   6.991  83.489  0.00  0.00           H
ATOM    552  C   ALA X  33      80.704   5.647  83.701  0.00  0.00           C
ATOM    553  O   ALA X  33      79.601   5.731  84.203  0.00  0.00           O
ATOM    554  N   PHE X  34      80.785   5.526  82.351  0.00  0.00           N
ATOM    555  HN  PHE X  34      81.654   5.553  81.862  0.00  0.00           H
ATOM    556  CA  PHE X  34      79.664   5.685  81.478  0.00  0.00           C
ATOM    557  HA  PHE X  34      79.036   6.490  81.831  0.00  0.00           H
ATOM    558  CB  PHE X  34      80.161   5.974  80.055  0.00  0.00           C
ATOM    559  HB1 PHE X  34      80.717   6.934  80.106  0.00  0.00           H
ATOM    560  HB2 PHE X  34      80.905   5.220  79.719  0.00  0.00           H
ATOM    561  CG  PHE X  34      79.208   6.104  78.877  0.00  0.00           C
ATOM    562  CD1 PHE X  34      78.229   7.114  78.924  0.00  0.00           C
ATOM    563  HD1 PHE X  34      78.239   7.833  79.730  0.00  0.00           H
ATOM    564  CE1 PHE X  34      77.249   7.175  77.930  0.00  0.00           C
ATOM    565  HE1 PHE X  34      76.570   8.014  77.970  0.00  0.00           H
ATOM    566  CZ  PHE X  34      77.175   6.179  76.935  0.00  0.00           C
ATOM    567  HZ  PHE X  34      76.386   6.269  76.203  0.00  0.00           H
ATOM    568  CD2 PHE X  34      79.123   5.121  77.878  0.00  0.00           C
ATOM    569  HD2 PHE X  34      79.890   4.361  77.895  0.00  0.00           H
ATOM    570  CE2 PHE X  34      78.176   5.148  76.875  0.00  0.00           C
ATOM    571  HE2 PHE X  34      78.026   4.346  76.168  0.00  0.00           H
ATOM    572  C   PHE X  34      78.743   4.466  81.405  0.00  0.00           C
ATOM    573  O   PHE X  34      77.553   4.599  81.298  0.00  0.00           O
ATOM    574  N   LEU X  35      79.376   3.312  81.330  0.00  0.00           N
ATOM    575  HN  LEU X  35      80.367   3.345  81.433  0.00  0.00           H
ATOM    576  CA  LEU X  35      78.674   2.086  81.427  0.00  0.00           C
ATOM    577  HA  LEU X  35      77.942   2.054  80.634  0.00  0.00           H
ATOM    578  CB  LEU X  35      79.632   0.875  81.402  0.00  0.00           C
ATOM    579  HB1 LEU X  35      80.363   1.107  80.598  0.00  0.00           H
ATOM    580  HB2 LEU X  35      80.262   0.719  82.303  0.00  0.00           H
ATOM    581  CG  LEU X  35      78.996  -0.431  80.935  0.00  0.00           C
ATOM    582  HG  LEU X  35      78.276  -0.728  81.727  0.00  0.00           H
ATOM    583  CD1 LEU X  35      78.318  -0.261  79.612  0.00  0.00           C
ATOM    584 HD11 LEU X  35      77.482   0.460  79.738  0.00  0.00           H
ATOM    585 HD12 LEU X  35      79.092   0.046  78.877  0.00  0.00           H
ATOM    586 HD13 LEU X  35      77.797  -1.147  79.190  0.00  0.00           H
ATOM    587  CD2 LEU X  35      80.000  -1.586  80.892  0.00  0.00           C
ATOM    588 HD21 LEU X  35      79.597  -2.292  80.136  0.00  0.00           H
ATOM    589 HD22 LEU X  35      80.894  -1.181  80.371  0.00  0.00           H
ATOM    590 HD23 LEU X  35      80.164  -2.206  81.799  0.00  0.00           H
ATOM    591  C   LEU X  35      77.941   1.926  82.704  0.00  0.00           C
ATOM    592  O   LEU X  35      76.798   1.500  82.673  0.00  0.00           O
ATOM    593  N   THR X  36      78.582   2.286  83.861  0.00  0.00           N
ATOM    594  HN  THR X  36      79.574   2.334  83.943  0.00  0.00           H
ATOM    595  CA  THR X  36      77.777   2.332  85.090  0.00  0.00           C
ATOM    596  HA  THR X  36      77.274   1.376  85.119  0.00  0.00           H
ATOM    597  CB  THR X  36      78.543   2.511  86.343  0.00  0.00           C
ATOM    598  HB  THR X  36      77.994   2.729  87.284  0.00  0.00           H
ATOM    599  OG1 THR X  36      79.522   3.522  86.134  0.00  0.00           O
ATOM    600  HG1 THR X  36      79.987   3.265  85.334  0.00  0.00           H
ATOM    601  CG2 THR X  36      79.339   1.281  86.616  0.00  0.00           C
ATOM    602 HG21 THR X  36      80.265   1.054  86.044  0.00  0.00           H
ATOM    603 HG22 THR X  36      79.623   1.261  87.690  0.00  0.00           H
ATOM    604 HG23 THR X  36      78.687   0.387  86.512  0.00  0.00           H
ATOM    605  C   THR X  36      76.572   3.229  85.147  0.00  0.00           C
ATOM    606  O   THR X  36      75.559   2.851  85.681  0.00  0.00           O
ATOM    607  N   SER X  37      76.668   4.447  84.712  0.00  0.00           N
ATOM    608  HN  SER X  37      77.526   4.931  84.557  0.00  0.00           H
ATOM    609  CA  SER X  37      75.585   5.343  84.482  0.00  0.00           C
ATOM    610  HA  SER X  37      75.055   5.368  85.422  0.00  0.00           H
ATOM    611  CB  SER X  37      75.875   6.828  84.068  0.00  0.00           C
ATOM    612  HB1 SER X  37      76.416   6.821  83.097  0.00  0.00           H
ATOM    613  HB2 SER X  37      74.940   7.397  83.878  0.00  0.00           H
ATOM    614  OG  SER X  37      76.627   7.493  85.122  0.00  0.00           O
ATOM    615  HG1 SER X  37      76.140   7.335  85.934  0.00  0.00           H
ATOM    616  C   SER X  37      74.615   4.845  83.423  0.00  0.00           C
ATOM    617  O   SER X  37      73.413   4.898  83.619  0.00  0.00           O
ATOM    618  N   SER X  38      75.083   4.237  82.326  0.00  0.00           N
ATOM    619  HN  SER X  38      76.049   4.245  82.080  0.00  0.00           H
ATOM    620  CA  SER X  38      74.247   3.644  81.302  0.00  0.00           C
ATOM    621  HA  SER X  38      73.567   4.434  81.020  0.00  0.00           H
ATOM    622  CB  SER X  38      75.108   2.903  80.196  0.00  0.00           C
ATOM    623  HB1 SER X  38      75.796   2.275  80.801  0.00  0.00           H
ATOM    624  HB2 SER X  38      74.361   2.367  79.572  0.00  0.00           H
ATOM    625  OG  SER X  38      75.819   3.779  79.438  0.00  0.00           O
ATOM    626  HG1 SER X  38      76.564   4.068  79.970  0.00  0.00           H
ATOM    627  C   SER X  38      73.370   2.464  81.793  0.00  0.00           C
ATOM    628  O   SER X  38      72.157   2.523  81.623  0.00  0.00           O
ATOM    629  N   MET X  39      73.959   1.444  82.403  0.00  0.00           N
ATOM    630  HN  MET X  39      74.950   1.446  82.515  0.00  0.00           H
ATOM    631  CA  MET X  39      73.289   0.245  82.696  0.00  0.00           C
ATOM    632  HA  MET X  39      72.241   0.437  82.871  0.00  0.00           H
ATOM    633  CB  MET X  39      73.476  -0.837  81.537  0.00  0.00           C
ATOM    634  HB1 MET X  39      73.127  -1.839  81.868  0.00  0.00           H
ATOM    635  HB2 MET X  39      72.815  -0.516  80.703  0.00  0.00           H
ATOM    636  CG  MET X  39      74.897  -0.877  80.953  0.00  0.00           C
ATOM    637  HG1 MET X  39      75.170   0.109  80.519  0.00  0.00           H
ATOM    638  HG2 MET X  39      75.486  -1.146  81.856  0.00  0.00           H
ATOM    639  SD  MET X  39      75.145  -2.214  79.722  0.00  0.00           S
ATOM    640  CE  MET X  39      76.139  -3.288  80.832  0.00  0.00           C
ATOM    641  HE1 MET X  39      75.514  -3.565  81.708  0.00  0.00           H
ATOM    642  HE2 MET X  39      76.463  -4.245  80.369  0.00  0.00           H
ATOM    643  HE3 MET X  39      77.059  -2.779  81.190  0.00  0.00           H
ATOM    644  C   MET X  39      73.762  -0.247  84.029  0.00  0.00           C
ATOM    645  O   MET X  39      74.857   0.038  84.505  0.00  0.00           O
ATOM    646  N   HSD X  40      72.989  -1.153  84.649  0.00  0.00           N
ATOM    647  HN  HSD X  40      72.075  -1.307  84.280  0.00  0.00           H
ATOM    648  CA  HSD X  40      73.232  -1.736  86.053  0.00  0.00           C
ATOM    649  HA  HSD X  40      73.677  -0.962  86.662  0.00  0.00           H
ATOM    650  CB  HSD X  40      71.945  -2.217  86.735  0.00  0.00           C
ATOM    651  HB1 HSD X  40      71.212  -2.826  86.164  0.00  0.00           H
ATOM    652  HB2 HSD X  40      72.194  -2.760  87.671  0.00  0.00           H
ATOM    653  ND1 HSD X  40      69.823  -0.760  86.749  0.00  0.00           N
ATOM    654  HD1 HSD X  40      69.559  -0.994  85.813  0.00  0.00           H
ATOM    655  CG  HSD X  40      70.987  -1.193  87.359  0.00  0.00           C
ATOM    656  CE1 HSD X  40      69.079  -0.050  87.678  0.00  0.00           C
ATOM    657  HE1 HSD X  40      68.204   0.574  87.498  0.00  0.00           H
ATOM    658  NE2 HSD X  40      69.712   0.004  88.826  0.00  0.00           N
ATOM    659  CD2 HSD X  40      70.886  -0.729  88.630  0.00  0.00           C
ATOM    660  HD2 HSD X  40      71.480  -0.980  89.500  0.00  0.00           H
ATOM    661  C   HSD X  40      74.305  -2.917  86.181  0.00  0.00           C
ATOM    662  O   HSD X  40      74.229  -3.834  86.964  0.00  0.00           O
ATOM    663  N   ILE X  41      75.391  -2.748  85.451  0.00  0.00           N
ATOM    664  HN  ILE X  41      75.431  -2.100  84.694  0.00  0.00           H
ATOM    665  CA  ILE X  41      76.527  -3.665  85.599  0.00  0.00           C
ATOM    666  HA  ILE X  41      76.084  -4.650  85.601  0.00  0.00           H
ATOM    667  CB  ILE X  41      77.532  -3.541  84.435  0.00  0.00           C
ATOM    668  HB  ILE X  41      77.070  -3.905  83.493  0.00  0.00           H
ATOM    669  CG2 ILE X  41      77.933  -2.078  84.272  0.00  0.00           C
ATOM    670 HG21 ILE X  41      77.047  -1.475  83.981  0.00  0.00           H
ATOM    671 HG22 ILE X  41      78.296  -1.681  85.244  0.00  0.00           H
ATOM    672 HG23 ILE X  41      78.707  -2.047  83.476  0.00  0.00           H
ATOM    673  CG1 ILE X  41      78.808  -4.429  84.619  0.00  0.00           C
ATOM    674 HG11 ILE X  41      79.531  -3.958  85.319  0.00  0.00           H
ATOM    675 HG12 ILE X  41      78.535  -5.389  85.106  0.00  0.00           H
ATOM    676  CD  ILE X  41      79.534  -4.750  83.271  0.00  0.00           C
ATOM    677  HD1 ILE X  41      78.724  -4.801  82.512  0.00  0.00           H
ATOM    678  HD2 ILE X  41      80.244  -3.934  83.016  0.00  0.00           H
ATOM    679  HD3 ILE X  41      80.101  -5.705  83.315  0.00  0.00           H
ATOM    680  C   ILE X  41      77.262  -3.632  86.886  0.00  0.00           C
ATOM    681  O   ILE X  41      77.622  -2.608  87.502  0.00  0.00           O
ATOM    682  N   GLY X  42      77.317  -4.754  87.560  0.00  0.00           N
ATOM    683  HN  GLY X  42      76.857  -5.551  87.175  0.00  0.00           H
ATOM    684  CA  GLY X  42      77.760  -4.898  88.972  0.00  0.00           C
ATOM    685  HA1 GLY X  42      76.909  -5.286  89.512  0.00  0.00           H
ATOM    686  HA2 GLY X  42      78.169  -3.963  89.326  0.00  0.00           H
ATOM    687  C   GLY X  42      78.870  -5.887  89.159  0.00  0.00           C
ATOM    688  O   GLY X  42      79.498  -6.329  88.204  0.00  0.00           O
ATOM    689  N   ALA X  43      79.259  -6.111  90.464  0.00  0.00           N
ATOM    690  HN  ALA X  43      78.713  -5.727  91.204  0.00  0.00           H
ATOM    691  CA  ALA X  43      80.634  -6.646  90.831  0.00  0.00           C
ATOM    692  HA  ALA X  43      81.316  -5.851  90.568  0.00  0.00           H
ATOM    693  CB  ALA X  43      80.644  -6.990  92.304  0.00  0.00           C
ATOM    694  HB1 ALA X  43      81.518  -7.634  92.543  0.00  0.00           H
ATOM    695  HB2 ALA X  43      80.671  -6.185  93.069  0.00  0.00           H
ATOM    696  HB3 ALA X  43      79.690  -7.520  92.512  0.00  0.00           H
ATOM    697  C   ALA X  43      81.068  -7.926  90.144  0.00  0.00           C
ATOM    698  O   ALA X  43      82.262  -8.055  89.767  0.00  0.00           O
ATOM    699  N   LEU X  44      80.148  -8.910  89.963  0.00  0.00           N
ATOM    700  HN  LEU X  44      79.184  -8.855  90.213  0.00  0.00           H
ATOM    701  CA  LEU X  44      80.537 -10.158  89.357  0.00  0.00           C
ATOM    702  HA  LEU X  44      81.430 -10.521  89.845  0.00  0.00           H
ATOM    703  CB  LEU X  44      79.244 -11.077  89.451  0.00  0.00           C
ATOM    704  HB1 LEU X  44      78.444 -10.832  88.720  0.00  0.00           H
ATOM    705  HB2 LEU X  44      79.532 -12.087  89.087  0.00  0.00           H
ATOM    706  CG  LEU X  44      78.617 -11.365  90.848  0.00  0.00           C
ATOM    707  HG  LEU X  44      78.317 -10.374  91.250  0.00  0.00           H
ATOM    708  CD1 LEU X  44      77.392 -12.250  90.765  0.00  0.00           C
ATOM    709 HD11 LEU X  44      76.733 -11.719  90.046  0.00  0.00           H
ATOM    710 HD12 LEU X  44      77.709 -13.250  90.399  0.00  0.00           H
ATOM    711 HD13 LEU X  44      76.894 -12.480  91.731  0.00  0.00           H
ATOM    712  CD2 LEU X  44      79.609 -12.020  91.848  0.00  0.00           C
ATOM    713 HD21 LEU X  44      79.041 -12.404  92.722  0.00  0.00           H
ATOM    714 HD22 LEU X  44      80.161 -12.912  91.483  0.00  0.00           H
ATOM    715 HD23 LEU X  44      80.275 -11.215  92.228  0.00  0.00           H
ATOM    716  C   LEU X  44      80.921 -10.033  87.958  0.00  0.00           C
ATOM    717  O   LEU X  44      81.939 -10.593  87.478  0.00  0.00           O
ATOM    718  N   ARG X  45      80.086  -9.309  87.183  0.00  0.00           N
ATOM    719  HN  ARG X  45      79.270  -8.839  87.511  0.00  0.00           H
ATOM    720  CA  ARG X  45      80.337  -9.141  85.806  0.00  0.00           C
ATOM    721  HA  ARG X  45      80.383 -10.103  85.318  0.00  0.00           H
ATOM    722  CB  ARG X  45      79.127  -8.382  85.102  0.00  0.00           C
ATOM    723  HB1 ARG X  45      78.747  -7.477  85.622  0.00  0.00           H
ATOM    724  HB2 ARG X  45      79.412  -8.055  84.079  0.00  0.00           H
ATOM    725  CG  ARG X  45      77.948  -9.378  84.819  0.00  0.00           C
ATOM    726  HG1 ARG X  45      78.445 -10.191  84.248  0.00  0.00           H
ATOM    727  HG2 ARG X  45      77.467  -9.806  85.725  0.00  0.00           H
ATOM    728  CD  ARG X  45      76.889  -8.827  83.808  0.00  0.00           C
ATOM    729  HD1 ARG X  45      77.456  -8.214  83.074  0.00  0.00           H
ATOM    730  HD2 ARG X  45      76.447  -9.753  83.382  0.00  0.00           H
ATOM    731  NE  ARG X  45      75.977  -7.957  84.540  0.00  0.00           N
ATOM    732  HE  ARG X  45      76.061  -8.017  85.535  0.00  0.00           H
ATOM    733  CZ  ARG X  45      75.197  -6.990  84.008  0.00  0.00           C
ATOM    734  NH1 ARG X  45      75.177  -6.679  82.724  0.00  0.00           N
ATOM    735 HH11 ARG X  45      74.423  -6.090  82.435  0.00  0.00           H
ATOM    736 HH12 ARG X  45      75.542  -7.354  82.083  0.00  0.00           H
ATOM    737  NH2 ARG X  45      74.263  -6.472  84.728  0.00  0.00           N
ATOM    738 HH21 ARG X  45      73.699  -5.736  84.352  0.00  0.00           H
ATOM    739 HH22 ARG X  45      74.130  -6.841  85.647  0.00  0.00           H
ATOM    740  C   ARG X  45      81.732  -8.374  85.536  0.00  0.00           C
ATOM    741  O   ARG X  45      82.523  -8.822  84.708  0.00  0.00           O
ATOM    742  N   TRP X  46      82.076  -7.326  86.331  0.00  0.00           N
ATOM    743  HN  TRP X  46      81.430  -6.960  86.996  0.00  0.00           H
ATOM    744  CA  TRP X  46      83.377  -6.695  86.229  0.00  0.00           C
ATOM    745  HA  TRP X  46      83.494  -6.394  85.198  0.00  0.00           H
ATOM    746  CB  TRP X  46      83.511  -5.501  87.192  0.00  0.00           C
ATOM    747  HB1 TRP X  46      83.310  -5.807  88.240  0.00  0.00           H
ATOM    748  HB2 TRP X  46      84.579  -5.214  87.294  0.00  0.00           H
ATOM    749  CG  TRP X  46      82.612  -4.337  86.835  0.00  0.00           C
ATOM    750  CD1 TRP X  46      81.506  -3.855  87.375  0.00  0.00           C
ATOM    751  HD1 TRP X  46      81.024  -4.275  88.244  0.00  0.00           H
ATOM    752  NE1 TRP X  46      81.166  -2.628  86.727  0.00  0.00           N
ATOM    753  HE1 TRP X  46      80.494  -2.017  87.083  0.00  0.00           H
ATOM    754  CE2 TRP X  46      81.881  -2.411  85.629  0.00  0.00           C
ATOM    755  CD2 TRP X  46      82.773  -3.551  85.579  0.00  0.00           C
ATOM    756  CE3 TRP X  46      83.812  -3.566  84.661  0.00  0.00           C
ATOM    757  HE3 TRP X  46      84.598  -4.306  84.651  0.00  0.00           H
ATOM    758  CZ3 TRP X  46      83.775  -2.625  83.620  0.00  0.00           C
ATOM    759  HZ3 TRP X  46      84.593  -2.670  82.916  0.00  0.00           H
ATOM    760  CZ2 TRP X  46      81.763  -1.524  84.571  0.00  0.00           C
ATOM    761  HZ2 TRP X  46      81.049  -0.714  84.603  0.00  0.00           H
ATOM    762  CH2 TRP X  46      82.831  -1.566  83.625  0.00  0.00           C
ATOM    763  HH2 TRP X  46      82.742  -0.886  82.791  0.00  0.00           H
ATOM    764  C   TRP X  46      84.543  -7.655  86.553  0.00  0.00           C
ATOM    765  O   TRP X  46      85.585  -7.483  85.929  0.00  0.00           O
ATOM    766  N   HSD X  47      84.364  -8.567  87.548  0.00  0.00           N
ATOM    767  HN  HSD X  47      83.481  -8.700  87.992  0.00  0.00           H
ATOM    768  CA  HSD X  47      85.248  -9.663  87.867  0.00  0.00           C
ATOM    769  HA  HSD X  47      86.279  -9.340  87.870  0.00  0.00           H
ATOM    770  CB  HSD X  47      84.908 -10.577  89.135  0.00  0.00           C
ATOM    771  HB1 HSD X  47      84.907  -9.938  90.044  0.00  0.00           H
ATOM    772  HB2 HSD X  47      83.832 -10.853  89.127  0.00  0.00           H
ATOM    773  ND1 HSD X  47      87.074 -11.884  89.613  0.00  0.00           N
ATOM    774  HD1 HSD X  47      87.705 -11.112  89.532  0.00  0.00           H
ATOM    775  CG  HSD X  47      85.754 -11.850  89.348  0.00  0.00           C
ATOM    776  CE1 HSD X  47      87.404 -13.134  89.952  0.00  0.00           C
ATOM    777  HE1 HSD X  47      88.463 -13.326  90.127  0.00  0.00           H
ATOM    778  NE2 HSD X  47      86.370 -13.904  89.982  0.00  0.00           N
ATOM    779  CD2 HSD X  47      85.319 -13.075  89.691  0.00  0.00           C
ATOM    780  HD2 HSD X  47      84.285 -13.312  89.909  0.00  0.00           H
ATOM    781  C   HSD X  47      85.424 -10.576  86.678  0.00  0.00           C
ATOM    782  O   HSD X  47      86.505 -10.939  86.310  0.00  0.00           O
ATOM    783  N   PHE X  48      84.355 -10.955  86.051  0.00  0.00           N
ATOM    784  HN  PHE X  48      83.479 -10.579  86.340  0.00  0.00           H
ATOM    785  CA  PHE X  48      84.309 -11.862  84.871  0.00  0.00           C
ATOM    786  HA  PHE X  48      84.800 -12.780  85.158  0.00  0.00           H
ATOM    787  CB  PHE X  48      82.837 -12.195  84.574  0.00  0.00           C
ATOM    788  HB1 PHE X  48      82.359 -12.523  85.522  0.00  0.00           H
ATOM    789  HB2 PHE X  48      82.283 -11.328  84.156  0.00  0.00           H
ATOM    790  CG  PHE X  48      82.767 -13.306  83.539  0.00  0.00           C
ATOM    791  CD1 PHE X  48      82.759 -13.177  82.090  0.00  0.00           C
ATOM    792  HD1 PHE X  48      83.142 -12.219  81.769  0.00  0.00           H
ATOM    793  CE1 PHE X  48      82.484 -14.239  81.227  0.00  0.00           C
ATOM    794  HE1 PHE X  48      82.510 -14.206  80.148  0.00  0.00           H
ATOM    795  CZ  PHE X  48      82.308 -15.540  81.755  0.00  0.00           C
ATOM    796  HZ  PHE X  48      82.349 -16.369  81.063  0.00  0.00           H
ATOM    797  CD2 PHE X  48      82.555 -14.685  84.007  0.00  0.00           C
ATOM    798  HD2 PHE X  48      82.512 -14.891  85.066  0.00  0.00           H
ATOM    799  CE2 PHE X  48      82.298 -15.732  83.142  0.00  0.00           C
ATOM    800  HE2 PHE X  48      82.112 -16.716  83.546  0.00  0.00           H
ATOM    801  C   PHE X  48      85.019 -11.207  83.657  0.00  0.00           C
ATOM    802  O   PHE X  48      85.809 -11.803  82.927  0.00  0.00           O
ATOM    803  N   LEU X  49      84.763  -9.915  83.409  0.00  0.00           N
ATOM    804  HN  LEU X  49      84.176  -9.299  83.929  0.00  0.00           H
ATOM    805  CA  LEU X  49      85.519  -9.110  82.366  0.00  0.00           C
ATOM    806  HA  LEU X  49      85.312  -9.646  81.452  0.00  0.00           H
ATOM    807  CB  LEU X  49      84.877  -7.741  82.290  0.00  0.00           C
ATOM    808  HB1 LEU X  49      83.819  -7.796  81.956  0.00  0.00           H
ATOM    809  HB2 LEU X  49      84.726  -7.376  83.329  0.00  0.00           H
ATOM    810  CG  LEU X  49      85.472  -6.645  81.360  0.00  0.00           C
ATOM    811  HG  LEU X  49      86.422  -6.315  81.832  0.00  0.00           H
ATOM    812  CD1 LEU X  49      85.626  -7.367  80.027  0.00  0.00           C
ATOM    813 HD11 LEU X  49      84.590  -7.515  79.652  0.00  0.00           H
ATOM    814 HD12 LEU X  49      86.224  -6.653  79.421  0.00  0.00           H
ATOM    815 HD13 LEU X  49      86.102  -8.363  80.147  0.00  0.00           H
ATOM    816  CD2 LEU X  49      84.435  -5.465  81.282  0.00  0.00           C
ATOM    817 HD21 LEU X  49      84.099  -5.266  82.323  0.00  0.00           H
ATOM    818 HD22 LEU X  49      84.860  -4.547  80.822  0.00  0.00           H
ATOM    819 HD23 LEU X  49      83.563  -5.843  80.707  0.00  0.00           H
ATOM    820  C   LEU X  49      87.027  -8.973  82.677  0.00  0.00           C
ATOM    821  O   LEU X  49      87.829  -9.099  81.693  0.00  0.00           O
ATOM    822  N   LEU X  50      87.428  -8.845  83.949  0.00  0.00           N
ATOM    823  HN  LEU X  50      86.722  -8.858  84.653  0.00  0.00           H
ATOM    824  CA  LEU X  50      88.871  -8.731  84.384  0.00  0.00           C
ATOM    825  HA  LEU X  50      89.320  -7.821  84.015  0.00  0.00           H
ATOM    826  CB  LEU X  50      88.878  -8.781  85.897  0.00  0.00           C
ATOM    827  HB1 LEU X  50      88.245  -8.031  86.418  0.00  0.00           H
ATOM    828  HB2 LEU X  50      88.488  -9.725  86.336  0.00  0.00           H
ATOM    829  CG  LEU X  50      90.282  -8.614  86.608  0.00  0.00           C
ATOM    830  HG  LEU X  50      91.096  -9.177  86.102  0.00  0.00           H
ATOM    831  CD1 LEU X  50      90.824  -7.140  86.485  0.00  0.00           C
ATOM    832 HD11 LEU X  50      90.823  -6.827  85.419  0.00  0.00           H
ATOM    833 HD12 LEU X  50      90.260  -6.472  87.170  0.00  0.00           H
ATOM    834 HD13 LEU X  50      91.857  -7.093  86.891  0.00  0.00           H
ATOM    835  CD2 LEU X  50      90.229  -9.030  88.116  0.00  0.00           C
ATOM    836 HD21 LEU X  50      89.474  -8.477  88.715  0.00  0.00           H
ATOM    837 HD22 LEU X  50      90.055 -10.122  88.227  0.00  0.00           H
ATOM    838 HD23 LEU X  50      91.167  -8.929  88.702  0.00  0.00           H
ATOM    839  C   LEU X  50      89.732  -9.977  83.978  0.00  0.00           C
ATOM    840  O   LEU X  50      90.747  -9.847  83.357  0.00  0.00           O
ATOM    841  N   GLN X  51      89.141 -11.185  84.308  0.00  0.00           N
ATOM    842  HN  GLN X  51      88.395 -11.024  84.948  0.00  0.00           H
ATOM    843  CA  GLN X  51      89.673 -12.445  83.883  0.00  0.00           C
ATOM    844  HA  GLN X  51      90.719 -12.518  84.140  0.00  0.00           H
ATOM    845  CB  GLN X  51      88.921 -13.628  84.589  0.00  0.00           C
ATOM    846  HB1 GLN X  51      87.850 -13.353  84.698  0.00  0.00           H
ATOM    847  HB2 GLN X  51      89.059 -14.626  84.119  0.00  0.00           H
ATOM    848  CG  GLN X  51      89.452 -13.759  86.036  0.00  0.00           C
ATOM    849  HG1 GLN X  51      90.543 -13.954  85.963  0.00  0.00           H
ATOM    850  HG2 GLN X  51      89.210 -12.883  86.675  0.00  0.00           H
ATOM    851  CD  GLN X  51      88.764 -14.946  86.617  0.00  0.00           C
ATOM    852  OE1 GLN X  51      87.848 -15.523  85.962  0.00  0.00           O
ATOM    853  NE2 GLN X  51      89.060 -15.351  87.878  0.00  0.00           N
ATOM    854 HE21 GLN X  51      89.649 -14.791  88.460  0.00  0.00           H
ATOM    855 HE22 GLN X  51      88.396 -15.941  88.337  0.00  0.00           H
ATOM    856  C   GLN X  51      89.598 -12.685  82.361  0.00  0.00           C
ATOM    857  O   GLN X  51      90.493 -13.136  81.715  0.00  0.00           O
ATOM    858  N   SER X  52      88.426 -12.272  81.818  0.00  0.00           N
ATOM    859  HN  SER X  52      87.672 -11.978  82.401  0.00  0.00           H
ATOM    860  CA  SER X  52      88.247 -12.481  80.361  0.00  0.00           C
ATOM    861  HA  SER X  52      88.439 -13.515  80.116  0.00  0.00           H
ATOM    862  CB  SER X  52      86.845 -12.018  79.794  0.00  0.00           C
ATOM    863  HB1 SER X  52      86.705 -10.941  80.030  0.00  0.00           H
ATOM    864  HB2 SER X  52      86.845 -12.092  78.686  0.00  0.00           H
ATOM    865  OG  SER X  52      85.741 -12.756  80.288  0.00  0.00           O
ATOM    866  HG1 SER X  52      85.707 -12.382  81.172  0.00  0.00           H
ATOM    867  C   SER X  52      89.269 -11.675  79.433  0.00  0.00           C
ATOM    868  O   SER X  52      89.699 -12.280  78.474  0.00  0.00           O
ATOM    869  N   LEU X  53      89.610 -10.415  79.738  0.00  0.00           N
ATOM    870  HN  LEU X  53      89.188 -10.055  80.566  0.00  0.00           H
ATOM    871  CA  LEU X  53      90.687  -9.645  79.035  0.00  0.00           C
ATOM    872  HA  LEU X  53      90.461  -9.626  77.979  0.00  0.00           H
ATOM    873  CB  LEU X  53      90.808  -8.135  79.577  0.00  0.00           C
ATOM    874  HB1 LEU X  53      90.924  -8.124  80.682  0.00  0.00           H
ATOM    875  HB2 LEU X  53      91.644  -7.671  79.012  0.00  0.00           H
ATOM    876  CG  LEU X  53      89.452  -7.407  79.206  0.00  0.00           C
ATOM    877  HG  LEU X  53      88.537  -7.998  79.422  0.00  0.00           H
ATOM    878  CD1 LEU X  53      89.237  -6.287  80.114  0.00  0.00           C
ATOM    879 HD11 LEU X  53      88.260  -5.785  79.944  0.00  0.00           H
ATOM    880 HD12 LEU X  53      89.261  -6.568  81.188  0.00  0.00           H
ATOM    881 HD13 LEU X  53      90.031  -5.518  80.004  0.00  0.00           H
ATOM    882  CD2 LEU X  53      89.424  -7.040  77.692  0.00  0.00           C
ATOM    883 HD21 LEU X  53      89.250  -7.948  77.076  0.00  0.00           H
ATOM    884 HD22 LEU X  53      88.552  -6.368  77.542  0.00  0.00           H
ATOM    885 HD23 LEU X  53      90.287  -6.444  77.326  0.00  0.00           H
ATOM    886  C   LEU X  53      91.996 -10.322  79.139  0.00  0.00           C
ATOM    887  O   LEU X  53      92.811 -10.385  78.211  0.00  0.00           O
ATOM    888  N   GLU X  54      92.306 -10.912  80.348  0.00  0.00           N
ATOM    889  HN  GLU X  54      91.633 -10.748  81.066  0.00  0.00           H
ATOM    890  CA  GLU X  54      93.565 -11.676  80.560  0.00  0.00           C
ATOM    891  HA  GLU X  54      94.317 -11.036  80.122  0.00  0.00           H
ATOM    892  CB  GLU X  54      93.933 -11.860  82.040  0.00  0.00           C
ATOM    893  HB1 GLU X  54      93.086 -12.358  82.559  0.00  0.00           H
ATOM    894  HB2 GLU X  54      94.831 -12.512  82.093  0.00  0.00           H
ATOM    895  CG  GLU X  54      94.232 -10.522  82.646  0.00  0.00           C
ATOM    896  HG1 GLU X  54      94.692  -9.880  81.864  0.00  0.00           H
ATOM    897  HG2 GLU X  54      93.316  -9.951  82.907  0.00  0.00           H
ATOM    898  CD  GLU X  54      95.264 -10.578  83.739  0.00  0.00           C
ATOM    899  OE1 GLU X  54      94.953 -10.582  84.951  0.00  0.00           O
ATOM    900  OE2 GLU X  54      96.470 -10.433  83.369  0.00  0.00           O
ATOM    901  C   GLU X  54      93.658 -13.044  79.768  0.00  0.00           C
ATOM    902  O   GLU X  54      94.657 -13.358  79.098  0.00  0.00           O
ATOM    903  N   ASP X  55      92.589 -13.853  79.677  0.00  0.00           N
ATOM    904  HN  ASP X  55      91.819 -13.654  80.278  0.00  0.00           H
ATOM    905  CA  ASP X  55      92.467 -14.971  78.667  0.00  0.00           C
ATOM    906  HA  ASP X  55      93.193 -15.760  78.799  0.00  0.00           H
ATOM    907  CB  ASP X  55      91.074 -15.600  78.872  0.00  0.00           C
ATOM    908  HB1 ASP X  55      90.992 -15.936  79.928  0.00  0.00           H
ATOM    909  HB2 ASP X  55      90.286 -14.829  78.740  0.00  0.00           H
ATOM    910  CG  ASP X  55      90.783 -16.762  78.043  0.00  0.00           C
ATOM    911  OD1 ASP X  55      89.573 -16.922  77.653  0.00  0.00           O
ATOM    912  OD2 ASP X  55      91.704 -17.664  77.883  0.00  0.00           O
ATOM    913  C   ASP X  55      92.652 -14.453  77.234  0.00  0.00           C
ATOM    914  O   ASP X  55      93.411 -15.088  76.488  0.00  0.00           O
ATOM    915  N   LEU X  56      91.981 -13.291  76.936  0.00  0.00           N
ATOM    916  HN  LEU X  56      91.293 -12.995  77.594  0.00  0.00           H
ATOM    917  CA  LEU X  56      92.010 -12.744  75.604  0.00  0.00           C
ATOM    918  HA  LEU X  56      91.727 -13.561  74.956  0.00  0.00           H
ATOM    919  CB  LEU X  56      90.983 -11.615  75.331  0.00  0.00           C
ATOM    920  HB1 LEU X  56      89.980 -12.061  75.498  0.00  0.00           H
ATOM    921  HB2 LEU X  56      91.097 -10.916  76.187  0.00  0.00           H
ATOM    922  CG  LEU X  56      91.100 -10.855  73.961  0.00  0.00           C
ATOM    923  HG  LEU X  56      92.125 -10.440  73.856  0.00  0.00           H
ATOM    924  CD1 LEU X  56      90.703 -11.849  72.860  0.00  0.00           C
ATOM    925 HD11 LEU X  56      90.773 -11.359  71.865  0.00  0.00           H
ATOM    926 HD12 LEU X  56      91.354 -12.746  72.780  0.00  0.00           H
ATOM    927 HD13 LEU X  56      89.662 -12.192  73.036  0.00  0.00           H
ATOM    928  CD2 LEU X  56      90.120  -9.634  73.983  0.00  0.00           C
ATOM    929 HD21 LEU X  56      89.094  -9.930  74.288  0.00  0.00           H
ATOM    930 HD22 LEU X  56      90.454  -8.886  74.733  0.00  0.00           H
ATOM    931 HD23 LEU X  56      90.044  -9.223  72.954  0.00  0.00           H
ATOM    932  C   LEU X  56      93.439 -12.338  75.084  0.00  0.00           C
ATOM    933  O   LEU X  56      93.827 -12.596  73.957  0.00  0.00           O
ATOM    934  N   HSD X  57      94.210 -11.753  76.050  0.00  0.00           N
ATOM    935  HN  HSD X  57      93.815 -11.405  76.897  0.00  0.00           H
ATOM    936  CA  HSD X  57      95.676 -11.523  75.851  0.00  0.00           C
ATOM    937  HA  HSD X  57      95.727 -10.824  75.029  0.00  0.00           H
ATOM    938  CB  HSD X  57      96.283 -10.905  77.111  0.00  0.00           C
ATOM    939  HB1 HSD X  57      95.782  -9.946  77.363  0.00  0.00           H
ATOM    940  HB2 HSD X  57      96.105 -11.385  78.097  0.00  0.00           H
ATOM    941  ND1 HSD X  57      98.798 -11.411  77.232  0.00  0.00           N
ATOM    942  HD1 HSD X  57      98.658 -12.394  77.111  0.00  0.00           H
ATOM    943  CG  HSD X  57      97.761 -10.514  77.029  0.00  0.00           C
ATOM    944  CE1 HSD X  57      99.947 -10.682  77.137  0.00  0.00           C
ATOM    945  HE1 HSD X  57     100.900 -11.202  77.230  0.00  0.00           H
ATOM    946  NE2 HSD X  57      99.710  -9.400  77.001  0.00  0.00           N
ATOM    947  CD2 HSD X  57      98.331  -9.269  76.953  0.00  0.00           C
ATOM    948  HD2 HSD X  57      97.790  -8.332  76.992  0.00  0.00           H
ATOM    949  C   HSD X  57      96.469 -12.824  75.551  0.00  0.00           C
ATOM    950  O   HSD X  57      97.152 -12.812  74.545  0.00  0.00           O
ATOM    951  N   LYS X  58      96.273 -13.914  76.345  0.00  0.00           N
ATOM    952  HN  LYS X  58      95.778 -13.871  77.210  0.00  0.00           H
ATOM    953  CA  LYS X  58      96.937 -15.193  75.942  0.00  0.00           C
ATOM    954  HA  LYS X  58      97.940 -14.806  75.843  0.00  0.00           H
ATOM    955  CB  LYS X  58      97.049 -16.373  76.913  0.00  0.00           C
ATOM    956  HB1 LYS X  58      97.186 -17.288  76.297  0.00  0.00           H
ATOM    957  HB2 LYS X  58      97.984 -16.281  77.507  0.00  0.00           H
ATOM    958  CG  LYS X  58      95.880 -16.722  77.810  0.00  0.00           C
ATOM    959  HG1 LYS X  58      95.532 -15.824  78.363  0.00  0.00           H
ATOM    960  HG2 LYS X  58      95.049 -17.000  77.127  0.00  0.00           H
ATOM    961  CD  LYS X  58      96.042 -18.000  78.668  0.00  0.00           C
ATOM    962  HD1 LYS X  58      96.391 -18.796  77.976  0.00  0.00           H
ATOM    963  HD2 LYS X  58      96.970 -17.881  79.267  0.00  0.00           H
ATOM    964  CE  LYS X  58      94.888 -18.465  79.620  0.00  0.00           C
ATOM    965  HE1 LYS X  58      95.172 -19.288  80.311  0.00  0.00           H
ATOM    966  HE2 LYS X  58      94.544 -17.582  80.200  0.00  0.00           H
ATOM    967  NZ  LYS X  58      93.669 -18.924  78.895  0.00  0.00           N
ATOM    968  HZ1 LYS X  58      93.958 -19.510  78.085  0.00  0.00           H
ATOM    969  HZ2 LYS X  58      93.111 -19.459  79.590  0.00  0.00           H
ATOM    970  HZ3 LYS X  58      92.999 -18.173  78.633  0.00  0.00           H
ATOM    971  C   LYS X  58      96.528 -15.742  74.520  0.00  0.00           C
ATOM    972  O   LYS X  58      97.358 -16.187  73.674  0.00  0.00           O
ATOM    973  N   ASN X  59      95.260 -15.663  74.223  0.00  0.00           N
ATOM    974  HN  ASN X  59      94.666 -15.342  74.957  0.00  0.00           H
ATOM    975  CA  ASN X  59      94.773 -16.041  72.928  0.00  0.00           C
ATOM    976  HA  ASN X  59      95.127 -17.057  72.830  0.00  0.00           H
ATOM    977  CB  ASN X  59      93.300 -16.044  72.958  0.00  0.00           C
ATOM    978  HB1 ASN X  59      92.963 -15.027  73.253  0.00  0.00           H
ATOM    979  HB2 ASN X  59      92.933 -16.247  71.929  0.00  0.00           H
ATOM    980  CG  ASN X  59      92.713 -17.192  73.848  0.00  0.00           C
ATOM    981  OD1 ASN X  59      93.289 -18.267  73.837  0.00  0.00           O
ATOM    982  ND2 ASN X  59      91.610 -16.834  74.566  0.00  0.00           N
ATOM    983 HD21 ASN X  59      91.310 -17.481  75.267  0.00  0.00           H
ATOM    984 HD22 ASN X  59      91.186 -15.928  74.553  0.00  0.00           H
ATOM    985  C   ASN X  59      95.338 -15.259  71.725  0.00  0.00           C
ATOM    986  O   ASN X  59      95.681 -15.831  70.672  0.00  0.00           O
ATOM    987  N   LEU X  60      95.485 -13.940  71.780  0.00  0.00           N
ATOM    988  HN  LEU X  60      94.954 -13.426  72.449  0.00  0.00           H
ATOM    989  CA  LEU X  60      96.259 -13.153  70.870  0.00  0.00           C
ATOM    990  HA  LEU X  60      95.878 -13.378  69.885  0.00  0.00           H
ATOM    991  CB  LEU X  60      96.098 -11.710  71.173  0.00  0.00           C
ATOM    992  HB1 LEU X  60      96.281 -11.524  72.253  0.00  0.00           H
ATOM    993  HB2 LEU X  60      96.860 -11.069  70.681  0.00  0.00           H
ATOM    994  CG  LEU X  60      94.759 -11.073  70.830  0.00  0.00           C
ATOM    995  HG  LEU X  60      93.996 -11.704  71.335  0.00  0.00           H
ATOM    996  CD1 LEU X  60      94.594  -9.707  71.411  0.00  0.00           C
ATOM    997 HD11 LEU X  60      94.913  -9.728  72.475  0.00  0.00           H
ATOM    998 HD12 LEU X  60      95.429  -9.258  70.832  0.00  0.00           H
ATOM    999 HD13 LEU X  60      93.598  -9.254  71.220  0.00  0.00           H
ATOM   1000  CD2 LEU X  60      94.487 -11.118  69.315  0.00  0.00           C
ATOM   1001 HD21 LEU X  60      93.823 -10.248  69.127  0.00  0.00           H
ATOM   1002 HD22 LEU X  60      95.432 -10.945  68.757  0.00  0.00           H
ATOM   1003 HD23 LEU X  60      94.084 -12.118  69.043  0.00  0.00           H
ATOM   1004  C   LEU X  60      97.678 -13.463  70.761  0.00  0.00           C
ATOM   1005  O   LEU X  60      98.244 -13.473  69.675  0.00  0.00           O
ATOM   1006  N   CYS X  61      98.384 -13.786  71.874  0.00  0.00           N
ATOM   1007  HN  CYS X  61      97.923 -13.671  72.751  0.00  0.00           H
ATOM   1008  CA  CYS X  61      99.793 -14.210  71.942  0.00  0.00           C
ATOM   1009  HA  CYS X  61     100.285 -13.405  71.415  0.00  0.00           H
ATOM   1010  CB  CYS X  61     100.325 -14.338  73.384  0.00  0.00           C
ATOM   1011  HB1 CYS X  61      99.712 -15.027  74.003  0.00  0.00           H
ATOM   1012  HB2 CYS X  61     101.348 -14.769  73.329  0.00  0.00           H
ATOM   1013  SG  CYS X  61     100.458 -12.716  74.165  0.00  0.00           S
ATOM   1014  HG1 CYS X  61     101.492 -12.366  73.413  0.00  0.00           H
ATOM   1015  C   CYS X  61     100.149 -15.517  71.276  0.00  0.00           C
ATOM   1016  O   CYS X  61     101.134 -15.644  70.560  0.00  0.00           O
ATOM   1017  N   GLN X  62      99.235 -16.486  71.438  0.00  0.00           N
ATOM   1018  HN  GLN X  62      98.441 -16.352  72.027  0.00  0.00           H
ATOM   1019  CA  GLN X  62      98.997 -17.599  70.525  0.00  0.00           C
ATOM   1020  HA  GLN X  62      99.947 -18.088  70.684  0.00  0.00           H
ATOM   1021  CB  GLN X  62      97.887 -18.470  71.037  0.00  0.00           C
ATOM   1022  HB1 GLN X  62      97.061 -17.761  71.258  0.00  0.00           H
ATOM   1023  HB2 GLN X  62      97.417 -19.137  70.283  0.00  0.00           H
ATOM   1024  CG  GLN X  62      98.231 -19.259  72.377  0.00  0.00           C
ATOM   1025  HG1 GLN X  62      98.152 -18.566  73.242  0.00  0.00           H
ATOM   1026  HG2 GLN X  62      97.440 -20.039  72.418  0.00  0.00           H
ATOM   1027  CD  GLN X  62      99.582 -19.887  72.296  0.00  0.00           C
ATOM   1028  OE1 GLN X  62     100.582 -19.435  72.910  0.00  0.00           O
ATOM   1029  NE2 GLN X  62      99.661 -21.060  71.542  0.00  0.00           N
ATOM   1030 HE21 GLN X  62     100.562 -21.420  71.303  0.00  0.00           H
ATOM   1031 HE22 GLN X  62      98.793 -21.327  71.124  0.00  0.00           H
ATOM   1032  C   GLN X  62      98.989 -17.396  69.007  0.00  0.00           C
ATOM   1033  O   GLN X  62      99.492 -18.231  68.256  0.00  0.00           O
ATOM   1034  N   LEU X  63      98.490 -16.209  68.547  0.00  0.00           N
ATOM   1035  HN  LEU X  63      98.070 -15.560  69.176  0.00  0.00           H
ATOM   1036  CA  LEU X  63      98.466 -15.801  67.128  0.00  0.00           C
ATOM   1037  HA  LEU X  63      98.718 -16.656  66.518  0.00  0.00           H
ATOM   1038  CB  LEU X  63      97.064 -15.277  66.647  0.00  0.00           C
ATOM   1039  HB1 LEU X  63      96.913 -14.247  67.034  0.00  0.00           H
ATOM   1040  HB2 LEU X  63      97.141 -15.171  65.544  0.00  0.00           H
ATOM   1041  CG  LEU X  63      95.892 -16.141  67.140  0.00  0.00           C
ATOM   1042  HG  LEU X  63      95.986 -16.269  68.240  0.00  0.00           H
ATOM   1043  CD1 LEU X  63      94.547 -15.408  66.943  0.00  0.00           C
ATOM   1044 HD11 LEU X  63      94.503 -15.210  65.850  0.00  0.00           H
ATOM   1045 HD12 LEU X  63      93.651 -15.982  67.262  0.00  0.00           H
ATOM   1046 HD13 LEU X  63      94.609 -14.341  67.244  0.00  0.00           H
ATOM   1047  CD2 LEU X  63      95.933 -17.559  66.584  0.00  0.00           C
ATOM   1048 HD21 LEU X  63      95.026 -18.117  66.901  0.00  0.00           H
ATOM   1049 HD22 LEU X  63      95.800 -17.622  65.483  0.00  0.00           H
ATOM   1050 HD23 LEU X  63      96.755 -18.198  66.973  0.00  0.00           H
ATOM   1051  C   LEU X  63      99.519 -14.797  66.844  0.00  0.00           C
ATOM   1052  O   LEU X  63      99.550 -14.190  65.782  0.00  0.00           O
ATOM   1053  N   GLY X  64     100.392 -14.409  67.822  0.00  0.00           N
ATOM   1054  HN  GLY X  64     100.338 -14.887  68.696  0.00  0.00           H
ATOM   1055  CA  GLY X  64     101.402 -13.396  67.521  0.00  0.00           C
ATOM   1056  HA1 GLY X  64     101.907 -13.639  66.598  0.00  0.00           H
ATOM   1057  HA2 GLY X  64     102.014 -13.281  68.403  0.00  0.00           H
ATOM   1058  C   GLY X  64     100.975 -11.982  67.360  0.00  0.00           C
ATOM   1059  O   GLY X  64     101.370 -11.292  66.458  0.00  0.00           O
ATOM   1060  N   SER X  65     100.131 -11.485  68.302  0.00  0.00           N
ATOM   1061  HN  SER X  65      99.899 -12.009  69.118  0.00  0.00           H
ATOM   1062  CA  SER X  65      99.667 -10.142  68.391  0.00  0.00           C
ATOM   1063  HA  SER X  65     100.291  -9.456  67.838  0.00  0.00           H
ATOM   1064  CB  SER X  65      98.185  -9.958  67.835  0.00  0.00           C
ATOM   1065  HB1 SER X  65      98.270 -10.445  66.840  0.00  0.00           H
ATOM   1066  HB2 SER X  65      97.466 -10.544  68.447  0.00  0.00           H
ATOM   1067  OG  SER X  65      97.707  -8.620  67.788  0.00  0.00           O
ATOM   1068  HG1 SER X  65      97.911  -8.264  66.921  0.00  0.00           H
ATOM   1069  C   SER X  65      99.634  -9.814  69.927  0.00  0.00           C
ATOM   1070  O   SER X  65      99.912 -10.666  70.836  0.00  0.00           O
ATOM   1071  N   CYS X  66      99.399  -8.502  70.309  0.00  0.00           N
ATOM   1072  HN  CYS X  66      99.154  -7.748  69.704  0.00  0.00           H
ATOM   1073  CA  CYS X  66      99.508  -8.111  71.709  0.00  0.00           C
ATOM   1074  HA  CYS X  66      99.436  -9.019  72.290  0.00  0.00           H
ATOM   1075  CB  CYS X  66     100.780  -7.295  72.073  0.00  0.00           C
ATOM   1076  HB1 CYS X  66     101.746  -7.820  71.909  0.00  0.00           H
ATOM   1077  HB2 CYS X  66     100.847  -6.509  71.291  0.00  0.00           H
ATOM   1078  SG  CYS X  66     100.816  -6.429  73.724  0.00  0.00           S
ATOM   1079  HG1 CYS X  66     101.163  -7.577  74.288  0.00  0.00           H
ATOM   1080  C   CYS X  66      98.280  -7.252  72.046  0.00  0.00           C
ATOM   1081  O   CYS X  66      97.976  -6.237  71.395  0.00  0.00           O
ATOM   1082  N   LEU X  67      97.481  -7.665  73.075  0.00  0.00           N
ATOM   1083  HN  LEU X  67      97.765  -8.478  73.577  0.00  0.00           H
ATOM   1084  CA  LEU X  67      96.211  -6.987  73.449  0.00  0.00           C
ATOM   1085  HA  LEU X  67      95.611  -6.927  72.553  0.00  0.00           H
ATOM   1086  CB  LEU X  67      95.625  -7.607  74.688  0.00  0.00           C
ATOM   1087  HB1 LEU X  67      95.573  -8.690  74.443  0.00  0.00           H
ATOM   1088  HB2 LEU X  67      96.248  -7.678  75.605  0.00  0.00           H
ATOM   1089  CG  LEU X  67      94.169  -7.158  75.086  0.00  0.00           C
ATOM   1090  HG  LEU X  67      94.239  -6.090  75.385  0.00  0.00           H
ATOM   1091  CD1 LEU X  67      93.179  -7.367  73.946  0.00  0.00           C
ATOM   1092 HD11 LEU X  67      92.107  -7.156  74.150  0.00  0.00           H
ATOM   1093 HD12 LEU X  67      93.432  -6.714  73.084  0.00  0.00           H
ATOM   1094 HD13 LEU X  67      93.196  -8.428  73.618  0.00  0.00           H
ATOM   1095  CD2 LEU X  67      93.601  -7.927  76.239  0.00  0.00           C
ATOM   1096 HD21 LEU X  67      92.836  -7.318  76.766  0.00  0.00           H
ATOM   1097 HD22 LEU X  67      93.027  -8.860  76.056  0.00  0.00           H
ATOM   1098 HD23 LEU X  67      94.423  -8.115  76.962  0.00  0.00           H
ATOM   1099  C   LEU X  67      96.404  -5.529  73.843  0.00  0.00           C
ATOM   1100  O   LEU X  67      97.148  -5.288  74.739  0.00  0.00           O
ATOM   1101  N   LEU X  68      95.722  -4.510  73.234  0.00  0.00           N
ATOM   1102  HN  LEU X  68      95.260  -4.592  72.354  0.00  0.00           H
ATOM   1103  CA  LEU X  68      95.692  -3.211  73.886  0.00  0.00           C
ATOM   1104  HA  LEU X  68      96.453  -3.159  74.651  0.00  0.00           H
ATOM   1105  CB  LEU X  68      95.912  -2.146  72.878  0.00  0.00           C
ATOM   1106  HB1 LEU X  68      95.108  -2.176  72.112  0.00  0.00           H
ATOM   1107  HB2 LEU X  68      95.976  -1.156  73.378  0.00  0.00           H
ATOM   1108  CG  LEU X  68      97.197  -2.317  72.072  0.00  0.00           C
ATOM   1109  HG  LEU X  68      97.008  -3.242  71.486  0.00  0.00           H
ATOM   1110  CD1 LEU X  68      97.356  -1.255  70.957  0.00  0.00           C
ATOM   1111 HD11 LEU X  68      97.602  -0.259  71.385  0.00  0.00           H
ATOM   1112 HD12 LEU X  68      98.243  -1.579  70.372  0.00  0.00           H
ATOM   1113 HD13 LEU X  68      96.407  -1.142  70.390  0.00  0.00           H
ATOM   1114  CD2 LEU X  68      98.541  -2.479  72.838  0.00  0.00           C
ATOM   1115 HD21 LEU X  68      98.297  -3.275  73.573  0.00  0.00           H
ATOM   1116 HD22 LEU X  68      99.366  -2.827  72.180  0.00  0.00           H
ATOM   1117 HD23 LEU X  68      98.748  -1.505  73.332  0.00  0.00           H
ATOM   1118  C   LEU X  68      94.352  -2.933  74.569  0.00  0.00           C
ATOM   1119  O   LEU X  68      93.375  -3.314  73.864  0.00  0.00           O
ATOM   1120  N   VAL X  69      94.277  -2.261  75.690  0.00  0.00           N
ATOM   1121  HN  VAL X  69      95.071  -2.191  76.287  0.00  0.00           H
ATOM   1122  CA  VAL X  69      93.061  -1.785  76.287  0.00  0.00           C
ATOM   1123  HA  VAL X  69      92.254  -1.809  75.570  0.00  0.00           H
ATOM   1124  CB  VAL X  69      92.756  -2.569  77.502  0.00  0.00           C
ATOM   1125  HB  VAL X  69      93.579  -2.517  78.246  0.00  0.00           H
ATOM   1126  CG1 VAL X  69      91.308  -2.231  77.992  0.00  0.00           C
ATOM   1127 HG11 VAL X  69      90.671  -2.469  77.113  0.00  0.00           H
ATOM   1128 HG12 VAL X  69      90.953  -2.858  78.838  0.00  0.00           H
ATOM   1129 HG13 VAL X  69      91.170  -1.144  78.176  0.00  0.00           H
ATOM   1130  CG2 VAL X  69      92.662  -4.107  77.021  0.00  0.00           C
ATOM   1131 HG21 VAL X  69      92.034  -4.642  77.765  0.00  0.00           H
ATOM   1132 HG22 VAL X  69      92.270  -4.159  75.983  0.00  0.00           H
ATOM   1133 HG23 VAL X  69      93.690  -4.520  77.101  0.00  0.00           H
ATOM   1134  C   VAL X  69      93.205  -0.334  76.704  0.00  0.00           C
ATOM   1135  O   VAL X  69      94.143   0.050  77.377  0.00  0.00           O
ATOM   1136  N   ILE X  70      92.197   0.476  76.322  0.00  0.00           N
ATOM   1137  HN  ILE X  70      91.421   0.062  75.852  0.00  0.00           H
ATOM   1138  CA  ILE X  70      92.091   1.864  76.767  0.00  0.00           C
ATOM   1139  HA  ILE X  70      92.893   2.128  77.441  0.00  0.00           H
ATOM   1140  CB  ILE X  70      92.088   2.793  75.548  0.00  0.00           C
ATOM   1141  HB  ILE X  70      91.089   2.538  75.133  0.00  0.00           H
ATOM   1142  CG2 ILE X  70      92.142   4.232  76.041  0.00  0.00           C
ATOM   1143 HG21 ILE X  70      92.075   4.922  75.173  0.00  0.00           H
ATOM   1144 HG22 ILE X  70      91.351   4.429  76.796  0.00  0.00           H
ATOM   1145 HG23 ILE X  70      93.113   4.263  76.581  0.00  0.00           H
ATOM   1146  CG1 ILE X  70      93.099   2.652  74.432  0.00  0.00           C
ATOM   1147 HG11 ILE X  70      94.050   3.151  74.717  0.00  0.00           H
ATOM   1148 HG12 ILE X  70      93.314   1.606  74.128  0.00  0.00           H
ATOM   1149  CD  ILE X  70      92.650   3.361  73.163  0.00  0.00           C
ATOM   1150  HD1 ILE X  70      91.800   2.969  72.565  0.00  0.00           H
ATOM   1151  HD2 ILE X  70      92.381   4.411  73.409  0.00  0.00           H
ATOM   1152  HD3 ILE X  70      93.521   3.253  72.481  0.00  0.00           H
ATOM   1153  C   ILE X  70      90.849   1.888  77.535  0.00  0.00           C
ATOM   1154  O   ILE X  70      89.895   1.411  77.047  0.00  0.00           O
ATOM   1155  N   GLN X  71      90.959   2.481  78.724  0.00  0.00           N
ATOM   1156  HN  GLN X  71      91.885   2.620  79.069  0.00  0.00           H
ATOM   1157  CA  GLN X  71      89.867   2.571  79.669  0.00  0.00           C
ATOM   1158  HA  GLN X  71      88.970   2.208  79.189  0.00  0.00           H
ATOM   1159  CB  GLN X  71      90.192   1.820  81.020  0.00  0.00           C
ATOM   1160  HB1 GLN X  71      90.680   0.921  80.589  0.00  0.00           H
ATOM   1161  HB2 GLN X  71      90.993   2.248  81.660  0.00  0.00           H
ATOM   1162  CG  GLN X  71      89.045   1.534  81.937  0.00  0.00           C
ATOM   1163  HG1 GLN X  71      88.308   0.953  81.342  0.00  0.00           H
ATOM   1164  HG2 GLN X  71      89.491   0.775  82.614  0.00  0.00           H
ATOM   1165  CD  GLN X  71      88.311   2.676  82.707  0.00  0.00           C
ATOM   1166  OE1 GLN X  71      87.139   2.916  82.325  0.00  0.00           O
ATOM   1167  NE2 GLN X  71      88.890   3.241  83.737  0.00  0.00           N
ATOM   1168 HE21 GLN X  71      88.397   3.997  84.167  0.00  0.00           H
ATOM   1169 HE22 GLN X  71      89.740   2.939  84.168  0.00  0.00           H
ATOM   1170  C   GLN X  71      89.632   3.948  80.010  0.00  0.00           C
ATOM   1171  O   GLN X  71      90.508   4.596  80.698  0.00  0.00           O
ATOM   1172  N   GLY X  72      88.569   4.534  79.562  0.00  0.00           N
ATOM   1173  HN  GLY X  72      87.909   3.953  79.092  0.00  0.00           H
ATOM   1174  CA  GLY X  72      88.223   5.898  79.429  0.00  0.00           C
ATOM   1175  HA1 GLY X  72      88.120   6.208  80.458  0.00  0.00           H
ATOM   1176  HA2 GLY X  72      87.336   5.888  78.811  0.00  0.00           H
ATOM   1177  C   GLY X  72      89.190   6.701  78.593  0.00  0.00           C
ATOM   1178  O   GLY X  72      90.179   6.245  78.016  0.00  0.00           O
ATOM   1179  N   GLU X  73      88.788   7.932  78.303  0.00  0.00           N
ATOM   1180  HN  GLU X  73      87.908   8.249  78.649  0.00  0.00           H
ATOM   1181  CA  GLU X  73      89.535   8.771  77.322  0.00  0.00           C
ATOM   1182  HA  GLU X  73      88.833   9.581  77.187  0.00  0.00           H
ATOM   1183  CB  GLU X  73      90.840   9.364  77.892  0.00  0.00           C
ATOM   1184  HB1 GLU X  73      91.402   8.429  78.104  0.00  0.00           H
ATOM   1185  HB2 GLU X  73      91.306  10.004  77.113  0.00  0.00           H
ATOM   1186  CG  GLU X  73      90.638  10.117  79.240  0.00  0.00           C
ATOM   1187  HG1 GLU X  73      90.014  10.998  78.974  0.00  0.00           H
ATOM   1188  HG2 GLU X  73      90.063   9.463  79.929  0.00  0.00           H
ATOM   1189  CD  GLU X  73      91.917  10.618  79.876  0.00  0.00           C
ATOM   1190  OE1 GLU X  73      92.490  11.632  79.485  0.00  0.00           O
ATOM   1191  OE2 GLU X  73      92.287   9.968  80.861  0.00  0.00           O
ATOM   1192  C   GLU X  73      89.650   8.260  75.917  0.00  0.00           C
ATOM   1193  O   GLU X  73      90.402   8.859  75.183  0.00  0.00           O
ATOM   1194  N   TYR X  74      88.806   7.303  75.464  0.00  0.00           N
ATOM   1195  HN  TYR X  74      88.013   7.072  76.023  0.00  0.00           H
ATOM   1196  CA  TYR X  74      89.205   6.546  74.335  0.00  0.00           C
ATOM   1197  HA  TYR X  74      90.196   6.123  74.405  0.00  0.00           H
ATOM   1198  CB  TYR X  74      88.386   5.238  74.050  0.00  0.00           C
ATOM   1199  HB1 TYR X  74      88.501   4.876  73.006  0.00  0.00           H
ATOM   1200  HB2 TYR X  74      88.843   4.460  74.698  0.00  0.00           H
ATOM   1201  CG  TYR X  74      86.878   5.358  74.178  0.00  0.00           C
ATOM   1202  CD1 TYR X  74      86.091   5.648  73.034  0.00  0.00           C
ATOM   1203  HD1 TYR X  74      86.665   5.780  72.128  0.00  0.00           H
ATOM   1204  CE1 TYR X  74      84.716   5.812  73.080  0.00  0.00           C
ATOM   1205  HE1 TYR X  74      84.221   6.103  72.166  0.00  0.00           H
ATOM   1206  CZ  TYR X  74      84.023   5.428  74.292  0.00  0.00           C
ATOM   1207  OH  TYR X  74      82.614   5.431  74.289  0.00  0.00           O
ATOM   1208  HH  TYR X  74      82.241   5.930  73.559  0.00  0.00           H
ATOM   1209  CD2 TYR X  74      86.213   5.046  75.362  0.00  0.00           C
ATOM   1210  HD2 TYR X  74      86.780   4.771  76.240  0.00  0.00           H
ATOM   1211  CE2 TYR X  74      84.775   5.013  75.380  0.00  0.00           C
ATOM   1212  HE2 TYR X  74      84.196   4.551  76.166  0.00  0.00           H
ATOM   1213  C   TYR X  74      89.310   7.355  73.031  0.00  0.00           C
ATOM   1214  O   TYR X  74      90.198   7.157  72.181  0.00  0.00           O
ATOM   1215  N   GLU X  75      88.421   8.296  72.839  0.00  0.00           N
ATOM   1216  HN  GLU X  75      87.782   8.601  73.541  0.00  0.00           H
ATOM   1217  CA  GLU X  75      88.386   9.124  71.759  0.00  0.00           C
ATOM   1218  HA  GLU X  75      88.272   8.488  70.894  0.00  0.00           H
ATOM   1219  CB  GLU X  75      87.188  10.004  71.896  0.00  0.00           C
ATOM   1220  HB1 GLU X  75      87.276  10.739  72.724  0.00  0.00           H
ATOM   1221  HB2 GLU X  75      87.068  10.697  71.036  0.00  0.00           H
ATOM   1222  CG  GLU X  75      85.827   9.304  72.029  0.00  0.00           C
ATOM   1223  HG1 GLU X  75      85.647   8.627  71.166  0.00  0.00           H
ATOM   1224  HG2 GLU X  75      85.928   8.662  72.930  0.00  0.00           H
ATOM   1225  CD  GLU X  75      84.769  10.324  72.310  0.00  0.00           C
ATOM   1226  OE1 GLU X  75      84.567  10.670  73.492  0.00  0.00           O
ATOM   1227  OE2 GLU X  75      84.212  10.953  71.325  0.00  0.00           O
ATOM   1228  C   GLU X  75      89.693   9.883  71.476  0.00  0.00           C
ATOM   1229  O   GLU X  75      90.279   9.913  70.333  0.00  0.00           O
ATOM   1230  N   THR X  76      90.201  10.561  72.488  0.00  0.00           N
ATOM   1231  HN  THR X  76      89.760  10.516  73.381  0.00  0.00           H
ATOM   1232  CA  THR X  76      91.345  11.460  72.441  0.00  0.00           C
ATOM   1233  HA  THR X  76      91.255  12.008  71.514  0.00  0.00           H
ATOM   1234  CB  THR X  76      91.459  12.576  73.481  0.00  0.00           C
ATOM   1235  HB  THR X  76      90.729  13.372  73.224  0.00  0.00           H
ATOM   1236  OG1 THR X  76      92.773  13.130  73.647  0.00  0.00           O
ATOM   1237  HG1 THR X  76      92.665  13.856  74.266  0.00  0.00           H
ATOM   1238  CG2 THR X  76      91.102  11.943  74.818  0.00  0.00           C
ATOM   1239 HG21 THR X  76      91.338  12.587  75.692  0.00  0.00           H
ATOM   1240 HG22 THR X  76      89.992  11.903  74.854  0.00  0.00           H
ATOM   1241 HG23 THR X  76      91.568  10.939  74.914  0.00  0.00           H
ATOM   1242  C   THR X  76      92.725  10.691  72.262  0.00  0.00           C
ATOM   1243  O   THR X  76      93.576  10.934  71.427  0.00  0.00           O
ATOM   1244  N   VAL X  77      92.789   9.519  72.874  0.00  0.00           N
ATOM   1245  HN  VAL X  77      92.035   9.258  73.471  0.00  0.00           H
ATOM   1246  CA  VAL X  77      93.796   8.539  72.755  0.00  0.00           C
ATOM   1247  HA  VAL X  77      94.737   8.997  73.023  0.00  0.00           H
ATOM   1248  CB  VAL X  77      93.580   7.423  73.736  0.00  0.00           C
ATOM   1249  HB  VAL X  77      92.572   6.971  73.625  0.00  0.00           H
ATOM   1250  CG1 VAL X  77      94.500   6.245  73.430  0.00  0.00           C
ATOM   1251 HG11 VAL X  77      94.571   5.601  74.333  0.00  0.00           H
ATOM   1252 HG12 VAL X  77      94.216   5.641  72.542  0.00  0.00           H
ATOM   1253 HG13 VAL X  77      95.570   6.527  73.333  0.00  0.00           H
ATOM   1254  CG2 VAL X  77      93.850   8.022  75.120  0.00  0.00           C
ATOM   1255 HG21 VAL X  77      94.026   7.302  75.948  0.00  0.00           H
ATOM   1256 HG22 VAL X  77      94.692   8.740  75.023  0.00  0.00           H
ATOM   1257 HG23 VAL X  77      92.979   8.610  75.481  0.00  0.00           H
ATOM   1258  C   VAL X  77      93.791   7.950  71.316  0.00  0.00           C
ATOM   1259  O   VAL X  77      94.860   7.769  70.710  0.00  0.00           O
ATOM   1260  N   LEU X  78      92.627   7.501  70.757  0.00  0.00           N
ATOM   1261  HN  LEU X  78      91.791   7.432  71.297  0.00  0.00           H
ATOM   1262  CA  LEU X  78      92.602   7.042  69.374  0.00  0.00           C
ATOM   1263  HA  LEU X  78      93.307   6.234  69.243  0.00  0.00           H
ATOM   1264  CB  LEU X  78      91.242   6.573  68.890  0.00  0.00           C
ATOM   1265  HB1 LEU X  78      90.536   7.376  69.190  0.00  0.00           H
ATOM   1266  HB2 LEU X  78      91.113   6.297  67.821  0.00  0.00           H
ATOM   1267  CG  LEU X  78      90.727   5.339  69.645  0.00  0.00           C
ATOM   1268  HG  LEU X  78      91.050   5.377  70.707  0.00  0.00           H
ATOM   1269  CD1 LEU X  78      89.228   5.309  69.679  0.00  0.00           C
ATOM   1270 HD11 LEU X  78      88.756   6.041  70.369  0.00  0.00           H
ATOM   1271 HD12 LEU X  78      88.733   5.294  68.684  0.00  0.00           H
ATOM   1272 HD13 LEU X  78      88.969   4.330  70.137  0.00  0.00           H
ATOM   1273  CD2 LEU X  78      91.391   4.139  68.916  0.00  0.00           C
ATOM   1274 HD21 LEU X  78      91.321   3.225  69.543  0.00  0.00           H
ATOM   1275 HD22 LEU X  78      90.752   3.972  68.022  0.00  0.00           H
ATOM   1276 HD23 LEU X  78      92.448   4.296  68.609  0.00  0.00           H
ATOM   1277  C   LEU X  78      93.063   8.115  68.384  0.00  0.00           C
ATOM   1278  O   LEU X  78      93.694   7.831  67.385  0.00  0.00           O
ATOM   1279  N   ARG X  79      92.721   9.448  68.628  0.00  0.00           N
ATOM   1280  HN  ARG X  79      92.034   9.765  69.277  0.00  0.00           H
ATOM   1281  CA  ARG X  79      93.348  10.540  67.922  0.00  0.00           C
ATOM   1282  HA  ARG X  79      93.009  10.481  66.898  0.00  0.00           H
ATOM   1283  CB  ARG X  79      92.737  11.881  68.351  0.00  0.00           C
ATOM   1284  HB1 ARG X  79      91.664  11.907  68.063  0.00  0.00           H
ATOM   1285  HB2 ARG X  79      92.709  12.024  69.452  0.00  0.00           H
ATOM   1286  CG  ARG X  79      93.586  13.080  67.831  0.00  0.00           C
ATOM   1287  HG1 ARG X  79      94.412  13.190  68.565  0.00  0.00           H
ATOM   1288  HG2 ARG X  79      93.940  12.828  66.809  0.00  0.00           H
ATOM   1289  CD  ARG X  79      92.854  14.437  67.782  0.00  0.00           C
ATOM   1290  HD1 ARG X  79      93.478  15.281  67.418  0.00  0.00           H
ATOM   1291  HD2 ARG X  79      91.947  14.537  67.149  0.00  0.00           H
ATOM   1292  NE  ARG X  79      92.544  14.765  69.219  0.00  0.00           N
ATOM   1293  HE  ARG X  79      93.384  14.770  69.762  0.00  0.00           H
ATOM   1294  CZ  ARG X  79      91.321  14.904  69.817  0.00  0.00           C
ATOM   1295  NH1 ARG X  79      90.224  14.854  69.248  0.00  0.00           N
ATOM   1296 HH11 ARG X  79      89.448  15.065  69.843  0.00  0.00           H
ATOM   1297 HH12 ARG X  79      90.038  14.616  68.295  0.00  0.00           H
ATOM   1298  NH2 ARG X  79      91.258  14.949  71.106  0.00  0.00           N
ATOM   1299 HH21 ARG X  79      90.369  15.221  71.474  0.00  0.00           H
ATOM   1300 HH22 ARG X  79      92.088  15.055  71.654  0.00  0.00           H
ATOM   1301  C   ARG X  79      94.910  10.573  67.863  0.00  0.00           C
ATOM   1302  O   ARG X  79      95.515  10.765  66.865  0.00  0.00           O
ATOM   1303  N   ASP X  80      95.587  10.384  68.991  0.00  0.00           N
ATOM   1304  HN  ASP X  80      95.081  10.126  69.811  0.00  0.00           H
ATOM   1305  CA  ASP X  80      97.036  10.520  69.295  0.00  0.00           C
ATOM   1306  HA  ASP X  80      97.400  11.486  68.977  0.00  0.00           H
ATOM   1307  CB  ASP X  80      97.321  10.481  70.860  0.00  0.00           C
ATOM   1308  HB1 ASP X  80      96.442  10.999  71.300  0.00  0.00           H
ATOM   1309  HB2 ASP X  80      97.175   9.450  71.247  0.00  0.00           H
ATOM   1310  CG  ASP X  80      98.608  11.103  71.345  0.00  0.00           C
ATOM   1311  OD1 ASP X  80      98.837  11.053  72.575  0.00  0.00           O
ATOM   1312  OD2 ASP X  80      99.339  11.680  70.509  0.00  0.00           O
ATOM   1313  C   ASP X  80      97.841   9.496  68.578  0.00  0.00           C
ATOM   1314  O   ASP X  80      98.892   9.831  67.970  0.00  0.00           O
ATOM   1315  N   HSD X  81      97.344   8.207  68.613  0.00  0.00           N
ATOM   1316  HN  HSD X  81      96.542   8.159  69.203  0.00  0.00           H
ATOM   1317  CA  HSD X  81      97.962   7.074  68.026  0.00  0.00           C
ATOM   1318  HA  HSD X  81      99.032   7.210  67.966  0.00  0.00           H
ATOM   1319  CB  HSD X  81      97.846   5.828  68.974  0.00  0.00           C
ATOM   1320  HB1 HSD X  81      96.777   5.588  69.162  0.00  0.00           H
ATOM   1321  HB2 HSD X  81      98.269   4.910  68.512  0.00  0.00           H
ATOM   1322  ND1 HSD X  81      99.877   6.408  70.447  0.00  0.00           N
ATOM   1323  HD1 HSD X  81     100.506   6.581  69.689  0.00  0.00           H
ATOM   1324  CG  HSD X  81      98.479   6.076  70.304  0.00  0.00           C
ATOM   1325  CE1 HSD X  81     100.028   6.688  71.736  0.00  0.00           C
ATOM   1326  HE1 HSD X  81     100.979   7.034  72.139  0.00  0.00           H
ATOM   1327  NE2 HSD X  81      98.914   6.531  72.464  0.00  0.00           N
ATOM   1328  CD2 HSD X  81      97.971   6.115  71.601  0.00  0.00           C
ATOM   1329  HD2 HSD X  81      96.912   6.010  71.800  0.00  0.00           H
ATOM   1330  C   HSD X  81      97.431   6.677  66.672  0.00  0.00           C
ATOM   1331  O   HSD X  81      97.603   5.546  66.197  0.00  0.00           O
ATOM   1332  N   ILE X  82      96.649   7.612  66.018  0.00  0.00           N
ATOM   1333  HN  ILE X  82      96.323   8.432  66.481  0.00  0.00           H
ATOM   1334  CA  ILE X  82      96.001   7.512  64.659  0.00  0.00           C
ATOM   1335  HA  ILE X  82      95.163   6.861  64.858  0.00  0.00           H
ATOM   1336  CB  ILE X  82      95.488   8.857  64.160  0.00  0.00           C
ATOM   1337  HB  ILE X  82      94.785   9.285  64.906  0.00  0.00           H
ATOM   1338  CG2 ILE X  82      96.757   9.796  63.979  0.00  0.00           C
ATOM   1339 HG21 ILE X  82      97.356   9.969  64.898  0.00  0.00           H
ATOM   1340 HG22 ILE X  82      97.479   9.432  63.217  0.00  0.00           H
ATOM   1341 HG23 ILE X  82      96.394  10.780  63.613  0.00  0.00           H
ATOM   1342  CG1 ILE X  82      94.739   8.726  62.823  0.00  0.00           C
ATOM   1343 HG11 ILE X  82      94.597   9.721  62.349  0.00  0.00           H
ATOM   1344 HG12 ILE X  82      95.187   8.040  62.073  0.00  0.00           H
ATOM   1345  CD  ILE X  82      93.302   8.134  63.057  0.00  0.00           C
ATOM   1346  HD1 ILE X  82      93.425   7.334  63.818  0.00  0.00           H
ATOM   1347  HD2 ILE X  82      92.601   8.888  63.474  0.00  0.00           H
ATOM   1348  HD3 ILE X  82      92.858   7.866  62.075  0.00  0.00           H
ATOM   1349  C   ILE X  82      96.879   6.822  63.597  0.00  0.00           C
ATOM   1350  O   ILE X  82      96.424   6.018  62.846  0.00  0.00           O
ATOM   1351  N   GLN X  83      98.226   7.053  63.462  0.00  0.00           N
ATOM   1352  HN  GLN X  83      98.691   7.706  64.056  0.00  0.00           H
ATOM   1353  CA  GLN X  83      99.013   6.389  62.442  0.00  0.00           C
ATOM   1354  HA  GLN X  83      98.379   5.766  61.828  0.00  0.00           H
ATOM   1355  CB  GLN X  83      99.739   7.467  61.607  0.00  0.00           C
ATOM   1356  HB1 GLN X  83     100.539   7.886  62.253  0.00  0.00           H
ATOM   1357  HB2 GLN X  83     100.236   6.923  60.775  0.00  0.00           H
ATOM   1358  CG  GLN X  83      98.808   8.575  60.871  0.00  0.00           C
ATOM   1359  HG1 GLN X  83      98.459   9.289  61.647  0.00  0.00           H
ATOM   1360  HG2 GLN X  83      99.436   9.215  60.215  0.00  0.00           H
ATOM   1361  CD  GLN X  83      97.550   8.076  60.149  0.00  0.00           C
ATOM   1362  OE1 GLN X  83      96.544   8.803  59.878  0.00  0.00           O
ATOM   1363  NE2 GLN X  83      97.521   6.823  59.700  0.00  0.00           N
ATOM   1364 HE21 GLN X  83      96.846   6.557  59.013  0.00  0.00           H
ATOM   1365 HE22 GLN X  83      98.273   6.273  60.066  0.00  0.00           H
ATOM   1366  C   GLN X  83      99.999   5.466  63.114  0.00  0.00           C
ATOM   1367  O   GLN X  83     100.613   4.680  62.432  0.00  0.00           O
ATOM   1368  N   LYS X  84     100.025   5.442  64.439  0.00  0.00           N
ATOM   1369  HN  LYS X  84      99.522   6.121  64.967  0.00  0.00           H
ATOM   1370  CA  LYS X  84     100.749   4.503  65.171  0.00  0.00           C
ATOM   1371  HA  LYS X  84     101.689   4.188  64.743  0.00  0.00           H
ATOM   1372  CB  LYS X  84     100.960   4.931  66.601  0.00  0.00           C
ATOM   1373  HB1 LYS X  84      99.969   5.149  67.052  0.00  0.00           H
ATOM   1374  HB2 LYS X  84     101.561   4.202  67.185  0.00  0.00           H
ATOM   1375  CG  LYS X  84     101.812   6.169  66.843  0.00  0.00           C
ATOM   1376  HG1 LYS X  84     101.501   7.049  66.241  0.00  0.00           H
ATOM   1377  HG2 LYS X  84     101.675   6.382  67.924  0.00  0.00           H
ATOM   1378  CD  LYS X  84     103.263   5.979  66.593  0.00  0.00           C
ATOM   1379  HD1 LYS X  84     103.645   5.119  67.184  0.00  0.00           H
ATOM   1380  HD2 LYS X  84     103.399   5.745  65.515  0.00  0.00           H
ATOM   1381  CE  LYS X  84     104.202   7.199  67.013  0.00  0.00           C
ATOM   1382  HE1 LYS X  84     105.211   7.015  66.584  0.00  0.00           H
ATOM   1383  HE2 LYS X  84     103.899   8.101  66.439  0.00  0.00           H
ATOM   1384  NZ  LYS X  84     104.289   7.451  68.465  0.00  0.00           N
ATOM   1385  HZ1 LYS X  84     104.955   8.134  68.880  0.00  0.00           H
ATOM   1386  HZ2 LYS X  84     103.352   7.830  68.709  0.00  0.00           H
ATOM   1387  HZ3 LYS X  84     104.275   6.551  68.987  0.00  0.00           H
ATOM   1388  C   LYS X  84     100.078   3.175  65.285  0.00  0.00           C
ATOM   1389  O   LYS X  84     100.735   2.124  65.410  0.00  0.00           O
ATOM   1390  N   TRP X  85      98.734   3.144  65.105  0.00  0.00           N
ATOM   1391  HN  TRP X  85      98.218   3.990  65.214  0.00  0.00           H
ATOM   1392  CA  TRP X  85      97.942   1.908  64.974  0.00  0.00           C
ATOM   1393  HA  TRP X  85      98.619   1.069  64.922  0.00  0.00           H
ATOM   1394  CB  TRP X  85      96.938   1.810  66.234  0.00  0.00           C
ATOM   1395  HB1 TRP X  85      96.296   2.699  66.054  0.00  0.00           H
ATOM   1396  HB2 TRP X  85      96.385   0.849  66.167  0.00  0.00           H
ATOM   1397  CG  TRP X  85      97.597   1.917  67.588  0.00  0.00           C
ATOM   1398  CD1 TRP X  85      98.822   1.598  68.063  0.00  0.00           C
ATOM   1399  HD1 TRP X  85      99.680   1.242  67.512  0.00  0.00           H
ATOM   1400  NE1 TRP X  85      98.816   1.806  69.437  0.00  0.00           N
ATOM   1401  HE1 TRP X  85      99.578   1.958  70.029  0.00  0.00           H
ATOM   1402  CE2 TRP X  85      97.605   2.261  69.864  0.00  0.00           C
ATOM   1403  CD2 TRP X  85      96.778   2.309  68.687  0.00  0.00           C
ATOM   1404  CE3 TRP X  85      95.449   2.807  68.752  0.00  0.00           C
ATOM   1405  HE3 TRP X  85      94.889   2.754  67.830  0.00  0.00           H
ATOM   1406  CZ3 TRP X  85      94.995   3.273  69.995  0.00  0.00           C
ATOM   1407  HZ3 TRP X  85      94.031   3.678  70.264  0.00  0.00           H
ATOM   1408  CZ2 TRP X  85      97.210   2.844  71.008  0.00  0.00           C
ATOM   1409  HZ2 TRP X  85      97.858   2.755  71.868  0.00  0.00           H
ATOM   1410  CH2 TRP X  85      95.890   3.289  71.111  0.00  0.00           C
ATOM   1411  HH2 TRP X  85      95.631   3.691  72.079  0.00  0.00           H
ATOM   1412  C   TRP X  85      97.168   1.897  63.684  0.00  0.00           C
ATOM   1413  O   TRP X  85      96.072   1.394  63.523  0.00  0.00           O
ATOM   1414  N   SER X  86      97.699   2.561  62.618  0.00  0.00           N
ATOM   1415  HN  SER X  86      98.586   3.001  62.731  0.00  0.00           H
ATOM   1416  CA  SER X  86      97.205   2.661  61.265  0.00  0.00           C
ATOM   1417  HA  SER X  86      97.509   3.599  60.823  0.00  0.00           H
ATOM   1418  CB  SER X  86      97.888   1.614  60.330  0.00  0.00           C
ATOM   1419  HB1 SER X  86      97.671   0.597  60.721  0.00  0.00           H
ATOM   1420  HB2 SER X  86      97.374   1.672  59.346  0.00  0.00           H
ATOM   1421  OG  SER X  86      99.314   1.811  60.174  0.00  0.00           O
ATOM   1422  HG1 SER X  86      99.698   1.400  60.952  0.00  0.00           H
ATOM   1423  C   SER X  86      95.759   2.622  61.013  0.00  0.00           C
ATOM   1424  O   SER X  86      95.250   1.644  60.410  0.00  0.00           O
ATOM   1425  N   ILE X  87      95.072   3.657  61.477  0.00  0.00           N
ATOM   1426  HN  ILE X  87      95.482   4.418  61.974  0.00  0.00           H
ATOM   1427  CA  ILE X  87      93.718   3.879  61.269  0.00  0.00           C
ATOM   1428  HA  ILE X  87      93.260   2.934  61.017  0.00  0.00           H
ATOM   1429  CB  ILE X  87      93.176   4.617  62.464  0.00  0.00           C
ATOM   1430  HB  ILE X  87      93.624   5.634  62.488  0.00  0.00           H
ATOM   1431  CG2 ILE X  87      91.651   4.892  62.224  0.00  0.00           C
ATOM   1432 HG21 ILE X  87      91.433   5.390  61.255  0.00  0.00           H
ATOM   1433 HG22 ILE X  87      91.071   3.949  62.317  0.00  0.00           H
ATOM   1434 HG23 ILE X  87      91.221   5.480  63.063  0.00  0.00           H
ATOM   1435  CG1 ILE X  87      93.337   3.876  63.841  0.00  0.00           C
ATOM   1436 HG11 ILE X  87      94.392   4.033  64.151  0.00  0.00           H
ATOM   1437 HG12 ILE X  87      92.666   4.384  64.567  0.00  0.00           H
ATOM   1438  CD  ILE X  87      92.941   2.414  63.785  0.00  0.00           C
ATOM   1439  HD1 ILE X  87      91.865   2.292  63.534  0.00  0.00           H
ATOM   1440  HD2 ILE X  87      93.437   1.823  62.985  0.00  0.00           H
ATOM   1441  HD3 ILE X  87      93.194   2.020  64.792  0.00  0.00           H
ATOM   1442  C   ILE X  87      93.445   4.578  59.953  0.00  0.00           C
ATOM   1443  O   ILE X  87      93.840   5.731  59.858  0.00  0.00           O
ATOM   1444  N   THR X  88      92.709   3.854  59.145  0.00  0.00           N
ATOM   1445  HN  THR X  88      92.603   2.862  59.165  0.00  0.00           H
ATOM   1446  CA  THR X  88      92.260   4.470  57.936  0.00  0.00           C
ATOM   1447  HA  THR X  88      92.160   5.521  58.160  0.00  0.00           H
ATOM   1448  CB  THR X  88      93.222   4.329  56.743  0.00  0.00           C
ATOM   1449  HB  THR X  88      94.196   4.739  57.084  0.00  0.00           H
ATOM   1450  OG1 THR X  88      92.912   5.287  55.699  0.00  0.00           O
ATOM   1451  HG1 THR X  88      92.697   6.134  56.095  0.00  0.00           H
ATOM   1452  CG2 THR X  88      93.393   2.934  56.104  0.00  0.00           C
ATOM   1453 HG21 THR X  88      92.416   2.646  55.661  0.00  0.00           H
ATOM   1454 HG22 THR X  88      94.244   2.854  55.395  0.00  0.00           H
ATOM   1455 HG23 THR X  88      93.592   2.265  56.968  0.00  0.00           H
ATOM   1456  C   THR X  88      90.866   3.992  57.513  0.00  0.00           C
ATOM   1457  O   THR X  88      90.108   4.703  56.899  0.00  0.00           O
ATOM   1458  N   GLN X  89      90.368   2.819  58.024  0.00  0.00           N
ATOM   1459  HN  GLN X  89      90.997   2.148  58.409  0.00  0.00           H
ATOM   1460  CA  GLN X  89      88.962   2.491  57.947  0.00  0.00           C
ATOM   1461  HA  GLN X  89      88.310   3.338  58.096  0.00  0.00           H
ATOM   1462  CB  GLN X  89      88.554   1.837  56.581  0.00  0.00           C
ATOM   1463  HB1 GLN X  89      87.461   1.782  56.391  0.00  0.00           H
ATOM   1464  HB2 GLN X  89      88.979   2.375  55.706  0.00  0.00           H
ATOM   1465  CG  GLN X  89      88.841   0.279  56.426  0.00  0.00           C
ATOM   1466  HG1 GLN X  89      87.946  -0.177  56.900  0.00  0.00           H
ATOM   1467  HG2 GLN X  89      88.666   0.162  55.335  0.00  0.00           H
ATOM   1468  CD  GLN X  89      90.211  -0.189  56.903  0.00  0.00           C
ATOM   1469  OE1 GLN X  89      90.426  -0.754  57.978  0.00  0.00           O
ATOM   1470  NE2 GLN X  89      91.225   0.150  56.114  0.00  0.00           N
ATOM   1471 HE21 GLN X  89      90.978   0.706  55.320  0.00  0.00           H
ATOM   1472 HE22 GLN X  89      92.175   0.069  56.417  0.00  0.00           H
ATOM   1473  C   GLN X  89      88.677   1.557  59.188  0.00  0.00           C
ATOM   1474  O   GLN X  89      89.572   1.011  59.849  0.00  0.00           O
ATOM   1475  N   VAL X  90      87.372   1.623  59.690  0.00  0.00           N
ATOM   1476  HN  VAL X  90      86.644   2.085  59.188  0.00  0.00           H
ATOM   1477  CA  VAL X  90      87.068   0.990  60.926  0.00  0.00           C
ATOM   1478  HA  VAL X  90      87.772   0.215  61.189  0.00  0.00           H
ATOM   1479  CB  VAL X  90      87.085   2.011  62.077  0.00  0.00           C
ATOM   1480  HB  VAL X  90      86.639   2.962  61.713  0.00  0.00           H
ATOM   1481  CG1 VAL X  90      86.301   1.351  63.240  0.00  0.00           C
ATOM   1482 HG11 VAL X  90      85.227   1.167  63.022  0.00  0.00           H
ATOM   1483 HG12 VAL X  90      86.720   0.372  63.556  0.00  0.00           H
ATOM   1484 HG13 VAL X  90      86.330   1.962  64.167  0.00  0.00           H
ATOM   1485  CG2 VAL X  90      88.541   2.389  62.413  0.00  0.00           C
ATOM   1486 HG21 VAL X  90      88.695   3.067  63.279  0.00  0.00           H
ATOM   1487 HG22 VAL X  90      89.127   1.474  62.646  0.00  0.00           H
ATOM   1488 HG23 VAL X  90      89.054   2.829  61.531  0.00  0.00           H
ATOM   1489  C   VAL X  90      85.753   0.207  60.777  0.00  0.00           C
ATOM   1490  O   VAL X  90      84.658   0.712  60.552  0.00  0.00           O
ATOM   1491  N   THR X  91      85.876  -1.144  60.865  0.00  0.00           N
ATOM   1492  HN  THR X  91      86.759  -1.525  61.125  0.00  0.00           H
ATOM   1493  CA  THR X  91      84.810  -2.069  60.835  0.00  0.00           C
ATOM   1494  HA  THR X  91      84.072  -1.629  60.181  0.00  0.00           H
ATOM   1495  CB  THR X  91      85.276  -3.423  60.331  0.00  0.00           C
ATOM   1496  HB  THR X  91      86.101  -3.734  61.006  0.00  0.00           H
ATOM   1497  OG1 THR X  91      85.776  -3.380  59.023  0.00  0.00           O
ATOM   1498  HG1 THR X  91      86.534  -2.792  58.987  0.00  0.00           H
ATOM   1499  CG2 THR X  91      84.159  -4.528  60.308  0.00  0.00           C
ATOM   1500 HG21 THR X  91      83.264  -4.043  59.863  0.00  0.00           H
ATOM   1501 HG22 THR X  91      84.502  -5.476  59.842  0.00  0.00           H
ATOM   1502 HG23 THR X  91      83.880  -4.831  61.340  0.00  0.00           H
ATOM   1503  C   THR X  91      84.314  -2.041  62.250  0.00  0.00           C
ATOM   1504  O   THR X  91      85.081  -2.353  63.162  0.00  0.00           O
ATOM   1505  N   LEU X  92      82.990  -1.760  62.453  0.00  0.00           N
ATOM   1506  HN  LEU X  92      82.448  -1.737  61.617  0.00  0.00           H
ATOM   1507  CA  LEU X  92      82.486  -1.719  63.796  0.00  0.00           C
ATOM   1508  HA  LEU X  92      83.177  -2.098  64.534  0.00  0.00           H
ATOM   1509  CB  LEU X  92      82.182  -0.163  64.063  0.00  0.00           C
ATOM   1510  HB1 LEU X  92      83.187   0.310  64.041  0.00  0.00           H
ATOM   1511  HB2 LEU X  92      81.579   0.242  63.224  0.00  0.00           H
ATOM   1512  CG  LEU X  92      81.630   0.343  65.448  0.00  0.00           C
ATOM   1513  HG  LEU X  92      80.554   0.099  65.579  0.00  0.00           H
ATOM   1514  CD1 LEU X  92      82.387  -0.240  66.511  0.00  0.00           C
ATOM   1515 HD11 LEU X  92      81.954  -1.200  66.865  0.00  0.00           H
ATOM   1516 HD12 LEU X  92      83.480  -0.339  66.343  0.00  0.00           H
ATOM   1517 HD13 LEU X  92      82.419   0.537  67.304  0.00  0.00           H
ATOM   1518  CD2 LEU X  92      81.881   1.871  65.510  0.00  0.00           C
ATOM   1519 HD21 LEU X  92      81.375   2.399  66.346  0.00  0.00           H
ATOM   1520 HD22 LEU X  92      82.969   2.083  65.573  0.00  0.00           H
ATOM   1521 HD23 LEU X  92      81.605   2.479  64.622  0.00  0.00           H
ATOM   1522  C   LEU X  92      81.191  -2.510  63.859  0.00  0.00           C
ATOM   1523  O   LEU X  92      80.420  -2.737  62.890  0.00  0.00           O
ATOM   1524  N   ASP X  93      80.971  -3.026  65.051  0.00  0.00           N
ATOM   1525  HN  ASP X  93      81.751  -3.081  65.670  0.00  0.00           H
ATOM   1526  CA  ASP X  93      79.781  -3.712  65.439  0.00  0.00           C
ATOM   1527  HA  ASP X  93      79.641  -4.481  64.693  0.00  0.00           H
ATOM   1528  CB  ASP X  93      80.180  -4.618  66.645  0.00  0.00           C
ATOM   1529  HB1 ASP X  93      81.128  -5.170  66.467  0.00  0.00           H
ATOM   1530  HB2 ASP X  93      80.428  -3.890  67.447  0.00  0.00           H
ATOM   1531  CG  ASP X  93      79.129  -5.523  67.156  0.00  0.00           C
ATOM   1532  OD1 ASP X  93      78.317  -5.096  68.050  0.00  0.00           O
ATOM   1533  OD2 ASP X  93      78.932  -6.559  66.513  0.00  0.00           O
ATOM   1534  C   ASP X  93      78.455  -2.975  65.480  0.00  0.00           C
ATOM   1535  O   ASP X  93      78.497  -1.788  65.809  0.00  0.00           O
ATOM   1536  N   ALA X  94      77.328  -3.651  65.158  0.00  0.00           N
ATOM   1537  HN  ALA X  94      77.397  -4.596  64.847  0.00  0.00           H
ATOM   1538  CA  ALA X  94      76.007  -3.047  64.993  0.00  0.00           C
ATOM   1539  HA  ALA X  94      76.031  -1.989  65.205  0.00  0.00           H
ATOM   1540  CB  ALA X  94      75.643  -3.351  63.533  0.00  0.00           C
ATOM   1541  HB1 ALA X  94      76.598  -3.144  63.006  0.00  0.00           H
ATOM   1542  HB2 ALA X  94      75.260  -4.368  63.298  0.00  0.00           H
ATOM   1543  HB3 ALA X  94      74.865  -2.639  63.184  0.00  0.00           H
ATOM   1544  C   ALA X  94      74.857  -3.662  65.804  0.00  0.00           C
ATOM   1545  O   ALA X  94      73.690  -3.683  65.361  0.00  0.00           O
ATOM   1546  N   GLU X  95      75.190  -4.146  66.990  0.00  0.00           N
ATOM   1547  HN  GLU X  95      76.162  -4.180  67.208  0.00  0.00           H
ATOM   1548  CA  GLU X  95      74.317  -4.605  68.076  0.00  0.00           C
ATOM   1549  HA  GLU X  95      73.824  -5.487  67.696  0.00  0.00           H
ATOM   1550  CB  GLU X  95      75.182  -4.993  69.286  0.00  0.00           C
ATOM   1551  HB1 GLU X  95      75.963  -5.684  68.904  0.00  0.00           H
ATOM   1552  HB2 GLU X  95      75.731  -4.051  69.499  0.00  0.00           H
ATOM   1553  CG  GLU X  95      74.487  -5.438  70.612  0.00  0.00           C
ATOM   1554  HG1 GLU X  95      75.230  -5.654  71.409  0.00  0.00           H
ATOM   1555  HG2 GLU X  95      73.832  -4.557  70.784  0.00  0.00           H
ATOM   1556  CD  GLU X  95      73.510  -6.536  70.312  0.00  0.00           C
ATOM   1557  OE1 GLU X  95      72.503  -6.361  69.696  0.00  0.00           O
ATOM   1558  OE2 GLU X  95      73.797  -7.673  70.784  0.00  0.00           O
ATOM   1559  C   GLU X  95      73.349  -3.550  68.460  0.00  0.00           C
ATOM   1560  O   GLU X  95      73.677  -2.315  68.446  0.00  0.00           O
ATOM   1561  N   MET X  96      72.134  -3.860  68.786  0.00  0.00           N
ATOM   1562  HN  MET X  96      72.023  -4.744  69.234  0.00  0.00           H
ATOM   1563  CA  MET X  96      71.046  -3.028  68.877  0.00  0.00           C
ATOM   1564  HA  MET X  96      71.132  -2.203  68.186  0.00  0.00           H
ATOM   1565  CB  MET X  96      69.708  -3.701  68.520  0.00  0.00           C
ATOM   1566  HB1 MET X  96      68.795  -3.070  68.558  0.00  0.00           H
ATOM   1567  HB2 MET X  96      69.846  -4.116  67.498  0.00  0.00           H
ATOM   1568  CG  MET X  96      69.438  -4.894  69.415  0.00  0.00           C
ATOM   1569  HG1 MET X  96      68.727  -5.572  68.895  0.00  0.00           H
ATOM   1570  HG2 MET X  96      70.372  -5.475  69.569  0.00  0.00           H
ATOM   1571  SD  MET X  96      68.709  -4.552  71.088  0.00  0.00           S
ATOM   1572  CE  MET X  96      68.749  -6.346  71.646  0.00  0.00           C
ATOM   1573  HE1 MET X  96      69.691  -6.669  72.139  0.00  0.00           H
ATOM   1574  HE2 MET X  96      67.850  -6.539  72.270  0.00  0.00           H
ATOM   1575  HE3 MET X  96      68.522  -6.898  70.708  0.00  0.00           H
ATOM   1576  C   MET X  96      70.905  -2.372  70.270  0.00  0.00           C
ATOM   1577  O   MET X  96      70.069  -1.447  70.356  0.00  0.00           O
ATOM   1578  N   GLU X  97      71.569  -2.791  71.291  0.00  0.00           N
ATOM   1579  HN  GLU X  97      72.148  -3.587  71.126  0.00  0.00           H
ATOM   1580  CA  GLU X  97      71.314  -2.365  72.681  0.00  0.00           C
ATOM   1581  HA  GLU X  97      70.255  -2.481  72.860  0.00  0.00           H
ATOM   1582  CB  GLU X  97      72.050  -3.325  73.655  0.00  0.00           C
ATOM   1583  HB1 GLU X  97      73.088  -3.239  73.267  0.00  0.00           H
ATOM   1584  HB2 GLU X  97      71.989  -2.856  74.660  0.00  0.00           H
ATOM   1585  CG  GLU X  97      71.462  -4.702  73.570  0.00  0.00           C
ATOM   1586  HG1 GLU X  97      70.424  -4.737  73.966  0.00  0.00           H
ATOM   1587  HG2 GLU X  97      71.334  -4.992  72.505  0.00  0.00           H
ATOM   1588  CD  GLU X  97      72.234  -5.684  74.391  0.00  0.00           C
ATOM   1589  OE1 GLU X  97      73.301  -5.277  74.910  0.00  0.00           O
ATOM   1590  OE2 GLU X  97      71.819  -6.868  74.515  0.00  0.00           O
ATOM   1591  C   GLU X  97      71.696  -0.938  72.904  0.00  0.00           C
ATOM   1592  O   GLU X  97      72.671  -0.509  72.271  0.00  0.00           O
ATOM   1593  N   PRO X  98      70.986  -0.118  73.682  0.00  0.00           N
ATOM   1594  CD  PRO X  98      69.763  -0.500  74.337  0.00  0.00           C
ATOM   1595  HD1 PRO X  98      69.858  -1.454  74.900  0.00  0.00           H
ATOM   1596  HD2 PRO X  98      69.054  -0.548  73.483  0.00  0.00           H
ATOM   1597  CA  PRO X  98      70.944   1.369  73.456  0.00  0.00           C
ATOM   1598  HA  PRO X  98      70.878   1.598  72.403  0.00  0.00           H
ATOM   1599  CB  PRO X  98      69.716   1.875  74.213  0.00  0.00           C
ATOM   1600  HB1 PRO X  98      68.894   2.103  73.501  0.00  0.00           H
ATOM   1601  HB2 PRO X  98      69.901   2.834  74.742  0.00  0.00           H
ATOM   1602  CG  PRO X  98      69.484   0.731  75.195  0.00  0.00           C
ATOM   1603  HG1 PRO X  98      68.437   0.743  75.567  0.00  0.00           H
ATOM   1604  HG2 PRO X  98      70.239   0.624  76.002  0.00  0.00           H
ATOM   1605  C   PRO X  98      72.189   2.004  73.932  0.00  0.00           C
ATOM   1606  O   PRO X  98      72.368   3.159  73.558  0.00  0.00           O
ATOM   1607  N   PHE X  99      72.964   1.452  74.845  0.00  0.00           N
ATOM   1608  HN  PHE X  99      72.639   0.600  75.248  0.00  0.00           H
ATOM   1609  CA  PHE X  99      74.284   1.907  75.251  0.00  0.00           C
ATOM   1610  HA  PHE X  99      74.086   2.949  75.456  0.00  0.00           H
ATOM   1611  CB  PHE X  99      74.743   1.100  76.598  0.00  0.00           C
ATOM   1612  HB1 PHE X  99      75.564   0.378  76.400  0.00  0.00           H
ATOM   1613  HB2 PHE X  99      75.097   1.864  77.322  0.00  0.00           H
ATOM   1614  CG  PHE X  99      73.565   0.289  77.150  0.00  0.00           C
ATOM   1615  CD1 PHE X  99      72.637   0.973  78.003  0.00  0.00           C
ATOM   1616  HD1 PHE X  99      72.762   2.036  78.150  0.00  0.00           H
ATOM   1617  CE1 PHE X  99      71.348   0.442  78.303  0.00  0.00           C
ATOM   1618  HE1 PHE X  99      70.614   1.062  78.797  0.00  0.00           H
ATOM   1619  CZ  PHE X  99      71.119  -0.923  78.040  0.00  0.00           C
ATOM   1620  HZ  PHE X  99      70.189  -1.370  78.360  0.00  0.00           H
ATOM   1621  CD2 PHE X  99      73.301  -1.103  76.925  0.00  0.00           C
ATOM   1622  HD2 PHE X  99      73.987  -1.654  76.298  0.00  0.00           H
ATOM   1623  CE2 PHE X  99      72.125  -1.637  77.349  0.00  0.00           C
ATOM   1624  HE2 PHE X  99      72.028  -2.708  77.249  0.00  0.00           H
ATOM   1625  C   PHE X  99      75.279   1.755  74.131  0.00  0.00           C
ATOM   1626  O   PHE X  99      76.106   2.640  73.848  0.00  0.00           O
ATOM   1627  N   TYR X 100      75.192   0.622  73.364  0.00  0.00           N
ATOM   1628  HN  TYR X 100      74.582  -0.154  73.507  0.00  0.00           H
ATOM   1629  CA  TYR X 100      76.055   0.325  72.282  0.00  0.00           C
ATOM   1630  HA  TYR X 100      77.037   0.589  72.647  0.00  0.00           H
ATOM   1631  CB  TYR X 100      75.975  -1.205  71.972  0.00  0.00           C
ATOM   1632  HB1 TYR X 100      74.908  -1.461  71.800  0.00  0.00           H
ATOM   1633  HB2 TYR X 100      76.558  -1.413  71.049  0.00  0.00           H
ATOM   1634  CG  TYR X 100      76.574  -2.006  73.070  0.00  0.00           C
ATOM   1635  CD1 TYR X 100      77.971  -2.172  73.283  0.00  0.00           C
ATOM   1636  HD1 TYR X 100      78.684  -1.704  72.620  0.00  0.00           H
ATOM   1637  CE1 TYR X 100      78.507  -2.767  74.433  0.00  0.00           C
ATOM   1638  HE1 TYR X 100      79.584  -2.824  74.498  0.00  0.00           H
ATOM   1639  CZ  TYR X 100      77.612  -3.149  75.435  0.00  0.00           C
ATOM   1640  OH  TYR X 100      78.159  -3.839  76.524  0.00  0.00           O
ATOM   1641  HH  TYR X 100      77.461  -4.245  77.044  0.00  0.00           H
ATOM   1642  CD2 TYR X 100      75.686  -2.420  74.107  0.00  0.00           C
ATOM   1643  HD2 TYR X 100      74.633  -2.180  74.087  0.00  0.00           H
ATOM   1644  CE2 TYR X 100      76.259  -3.008  75.252  0.00  0.00           C
ATOM   1645  HE2 TYR X 100      75.609  -3.447  75.995  0.00  0.00           H
ATOM   1646  C   TYR X 100      75.822   1.198  71.056  0.00  0.00           C
ATOM   1647  O   TYR X 100      76.795   1.652  70.391  0.00  0.00           O
ATOM   1648  N   LYS X 101      74.593   1.581  70.863  0.00  0.00           N
ATOM   1649  HN  LYS X 101      73.859   1.257  71.455  0.00  0.00           H
ATOM   1650  CA  LYS X 101      74.319   2.517  69.787  0.00  0.00           C
ATOM   1651  HA  LYS X 101      74.840   2.282  68.871  0.00  0.00           H
ATOM   1652  CB  LYS X 101      72.766   2.805  69.671  0.00  0.00           C
ATOM   1653  HB1 LYS X 101      72.272   3.192  70.588  0.00  0.00           H
ATOM   1654  HB2 LYS X 101      72.630   3.643  68.954  0.00  0.00           H
ATOM   1655  CG  LYS X 101      72.052   1.678  69.183  0.00  0.00           C
ATOM   1656  HG1 LYS X 101      72.032   0.990  70.055  0.00  0.00           H
ATOM   1657  HG2 LYS X 101      70.982   1.945  69.047  0.00  0.00           H
ATOM   1658  CD  LYS X 101      72.555   0.925  68.009  0.00  0.00           C
ATOM   1659  HD1 LYS X 101      73.598   0.617  68.234  0.00  0.00           H
ATOM   1660  HD2 LYS X 101      71.930   0.007  67.970  0.00  0.00           H
ATOM   1661  CE  LYS X 101      72.497   1.765  66.697  0.00  0.00           C
ATOM   1662  HE1 LYS X 101      71.406   1.902  66.534  0.00  0.00           H
ATOM   1663  HE2 LYS X 101      73.006   2.745  66.822  0.00  0.00           H
ATOM   1664  NZ  LYS X 101      72.970   1.051  65.532  0.00  0.00           N
ATOM   1665  HZ1 LYS X 101      72.901   1.748  64.763  0.00  0.00           H
ATOM   1666  HZ2 LYS X 101      73.975   0.817  65.663  0.00  0.00           H
ATOM   1667  HZ3 LYS X 101      72.470   0.156  65.355  0.00  0.00           H
ATOM   1668  C   LYS X 101      74.937   3.883  70.123  0.00  0.00           C
ATOM   1669  O   LYS X 101      75.403   4.583  69.239  0.00  0.00           O
ATOM   1670  N   GLU X 102      75.032   4.332  71.388  0.00  0.00           N
ATOM   1671  HN  GLU X 102      74.627   3.820  72.142  0.00  0.00           H
ATOM   1672  CA  GLU X 102      75.694   5.600  71.700  0.00  0.00           C
ATOM   1673  HA  GLU X 102      75.190   6.345  71.103  0.00  0.00           H
ATOM   1674  CB  GLU X 102      75.610   5.837  73.231  0.00  0.00           C
ATOM   1675  HB1 GLU X 102      76.131   5.021  73.776  0.00  0.00           H
ATOM   1676  HB2 GLU X 102      76.044   6.837  73.446  0.00  0.00           H
ATOM   1677  CG  GLU X 102      74.115   6.062  73.699  0.00  0.00           C
ATOM   1678  HG1 GLU X 102      73.470   5.704  72.868  0.00  0.00           H
ATOM   1679  HG2 GLU X 102      73.938   5.490  74.635  0.00  0.00           H
ATOM   1680  CD  GLU X 102      73.770   7.493  74.007  0.00  0.00           C
ATOM   1681  OE1 GLU X 102      73.067   7.605  75.086  0.00  0.00           O
ATOM   1682  OE2 GLU X 102      74.053   8.493  73.313  0.00  0.00           O
ATOM   1683  C   GLU X 102      77.171   5.433  71.393  0.00  0.00           C
ATOM   1684  O   GLU X 102      77.805   6.371  70.901  0.00  0.00           O
ATOM   1685  N   MET X 103      77.780   4.229  71.750  0.00  0.00           N
ATOM   1686  HN  MET X 103      77.298   3.549  72.297  0.00  0.00           H
ATOM   1687  CA  MET X 103      79.154   3.992  71.467  0.00  0.00           C
ATOM   1688  HA  MET X 103      79.707   4.836  71.852  0.00  0.00           H
ATOM   1689  CB  MET X 103      79.555   2.668  72.137  0.00  0.00           C
ATOM   1690  HB1 MET X 103      78.963   1.890  71.610  0.00  0.00           H
ATOM   1691  HB2 MET X 103      80.573   2.393  71.788  0.00  0.00           H
ATOM   1692  CG  MET X 103      79.478   2.554  73.670  0.00  0.00           C
ATOM   1693  HG1 MET X 103      80.198   3.270  74.122  0.00  0.00           H
ATOM   1694  HG2 MET X 103      78.500   2.976  73.987  0.00  0.00           H
ATOM   1695  SD  MET X 103      79.880   0.884  74.178  0.00  0.00           S
ATOM   1696  CE  MET X 103      79.215   1.015  75.826  0.00  0.00           C
ATOM   1697  HE1 MET X 103      78.158   1.355  75.850  0.00  0.00           H
ATOM   1698  HE2 MET X 103      79.189   0.020  76.321  0.00  0.00           H
ATOM   1699  HE3 MET X 103      79.796   1.762  76.408  0.00  0.00           H
ATOM   1700  C   MET X 103      79.465   4.086  69.994  0.00  0.00           C
ATOM   1701  O   MET X 103      80.586   4.425  69.642  0.00  0.00           O
ATOM   1702  N   GLU X 104      78.534   3.746  69.049  0.00  0.00           N
ATOM   1703  HN  GLU X 104      77.617   3.491  69.348  0.00  0.00           H
ATOM   1704  CA  GLU X 104      78.703   3.958  67.640  0.00  0.00           C
ATOM   1705  HA  GLU X 104      79.523   3.386  67.233  0.00  0.00           H
ATOM   1706  CB  GLU X 104      77.456   3.357  67.001  0.00  0.00           C
ATOM   1707  HB1 GLU X 104      76.552   3.645  67.580  0.00  0.00           H
ATOM   1708  HB2 GLU X 104      77.370   3.855  66.011  0.00  0.00           H
ATOM   1709  CG  GLU X 104      77.596   1.838  66.812  0.00  0.00           C
ATOM   1710  HG1 GLU X 104      78.555   1.435  66.421  0.00  0.00           H
ATOM   1711  HG2 GLU X 104      77.469   1.352  67.803  0.00  0.00           H
ATOM   1712  CD  GLU X 104      76.563   1.307  65.763  0.00  0.00           C
ATOM   1713  OE1 GLU X 104      76.679   1.789  64.589  0.00  0.00           O
ATOM   1714  OE2 GLU X 104      75.567   0.685  66.065  0.00  0.00           O
ATOM   1715  C   GLU X 104      78.983   5.398  67.251  0.00  0.00           C
ATOM   1716  O   GLU X 104      79.852   5.810  66.422  0.00  0.00           O
ATOM   1717  N   ALA X 105      78.232   6.314  67.865  0.00  0.00           N
ATOM   1718  HN  ALA X 105      77.597   6.011  68.571  0.00  0.00           H
ATOM   1719  CA  ALA X 105      78.368   7.760  67.643  0.00  0.00           C
ATOM   1720  HA  ALA X 105      78.063   7.864  66.612  0.00  0.00           H
ATOM   1721  CB  ALA X 105      77.363   8.676  68.421  0.00  0.00           C
ATOM   1722  HB1 ALA X 105      77.743   9.703  68.233  0.00  0.00           H
ATOM   1723  HB2 ALA X 105      76.322   8.621  68.036  0.00  0.00           H
ATOM   1724  HB3 ALA X 105      77.279   8.573  69.524  0.00  0.00           H
ATOM   1725  C   ALA X 105      79.822   8.416  67.779  0.00  0.00           C
ATOM   1726  O   ALA X 105      80.263   9.100  66.850  0.00  0.00           O
ATOM   1727  N   ASN X 106      80.599   8.052  68.894  0.00  0.00           N
ATOM   1728  HN  ASN X 106      80.368   7.315  69.525  0.00  0.00           H
ATOM   1729  CA  ASN X 106      81.876   8.622  69.193  0.00  0.00           C
ATOM   1730  HA  ASN X 106      81.926   9.694  69.313  0.00  0.00           H
ATOM   1731  CB  ASN X 106      82.440   7.984  70.535  0.00  0.00           C
ATOM   1732  HB1 ASN X 106      82.587   6.921  70.250  0.00  0.00           H
ATOM   1733  HB2 ASN X 106      83.373   8.529  70.794  0.00  0.00           H
ATOM   1734  CG  ASN X 106      81.369   8.124  71.565  0.00  0.00           C
ATOM   1735  OD1 ASN X 106      81.100   7.071  72.125  0.00  0.00           O
ATOM   1736  ND2 ASN X 106      80.778   9.297  71.842  0.00  0.00           N
ATOM   1737 HD21 ASN X 106      80.041   9.309  72.518  0.00  0.00           H
ATOM   1738 HD22 ASN X 106      81.136  10.040  71.276  0.00  0.00           H
ATOM   1739  C   ASN X 106      82.902   8.351  67.982  0.00  0.00           C
ATOM   1740  O   ASN X 106      83.531   9.327  67.592  0.00  0.00           O
ATOM   1741  N   ILE X 107      82.915   7.086  67.469  0.00  0.00           N
ATOM   1742  HN  ILE X 107      82.285   6.414  67.852  0.00  0.00           H
ATOM   1743  CA  ILE X 107      83.786   6.666  66.292  0.00  0.00           C
ATOM   1744  HA  ILE X 107      84.783   7.080  66.335  0.00  0.00           H
ATOM   1745  CB  ILE X 107      84.008   5.168  66.234  0.00  0.00           C
ATOM   1746  HB  ILE X 107      83.022   4.704  66.454  0.00  0.00           H
ATOM   1747  CG2 ILE X 107      84.515   4.685  64.819  0.00  0.00           C
ATOM   1748 HG21 ILE X 107      84.844   3.639  65.000  0.00  0.00           H
ATOM   1749 HG22 ILE X 107      83.712   4.788  64.058  0.00  0.00           H
ATOM   1750 HG23 ILE X 107      85.403   5.324  64.622  0.00  0.00           H
ATOM   1751  CG1 ILE X 107      84.847   4.612  67.410  0.00  0.00           C
ATOM   1752 HG11 ILE X 107      84.365   4.955  68.350  0.00  0.00           H
ATOM   1753 HG12 ILE X 107      84.858   3.502  67.468  0.00  0.00           H
ATOM   1754  CD  ILE X 107      86.268   5.164  67.539  0.00  0.00           C
ATOM   1755  HD1 ILE X 107      86.822   4.465  68.202  0.00  0.00           H
ATOM   1756  HD2 ILE X 107      86.903   5.195  66.628  0.00  0.00           H
ATOM   1757  HD3 ILE X 107      86.134   6.208  67.896  0.00  0.00           H
ATOM   1758  C   ILE X 107      83.327   7.326  64.985  0.00  0.00           C
ATOM   1759  O   ILE X 107      84.196   7.729  64.205  0.00  0.00           O
ATOM   1760  N   GLN X 108      82.006   7.469  64.815  0.00  0.00           N
ATOM   1761  HN  GLN X 108      81.288   7.085  65.390  0.00  0.00           H
ATOM   1762  CA  GLN X 108      81.444   8.275  63.740  0.00  0.00           C
ATOM   1763  HA  GLN X 108      81.771   7.917  62.775  0.00  0.00           H
ATOM   1764  CB  GLN X 108      79.866   8.176  63.674  0.00  0.00           C
ATOM   1765  HB1 GLN X 108      79.430   8.350  64.680  0.00  0.00           H
ATOM   1766  HB2 GLN X 108      79.582   8.963  62.943  0.00  0.00           H
ATOM   1767  CG  GLN X 108      79.357   6.821  63.208  0.00  0.00           C
ATOM   1768  HG1 GLN X 108      79.839   5.956  63.713  0.00  0.00           H
ATOM   1769  HG2 GLN X 108      78.257   6.698  63.303  0.00  0.00           H
ATOM   1770  CD  GLN X 108      79.680   6.521  61.700  0.00  0.00           C
ATOM   1771  OE1 GLN X 108      80.349   7.261  60.948  0.00  0.00           O
ATOM   1772  NE2 GLN X 108      79.157   5.303  61.264  0.00  0.00           N
ATOM   1773 HE21 GLN X 108      79.506   4.878  60.429  0.00  0.00           H
ATOM   1774 HE22 GLN X 108      78.890   4.644  61.967  0.00  0.00           H
ATOM   1775  C   GLN X 108      81.866   9.766  63.682  0.00  0.00           C
ATOM   1776  O   GLN X 108      82.278  10.303  62.686  0.00  0.00           O
ATOM   1777  N   CYS X 109      81.759  10.466  64.842  0.00  0.00           N
ATOM   1778  HN  CYS X 109      81.537  10.031  65.711  0.00  0.00           H
ATOM   1779  CA  CYS X 109      82.202  11.815  64.985  0.00  0.00           C
ATOM   1780  HA  CYS X 109      81.673  12.297  64.176  0.00  0.00           H
ATOM   1781  CB  CYS X 109      81.704  12.256  66.393  0.00  0.00           C
ATOM   1782  HB1 CYS X 109      80.602  12.123  66.439  0.00  0.00           H
ATOM   1783  HB2 CYS X 109      82.074  11.494  67.112  0.00  0.00           H
ATOM   1784  SG  CYS X 109      82.301  13.930  66.923  0.00  0.00           S
ATOM   1785  HG1 CYS X 109      81.212  14.332  66.285  0.00  0.00           H
ATOM   1786  C   CYS X 109      83.650  11.983  64.747  0.00  0.00           C
ATOM   1787  O   CYS X 109      84.115  12.904  64.100  0.00  0.00           O
ATOM   1788  N   LEU X 110      84.409  11.023  65.355  0.00  0.00           N
ATOM   1789  HN  LEU X 110      84.018  10.551  66.141  0.00  0.00           H
ATOM   1790  CA  LEU X 110      85.869  10.895  65.174  0.00  0.00           C
ATOM   1791  HA  LEU X 110      86.238  11.852  65.513  0.00  0.00           H
ATOM   1792  CB  LEU X 110      86.375   9.795  66.030  0.00  0.00           C
ATOM   1793  HB1 LEU X 110      85.944  10.058  67.019  0.00  0.00           H
ATOM   1794  HB2 LEU X 110      85.810   8.879  65.752  0.00  0.00           H
ATOM   1795  CG  LEU X 110      87.940   9.561  66.194  0.00  0.00           C
ATOM   1796  HG  LEU X 110      88.363   9.164  65.247  0.00  0.00           H
ATOM   1797  CD1 LEU X 110      88.590  10.878  66.655  0.00  0.00           C
ATOM   1798 HD11 LEU X 110      88.032  11.391  67.468  0.00  0.00           H
ATOM   1799 HD12 LEU X 110      89.529  10.560  67.156  0.00  0.00           H
ATOM   1800 HD13 LEU X 110      88.803  11.618  65.854  0.00  0.00           H
ATOM   1801  CD2 LEU X 110      88.339   8.485  67.168  0.00  0.00           C
ATOM   1802 HD21 LEU X 110      87.814   8.701  68.123  0.00  0.00           H
ATOM   1803 HD22 LEU X 110      87.999   7.451  66.947  0.00  0.00           H
ATOM   1804 HD23 LEU X 110      89.435   8.524  67.346  0.00  0.00           H
ATOM   1805  C   LEU X 110      86.268  10.716  63.704  0.00  0.00           C
ATOM   1806  O   LEU X 110      87.183  11.328  63.136  0.00  0.00           O
ATOM   1807  N   GLY X 111      85.509   9.775  62.941  0.00  0.00           N
ATOM   1808  HN  GLY X 111      84.806   9.214  63.372  0.00  0.00           H
ATOM   1809  CA  GLY X 111      85.840   9.396  61.635  0.00  0.00           C
ATOM   1810  HA1 GLY X 111      85.302   8.486  61.415  0.00  0.00           H
ATOM   1811  HA2 GLY X 111      86.897   9.189  61.562  0.00  0.00           H
ATOM   1812  C   GLY X 111      85.497  10.323  60.533  0.00  0.00           C
ATOM   1813  O   GLY X 111      86.246  10.340  59.635  0.00  0.00           O
ATOM   1814  N   ALA X 112      84.507  11.189  60.795  0.00  0.00           N
ATOM   1815  HN  ALA X 112      84.027  11.250  61.666  0.00  0.00           H
ATOM   1816  CA  ALA X 112      84.195  12.147  59.864  0.00  0.00           C
ATOM   1817  HA  ALA X 112      84.110  11.686  58.891  0.00  0.00           H
ATOM   1818  CB  ALA X 112      82.834  12.722  60.144  0.00  0.00           C
ATOM   1819  HB1 ALA X 112      82.170  11.856  60.352  0.00  0.00           H
ATOM   1820  HB2 ALA X 112      82.838  13.347  61.062  0.00  0.00           H
ATOM   1821  HB3 ALA X 112      82.475  13.357  59.306  0.00  0.00           H
ATOM   1822  C   ALA X 112      85.230  13.295  59.878  0.00  0.00           C
ATOM   1823  O   ALA X 112      85.443  14.031  58.941  0.00  0.00           O
ATOM   1824  N   GLU X 113      86.062  13.478  60.991  0.00  0.00           N
ATOM   1825  HN  GLU X 113      86.026  12.891  61.796  0.00  0.00           H
ATOM   1826  CA  GLU X 113      86.837  14.667  61.200  0.00  0.00           C
ATOM   1827  HA  GLU X 113      86.484  15.486  60.590  0.00  0.00           H
ATOM   1828  CB  GLU X 113      86.995  14.948  62.727  0.00  0.00           C
ATOM   1829  HB1 GLU X 113      86.024  14.909  63.264  0.00  0.00           H
ATOM   1830  HB2 GLU X 113      87.496  14.167  63.339  0.00  0.00           H
ATOM   1831  CG  GLU X 113      87.892  16.313  62.914  0.00  0.00           C
ATOM   1832  HG1 GLU X 113      88.867  16.281  62.382  0.00  0.00           H
ATOM   1833  HG2 GLU X 113      87.322  17.151  62.461  0.00  0.00           H
ATOM   1834  CD  GLU X 113      88.230  16.531  64.382  0.00  0.00           C
ATOM   1835  OE1 GLU X 113      87.295  16.738  65.111  0.00  0.00           O
ATOM   1836  OE2 GLU X 113      89.462  16.451  64.712  0.00  0.00           O
ATOM   1837  C   GLU X 113      88.257  14.351  60.729  0.00  0.00           C
ATOM   1838  O   GLU X 113      88.929  15.217  60.190  0.00  0.00           O
ATOM   1839  N   LEU X 114      88.733  13.049  60.813  0.00  0.00           N
ATOM   1840  HN  LEU X 114      88.182  12.392  61.321  0.00  0.00           H
ATOM   1841  CA  LEU X 114      90.089  12.609  60.481  0.00  0.00           C
ATOM   1842  HA  LEU X 114      90.640  13.462  60.113  0.00  0.00           H
ATOM   1843  CB  LEU X 114      90.752  11.852  61.658  0.00  0.00           C
ATOM   1844  HB1 LEU X 114      90.400  10.798  61.639  0.00  0.00           H
ATOM   1845  HB2 LEU X 114      91.825  11.662  61.445  0.00  0.00           H
ATOM   1846  CG  LEU X 114      90.690  12.528  63.068  0.00  0.00           C
ATOM   1847  HG  LEU X 114      89.654  12.710  63.423  0.00  0.00           H
ATOM   1848  CD1 LEU X 114      91.319  11.540  64.068  0.00  0.00           C
ATOM   1849 HD11 LEU X 114      91.687  12.154  64.917  0.00  0.00           H
ATOM   1850 HD12 LEU X 114      90.556  10.780  64.340  0.00  0.00           H
ATOM   1851 HD13 LEU X 114      92.234  11.042  63.680  0.00  0.00           H
ATOM   1852  CD2 LEU X 114      91.484  13.895  63.093  0.00  0.00           C
ATOM   1853 HD21 LEU X 114      92.506  13.768  62.676  0.00  0.00           H
ATOM   1854 HD22 LEU X 114      90.957  14.605  62.421  0.00  0.00           H
ATOM   1855 HD23 LEU X 114      91.606  14.370  64.090  0.00  0.00           H
ATOM   1856  C   LEU X 114      90.033  11.802  59.258  0.00  0.00           C
ATOM   1857  O   LEU X 114      91.015  11.165  58.803  0.00  0.00           O
ATOM   1858  N   GLY X 115      88.859  11.863  58.586  0.00  0.00           N
ATOM   1859  HN  GLY X 115      88.046  12.261  59.003  0.00  0.00           H
ATOM   1860  CA  GLY X 115      88.619  11.260  57.305  0.00  0.00           C
ATOM   1861  HA1 GLY X 115      89.258  11.797  56.620  0.00  0.00           H
ATOM   1862  HA2 GLY X 115      87.578  11.346  57.031  0.00  0.00           H
ATOM   1863  C   GLY X 115      88.922   9.735  57.267  0.00  0.00           C
ATOM   1864  O   GLY X 115      89.704   9.331  56.414  0.00  0.00           O
ATOM   1865  N   PHE X 116      88.315   8.909  58.130  0.00  0.00           N
ATOM   1866  HN  PHE X 116      87.739   9.339  58.821  0.00  0.00           H
ATOM   1867  CA  PHE X 116      88.396   7.508  57.950  0.00  0.00           C
ATOM   1868  HA  PHE X 116      88.778   7.136  57.011  0.00  0.00           H
ATOM   1869  CB  PHE X 116      89.201   6.659  58.991  0.00  0.00           C
ATOM   1870  HB1 PHE X 116      89.134   5.561  58.839  0.00  0.00           H
ATOM   1871  HB2 PHE X 116      90.252   6.905  58.730  0.00  0.00           H
ATOM   1872  CG  PHE X 116      88.885   7.005  60.359  0.00  0.00           C
ATOM   1873  CD1 PHE X 116      88.053   6.150  61.060  0.00  0.00           C
ATOM   1874  HD1 PHE X 116      87.581   5.348  60.511  0.00  0.00           H
ATOM   1875  CE1 PHE X 116      87.994   6.186  62.446  0.00  0.00           C
ATOM   1876  HE1 PHE X 116      87.358   5.472  62.947  0.00  0.00           H
ATOM   1877  CZ  PHE X 116      88.657   7.197  63.159  0.00  0.00           C
ATOM   1878  HZ  PHE X 116      88.775   7.180  64.232  0.00  0.00           H
ATOM   1879  CD2 PHE X 116      89.646   7.939  61.061  0.00  0.00           C
ATOM   1880  HD2 PHE X 116      90.351   8.546  60.512  0.00  0.00           H
ATOM   1881  CE2 PHE X 116      89.523   8.000  62.441  0.00  0.00           C
ATOM   1882  HE2 PHE X 116      90.282   8.588  62.937  0.00  0.00           H
ATOM   1883  C   PHE X 116      86.955   6.977  57.808  0.00  0.00           C
ATOM   1884  O   PHE X 116      85.961   7.366  58.439  0.00  0.00           O
ATOM   1885  N   GLU X 117      86.734   6.024  56.831  0.00  0.00           N
ATOM   1886  HN  GLU X 117      87.431   5.804  56.152  0.00  0.00           H
ATOM   1887  CA  GLU X 117      85.496   5.317  56.728  0.00  0.00           C
ATOM   1888  HA  GLU X 117      84.649   5.947  56.497  0.00  0.00           H
ATOM   1889  CB  GLU X 117      85.636   4.521  55.402  0.00  0.00           C
ATOM   1890  HB1 GLU X 117      86.639   4.047  55.335  0.00  0.00           H
ATOM   1891  HB2 GLU X 117      84.842   3.756  55.262  0.00  0.00           H
ATOM   1892  CG  GLU X 117      85.441   5.444  54.190  0.00  0.00           C
ATOM   1893  HG1 GLU X 117      84.365   5.629  53.988  0.00  0.00           H
ATOM   1894  HG2 GLU X 117      85.876   6.450  54.375  0.00  0.00           H
ATOM   1895  CD  GLU X 117      86.032   4.895  52.899  0.00  0.00           C
ATOM   1896  OE1 GLU X 117      85.344   4.797  51.862  0.00  0.00           O
ATOM   1897  OE2 GLU X 117      87.258   4.681  52.864  0.00  0.00           O
ATOM   1898  C   GLU X 117      85.211   4.375  57.942  0.00  0.00           C
ATOM   1899  O   GLU X 117      85.953   3.551  58.387  0.00  0.00           O
ATOM   1900  N   VAL X 118      83.921   4.418  58.403  0.00  0.00           N
ATOM   1901  HN  VAL X 118      83.236   5.083  58.118  0.00  0.00           H
ATOM   1902  CA  VAL X 118      83.496   3.500  59.519  0.00  0.00           C
ATOM   1903  HA  VAL X 118      84.260   2.846  59.912  0.00  0.00           H
ATOM   1904  CB  VAL X 118      82.839   4.330  60.574  0.00  0.00           C
ATOM   1905  HB  VAL X 118      81.897   4.797  60.215  0.00  0.00           H
ATOM   1906  CG1 VAL X 118      82.662   3.190  61.695  0.00  0.00           C
ATOM   1907 HG11 VAL X 118      83.547   2.673  62.124  0.00  0.00           H
ATOM   1908 HG12 VAL X 118      82.190   3.672  62.578  0.00  0.00           H
ATOM   1909 HG13 VAL X 118      81.932   2.406  61.404  0.00  0.00           H
ATOM   1910  CG2 VAL X 118      83.810   5.419  61.042  0.00  0.00           C
ATOM   1911 HG21 VAL X 118      83.723   6.276  60.340  0.00  0.00           H
ATOM   1912 HG22 VAL X 118      83.550   5.826  62.042  0.00  0.00           H
ATOM   1913 HG23 VAL X 118      84.869   5.102  61.148  0.00  0.00           H
ATOM   1914  C   VAL X 118      82.429   2.623  58.896  0.00  0.00           C
ATOM   1915  O   VAL X 118      81.532   3.147  58.270  0.00  0.00           O
ATOM   1916  N   LEU X 119      82.541   1.302  59.015  0.00  0.00           N
ATOM   1917  HN  LEU X 119      83.269   0.934  59.589  0.00  0.00           H
ATOM   1918  CA  LEU X 119      81.617   0.390  58.348  0.00  0.00           C
ATOM   1919  HA  LEU X 119      80.802   0.906  57.863  0.00  0.00           H
ATOM   1920  CB  LEU X 119      82.285  -0.453  57.224  0.00  0.00           C
ATOM   1921  HB1 LEU X 119      82.851   0.285  56.616  0.00  0.00           H
ATOM   1922  HB2 LEU X 119      83.008  -1.101  57.764  0.00  0.00           H
ATOM   1923  CG  LEU X 119      81.278  -1.255  56.325  0.00  0.00           C
ATOM   1924  HG  LEU X 119      80.370  -1.610  56.857  0.00  0.00           H
ATOM   1925  CD1 LEU X 119      80.595  -0.262  55.428  0.00  0.00           C
ATOM   1926 HD11 LEU X 119      79.703  -0.689  54.920  0.00  0.00           H
ATOM   1927 HD12 LEU X 119      80.274   0.620  56.022  0.00  0.00           H
ATOM   1928 HD13 LEU X 119      81.342   0.089  54.685  0.00  0.00           H
ATOM   1929  CD2 LEU X 119      81.870  -2.367  55.450  0.00  0.00           C
ATOM   1930 HD21 LEU X 119      82.416  -3.189  55.960  0.00  0.00           H
ATOM   1931 HD22 LEU X 119      81.024  -2.868  54.933  0.00  0.00           H
ATOM   1932 HD23 LEU X 119      82.539  -1.992  54.646  0.00  0.00           H
ATOM   1933  C   LEU X 119      80.933  -0.451  59.374  0.00  0.00           C
ATOM   1934  O   LEU X 119      81.475  -0.896  60.365  0.00  0.00           O
ATOM   1935  N   SER X 120      79.699  -0.675  59.226  0.00  0.00           N
ATOM   1936  HN  SER X 120      79.189  -0.290  58.461  0.00  0.00           H
ATOM   1937  CA  SER X 120      78.814  -1.354  60.188  0.00  0.00           C
ATOM   1938  HA  SER X 120      79.273  -1.440  61.162  0.00  0.00           H
ATOM   1939  CB  SER X 120      77.510  -0.562  60.483  0.00  0.00           C
ATOM   1940  HB1 SER X 120      77.820   0.463  60.780  0.00  0.00           H
ATOM   1941  HB2 SER X 120      76.842  -0.321  59.630  0.00  0.00           H
ATOM   1942  OG  SER X 120      76.768  -1.082  61.596  0.00  0.00           O
ATOM   1943  HG1 SER X 120      77.320  -0.998  62.377  0.00  0.00           H
ATOM   1944  C   SER X 120      78.469  -2.780  59.750  0.00  0.00           C
ATOM   1945  O   SER X 120      77.896  -3.081  58.709  0.00  0.00           O
ATOM   1946  N   LEU X 121      78.852  -3.728  60.631  0.00  0.00           N
ATOM   1947  HN  LEU X 121      79.351  -3.461  61.451  0.00  0.00           H
ATOM   1948  CA  LEU X 121      78.512  -5.176  60.391  0.00  0.00           C
ATOM   1949  HA  LEU X 121      77.762  -5.289  59.622  0.00  0.00           H
ATOM   1950  CB  LEU X 121      79.757  -5.871  59.817  0.00  0.00           C
ATOM   1951  HB1 LEU X 121      80.062  -5.400  58.858  0.00  0.00           H
ATOM   1952  HB2 LEU X 121      80.587  -5.385  60.372  0.00  0.00           H
ATOM   1953  CG  LEU X 121      79.928  -7.357  59.570  0.00  0.00           C
ATOM   1954  HG  LEU X 121      79.756  -7.907  60.520  0.00  0.00           H
ATOM   1955  CD1 LEU X 121      79.107  -7.737  58.373  0.00  0.00           C
ATOM   1956 HD11 LEU X 121      79.298  -7.001  57.563  0.00  0.00           H
ATOM   1957 HD12 LEU X 121      79.346  -8.777  58.064  0.00  0.00           H
ATOM   1958 HD13 LEU X 121      78.035  -7.697  58.664  0.00  0.00           H
ATOM   1959  CD2 LEU X 121      81.363  -7.769  59.214  0.00  0.00           C
ATOM   1960 HD21 LEU X 121      81.399  -8.855  58.984  0.00  0.00           H
ATOM   1961 HD22 LEU X 121      81.842  -7.101  58.466  0.00  0.00           H
ATOM   1962 HD23 LEU X 121      82.070  -7.567  60.046  0.00  0.00           H
ATOM   1963  C   LEU X 121      77.961  -5.857  61.650  0.00  0.00           C
ATOM   1964  O   LEU X 121      78.113  -5.525  62.825  0.00  0.00           O
ATOM   1965  N   GLY X 122      77.286  -6.997  61.431  0.00  0.00           N
ATOM   1966  HN  GLY X 122      76.941  -7.329  60.556  0.00  0.00           H
ATOM   1967  CA  GLY X 122      77.000  -7.863  62.572  0.00  0.00           C
ATOM   1968  HA1 GLY X 122      77.646  -7.686  63.420  0.00  0.00           H
ATOM   1969  HA2 GLY X 122      77.154  -8.895  62.294  0.00  0.00           H
ATOM   1970  C   GLY X 122      75.564  -7.960  63.057  0.00  0.00           C
ATOM   1971  O   GLY X 122      74.643  -7.914  62.247  0.00  0.00           O
ATOM   1972  N   SER X 123      75.403  -8.270  64.400  0.00  0.00           N
ATOM   1973  HN  SER X 123      76.272  -8.329  64.885  0.00  0.00           H
ATOM   1974  CA  SER X 123      74.281  -8.680  65.122  0.00  0.00           C
ATOM   1975  HA  SER X 123      74.317  -8.222  66.100  0.00  0.00           H
ATOM   1976  CB  SER X 123      72.916  -8.096  64.647  0.00  0.00           C
ATOM   1977  HB1 SER X 123      72.991  -6.988  64.693  0.00  0.00           H
ATOM   1978  HB2 SER X 123      72.664  -8.375  63.602  0.00  0.00           H
ATOM   1979  OG  SER X 123      71.807  -8.529  65.428  0.00  0.00           O
ATOM   1980  HG1 SER X 123      71.745  -7.919  66.166  0.00  0.00           H
ATOM   1981  C   SER X 123      74.295 -10.155  65.258  0.00  0.00           C
ATOM   1982  O   SER X 123      73.847 -10.911  64.414  0.00  0.00           O
ATOM   1983  N   HSD X 124      74.614 -10.666  66.470  0.00  0.00           N
ATOM   1984  HN  HSD X 124      74.956 -10.144  67.247  0.00  0.00           H
ATOM   1985  CA  HSD X 124      74.822 -12.130  66.712  0.00  0.00           C
ATOM   1986  HA  HSD X 124      75.372 -12.436  65.834  0.00  0.00           H
ATOM   1987  CB  HSD X 124      75.893 -12.316  67.816  0.00  0.00           C
ATOM   1988  HB1 HSD X 124      76.910 -12.194  67.387  0.00  0.00           H
ATOM   1989  HB2 HSD X 124      75.747 -11.500  68.556  0.00  0.00           H
ATOM   1990  ND1 HSD X 124      76.505 -14.736  67.864  0.00  0.00           N
ATOM   1991  HD1 HSD X 124      77.237 -14.628  67.192  0.00  0.00           H
ATOM   1992  CG  HSD X 124      75.909 -13.704  68.491  0.00  0.00           C
ATOM   1993  CE1 HSD X 124      76.250 -15.806  68.731  0.00  0.00           C
ATOM   1994  HE1 HSD X 124      76.649 -16.810  68.586  0.00  0.00           H
ATOM   1995  NE2 HSD X 124      75.563 -15.499  69.759  0.00  0.00           N
ATOM   1996  CD2 HSD X 124      75.252 -14.179  69.542  0.00  0.00           C
ATOM   1997  HD2 HSD X 124      74.698 -13.581  70.255  0.00  0.00           H
ATOM   1998  C   HSD X 124      73.556 -12.945  66.999  0.00  0.00           C
ATOM   1999  O   HSD X 124      72.857 -12.797  67.979  0.00  0.00           O
ATOM   2000  N   SER X 125      73.183 -13.719  66.034  0.00  0.00           N
ATOM   2001  HN  SER X 125      73.698 -13.723  65.180  0.00  0.00           H
ATOM   2002  CA  SER X 125      71.871 -14.452  65.950  0.00  0.00           C
ATOM   2003  HA  SER X 125      71.714 -14.765  66.971  0.00  0.00           H
ATOM   2004  CB  SER X 125      70.746 -13.492  65.468  0.00  0.00           C
ATOM   2005  HB1 SER X 125      69.875 -14.027  65.034  0.00  0.00           H
ATOM   2006  HB2 SER X 125      70.279 -13.086  66.391  0.00  0.00           H
ATOM   2007  OG  SER X 125      71.205 -12.561  64.456  0.00  0.00           O
ATOM   2008  HG1 SER X 125      71.933 -12.052  64.819  0.00  0.00           H
ATOM   2009  C   SER X 125      71.918 -15.668  65.042  0.00  0.00           C
ATOM   2010  O   SER X 125      72.745 -15.685  64.123  0.00  0.00           O
ATOM   2011  N   LEU X 126      71.080 -16.659  65.271  0.00  0.00           N
ATOM   2012  HN  LEU X 126      70.455 -16.705  66.047  0.00  0.00           H
ATOM   2013  CA  LEU X 126      71.001 -17.815  64.424  0.00  0.00           C
ATOM   2014  HA  LEU X 126      71.989 -18.197  64.213  0.00  0.00           H
ATOM   2015  CB  LEU X 126      70.124 -19.005  64.983  0.00  0.00           C
ATOM   2016  HB1 LEU X 126      70.565 -19.092  65.999  0.00  0.00           H
ATOM   2017  HB2 LEU X 126      69.067 -18.664  64.988  0.00  0.00           H
ATOM   2018  CG  LEU X 126      70.251 -20.355  64.169  0.00  0.00           C
ATOM   2019  HG  LEU X 126      70.058 -20.036  63.123  0.00  0.00           H
ATOM   2020  CD1 LEU X 126      71.695 -20.871  64.194  0.00  0.00           C
ATOM   2021 HD11 LEU X 126      72.020 -21.109  65.229  0.00  0.00           H
ATOM   2022 HD12 LEU X 126      71.752 -21.837  63.648  0.00  0.00           H
ATOM   2023 HD13 LEU X 126      72.455 -20.191  63.752  0.00  0.00           H
ATOM   2024  CD2 LEU X 126      69.254 -21.503  64.621  0.00  0.00           C
ATOM   2025 HD21 LEU X 126      69.232 -22.214  63.768  0.00  0.00           H
ATOM   2026 HD22 LEU X 126      69.640 -21.958  65.558  0.00  0.00           H
ATOM   2027 HD23 LEU X 126      68.243 -21.072  64.788  0.00  0.00           H
ATOM   2028  C   LEU X 126      70.586 -17.564  62.935  0.00  0.00           C
ATOM   2029  O   LEU X 126      71.171 -18.046  61.968  0.00  0.00           O
ATOM   2030  N   TYR X 127      69.558 -16.653  62.800  0.00  0.00           N
ATOM   2031  HN  TYR X 127      69.180 -16.289  63.648  0.00  0.00           H
ATOM   2032  CA  TYR X 127      69.180 -16.035  61.529  0.00  0.00           C
ATOM   2033  HA  TYR X 127      69.958 -16.294  60.826  0.00  0.00           H
ATOM   2034  CB  TYR X 127      67.805 -16.574  60.966  0.00  0.00           C
ATOM   2035  HB1 TYR X 127      67.014 -16.261  61.681  0.00  0.00           H
ATOM   2036  HB2 TYR X 127      67.572 -16.164  59.960  0.00  0.00           H
ATOM   2037  CG  TYR X 127      67.740 -18.064  60.853  0.00  0.00           C
ATOM   2038  CD1 TYR X 127      67.398 -18.765  62.029  0.00  0.00           C
ATOM   2039  HD1 TYR X 127      67.230 -18.272  62.975  0.00  0.00           H
ATOM   2040  CE1 TYR X 127      67.265 -20.170  61.985  0.00  0.00           C
ATOM   2041  HE1 TYR X 127      66.948 -20.685  62.880  0.00  0.00           H
ATOM   2042  CZ  TYR X 127      67.578 -20.866  60.881  0.00  0.00           C
ATOM   2043  OH  TYR X 127      67.381 -22.240  60.890  0.00  0.00           O
ATOM   2044  HH  TYR X 127      67.047 -22.354  59.998  0.00  0.00           H
ATOM   2045  CD2 TYR X 127      67.810 -18.784  59.620  0.00  0.00           C
ATOM   2046  HD2 TYR X 127      67.967 -18.297  58.669  0.00  0.00           H
ATOM   2047  CE2 TYR X 127      67.724 -20.219  59.677  0.00  0.00           C
ATOM   2048  HE2 TYR X 127      67.693 -20.780  58.755  0.00  0.00           H
ATOM   2049  C   TYR X 127      69.169 -14.530  61.745  0.00  0.00           C
ATOM   2050  O   TYR X 127      68.590 -14.052  62.724  0.00  0.00           O
ATOM   2051  N   ASP X 128      69.918 -13.819  60.884  0.00  0.00           N
ATOM   2052  HN  ASP X 128      70.474 -14.297  60.208  0.00  0.00           H
ATOM   2053  CA  ASP X 128      69.794 -12.391  60.566  0.00  0.00           C
ATOM   2054  HA  ASP X 128      70.255 -11.853  61.381  0.00  0.00           H
ATOM   2055  CB  ASP X 128      70.345 -11.989  59.211  0.00  0.00           C
ATOM   2056  HB1 ASP X 128      71.446 -12.095  59.110  0.00  0.00           H
ATOM   2057  HB2 ASP X 128      69.887 -12.551  58.370  0.00  0.00           H
ATOM   2058  CG  ASP X 128      70.075 -10.525  58.794  0.00  0.00           C
ATOM   2059  OD1 ASP X 128      69.913  -9.603  59.605  0.00  0.00           O
ATOM   2060  OD2 ASP X 128      70.282 -10.286  57.546  0.00  0.00           O
ATOM   2061  C   ASP X 128      68.364 -11.931  60.751  0.00  0.00           C
ATOM   2062  O   ASP X 128      67.398 -12.499  60.198  0.00  0.00           O
ATOM   2063  N   THR X 129      68.157 -10.942  61.633  0.00  0.00           N
ATOM   2064  HN  THR X 129      68.883 -10.538  62.185  0.00  0.00           H
ATOM   2065  CA  THR X 129      66.810 -10.343  61.857  0.00  0.00           C
ATOM   2066  HA  THR X 129      66.130 -11.153  62.074  0.00  0.00           H
ATOM   2067  CB  THR X 129      66.720  -9.300  63.034  0.00  0.00           C
ATOM   2068  HB  THR X 129      67.722  -8.821  63.076  0.00  0.00           H
ATOM   2069  OG1 THR X 129      66.581  -9.937  64.272  0.00  0.00           O
ATOM   2070  HG1 THR X 129      67.278 -10.588  64.378  0.00  0.00           H
ATOM   2071  CG2 THR X 129      65.646  -8.311  62.936  0.00  0.00           C
ATOM   2072 HG21 THR X 129      64.664  -8.774  62.702  0.00  0.00           H
ATOM   2073 HG22 THR X 129      65.448  -7.792  63.899  0.00  0.00           H
ATOM   2074 HG23 THR X 129      65.934  -7.561  62.168  0.00  0.00           H
ATOM   2075  C   THR X 129      66.149  -9.854  60.596  0.00  0.00           C
ATOM   2076  O   THR X 129      64.920  -9.921  60.420  0.00  0.00           O
ATOM   2077  N   GLN X 130      66.887  -9.171  59.671  0.00  0.00           N
ATOM   2078  HN  GLN X 130      67.874  -9.043  59.726  0.00  0.00           H
ATOM   2079  CA  GLN X 130      66.291  -8.678  58.488  0.00  0.00           C
ATOM   2080  HA  GLN X 130      65.482  -8.077  58.876  0.00  0.00           H
ATOM   2081  CB  GLN X 130      67.258  -7.746  57.712  0.00  0.00           C
ATOM   2082  HB1 GLN X 130      68.268  -8.204  57.784  0.00  0.00           H
ATOM   2083  HB2 GLN X 130      66.930  -7.725  56.651  0.00  0.00           H
ATOM   2084  CG  GLN X 130      67.278  -6.213  58.179  0.00  0.00           C
ATOM   2085  HG1 GLN X 130      67.708  -5.996  59.180  0.00  0.00           H
ATOM   2086  HG2 GLN X 130      67.909  -5.620  57.482  0.00  0.00           H
ATOM   2087  CD  GLN X 130      65.830  -5.686  58.170  0.00  0.00           C
ATOM   2088  OE1 GLN X 130      65.341  -5.182  59.218  0.00  0.00           O
ATOM   2089  NE2 GLN X 130      65.085  -5.805  57.035  0.00  0.00           N
ATOM   2090 HE21 GLN X 130      64.088  -5.729  57.024  0.00  0.00           H
ATOM   2091 HE22 GLN X 130      65.541  -6.163  56.220  0.00  0.00           H
ATOM   2092  C   GLN X 130      65.630  -9.776  57.596  0.00  0.00           C
ATOM   2093  O   GLN X 130      64.523  -9.599  57.129  0.00  0.00           O
ATOM   2094  N   ARG X 131      66.326 -10.917  57.391  0.00  0.00           N
ATOM   2095  HN  ARG X 131      67.248 -11.031  57.753  0.00  0.00           H
ATOM   2096  CA  ARG X 131      65.748 -12.129  56.816  0.00  0.00           C
ATOM   2097  HA  ARG X 131      65.456 -11.714  55.862  0.00  0.00           H
ATOM   2098  CB  ARG X 131      66.757 -13.310  56.813  0.00  0.00           C
ATOM   2099  HB1 ARG X 131      67.189 -13.378  57.834  0.00  0.00           H
ATOM   2100  HB2 ARG X 131      66.211 -14.263  56.644  0.00  0.00           H
ATOM   2101  CG  ARG X 131      67.903 -13.274  55.837  0.00  0.00           C
ATOM   2102  HG1 ARG X 131      68.460 -12.313  55.866  0.00  0.00           H
ATOM   2103  HG2 ARG X 131      68.617 -14.084  56.101  0.00  0.00           H
ATOM   2104  CD  ARG X 131      67.519 -13.323  54.382  0.00  0.00           C
ATOM   2105  HD1 ARG X 131      66.617 -12.719  54.146  0.00  0.00           H
ATOM   2106  HD2 ARG X 131      68.307 -12.958  53.689  0.00  0.00           H
ATOM   2107  NE  ARG X 131      67.161 -14.736  54.088  0.00  0.00           N
ATOM   2108  HE  ARG X 131      67.666 -15.476  54.533  0.00  0.00           H
ATOM   2109  CZ  ARG X 131      66.320 -15.228  53.144  0.00  0.00           C
ATOM   2110  NH1 ARG X 131      65.644 -14.381  52.398  0.00  0.00           N
ATOM   2111 HH11 ARG X 131      65.071 -14.873  51.743  0.00  0.00           H
ATOM   2112 HH12 ARG X 131      65.526 -13.399  52.550  0.00  0.00           H
ATOM   2113  NH2 ARG X 131      66.457 -16.507  52.776  0.00  0.00           N
ATOM   2114 HH21 ARG X 131      66.087 -16.883  51.927  0.00  0.00           H
ATOM   2115 HH22 ARG X 131      67.095 -17.048  53.324  0.00  0.00           H
ATOM   2116  C   ARG X 131      64.391 -12.474  57.341  0.00  0.00           C
ATOM   2117  O   ARG X 131      63.429 -12.512  56.549  0.00  0.00           O
ATOM   2118  N   ILE X 132      64.235 -12.638  58.694  0.00  0.00           N
ATOM   2119  HN  ILE X 132      65.107 -12.675  59.176  0.00  0.00           H
ATOM   2120  CA  ILE X 132      62.972 -12.941  59.440  0.00  0.00           C
ATOM   2121  HA  ILE X 132      62.632 -13.951  59.266  0.00  0.00           H
ATOM   2122  CB  ILE X 132      63.315 -13.120  60.912  0.00  0.00           C
ATOM   2123  HB  ILE X 132      64.087 -12.402  61.262  0.00  0.00           H
ATOM   2124  CG2 ILE X 132      62.052 -12.901  61.755  0.00  0.00           C
ATOM   2125 HG21 ILE X 132      61.607 -11.885  61.697  0.00  0.00           H
ATOM   2126 HG22 ILE X 132      61.301 -13.717  61.689  0.00  0.00           H
ATOM   2127 HG23 ILE X 132      62.248 -12.908  62.849  0.00  0.00           H
ATOM   2128  CG1 ILE X 132      63.893 -14.573  61.235  0.00  0.00           C
ATOM   2129 HG11 ILE X 132      63.011 -15.241  61.334  0.00  0.00           H
ATOM   2130 HG12 ILE X 132      64.341 -15.060  60.342  0.00  0.00           H
ATOM   2131  CD  ILE X 132      64.760 -14.578  62.455  0.00  0.00           C
ATOM   2132  HD1 ILE X 132      65.753 -14.116  62.270  0.00  0.00           H
ATOM   2133  HD2 ILE X 132      64.452 -13.906  63.285  0.00  0.00           H
ATOM   2134  HD3 ILE X 132      64.950 -15.535  62.986  0.00  0.00           H
ATOM   2135  C   ILE X 132      61.849 -11.828  59.231  0.00  0.00           C
ATOM   2136  O   ILE X 132      60.737 -12.164  58.964  0.00  0.00           O
ATOM   2137  N   LEU X 133      62.298 -10.478  59.259  0.00  0.00           N
ATOM   2138  HN  LEU X 133      63.174 -10.163  59.617  0.00  0.00           H
ATOM   2139  CA  LEU X 133      61.299  -9.435  59.084  0.00  0.00           C
ATOM   2140  HA  LEU X 133      60.400  -9.651  59.642  0.00  0.00           H
ATOM   2141  CB  LEU X 133      61.904  -8.005  59.387  0.00  0.00           C
ATOM   2142  HB1 LEU X 133      63.012  -8.071  59.360  0.00  0.00           H
ATOM   2143  HB2 LEU X 133      61.609  -7.233  58.644  0.00  0.00           H
ATOM   2144  CG  LEU X 133      61.574  -7.390  60.768  0.00  0.00           C
ATOM   2145  HG  LEU X 133      60.481  -7.192  60.778  0.00  0.00           H
ATOM   2146  CD1 LEU X 133      61.876  -8.469  61.889  0.00  0.00           C
ATOM   2147 HD11 LEU X 133      62.853  -8.934  61.636  0.00  0.00           H
ATOM   2148 HD12 LEU X 133      61.929  -7.996  62.893  0.00  0.00           H
ATOM   2149 HD13 LEU X 133      61.018  -9.174  61.831  0.00  0.00           H
ATOM   2150  CD2 LEU X 133      62.486  -6.192  60.999  0.00  0.00           C
ATOM   2151 HD21 LEU X 133      62.075  -5.707  61.910  0.00  0.00           H
ATOM   2152 HD22 LEU X 133      63.531  -6.505  61.209  0.00  0.00           H
ATOM   2153 HD23 LEU X 133      62.369  -5.477  60.157  0.00  0.00           H
ATOM   2154  C   LEU X 133      60.748  -9.388  57.648  0.00  0.00           C
ATOM   2155  O   LEU X 133      59.542  -9.097  57.406  0.00  0.00           O
ATOM   2156  N   ASP X 134      61.554  -9.818  56.671  0.00  0.00           N
ATOM   2157  HN  ASP X 134      62.487 -10.096  56.888  0.00  0.00           H
ATOM   2158  CA  ASP X 134      61.217  -9.760  55.276  0.00  0.00           C
ATOM   2159  HA  ASP X 134      60.730  -8.800  55.186  0.00  0.00           H
ATOM   2160  CB  ASP X 134      62.481  -9.694  54.367  0.00  0.00           C
ATOM   2161  HB1 ASP X 134      62.996  -8.810  54.800  0.00  0.00           H
ATOM   2162  HB2 ASP X 134      63.150 -10.537  54.641  0.00  0.00           H
ATOM   2163  CG  ASP X 134      62.223  -9.596  52.925  0.00  0.00           C
ATOM   2164  OD1 ASP X 134      61.094  -9.155  52.610  0.00  0.00           O
ATOM   2165  OD2 ASP X 134      63.123  -9.801  52.075  0.00  0.00           O
ATOM   2166  C   ASP X 134      60.221 -10.895  54.933  0.00  0.00           C
ATOM   2167  O   ASP X 134      59.085 -10.716  54.495  0.00  0.00           O
ATOM   2168  N   ILE X 135      60.623 -12.132  55.360  0.00  0.00           N
ATOM   2169  HN  ILE X 135      61.491 -12.176  55.848  0.00  0.00           H
ATOM   2170  CA  ILE X 135      59.794 -13.283  55.018  0.00  0.00           C
ATOM   2171  HA  ILE X 135      59.434 -13.283  54.000  0.00  0.00           H
ATOM   2172  CB  ILE X 135      60.621 -14.521  55.339  0.00  0.00           C
ATOM   2173  HB  ILE X 135      60.865 -14.518  56.423  0.00  0.00           H
ATOM   2174  CG2 ILE X 135      59.681 -15.746  55.273  0.00  0.00           C
ATOM   2175 HG21 ILE X 135      59.134 -16.048  54.355  0.00  0.00           H
ATOM   2176 HG22 ILE X 135      60.257 -16.652  55.561  0.00  0.00           H
ATOM   2177 HG23 ILE X 135      58.918 -15.891  56.067  0.00  0.00           H
ATOM   2178  CG1 ILE X 135      61.830 -14.812  54.461  0.00  0.00           C
ATOM   2179 HG11 ILE X 135      62.725 -14.452  55.013  0.00  0.00           H
ATOM   2180 HG12 ILE X 135      62.053 -15.900  54.432  0.00  0.00           H
ATOM   2181  CD  ILE X 135      62.003 -14.292  53.038  0.00  0.00           C
ATOM   2182  HD1 ILE X 135      62.905 -14.811  52.647  0.00  0.00           H
ATOM   2183  HD2 ILE X 135      61.239 -14.646  52.314  0.00  0.00           H
ATOM   2184  HD3 ILE X 135      62.163 -13.192  53.038  0.00  0.00           H
ATOM   2185  C   ILE X 135      58.535 -13.359  55.907  0.00  0.00           C
ATOM   2186  O   ILE X 135      57.525 -13.908  55.538  0.00  0.00           O
ATOM   2187  N   ASN X 136      58.560 -12.689  57.050  0.00  0.00           N
ATOM   2188  HN  ASN X 136      59.420 -12.221  57.238  0.00  0.00           H
ATOM   2189  CA  ASN X 136      57.304 -12.434  57.764  0.00  0.00           C
ATOM   2190  HA  ASN X 136      56.616 -13.262  57.687  0.00  0.00           H
ATOM   2191  CB  ASN X 136      57.656 -12.255  59.289  0.00  0.00           C
ATOM   2192  HB1 ASN X 136      58.353 -13.079  59.557  0.00  0.00           H
ATOM   2193  HB2 ASN X 136      58.332 -11.378  59.381  0.00  0.00           H
ATOM   2194  CG  ASN X 136      56.462 -12.135  60.150  0.00  0.00           C
ATOM   2195  OD1 ASN X 136      55.667 -13.110  60.186  0.00  0.00           O
ATOM   2196  ND2 ASN X 136      56.437 -11.083  61.031  0.00  0.00           N
ATOM   2197 HD21 ASN X 136      55.688 -11.188  61.686  0.00  0.00           H
ATOM   2198 HD22 ASN X 136      56.963 -10.248  60.872  0.00  0.00           H
ATOM   2199  C   ASN X 136      56.394 -11.309  57.370  0.00  0.00           C
ATOM   2200  O   ASN X 136      55.189 -11.285  57.541  0.00  0.00           O
ATOM   2201  N   GLY X 137      56.947 -10.281  56.666  0.00  0.00           N
ATOM   2202  HN  GLY X 137      57.944 -10.241  56.664  0.00  0.00           H
ATOM   2203  CA  GLY X 137      56.231  -9.254  55.980  0.00  0.00           C
ATOM   2204  HA1 GLY X 137      55.282  -9.613  55.611  0.00  0.00           H
ATOM   2205  HA2 GLY X 137      56.850  -9.015  55.128  0.00  0.00           H
ATOM   2206  C   GLY X 137      56.048  -8.033  56.755  0.00  0.00           C
ATOM   2207  O   GLY X 137      55.033  -7.420  56.795  0.00  0.00           O
ATOM   2208  N   GLY X 138      57.132  -7.580  57.449  0.00  0.00           N
ATOM   2209  HN  GLY X 138      58.020  -8.014  57.313  0.00  0.00           H
ATOM   2210  CA  GLY X 138      57.194  -6.500  58.420  0.00  0.00           C
ATOM   2211  HA1 GLY X 138      56.594  -5.706  58.001  0.00  0.00           H
ATOM   2212  HA2 GLY X 138      58.246  -6.282  58.537  0.00  0.00           H
ATOM   2213  C   GLY X 138      56.688  -6.844  59.823  0.00  0.00           C
ATOM   2214  O   GLY X 138      55.907  -7.837  60.043  0.00  0.00           O
ATOM   2215  N   SER X 139      56.950  -5.943  60.776  0.00  0.00           N
ATOM   2216  HN  SER X 139      57.415  -5.133  60.427  0.00  0.00           H
ATOM   2217  CA  SER X 139      56.955  -6.114  62.241  0.00  0.00           C
ATOM   2218  HA  SER X 139      57.357  -5.186  62.621  0.00  0.00           H
ATOM   2219  CB  SER X 139      55.478  -6.209  62.654  0.00  0.00           C
ATOM   2220  HB1 SER X 139      54.754  -6.577  61.896  0.00  0.00           H
ATOM   2221  HB2 SER X 139      55.420  -6.942  63.487  0.00  0.00           H
ATOM   2222  OG  SER X 139      54.943  -5.000  63.199  0.00  0.00           O
ATOM   2223  HG1 SER X 139      54.760  -4.407  62.466  0.00  0.00           H
ATOM   2224  C   SER X 139      57.757  -7.348  62.750  0.00  0.00           C
ATOM   2225  O   SER X 139      57.987  -8.335  62.001  0.00  0.00           O
ATOM   2226  N   PRO X 140      58.204  -7.436  64.040  0.00  0.00           N
ATOM   2227  CD  PRO X 140      58.146  -6.361  65.016  0.00  0.00           C
ATOM   2228  HD1 PRO X 140      57.266  -5.691  64.920  0.00  0.00           H
ATOM   2229  HD2 PRO X 140      59.125  -5.841  64.946  0.00  0.00           H
ATOM   2230  CA  PRO X 140      58.577  -8.705  64.686  0.00  0.00           C
ATOM   2231  HA  PRO X 140      59.421  -9.048  64.105  0.00  0.00           H
ATOM   2232  CB  PRO X 140      58.969  -8.209  66.046  0.00  0.00           C
ATOM   2233  HB1 PRO X 140      60.045  -7.932  66.042  0.00  0.00           H
ATOM   2234  HB2 PRO X 140      58.750  -8.927  66.864  0.00  0.00           H
ATOM   2235  CG  PRO X 140      58.059  -7.001  66.348  0.00  0.00           C
ATOM   2236  HG1 PRO X 140      58.454  -6.464  67.236  0.00  0.00           H
ATOM   2237  HG2 PRO X 140      57.034  -7.354  66.592  0.00  0.00           H
ATOM   2238  C   PRO X 140      57.515  -9.754  64.558  0.00  0.00           C
ATOM   2239  O   PRO X 140      56.338  -9.325  64.587  0.00  0.00           O
ATOM   2240  N   PRO X 141      57.796 -11.041  64.490  0.00  0.00           N
ATOM   2241  CD  PRO X 141      59.003 -11.563  64.028  0.00  0.00           C
ATOM   2242  HD1 PRO X 141      59.505 -11.724  65.006  0.00  0.00           H
ATOM   2243  HD2 PRO X 141      59.483 -10.885  63.290  0.00  0.00           H
ATOM   2244  CA  PRO X 141      56.800 -11.989  64.820  0.00  0.00           C
ATOM   2245  HA  PRO X 141      55.861 -11.803  64.320  0.00  0.00           H
ATOM   2246  CB  PRO X 141      57.370 -13.279  64.245  0.00  0.00           C
ATOM   2247  HB1 PRO X 141      56.610 -13.846  63.666  0.00  0.00           H
ATOM   2248  HB2 PRO X 141      57.676 -13.990  65.042  0.00  0.00           H
ATOM   2249  CG  PRO X 141      58.591 -12.892  63.465  0.00  0.00           C
ATOM   2250  HG1 PRO X 141      58.220 -12.697  62.436  0.00  0.00           H
ATOM   2251  HG2 PRO X 141      59.451 -13.595  63.494  0.00  0.00           H
ATOM   2252  C   PRO X 141      56.572 -11.980  66.331  0.00  0.00           C
ATOM   2253  O   PRO X 141      57.526 -12.114  67.076  0.00  0.00           O
ATOM   2254  N   LEU X 142      55.305 -11.828  66.799  0.00  0.00           N
ATOM   2255  HN  LEU X 142      54.528 -11.693  66.190  0.00  0.00           H
ATOM   2256  CA  LEU X 142      55.060 -11.567  68.197  0.00  0.00           C
ATOM   2257  HA  LEU X 142      55.950 -11.323  68.758  0.00  0.00           H
ATOM   2258  CB  LEU X 142      53.986 -10.470  68.405  0.00  0.00           C
ATOM   2259  HB1 LEU X 142      53.018 -10.674  67.899  0.00  0.00           H
ATOM   2260  HB2 LEU X 142      53.730 -10.250  69.464  0.00  0.00           H
ATOM   2261  CG  LEU X 142      54.547  -9.095  67.860  0.00  0.00           C
ATOM   2262  HG  LEU X 142      54.907  -9.341  66.838  0.00  0.00           H
ATOM   2263  CD1 LEU X 142      53.491  -8.016  67.896  0.00  0.00           C
ATOM   2264 HD11 LEU X 142      53.369  -7.673  68.946  0.00  0.00           H
ATOM   2265 HD12 LEU X 142      53.796  -7.143  67.281  0.00  0.00           H
ATOM   2266 HD13 LEU X 142      52.509  -8.432  67.585  0.00  0.00           H
ATOM   2267  CD2 LEU X 142      55.744  -8.684  68.773  0.00  0.00           C
ATOM   2268 HD21 LEU X 142      56.740  -9.139  68.585  0.00  0.00           H
ATOM   2269 HD22 LEU X 142      55.848  -7.585  68.648  0.00  0.00           H
ATOM   2270 HD23 LEU X 142      55.514  -8.737  69.858  0.00  0.00           H
ATOM   2271  C   LEU X 142      54.616 -12.827  68.941  0.00  0.00           C
ATOM   2272  O   LEU X 142      54.229 -12.766  70.104  0.00  0.00           O
ATOM   2273  N   THR X 143      54.570 -13.994  68.369  0.00  0.00           N
ATOM   2274  HN  THR X 143      54.893 -14.228  67.455  0.00  0.00           H
ATOM   2275  CA  THR X 143      54.107 -15.143  68.986  0.00  0.00           C
ATOM   2276  HA  THR X 143      54.330 -15.093  70.041  0.00  0.00           H
ATOM   2277  CB  THR X 143      52.640 -15.462  68.732  0.00  0.00           C
ATOM   2278  HB  THR X 143      52.117 -14.571  69.142  0.00  0.00           H
ATOM   2279  OG1 THR X 143      52.164 -16.715  69.367  0.00  0.00           O
ATOM   2280  HG1 THR X 143      51.278 -16.847  69.022  0.00  0.00           H
ATOM   2281  CG2 THR X 143      52.320 -15.450  67.218  0.00  0.00           C
ATOM   2282 HG21 THR X 143      52.535 -14.494  66.694  0.00  0.00           H
ATOM   2283 HG22 THR X 143      52.759 -16.300  66.653  0.00  0.00           H
ATOM   2284 HG23 THR X 143      51.220 -15.591  67.149  0.00  0.00           H
ATOM   2285  C   THR X 143      54.979 -16.260  68.395  0.00  0.00           C
ATOM   2286  O   THR X 143      55.604 -16.052  67.256  0.00  0.00           O
ATOM   2287  N   TYR X 144      55.271 -17.314  69.123  0.00  0.00           N
ATOM   2288  HN  TYR X 144      54.794 -17.561  69.963  0.00  0.00           H
ATOM   2289  CA  TYR X 144      56.425 -18.168  68.809  0.00  0.00           C
ATOM   2290  HA  TYR X 144      57.325 -17.607  68.606  0.00  0.00           H
ATOM   2291  CB  TYR X 144      56.786 -18.895  70.156  0.00  0.00           C
ATOM   2292  HB1 TYR X 144      57.150 -18.152  70.897  0.00  0.00           H
ATOM   2293  HB2 TYR X 144      55.861 -19.300  70.619  0.00  0.00           H
ATOM   2294  CG  TYR X 144      57.787 -19.928  69.998  0.00  0.00           C
ATOM   2295  CD1 TYR X 144      59.164 -19.439  70.084  0.00  0.00           C
ATOM   2296  HD1 TYR X 144      59.336 -18.378  69.976  0.00  0.00           H
ATOM   2297  CE1 TYR X 144      60.175 -20.416  70.118  0.00  0.00           C
ATOM   2298  HE1 TYR X 144      61.173 -20.011  70.190  0.00  0.00           H
ATOM   2299  CZ  TYR X 144      59.856 -21.734  70.032  0.00  0.00           C
ATOM   2300  OH  TYR X 144      60.852 -22.636  70.380  0.00  0.00           O
ATOM   2301  HH  TYR X 144      61.567 -22.197  70.846  0.00  0.00           H
ATOM   2302  CD2 TYR X 144      57.464 -21.293  69.974  0.00  0.00           C
ATOM   2303  HD2 TYR X 144      56.469 -21.708  70.035  0.00  0.00           H
ATOM   2304  CE2 TYR X 144      58.520 -22.242  70.028  0.00  0.00           C
ATOM   2305  HE2 TYR X 144      58.425 -23.292  70.266  0.00  0.00           H
ATOM   2306  C   TYR X 144      56.129 -19.122  67.629  0.00  0.00           C
ATOM   2307  O   TYR X 144      57.048 -19.316  66.828  0.00  0.00           O
ATOM   2308  N   LYS X 145      54.827 -19.592  67.464  0.00  0.00           N
ATOM   2309  HN  LYS X 145      54.143 -19.429  68.171  0.00  0.00           H
ATOM   2310  CA  LYS X 145      54.436 -20.482  66.364  0.00  0.00           C
ATOM   2311  HA  LYS X 145      55.159 -21.283  66.409  0.00  0.00           H
ATOM   2312  CB  LYS X 145      52.971 -20.896  66.506  0.00  0.00           C
ATOM   2313  HB1 LYS X 145      52.390 -19.996  66.801  0.00  0.00           H
ATOM   2314  HB2 LYS X 145      52.576 -21.406  65.601  0.00  0.00           H
ATOM   2315  CG  LYS X 145      52.697 -21.865  67.555  0.00  0.00           C
ATOM   2316  HG1 LYS X 145      52.898 -21.472  68.575  0.00  0.00           H
ATOM   2317  HG2 LYS X 145      51.604 -22.066  67.564  0.00  0.00           H
ATOM   2318  CD  LYS X 145      53.472 -23.151  67.389  0.00  0.00           C
ATOM   2319  HD1 LYS X 145      53.092 -23.463  66.393  0.00  0.00           H
ATOM   2320  HD2 LYS X 145      54.574 -23.041  67.291  0.00  0.00           H
ATOM   2321  CE  LYS X 145      53.198 -24.207  68.447  0.00  0.00           C
ATOM   2322  HE1 LYS X 145      53.629 -23.869  69.414  0.00  0.00           H
ATOM   2323  HE2 LYS X 145      52.116 -24.433  68.556  0.00  0.00           H
ATOM   2324  NZ  LYS X 145      53.835 -25.462  68.114  0.00  0.00           N
ATOM   2325  HZ1 LYS X 145      53.698 -25.578  67.090  0.00  0.00           H
ATOM   2326  HZ2 LYS X 145      54.871 -25.488  68.208  0.00  0.00           H
ATOM   2327  HZ3 LYS X 145      53.435 -26.293  68.595  0.00  0.00           H
ATOM   2328  C   LYS X 145      54.688 -19.812  65.036  0.00  0.00           C
ATOM   2329  O   LYS X 145      55.344 -20.427  64.128  0.00  0.00           O
ATOM   2330  N   ARG X 146      54.245 -18.564  64.925  0.00  0.00           N
ATOM   2331  HN  ARG X 146      53.679 -18.136  65.625  0.00  0.00           H
ATOM   2332  CA  ARG X 146      54.521 -17.728  63.772  0.00  0.00           C
ATOM   2333  HA  ARG X 146      54.341 -18.221  62.828  0.00  0.00           H
ATOM   2334  CB  ARG X 146      53.784 -16.403  63.965  0.00  0.00           C
ATOM   2335  HB1 ARG X 146      52.721 -16.658  64.164  0.00  0.00           H
ATOM   2336  HB2 ARG X 146      54.180 -15.782  64.796  0.00  0.00           H
ATOM   2337  CG  ARG X 146      53.807 -15.423  62.781  0.00  0.00           C
ATOM   2338  HG1 ARG X 146      53.392 -14.463  63.155  0.00  0.00           H
ATOM   2339  HG2 ARG X 146      54.873 -15.183  62.579  0.00  0.00           H
ATOM   2340  CD  ARG X 146      53.069 -15.789  61.526  0.00  0.00           C
ATOM   2341  HD1 ARG X 146      53.194 -16.829  61.156  0.00  0.00           H
ATOM   2342  HD2 ARG X 146      51.993 -15.561  61.677  0.00  0.00           H
ATOM   2343  NE  ARG X 146      53.487 -14.828  60.526  0.00  0.00           N
ATOM   2344  HE  ARG X 146      54.226 -14.193  60.752  0.00  0.00           H
ATOM   2345  CZ  ARG X 146      52.991 -14.655  59.348  0.00  0.00           C
ATOM   2346  NH1 ARG X 146      51.930 -15.152  58.791  0.00  0.00           N
ATOM   2347 HH11 ARG X 146      51.771 -14.966  57.821  0.00  0.00           H
ATOM   2348 HH12 ARG X 146      51.498 -15.898  59.297  0.00  0.00           H
ATOM   2349  NH2 ARG X 146      53.575 -13.708  58.612  0.00  0.00           N
ATOM   2350 HH21 ARG X 146      53.320 -13.602  57.651  0.00  0.00           H
ATOM   2351 HH22 ARG X 146      54.355 -13.267  59.055  0.00  0.00           H
ATOM   2352  C   ARG X 146      55.997 -17.457  63.670  0.00  0.00           C
ATOM   2353  O   ARG X 146      56.530 -17.533  62.595  0.00  0.00           O
ATOM   2354  N   PHE X 147      56.721 -17.139  64.707  0.00  0.00           N
ATOM   2355  HN  PHE X 147      56.475 -17.062  65.670  0.00  0.00           H
ATOM   2356  CA  PHE X 147      58.210 -16.995  64.615  0.00  0.00           C
ATOM   2357  HA  PHE X 147      58.382 -16.073  64.079  0.00  0.00           H
ATOM   2358  CB  PHE X 147      58.821 -16.651  66.012  0.00  0.00           C
ATOM   2359  HB1 PHE X 147      58.585 -15.601  66.285  0.00  0.00           H
ATOM   2360  HB2 PHE X 147      58.326 -17.325  66.744  0.00  0.00           H
ATOM   2361  CG  PHE X 147      60.303 -16.866  66.023  0.00  0.00           C
ATOM   2362  CD1 PHE X 147      60.985 -17.723  66.891  0.00  0.00           C
ATOM   2363  HD1 PHE X 147      60.370 -18.344  67.524  0.00  0.00           H
ATOM   2364  CE1 PHE X 147      62.362 -17.763  66.879  0.00  0.00           C
ATOM   2365  HE1 PHE X 147      62.911 -18.326  67.619  0.00  0.00           H
ATOM   2366  CZ  PHE X 147      63.040 -16.858  66.101  0.00  0.00           C
ATOM   2367  HZ  PHE X 147      64.118 -16.854  66.169  0.00  0.00           H
ATOM   2368  CD2 PHE X 147      61.010 -15.973  65.256  0.00  0.00           C
ATOM   2369  HD2 PHE X 147      60.570 -15.292  64.542  0.00  0.00           H
ATOM   2370  CE2 PHE X 147      62.412 -15.911  65.234  0.00  0.00           C
ATOM   2371  HE2 PHE X 147      63.046 -15.294  64.614  0.00  0.00           H
ATOM   2372  C   PHE X 147      58.922 -18.225  63.928  0.00  0.00           C
ATOM   2373  O   PHE X 147      59.746 -18.129  63.008  0.00  0.00           O
ATOM   2374  N   LEU X 148      58.581 -19.444  64.424  0.00  0.00           N
ATOM   2375  HN  LEU X 148      57.956 -19.521  65.197  0.00  0.00           H
ATOM   2376  CA  LEU X 148      59.037 -20.737  63.840  0.00  0.00           C
ATOM   2377  HA  LEU X 148      60.113 -20.754  63.742  0.00  0.00           H
ATOM   2378  CB  LEU X 148      58.791 -22.016  64.620  0.00  0.00           C
ATOM   2379  HB1 LEU X 148      57.691 -22.169  64.665  0.00  0.00           H
ATOM   2380  HB2 LEU X 148      59.142 -22.949  64.131  0.00  0.00           H
ATOM   2381  CG  LEU X 148      59.352 -22.027  66.087  0.00  0.00           C
ATOM   2382  HG  LEU X 148      58.758 -21.262  66.630  0.00  0.00           H
ATOM   2383  CD1 LEU X 148      58.901 -23.256  66.848  0.00  0.00           C
ATOM   2384 HD11 LEU X 148      59.038 -24.262  66.397  0.00  0.00           H
ATOM   2385 HD12 LEU X 148      59.434 -23.278  67.823  0.00  0.00           H
ATOM   2386 HD13 LEU X 148      57.835 -23.210  67.159  0.00  0.00           H
ATOM   2387  CD2 LEU X 148      60.817 -21.537  66.287  0.00  0.00           C
ATOM   2388 HD21 LEU X 148      60.984 -20.476  66.003  0.00  0.00           H
ATOM   2389 HD22 LEU X 148      61.094 -21.542  67.363  0.00  0.00           H
ATOM   2390 HD23 LEU X 148      61.506 -22.220  65.746  0.00  0.00           H
ATOM   2391  C   LEU X 148      58.624 -20.949  62.381  0.00  0.00           C
ATOM   2392  O   LEU X 148      59.337 -21.553  61.563  0.00  0.00           O
ATOM   2393  N   HSD X 149      57.417 -20.554  61.976  0.00  0.00           N
ATOM   2394  HN  HSD X 149      56.875 -20.072  62.660  0.00  0.00           H
ATOM   2395  CA  HSD X 149      56.893 -20.821  60.652  0.00  0.00           C
ATOM   2396  HA  HSD X 149      56.919 -21.885  60.469  0.00  0.00           H
ATOM   2397  CB  HSD X 149      55.395 -20.290  60.594  0.00  0.00           C
ATOM   2398  HB1 HSD X 149      54.818 -20.928  61.297  0.00  0.00           H
ATOM   2399  HB2 HSD X 149      55.394 -19.241  60.958  0.00  0.00           H
ATOM   2400  ND1 HSD X 149      54.178 -21.473  58.806  0.00  0.00           N
ATOM   2401  HD1 HSD X 149      54.170 -22.347  59.292  0.00  0.00           H
ATOM   2402  CG  HSD X 149      54.879 -20.352  59.209  0.00  0.00           C
ATOM   2403  CE1 HSD X 149      53.414 -21.067  57.759  0.00  0.00           C
ATOM   2404  HE1 HSD X 149      52.636 -21.611  57.224  0.00  0.00           H
ATOM   2405  NE2 HSD X 149      53.565 -19.790  57.468  0.00  0.00           N
ATOM   2406  CD2 HSD X 149      54.482 -19.349  58.400  0.00  0.00           C
ATOM   2407  HD2 HSD X 149      54.640 -18.283  58.513  0.00  0.00           H
ATOM   2408  C   HSD X 149      57.703 -20.154  59.594  0.00  0.00           C
ATOM   2409  O   HSD X 149      57.958 -20.693  58.537  0.00  0.00           O
ATOM   2410  N   ILE X 150      58.114 -18.974  59.938  0.00  0.00           N
ATOM   2411  HN  ILE X 150      57.752 -18.599  60.788  0.00  0.00           H
ATOM   2412  CA  ILE X 150      59.167 -18.120  59.253  0.00  0.00           C
ATOM   2413  HA  ILE X 150      58.811 -17.863  58.266  0.00  0.00           H
ATOM   2414  CB  ILE X 150      59.377 -16.737  59.990  0.00  0.00           C
ATOM   2415  HB  ILE X 150      59.864 -16.841  60.983  0.00  0.00           H
ATOM   2416  CG2 ILE X 150      60.286 -15.827  59.140  0.00  0.00           C
ATOM   2417 HG21 ILE X 150      61.389 -15.889  59.266  0.00  0.00           H
ATOM   2418 HG22 ILE X 150      60.042 -15.803  58.057  0.00  0.00           H
ATOM   2419 HG23 ILE X 150      60.131 -14.745  59.340  0.00  0.00           H
ATOM   2420  CG1 ILE X 150      58.011 -16.028  60.148  0.00  0.00           C
ATOM   2421 HG11 ILE X 150      57.383 -16.358  61.003  0.00  0.00           H
ATOM   2422 HG12 ILE X 150      58.261 -15.014  60.526  0.00  0.00           H
ATOM   2423  CD  ILE X 150      57.063 -15.896  58.896  0.00  0.00           C
ATOM   2424  HD1 ILE X 150      57.506 -15.244  58.112  0.00  0.00           H
ATOM   2425  HD2 ILE X 150      56.814 -16.903  58.500  0.00  0.00           H
ATOM   2426  HD3 ILE X 150      56.159 -15.366  59.264  0.00  0.00           H
ATOM   2427  C   ILE X 150      60.545 -18.764  59.194  0.00  0.00           C
ATOM   2428  O   ILE X 150      61.196 -18.821  58.140  0.00  0.00           O
ATOM   2429  N   LEU X 151      61.069 -19.337  60.276  0.00  0.00           N
ATOM   2430  HN  LEU X 151      60.586 -19.149  61.128  0.00  0.00           H
ATOM   2431  CA  LEU X 151      62.269 -20.089  60.275  0.00  0.00           C
ATOM   2432  HA  LEU X 151      63.065 -19.486  59.863  0.00  0.00           H
ATOM   2433  CB  LEU X 151      62.808 -20.489  61.643  0.00  0.00           C
ATOM   2434  HB1 LEU X 151      62.216 -21.347  62.026  0.00  0.00           H
ATOM   2435  HB2 LEU X 151      63.790 -21.002  61.559  0.00  0.00           H
ATOM   2436  CG  LEU X 151      63.001 -19.414  62.739  0.00  0.00           C
ATOM   2437  HG  LEU X 151      61.988 -19.113  63.083  0.00  0.00           H
ATOM   2438  CD1 LEU X 151      63.729 -20.079  63.960  0.00  0.00           C
ATOM   2439 HD11 LEU X 151      63.574 -19.455  64.866  0.00  0.00           H
ATOM   2440 HD12 LEU X 151      63.201 -21.041  64.133  0.00  0.00           H
ATOM   2441 HD13 LEU X 151      64.802 -20.288  63.763  0.00  0.00           H
ATOM   2442  CD2 LEU X 151      63.686 -18.161  62.245  0.00  0.00           C
ATOM   2443 HD21 LEU X 151      64.733 -18.417  61.979  0.00  0.00           H
ATOM   2444 HD22 LEU X 151      63.240 -17.595  61.399  0.00  0.00           H
ATOM   2445 HD23 LEU X 151      63.844 -17.408  63.047  0.00  0.00           H
ATOM   2446  C   LEU X 151      62.217 -21.370  59.448  0.00  0.00           C
ATOM   2447  O   LEU X 151      63.236 -21.785  58.856  0.00  0.00           O
ATOM   2448  N   SER X 152      61.017 -22.027  59.366  0.00  0.00           N
ATOM   2449  HN  SER X 152      60.240 -21.744  59.923  0.00  0.00           H
ATOM   2450  CA  SER X 152      60.824 -23.155  58.480  0.00  0.00           C
ATOM   2451  HA  SER X 152      61.607 -23.891  58.591  0.00  0.00           H
ATOM   2452  CB  SER X 152      59.541 -23.998  58.835  0.00  0.00           C
ATOM   2453  HB1 SER X 152      59.715 -24.571  59.772  0.00  0.00           H
ATOM   2454  HB2 SER X 152      58.692 -23.325  59.079  0.00  0.00           H
ATOM   2455  OG  SER X 152      59.096 -24.891  57.815  0.00  0.00           O
ATOM   2456  HG1 SER X 152      59.634 -25.686  57.852  0.00  0.00           H
ATOM   2457  C   SER X 152      61.114 -22.729  57.000  0.00  0.00           C
ATOM   2458  O   SER X 152      61.723 -23.471  56.157  0.00  0.00           O
ATOM   2459  N   LEU X 153      60.656 -21.488  56.647  0.00  0.00           N
ATOM   2460  HN  LEU X 153      60.324 -21.002  57.452  0.00  0.00           H
ATOM   2461  CA  LEU X 153      60.766 -21.000  55.281  0.00  0.00           C
ATOM   2462  HA  LEU X 153      60.527 -21.722  54.515  0.00  0.00           H
ATOM   2463  CB  LEU X 153      59.874 -19.735  55.057  0.00  0.00           C
ATOM   2464  HB1 LEU X 153      60.115 -19.200  56.000  0.00  0.00           H
ATOM   2465  HB2 LEU X 153      60.127 -19.124  54.164  0.00  0.00           H
ATOM   2466  CG  LEU X 153      58.354 -19.928  54.974  0.00  0.00           C
ATOM   2467  HG  LEU X 153      58.167 -20.862  55.545  0.00  0.00           H
ATOM   2468  CD1 LEU X 153      57.518 -18.693  55.410  0.00  0.00           C
ATOM   2469 HD11 LEU X 153      57.637 -17.945  54.598  0.00  0.00           H
ATOM   2470 HD12 LEU X 153      56.481 -19.079  55.508  0.00  0.00           H
ATOM   2471 HD13 LEU X 153      57.817 -18.349  56.424  0.00  0.00           H
ATOM   2472  CD2 LEU X 153      57.941 -20.448  53.581  0.00  0.00           C
ATOM   2473 HD21 LEU X 153      58.378 -21.447  53.367  0.00  0.00           H
ATOM   2474 HD22 LEU X 153      56.842 -20.522  53.437  0.00  0.00           H
ATOM   2475 HD23 LEU X 153      58.305 -19.748  52.799  0.00  0.00           H
ATOM   2476  C   LEU X 153      62.167 -20.539  54.968  0.00  0.00           C
ATOM   2477  O   LEU X 153      62.666 -20.642  53.868  0.00  0.00           O
ATOM   2478  N   LEU X 154      62.899 -19.986  55.977  0.00  0.00           N
ATOM   2479  HN  LEU X 154      62.520 -19.720  56.860  0.00  0.00           H
ATOM   2480  CA  LEU X 154      64.279 -19.745  55.831  0.00  0.00           C
ATOM   2481  HA  LEU X 154      64.467 -19.262  54.883  0.00  0.00           H
ATOM   2482  CB  LEU X 154      64.907 -18.906  56.931  0.00  0.00           C
ATOM   2483  HB1 LEU X 154      64.790 -19.386  57.927  0.00  0.00           H
ATOM   2484  HB2 LEU X 154      65.989 -18.788  56.708  0.00  0.00           H
ATOM   2485  CG  LEU X 154      64.183 -17.567  57.202  0.00  0.00           C
ATOM   2486  HG  LEU X 154      63.144 -17.957  57.264  0.00  0.00           H
ATOM   2487  CD1 LEU X 154      64.644 -17.040  58.535  0.00  0.00           C
ATOM   2488 HD11 LEU X 154      64.501 -17.658  59.448  0.00  0.00           H
ATOM   2489 HD12 LEU X 154      65.693 -16.679  58.481  0.00  0.00           H
ATOM   2490 HD13 LEU X 154      64.120 -16.068  58.662  0.00  0.00           H
ATOM   2491  CD2 LEU X 154      64.385 -16.542  56.093  0.00  0.00           C
ATOM   2492 HD21 LEU X 154      63.813 -15.597  56.208  0.00  0.00           H
ATOM   2493 HD22 LEU X 154      65.444 -16.209  56.136  0.00  0.00           H
ATOM   2494 HD23 LEU X 154      64.151 -16.980  55.099  0.00  0.00           H
ATOM   2495  C   LEU X 154      65.046 -21.103  55.820  0.00  0.00           C
ATOM   2496  O   LEU X 154      66.123 -21.265  55.260  0.00  0.00           O
ATOM   2497  N   GLY X 155      64.551 -22.186  56.513  0.00  0.00           N
ATOM   2498  HN  GLY X 155      63.892 -21.917  57.211  0.00  0.00           H
ATOM   2499  CA  GLY X 155      65.083 -23.493  56.468  0.00  0.00           C
ATOM   2500  HA1 GLY X 155      65.490 -23.651  55.479  0.00  0.00           H
ATOM   2501  HA2 GLY X 155      64.267 -24.118  56.799  0.00  0.00           H
ATOM   2502  C   GLY X 155      66.327 -23.544  57.357  0.00  0.00           C
ATOM   2503  O   GLY X 155      66.362 -22.972  58.489  0.00  0.00           O
ATOM   2504  N   ASP X 156      67.307 -24.345  56.922  0.00  0.00           N
ATOM   2505  HN  ASP X 156      67.380 -24.700  55.993  0.00  0.00           H
ATOM   2506  CA  ASP X 156      68.396 -24.768  57.791  0.00  0.00           C
ATOM   2507  HA  ASP X 156      68.053 -24.898  58.807  0.00  0.00           H
ATOM   2508  CB  ASP X 156      69.023 -26.057  57.277  0.00  0.00           C
ATOM   2509  HB1 ASP X 156      69.194 -25.970  56.182  0.00  0.00           H
ATOM   2510  HB2 ASP X 156      69.960 -26.263  57.837  0.00  0.00           H
ATOM   2511  CG  ASP X 156      67.985 -27.178  57.395  0.00  0.00           C
ATOM   2512  OD1 ASP X 156      68.172 -28.304  56.926  0.00  0.00           O
ATOM   2513  OD2 ASP X 156      66.974 -27.026  58.052  0.00  0.00           O
ATOM   2514  C   ASP X 156      69.462 -23.669  58.013  0.00  0.00           C
ATOM   2515  O   ASP X 156      69.666 -22.831  57.152  0.00  0.00           O
ATOM   2516  N   PRO X 157      70.092 -23.544  59.221  0.00  0.00           N
ATOM   2517  CD  PRO X 157      69.914 -24.462  60.358  0.00  0.00           C
ATOM   2518  HD1 PRO X 157      69.839 -25.537  60.088  0.00  0.00           H
ATOM   2519  HD2 PRO X 157      68.911 -24.270  60.795  0.00  0.00           H
ATOM   2520  CA  PRO X 157      70.844 -22.359  59.517  0.00  0.00           C
ATOM   2521  HA  PRO X 157      70.359 -21.449  59.196  0.00  0.00           H
ATOM   2522  CB  PRO X 157      71.031 -22.420  61.080  0.00  0.00           C
ATOM   2523  HB1 PRO X 157      70.207 -21.866  61.579  0.00  0.00           H
ATOM   2524  HB2 PRO X 157      72.047 -22.101  61.397  0.00  0.00           H
ATOM   2525  CG  PRO X 157      70.920 -23.978  61.358  0.00  0.00           C
ATOM   2526  HG1 PRO X 157      70.546 -24.225  62.374  0.00  0.00           H
ATOM   2527  HG2 PRO X 157      71.921 -24.446  61.243  0.00  0.00           H
ATOM   2528  C   PRO X 157      72.213 -22.380  58.842  0.00  0.00           C
ATOM   2529  O   PRO X 157      72.821 -23.451  58.543  0.00  0.00           O
ATOM   2530  N   GLU X 158      72.750 -21.204  58.529  0.00  0.00           N
ATOM   2531  HN  GLU X 158      72.213 -20.412  58.809  0.00  0.00           H
ATOM   2532  CA  GLU X 158      74.125 -20.918  58.111  0.00  0.00           C
ATOM   2533  HA  GLU X 158      74.405 -21.510  57.252  0.00  0.00           H
ATOM   2534  CB  GLU X 158      74.199 -19.471  57.621  0.00  0.00           C
ATOM   2535  HB1 GLU X 158      73.804 -18.817  58.428  0.00  0.00           H
ATOM   2536  HB2 GLU X 158      75.231 -19.142  57.372  0.00  0.00           H
ATOM   2537  CG  GLU X 158      73.331 -19.196  56.257  0.00  0.00           C
ATOM   2538  HG1 GLU X 158      73.776 -19.819  55.452  0.00  0.00           H
ATOM   2539  HG2 GLU X 158      72.285 -19.502  56.472  0.00  0.00           H
ATOM   2540  CD  GLU X 158      73.471 -17.710  55.998  0.00  0.00           C
ATOM   2541  OE1 GLU X 158      74.587 -17.148  56.049  0.00  0.00           O
ATOM   2542  OE2 GLU X 158      72.514 -17.141  55.355  0.00  0.00           O
ATOM   2543  C   GLU X 158      75.130 -21.204  59.239  0.00  0.00           C
ATOM   2544  O   GLU X 158      74.978 -20.847  60.405  0.00  0.00           O
ATOM   2545  N   VAL X 159      76.227 -21.857  58.892  0.00  0.00           N
ATOM   2546  HN  VAL X 159      76.447 -22.064  57.942  0.00  0.00           H
ATOM   2547  CA  VAL X 159      77.358 -22.258  59.735  0.00  0.00           C
ATOM   2548  HA  VAL X 159      76.865 -22.774  60.546  0.00  0.00           H
ATOM   2549  CB  VAL X 159      78.337 -23.212  58.982  0.00  0.00           C
ATOM   2550  HB  VAL X 159      79.231 -23.353  59.626  0.00  0.00           H
ATOM   2551  CG1 VAL X 159      77.693 -24.500  58.463  0.00  0.00           C
ATOM   2552 HG11 VAL X 159      76.908 -24.223  57.727  0.00  0.00           H
ATOM   2553 HG12 VAL X 159      78.500 -25.104  57.997  0.00  0.00           H
ATOM   2554 HG13 VAL X 159      77.277 -25.128  59.279  0.00  0.00           H
ATOM   2555  CG2 VAL X 159      78.936 -22.381  57.797  0.00  0.00           C
ATOM   2556 HG21 VAL X 159      78.082 -22.069  57.158  0.00  0.00           H
ATOM   2557 HG22 VAL X 159      79.430 -21.497  58.254  0.00  0.00           H
ATOM   2558 HG23 VAL X 159      79.726 -22.955  57.267  0.00  0.00           H
ATOM   2559  C   VAL X 159      78.084 -21.093  60.448  0.00  0.00           C
ATOM   2560  O   VAL X 159      78.073 -19.938  59.926  0.00  0.00           O
ATOM   2561  N   PRO X 160      78.721 -21.276  61.624  0.00  0.00           N
ATOM   2562  CD  PRO X 160      78.779 -22.549  62.309  0.00  0.00           C
ATOM   2563  HD1 PRO X 160      79.543 -23.172  61.796  0.00  0.00           H
ATOM   2564  HD2 PRO X 160      77.755 -22.964  62.425  0.00  0.00           H
ATOM   2565  CA  PRO X 160      79.767 -20.406  62.098  0.00  0.00           C
ATOM   2566  HA  PRO X 160      79.246 -19.555  62.510  0.00  0.00           H
ATOM   2567  CB  PRO X 160      80.548 -21.213  63.228  0.00  0.00           C
ATOM   2568  HB1 PRO X 160      80.782 -20.607  64.128  0.00  0.00           H
ATOM   2569  HB2 PRO X 160      81.292 -21.863  62.719  0.00  0.00           H
ATOM   2570  CG  PRO X 160      79.359 -22.068  63.627  0.00  0.00           C
ATOM   2571  HG1 PRO X 160      78.585 -21.510  64.196  0.00  0.00           H
ATOM   2572  HG2 PRO X 160      79.655 -22.962  64.217  0.00  0.00           H
ATOM   2573  C   PRO X 160      80.908 -19.979  61.230  0.00  0.00           C
ATOM   2574  O   PRO X 160      81.272 -20.727  60.375  0.00  0.00           O
ATOM   2575  N   VAL X 161      81.543 -18.777  61.505  0.00  0.00           N
ATOM   2576  HN  VAL X 161      81.178 -18.227  62.253  0.00  0.00           H
ATOM   2577  CA  VAL X 161      82.683 -18.365  60.776  0.00  0.00           C
ATOM   2578  HA  VAL X 161      82.697 -18.824  59.798  0.00  0.00           H
ATOM   2579  CB  VAL X 161      82.726 -16.891  60.460  0.00  0.00           C
ATOM   2580  HB  VAL X 161      83.581 -16.708  59.774  0.00  0.00           H
ATOM   2581  CG1 VAL X 161      81.453 -16.462  59.706  0.00  0.00           C
ATOM   2582 HG11 VAL X 161      80.551 -16.801  60.258  0.00  0.00           H
ATOM   2583 HG12 VAL X 161      81.550 -15.409  59.366  0.00  0.00           H
ATOM   2584 HG13 VAL X 161      81.416 -16.959  58.712  0.00  0.00           H
ATOM   2585  CG2 VAL X 161      82.987 -16.050  61.751  0.00  0.00           C
ATOM   2586 HG21 VAL X 161      83.250 -15.010  61.464  0.00  0.00           H
ATOM   2587 HG22 VAL X 161      81.978 -16.022  62.215  0.00  0.00           H
ATOM   2588 HG23 VAL X 161      83.727 -16.529  62.428  0.00  0.00           H
ATOM   2589  C   VAL X 161      84.041 -18.913  61.228  0.00  0.00           C
ATOM   2590  O   VAL X 161      84.130 -19.396  62.407  0.00  0.00           O
ATOM   2591  N   ARG X 162      85.134 -18.972  60.362  0.00  0.00           N
ATOM   2592  HN  ARG X 162      85.118 -18.680  59.408  0.00  0.00           H
ATOM   2593  CA  ARG X 162      86.498 -19.447  60.686  0.00  0.00           C
ATOM   2594  HA  ARG X 162      86.385 -20.500  60.898  0.00  0.00           H
ATOM   2595  CB  ARG X 162      87.424 -19.283  59.464  0.00  0.00           C
ATOM   2596  HB1 ARG X 162      88.426 -19.742  59.597  0.00  0.00           H
ATOM   2597  HB2 ARG X 162      86.920 -19.924  58.709  0.00  0.00           H
ATOM   2598  CG  ARG X 162      87.530 -17.897  58.994  0.00  0.00           C
ATOM   2599  HG1 ARG X 162      86.665 -17.576  58.374  0.00  0.00           H
ATOM   2600  HG2 ARG X 162      87.419 -17.192  59.846  0.00  0.00           H
ATOM   2601  CD  ARG X 162      88.874 -17.537  58.377  0.00  0.00           C
ATOM   2602  HD1 ARG X 162      88.938 -16.520  57.934  0.00  0.00           H
ATOM   2603  HD2 ARG X 162      89.716 -17.681  59.087  0.00  0.00           H
ATOM   2604  NE  ARG X 162      89.062 -18.466  57.144  0.00  0.00           N
ATOM   2605  HE  ARG X 162      88.248 -18.945  56.814  0.00  0.00           H
ATOM   2606  CZ  ARG X 162      90.182 -18.707  56.448  0.00  0.00           C
ATOM   2607  NH1 ARG X 162      91.331 -18.106  56.706  0.00  0.00           N
ATOM   2608 HH11 ARG X 162      92.039 -18.216  56.008  0.00  0.00           H
ATOM   2609 HH12 ARG X 162      91.436 -17.448  57.452  0.00  0.00           H
ATOM   2610  NH2 ARG X 162      90.066 -19.527  55.425  0.00  0.00           N
ATOM   2611 HH21 ARG X 162      90.885 -19.617  54.859  0.00  0.00           H
ATOM   2612 HH22 ARG X 162      89.227 -20.061  55.318  0.00  0.00           H
ATOM   2613  C   ARG X 162      87.236 -19.046  61.939  0.00  0.00           C
ATOM   2614  O   ARG X 162      86.871 -18.012  62.596  0.00  0.00           O
ATOM   2615  N   ASN X 163      88.202 -19.869  62.449  0.00  0.00           N
ATOM   2616  HN  ASN X 163      88.457 -20.699  61.960  0.00  0.00           H
ATOM   2617  CA  ASN X 163      89.067 -19.594  63.617  0.00  0.00           C
ATOM   2618  HA  ASN X 163      88.492 -19.043  64.347  0.00  0.00           H
ATOM   2619  CB  ASN X 163      89.761 -20.848  64.023  0.00  0.00           C
ATOM   2620  HB1 ASN X 163      90.208 -21.352  63.140  0.00  0.00           H
ATOM   2621  HB2 ASN X 163      90.521 -20.627  64.802  0.00  0.00           H
ATOM   2622  CG  ASN X 163      88.847 -21.952  64.624  0.00  0.00           C
ATOM   2623  OD1 ASN X 163      87.594 -22.085  64.407  0.00  0.00           O
ATOM   2624  ND2 ASN X 163      89.488 -22.805  65.409  0.00  0.00           N
ATOM   2625 HD21 ASN X 163      88.921 -23.474  65.889  0.00  0.00           H
ATOM   2626 HD22 ASN X 163      90.435 -23.029  65.178  0.00  0.00           H
ATOM   2627  C   ASN X 163      90.086 -18.611  63.103  0.00  0.00           C
ATOM   2628  O   ASN X 163      90.430 -18.602  61.907  0.00  0.00           O
ATOM   2629  N   LEU X 164      90.536 -17.627  63.940  0.00  0.00           N
ATOM   2630  HN  LEU X 164      90.196 -17.363  64.839  0.00  0.00           H
ATOM   2631  CA  LEU X 164      91.572 -16.687  63.509  0.00  0.00           C
ATOM   2632  HA  LEU X 164      91.418 -16.506  62.455  0.00  0.00           H
ATOM   2633  CB  LEU X 164      91.579 -15.528  64.555  0.00  0.00           C
ATOM   2634  HB1 LEU X 164      91.530 -16.027  65.546  0.00  0.00           H
ATOM   2635  HB2 LEU X 164      92.492 -14.898  64.483  0.00  0.00           H
ATOM   2636  CG  LEU X 164      90.349 -14.614  64.374  0.00  0.00           C
ATOM   2637  HG  LEU X 164      89.425 -15.132  64.707  0.00  0.00           H
ATOM   2638  CD1 LEU X 164      90.492 -13.473  65.412  0.00  0.00           C
ATOM   2639 HD11 LEU X 164      90.287 -13.848  66.437  0.00  0.00           H
ATOM   2640 HD12 LEU X 164      91.519 -13.054  65.348  0.00  0.00           H
ATOM   2641 HD13 LEU X 164      89.733 -12.683  65.226  0.00  0.00           H
ATOM   2642  CD2 LEU X 164      90.172 -14.112  62.962  0.00  0.00           C
ATOM   2643 HD21 LEU X 164      89.369 -13.371  62.764  0.00  0.00           H
ATOM   2644 HD22 LEU X 164      91.140 -13.724  62.578  0.00  0.00           H
ATOM   2645 HD23 LEU X 164      89.988 -14.975  62.287  0.00  0.00           H
ATOM   2646  C   LEU X 164      92.935 -17.418  63.515  0.00  0.00           C
ATOM   2647  O   LEU X 164      93.250 -18.321  64.279  0.00  0.00           O
ATOM   2648  N   THR X 165      93.781 -16.943  62.565  0.00  0.00           N
ATOM   2649  HN  THR X 165      93.513 -16.133  62.048  0.00  0.00           H
ATOM   2650  CA  THR X 165      94.939 -17.659  62.014  0.00  0.00           C
ATOM   2651  HA  THR X 165      95.050 -18.578  62.570  0.00  0.00           H
ATOM   2652  CB  THR X 165      94.857 -18.159  60.559  0.00  0.00           C
ATOM   2653  HB  THR X 165      95.795 -18.741  60.430  0.00  0.00           H
ATOM   2654  OG1 THR X 165      94.875 -17.091  59.631  0.00  0.00           O
ATOM   2655  HG1 THR X 165      94.054 -16.598  59.690  0.00  0.00           H
ATOM   2656  CG2 THR X 165      93.690 -19.193  60.425  0.00  0.00           C
ATOM   2657 HG21 THR X 165      93.534 -19.500  59.369  0.00  0.00           H
ATOM   2658 HG22 THR X 165      93.818 -20.154  60.968  0.00  0.00           H
ATOM   2659 HG23 THR X 165      92.680 -18.861  60.745  0.00  0.00           H
ATOM   2660  C   THR X 165      96.129 -16.677  62.220  0.00  0.00           C
ATOM   2661  O   THR X 165      96.010 -15.461  62.131  0.00  0.00           O
ATOM   2662  N   ALA X 166      97.313 -17.281  62.365  0.00  0.00           N
ATOM   2663  HN  ALA X 166      97.335 -18.205  62.741  0.00  0.00           H
ATOM   2664  CA  ALA X 166      98.552 -16.683  62.602  0.00  0.00           C
ATOM   2665  HA  ALA X 166      98.402 -15.957  63.387  0.00  0.00           H
ATOM   2666  CB  ALA X 166      99.599 -17.634  63.039  0.00  0.00           C
ATOM   2667  HB1 ALA X 166     100.565 -17.088  63.085  0.00  0.00           H
ATOM   2668  HB2 ALA X 166      99.369 -17.949  64.079  0.00  0.00           H
ATOM   2669  HB3 ALA X 166      99.638 -18.519  62.368  0.00  0.00           H
ATOM   2670  C   ALA X 166      99.012 -15.829  61.474  0.00  0.00           C
ATOM   2671  O   ALA X 166      99.431 -14.688  61.644  0.00  0.00           O
ATOM   2672  N   GLU X 167      98.856 -16.387  60.284  0.00  0.00           N
ATOM   2673  HN  GLU X 167      98.507 -17.313  60.162  0.00  0.00           H
ATOM   2674  CA  GLU X 167      99.320 -15.627  59.112  0.00  0.00           C
ATOM   2675  HA  GLU X 167     100.351 -15.386  59.322  0.00  0.00           H
ATOM   2676  CB  GLU X 167      99.238 -16.601  57.913  0.00  0.00           C
ATOM   2677  HB1 GLU X 167      98.388 -17.289  58.111  0.00  0.00           H
ATOM   2678  HB2 GLU X 167      99.066 -15.896  57.071  0.00  0.00           H
ATOM   2679  CG  GLU X 167     100.515 -17.479  57.776  0.00  0.00           C
ATOM   2680  HG1 GLU X 167     101.467 -16.911  57.851  0.00  0.00           H
ATOM   2681  HG2 GLU X 167     100.712 -18.048  58.710  0.00  0.00           H
ATOM   2682  CD  GLU X 167     100.466 -18.361  56.508  0.00  0.00           C
ATOM   2683  OE1 GLU X 167      99.513 -18.013  55.679  0.00  0.00           O
ATOM   2684  OE2 GLU X 167     101.252 -19.304  56.292  0.00  0.00           O
ATOM   2685  C   GLU X 167      98.847 -14.207  58.972  0.00  0.00           C
ATOM   2686  O   GLU X 167      99.605 -13.293  58.648  0.00  0.00           O
ATOM   2687  N   ASP X 168      97.561 -13.917  59.243  0.00  0.00           N
ATOM   2688  HN  ASP X 168      96.937 -14.689  59.339  0.00  0.00           H
ATOM   2689  CA  ASP X 168      96.944 -12.596  59.255  0.00  0.00           C
ATOM   2690  HA  ASP X 168      97.051 -12.081  58.312  0.00  0.00           H
ATOM   2691  CB  ASP X 168      95.435 -12.830  59.566  0.00  0.00           C
ATOM   2692  HB1 ASP X 168      95.391 -13.459  60.481  0.00  0.00           H
ATOM   2693  HB2 ASP X 168      95.019 -11.831  59.817  0.00  0.00           H
ATOM   2694  CG  ASP X 168      94.614 -13.442  58.440  0.00  0.00           C
ATOM   2695  OD1 ASP X 168      95.090 -13.747  57.336  0.00  0.00           O
ATOM   2696  OD2 ASP X 168      93.358 -13.525  58.643  0.00  0.00           O
ATOM   2697  C   ASP X 168      97.493 -11.706  60.314  0.00  0.00           C
ATOM   2698  O   ASP X 168      97.821 -10.551  60.063  0.00  0.00           O
ATOM   2699  N   PHE X 169      97.656 -12.193  61.511  0.00  0.00           N
ATOM   2700  HN  PHE X 169      97.734 -13.177  61.651  0.00  0.00           H
ATOM   2701  CA  PHE X 169      98.388 -11.375  62.478  0.00  0.00           C
ATOM   2702  HA  PHE X 169      98.016 -10.363  62.417  0.00  0.00           H
ATOM   2703  CB  PHE X 169      98.264 -11.972  63.861  0.00  0.00           C
ATOM   2704  HB1 PHE X 169      98.552 -13.036  63.992  0.00  0.00           H
ATOM   2705  HB2 PHE X 169      98.860 -11.481  64.659  0.00  0.00           H
ATOM   2706  CG  PHE X 169      96.837 -11.728  64.161  0.00  0.00           C
ATOM   2707  CD1 PHE X 169      96.380 -10.490  64.498  0.00  0.00           C
ATOM   2708  HD1 PHE X 169      97.027  -9.640  64.658  0.00  0.00           H
ATOM   2709  CE1 PHE X 169      94.953 -10.207  64.607  0.00  0.00           C
ATOM   2710  HE1 PHE X 169      94.607  -9.214  64.851  0.00  0.00           H
ATOM   2711  CZ  PHE X 169      94.067 -11.273  64.444  0.00  0.00           C
ATOM   2712  HZ  PHE X 169      92.988 -11.264  64.490  0.00  0.00           H
ATOM   2713  CD2 PHE X 169      95.891 -12.771  64.089  0.00  0.00           C
ATOM   2714  HD2 PHE X 169      96.306 -13.768  64.110  0.00  0.00           H
ATOM   2715  CE2 PHE X 169      94.521 -12.551  64.217  0.00  0.00           C
ATOM   2716  HE2 PHE X 169      93.860 -13.404  64.177  0.00  0.00           H
ATOM   2717  C   PHE X 169      99.853 -11.113  62.239  0.00  0.00           C
ATOM   2718  O   PHE X 169     100.297 -10.022  62.627  0.00  0.00           O
ATOM   2719  N   GLN X 170     100.596 -12.001  61.523  0.00  0.00           N
ATOM   2720  HN  GLN X 170     100.093 -12.842  61.337  0.00  0.00           H
ATOM   2721  CA  GLN X 170     102.001 -11.845  61.156  0.00  0.00           C
ATOM   2722  HA  GLN X 170     102.547 -11.891  62.086  0.00  0.00           H
ATOM   2723  CB  GLN X 170     102.580 -13.094  60.450  0.00  0.00           C
ATOM   2724  HB1 GLN X 170     102.335 -14.058  60.946  0.00  0.00           H
ATOM   2725  HB2 GLN X 170     101.961 -13.121  59.528  0.00  0.00           H
ATOM   2726  CG  GLN X 170     104.041 -13.159  59.955  0.00  0.00           C
ATOM   2727  HG1 GLN X 170     104.236 -14.040  59.306  0.00  0.00           H
ATOM   2728  HG2 GLN X 170     104.269 -12.275  59.322  0.00  0.00           H
ATOM   2729  CD  GLN X 170     105.096 -13.080  61.097  0.00  0.00           C
ATOM   2730  OE1 GLN X 170     105.499 -11.996  61.537  0.00  0.00           O
ATOM   2731  NE2 GLN X 170     105.419 -14.277  61.549  0.00  0.00           N
ATOM   2732 HE21 GLN X 170     106.237 -14.333  62.122  0.00  0.00           H
ATOM   2733 HE22 GLN X 170     104.718 -14.981  61.663  0.00  0.00           H
ATOM   2734  C   GLN X 170     102.249 -10.607  60.314  0.00  0.00           C
ATOM   2735  O   GLN X 170     103.241  -9.899  60.385  0.00  0.00           O
ATOM   2736  N   ARG X 171     101.306 -10.283  59.387  0.00  0.00           N
ATOM   2737  HN  ARG X 171     100.504 -10.865  59.274  0.00  0.00           H
ATOM   2738  CA  ARG X 171     101.371  -9.162  58.598  0.00  0.00           C
ATOM   2739  HA  ARG X 171     102.380  -8.780  58.541  0.00  0.00           H
ATOM   2740  CB  ARG X 171     100.875  -9.461  57.176  0.00  0.00           C
ATOM   2741  HB1 ARG X 171     100.941  -8.488  56.645  0.00  0.00           H
ATOM   2742  HB2 ARG X 171     101.475 -10.354  56.896  0.00  0.00           H
ATOM   2743  CG  ARG X 171      99.373  -9.897  57.073  0.00  0.00           C
ATOM   2744  HG1 ARG X 171      99.318 -10.281  56.032  0.00  0.00           H
ATOM   2745  HG2 ARG X 171      99.123 -10.673  57.828  0.00  0.00           H
ATOM   2746  CD  ARG X 171      98.315  -8.797  57.257  0.00  0.00           C
ATOM   2747  HD1 ARG X 171      98.180  -8.539  58.329  0.00  0.00           H
ATOM   2748  HD2 ARG X 171      98.373  -7.940  56.553  0.00  0.00           H
ATOM   2749  NE  ARG X 171      97.005  -9.528  56.956  0.00  0.00           N
ATOM   2750  HE  ARG X 171      96.912 -10.292  56.318  0.00  0.00           H
ATOM   2751  CZ  ARG X 171      95.841  -9.084  57.412  0.00  0.00           C
ATOM   2752  NH1 ARG X 171      95.628  -8.065  58.178  0.00  0.00           N
ATOM   2753 HH11 ARG X 171      94.680  -7.778  58.313  0.00  0.00           H
ATOM   2754 HH12 ARG X 171      96.391  -7.432  58.044  0.00  0.00           H
ATOM   2755  NH2 ARG X 171      94.727  -9.556  56.901  0.00  0.00           N
ATOM   2756 HH21 ARG X 171      93.909  -9.260  57.395  0.00  0.00           H
ATOM   2757 HH22 ARG X 171      94.751 -10.370  56.322  0.00  0.00           H
ATOM   2758  C   ARG X 171     100.601  -7.931  59.221  0.00  0.00           C
ATOM   2759  O   ARG X 171     100.695  -6.788  58.708  0.00  0.00           O
ATOM   2760  N   CYS X 172      99.906  -8.062  60.344  0.00  0.00           N
ATOM   2761  HN  CYS X 172      99.726  -8.935  60.791  0.00  0.00           H
ATOM   2762  CA  CYS X 172      99.531  -6.864  61.077  0.00  0.00           C
ATOM   2763  HA  CYS X 172      99.207  -6.065  60.427  0.00  0.00           H
ATOM   2764  CB  CYS X 172      98.385  -7.192  62.092  0.00  0.00           C
ATOM   2765  HB1 CYS X 172      98.794  -7.878  62.864  0.00  0.00           H
ATOM   2766  HB2 CYS X 172      98.194  -6.265  62.674  0.00  0.00           H
ATOM   2767  SG  CYS X 172      96.898  -7.732  61.315  0.00  0.00           S
ATOM   2768  HG1 CYS X 172      97.262  -8.973  61.025  0.00  0.00           H
ATOM   2769  C   CYS X 172     100.675  -6.436  61.987  0.00  0.00           C
ATOM   2770  O   CYS X 172     100.995  -7.108  62.960  0.00  0.00           O
ATOM   2771  N   SER X 173     101.337  -5.307  61.738  0.00  0.00           N
ATOM   2772  HN  SER X 173     101.183  -4.827  60.878  0.00  0.00           H
ATOM   2773  CA  SER X 173     102.559  -4.897  62.443  0.00  0.00           C
ATOM   2774  HA  SER X 173     103.248  -5.687  62.182  0.00  0.00           H
ATOM   2775  CB  SER X 173     103.010  -3.518  61.934  0.00  0.00           C
ATOM   2776  HB1 SER X 173     102.097  -2.908  62.104  0.00  0.00           H
ATOM   2777  HB2 SER X 173     103.982  -3.225  62.385  0.00  0.00           H
ATOM   2778  OG  SER X 173     103.091  -3.617  60.476  0.00  0.00           O
ATOM   2779  HG1 SER X 173     103.300  -2.745  60.135  0.00  0.00           H
ATOM   2780  C   SER X 173     102.556  -4.807  63.940  0.00  0.00           C
ATOM   2781  O   SER X 173     101.489  -4.429  64.449  0.00  0.00           O
ATOM   2782  N   ALA X 174     103.590  -5.210  64.643  0.00  0.00           N
ATOM   2783  HN  ALA X 174     104.454  -5.328  64.160  0.00  0.00           H
ATOM   2784  CA  ALA X 174     103.630  -5.379  66.038  0.00  0.00           C
ATOM   2785  HA  ALA X 174     102.815  -6.011  66.360  0.00  0.00           H
ATOM   2786  CB  ALA X 174     104.989  -6.032  66.422  0.00  0.00           C
ATOM   2787  HB1 ALA X 174     105.327  -6.738  65.634  0.00  0.00           H
ATOM   2788  HB2 ALA X 174     105.722  -5.199  66.360  0.00  0.00           H
ATOM   2789  HB3 ALA X 174     104.833  -6.654  67.328  0.00  0.00           H
ATOM   2790  C   ALA X 174     103.536  -4.121  66.816  0.00  0.00           C
ATOM   2791  O   ALA X 174     104.280  -3.209  66.423  0.00  0.00           O
ATOM   2792  N   PRO X 175     102.628  -3.960  67.778  0.00  0.00           N
ATOM   2793  CD  PRO X 175     101.544  -4.835  68.136  0.00  0.00           C
ATOM   2794  HD1 PRO X 175     101.828  -5.835  68.528  0.00  0.00           H
ATOM   2795  HD2 PRO X 175     100.908  -4.815  67.225  0.00  0.00           H
ATOM   2796  CA  PRO X 175     102.735  -2.762  68.658  0.00  0.00           C
ATOM   2797  HA  PRO X 175     102.181  -1.936  68.236  0.00  0.00           H
ATOM   2798  CB  PRO X 175     101.973  -3.357  69.840  0.00  0.00           C
ATOM   2799  HB1 PRO X 175     101.627  -2.535  70.503  0.00  0.00           H
ATOM   2800  HB2 PRO X 175     102.541  -4.069  70.477  0.00  0.00           H
ATOM   2801  CG  PRO X 175     100.781  -4.037  69.146  0.00  0.00           C
ATOM   2802  HG1 PRO X 175     100.078  -3.375  68.596  0.00  0.00           H
ATOM   2803  HG2 PRO X 175     100.218  -4.609  69.914  0.00  0.00           H
ATOM   2804  C   PRO X 175     104.069  -2.264  69.028  0.00  0.00           C
ATOM   2805  O   PRO X 175     104.971  -3.077  69.340  0.00  0.00           O
ATOM   2806  N   ASP X 176     104.301  -0.969  68.932  0.00  0.00           N
ATOM   2807  HN  ASP X 176     103.733  -0.433  68.311  0.00  0.00           H
ATOM   2808  CA  ASP X 176     105.329  -0.184  69.603  0.00  0.00           C
ATOM   2809  HA  ASP X 176     106.296  -0.461  69.211  0.00  0.00           H
ATOM   2810  CB  ASP X 176     105.092   1.420  69.372  0.00  0.00           C
ATOM   2811  HB1 ASP X 176     104.156   1.649  69.925  0.00  0.00           H
ATOM   2812  HB2 ASP X 176     105.956   1.873  69.903  0.00  0.00           H
ATOM   2813  CG  ASP X 176     105.011   1.923  67.928  0.00  0.00           C
ATOM   2814  OD1 ASP X 176     105.408   3.099  67.716  0.00  0.00           O
ATOM   2815  OD2 ASP X 176     104.769   1.168  67.026  0.00  0.00           O
ATOM   2816  C   ASP X 176     105.367  -0.559  71.141  0.00  0.00           C
ATOM   2817  O   ASP X 176     104.300  -0.683  71.738  0.00  0.00           O
ATOM   2818  N   PRO X 177     106.535  -0.941  71.734  0.00  0.00           N
ATOM   2819  CD  PRO X 177     107.900  -0.848  71.133  0.00  0.00           C
ATOM   2820  HD1 PRO X 177     108.079   0.083  70.554  0.00  0.00           H
ATOM   2821  HD2 PRO X 177     107.865  -1.622  70.337  0.00  0.00           H
ATOM   2822  CA  PRO X 177     106.536  -1.768  72.973  0.00  0.00           C
ATOM   2823  HA  PRO X 177     105.872  -2.609  72.837  0.00  0.00           H
ATOM   2824  CB  PRO X 177     107.961  -2.247  73.076  0.00  0.00           C
ATOM   2825  HB1 PRO X 177     108.082  -3.310  72.778  0.00  0.00           H
ATOM   2826  HB2 PRO X 177     108.373  -2.264  74.107  0.00  0.00           H
ATOM   2827  CG  PRO X 177     108.793  -1.394  72.239  0.00  0.00           C
ATOM   2828  HG1 PRO X 177     109.636  -1.952  71.779  0.00  0.00           H
ATOM   2829  HG2 PRO X 177     109.338  -0.561  72.733  0.00  0.00           H
ATOM   2830  C   PRO X 177     106.166  -1.074  74.252  0.00  0.00           C
ATOM   2831  O   PRO X 177     105.675  -1.687  75.210  0.00  0.00           O
ATOM   2832  N   ASP X 178     106.315   0.287  74.264  0.00  0.00           N
ATOM   2833  HN  ASP X 178     106.766   0.773  73.519  0.00  0.00           H
ATOM   2834  CA  ASP X 178     105.788   1.151  75.303  0.00  0.00           C
ATOM   2835  HA  ASP X 178     106.214   0.766  76.218  0.00  0.00           H
ATOM   2836  CB  ASP X 178     106.405   2.579  75.173  0.00  0.00           C
ATOM   2837  HB1 ASP X 178     106.366   2.801  74.085  0.00  0.00           H
ATOM   2838  HB2 ASP X 178     105.867   3.370  75.739  0.00  0.00           H
ATOM   2839  CG  ASP X 178     107.864   2.634  75.525  0.00  0.00           C
ATOM   2840  OD1 ASP X 178     108.567   3.694  75.308  0.00  0.00           O
ATOM   2841  OD2 ASP X 178     108.369   1.658  76.128  0.00  0.00           O
ATOM   2842  C   ASP X 178     104.309   1.107  75.413  0.00  0.00           C
ATOM   2843  O   ASP X 178     103.787   0.974  76.517  0.00  0.00           O
ATOM   2844  N   LEU X 179     103.632   1.062  74.278  0.00  0.00           N
ATOM   2845  HN  LEU X 179     104.238   1.111  73.488  0.00  0.00           H
ATOM   2846  CA  LEU X 179     102.189   1.080  74.117  0.00  0.00           C
ATOM   2847  HA  LEU X 179     101.783   1.811  74.800  0.00  0.00           H
ATOM   2848  CB  LEU X 179     101.787   1.318  72.628  0.00  0.00           C
ATOM   2849  HB1 LEU X 179     102.064   0.420  72.033  0.00  0.00           H
ATOM   2850  HB2 LEU X 179     100.693   1.452  72.491  0.00  0.00           H
ATOM   2851  CG  LEU X 179     102.323   2.665  72.035  0.00  0.00           C
ATOM   2852  HG  LEU X 179     103.416   2.564  71.864  0.00  0.00           H
ATOM   2853  CD1 LEU X 179     101.656   2.872  70.647  0.00  0.00           C
ATOM   2854 HD11 LEU X 179     101.725   1.924  70.070  0.00  0.00           H
ATOM   2855 HD12 LEU X 179     100.605   3.179  70.838  0.00  0.00           H
ATOM   2856 HD13 LEU X 179     102.218   3.722  70.205  0.00  0.00           H
ATOM   2857  CD2 LEU X 179     101.919   3.924  72.863  0.00  0.00           C
ATOM   2858 HD21 LEU X 179     102.051   3.665  73.935  0.00  0.00           H
ATOM   2859 HD22 LEU X 179     102.522   4.826  72.625  0.00  0.00           H
ATOM   2860 HD23 LEU X 179     100.829   4.111  72.756  0.00  0.00           H
ATOM   2861  C   LEU X 179     101.559  -0.212  74.641  0.00  0.00           C
ATOM   2862  O   LEU X 179     100.429  -0.185  75.208  0.00  0.00           O
ATOM   2863  N   ALA X 180     102.226  -1.379  74.400  0.00  0.00           N
ATOM   2864  HN  ALA X 180     103.033  -1.401  73.814  0.00  0.00           H
ATOM   2865  CA  ALA X 180     101.828  -2.620  75.006  0.00  0.00           C
ATOM   2866  HA  ALA X 180     100.803  -2.885  74.794  0.00  0.00           H
ATOM   2867  CB  ALA X 180     102.811  -3.602  74.282  0.00  0.00           C
ATOM   2868  HB1 ALA X 180     103.892  -3.440  74.479  0.00  0.00           H
ATOM   2869  HB2 ALA X 180     102.620  -4.608  74.713  0.00  0.00           H
ATOM   2870  HB3 ALA X 180     102.552  -3.675  73.204  0.00  0.00           H
ATOM   2871  C   ALA X 180     101.792  -2.618  76.528  0.00  0.00           C
ATOM   2872  O   ALA X 180     100.847  -2.952  77.259  0.00  0.00           O
ATOM   2873  N   GLU X 181     102.836  -2.011  77.112  0.00  0.00           N
ATOM   2874  HN  GLU X 181     103.576  -1.698  76.521  0.00  0.00           H
ATOM   2875  CA  GLU X 181     102.873  -1.494  78.461  0.00  0.00           C
ATOM   2876  HA  GLU X 181     102.615  -2.350  79.067  0.00  0.00           H
ATOM   2877  CB  GLU X 181     104.300  -1.112  78.925  0.00  0.00           C
ATOM   2878  HB1 GLU X 181     104.816  -0.273  78.413  0.00  0.00           H
ATOM   2879  HB2 GLU X 181     104.262  -0.923  80.020  0.00  0.00           H
ATOM   2880  CG  GLU X 181     105.308  -2.237  78.711  0.00  0.00           C
ATOM   2881  HG1 GLU X 181     104.814  -3.207  78.933  0.00  0.00           H
ATOM   2882  HG2 GLU X 181     105.565  -2.237  77.630  0.00  0.00           H
ATOM   2883  CD  GLU X 181     106.615  -2.115  79.404  0.00  0.00           C
ATOM   2884  OE1 GLU X 181     107.327  -1.093  79.242  0.00  0.00           O
ATOM   2885  OE2 GLU X 181     106.995  -3.006  80.225  0.00  0.00           O
ATOM   2886  C   GLU X 181     101.919  -0.444  78.917  0.00  0.00           C
ATOM   2887  O   GLU X 181     101.259  -0.576  79.948  0.00  0.00           O
ATOM   2888  N   CYS X 182     101.706   0.632  78.141  0.00  0.00           N
ATOM   2889  HN  CYS X 182     102.253   0.819  77.329  0.00  0.00           H
ATOM   2890  CA  CYS X 182     100.644   1.632  78.499  0.00  0.00           C
ATOM   2891  HA  CYS X 182     100.834   1.949  79.514  0.00  0.00           H
ATOM   2892  CB  CYS X 182     100.666   2.867  77.510  0.00  0.00           C
ATOM   2893  HB1 CYS X 182     100.550   2.454  76.485  0.00  0.00           H
ATOM   2894  HB2 CYS X 182      99.844   3.578  77.742  0.00  0.00           H
ATOM   2895  SG  CYS X 182     102.303   3.833  77.460  0.00  0.00           S
ATOM   2896  HG1 CYS X 182     102.950   2.678  77.395  0.00  0.00           H
ATOM   2897  C   CYS X 182      99.242   1.107  78.552  0.00  0.00           C
ATOM   2898  O   CYS X 182      98.507   1.424  79.438  0.00  0.00           O
ATOM   2899  N   TYR X 183      98.789   0.243  77.616  0.00  0.00           N
ATOM   2900  HN  TYR X 183      99.379  -0.072  76.876  0.00  0.00           H
ATOM   2901  CA  TYR X 183      97.463  -0.211  77.370  0.00  0.00           C
ATOM   2902  HA  TYR X 183      96.831   0.306  78.077  0.00  0.00           H
ATOM   2903  CB  TYR X 183      97.034   0.211  75.936  0.00  0.00           C
ATOM   2904  HB1 TYR X 183      97.670  -0.206  75.126  0.00  0.00           H
ATOM   2905  HB2 TYR X 183      95.971  -0.007  75.700  0.00  0.00           H
ATOM   2906  CG  TYR X 183      97.236   1.725  75.727  0.00  0.00           C
ATOM   2907  CD1 TYR X 183      96.287   2.649  76.226  0.00  0.00           C
ATOM   2908  HD1 TYR X 183      95.493   2.324  76.883  0.00  0.00           H
ATOM   2909  CE1 TYR X 183      96.409   4.010  76.115  0.00  0.00           C
ATOM   2910  HE1 TYR X 183      95.742   4.656  76.665  0.00  0.00           H
ATOM   2911  CZ  TYR X 183      97.419   4.513  75.285  0.00  0.00           C
ATOM   2912  OH  TYR X 183      97.575   5.879  75.082  0.00  0.00           O
ATOM   2913  HH  TYR X 183      98.296   6.050  74.471  0.00  0.00           H
ATOM   2914  CD2 TYR X 183      98.178   2.251  74.876  0.00  0.00           C
ATOM   2915  HD2 TYR X 183      98.928   1.659  74.371  0.00  0.00           H
ATOM   2916  CE2 TYR X 183      98.256   3.620  74.602  0.00  0.00           C
ATOM   2917  HE2 TYR X 183      99.063   4.028  74.011  0.00  0.00           H
ATOM   2918  C   TYR X 183      97.296  -1.692  77.674  0.00  0.00           C
ATOM   2919  O   TYR X 183      96.698  -2.455  76.952  0.00  0.00           O
ATOM   2920  N   ARG X 184      97.948  -2.154  78.746  0.00  0.00           N
ATOM   2921  HN  ARG X 184      98.779  -1.736  79.105  0.00  0.00           H
ATOM   2922  CA  ARG X 184      97.634  -3.406  79.425  0.00  0.00           C
ATOM   2923  HA  ARG X 184      97.740  -4.183  78.683  0.00  0.00           H
ATOM   2924  CB  ARG X 184      98.626  -3.690  80.554  0.00  0.00           C
ATOM   2925  HB1 ARG X 184      98.168  -4.436  81.239  0.00  0.00           H
ATOM   2926  HB2 ARG X 184      99.501  -4.210  80.108  0.00  0.00           H
ATOM   2927  CG  ARG X 184      98.973  -2.632  81.562  0.00  0.00           C
ATOM   2928  HG1 ARG X 184      99.841  -2.049  81.187  0.00  0.00           H
ATOM   2929  HG2 ARG X 184      98.164  -1.927  81.851  0.00  0.00           H
ATOM   2930  CD  ARG X 184      99.287  -3.230  83.059  0.00  0.00           C
ATOM   2931  HD1 ARG X 184      98.571  -4.016  83.382  0.00  0.00           H
ATOM   2932  HD2 ARG X 184     100.290  -3.706  83.104  0.00  0.00           H
ATOM   2933  NE  ARG X 184      99.315  -2.144  84.119  0.00  0.00           N
ATOM   2934  HE  ARG X 184     100.236  -1.796  84.296  0.00  0.00           H
ATOM   2935  CZ  ARG X 184      98.243  -1.493  84.501  0.00  0.00           C
ATOM   2936  NH1 ARG X 184      96.969  -1.791  84.171  0.00  0.00           N
ATOM   2937 HH11 ARG X 184      96.278  -1.110  84.412  0.00  0.00           H
ATOM   2938 HH12 ARG X 184      96.811  -2.702  83.790  0.00  0.00           H
ATOM   2939  NH2 ARG X 184      98.337  -0.408  85.267  0.00  0.00           N
ATOM   2940 HH21 ARG X 184      97.471   0.032  85.505  0.00  0.00           H
ATOM   2941 HH22 ARG X 184      99.254  -0.060  85.465  0.00  0.00           H
ATOM   2942  C   ARG X 184      96.170  -3.543  79.886  0.00  0.00           C
ATOM   2943  O   ARG X 184      95.420  -2.596  79.874  0.00  0.00           O
ATOM   2944  N   VAL X 185      95.710  -4.759  80.308  0.00  0.00           N
ATOM   2945  HN  VAL X 185      96.404  -5.473  80.252  0.00  0.00           H
ATOM   2946  CA  VAL X 185      94.495  -5.032  81.048  0.00  0.00           C
ATOM   2947  HA  VAL X 185      93.708  -4.800  80.346  0.00  0.00           H
ATOM   2948  CB  VAL X 185      94.209  -6.560  81.408  0.00  0.00           C
ATOM   2949  HB  VAL X 185      95.045  -6.919  82.045  0.00  0.00           H
ATOM   2950  CG1 VAL X 185      92.899  -6.858  82.233  0.00  0.00           C
ATOM   2951 HG11 VAL X 185      93.065  -6.327  83.194  0.00  0.00           H
ATOM   2952 HG12 VAL X 185      92.017  -6.479  81.673  0.00  0.00           H
ATOM   2953 HG13 VAL X 185      92.844  -7.899  82.617  0.00  0.00           H
ATOM   2954  CG2 VAL X 185      94.117  -7.323  80.084  0.00  0.00           C
ATOM   2955 HG21 VAL X 185      93.754  -8.348  80.316  0.00  0.00           H
ATOM   2956 HG22 VAL X 185      93.431  -6.880  79.331  0.00  0.00           H
ATOM   2957 HG23 VAL X 185      95.137  -7.379  79.648  0.00  0.00           H
ATOM   2958  C   VAL X 185      94.294  -4.142  82.259  0.00  0.00           C
ATOM   2959  O   VAL X 185      95.065  -4.169  83.206  0.00  0.00           O
ATOM   2960  N   PRO X 186      93.161  -3.359  82.313  0.00  0.00           N
ATOM   2961  CD  PRO X 186      92.138  -3.259  81.288  0.00  0.00           C
ATOM   2962  HD1 PRO X 186      91.592  -4.227  81.305  0.00  0.00           H
ATOM   2963  HD2 PRO X 186      92.599  -3.032  80.303  0.00  0.00           H
ATOM   2964  CA  PRO X 186      92.839  -2.634  83.533  0.00  0.00           C
ATOM   2965  HA  PRO X 186      93.494  -1.776  83.505  0.00  0.00           H
ATOM   2966  CB  PRO X 186      91.372  -2.143  83.321  0.00  0.00           C
ATOM   2967  HB1 PRO X 186      91.247  -1.215  83.918  0.00  0.00           H
ATOM   2968  HB2 PRO X 186      90.705  -2.950  83.694  0.00  0.00           H
ATOM   2969  CG  PRO X 186      91.244  -2.022  81.802  0.00  0.00           C
ATOM   2970  HG1 PRO X 186      91.688  -1.056  81.479  0.00  0.00           H
ATOM   2971  HG2 PRO X 186      90.200  -2.277  81.521  0.00  0.00           H
ATOM   2972  C   PRO X 186      92.940  -3.337  84.889  0.00  0.00           C
ATOM   2973  O   PRO X 186      92.744  -4.567  84.907  0.00  0.00           O
ATOM   2974  N   LEU X 187      93.378  -2.678  85.935  0.00  0.00           N
ATOM   2975  HN  LEU X 187      93.640  -1.717  85.954  0.00  0.00           H
ATOM   2976  CA  LEU X 187      93.510  -3.355  87.236  0.00  0.00           C
ATOM   2977  HA  LEU X 187      93.883  -4.354  87.064  0.00  0.00           H
ATOM   2978  CB  LEU X 187      94.506  -2.639  88.167  0.00  0.00           C
ATOM   2979  HB1 LEU X 187      94.129  -1.594  88.191  0.00  0.00           H
ATOM   2980  HB2 LEU X 187      94.492  -3.006  89.215  0.00  0.00           H
ATOM   2981  CG  LEU X 187      95.955  -2.608  87.645  0.00  0.00           C
ATOM   2982  HG  LEU X 187      95.911  -1.999  86.717  0.00  0.00           H
ATOM   2983  CD1 LEU X 187      96.858  -1.852  88.550  0.00  0.00           C
ATOM   2984 HD11 LEU X 187      97.837  -1.660  88.061  0.00  0.00           H
ATOM   2985 HD12 LEU X 187      96.376  -0.933  88.946  0.00  0.00           H
ATOM   2986 HD13 LEU X 187      97.227  -2.302  89.497  0.00  0.00           H
ATOM   2987  CD2 LEU X 187      96.445  -4.044  87.285  0.00  0.00           C
ATOM   2988 HD21 LEU X 187      96.011  -4.399  86.326  0.00  0.00           H
ATOM   2989 HD22 LEU X 187      97.529  -4.007  87.045  0.00  0.00           H
ATOM   2990 HD23 LEU X 187      96.337  -4.791  88.100  0.00  0.00           H
ATOM   2991  C   LEU X 187      92.213  -3.447  88.025  0.00  0.00           C
ATOM   2992  O   LEU X 187      91.276  -2.667  87.795  0.00  0.00           O
ATOM   2993  N   PRO X 188      91.988  -4.393  88.968  0.00  0.00           N
ATOM   2994  CD  PRO X 188      92.925  -5.567  89.272  0.00  0.00           C
ATOM   2995  HD1 PRO X 188      93.946  -5.255  89.576  0.00  0.00           H
ATOM   2996  HD2 PRO X 188      92.988  -6.152  88.330  0.00  0.00           H
ATOM   2997  CA  PRO X 188      90.805  -4.435  89.843  0.00  0.00           C
ATOM   2998  HA  PRO X 188      90.023  -4.884  89.250  0.00  0.00           H
ATOM   2999  CB  PRO X 188      91.258  -5.389  91.000  0.00  0.00           C
ATOM   3000  HB1 PRO X 188      90.401  -5.939  91.444  0.00  0.00           H
ATOM   3001  HB2 PRO X 188      91.829  -4.910  91.824  0.00  0.00           H
ATOM   3002  CG  PRO X 188      92.160  -6.375  90.355  0.00  0.00           C
ATOM   3003  HG1 PRO X 188      91.586  -7.082  89.718  0.00  0.00           H
ATOM   3004  HG2 PRO X 188      92.912  -6.994  90.889  0.00  0.00           H
ATOM   3005  C   PRO X 188      90.288  -3.151  90.517  0.00  0.00           C
ATOM   3006  O   PRO X 188      89.109  -2.887  90.390  0.00  0.00           O
ATOM   3007  N   VAL X 189      91.128  -2.344  91.182  0.00  0.00           N
ATOM   3008  HN  VAL X 189      92.042  -2.645  91.443  0.00  0.00           H
ATOM   3009  CA  VAL X 189      90.814  -1.123  91.802  0.00  0.00           C
ATOM   3010  HA  VAL X 189      89.934  -1.418  92.354  0.00  0.00           H
ATOM   3011  CB  VAL X 189      91.915  -0.622  92.685  0.00  0.00           C
ATOM   3012  HB  VAL X 189      92.750  -0.288  92.034  0.00  0.00           H
ATOM   3013  CG1 VAL X 189      91.546   0.541  93.699  0.00  0.00           C
ATOM   3014 HG11 VAL X 189      91.361   1.474  93.125  0.00  0.00           H
ATOM   3015 HG12 VAL X 189      90.596   0.232  94.186  0.00  0.00           H
ATOM   3016 HG13 VAL X 189      92.300   0.691  94.501  0.00  0.00           H
ATOM   3017  CG2 VAL X 189      92.462  -1.916  93.440  0.00  0.00           C
ATOM   3018 HG21 VAL X 189      91.604  -2.413  93.941  0.00  0.00           H
ATOM   3019 HG22 VAL X 189      92.874  -2.689  92.756  0.00  0.00           H
ATOM   3020 HG23 VAL X 189      93.182  -1.650  94.244  0.00  0.00           H
ATOM   3021  C   VAL X 189      90.521  -0.020  90.766  0.00  0.00           C
ATOM   3022  O   VAL X 189      89.745   0.933  91.033  0.00  0.00           O
ATOM   3023  N   ASP X 190      91.038  -0.100  89.540  0.00  0.00           N
ATOM   3024  HN  ASP X 190      91.738  -0.801  89.423  0.00  0.00           H
ATOM   3025  CA  ASP X 190      90.568   0.837  88.467  0.00  0.00           C
ATOM   3026  HA  ASP X 190      90.473   1.847  88.839  0.00  0.00           H
ATOM   3027  CB  ASP X 190      91.578   0.720  87.244  0.00  0.00           C
ATOM   3028  HB1 ASP X 190      91.760  -0.315  86.884  0.00  0.00           H
ATOM   3029  HB2 ASP X 190      91.163   1.270  86.372  0.00  0.00           H
ATOM   3030  CG  ASP X 190      92.931   1.377  87.596  0.00  0.00           C
ATOM   3031  OD1 ASP X 190      92.937   2.343  88.378  0.00  0.00           O
ATOM   3032  OD2 ASP X 190      93.977   1.049  87.019  0.00  0.00           O
ATOM   3033  C   ASP X 190      89.144   0.466  87.965  0.00  0.00           C
ATOM   3034  O   ASP X 190      88.423   1.316  87.547  0.00  0.00           O
ATOM   3035  N   LEU X 191      88.611  -0.783  88.084  0.00  0.00           N
ATOM   3036  HN  LEU X 191      89.157  -1.567  88.368  0.00  0.00           H
ATOM   3037  CA  LEU X 191      87.296  -1.156  87.668  0.00  0.00           C
ATOM   3038  HA  LEU X 191      86.926  -0.437  86.952  0.00  0.00           H
ATOM   3039  CB  LEU X 191      87.239  -2.562  87.121  0.00  0.00           C
ATOM   3040  HB1 LEU X 191      87.459  -3.301  87.920  0.00  0.00           H
ATOM   3041  HB2 LEU X 191      86.198  -2.783  86.803  0.00  0.00           H
ATOM   3042  CG  LEU X 191      88.095  -2.810  85.869  0.00  0.00           C
ATOM   3043  HG  LEU X 191      89.115  -2.389  85.999  0.00  0.00           H
ATOM   3044  CD1 LEU X 191      88.241  -4.369  85.583  0.00  0.00           C
ATOM   3045 HD11 LEU X 191      88.918  -4.737  86.384  0.00  0.00           H
ATOM   3046 HD12 LEU X 191      87.204  -4.765  85.618  0.00  0.00           H
ATOM   3047 HD13 LEU X 191      88.613  -4.558  84.553  0.00  0.00           H
ATOM   3048  CD2 LEU X 191      87.450  -2.102  84.605  0.00  0.00           C
ATOM   3049 HD21 LEU X 191      87.171  -1.034  84.732  0.00  0.00           H
ATOM   3050 HD22 LEU X 191      88.134  -2.117  83.729  0.00  0.00           H
ATOM   3051 HD23 LEU X 191      86.469  -2.549  84.339  0.00  0.00           H
ATOM   3052  C   LEU X 191      86.271  -0.910  88.763  0.00  0.00           C
ATOM   3053  O   LEU X 191      85.054  -0.967  88.542  0.00  0.00           O
ATOM   3054  N   LYS X 192      86.802  -0.647  89.956  0.00  0.00           N
ATOM   3055  HN  LYS X 192      87.797  -0.672  89.905  0.00  0.00           H
ATOM   3056  CA  LYS X 192      86.247  -0.539  91.214  0.00  0.00           C
ATOM   3057  HA  LYS X 192      86.998  -0.349  91.967  0.00  0.00           H
ATOM   3058  CB  LYS X 192      85.391   0.824  91.303  0.00  0.00           C
ATOM   3059  HB1 LYS X 192      84.591   0.801  90.533  0.00  0.00           H
ATOM   3060  HB2 LYS X 192      84.920   0.798  92.309  0.00  0.00           H
ATOM   3061  CG  LYS X 192      86.308   2.002  91.219  0.00  0.00           C
ATOM   3062  HG1 LYS X 192      87.102   1.889  91.989  0.00  0.00           H
ATOM   3063  HG2 LYS X 192      86.860   2.009  90.255  0.00  0.00           H
ATOM   3064  CD  LYS X 192      85.706   3.386  91.238  0.00  0.00           C
ATOM   3065  HD1 LYS X 192      84.899   3.319  90.478  0.00  0.00           H
ATOM   3066  HD2 LYS X 192      85.173   3.530  92.202  0.00  0.00           H
ATOM   3067  CE  LYS X 192      86.756   4.453  90.862  0.00  0.00           C
ATOM   3068  HE1 LYS X 192      87.712   4.056  91.266  0.00  0.00           H
ATOM   3069  HE2 LYS X 192      86.852   4.651  89.773  0.00  0.00           H
ATOM   3070  NZ  LYS X 192      86.570   5.797  91.505  0.00  0.00           N
ATOM   3071  HZ1 LYS X 192      86.729   6.505  90.761  0.00  0.00           H
ATOM   3072  HZ2 LYS X 192      85.572   5.817  91.798  0.00  0.00           H
ATOM   3073  HZ3 LYS X 192      87.254   6.008  92.260  0.00  0.00           H
ATOM   3074  C   LYS X 192      85.582  -1.811  91.691  0.00  0.00           C
ATOM   3075  O   LYS X 192      84.357  -1.933  91.892  0.00  0.00           O
ATOM   3076  N   ILE X 193      86.437  -2.820  91.964  0.00  0.00           N
ATOM   3077  HN  ILE X 193      87.394  -2.742  91.695  0.00  0.00           H
ATOM   3078  CA  ILE X 193      85.996  -4.093  92.577  0.00  0.00           C
ATOM   3079  HA  ILE X 193      85.273  -3.811  93.328  0.00  0.00           H
ATOM   3080  CB  ILE X 193      85.736  -5.202  91.524  0.00  0.00           C
ATOM   3081  HB  ILE X 193      85.664  -6.233  91.932  0.00  0.00           H
ATOM   3082  CG2 ILE X 193      84.241  -4.995  91.117  0.00  0.00           C
ATOM   3083 HG21 ILE X 193      83.583  -4.722  91.970  0.00  0.00           H
ATOM   3084 HG22 ILE X 193      84.082  -4.116  90.456  0.00  0.00           H
ATOM   3085 HG23 ILE X 193      83.786  -5.803  90.507  0.00  0.00           H
ATOM   3086  CG1 ILE X 193      86.685  -5.156  90.380  0.00  0.00           C
ATOM   3087 HG11 ILE X 193      86.496  -4.162  89.922  0.00  0.00           H
ATOM   3088 HG12 ILE X 193      87.742  -5.015  90.692  0.00  0.00           H
ATOM   3089  CD  ILE X 193      86.723  -6.384  89.490  0.00  0.00           C
ATOM   3090  HD1 ILE X 193      85.796  -6.341  88.880  0.00  0.00           H
ATOM   3091  HD2 ILE X 193      87.608  -6.314  88.823  0.00  0.00           H
ATOM   3092  HD3 ILE X 193      86.773  -7.326  90.077  0.00  0.00           H
ATOM   3093  C   ILE X 193      87.196  -4.604  93.299  0.00  0.00           C
ATOM   3094  O   ILE X 193      88.268  -4.116  93.018  0.00  0.00           O
ATOM   3095  N   SER X 194      87.017  -5.650  94.185  0.00  0.00           N
ATOM   3096  HN  SER X 194      86.093  -5.987  94.347  0.00  0.00           H
ATOM   3097  CA  SER X 194      88.075  -6.345  94.868  0.00  0.00           C
ATOM   3098  HA  SER X 194      88.591  -5.544  95.376  0.00  0.00           H
ATOM   3099  CB  SER X 194      87.430  -7.241  96.037  0.00  0.00           C
ATOM   3100  HB1 SER X 194      87.143  -6.528  96.840  0.00  0.00           H
ATOM   3101  HB2 SER X 194      86.496  -7.668  95.612  0.00  0.00           H
ATOM   3102  OG  SER X 194      88.327  -8.209  96.623  0.00  0.00           O
ATOM   3103  HG1 SER X 194      88.743  -7.874  97.421  0.00  0.00           H
ATOM   3104  C   SER X 194      89.051  -7.091  93.987  0.00  0.00           C
ATOM   3105  O   SER X 194      88.611  -7.649  92.980  0.00  0.00           O
ATOM   3106  N   PRO X 195      90.322  -7.131  94.322  0.00  0.00           N
ATOM   3107  CD  PRO X 195      90.968  -6.073  95.048  0.00  0.00           C
ATOM   3108  HD1 PRO X 195      90.875  -6.208  96.147  0.00  0.00           H
ATOM   3109  HD2 PRO X 195      90.654  -5.071  94.687  0.00  0.00           H
ATOM   3110  CA  PRO X 195      91.321  -8.091  93.851  0.00  0.00           C
ATOM   3111  HA  PRO X 195      91.460  -7.912  92.794  0.00  0.00           H
ATOM   3112  CB  PRO X 195      92.579  -7.747  94.654  0.00  0.00           C
ATOM   3113  HB1 PRO X 195      93.508  -8.092  94.151  0.00  0.00           H
ATOM   3114  HB2 PRO X 195      92.430  -8.279  95.618  0.00  0.00           H
ATOM   3115  CG  PRO X 195      92.483  -6.218  94.900  0.00  0.00           C
ATOM   3116  HG1 PRO X 195      92.783  -5.678  93.976  0.00  0.00           H
ATOM   3117  HG2 PRO X 195      93.089  -5.756  95.709  0.00  0.00           H
ATOM   3118  C   PRO X 195      91.030  -9.621  94.007  0.00  0.00           C
ATOM   3119  O   PRO X 195      91.693 -10.505  93.498  0.00  0.00           O
ATOM   3120  N   GLU X 196      89.906  -9.899  94.753  0.00  0.00           N
ATOM   3121  HN  GLU X 196      89.302  -9.201  95.130  0.00  0.00           H
ATOM   3122  CA  GLU X 196      89.745 -11.331  95.085  0.00  0.00           C
ATOM   3123  HA  GLU X 196      90.696 -11.819  95.234  0.00  0.00           H
ATOM   3124  CB  GLU X 196      89.151 -11.538  96.492  0.00  0.00           C
ATOM   3125  HB1 GLU X 196      88.255 -10.889  96.587  0.00  0.00           H
ATOM   3126  HB2 GLU X 196      88.864 -12.591  96.702  0.00  0.00           H
ATOM   3127  CG  GLU X 196      90.120 -10.997  97.547  0.00  0.00           C
ATOM   3128  HG1 GLU X 196      90.963 -11.709  97.418  0.00  0.00           H
ATOM   3129  HG2 GLU X 196      90.572  -9.989  97.423  0.00  0.00           H
ATOM   3130  CD  GLU X 196      89.543 -11.127  98.911  0.00  0.00           C
ATOM   3131  OE1 GLU X 196      90.120 -11.920  99.696  0.00  0.00           O
ATOM   3132  OE2 GLU X 196      88.463 -10.485  99.214  0.00  0.00           O
ATOM   3133  C   GLU X 196      88.955 -12.071  94.062  0.00  0.00           C
ATOM   3134  O   GLU X 196      88.552 -11.438  93.101  0.00  0.00           O
ATOM   3135  N   ASN X 197      88.732 -13.344  94.211  0.00  0.00           N
ATOM   3136  HN  ASN X 197      89.164 -13.942  94.883  0.00  0.00           H
ATOM   3137  CA  ASN X 197      87.871 -14.048  93.388  0.00  0.00           C
ATOM   3138  HA  ASN X 197      87.938 -13.603  92.406  0.00  0.00           H
ATOM   3139  CB  ASN X 197      88.297 -15.475  93.171  0.00  0.00           C
ATOM   3140  HB1 ASN X 197      88.406 -15.941  94.174  0.00  0.00           H
ATOM   3141  HB2 ASN X 197      87.588 -16.093  92.580  0.00  0.00           H
ATOM   3142  CG  ASN X 197      89.607 -15.515  92.477  0.00  0.00           C
ATOM   3143  OD1 ASN X 197      90.049 -14.687  91.670  0.00  0.00           O
ATOM   3144  ND2 ASN X 197      90.216 -16.732  92.605  0.00  0.00           N
ATOM   3145 HD21 ASN X 197      91.075 -16.945  92.140  0.00  0.00           H
ATOM   3146 HD22 ASN X 197      89.865 -17.440  93.219  0.00  0.00           H
ATOM   3147  C   ASN X 197      86.443 -14.011  93.917  0.00  0.00           C
ATOM   3148  O   ASN X 197      86.161 -14.429  95.015  0.00  0.00           O
ATOM   3149  N   LEU X 198      85.517 -13.499  93.099  0.00  0.00           N
ATOM   3150  HN  LEU X 198      85.780 -13.285  92.161  0.00  0.00           H
ATOM   3151  CA  LEU X 198      84.194 -13.113  93.518  0.00  0.00           C
ATOM   3152  HA  LEU X 198      84.108 -13.019  94.590  0.00  0.00           H
ATOM   3153  CB  LEU X 198      83.977 -11.643  93.033  0.00  0.00           C
ATOM   3154  HB1 LEU X 198      83.691 -11.533  91.965  0.00  0.00           H
ATOM   3155  HB2 LEU X 198      83.107 -11.299  93.632  0.00  0.00           H
ATOM   3156  CG  LEU X 198      85.121 -10.589  93.238  0.00  0.00           C
ATOM   3157  HG  LEU X 198      86.038 -10.891  92.688  0.00  0.00           H
ATOM   3158  CD1 LEU X 198      84.679  -9.210  92.845  0.00  0.00           C
ATOM   3159 HD11 LEU X 198      85.439  -8.425  93.046  0.00  0.00           H
ATOM   3160 HD12 LEU X 198      84.423  -9.052  91.776  0.00  0.00           H
ATOM   3161 HD13 LEU X 198      83.768  -9.042  93.459  0.00  0.00           H
ATOM   3162  CD2 LEU X 198      85.595 -10.536  94.702  0.00  0.00           C
ATOM   3163 HD21 LEU X 198      86.498  -9.891  94.753  0.00  0.00           H
ATOM   3164 HD22 LEU X 198      84.793 -10.086  95.325  0.00  0.00           H
ATOM   3165 HD23 LEU X 198      85.730 -11.595  95.011  0.00  0.00           H
ATOM   3166  C   LEU X 198      83.009 -13.951  92.967  0.00  0.00           C
ATOM   3167  O   LEU X 198      81.910 -13.685  93.357  0.00  0.00           O
ATOM   3168  N   SER X 199      83.333 -14.979  92.161  0.00  0.00           N
ATOM   3169  HN  SER X 199      84.272 -15.265  91.989  0.00  0.00           H
ATOM   3170  CA  SER X 199      82.345 -15.765  91.499  0.00  0.00           C
ATOM   3171  HA  SER X 199      81.412 -15.750  92.044  0.00  0.00           H
ATOM   3172  CB  SER X 199      82.282 -15.562  89.944  0.00  0.00           C
ATOM   3173  HB1 SER X 199      82.128 -14.462  89.907  0.00  0.00           H
ATOM   3174  HB2 SER X 199      83.284 -15.762  89.509  0.00  0.00           H
ATOM   3175  OG  SER X 199      81.238 -16.306  89.329  0.00  0.00           O
ATOM   3176  HG1 SER X 199      80.433 -16.011  89.762  0.00  0.00           H
ATOM   3177  C   SER X 199      82.981 -17.168  91.549  0.00  0.00           C
ATOM   3178  O   SER X 199      84.198 -17.298  91.815  0.00  0.00           O
ATOM   3179  N   PRO X 200      82.174 -18.253  91.366  0.00  0.00           N
ATOM   3180  CD  PRO X 200      80.760 -18.211  91.874  0.00  0.00           C
ATOM   3181  HD1 PRO X 200      80.226 -18.032  90.917  0.00  0.00           H
ATOM   3182  HD2 PRO X 200      80.559 -17.417  92.625  0.00  0.00           H
ATOM   3183  CA  PRO X 200      82.661 -19.663  91.163  0.00  0.00           C
ATOM   3184  HA  PRO X 200      83.373 -19.986  91.909  0.00  0.00           H
ATOM   3185  CB  PRO X 200      81.436 -20.488  91.235  0.00  0.00           C
ATOM   3186  HB1 PRO X 200      81.581 -21.532  91.588  0.00  0.00           H
ATOM   3187  HB2 PRO X 200      80.765 -20.557  90.352  0.00  0.00           H
ATOM   3188  CG  PRO X 200      80.571 -19.615  92.310  0.00  0.00           C
ATOM   3189  HG1 PRO X 200      81.120 -19.610  93.275  0.00  0.00           H
ATOM   3190  HG2 PRO X 200      79.520 -19.969  92.379  0.00  0.00           H
ATOM   3191  C   PRO X 200      83.346 -19.853  89.858  0.00  0.00           C
ATOM   3192  O   PRO X 200      84.215 -20.717  89.749  0.00  0.00           O
ATOM   3193  N   TRP X 201      82.860 -19.171  88.825  0.00  0.00           N
ATOM   3194  HN  TRP X 201      82.178 -18.491  89.081  0.00  0.00           H
ATOM   3195  CA  TRP X 201      83.243 -19.236  87.394  0.00  0.00           C
ATOM   3196  HA  TRP X 201      83.511 -20.268  87.221  0.00  0.00           H
ATOM   3197  CB  TRP X 201      82.055 -18.700  86.559  0.00  0.00           C
ATOM   3198  HB1 TRP X 201      81.735 -17.736  87.009  0.00  0.00           H
ATOM   3199  HB2 TRP X 201      82.478 -18.519  85.548  0.00  0.00           H
ATOM   3200  CG  TRP X 201      80.869 -19.600  86.517  0.00  0.00           C
ATOM   3201  CD1 TRP X 201      80.710 -20.459  85.461  0.00  0.00           C
ATOM   3202  HD1 TRP X 201      81.490 -20.632  84.734  0.00  0.00           H
ATOM   3203  NE1 TRP X 201      79.673 -21.284  85.657  0.00  0.00           N
ATOM   3204  HE1 TRP X 201      79.381 -22.000  85.062  0.00  0.00           H
ATOM   3205  CE2 TRP X 201      79.056 -20.978  86.854  0.00  0.00           C
ATOM   3206  CD2 TRP X 201      79.740 -19.850  87.402  0.00  0.00           C
ATOM   3207  CE3 TRP X 201      79.282 -19.230  88.542  0.00  0.00           C
ATOM   3208  HE3 TRP X 201      79.740 -18.343  88.952  0.00  0.00           H
ATOM   3209  CZ3 TRP X 201      78.139 -19.775  89.211  0.00  0.00           C
ATOM   3210  HZ3 TRP X 201      77.727 -19.295  90.086  0.00  0.00           H
ATOM   3211  CZ2 TRP X 201      78.079 -21.675  87.627  0.00  0.00           C
ATOM   3212  HZ2 TRP X 201      77.696 -22.597  87.217  0.00  0.00           H
ATOM   3213  CH2 TRP X 201      77.652 -21.002  88.803  0.00  0.00           C
ATOM   3214  HH2 TRP X 201      76.844 -21.438  89.372  0.00  0.00           H
ATOM   3215  C   TRP X 201      84.447 -18.328  87.116  0.00  0.00           C
ATOM   3216  O   TRP X 201      84.503 -17.132  87.555  0.00  0.00           O
ATOM   3217  N   ARG X 202      85.459 -18.895  86.453  0.00  0.00           N
ATOM   3218  HN  ARG X 202      85.458 -19.852  86.173  0.00  0.00           H
ATOM   3219  CA  ARG X 202      86.453 -18.278  85.602  0.00  0.00           C
ATOM   3220  HA  ARG X 202      86.929 -17.513  86.196  0.00  0.00           H
ATOM   3221  CB  ARG X 202      87.569 -19.331  85.354  0.00  0.00           C
ATOM   3222  HB1 ARG X 202      87.192 -20.155  84.711  0.00  0.00           H
ATOM   3223  HB2 ARG X 202      88.376 -18.884  84.735  0.00  0.00           H
ATOM   3224  CG  ARG X 202      88.256 -19.828  86.609  0.00  0.00           C
ATOM   3225  HG1 ARG X 202      87.462 -20.287  87.237  0.00  0.00           H
ATOM   3226  HG2 ARG X 202      88.955 -20.619  86.260  0.00  0.00           H
ATOM   3227  CD  ARG X 202      88.923 -18.745  87.473  0.00  0.00           C
ATOM   3228  HD1 ARG X 202      89.736 -18.383  86.809  0.00  0.00           H
ATOM   3229  HD2 ARG X 202      88.203 -17.951  87.767  0.00  0.00           H
ATOM   3230  NE  ARG X 202      89.442 -19.454  88.647  0.00  0.00           N
ATOM   3231  HE  ARG X 202      90.158 -20.126  88.461  0.00  0.00           H
ATOM   3232  CZ  ARG X 202      88.903 -19.390  89.832  0.00  0.00           C
ATOM   3233  NH1 ARG X 202      89.643 -19.834  90.875  0.00  0.00           N
ATOM   3234 HH11 ARG X 202      89.405 -19.739  91.842  0.00  0.00           H
ATOM   3235 HH12 ARG X 202      90.614 -20.029  90.738  0.00  0.00           H
ATOM   3236  NH2 ARG X 202      87.746 -18.902  90.230  0.00  0.00           N
ATOM   3237 HH21 ARG X 202      87.408 -19.054  91.159  0.00  0.00           H
ATOM   3238 HH22 ARG X 202      87.215 -18.269  89.667  0.00  0.00           H
ATOM   3239  C   ARG X 202      85.825 -17.687  84.321  0.00  0.00           C
ATOM   3240  O   ARG X 202      84.819 -18.154  83.807  0.00  0.00           O
ATOM   3241  N   GLY X 203      86.397 -16.567  83.906  0.00  0.00           N
ATOM   3242  HN  GLY X 203      87.083 -16.170  84.511  0.00  0.00           H
ATOM   3243  CA  GLY X 203      85.907 -15.972  82.642  0.00  0.00           C
ATOM   3244  HA1 GLY X 203      86.440 -15.039  82.747  0.00  0.00           H
ATOM   3245  HA2 GLY X 203      84.830 -15.977  82.555  0.00  0.00           H
ATOM   3246  C   GLY X 203      86.424 -16.576  81.369  0.00  0.00           C
ATOM   3247  O   GLY X 203      86.881 -17.699  81.374  0.00  0.00           O
ATOM   3248  N   GLY X 204      86.377 -15.829  80.211  0.00  0.00           N
ATOM   3249  HN  GLY X 204      85.976 -14.919  80.284  0.00  0.00           H
ATOM   3250  CA  GLY X 204      86.972 -16.104  78.928  0.00  0.00           C
ATOM   3251  HA1 GLY X 204      87.987 -16.395  79.156  0.00  0.00           H
ATOM   3252  HA2 GLY X 204      86.911 -15.193  78.353  0.00  0.00           H
ATOM   3253  C   GLY X 204      86.465 -17.175  78.039  0.00  0.00           C
ATOM   3254  O   GLY X 204      85.828 -18.111  78.481  0.00  0.00           O
ATOM   3255  N   GLU X 205      86.703 -17.006  76.716  0.00  0.00           N
ATOM   3256  HN  GLU X 205      87.132 -16.164  76.399  0.00  0.00           H
ATOM   3257  CA  GLU X 205      86.553 -17.941  75.597  0.00  0.00           C
ATOM   3258  HA  GLU X 205      85.504 -18.125  75.417  0.00  0.00           H
ATOM   3259  CB  GLU X 205      87.300 -17.425  74.303  0.00  0.00           C
ATOM   3260  HB1 GLU X 205      86.853 -16.437  74.060  0.00  0.00           H
ATOM   3261  HB2 GLU X 205      88.385 -17.342  74.524  0.00  0.00           H
ATOM   3262  CG  GLU X 205      87.134 -18.409  73.145  0.00  0.00           C
ATOM   3263  HG1 GLU X 205      87.887 -19.226  73.121  0.00  0.00           H
ATOM   3264  HG2 GLU X 205      86.147 -18.916  73.184  0.00  0.00           H
ATOM   3265  CD  GLU X 205      87.210 -17.659  71.845  0.00  0.00           C
ATOM   3266  OE1 GLU X 205      86.282 -17.636  70.997  0.00  0.00           O
ATOM   3267  OE2 GLU X 205      88.275 -16.932  71.613  0.00  0.00           O
ATOM   3268  C   GLU X 205      87.049 -19.355  75.928  0.00  0.00           C
ATOM   3269  O   GLU X 205      86.303 -20.318  75.754  0.00  0.00           O
ATOM   3270  N   THR X 206      88.280 -19.462  76.479  0.00  0.00           N
ATOM   3271  HN  THR X 206      88.851 -18.675  76.697  0.00  0.00           H
ATOM   3272  CA  THR X 206      88.983 -20.766  76.584  0.00  0.00           C
ATOM   3273  HA  THR X 206      88.907 -21.206  75.601  0.00  0.00           H
ATOM   3274  CB  THR X 206      90.552 -20.766  77.006  0.00  0.00           C
ATOM   3275  HB  THR X 206      90.608 -20.368  78.042  0.00  0.00           H
ATOM   3276  OG1 THR X 206      91.359 -19.883  76.229  0.00  0.00           O
ATOM   3277  HG1 THR X 206      91.495 -19.114  76.788  0.00  0.00           H
ATOM   3278  CG2 THR X 206      91.120 -22.220  76.915  0.00  0.00           C
ATOM   3279 HG21 THR X 206      92.229 -22.266  76.963  0.00  0.00           H
ATOM   3280 HG22 THR X 206      90.807 -22.937  77.703  0.00  0.00           H
ATOM   3281 HG23 THR X 206      90.802 -22.676  75.953  0.00  0.00           H
ATOM   3282  C   THR X 206      88.171 -21.626  77.538  0.00  0.00           C
ATOM   3283  O   THR X 206      87.804 -22.727  77.262  0.00  0.00           O
ATOM   3284  N   GLU X 207      87.749 -21.057  78.660  0.00  0.00           N
ATOM   3285  HN  GLU X 207      88.016 -20.169  79.026  0.00  0.00           H
ATOM   3286  CA  GLU X 207      86.892 -21.822  79.513  0.00  0.00           C
ATOM   3287  HA  GLU X 207      87.462 -22.723  79.687  0.00  0.00           H
ATOM   3288  CB  GLU X 207      86.562 -21.163  80.841  0.00  0.00           C
ATOM   3289  HB1 GLU X 207      86.188 -20.136  80.640  0.00  0.00           H
ATOM   3290  HB2 GLU X 207      85.644 -21.604  81.284  0.00  0.00           H
ATOM   3291  CG  GLU X 207      87.889 -21.110  81.671  0.00  0.00           C
ATOM   3292  HG1 GLU X 207      88.756 -20.994  80.987  0.00  0.00           H
ATOM   3293  HG2 GLU X 207      87.817 -20.234  82.351  0.00  0.00           H
ATOM   3294  CD  GLU X 207      88.138 -22.440  82.353  0.00  0.00           C
ATOM   3295  OE1 GLU X 207      89.281 -22.630  82.913  0.00  0.00           O
ATOM   3296  OE2 GLU X 207      87.222 -23.344  82.359  0.00  0.00           O
ATOM   3297  C   GLU X 207      85.506 -22.299  78.896  0.00  0.00           C
ATOM   3298  O   GLU X 207      85.257 -23.457  79.046  0.00  0.00           O
ATOM   3299  N   GLY X 208      84.721 -21.478  78.281  0.00  0.00           N
ATOM   3300  HN  GLY X 208      84.991 -20.519  78.246  0.00  0.00           H
ATOM   3301  CA  GLY X 208      83.544 -21.997  77.575  0.00  0.00           C
ATOM   3302  HA1 GLY X 208      82.963 -21.160  77.215  0.00  0.00           H
ATOM   3303  HA2 GLY X 208      82.918 -22.605  78.212  0.00  0.00           H
ATOM   3304  C   GLY X 208      83.781 -22.907  76.378  0.00  0.00           C
ATOM   3305  O   GLY X 208      83.024 -23.858  76.236  0.00  0.00           O
ATOM   3306  N   LEU X 209      84.803 -22.633  75.542  0.00  0.00           N
ATOM   3307  HN  LEU X 209      85.451 -21.898  75.725  0.00  0.00           H
ATOM   3308  CA  LEU X 209      85.126 -23.446  74.436  0.00  0.00           C
ATOM   3309  HA  LEU X 209      84.256 -23.290  73.816  0.00  0.00           H
ATOM   3310  CB  LEU X 209      86.319 -22.967  73.579  0.00  0.00           C
ATOM   3311  HB1 LEU X 209      86.374 -21.880  73.799  0.00  0.00           H
ATOM   3312  HB2 LEU X 209      87.284 -23.372  73.950  0.00  0.00           H
ATOM   3313  CG  LEU X 209      86.274 -23.183  72.023  0.00  0.00           C
ATOM   3314  HG  LEU X 209      86.519 -24.251  71.838  0.00  0.00           H
ATOM   3315  CD1 LEU X 209      84.953 -22.922  71.320  0.00  0.00           C
ATOM   3316 HD11 LEU X 209      85.053 -23.007  70.217  0.00  0.00           H
ATOM   3317 HD12 LEU X 209      84.107 -23.513  71.733  0.00  0.00           H
ATOM   3318 HD13 LEU X 209      84.610 -21.865  71.342  0.00  0.00           H
ATOM   3319  CD2 LEU X 209      87.390 -22.305  71.389  0.00  0.00           C
ATOM   3320 HD21 LEU X 209      87.253 -21.225  71.611  0.00  0.00           H
ATOM   3321 HD22 LEU X 209      88.434 -22.510  71.711  0.00  0.00           H
ATOM   3322 HD23 LEU X 209      87.304 -22.424  70.288  0.00  0.00           H
ATOM   3323  C   LEU X 209      85.349 -24.886  74.709  0.00  0.00           C
ATOM   3324  O   LEU X 209      84.727 -25.768  74.095  0.00  0.00           O
ATOM   3325  N   GLN X 210      86.086 -25.207  75.746  0.00  0.00           N
ATOM   3326  HN  GLN X 210      86.538 -24.488  76.268  0.00  0.00           H
ATOM   3327  CA  GLN X 210      86.333 -26.512  76.185  0.00  0.00           C
ATOM   3328  HA  GLN X 210      86.304 -27.139  75.306  0.00  0.00           H
ATOM   3329  CB  GLN X 210      87.761 -26.776  76.861  0.00  0.00           C
ATOM   3330  HB1 GLN X 210      87.673 -26.334  77.877  0.00  0.00           H
ATOM   3331  HB2 GLN X 210      87.920 -27.875  76.896  0.00  0.00           H
ATOM   3332  CG  GLN X 210      88.976 -26.204  76.085  0.00  0.00           C
ATOM   3333  HG1 GLN X 210      88.904 -25.097  76.033  0.00  0.00           H
ATOM   3334  HG2 GLN X 210      89.927 -26.361  76.638  0.00  0.00           H
ATOM   3335  CD  GLN X 210      89.170 -26.763  74.664  0.00  0.00           C
ATOM   3336  OE1 GLN X 210      89.704 -27.946  74.605  0.00  0.00           O
ATOM   3337  NE2 GLN X 210      88.783 -26.016  73.633  0.00  0.00           N
ATOM   3338 HE21 GLN X 210      88.961 -26.410  72.732  0.00  0.00           H
ATOM   3339 HE22 GLN X 210      88.464 -25.072  73.723  0.00  0.00           H
ATOM   3340  C   GLN X 210      85.303 -26.997  77.151  0.00  0.00           C
ATOM   3341  O   GLN X 210      84.962 -28.169  77.134  0.00  0.00           O
ATOM   3342  N   ARG X 211      84.717 -26.152  78.086  0.00  0.00           N
ATOM   3343  HN  ARG X 211      85.123 -25.244  78.167  0.00  0.00           H
ATOM   3344  CA  ARG X 211      83.554 -26.498  78.786  0.00  0.00           C
ATOM   3345  HA  ARG X 211      83.797 -27.398  79.333  0.00  0.00           H
ATOM   3346  CB  ARG X 211      83.163 -25.412  79.814  0.00  0.00           C
ATOM   3347  HB1 ARG X 211      83.979 -25.092  80.497  0.00  0.00           H
ATOM   3348  HB2 ARG X 211      82.909 -24.478  79.269  0.00  0.00           H
ATOM   3349  CG  ARG X 211      81.937 -25.703  80.709  0.00  0.00           C
ATOM   3350  HG1 ARG X 211      81.310 -24.785  80.701  0.00  0.00           H
ATOM   3351  HG2 ARG X 211      81.258 -26.412  80.188  0.00  0.00           H
ATOM   3352  CD  ARG X 211      82.290 -26.126  82.133  0.00  0.00           C
ATOM   3353  HD1 ARG X 211      82.739 -25.322  82.754  0.00  0.00           H
ATOM   3354  HD2 ARG X 211      81.347 -26.317  82.689  0.00  0.00           H
ATOM   3355  NE  ARG X 211      83.040 -27.406  82.199  0.00  0.00           N
ATOM   3356  HE  ARG X 211      83.943 -27.404  82.629  0.00  0.00           H
ATOM   3357  CZ  ARG X 211      82.490 -28.578  81.847  0.00  0.00           C
ATOM   3358  NH1 ARG X 211      81.284 -28.844  81.377  0.00  0.00           N
ATOM   3359 HH11 ARG X 211      80.932 -29.775  81.471  0.00  0.00           H
ATOM   3360 HH12 ARG X 211      80.676 -28.087  81.617  0.00  0.00           H
ATOM   3361  NH2 ARG X 211      83.242 -29.705  82.106  0.00  0.00           N
ATOM   3362 HH21 ARG X 211      82.766 -30.583  82.050  0.00  0.00           H
ATOM   3363 HH22 ARG X 211      84.051 -29.679  82.693  0.00  0.00           H
ATOM   3364  C   ARG X 211      82.409 -26.903  77.860  0.00  0.00           C
ATOM   3365  O   ARG X 211      81.794 -27.943  78.125  0.00  0.00           O
ATOM   3366  N   LEU X 212      82.142 -26.204  76.809  0.00  0.00           N
ATOM   3367  HN  LEU X 212      82.627 -25.352  76.627  0.00  0.00           H
ATOM   3368  CA  LEU X 212      81.135 -26.549  75.824  0.00  0.00           C
ATOM   3369  HA  LEU X 212      80.224 -26.675  76.390  0.00  0.00           H
ATOM   3370  CB  LEU X 212      81.053 -25.406  74.819  0.00  0.00           C
ATOM   3371  HB1 LEU X 212      80.685 -24.431  75.204  0.00  0.00           H
ATOM   3372  HB2 LEU X 212      82.096 -25.321  74.447  0.00  0.00           H
ATOM   3373  CG  LEU X 212      80.180 -25.576  73.506  0.00  0.00           C
ATOM   3374  HG  LEU X 212      80.678 -26.490  73.117  0.00  0.00           H
ATOM   3375  CD1 LEU X 212      78.768 -26.124  73.633  0.00  0.00           C
ATOM   3376 HD11 LEU X 212      78.492 -26.787  72.785  0.00  0.00           H
ATOM   3377 HD12 LEU X 212      78.624 -26.756  74.536  0.00  0.00           H
ATOM   3378 HD13 LEU X 212      77.956 -25.371  73.711  0.00  0.00           H
ATOM   3379  CD2 LEU X 212      80.451 -24.481  72.383  0.00  0.00           C
ATOM   3380 HD21 LEU X 212      81.541 -24.333  72.232  0.00  0.00           H
ATOM   3381 HD22 LEU X 212      80.027 -24.853  71.426  0.00  0.00           H
ATOM   3382 HD23 LEU X 212      79.963 -23.520  72.651  0.00  0.00           H
ATOM   3383  C   LEU X 212      81.347 -27.885  75.212  0.00  0.00           C
ATOM   3384  O   LEU X 212      80.435 -28.720  75.067  0.00  0.00           O
ATOM   3385  N   GLU X 213      82.646 -28.125  74.744  0.00  0.00           N
ATOM   3386  HN  GLU X 213      83.339 -27.409  74.737  0.00  0.00           H
ATOM   3387  CA  GLU X 213      83.010 -29.475  74.305  0.00  0.00           C
ATOM   3388  HA  GLU X 213      82.301 -29.708  73.524  0.00  0.00           H
ATOM   3389  CB  GLU X 213      84.382 -29.531  73.519  0.00  0.00           C
ATOM   3390  HB1 GLU X 213      84.209 -29.041  72.537  0.00  0.00           H
ATOM   3391  HB2 GLU X 213      85.201 -29.108  74.139  0.00  0.00           H
ATOM   3392  CG  GLU X 213      84.859 -30.991  73.234  0.00  0.00           C
ATOM   3393  HG1 GLU X 213      85.423 -31.546  74.013  0.00  0.00           H
ATOM   3394  HG2 GLU X 213      84.014 -31.638  72.916  0.00  0.00           H
ATOM   3395  CD  GLU X 213      85.883 -30.860  72.128  0.00  0.00           C
ATOM   3396  OE1 GLU X 213      87.055 -30.436  72.357  0.00  0.00           O
ATOM   3397  OE2 GLU X 213      85.638 -31.378  70.993  0.00  0.00           O
ATOM   3398  C   GLU X 213      82.937 -30.664  75.380  0.00  0.00           C
ATOM   3399  O   GLU X 213      82.511 -31.770  75.069  0.00  0.00           O
ATOM   3400  N   GLN X 214      83.416 -30.434  76.635  0.00  0.00           N
ATOM   3401  HN  GLN X 214      83.759 -29.504  76.745  0.00  0.00           H
ATOM   3402  CA  GLN X 214      83.252 -31.356  77.777  0.00  0.00           C
ATOM   3403  HA  GLN X 214      83.634 -32.342  77.560  0.00  0.00           H
ATOM   3404  CB  GLN X 214      84.161 -30.950  78.968  0.00  0.00           C
ATOM   3405  HB1 GLN X 214      84.002 -29.856  79.078  0.00  0.00           H
ATOM   3406  HB2 GLN X 214      83.852 -31.385  79.942  0.00  0.00           H
ATOM   3407  CG  GLN X 214      85.693 -31.424  78.861  0.00  0.00           C
ATOM   3408  HG1 GLN X 214      86.205 -30.720  79.551  0.00  0.00           H
ATOM   3409  HG2 GLN X 214      85.680 -32.467  79.242  0.00  0.00           H
ATOM   3410  CD  GLN X 214      86.184 -31.474  77.434  0.00  0.00           C
ATOM   3411  OE1 GLN X 214      86.035 -32.565  76.841  0.00  0.00           O
ATOM   3412  NE2 GLN X 214      86.824 -30.424  76.961  0.00  0.00           N
ATOM   3413 HE21 GLN X 214      87.086 -29.633  77.513  0.00  0.00           H
ATOM   3414 HE22 GLN X 214      87.124 -30.631  76.030  0.00  0.00           H
ATOM   3415  C   GLN X 214      81.772 -31.729  78.134  0.00  0.00           C
ATOM   3416  O   GLN X 214      81.589 -32.873  78.388  0.00  0.00           O
ATOM   3417  N   HSD X 215      80.903 -30.753  78.116  0.00  0.00           N
ATOM   3418  HN  HSD X 215      81.206 -29.805  78.068  0.00  0.00           H
ATOM   3419  CA  HSD X 215      79.459 -30.962  78.243  0.00  0.00           C
ATOM   3420  HA  HSD X 215      79.257 -31.547  79.128  0.00  0.00           H
ATOM   3421  CB  HSD X 215      78.660 -29.719  78.482  0.00  0.00           C
ATOM   3422  HB1 HSD X 215      79.145 -29.121  79.283  0.00  0.00           H
ATOM   3423  HB2 HSD X 215      78.744 -29.085  77.573  0.00  0.00           H
ATOM   3424  ND1 HSD X 215      76.786 -29.676  80.129  0.00  0.00           N
ATOM   3425  HD1 HSD X 215      77.181 -29.158  80.887  0.00  0.00           H
ATOM   3426  CG  HSD X 215      77.271 -29.902  78.880  0.00  0.00           C
ATOM   3427  CE1 HSD X 215      75.455 -29.897  80.114  0.00  0.00           C
ATOM   3428  HE1 HSD X 215      74.794 -29.745  80.967  0.00  0.00           H
ATOM   3429  NE2 HSD X 215      75.064 -30.291  78.900  0.00  0.00           N
ATOM   3430  CD2 HSD X 215      76.179 -30.257  78.091  0.00  0.00           C
ATOM   3431  HD2 HSD X 215      76.109 -30.463  77.030  0.00  0.00           H
ATOM   3432  C   HSD X 215      78.808 -31.728  77.114  0.00  0.00           C
ATOM   3433  O   HSD X 215      77.926 -32.581  77.375  0.00  0.00           O
ATOM   3434  N   LEU X 216      79.175 -31.499  75.818  0.00  0.00           N
ATOM   3435  HN  LEU X 216      79.636 -30.640  75.607  0.00  0.00           H
ATOM   3436  CA  LEU X 216      78.541 -32.153  74.695  0.00  0.00           C
ATOM   3437  HA  LEU X 216      77.579 -32.437  75.098  0.00  0.00           H
ATOM   3438  CB  LEU X 216      78.423 -31.149  73.471  0.00  0.00           C
ATOM   3439  HB1 LEU X 216      79.430 -30.713  73.297  0.00  0.00           H
ATOM   3440  HB2 LEU X 216      78.273 -31.874  72.642  0.00  0.00           H
ATOM   3441  CG  LEU X 216      77.272 -30.116  73.453  0.00  0.00           C
ATOM   3442  HG  LEU X 216      77.490 -29.327  74.204  0.00  0.00           H
ATOM   3443  CD1 LEU X 216      77.242 -29.493  72.114  0.00  0.00           C
ATOM   3444 HD11 LEU X 216      77.199 -30.366  71.428  0.00  0.00           H
ATOM   3445 HD12 LEU X 216      76.368 -28.810  72.059  0.00  0.00           H
ATOM   3446 HD13 LEU X 216      78.153 -28.884  71.934  0.00  0.00           H
ATOM   3447  CD2 LEU X 216      76.010 -30.841  73.806  0.00  0.00           C
ATOM   3448 HD21 LEU X 216      75.800 -31.731  73.174  0.00  0.00           H
ATOM   3449 HD22 LEU X 216      76.057 -31.062  74.894  0.00  0.00           H
ATOM   3450 HD23 LEU X 216      75.098 -30.212  73.719  0.00  0.00           H
ATOM   3451  C   LEU X 216      79.169 -33.476  74.360  0.00  0.00           C
ATOM   3452  O   LEU X 216      78.573 -34.260  73.589  0.00  0.00           O
ATOM   3453  N   THR X 217      80.382 -33.844  74.790  0.00  0.00           N
ATOM   3454  HN  THR X 217      80.891 -33.059  75.137  0.00  0.00           H
ATOM   3455  CA  THR X 217      80.976 -35.094  74.611  0.00  0.00           C
ATOM   3456  HA  THR X 217      80.575 -35.519  73.702  0.00  0.00           H
ATOM   3457  CB  THR X 217      82.503 -35.036  74.322  0.00  0.00           C
ATOM   3458  HB  THR X 217      82.797 -36.107  74.354  0.00  0.00           H
ATOM   3459  OG1 THR X 217      83.349 -34.317  75.318  0.00  0.00           O
ATOM   3460  HG1 THR X 217      82.928 -33.467  75.171  0.00  0.00           H
ATOM   3461  CG2 THR X 217      82.714 -34.389  72.961  0.00  0.00           C
ATOM   3462 HG21 THR X 217      82.425 -33.316  72.947  0.00  0.00           H
ATOM   3463 HG22 THR X 217      83.783 -34.531  72.696  0.00  0.00           H
ATOM   3464 HG23 THR X 217      82.081 -34.978  72.265  0.00  0.00           H
ATOM   3465  C   THR X 217      80.682 -36.129  75.687  0.00  0.00           C
ATOM   3466  O   THR X 217      81.026 -37.271  75.587  0.00  0.00           O
ATOM   3467  N   ASP X 218      80.026 -35.664  76.790  0.00  0.00           N
ATOM   3468  HN  ASP X 218      79.807 -34.707  76.964  0.00  0.00           H
ATOM   3469  CA  ASP X 218      79.610 -36.551  77.815  0.00  0.00           C
ATOM   3470  HA  ASP X 218      80.266 -37.404  77.910  0.00  0.00           H
ATOM   3471  CB  ASP X 218      79.792 -35.761  79.130  0.00  0.00           C
ATOM   3472  HB1 ASP X 218      80.794 -35.288  79.043  0.00  0.00           H
ATOM   3473  HB2 ASP X 218      78.952 -35.035  79.082  0.00  0.00           H
ATOM   3474  CG  ASP X 218      79.624 -36.473  80.409  0.00  0.00           C
ATOM   3475  OD1 ASP X 218      79.626 -35.857  81.542  0.00  0.00           O
ATOM   3476  OD2 ASP X 218      79.479 -37.694  80.305  0.00  0.00           O
ATOM   3477  C   ASP X 218      78.217 -37.065  77.660  0.00  0.00           C
ATOM   3478  O   ASP X 218      77.527 -36.632  76.729  0.00  0.00           O
ATOM   3479  N   GLN X 219      77.762 -38.140  78.421  0.00  0.00           N
ATOM   3480  HN  GLN X 219      78.434 -38.604  78.992  0.00  0.00           H
ATOM   3481  CA  GLN X 219      76.448 -38.702  78.163  0.00  0.00           C
ATOM   3482  HA  GLN X 219      76.283 -38.530  77.110  0.00  0.00           H
ATOM   3483  CB  GLN X 219      76.403 -40.279  78.281  0.00  0.00           C
ATOM   3484  HB1 GLN X 219      77.048 -40.466  79.166  0.00  0.00           H
ATOM   3485  HB2 GLN X 219      75.368 -40.638  78.466  0.00  0.00           H
ATOM   3486  CG  GLN X 219      77.096 -41.007  77.050  0.00  0.00           C
ATOM   3487  HG1 GLN X 219      77.678 -41.862  77.454  0.00  0.00           H
ATOM   3488  HG2 GLN X 219      76.241 -41.368  76.440  0.00  0.00           H
ATOM   3489  CD  GLN X 219      77.852 -40.106  76.089  0.00  0.00           C
ATOM   3490  OE1 GLN X 219      77.362 -39.576  75.079  0.00  0.00           O
ATOM   3491  NE2 GLN X 219      79.153 -39.997  76.247  0.00  0.00           N
ATOM   3492 HE21 GLN X 219      79.605 -39.591  75.452  0.00  0.00           H
ATOM   3493 HE22 GLN X 219      79.733 -40.299  77.004  0.00  0.00           H
ATOM   3494  C   GLN X 219      75.348 -37.884  78.850  0.00  0.00           C
ATOM   3495  O   GLN X 219      75.329 -37.895  80.122  0.00  0.00           O
ATOM   3496  N   GLY X 220      74.508 -37.152  78.084  0.00  0.00           N
ATOM   3497  HN  GLY X 220      74.656 -37.180  77.098  0.00  0.00           H
ATOM   3498  CA  GLY X 220      73.493 -36.297  78.622  0.00  0.00           C
ATOM   3499  HA1 GLY X 220      73.008 -35.736  77.837  0.00  0.00           H
ATOM   3500  HA2 GLY X 220      73.946 -35.640  79.350  0.00  0.00           H
ATOM   3501  C   GLY X 220      72.374 -37.100  79.256  0.00  0.00           C
ATOM   3502  O   GLY X 220      72.124 -38.259  78.876  0.00  0.00           O
ATOM   3503  N   TRP X 221      71.583 -36.499  80.199  0.00  0.00           N
ATOM   3504  HN  TRP X 221      71.827 -35.584  80.511  0.00  0.00           H
ATOM   3505  CA  TRP X 221      70.374 -37.010  80.826  0.00  0.00           C
ATOM   3506  HA  TRP X 221      70.618 -37.993  81.200  0.00  0.00           H
ATOM   3507  CB  TRP X 221      69.965 -36.332  82.167  0.00  0.00           C
ATOM   3508  HB1 TRP X 221      70.705 -36.483  82.981  0.00  0.00           H
ATOM   3509  HB2 TRP X 221      69.922 -35.241  81.958  0.00  0.00           H
ATOM   3510  CG  TRP X 221      68.628 -36.650  82.741  0.00  0.00           C
ATOM   3511  CD1 TRP X 221      68.462 -37.504  83.811  0.00  0.00           C
ATOM   3512  HD1 TRP X 221      69.263 -38.090  84.238  0.00  0.00           H
ATOM   3513  NE1 TRP X 221      67.127 -37.703  84.045  0.00  0.00           N
ATOM   3514  HE1 TRP X 221      66.697 -38.391  84.587  0.00  0.00           H
ATOM   3515  CE2 TRP X 221      66.353 -36.844  83.233  0.00  0.00           C
ATOM   3516  CD2 TRP X 221      67.241 -36.163  82.414  0.00  0.00           C
ATOM   3517  CE3 TRP X 221      66.748 -35.081  81.581  0.00  0.00           C
ATOM   3518  HE3 TRP X 221      67.361 -34.438  80.967  0.00  0.00           H
ATOM   3519  CZ3 TRP X 221      65.402 -34.749  81.663  0.00  0.00           C
ATOM   3520  HZ3 TRP X 221      65.108 -33.940  81.012  0.00  0.00           H
ATOM   3521  CZ2 TRP X 221      65.016 -36.480  83.366  0.00  0.00           C
ATOM   3522  HZ2 TRP X 221      64.390 -37.018  84.062  0.00  0.00           H
ATOM   3523  CH2 TRP X 221      64.581 -35.402  82.579  0.00  0.00           C
ATOM   3524  HH2 TRP X 221      63.542 -35.108  82.570  0.00  0.00           H
ATOM   3525  C   TRP X 221      69.269 -37.231  79.775  0.00  0.00           C
ATOM   3526  O   TRP X 221      69.009 -36.340  78.934  0.00  0.00           O
ATOM   3527  N   VAL X 222      68.494 -38.355  79.856  0.00  0.00           N
ATOM   3528  HN  VAL X 222      68.755 -39.076  80.493  0.00  0.00           H
ATOM   3529  CA  VAL X 222      67.454 -38.865  78.885  0.00  0.00           C
ATOM   3530  HA  VAL X 222      67.180 -38.148  78.125  0.00  0.00           H
ATOM   3531  CB  VAL X 222      67.950 -40.084  78.108  0.00  0.00           C
ATOM   3532  HB  VAL X 222      67.126 -40.533  77.514  0.00  0.00           H
ATOM   3533  CG1 VAL X 222      68.997 -39.603  76.997  0.00  0.00           C
ATOM   3534 HG11 VAL X 222      69.832 -39.098  77.527  0.00  0.00           H
ATOM   3535 HG12 VAL X 222      69.409 -40.536  76.555  0.00  0.00           H
ATOM   3536 HG13 VAL X 222      68.489 -38.849  76.358  0.00  0.00           H
ATOM   3537  CG2 VAL X 222      68.588 -41.195  79.010  0.00  0.00           C
ATOM   3538 HG21 VAL X 222      69.060 -42.044  78.471  0.00  0.00           H
ATOM   3539 HG22 VAL X 222      69.301 -40.812  79.771  0.00  0.00           H
ATOM   3540 HG23 VAL X 222      67.716 -41.619  79.553  0.00  0.00           H
ATOM   3541  C   VAL X 222      66.137 -39.187  79.570  0.00  0.00           C
ATOM   3542  O   VAL X 222      66.078 -39.441  80.752  0.00  0.00           O
ATOM   3543  N   ALA X 223      65.024 -39.060  78.833  0.00  0.00           N
ATOM   3544  HN  ALA X 223      64.965 -38.937  77.845  0.00  0.00           H
ATOM   3545  CA  ALA X 223      63.739 -38.944  79.414  0.00  0.00           C
ATOM   3546  HA  ALA X 223      63.453 -39.695  80.135  0.00  0.00           H
ATOM   3547  CB  ALA X 223      63.502 -37.456  79.766  0.00  0.00           C
ATOM   3548  HB1 ALA X 223      64.115 -37.196  80.655  0.00  0.00           H
ATOM   3549  HB2 ALA X 223      63.898 -36.788  78.972  0.00  0.00           H
ATOM   3550  HB3 ALA X 223      62.447 -37.269  80.059  0.00  0.00           H
ATOM   3551  C   ALA X 223      62.758 -39.270  78.256  0.00  0.00           C
ATOM   3552  O   ALA X 223      63.178 -39.499  77.148  0.00  0.00           O
ATOM   3553  N   SER X 224      61.462 -39.382  78.582  0.00  0.00           N
ATOM   3554  HN  SER X 224      61.231 -39.388  79.552  0.00  0.00           H
ATOM   3555  CA  SER X 224      60.412 -39.552  77.550  0.00  0.00           C
ATOM   3556  HA  SER X 224      60.659 -39.007  76.650  0.00  0.00           H
ATOM   3557  CB  SER X 224      60.117 -41.001  77.171  0.00  0.00           C
ATOM   3558  HB1 SER X 224      61.081 -41.548  77.096  0.00  0.00           H
ATOM   3559  HB2 SER X 224      59.558 -41.555  77.955  0.00  0.00           H
ATOM   3560  OG  SER X 224      59.478 -41.061  75.885  0.00  0.00           O
ATOM   3561  HG1 SER X 224      58.957 -41.864  75.806  0.00  0.00           H
ATOM   3562  C   SER X 224      59.159 -38.902  77.895  0.00  0.00           C
ATOM   3563  O   SER X 224      58.511 -38.306  77.022  0.00  0.00           O
ATOM   3564  N   PHE X 225      58.759 -38.921  79.133  0.00  0.00           N
ATOM   3565  HN  PHE X 225      59.398 -39.306  79.793  0.00  0.00           H
ATOM   3566  CA  PHE X 225      57.472 -38.550  79.729  0.00  0.00           C
ATOM   3567  HA  PHE X 225      56.776 -38.112  79.029  0.00  0.00           H
ATOM   3568  CB  PHE X 225      56.571 -39.703  80.326  0.00  0.00           C
ATOM   3569  HB1 PHE X 225      57.085 -40.203  81.175  0.00  0.00           H
ATOM   3570  HB2 PHE X 225      55.580 -39.336  80.668  0.00  0.00           H
ATOM   3571  CG  PHE X 225      56.304 -40.812  79.328  0.00  0.00           C
ATOM   3572  CD1 PHE X 225      56.415 -42.098  79.834  0.00  0.00           C
ATOM   3573  HD1 PHE X 225      56.742 -42.355  80.831  0.00  0.00           H
ATOM   3574  CE1 PHE X 225      55.965 -43.155  79.030  0.00  0.00           C
ATOM   3575  HE1 PHE X 225      55.935 -44.124  79.506  0.00  0.00           H
ATOM   3576  CZ  PHE X 225      55.696 -42.985  77.694  0.00  0.00           C
ATOM   3577  HZ  PHE X 225      55.525 -43.901  77.148  0.00  0.00           H
ATOM   3578  CD2 PHE X 225      55.970 -40.583  77.995  0.00  0.00           C
ATOM   3579  HD2 PHE X 225      55.950 -39.585  77.584  0.00  0.00           H
ATOM   3580  CE2 PHE X 225      55.793 -41.671  77.130  0.00  0.00           C
ATOM   3581  HE2 PHE X 225      55.637 -41.516  76.073  0.00  0.00           H
ATOM   3582  C   PHE X 225      57.712 -37.473  80.755  0.00  0.00           C
ATOM   3583  O   PHE X 225      58.731 -37.415  81.462  0.00  0.00           O
ATOM   3584  N   THR X 226      56.755 -36.561  80.833  0.00  0.00           N
ATOM   3585  HN  THR X 226      56.115 -36.623  80.071  0.00  0.00           H
ATOM   3586  CA  THR X 226      56.632 -35.549  81.879  0.00  0.00           C
ATOM   3587  HA  THR X 226      57.161 -35.942  82.735  0.00  0.00           H
ATOM   3588  CB  THR X 226      57.399 -34.255  81.669  0.00  0.00           C
ATOM   3589  HB  THR X 226      58.472 -34.541  81.624  0.00  0.00           H
ATOM   3590  OG1 THR X 226      57.328 -33.369  82.787  0.00  0.00           O
ATOM   3591  HG1 THR X 226      58.192 -33.403  83.204  0.00  0.00           H
ATOM   3592  CG2 THR X 226      56.952 -33.462  80.454  0.00  0.00           C
ATOM   3593 HG21 THR X 226      57.393 -32.450  80.334  0.00  0.00           H
ATOM   3594 HG22 THR X 226      57.264 -34.072  79.579  0.00  0.00           H
ATOM   3595 HG23 THR X 226      55.847 -33.365  80.395  0.00  0.00           H
ATOM   3596  C   THR X 226      55.238 -35.212  82.398  0.00  0.00           C
ATOM   3597  O   THR X 226      54.434 -34.747  81.609  0.00  0.00           O
ATOM   3598  N   LYS X 227      54.994 -35.422  83.731  0.00  0.00           N
ATOM   3599  HN  LYS X 227      55.862 -35.659  84.160  0.00  0.00           H
ATOM   3600  CA  LYS X 227      53.725 -35.305  84.386  0.00  0.00           C
ATOM   3601  HA  LYS X 227      53.072 -36.042  83.944  0.00  0.00           H
ATOM   3602  CB  LYS X 227      53.639 -35.699  85.895  0.00  0.00           C
ATOM   3603  HB1 LYS X 227      54.419 -35.156  86.471  0.00  0.00           H
ATOM   3604  HB2 LYS X 227      52.744 -35.309  86.426  0.00  0.00           H
ATOM   3605  CG  LYS X 227      53.706 -37.186  86.120  0.00  0.00           C
ATOM   3606  HG1 LYS X 227      54.546 -37.704  85.610  0.00  0.00           H
ATOM   3607  HG2 LYS X 227      53.800 -37.279  87.223  0.00  0.00           H
ATOM   3608  CD  LYS X 227      52.410 -37.901  85.709  0.00  0.00           C
ATOM   3609  HD1 LYS X 227      51.690 -37.061  85.814  0.00  0.00           H
ATOM   3610  HD2 LYS X 227      52.461 -38.111  84.620  0.00  0.00           H
ATOM   3611  CE  LYS X 227      52.085 -39.272  86.445  0.00  0.00           C
ATOM   3612  HE1 LYS X 227      52.871 -39.960  86.066  0.00  0.00           H
ATOM   3613  HE2 LYS X 227      52.074 -39.045  87.532  0.00  0.00           H
ATOM   3614  NZ  LYS X 227      50.814 -39.765  85.928  0.00  0.00           N
ATOM   3615  HZ1 LYS X 227      50.938 -40.269  85.026  0.00  0.00           H
ATOM   3616  HZ2 LYS X 227      50.328 -40.427  86.566  0.00  0.00           H
ATOM   3617  HZ3 LYS X 227      50.088 -39.041  85.753  0.00  0.00           H
ATOM   3618  C   LYS X 227      53.053 -33.914  84.160  0.00  0.00           C
ATOM   3619  O   LYS X 227      53.709 -32.901  84.202  0.00  0.00           O
ATOM   3620  N   PRO X 228      51.756 -33.876  83.985  0.00  0.00           N
ATOM   3621  CD  PRO X 228      50.880 -35.038  84.004  0.00  0.00           C
ATOM   3622  HD1 PRO X 228      50.871 -35.495  85.017  0.00  0.00           H
ATOM   3623  HD2 PRO X 228      51.165 -35.746  83.197  0.00  0.00           H
ATOM   3624  CA  PRO X 228      50.958 -32.658  83.880  0.00  0.00           C
ATOM   3625  HA  PRO X 228      50.950 -32.385  82.835  0.00  0.00           H
ATOM   3626  CB  PRO X 228      49.526 -33.045  84.317  0.00  0.00           C
ATOM   3627  HB1 PRO X 228      48.724 -32.425  83.862  0.00  0.00           H
ATOM   3628  HB2 PRO X 228      49.423 -33.139  85.419  0.00  0.00           H
ATOM   3629  CG  PRO X 228      49.439 -34.512  83.713  0.00  0.00           C
ATOM   3630  HG1 PRO X 228      49.252 -34.597  82.621  0.00  0.00           H
ATOM   3631  HG2 PRO X 228      48.681 -35.087  84.287  0.00  0.00           H
ATOM   3632  C   PRO X 228      51.316 -31.414  84.778  0.00  0.00           C
ATOM   3633  O   PRO X 228      51.121 -31.424  85.989  0.00  0.00           O
ATOM   3634  N   ARG X 229      51.897 -30.377  84.218  0.00  0.00           N
ATOM   3635  HN  ARG X 229      51.988 -30.449  83.228  0.00  0.00           H
ATOM   3636  CA  ARG X 229      52.457 -29.251  84.852  0.00  0.00           C
ATOM   3637  HA  ARG X 229      52.215 -29.304  85.903  0.00  0.00           H
ATOM   3638  CB  ARG X 229      54.017 -29.122  84.772  0.00  0.00           C
ATOM   3639  HB1 ARG X 229      54.293 -28.373  85.545  0.00  0.00           H
ATOM   3640  HB2 ARG X 229      54.472 -30.075  85.119  0.00  0.00           H
ATOM   3641  CG  ARG X 229      54.572 -28.805  83.384  0.00  0.00           C
ATOM   3642  HG1 ARG X 229      54.043 -29.342  82.567  0.00  0.00           H
ATOM   3643  HG2 ARG X 229      54.438 -27.731  83.134  0.00  0.00           H
ATOM   3644  CD  ARG X 229      56.096 -29.059  83.235  0.00  0.00           C
ATOM   3645  HD1 ARG X 229      56.626 -28.600  84.096  0.00  0.00           H
ATOM   3646  HD2 ARG X 229      56.447 -30.113  83.213  0.00  0.00           H
ATOM   3647  NE  ARG X 229      56.537 -28.343  81.986  0.00  0.00           N
ATOM   3648  HE  ARG X 229      56.936 -27.427  81.964  0.00  0.00           H
ATOM   3649  CZ  ARG X 229      56.209 -28.648  80.730  0.00  0.00           C
ATOM   3650  NH1 ARG X 229      56.193 -27.713  79.820  0.00  0.00           N
ATOM   3651 HH11 ARG X 229      55.858 -27.938  78.905  0.00  0.00           H
ATOM   3652 HH12 ARG X 229      56.072 -26.753  80.072  0.00  0.00           H
ATOM   3653  NH2 ARG X 229      55.997 -29.885  80.402  0.00  0.00           N
ATOM   3654 HH21 ARG X 229      55.627 -30.026  79.484  0.00  0.00           H
ATOM   3655 HH22 ARG X 229      55.740 -30.513  81.137  0.00  0.00           H
ATOM   3656  C   ARG X 229      51.793 -27.953  84.477  0.00  0.00           C
ATOM   3657  O   ARG X 229      51.399 -27.788  83.309  0.00  0.00           O
ATOM   3658  N   THR X 230      51.676 -27.021  85.436  0.00  0.00           N
ATOM   3659  HN  THR X 230      52.040 -27.283  86.327  0.00  0.00           H
ATOM   3660  CA  THR X 230      50.955 -25.761  85.337  0.00  0.00           C
ATOM   3661  HA  THR X 230      50.308 -25.860  84.478  0.00  0.00           H
ATOM   3662  CB  THR X 230      50.254 -25.373  86.655  0.00  0.00           C
ATOM   3663  HB  THR X 230      49.921 -24.315  86.606  0.00  0.00           H
ATOM   3664  OG1 THR X 230      51.200 -25.377  87.716  0.00  0.00           O
ATOM   3665  HG1 THR X 230      51.985 -25.884  87.497  0.00  0.00           H
ATOM   3666  CG2 THR X 230      49.052 -26.344  86.985  0.00  0.00           C
ATOM   3667 HG21 THR X 230      49.251 -27.434  87.065  0.00  0.00           H
ATOM   3668 HG22 THR X 230      48.552 -25.961  87.900  0.00  0.00           H
ATOM   3669 HG23 THR X 230      48.273 -26.236  86.201  0.00  0.00           H
ATOM   3670  C   THR X 230      51.996 -24.680  85.034  0.00  0.00           C
ATOM   3671  O   THR X 230      51.661 -23.730  84.361  0.00  0.00           O
ATOM   3672  N   ILE X 231      53.349 -24.843  85.351  0.00  0.00           N
ATOM   3673  HN  ILE X 231      53.589 -25.521  86.041  0.00  0.00           H
ATOM   3674  CA  ILE X 231      54.383 -24.013  84.782  0.00  0.00           C
ATOM   3675  HA  ILE X 231      54.110 -22.979  84.937  0.00  0.00           H
ATOM   3676  CB  ILE X 231      55.692 -24.024  85.490  0.00  0.00           C
ATOM   3677  HB  ILE X 231      55.532 -23.894  86.581  0.00  0.00           H
ATOM   3678  CG2 ILE X 231      56.349 -25.390  85.323  0.00  0.00           C
ATOM   3679 HG21 ILE X 231      55.729 -26.187  85.787  0.00  0.00           H
ATOM   3680 HG22 ILE X 231      56.574 -25.726  84.289  0.00  0.00           H
ATOM   3681 HG23 ILE X 231      57.168 -25.433  86.072  0.00  0.00           H
ATOM   3682  CG1 ILE X 231      56.631 -22.862  85.094  0.00  0.00           C
ATOM   3683 HG11 ILE X 231      56.950 -22.960  84.034  0.00  0.00           H
ATOM   3684 HG12 ILE X 231      56.065 -21.925  85.285  0.00  0.00           H
ATOM   3685  CD  ILE X 231      57.903 -22.762  85.942  0.00  0.00           C
ATOM   3686  HD1 ILE X 231      58.318 -21.769  85.667  0.00  0.00           H
ATOM   3687  HD2 ILE X 231      57.768 -22.892  87.037  0.00  0.00           H
ATOM   3688  HD3 ILE X 231      58.582 -23.506  85.474  0.00  0.00           H
ATOM   3689  C   ILE X 231      54.465 -24.199  83.229  0.00  0.00           C
ATOM   3690  O   ILE X 231      54.403 -25.346  82.708  0.00  0.00           O
ATOM   3691  N   PRO X 232      54.495 -23.172  82.322  0.00  0.00           N
ATOM   3692  CD  PRO X 232      54.041 -21.796  82.628  0.00  0.00           C
ATOM   3693  HD1 PRO X 232      54.587 -21.489  83.546  0.00  0.00           H
ATOM   3694  HD2 PRO X 232      52.951 -21.848  82.837  0.00  0.00           H
ATOM   3695  CA  PRO X 232      54.538 -23.445  80.867  0.00  0.00           C
ATOM   3696  HA  PRO X 232      53.794 -24.186  80.614  0.00  0.00           H
ATOM   3697  CB  PRO X 232      54.079 -22.099  80.267  0.00  0.00           C
ATOM   3698  HB1 PRO X 232      53.009 -22.036  79.976  0.00  0.00           H
ATOM   3699  HB2 PRO X 232      54.619 -21.708  79.378  0.00  0.00           H
ATOM   3700  CG  PRO X 232      54.356 -21.067  81.376  0.00  0.00           C
ATOM   3701  HG1 PRO X 232      53.754 -20.139  81.270  0.00  0.00           H
ATOM   3702  HG2 PRO X 232      55.446 -20.858  81.311  0.00  0.00           H
ATOM   3703  C   PRO X 232      55.805 -24.030  80.351  0.00  0.00           C
ATOM   3704  O   PRO X 232      55.826 -24.865  79.429  0.00  0.00           O
ATOM   3705  N   ASN X 233      56.930 -23.550  80.918  0.00  0.00           N
ATOM   3706  HN  ASN X 233      56.737 -22.749  81.480  0.00  0.00           H
ATOM   3707  CA  ASN X 233      58.280 -23.801  80.577  0.00  0.00           C
ATOM   3708  HA  ASN X 233      58.165 -23.471  79.555  0.00  0.00           H
ATOM   3709  CB  ASN X 233      59.242 -22.887  81.404  0.00  0.00           C
ATOM   3710  HB1 ASN X 233      58.949 -23.128  82.448  0.00  0.00           H
ATOM   3711  HB2 ASN X 233      60.328 -23.107  81.326  0.00  0.00           H
ATOM   3712  CG  ASN X 233      59.032 -21.462  81.092  0.00  0.00           C
ATOM   3713  OD1 ASN X 233      58.240 -20.760  81.760  0.00  0.00           O
ATOM   3714  ND2 ASN X 233      59.743 -21.012  80.087  0.00  0.00           N
ATOM   3715 HD21 ASN X 233      60.279 -21.600  79.481  0.00  0.00           H
ATOM   3716 HD22 ASN X 233      59.677 -20.056  79.799  0.00  0.00           H
ATOM   3717  C   ASN X 233      58.638 -25.292  80.780  0.00  0.00           C
ATOM   3718  O   ASN X 233      58.185 -25.943  81.745  0.00  0.00           O
ATOM   3719  N   SER X 234      59.414 -25.904  79.846  0.00  0.00           N
ATOM   3720  HN  SER X 234      59.876 -25.425  79.104  0.00  0.00           H
ATOM   3721  CA  SER X 234      59.932 -27.231  80.026  0.00  0.00           C
ATOM   3722  HA  SER X 234      59.154 -27.965  80.173  0.00  0.00           H
ATOM   3723  CB  SER X 234      60.653 -27.776  78.675  0.00  0.00           C
ATOM   3724  HB1 SER X 234      60.169 -27.304  77.793  0.00  0.00           H
ATOM   3725  HB2 SER X 234      61.673 -27.341  78.623  0.00  0.00           H
ATOM   3726  OG  SER X 234      60.745 -29.227  78.750  0.00  0.00           O
ATOM   3727  HG1 SER X 234      60.358 -29.573  77.943  0.00  0.00           H
ATOM   3728  C   SER X 234      60.838 -27.506  81.191  0.00  0.00           C
ATOM   3729  O   SER X 234      61.671 -26.682  81.502  0.00  0.00           O
ATOM   3730  N   LEU X 235      60.695 -28.639  81.927  0.00  0.00           N
ATOM   3731  HN  LEU X 235      59.937 -29.256  81.729  0.00  0.00           H
ATOM   3732  CA  LEU X 235      61.525 -28.979  83.049  0.00  0.00           C
ATOM   3733  HA  LEU X 235      61.961 -28.112  83.524  0.00  0.00           H
ATOM   3734  CB  LEU X 235      60.797 -29.623  84.189  0.00  0.00           C
ATOM   3735  HB1 LEU X 235      60.572 -30.661  83.862  0.00  0.00           H
ATOM   3736  HB2 LEU X 235      61.453 -29.840  85.059  0.00  0.00           H
ATOM   3737  CG  LEU X 235      59.514 -28.879  84.512  0.00  0.00           C
ATOM   3738  HG  LEU X 235      58.896 -28.893  83.590  0.00  0.00           H
ATOM   3739  CD1 LEU X 235      58.768 -29.694  85.619  0.00  0.00           C
ATOM   3740 HD11 LEU X 235      59.299 -29.575  86.587  0.00  0.00           H
ATOM   3741 HD12 LEU X 235      57.740 -29.290  85.738  0.00  0.00           H
ATOM   3742 HD13 LEU X 235      58.718 -30.760  85.309  0.00  0.00           H
ATOM   3743  CD2 LEU X 235      59.696 -27.393  84.870  0.00  0.00           C
ATOM   3744 HD21 LEU X 235      58.732 -27.093  85.333  0.00  0.00           H
ATOM   3745 HD22 LEU X 235      60.623 -27.339  85.481  0.00  0.00           H
ATOM   3746 HD23 LEU X 235      59.720 -26.729  83.979  0.00  0.00           H
ATOM   3747  C   LEU X 235      62.624 -29.917  82.641  0.00  0.00           C
ATOM   3748  O   LEU X 235      63.503 -30.224  83.396  0.00  0.00           O
ATOM   3749  N   LEU X 236      62.466 -30.578  81.515  0.00  0.00           N
ATOM   3750  HN  LEU X 236      61.618 -30.568  80.991  0.00  0.00           H
ATOM   3751  CA  LEU X 236      63.484 -31.350  80.881  0.00  0.00           C
ATOM   3752  HA  LEU X 236      63.742 -32.187  81.512  0.00  0.00           H
ATOM   3753  CB  LEU X 236      62.950 -31.856  79.551  0.00  0.00           C
ATOM   3754  HB1 LEU X 236      62.718 -31.067  78.803  0.00  0.00           H
ATOM   3755  HB2 LEU X 236      63.765 -32.537  79.226  0.00  0.00           H
ATOM   3756  CG  LEU X 236      61.623 -32.608  79.634  0.00  0.00           C
ATOM   3757  HG  LEU X 236      60.844 -31.974  80.110  0.00  0.00           H
ATOM   3758  CD1 LEU X 236      61.022 -32.877  78.178  0.00  0.00           C
ATOM   3759 HD11 LEU X 236      59.956 -33.178  78.261  0.00  0.00           H
ATOM   3760 HD12 LEU X 236      60.873 -31.889  77.691  0.00  0.00           H
ATOM   3761 HD13 LEU X 236      61.740 -33.586  77.712  0.00  0.00           H
ATOM   3762  CD2 LEU X 236      61.848 -33.849  80.486  0.00  0.00           C
ATOM   3763 HD21 LEU X 236      62.745 -34.330  80.039  0.00  0.00           H
ATOM   3764 HD22 LEU X 236      62.005 -33.513  81.533  0.00  0.00           H
ATOM   3765 HD23 LEU X 236      60.911 -34.446  80.474  0.00  0.00           H
ATOM   3766  C   LEU X 236      64.858 -30.727  80.722  0.00  0.00           C
ATOM   3767  O   LEU X 236      65.887 -31.429  81.079  0.00  0.00           O
ATOM   3768  N   PRO X 237      65.062 -29.491  80.222  0.00  0.00           N
ATOM   3769  CD  PRO X 237      64.061 -28.692  79.442  0.00  0.00           C
ATOM   3770  HD1 PRO X 237      63.335 -28.397  80.230  0.00  0.00           H
ATOM   3771  HD2 PRO X 237      63.616 -29.372  78.684  0.00  0.00           H
ATOM   3772  CA  PRO X 237      66.349 -28.737  80.384  0.00  0.00           C
ATOM   3773  HA  PRO X 237      67.083 -29.198  79.740  0.00  0.00           H
ATOM   3774  CB  PRO X 237      65.995 -27.365  80.020  0.00  0.00           C
ATOM   3775  HB1 PRO X 237      66.845 -26.780  79.606  0.00  0.00           H
ATOM   3776  HB2 PRO X 237      65.530 -26.904  80.917  0.00  0.00           H
ATOM   3777  CG  PRO X 237      64.901 -27.548  78.901  0.00  0.00           C
ATOM   3778  HG1 PRO X 237      65.465 -27.820  77.983  0.00  0.00           H
ATOM   3779  HG2 PRO X 237      64.191 -26.714  78.713  0.00  0.00           H
ATOM   3780  C   PRO X 237      66.980 -28.882  81.751  0.00  0.00           C
ATOM   3781  O   PRO X 237      66.373 -28.729  82.867  0.00  0.00           O
ATOM   3782  N   SER X 238      68.298 -29.242  81.811  0.00  0.00           N
ATOM   3783  HN  SER X 238      68.807 -29.188  80.955  0.00  0.00           H
ATOM   3784  CA  SER X 238      68.909 -29.642  83.169  0.00  0.00           C
ATOM   3785  HA  SER X 238      68.351 -29.194  83.977  0.00  0.00           H
ATOM   3786  CB  SER X 238      69.071 -31.194  83.216  0.00  0.00           C
ATOM   3787  HB1 SER X 238      69.612 -31.497  82.295  0.00  0.00           H
ATOM   3788  HB2 SER X 238      69.649 -31.639  84.054  0.00  0.00           H
ATOM   3789  OG  SER X 238      67.762 -31.795  83.321  0.00  0.00           O
ATOM   3790  HG1 SER X 238      67.360 -31.638  82.464  0.00  0.00           H
ATOM   3791  C   SER X 238      70.279 -29.000  83.345  0.00  0.00           C
ATOM   3792  O   SER X 238      71.019 -29.389  84.150  0.00  0.00           O
ATOM   3793  N   THR X 239      70.454 -27.873  82.607  0.00  0.00           N
ATOM   3794  HN  THR X 239      69.708 -27.587  82.010  0.00  0.00           H
ATOM   3795  CA  THR X 239      71.484 -26.836  82.632  0.00  0.00           C
ATOM   3796  HA  THR X 239      70.973 -26.046  82.101  0.00  0.00           H
ATOM   3797  CB  THR X 239      71.905 -26.445  84.062  0.00  0.00           C
ATOM   3798  HB  THR X 239      72.038 -27.347  84.697  0.00  0.00           H
ATOM   3799  OG1 THR X 239      70.814 -25.651  84.579  0.00  0.00           O
ATOM   3800  HG1 THR X 239      70.739 -24.893  83.994  0.00  0.00           H
ATOM   3801  CG2 THR X 239      73.065 -25.545  84.046  0.00  0.00           C
ATOM   3802 HG21 THR X 239      73.005 -24.649  83.393  0.00  0.00           H
ATOM   3803 HG22 THR X 239      73.123 -25.168  85.090  0.00  0.00           H
ATOM   3804 HG23 THR X 239      74.032 -26.057  83.855  0.00  0.00           H
ATOM   3805  C   THR X 239      72.663 -27.277  81.793  0.00  0.00           C
ATOM   3806  O   THR X 239      73.263 -28.341  81.950  0.00  0.00           O
ATOM   3807  N   THR X 240      72.950 -26.458  80.795  0.00  0.00           N
ATOM   3808  HN  THR X 240      72.318 -25.723  80.563  0.00  0.00           H
ATOM   3809  CA  THR X 240      74.127 -26.630  79.982  0.00  0.00           C
ATOM   3810  HA  THR X 240      74.510 -27.637  79.912  0.00  0.00           H
ATOM   3811  CB  THR X 240      73.854 -26.222  78.540  0.00  0.00           C
ATOM   3812  HB  THR X 240      73.834 -25.112  78.575  0.00  0.00           H
ATOM   3813  OG1 THR X 240      72.605 -26.725  78.050  0.00  0.00           O
ATOM   3814  HG1 THR X 240      72.014 -26.043  78.378  0.00  0.00           H
ATOM   3815  CG2 THR X 240      75.047 -26.704  77.592  0.00  0.00           C
ATOM   3816 HG21 THR X 240      74.894 -26.537  76.505  0.00  0.00           H
ATOM   3817 HG22 THR X 240      76.020 -26.207  77.795  0.00  0.00           H
ATOM   3818 HG23 THR X 240      75.151 -27.795  77.775  0.00  0.00           H
ATOM   3819  C   THR X 240      75.265 -25.853  80.569  0.00  0.00           C
ATOM   3820  O   THR X 240      76.415 -26.283  80.455  0.00  0.00           O
ATOM   3821  N   GLY X 241      74.971 -24.799  81.271  0.00  0.00           N
ATOM   3822  HN  GLY X 241      74.112 -24.298  81.342  0.00  0.00           H
ATOM   3823  CA  GLY X 241      75.889 -24.210  82.117  0.00  0.00           C
ATOM   3824  HA1 GLY X 241      76.404 -25.010  82.628  0.00  0.00           H
ATOM   3825  HA2 GLY X 241      75.373 -23.628  82.866  0.00  0.00           H
ATOM   3826  C   GLY X 241      76.865 -23.318  81.352  0.00  0.00           C
ATOM   3827  O   GLY X 241      78.058 -23.275  81.777  0.00  0.00           O
ATOM   3828  N   LEU X 242      76.413 -22.640  80.262  0.00  0.00           N
ATOM   3829  HN  LEU X 242      75.427 -22.652  80.117  0.00  0.00           H
ATOM   3830  CA  LEU X 242      77.306 -21.819  79.485  0.00  0.00           C
ATOM   3831  HA  LEU X 242      78.322 -21.873  79.847  0.00  0.00           H
ATOM   3832  CB  LEU X 242      77.525 -22.399  78.116  0.00  0.00           C
ATOM   3833  HB1 LEU X 242      76.502 -22.505  77.697  0.00  0.00           H
ATOM   3834  HB2 LEU X 242      78.134 -21.678  77.531  0.00  0.00           H
ATOM   3835  CG  LEU X 242      78.226 -23.811  78.079  0.00  0.00           C
ATOM   3836  HG  LEU X 242      77.710 -24.524  78.758  0.00  0.00           H
ATOM   3837  CD1 LEU X 242      78.148 -24.474  76.726  0.00  0.00           C
ATOM   3838 HD11 LEU X 242      78.335 -25.568  76.780  0.00  0.00           H
ATOM   3839 HD12 LEU X 242      77.130 -24.489  76.282  0.00  0.00           H
ATOM   3840 HD13 LEU X 242      78.798 -23.958  75.988  0.00  0.00           H
ATOM   3841  CD2 LEU X 242      79.661 -23.781  78.559  0.00  0.00           C
ATOM   3842 HD21 LEU X 242      80.186 -24.744  78.387  0.00  0.00           H
ATOM   3843 HD22 LEU X 242      80.239 -23.134  77.864  0.00  0.00           H
ATOM   3844 HD23 LEU X 242      79.811 -23.445  79.607  0.00  0.00           H
ATOM   3845  C   LEU X 242      76.825 -20.395  79.404  0.00  0.00           C
ATOM   3846  O   LEU X 242      77.418 -19.565  78.768  0.00  0.00           O
ATOM   3847  N   SER X 243      75.766 -20.126  80.210  0.00  0.00           N
ATOM   3848  HN  SER X 243      75.359 -20.955  80.585  0.00  0.00           H
ATOM   3849  CA  SER X 243      75.094 -18.837  80.108  0.00  0.00           C
ATOM   3850  HA  SER X 243      74.872 -18.782  79.052  0.00  0.00           H
ATOM   3851  CB  SER X 243      73.765 -18.788  80.883  0.00  0.00           C
ATOM   3852  HB1 SER X 243      73.352 -17.772  80.707  0.00  0.00           H
ATOM   3853  HB2 SER X 243      73.037 -19.471  80.393  0.00  0.00           H
ATOM   3854  OG  SER X 243      73.776 -18.995  82.289  0.00  0.00           O
ATOM   3855  HG1 SER X 243      73.144 -18.324  82.557  0.00  0.00           H
ATOM   3856  C   SER X 243      75.911 -17.582  80.348  0.00  0.00           C
ATOM   3857  O   SER X 243      75.627 -16.596  79.651  0.00  0.00           O
ATOM   3858  N   PRO X 244      76.963 -17.511  81.155  0.00  0.00           N
ATOM   3859  CD  PRO X 244      77.135 -18.385  82.297  0.00  0.00           C
ATOM   3860  HD1 PRO X 244      77.761 -19.243  81.973  0.00  0.00           H
ATOM   3861  HD2 PRO X 244      76.193 -18.789  82.726  0.00  0.00           H
ATOM   3862  CA  PRO X 244      77.805 -16.300  81.372  0.00  0.00           C
ATOM   3863  HA  PRO X 244      77.193 -15.451  81.639  0.00  0.00           H
ATOM   3864  CB  PRO X 244      78.660 -16.550  82.539  0.00  0.00           C
ATOM   3865  HB1 PRO X 244      78.929 -15.657  83.143  0.00  0.00           H
ATOM   3866  HB2 PRO X 244      79.604 -17.081  82.291  0.00  0.00           H
ATOM   3867  CG  PRO X 244      77.773 -17.462  83.317  0.00  0.00           C
ATOM   3868  HG1 PRO X 244      77.035 -16.856  83.884  0.00  0.00           H
ATOM   3869  HG2 PRO X 244      78.382 -17.985  84.085  0.00  0.00           H
ATOM   3870  C   PRO X 244      78.552 -16.013  80.113  0.00  0.00           C
ATOM   3871  O   PRO X 244      78.852 -14.851  79.840  0.00  0.00           O
ATOM   3872  N   TYR X 245      78.910 -17.121  79.485  0.00  0.00           N
ATOM   3873  HN  TYR X 245      78.783 -17.951  80.023  0.00  0.00           H
ATOM   3874  CA  TYR X 245      79.765 -17.042  78.346  0.00  0.00           C
ATOM   3875  HA  TYR X 245      80.567 -16.351  78.557  0.00  0.00           H
ATOM   3876  CB  TYR X 245      80.597 -18.403  78.133  0.00  0.00           C
ATOM   3877  HB1 TYR X 245      80.055 -19.315  77.802  0.00  0.00           H
ATOM   3878  HB2 TYR X 245      81.318 -18.351  77.289  0.00  0.00           H
ATOM   3879  CG  TYR X 245      81.360 -18.991  79.272  0.00  0.00           C
ATOM   3880  CD1 TYR X 245      82.635 -18.532  79.564  0.00  0.00           C
ATOM   3881  HD1 TYR X 245      83.061 -17.734  78.973  0.00  0.00           H
ATOM   3882  CE1 TYR X 245      83.299 -18.992  80.667  0.00  0.00           C
ATOM   3883  HE1 TYR X 245      84.286 -18.645  80.934  0.00  0.00           H
ATOM   3884  CZ  TYR X 245      82.773 -19.957  81.514  0.00  0.00           C
ATOM   3885  OH  TYR X 245      83.438 -20.209  82.701  0.00  0.00           O
ATOM   3886  HH  TYR X 245      83.709 -19.376  83.093  0.00  0.00           H
ATOM   3887  CD2 TYR X 245      80.702 -19.865  80.147  0.00  0.00           C
ATOM   3888  HD2 TYR X 245      79.679 -20.128  79.921  0.00  0.00           H
ATOM   3889  CE2 TYR X 245      81.450 -20.400  81.236  0.00  0.00           C
ATOM   3890  HE2 TYR X 245      80.934 -20.953  82.007  0.00  0.00           H
ATOM   3891  C   TYR X 245      79.034 -16.535  77.092  0.00  0.00           C
ATOM   3892  O   TYR X 245      79.631 -15.640  76.435  0.00  0.00           O
ATOM   3893  N   PHE X 246      77.756 -16.920  76.858  0.00  0.00           N
ATOM   3894  HN  PHE X 246      77.378 -17.707  77.341  0.00  0.00           H
ATOM   3895  CA  PHE X 246      76.771 -16.149  76.085  0.00  0.00           C
ATOM   3896  HA  PHE X 246      77.248 -16.041  75.123  0.00  0.00           H
ATOM   3897  CB  PHE X 246      75.417 -16.936  75.907  0.00  0.00           C
ATOM   3898  HB1 PHE X 246      75.011 -17.008  76.938  0.00  0.00           H
ATOM   3899  HB2 PHE X 246      74.618 -16.493  75.275  0.00  0.00           H
ATOM   3900  CG  PHE X 246      75.774 -18.384  75.416  0.00  0.00           C
ATOM   3901  CD1 PHE X 246      76.520 -18.546  74.242  0.00  0.00           C
ATOM   3902  HD1 PHE X 246      77.002 -17.746  73.700  0.00  0.00           H
ATOM   3903  CE1 PHE X 246      76.847 -19.839  73.797  0.00  0.00           C
ATOM   3904  HE1 PHE X 246      77.531 -20.178  73.033  0.00  0.00           H
ATOM   3905  CZ  PHE X 246      76.277 -20.975  74.475  0.00  0.00           C
ATOM   3906  HZ  PHE X 246      76.481 -21.967  74.098  0.00  0.00           H
ATOM   3907  CD2 PHE X 246      75.099 -19.465  75.923  0.00  0.00           C
ATOM   3908  HD2 PHE X 246      74.506 -19.286  76.808  0.00  0.00           H
ATOM   3909  CE2 PHE X 246      75.422 -20.693  75.536  0.00  0.00           C
ATOM   3910  HE2 PHE X 246      75.034 -21.503  76.137  0.00  0.00           H
ATOM   3911  C   PHE X 246      76.529 -14.725  76.417  0.00  0.00           C
ATOM   3912  O   PHE X 246      76.597 -13.931  75.491  0.00  0.00           O
ATOM   3913  N   SER X 247      76.205 -14.286  77.676  0.00  0.00           N
ATOM   3914  HN  SER X 247      76.101 -14.955  78.408  0.00  0.00           H
ATOM   3915  CA  SER X 247      75.952 -12.926  77.953  0.00  0.00           C
ATOM   3916  HA  SER X 247      75.272 -12.537  77.210  0.00  0.00           H
ATOM   3917  CB  SER X 247      75.280 -12.699  79.266  0.00  0.00           C
ATOM   3918  HB1 SER X 247      74.387 -13.337  79.440  0.00  0.00           H
ATOM   3919  HB2 SER X 247      75.880 -13.063  80.126  0.00  0.00           H
ATOM   3920  OG  SER X 247      74.862 -11.355  79.528  0.00  0.00           O
ATOM   3921  HG1 SER X 247      74.131 -11.480  80.137  0.00  0.00           H
ATOM   3922  C   SER X 247      77.126 -11.998  77.811  0.00  0.00           C
ATOM   3923  O   SER X 247      76.972 -10.862  77.303  0.00  0.00           O
ATOM   3924  N   MET X 248      78.321 -12.413  78.285  0.00  0.00           N
ATOM   3925  HN  MET X 248      78.412 -13.290  78.751  0.00  0.00           H
ATOM   3926  CA  MET X 248      79.494 -11.575  78.289  0.00  0.00           C
ATOM   3927  HA  MET X 248      79.299 -10.515  78.359  0.00  0.00           H
ATOM   3928  CB  MET X 248      80.270 -11.967  79.618  0.00  0.00           C
ATOM   3929  HB1 MET X 248      80.568 -13.036  79.556  0.00  0.00           H
ATOM   3930  HB2 MET X 248      81.203 -11.366  79.577  0.00  0.00           H
ATOM   3931  CG  MET X 248      79.522 -11.634  80.872  0.00  0.00           C
ATOM   3932  HG1 MET X 248      78.549 -12.170  80.842  0.00  0.00           H
ATOM   3933  HG2 MET X 248      79.895 -12.056  81.830  0.00  0.00           H
ATOM   3934  SD  MET X 248      79.084  -9.906  81.221  0.00  0.00           S
ATOM   3935  CE  MET X 248      80.716  -9.169  81.404  0.00  0.00           C
ATOM   3936  HE1 MET X 248      81.078  -8.782  80.428  0.00  0.00           H
ATOM   3937  HE2 MET X 248      80.559  -8.273  82.042  0.00  0.00           H
ATOM   3938  HE3 MET X 248      81.521  -9.828  81.793  0.00  0.00           H
ATOM   3939  C   MET X 248      80.394 -11.779  77.075  0.00  0.00           C
ATOM   3940  O   MET X 248      81.451 -11.057  76.897  0.00  0.00           O
ATOM   3941  N   GLY X 249      79.895 -12.581  76.107  0.00  0.00           N
ATOM   3942  HN  GLY X 249      79.163 -13.198  76.385  0.00  0.00           H
ATOM   3943  CA  GLY X 249      80.395 -12.742  74.663  0.00  0.00           C
ATOM   3944  HA1 GLY X 249      80.380 -11.763  74.207  0.00  0.00           H
ATOM   3945  HA2 GLY X 249      79.767 -13.508  74.233  0.00  0.00           H
ATOM   3946  C   GLY X 249      81.749 -13.324  74.512  0.00  0.00           C
ATOM   3947  O   GLY X 249      82.579 -12.892  73.769  0.00  0.00           O
ATOM   3948  N   CYS X 250      81.864 -14.431  75.232  0.00  0.00           N
ATOM   3949  HN  CYS X 250      81.261 -14.578  76.012  0.00  0.00           H
ATOM   3950  CA  CYS X 250      83.068 -15.275  75.239  0.00  0.00           C
ATOM   3951  HA  CYS X 250      83.849 -14.781  74.680  0.00  0.00           H
ATOM   3952  CB  CYS X 250      83.391 -15.586  76.676  0.00  0.00           C
ATOM   3953  HB1 CYS X 250      82.558 -16.163  77.132  0.00  0.00           H
ATOM   3954  HB2 CYS X 250      84.264 -16.271  76.609  0.00  0.00           H
ATOM   3955  SG  CYS X 250      83.773 -14.060  77.728  0.00  0.00           S
ATOM   3956  HG1 CYS X 250      84.850 -13.630  77.086  0.00  0.00           H
ATOM   3957  C   CYS X 250      82.713 -16.604  74.402  0.00  0.00           C
ATOM   3958  O   CYS X 250      83.564 -17.473  74.131  0.00  0.00           O
ATOM   3959  N   LEU X 251      81.450 -16.799  73.987  0.00  0.00           N
ATOM   3960  HN  LEU X 251      80.747 -16.157  74.285  0.00  0.00           H
ATOM   3961  CA  LEU X 251      80.986 -18.029  73.310  0.00  0.00           C
ATOM   3962  HA  LEU X 251      81.672 -18.475  72.605  0.00  0.00           H
ATOM   3963  CB  LEU X 251      80.518 -19.090  74.340  0.00  0.00           C
ATOM   3964  HB1 LEU X 251      81.228 -19.037  75.193  0.00  0.00           H
ATOM   3965  HB2 LEU X 251      79.513 -18.764  74.684  0.00  0.00           H
ATOM   3966  CG  LEU X 251      80.576 -20.578  73.841  0.00  0.00           C
ATOM   3967  HG  LEU X 251      80.034 -20.783  72.893  0.00  0.00           H
ATOM   3968  CD1 LEU X 251      82.083 -20.919  73.746  0.00  0.00           C
ATOM   3969 HD11 LEU X 251      82.606 -20.771  74.715  0.00  0.00           H
ATOM   3970 HD12 LEU X 251      82.205 -21.957  73.371  0.00  0.00           H
ATOM   3971 HD13 LEU X 251      82.561 -20.350  72.920  0.00  0.00           H
ATOM   3972  CD2 LEU X 251      79.992 -21.537  74.863  0.00  0.00           C
ATOM   3973 HD21 LEU X 251      80.708 -21.594  75.711  0.00  0.00           H
ATOM   3974 HD22 LEU X 251      79.032 -21.156  75.272  0.00  0.00           H
ATOM   3975 HD23 LEU X 251      79.590 -22.465  74.404  0.00  0.00           H
ATOM   3976  C   LEU X 251      79.854 -17.512  72.412  0.00  0.00           C
ATOM   3977  O   LEU X 251      79.357 -16.400  72.598  0.00  0.00           O
ATOM   3978  N   SER X 252      79.497 -18.371  71.355  0.00  0.00           N
ATOM   3979  HN  SER X 252      79.891 -19.282  71.267  0.00  0.00           H
ATOM   3980  CA  SER X 252      78.500 -17.930  70.358  0.00  0.00           C
ATOM   3981  HA  SER X 252      78.057 -16.966  70.563  0.00  0.00           H
ATOM   3982  CB  SER X 252      79.042 -17.977  68.902  0.00  0.00           C
ATOM   3983  HB1 SER X 252      79.534 -16.984  68.821  0.00  0.00           H
ATOM   3984  HB2 SER X 252      79.908 -18.658  68.760  0.00  0.00           H
ATOM   3985  OG  SER X 252      78.105 -18.245  67.900  0.00  0.00           O
ATOM   3986  HG1 SER X 252      78.598 -18.198  67.078  0.00  0.00           H
ATOM   3987  C   SER X 252      77.362 -18.984  70.613  0.00  0.00           C
ATOM   3988  O   SER X 252      77.576 -20.202  70.756  0.00  0.00           O
ATOM   3989  N   VAL X 253      76.130 -18.413  70.615  0.00  0.00           N
ATOM   3990  HN  VAL X 253      75.863 -17.460  70.733  0.00  0.00           H
ATOM   3991  CA  VAL X 253      74.946 -19.244  70.713  0.00  0.00           C
ATOM   3992  HA  VAL X 253      75.105 -19.850  71.592  0.00  0.00           H
ATOM   3993  CB  VAL X 253      73.682 -18.535  71.137  0.00  0.00           C
ATOM   3994  HB  VAL X 253      73.649 -17.619  70.510  0.00  0.00           H
ATOM   3995  CG1 VAL X 253      72.372 -19.270  71.191  0.00  0.00           C
ATOM   3996 HG11 VAL X 253      71.830 -19.356  70.225  0.00  0.00           H
ATOM   3997 HG12 VAL X 253      72.575 -20.274  71.623  0.00  0.00           H
ATOM   3998 HG13 VAL X 253      71.661 -18.698  71.825  0.00  0.00           H
ATOM   3999  CG2 VAL X 253      73.918 -17.748  72.511  0.00  0.00           C
ATOM   4000 HG21 VAL X 253      73.850 -18.546  73.282  0.00  0.00           H
ATOM   4001 HG22 VAL X 253      74.809 -17.085  72.523  0.00  0.00           H
ATOM   4002 HG23 VAL X 253      73.118 -16.978  72.562  0.00  0.00           H
ATOM   4003  C   VAL X 253      74.755 -20.253  69.533  0.00  0.00           C
ATOM   4004  O   VAL X 253      74.635 -21.469  69.634  0.00  0.00           O
ATOM   4005  N   ARG X 254      74.935 -19.659  68.306  0.00  0.00           N
ATOM   4006  HN  ARG X 254      74.908 -18.683  68.102  0.00  0.00           H
ATOM   4007  CA  ARG X 254      74.864 -20.441  67.044  0.00  0.00           C
ATOM   4008  HA  ARG X 254      73.952 -21.020  67.047  0.00  0.00           H
ATOM   4009  CB  ARG X 254      74.777 -19.705  65.738  0.00  0.00           C
ATOM   4010  HB1 ARG X 254      74.503 -20.368  64.890  0.00  0.00           H
ATOM   4011  HB2 ARG X 254      73.930 -18.999  65.877  0.00  0.00           H
ATOM   4012  CG  ARG X 254      75.907 -18.780  65.249  0.00  0.00           C
ATOM   4013  HG1 ARG X 254      75.985 -17.889  65.908  0.00  0.00           H
ATOM   4014  HG2 ARG X 254      76.860 -19.348  65.308  0.00  0.00           H
ATOM   4015  CD  ARG X 254      75.877 -18.411  63.807  0.00  0.00           C
ATOM   4016  HD1 ARG X 254      75.962 -19.298  63.144  0.00  0.00           H
ATOM   4017  HD2 ARG X 254      74.904 -17.892  63.672  0.00  0.00           H
ATOM   4018  NE  ARG X 254      77.069 -17.556  63.453  0.00  0.00           N
ATOM   4019  HE  ARG X 254      77.897 -17.596  64.011  0.00  0.00           H
ATOM   4020  CZ  ARG X 254      77.228 -16.943  62.285  0.00  0.00           C
ATOM   4021  NH1 ARG X 254      76.275 -17.096  61.398  0.00  0.00           N
ATOM   4022 HH11 ARG X 254      76.413 -16.911  60.425  0.00  0.00           H
ATOM   4023 HH12 ARG X 254      75.550 -17.700  61.730  0.00  0.00           H
ATOM   4024  NH2 ARG X 254      78.353 -16.347  62.000  0.00  0.00           N
ATOM   4025 HH21 ARG X 254      78.393 -15.878  61.117  0.00  0.00           H
ATOM   4026 HH22 ARG X 254      79.129 -16.692  62.527  0.00  0.00           H
ATOM   4027  C   ARG X 254      75.980 -21.410  66.930  0.00  0.00           C
ATOM   4028  O   ARG X 254      75.795 -22.576  66.444  0.00  0.00           O
ATOM   4029  N   THR X 255      77.264 -21.142  67.377  0.00  0.00           N
ATOM   4030  HN  THR X 255      77.539 -20.232  67.678  0.00  0.00           H
ATOM   4031  CA  THR X 255      78.300 -22.046  67.356  0.00  0.00           C
ATOM   4032  HA  THR X 255      78.266 -22.511  66.382  0.00  0.00           H
ATOM   4033  CB  THR X 255      79.787 -21.594  67.611  0.00  0.00           C
ATOM   4034  HB  THR X 255      79.774 -20.654  67.019  0.00  0.00           H
ATOM   4035  OG1 THR X 255      80.663 -22.531  66.945  0.00  0.00           O
ATOM   4036  HG1 THR X 255      81.294 -21.995  66.458  0.00  0.00           H
ATOM   4037  CG2 THR X 255      80.353 -21.394  68.999  0.00  0.00           C
ATOM   4038 HG21 THR X 255      81.430 -21.123  68.987  0.00  0.00           H
ATOM   4039 HG22 THR X 255      79.659 -20.783  69.616  0.00  0.00           H
ATOM   4040 HG23 THR X 255      80.255 -22.394  69.472  0.00  0.00           H
ATOM   4041  C   THR X 255      77.988 -23.220  68.352  0.00  0.00           C
ATOM   4042  O   THR X 255      78.309 -24.372  68.028  0.00  0.00           O
ATOM   4043  N   PHE X 256      77.385 -22.990  69.564  0.00  0.00           N
ATOM   4044  HN  PHE X 256      77.266 -22.105  70.007  0.00  0.00           H
ATOM   4045  CA  PHE X 256      76.803 -24.082  70.331  0.00  0.00           C
ATOM   4046  HA  PHE X 256      77.655 -24.704  70.562  0.00  0.00           H
ATOM   4047  CB  PHE X 256      76.325 -23.558  71.713  0.00  0.00           C
ATOM   4048  HB1 PHE X 256      77.224 -23.463  72.360  0.00  0.00           H
ATOM   4049  HB2 PHE X 256      75.741 -22.626  71.557  0.00  0.00           H
ATOM   4050  CG  PHE X 256      75.466 -24.497  72.562  0.00  0.00           C
ATOM   4051  CD1 PHE X 256      74.423 -23.924  73.379  0.00  0.00           C
ATOM   4052  HD1 PHE X 256      74.360 -22.851  73.486  0.00  0.00           H
ATOM   4053  CE1 PHE X 256      73.573 -24.748  74.149  0.00  0.00           C
ATOM   4054  HE1 PHE X 256      72.829 -24.227  74.734  0.00  0.00           H
ATOM   4055  CZ  PHE X 256      73.806 -26.166  74.170  0.00  0.00           C
ATOM   4056  HZ  PHE X 256      73.274 -26.779  74.882  0.00  0.00           H
ATOM   4057  CD2 PHE X 256      75.660 -25.901  72.623  0.00  0.00           C
ATOM   4058  HD2 PHE X 256      76.484 -26.382  72.116  0.00  0.00           H
ATOM   4059  CE2 PHE X 256      74.896 -26.683  73.489  0.00  0.00           C
ATOM   4060  HE2 PHE X 256      75.148 -27.726  73.613  0.00  0.00           H
ATOM   4061  C   PHE X 256      75.746 -24.861  69.631  0.00  0.00           C
ATOM   4062  O   PHE X 256      75.747 -26.068  69.609  0.00  0.00           O
ATOM   4063  N   PHE X 257      74.730 -24.152  68.980  0.00  0.00           N
ATOM   4064  HN  PHE X 257      74.746 -23.156  69.021  0.00  0.00           H
ATOM   4065  CA  PHE X 257      73.654 -24.750  68.314  0.00  0.00           C
ATOM   4066  HA  PHE X 257      73.184 -25.353  69.076  0.00  0.00           H
ATOM   4067  CB  PHE X 257      72.651 -23.696  67.752  0.00  0.00           C
ATOM   4068  HB1 PHE X 257      72.474 -22.848  68.448  0.00  0.00           H
ATOM   4069  HB2 PHE X 257      73.191 -23.189  66.925  0.00  0.00           H
ATOM   4070  CG  PHE X 257      71.389 -24.296  67.230  0.00  0.00           C
ATOM   4071  CD1 PHE X 257      70.167 -24.104  67.945  0.00  0.00           C
ATOM   4072  HD1 PHE X 257      70.229 -23.557  68.874  0.00  0.00           H
ATOM   4073  CE1 PHE X 257      68.921 -24.358  67.377  0.00  0.00           C
ATOM   4074  HE1 PHE X 257      67.991 -24.114  67.869  0.00  0.00           H
ATOM   4075  CZ  PHE X 257      68.892 -24.977  66.125  0.00  0.00           C
ATOM   4076  HZ  PHE X 257      67.997 -25.283  65.604  0.00  0.00           H
ATOM   4077  CD2 PHE X 257      71.236 -24.742  65.892  0.00  0.00           C
ATOM   4078  HD2 PHE X 257      72.072 -24.779  65.209  0.00  0.00           H
ATOM   4079  CE2 PHE X 257      70.020 -25.140  65.415  0.00  0.00           C
ATOM   4080  HE2 PHE X 257      69.957 -25.494  64.397  0.00  0.00           H
ATOM   4081  C   PHE X 257      74.035 -25.656  67.156  0.00  0.00           C
ATOM   4082  O   PHE X 257      73.546 -26.766  67.095  0.00  0.00           O
ATOM   4083  N   TYR X 258      74.970 -25.242  66.309  0.00  0.00           N
ATOM   4084  HN  TYR X 258      75.302 -24.336  66.559  0.00  0.00           H
ATOM   4085  CA  TYR X 258      75.706 -25.879  65.237  0.00  0.00           C
ATOM   4086  HA  TYR X 258      75.083 -26.350  64.491  0.00  0.00           H
ATOM   4087  CB  TYR X 258      76.889 -24.924  64.667  0.00  0.00           C
ATOM   4088  HB1 TYR X 258      76.492 -23.976  64.245  0.00  0.00           H
ATOM   4089  HB2 TYR X 258      77.530 -24.654  65.533  0.00  0.00           H
ATOM   4090  CG  TYR X 258      77.608 -25.565  63.556  0.00  0.00           C
ATOM   4091  CD1 TYR X 258      79.001 -25.530  63.526  0.00  0.00           C
ATOM   4092  HD1 TYR X 258      79.626 -25.224  64.352  0.00  0.00           H
ATOM   4093  CE1 TYR X 258      79.666 -26.053  62.427  0.00  0.00           C
ATOM   4094  HE1 TYR X 258      80.745 -26.099  62.451  0.00  0.00           H
ATOM   4095  CZ  TYR X 258      78.988 -26.563  61.345  0.00  0.00           C
ATOM   4096  OH  TYR X 258      79.724 -27.214  60.244  0.00  0.00           O
ATOM   4097  HH  TYR X 258      80.623 -26.933  60.429  0.00  0.00           H
ATOM   4098  CD2 TYR X 258      76.967 -26.089  62.467  0.00  0.00           C
ATOM   4099  HD2 TYR X 258      75.887 -26.060  62.474  0.00  0.00           H
ATOM   4100  CE2 TYR X 258      77.668 -26.639  61.352  0.00  0.00           C
ATOM   4101  HE2 TYR X 258      77.150 -27.150  60.553  0.00  0.00           H
ATOM   4102  C   TYR X 258      76.494 -27.089  65.702  0.00  0.00           C
ATOM   4103  O   TYR X 258      76.276 -28.164  65.167  0.00  0.00           O
ATOM   4104  N   ARG X 259      77.242 -26.997  66.802  0.00  0.00           N
ATOM   4105  HN  ARG X 259      77.291 -26.097  67.228  0.00  0.00           H
ATOM   4106  CA  ARG X 259      77.910 -28.087  67.454  0.00  0.00           C
ATOM   4107  HA  ARG X 259      78.582 -28.623  66.801  0.00  0.00           H
ATOM   4108  CB  ARG X 259      78.784 -27.489  68.667  0.00  0.00           C
ATOM   4109  HB1 ARG X 259      78.330 -26.670  69.265  0.00  0.00           H
ATOM   4110  HB2 ARG X 259      78.896 -28.378  69.324  0.00  0.00           H
ATOM   4111  CG  ARG X 259      80.132 -27.045  68.207  0.00  0.00           C
ATOM   4112  HG1 ARG X 259      80.775 -27.929  68.007  0.00  0.00           H
ATOM   4113  HG2 ARG X 259      79.963 -26.527  67.238  0.00  0.00           H
ATOM   4114  CD  ARG X 259      80.862 -26.064  69.151  0.00  0.00           C
ATOM   4115  HD1 ARG X 259      80.219 -25.159  69.187  0.00  0.00           H
ATOM   4116  HD2 ARG X 259      80.988 -26.533  70.150  0.00  0.00           H
ATOM   4117  NE  ARG X 259      82.240 -25.858  68.629  0.00  0.00           N
ATOM   4118  HE  ARG X 259      82.413 -25.399  67.758  0.00  0.00           H
ATOM   4119  CZ  ARG X 259      83.384 -25.991  69.302  0.00  0.00           C
ATOM   4120  NH1 ARG X 259      84.574 -25.527  68.841  0.00  0.00           N
ATOM   4121 HH11 ARG X 259      85.333 -25.900  69.375  0.00  0.00           H
ATOM   4122 HH12 ARG X 259      84.644 -24.889  68.074  0.00  0.00           H
ATOM   4123  NH2 ARG X 259      83.404 -26.758  70.324  0.00  0.00           N
ATOM   4124 HH21 ARG X 259      84.289 -26.806  70.787  0.00  0.00           H
ATOM   4125 HH22 ARG X 259      82.645 -27.405  70.406  0.00  0.00           H
ATOM   4126  C   ARG X 259      76.974 -29.198  67.995  0.00  0.00           C
ATOM   4127  O   ARG X 259      77.160 -30.411  67.820  0.00  0.00           O
ATOM   4128  N   LEU X 260      75.894 -28.694  68.634  0.00  0.00           N
ATOM   4129  HN  LEU X 260      75.733 -27.711  68.684  0.00  0.00           H
ATOM   4130  CA  LEU X 260      74.811 -29.448  69.189  0.00  0.00           C
ATOM   4131  HA  LEU X 260      75.215 -30.239  69.803  0.00  0.00           H
ATOM   4132  CB  LEU X 260      73.813 -28.629  70.025  0.00  0.00           C
ATOM   4133  HB1 LEU X 260      74.310 -28.153  70.897  0.00  0.00           H
ATOM   4134  HB2 LEU X 260      73.604 -27.723  69.416  0.00  0.00           H
ATOM   4135  CG  LEU X 260      72.485 -29.213  70.481  0.00  0.00           C
ATOM   4136  HG  LEU X 260      71.843 -29.664  69.694  0.00  0.00           H
ATOM   4137  CD1 LEU X 260      72.720 -30.452  71.382  0.00  0.00           C
ATOM   4138 HD11 LEU X 260      73.285 -30.052  72.250  0.00  0.00           H
ATOM   4139 HD12 LEU X 260      71.755 -30.838  71.773  0.00  0.00           H
ATOM   4140 HD13 LEU X 260      73.274 -31.281  70.890  0.00  0.00           H
ATOM   4141  CD2 LEU X 260      71.685 -28.103  71.203  0.00  0.00           C
ATOM   4142 HD21 LEU X 260      72.330 -27.479  71.857  0.00  0.00           H
ATOM   4143 HD22 LEU X 260      71.342 -27.355  70.456  0.00  0.00           H
ATOM   4144 HD23 LEU X 260      70.820 -28.475  71.793  0.00  0.00           H
ATOM   4145  C   LEU X 260      74.099 -30.207  68.118  0.00  0.00           C
ATOM   4146  O   LEU X 260      73.898 -31.382  68.227  0.00  0.00           O
ATOM   4147  N   SER X 261      73.789 -29.475  67.050  0.00  0.00           N
ATOM   4148  HN  SER X 261      74.023 -28.514  66.922  0.00  0.00           H
ATOM   4149  CA  SER X 261      73.332 -30.176  65.877  0.00  0.00           C
ATOM   4150  HA  SER X 261      72.390 -30.668  66.073  0.00  0.00           H
ATOM   4151  CB  SER X 261      72.999 -29.188  64.759  0.00  0.00           C
ATOM   4152  HB1 SER X 261      73.875 -28.546  64.523  0.00  0.00           H
ATOM   4153  HB2 SER X 261      72.842 -29.738  63.806  0.00  0.00           H
ATOM   4154  OG  SER X 261      71.924 -28.385  65.223  0.00  0.00           O
ATOM   4155  HG1 SER X 261      72.355 -27.860  65.901  0.00  0.00           H
ATOM   4156  C   SER X 261      74.218 -31.262  65.318  0.00  0.00           C
ATOM   4157  O   SER X 261      73.754 -32.317  64.914  0.00  0.00           O
ATOM   4158  N   ASN X 262      75.535 -31.006  65.246  0.00  0.00           N
ATOM   4159  HN  ASN X 262      75.896 -30.078  65.296  0.00  0.00           H
ATOM   4160  CA  ASN X 262      76.570 -31.988  65.000  0.00  0.00           C
ATOM   4161  HA  ASN X 262      76.324 -32.354  64.014  0.00  0.00           H
ATOM   4162  CB  ASN X 262      77.935 -31.178  64.837  0.00  0.00           C
ATOM   4163  HB1 ASN X 262      78.060 -30.423  65.642  0.00  0.00           H
ATOM   4164  HB2 ASN X 262      78.826 -31.828  64.971  0.00  0.00           H
ATOM   4165  CG  ASN X 262      78.110 -30.455  63.524  0.00  0.00           C
ATOM   4166  OD1 ASN X 262      77.222 -30.542  62.685  0.00  0.00           O
ATOM   4167  ND2 ASN X 262      79.043 -29.539  63.328  0.00  0.00           N
ATOM   4168 HD21 ASN X 262      78.982 -28.920  62.545  0.00  0.00           H
ATOM   4169 HD22 ASN X 262      79.811 -29.451  63.962  0.00  0.00           H
ATOM   4170  C   ASN X 262      76.625 -33.194  65.902  0.00  0.00           C
ATOM   4171  O   ASN X 262      76.877 -34.300  65.466  0.00  0.00           O
ATOM   4172  N   ILE X 263      76.539 -33.042  67.233  0.00  0.00           N
ATOM   4173  HN  ILE X 263      76.606 -32.127  67.626  0.00  0.00           H
ATOM   4174  CA  ILE X 263      76.265 -34.054  68.254  0.00  0.00           C
ATOM   4175  HA  ILE X 263      76.951 -34.887  68.228  0.00  0.00           H
ATOM   4176  CB  ILE X 263      76.426 -33.582  69.710  0.00  0.00           C
ATOM   4177  HB  ILE X 263      75.998 -32.557  69.743  0.00  0.00           H
ATOM   4178  CG2 ILE X 263      75.684 -34.571  70.653  0.00  0.00           C
ATOM   4179 HG21 ILE X 263      76.251 -34.739  71.594  0.00  0.00           H
ATOM   4180 HG22 ILE X 263      74.627 -34.323  70.891  0.00  0.00           H
ATOM   4181 HG23 ILE X 263      75.683 -35.573  70.172  0.00  0.00           H
ATOM   4182  CG1 ILE X 263      77.912 -33.319  69.956  0.00  0.00           C
ATOM   4183 HG11 ILE X 263      78.377 -32.706  69.155  0.00  0.00           H
ATOM   4184 HG12 ILE X 263      77.909 -32.699  70.878  0.00  0.00           H
ATOM   4185  CD  ILE X 263      78.798 -34.562  70.177  0.00  0.00           C
ATOM   4186  HD1 ILE X 263      78.359 -35.332  70.848  0.00  0.00           H
ATOM   4187  HD2 ILE X 263      79.118 -35.103  69.262  0.00  0.00           H
ATOM   4188  HD3 ILE X 263      79.795 -34.172  70.475  0.00  0.00           H
ATOM   4189  C   ILE X 263      74.906 -34.750  68.005  0.00  0.00           C
ATOM   4190  O   ILE X 263      74.756 -35.922  68.033  0.00  0.00           O
ATOM   4191  N   TYR X 264      73.879 -33.995  67.616  0.00  0.00           N
ATOM   4192  HN  TYR X 264      73.930 -33.056  67.285  0.00  0.00           H
ATOM   4193  CA  TYR X 264      72.517 -34.570  67.465  0.00  0.00           C
ATOM   4194  HA  TYR X 264      72.297 -35.247  68.277  0.00  0.00           H
ATOM   4195  CB  TYR X 264      71.452 -33.399  67.559  0.00  0.00           C
ATOM   4196  HB1 TYR X 264      71.500 -33.145  68.639  0.00  0.00           H
ATOM   4197  HB2 TYR X 264      71.860 -32.587  66.920  0.00  0.00           H
ATOM   4198  CG  TYR X 264      69.966 -33.882  67.275  0.00  0.00           C
ATOM   4199  CD1 TYR X 264      69.343 -34.823  68.170  0.00  0.00           C
ATOM   4200  HD1 TYR X 264      69.926 -35.147  69.020  0.00  0.00           H
ATOM   4201  CE1 TYR X 264      68.084 -35.363  67.960  0.00  0.00           C
ATOM   4202  HE1 TYR X 264      67.572 -36.005  68.662  0.00  0.00           H
ATOM   4203  CZ  TYR X 264      67.368 -34.939  66.799  0.00  0.00           C
ATOM   4204  OH  TYR X 264      66.068 -35.327  66.593  0.00  0.00           O
ATOM   4205  HH  TYR X 264      65.730 -34.746  65.907  0.00  0.00           H
ATOM   4206  CD2 TYR X 264      69.260 -33.498  66.150  0.00  0.00           C
ATOM   4207  HD2 TYR X 264      69.642 -32.791  65.429  0.00  0.00           H
ATOM   4208  CE2 TYR X 264      68.007 -34.068  65.920  0.00  0.00           C
ATOM   4209  HE2 TYR X 264      67.502 -33.708  65.035  0.00  0.00           H
ATOM   4210  C   TYR X 264      72.285 -35.390  66.196  0.00  0.00           C
ATOM   4211  O   TYR X 264      71.258 -36.036  65.941  0.00  0.00           O
ATOM   4212  N   ALA X 265      73.271 -35.306  65.261  0.00  0.00           N
ATOM   4213  HN  ALA X 265      73.773 -34.448  65.193  0.00  0.00           H
ATOM   4214  CA  ALA X 265      73.396 -36.136  64.063  0.00  0.00           C
ATOM   4215  HA  ALA X 265      72.430 -36.460  63.704  0.00  0.00           H
ATOM   4216  CB  ALA X 265      74.139 -35.249  63.091  0.00  0.00           C
ATOM   4217  HB1 ALA X 265      74.251 -35.897  62.196  0.00  0.00           H
ATOM   4218  HB2 ALA X 265      73.481 -34.389  62.844  0.00  0.00           H
ATOM   4219  HB3 ALA X 265      75.084 -34.818  63.486  0.00  0.00           H
ATOM   4220  C   ALA X 265      74.251 -37.364  64.518  0.00  0.00           C
ATOM   4221  O   ALA X 265      74.331 -38.335  63.817  0.00  0.00           O
ATOM   4222  N   GLN X 266      74.754 -37.440  65.739  0.00  0.00           N
ATOM   4223  HN  GLN X 266      74.708 -36.720  66.427  0.00  0.00           H
ATOM   4224  CA  GLN X 266      75.446 -38.666  66.205  0.00  0.00           C
ATOM   4225  HA  GLN X 266      75.590 -39.381  65.409  0.00  0.00           H
ATOM   4226  CB  GLN X 266      76.818 -38.414  66.919  0.00  0.00           C
ATOM   4227  HB1 GLN X 266      76.638 -37.672  67.726  0.00  0.00           H
ATOM   4228  HB2 GLN X 266      77.210 -39.348  67.376  0.00  0.00           H
ATOM   4229  CG  GLN X 266      77.980 -37.762  66.147  0.00  0.00           C
ATOM   4230  HG1 GLN X 266      78.203 -38.328  65.217  0.00  0.00           H
ATOM   4231  HG2 GLN X 266      77.580 -36.808  65.742  0.00  0.00           H
ATOM   4232  CD  GLN X 266      79.190 -37.560  66.949  0.00  0.00           C
ATOM   4233  OE1 GLN X 266      79.364 -38.218  68.001  0.00  0.00           O
ATOM   4234  NE2 GLN X 266      80.048 -36.565  66.594  0.00  0.00           N
ATOM   4235 HE21 GLN X 266      80.705 -36.426  67.335  0.00  0.00           H
ATOM   4236 HE22 GLN X 266      79.836 -35.840  65.939  0.00  0.00           H
ATOM   4237  C   GLN X 266      74.634 -39.418  67.255  0.00  0.00           C
ATOM   4238  O   GLN X 266      74.938 -40.526  67.601  0.00  0.00           O
ATOM   4239  N   ALA X 267      73.433 -38.959  67.651  0.00  0.00           N
ATOM   4240  HN  ALA X 267      73.189 -38.042  67.346  0.00  0.00           H
ATOM   4241  CA  ALA X 267      72.597 -39.727  68.511  0.00  0.00           C
ATOM   4242  HA  ALA X 267      73.164 -40.453  69.075  0.00  0.00           H
ATOM   4243  CB  ALA X 267      71.709 -38.762  69.358  0.00  0.00           C
ATOM   4244  HB1 ALA X 267      72.378 -37.998  69.809  0.00  0.00           H
ATOM   4245  HB2 ALA X 267      71.040 -38.136  68.729  0.00  0.00           H
ATOM   4246  HB3 ALA X 267      71.288 -39.380  70.180  0.00  0.00           H
ATOM   4247  C   ALA X 267      71.521 -40.504  67.652  0.00  0.00           C
ATOM   4248  O   ALA X 267      70.957 -39.919  66.724  0.00  0.00           O
ATOM   4249  N   LYS X 268      71.352 -41.816  67.932  0.00  0.00           N
ATOM   4250  HN  LYS X 268      71.893 -42.271  68.636  0.00  0.00           H
ATOM   4251  CA  LYS X 268      70.227 -42.609  67.468  0.00  0.00           C
ATOM   4252  HA  LYS X 268      70.178 -42.382  66.413  0.00  0.00           H
ATOM   4253  CB  LYS X 268      70.398 -44.152  67.584  0.00  0.00           C
ATOM   4254  HB1 LYS X 268      70.755 -44.293  68.626  0.00  0.00           H
ATOM   4255  HB2 LYS X 268      69.437 -44.648  67.329  0.00  0.00           H
ATOM   4256  CG  LYS X 268      71.516 -44.726  66.664  0.00  0.00           C
ATOM   4257  HG1 LYS X 268      72.537 -44.479  67.028  0.00  0.00           H
ATOM   4258  HG2 LYS X 268      71.710 -45.797  66.885  0.00  0.00           H
ATOM   4259  CD  LYS X 268      71.517 -44.392  65.120  0.00  0.00           C
ATOM   4260  HD1 LYS X 268      70.486 -44.174  64.769  0.00  0.00           H
ATOM   4261  HD2 LYS X 268      72.219 -43.553  64.926  0.00  0.00           H
ATOM   4262  CE  LYS X 268      71.997 -45.544  64.236  0.00  0.00           C
ATOM   4263  HE1 LYS X 268      72.128 -45.341  63.152  0.00  0.00           H
ATOM   4264  HE2 LYS X 268      73.042 -45.696  64.580  0.00  0.00           H
ATOM   4265  NZ  LYS X 268      71.122 -46.753  64.269  0.00  0.00           N
ATOM   4266  HZ1 LYS X 268      71.447 -47.422  64.996  0.00  0.00           H
ATOM   4267  HZ2 LYS X 268      70.184 -46.443  64.594  0.00  0.00           H
ATOM   4268  HZ3 LYS X 268      71.096 -47.343  63.413  0.00  0.00           H
ATOM   4269  C   LYS X 268      68.925 -42.127  68.075  0.00  0.00           C
ATOM   4270  O   LYS X 268      68.889 -42.009  69.325  0.00  0.00           O
ATOM   4271  N   HSD X 269      67.835 -41.928  67.308  0.00  0.00           N
ATOM   4272  HN  HSD X 269      67.869 -42.113  66.328  0.00  0.00           H
ATOM   4273  CA  HSD X 269      66.408 -41.612  67.685  0.00  0.00           C
ATOM   4274  HA  HSD X 269      65.810 -41.821  66.811  0.00  0.00           H
ATOM   4275  CB  HSD X 269      66.001 -42.566  68.778  0.00  0.00           C
ATOM   4276  HB1 HSD X 269      66.691 -42.255  69.591  0.00  0.00           H
ATOM   4277  HB2 HSD X 269      64.941 -42.605  69.107  0.00  0.00           H
ATOM   4278  ND1 HSD X 269      65.541 -44.345  67.176  0.00  0.00           N
ATOM   4279  HD1 HSD X 269      64.777 -43.802  66.830  0.00  0.00           H
ATOM   4280  CG  HSD X 269      66.201 -43.925  68.329  0.00  0.00           C
ATOM   4281  CE1 HSD X 269      66.156 -45.534  66.846  0.00  0.00           C
ATOM   4282  HE1 HSD X 269      65.583 -46.083  66.099  0.00  0.00           H
ATOM   4283  NE2 HSD X 269      67.064 -45.947  67.688  0.00  0.00           N
ATOM   4284  CD2 HSD X 269      67.179 -44.924  68.661  0.00  0.00           C
ATOM   4285  HD2 HSD X 269      67.980 -44.841  69.385  0.00  0.00           H
ATOM   4286  C   HSD X 269      66.174 -40.141  68.066  0.00  0.00           C
ATOM   4287  O   HSD X 269      67.018 -39.467  68.623  0.00  0.00           O
ATOM   4288  N   HSD X 270      64.924 -39.632  67.860  0.00  0.00           N
ATOM   4289  HN  HSD X 270      64.215 -40.161  67.400  0.00  0.00           H
ATOM   4290  CA  HSD X 270      64.359 -38.473  68.555  0.00  0.00           C
ATOM   4291  HA  HSD X 270      65.113 -37.704  68.477  0.00  0.00           H
ATOM   4292  CB  HSD X 270      63.001 -38.119  67.785  0.00  0.00           C
ATOM   4293  HB1 HSD X 270      63.341 -38.046  66.729  0.00  0.00           H
ATOM   4294  HB2 HSD X 270      62.377 -39.018  67.974  0.00  0.00           H
ATOM   4295  ND1 HSD X 270      61.454 -37.122  69.356  0.00  0.00           N
ATOM   4296  HD1 HSD X 270      61.319 -37.964  69.878  0.00  0.00           H
ATOM   4297  CG  HSD X 270      62.281 -36.968  68.224  0.00  0.00           C
ATOM   4298  CE1 HSD X 270      60.721 -36.024  69.415  0.00  0.00           C
ATOM   4299  HE1 HSD X 270      59.838 -35.974  70.052  0.00  0.00           H
ATOM   4300  NE2 HSD X 270      60.931 -35.217  68.371  0.00  0.00           N
ATOM   4301  CD2 HSD X 270      61.838 -35.884  67.546  0.00  0.00           C
ATOM   4302  HD2 HSD X 270      62.183 -35.517  66.588  0.00  0.00           H
ATOM   4303  C   HSD X 270      64.152 -38.557  70.010  0.00  0.00           C
ATOM   4304  O   HSD X 270      63.807 -39.533  70.640  0.00  0.00           O
ATOM   4305  N   SER X 271      64.519 -37.439  70.628  0.00  0.00           N
ATOM   4306  HN  SER X 271      64.841 -36.595  70.206  0.00  0.00           H
ATOM   4307  CA  SER X 271      64.535 -37.403  72.094  0.00  0.00           C
ATOM   4308  HA  SER X 271      63.817 -38.110  72.482  0.00  0.00           H
ATOM   4309  CB  SER X 271      65.953 -37.764  72.743  0.00  0.00           C
ATOM   4310  HB1 SER X 271      66.285 -38.726  72.297  0.00  0.00           H
ATOM   4311  HB2 SER X 271      66.711 -37.008  72.445  0.00  0.00           H
ATOM   4312  OG  SER X 271      65.929 -37.987  74.169  0.00  0.00           O
ATOM   4313  HG1 SER X 271      65.292 -38.681  74.356  0.00  0.00           H
ATOM   4314  C   SER X 271      64.114 -36.044  72.576  0.00  0.00           C
ATOM   4315  O   SER X 271      64.528 -34.955  72.073  0.00  0.00           O
ATOM   4316  N   LEU X 272      63.216 -35.998  73.540  0.00  0.00           N
ATOM   4317  HN  LEU X 272      62.989 -36.855  73.996  0.00  0.00           H
ATOM   4318  CA  LEU X 272      62.671 -34.720  74.038  0.00  0.00           C
ATOM   4319  HA  LEU X 272      62.398 -34.179  73.143  0.00  0.00           H
ATOM   4320  CB  LEU X 272      61.307 -34.960  74.716  0.00  0.00           C
ATOM   4321  HB1 LEU X 272      61.392 -35.640  75.591  0.00  0.00           H
ATOM   4322  HB2 LEU X 272      60.866 -33.984  75.012  0.00  0.00           H
ATOM   4323  CG  LEU X 272      60.280 -35.729  73.830  0.00  0.00           C
ATOM   4324  HG  LEU X 272      60.727 -36.646  73.390  0.00  0.00           H
ATOM   4325  CD1 LEU X 272      59.008 -36.177  74.654  0.00  0.00           C
ATOM   4326 HD11 LEU X 272      58.328 -36.696  73.946  0.00  0.00           H
ATOM   4327 HD12 LEU X 272      59.427 -36.925  75.361  0.00  0.00           H
ATOM   4328 HD13 LEU X 272      58.510 -35.304  75.128  0.00  0.00           H
ATOM   4329  CD2 LEU X 272      59.869 -34.769  72.633  0.00  0.00           C
ATOM   4330 HD21 LEU X 272      59.110 -35.124  71.904  0.00  0.00           H
ATOM   4331 HD22 LEU X 272      59.278 -33.966  73.122  0.00  0.00           H
ATOM   4332 HD23 LEU X 272      60.730 -34.261  72.148  0.00  0.00           H
ATOM   4333  C   LEU X 272      63.553 -33.741  74.669  0.00  0.00           C
ATOM   4334  O   LEU X 272      63.439 -32.556  74.315  0.00  0.00           O
ATOM   4335  N   PRO X 273      64.505 -33.961  75.667  0.00  0.00           N
ATOM   4336  CD  PRO X 273      64.560 -35.172  76.541  0.00  0.00           C
ATOM   4337  HD1 PRO X 273      65.077 -36.017  76.037  0.00  0.00           H
ATOM   4338  HD2 PRO X 273      63.566 -35.573  76.833  0.00  0.00           H
ATOM   4339  CA  PRO X 273      65.313 -32.924  76.073  0.00  0.00           C
ATOM   4340  HA  PRO X 273      64.661 -32.100  76.323  0.00  0.00           H
ATOM   4341  CB  PRO X 273      66.015 -33.473  77.269  0.00  0.00           C
ATOM   4342  HB1 PRO X 273      65.845 -32.752  78.097  0.00  0.00           H
ATOM   4343  HB2 PRO X 273      67.107 -33.603  77.113  0.00  0.00           H
ATOM   4344  CG  PRO X 273      65.400 -34.821  77.727  0.00  0.00           C
ATOM   4345  HG1 PRO X 273      64.801 -34.582  78.632  0.00  0.00           H
ATOM   4346  HG2 PRO X 273      66.165 -35.562  78.043  0.00  0.00           H
ATOM   4347  C   PRO X 273      66.163 -32.404  74.960  0.00  0.00           C
ATOM   4348  O   PRO X 273      66.325 -31.174  74.985  0.00  0.00           O
ATOM   4349  N   PRO X 274      66.828 -33.067  73.941  0.00  0.00           N
ATOM   4350  CD  PRO X 274      67.362 -34.413  74.031  0.00  0.00           C
ATOM   4351  HD1 PRO X 274      66.481 -35.089  74.058  0.00  0.00           H
ATOM   4352  HD2 PRO X 274      68.048 -34.422  74.906  0.00  0.00           H
ATOM   4353  CA  PRO X 274      67.729 -32.308  73.023  0.00  0.00           C
ATOM   4354  HA  PRO X 274      68.402 -31.689  73.598  0.00  0.00           H
ATOM   4355  CB  PRO X 274      68.579 -33.351  72.374  0.00  0.00           C
ATOM   4356  HB1 PRO X 274      69.583 -33.264  72.843  0.00  0.00           H
ATOM   4357  HB2 PRO X 274      68.698 -33.186  71.281  0.00  0.00           H
ATOM   4358  CG  PRO X 274      68.011 -34.725  72.693  0.00  0.00           C
ATOM   4359  HG1 PRO X 274      68.794 -35.511  72.747  0.00  0.00           H
ATOM   4360  HG2 PRO X 274      67.286 -34.988  71.893  0.00  0.00           H
ATOM   4361  C   PRO X 274      66.936 -31.420  72.140  0.00  0.00           C
ATOM   4362  O   PRO X 274      67.340 -30.283  71.921  0.00  0.00           O
ATOM   4363  N   VAL X 275      65.776 -31.920  71.616  0.00  0.00           N
ATOM   4364  HN  VAL X 275      65.514 -32.871  71.757  0.00  0.00           H
ATOM   4365  CA  VAL X 275      64.808 -31.107  70.819  0.00  0.00           C
ATOM   4366  HA  VAL X 275      65.349 -30.697  69.978  0.00  0.00           H
ATOM   4367  CB  VAL X 275      63.576 -31.864  70.396  0.00  0.00           C
ATOM   4368  HB  VAL X 275      63.129 -32.313  71.309  0.00  0.00           H
ATOM   4369  CG1 VAL X 275      62.351 -31.032  69.807  0.00  0.00           C
ATOM   4370 HG11 VAL X 275      61.638 -31.640  69.211  0.00  0.00           H
ATOM   4371 HG12 VAL X 275      61.824 -30.309  70.465  0.00  0.00           H
ATOM   4372 HG13 VAL X 275      62.646 -30.378  68.959  0.00  0.00           H
ATOM   4373  CG2 VAL X 275      64.028 -32.949  69.463  0.00  0.00           C
ATOM   4374 HG21 VAL X 275      64.291 -32.598  68.443  0.00  0.00           H
ATOM   4375 HG22 VAL X 275      64.838 -33.610  69.839  0.00  0.00           H
ATOM   4376 HG23 VAL X 275      63.117 -33.568  69.316  0.00  0.00           H
ATOM   4377  C   VAL X 275      64.305 -29.926  71.616  0.00  0.00           C
ATOM   4378  O   VAL X 275      64.285 -28.802  71.154  0.00  0.00           O
ATOM   4379  N   SER X 276      63.944 -30.081  72.911  0.00  0.00           N
ATOM   4380  HN  SER X 276      63.859 -31.039  73.172  0.00  0.00           H
ATOM   4381  CA  SER X 276      63.596 -29.077  73.889  0.00  0.00           C
ATOM   4382  HA  SER X 276      62.664 -28.675  73.518  0.00  0.00           H
ATOM   4383  CB  SER X 276      63.111 -29.645  75.287  0.00  0.00           C
ATOM   4384  HB1 SER X 276      62.215 -30.274  75.099  0.00  0.00           H
ATOM   4385  HB2 SER X 276      63.810 -30.354  75.781  0.00  0.00           H
ATOM   4386  OG  SER X 276      62.592 -28.740  76.220  0.00  0.00           O
ATOM   4387  HG1 SER X 276      61.738 -28.431  75.911  0.00  0.00           H
ATOM   4388  C   SER X 276      64.698 -28.052  74.179  0.00  0.00           C
ATOM   4389  O   SER X 276      64.460 -26.858  74.398  0.00  0.00           O
ATOM   4390  N   LEU X 277      65.968 -28.489  74.274  0.00  0.00           N
ATOM   4391  HN  LEU X 277      66.032 -29.484  74.268  0.00  0.00           H
ATOM   4392  CA  LEU X 277      67.162 -27.693  74.413  0.00  0.00           C
ATOM   4393  HA  LEU X 277      67.054 -27.083  75.298  0.00  0.00           H
ATOM   4394  CB  LEU X 277      68.397 -28.591  74.810  0.00  0.00           C
ATOM   4395  HB1 LEU X 277      68.083 -29.065  75.764  0.00  0.00           H
ATOM   4396  HB2 LEU X 277      68.428 -29.418  74.069  0.00  0.00           H
ATOM   4397  CG  LEU X 277      69.822 -27.951  74.779  0.00  0.00           C
ATOM   4398  HG  LEU X 277      69.923 -27.436  73.800  0.00  0.00           H
ATOM   4399  CD1 LEU X 277      69.944 -26.767  75.812  0.00  0.00           C
ATOM   4400 HD11 LEU X 277      69.257 -25.910  75.644  0.00  0.00           H
ATOM   4401 HD12 LEU X 277      69.722 -27.117  76.842  0.00  0.00           H
ATOM   4402 HD13 LEU X 277      70.944 -26.299  75.691  0.00  0.00           H
ATOM   4403  CD2 LEU X 277      70.952 -29.093  74.756  0.00  0.00           C
ATOM   4404 HD21 LEU X 277      71.037 -29.560  75.761  0.00  0.00           H
ATOM   4405 HD22 LEU X 277      70.756 -29.938  74.062  0.00  0.00           H
ATOM   4406 HD23 LEU X 277      71.937 -28.620  74.552  0.00  0.00           H
ATOM   4407  C   LEU X 277      67.454 -26.806  73.194  0.00  0.00           C
ATOM   4408  O   LEU X 277      67.680 -25.563  73.384  0.00  0.00           O
ATOM   4409  N   GLN X 278      67.373 -27.375  71.998  0.00  0.00           N
ATOM   4410  HN  GLN X 278      67.395 -28.369  71.919  0.00  0.00           H
ATOM   4411  CA  GLN X 278      67.376 -26.674  70.710  0.00  0.00           C
ATOM   4412  HA  GLN X 278      68.333 -26.178  70.644  0.00  0.00           H
ATOM   4413  CB  GLN X 278      67.247 -27.643  69.504  0.00  0.00           C
ATOM   4414  HB1 GLN X 278      66.368 -28.318  69.576  0.00  0.00           H
ATOM   4415  HB2 GLN X 278      67.015 -26.966  68.654  0.00  0.00           H
ATOM   4416  CG  GLN X 278      68.566 -28.470  69.309  0.00  0.00           C
ATOM   4417  HG1 GLN X 278      69.520 -27.912  69.197  0.00  0.00           H
ATOM   4418  HG2 GLN X 278      68.639 -29.150  70.185  0.00  0.00           H
ATOM   4419  CD  GLN X 278      68.388 -29.409  68.081  0.00  0.00           C
ATOM   4420  OE1 GLN X 278      67.554 -29.317  67.143  0.00  0.00           O
ATOM   4421  NE2 GLN X 278      69.279 -30.409  68.105  0.00  0.00           N
ATOM   4422 HE21 GLN X 278      69.168 -31.181  67.480  0.00  0.00           H
ATOM   4423 HE22 GLN X 278      69.783 -30.482  68.966  0.00  0.00           H
ATOM   4424  C   GLN X 278      66.289 -25.651  70.739  0.00  0.00           C
ATOM   4425  O   GLN X 278      66.448 -24.470  70.425  0.00  0.00           O
ATOM   4426  N   GLY X 279      65.095 -26.034  71.289  0.00  0.00           N
ATOM   4427  HN  GLY X 279      65.042 -26.979  71.602  0.00  0.00           H
ATOM   4428  CA  GLY X 279      63.935 -25.138  71.569  0.00  0.00           C
ATOM   4429  HA1 GLY X 279      63.103 -25.703  71.961  0.00  0.00           H
ATOM   4430  HA2 GLY X 279      63.596 -24.586  70.705  0.00  0.00           H
ATOM   4431  C   GLY X 279      64.259 -24.025  72.544  0.00  0.00           C
ATOM   4432  O   GLY X 279      63.895 -22.897  72.246  0.00  0.00           O
ATOM   4433  N   GLN X 280      65.134 -24.179  73.602  0.00  0.00           N
ATOM   4434  HN  GLN X 280      65.652 -25.030  73.607  0.00  0.00           H
ATOM   4435  CA  GLN X 280      65.579 -23.225  74.578  0.00  0.00           C
ATOM   4436  HA  GLN X 280      64.651 -22.734  74.827  0.00  0.00           H
ATOM   4437  CB  GLN X 280      66.349 -23.728  75.796  0.00  0.00           C
ATOM   4438  HB1 GLN X 280      67.145 -24.431  75.472  0.00  0.00           H
ATOM   4439  HB2 GLN X 280      66.855 -22.838  76.228  0.00  0.00           H
ATOM   4440  CG  GLN X 280      65.583 -24.428  76.945  0.00  0.00           C
ATOM   4441  HG1 GLN X 280      65.348 -25.398  76.456  0.00  0.00           H
ATOM   4442  HG2 GLN X 280      66.207 -24.521  77.859  0.00  0.00           H
ATOM   4443  CD  GLN X 280      64.218 -23.911  77.273  0.00  0.00           C
ATOM   4444  OE1 GLN X 280      63.291 -24.667  77.320  0.00  0.00           O
ATOM   4445  NE2 GLN X 280      63.984 -22.570  77.351  0.00  0.00           N
ATOM   4446 HE21 GLN X 280      63.044 -22.234  77.411  0.00  0.00           H
ATOM   4447 HE22 GLN X 280      64.655 -22.048  77.878  0.00  0.00           H
ATOM   4448  C   GLN X 280      66.303 -22.103  73.857  0.00  0.00           C
ATOM   4449  O   GLN X 280      65.988 -20.938  73.975  0.00  0.00           O
ATOM   4450  N   LEU X 281      67.139 -22.509  72.923  0.00  0.00           N
ATOM   4451  HN  LEU X 281      67.320 -23.485  72.835  0.00  0.00           H
ATOM   4452  CA  LEU X 281      67.999 -21.655  72.100  0.00  0.00           C
ATOM   4453  HA  LEU X 281      68.582 -20.947  72.672  0.00  0.00           H
ATOM   4454  CB  LEU X 281      69.006 -22.479  71.272  0.00  0.00           C
ATOM   4455  HB1 LEU X 281      68.503 -23.222  70.618  0.00  0.00           H
ATOM   4456  HB2 LEU X 281      69.512 -21.835  70.521  0.00  0.00           H
ATOM   4457  CG  LEU X 281      69.981 -23.250  72.182  0.00  0.00           C
ATOM   4458  HG  LEU X 281      69.479 -23.838  72.980  0.00  0.00           H
ATOM   4459  CD1 LEU X 281      70.762 -24.346  71.492  0.00  0.00           C
ATOM   4460 HD11 LEU X 281      71.363 -24.930  72.221  0.00  0.00           H
ATOM   4461 HD12 LEU X 281      69.986 -24.997  71.036  0.00  0.00           H
ATOM   4462 HD13 LEU X 281      71.403 -23.956  70.672  0.00  0.00           H
ATOM   4463  CD2 LEU X 281      71.000 -22.279  72.820  0.00  0.00           C
ATOM   4464 HD21 LEU X 281      71.171 -21.549  72.000  0.00  0.00           H
ATOM   4465 HD22 LEU X 281      70.625 -21.934  73.807  0.00  0.00           H
ATOM   4466 HD23 LEU X 281      72.046 -22.626  72.965  0.00  0.00           H
ATOM   4467  C   LEU X 281      67.203 -20.798  71.181  0.00  0.00           C
ATOM   4468  O   LEU X 281      67.415 -19.616  71.014  0.00  0.00           O
ATOM   4469  N   LEU X 282      66.204 -21.374  70.546  0.00  0.00           N
ATOM   4470  HN  LEU X 282      66.143 -22.350  70.742  0.00  0.00           H
ATOM   4471  CA  LEU X 282      65.153 -20.770  69.747  0.00  0.00           C
ATOM   4472  HA  LEU X 282      65.603 -20.110  69.021  0.00  0.00           H
ATOM   4473  CB  LEU X 282      64.342 -21.784  68.957  0.00  0.00           C
ATOM   4474  HB1 LEU X 282      64.008 -22.629  69.597  0.00  0.00           H
ATOM   4475  HB2 LEU X 282      63.358 -21.361  68.661  0.00  0.00           H
ATOM   4476  CG  LEU X 282      65.051 -22.544  67.744  0.00  0.00           C
ATOM   4477  HG  LEU X 282      65.636 -23.351  68.235  0.00  0.00           H
ATOM   4478  CD1 LEU X 282      64.145 -23.268  66.739  0.00  0.00           C
ATOM   4479 HD11 LEU X 282      64.668 -23.872  65.967  0.00  0.00           H
ATOM   4480 HD12 LEU X 282      63.369 -23.948  67.152  0.00  0.00           H
ATOM   4481 HD13 LEU X 282      63.554 -22.452  66.271  0.00  0.00           H
ATOM   4482  CD2 LEU X 282      66.108 -21.685  67.055  0.00  0.00           C
ATOM   4483 HD21 LEU X 282      66.997 -21.369  67.642  0.00  0.00           H
ATOM   4484 HD22 LEU X 282      66.643 -22.323  66.319  0.00  0.00           H
ATOM   4485 HD23 LEU X 282      65.573 -20.865  66.530  0.00  0.00           H
ATOM   4486  C   LEU X 282      64.285 -19.796  70.590  0.00  0.00           C
ATOM   4487  O   LEU X 282      64.036 -18.681  70.185  0.00  0.00           O
ATOM   4488  N   TRP X 283      64.006 -20.063  71.842  0.00  0.00           N
ATOM   4489  HN  TRP X 283      64.229 -20.969  72.194  0.00  0.00           H
ATOM   4490  CA  TRP X 283      63.547 -18.974  72.749  0.00  0.00           C
ATOM   4491  HA  TRP X 283      62.694 -18.462  72.328  0.00  0.00           H
ATOM   4492  CB  TRP X 283      63.020 -19.440  74.191  0.00  0.00           C
ATOM   4493  HB1 TRP X 283      63.792 -20.047  74.711  0.00  0.00           H
ATOM   4494  HB2 TRP X 283      62.863 -18.518  74.791  0.00  0.00           H
ATOM   4495  CG  TRP X 283      61.738 -20.277  74.193  0.00  0.00           C
ATOM   4496  CD1 TRP X 283      61.686 -21.657  73.972  0.00  0.00           C
ATOM   4497  HD1 TRP X 283      62.515 -22.348  74.022  0.00  0.00           H
ATOM   4498  NE1 TRP X 283      60.343 -22.011  74.024  0.00  0.00           N
ATOM   4499  HE1 TRP X 283      59.985 -22.888  73.786  0.00  0.00           H
ATOM   4500  CE2 TRP X 283      59.548 -20.862  74.084  0.00  0.00           C
ATOM   4501  CD2 TRP X 283      60.399 -19.751  74.209  0.00  0.00           C
ATOM   4502  CE3 TRP X 283      59.836 -18.432  74.308  0.00  0.00           C
ATOM   4503  HE3 TRP X 283      60.439 -17.559  74.505  0.00  0.00           H
ATOM   4504  CZ3 TRP X 283      58.425 -18.338  74.280  0.00  0.00           C
ATOM   4505  HZ3 TRP X 283      58.124 -17.304  74.367  0.00  0.00           H
ATOM   4506  CZ2 TRP X 283      58.149 -20.734  74.050  0.00  0.00           C
ATOM   4507  HZ2 TRP X 283      57.571 -21.482  73.528  0.00  0.00           H
ATOM   4508  CH2 TRP X 283      57.611 -19.470  74.180  0.00  0.00           C
ATOM   4509  HH2 TRP X 283      56.561 -19.285  74.011  0.00  0.00           H
ATOM   4510  C   TRP X 283      64.520 -17.725  72.950  0.00  0.00           C
ATOM   4511  O   TRP X 283      64.038 -16.606  72.990  0.00  0.00           O
ATOM   4512  N   ARG X 284      65.818 -17.960  72.958  0.00  0.00           N
ATOM   4513  HN  ARG X 284      66.163 -18.886  73.092  0.00  0.00           H
ATOM   4514  CA  ARG X 284      66.755 -16.835  72.979  0.00  0.00           C
ATOM   4515  HA  ARG X 284      66.558 -16.185  73.818  0.00  0.00           H
ATOM   4516  CB  ARG X 284      68.260 -17.214  73.270  0.00  0.00           C
ATOM   4517  HB1 ARG X 284      68.170 -17.610  74.304  0.00  0.00           H
ATOM   4518  HB2 ARG X 284      68.628 -18.107  72.721  0.00  0.00           H
ATOM   4519  CG  ARG X 284      69.308 -16.071  73.039  0.00  0.00           C
ATOM   4520  HG1 ARG X 284      68.993 -15.100  73.477  0.00  0.00           H
ATOM   4521  HG2 ARG X 284      70.148 -16.543  73.592  0.00  0.00           H
ATOM   4522  CD  ARG X 284      69.816 -15.738  71.615  0.00  0.00           C
ATOM   4523  HD1 ARG X 284      70.297 -16.623  71.146  0.00  0.00           H
ATOM   4524  HD2 ARG X 284      69.033 -15.296  70.963  0.00  0.00           H
ATOM   4525  NE  ARG X 284      70.896 -14.689  71.894  0.00  0.00           N
ATOM   4526  HE  ARG X 284      71.253 -14.613  72.825  0.00  0.00           H
ATOM   4527  CZ  ARG X 284      71.302 -13.803  70.960  0.00  0.00           C
ATOM   4528  NH1 ARG X 284      70.897 -13.924  69.700  0.00  0.00           N
ATOM   4529 HH11 ARG X 284      71.449 -13.388  69.062  0.00  0.00           H
ATOM   4530 HH12 ARG X 284      70.375 -14.736  69.437  0.00  0.00           H
ATOM   4531  NH2 ARG X 284      72.122 -12.848  71.353  0.00  0.00           N
ATOM   4532 HH21 ARG X 284      72.569 -12.226  70.711  0.00  0.00           H
ATOM   4533 HH22 ARG X 284      72.169 -12.854  72.352  0.00  0.00           H
ATOM   4534  C   ARG X 284      66.682 -16.030  71.684  0.00  0.00           C
ATOM   4535  O   ARG X 284      66.546 -14.806  71.717  0.00  0.00           O
ATOM   4536  N   GLU X 285      66.697 -16.729  70.467  0.00  0.00           N
ATOM   4537  HN  GLU X 285      66.691 -17.725  70.507  0.00  0.00           H
ATOM   4538  CA  GLU X 285      66.525 -16.255  69.155  0.00  0.00           C
ATOM   4539  HA  GLU X 285      67.260 -15.471  69.050  0.00  0.00           H
ATOM   4540  CB  GLU X 285      66.918 -17.325  68.078  0.00  0.00           C
ATOM   4541  HB1 GLU X 285      66.287 -18.224  68.244  0.00  0.00           H
ATOM   4542  HB2 GLU X 285      66.671 -16.952  67.061  0.00  0.00           H
ATOM   4543  CG  GLU X 285      68.392 -17.647  68.105  0.00  0.00           C
ATOM   4544  HG1 GLU X 285      68.747 -18.174  69.016  0.00  0.00           H
ATOM   4545  HG2 GLU X 285      68.662 -18.333  67.274  0.00  0.00           H
ATOM   4546  CD  GLU X 285      69.340 -16.468  68.001  0.00  0.00           C
ATOM   4547  OE1 GLU X 285      70.482 -16.608  68.598  0.00  0.00           O
ATOM   4548  OE2 GLU X 285      69.040 -15.428  67.390  0.00  0.00           O
ATOM   4549  C   GLU X 285      65.179 -15.512  68.897  0.00  0.00           C
ATOM   4550  O   GLU X 285      65.147 -14.594  68.099  0.00  0.00           O
ATOM   4551  N   PHE X 286      64.073 -15.939  69.616  0.00  0.00           N
ATOM   4552  HN  PHE X 286      64.136 -16.782  70.144  0.00  0.00           H
ATOM   4553  CA  PHE X 286      62.820 -15.255  69.592  0.00  0.00           C
ATOM   4554  HA  PHE X 286      62.587 -14.993  68.570  0.00  0.00           H
ATOM   4555  CB  PHE X 286      61.692 -16.228  70.137  0.00  0.00           C
ATOM   4556  HB1 PHE X 286      61.602 -17.087  69.439  0.00  0.00           H
ATOM   4557  HB2 PHE X 286      61.937 -16.607  71.152  0.00  0.00           H
ATOM   4558  CG  PHE X 286      60.301 -15.603  70.184  0.00  0.00           C
ATOM   4559  CD1 PHE X 286      59.706 -15.119  69.059  0.00  0.00           C
ATOM   4560  HD1 PHE X 286      60.220 -15.007  68.116  0.00  0.00           H
ATOM   4561  CE1 PHE X 286      58.313 -14.840  69.107  0.00  0.00           C
ATOM   4562  HE1 PHE X 286      57.948 -14.401  68.191  0.00  0.00           H
ATOM   4563  CZ  PHE X 286      57.696 -14.844  70.339  0.00  0.00           C
ATOM   4564  HZ  PHE X 286      56.682 -14.482  70.425  0.00  0.00           H
ATOM   4565  CD2 PHE X 286      59.615 -15.656  71.395  0.00  0.00           C
ATOM   4566  HD2 PHE X 286      60.071 -16.030  72.300  0.00  0.00           H
ATOM   4567  CE2 PHE X 286      58.275 -15.268  71.483  0.00  0.00           C
ATOM   4568  HE2 PHE X 286      57.782 -15.152  72.437  0.00  0.00           H
ATOM   4569  C   PHE X 286      62.860 -13.965  70.418  0.00  0.00           C
ATOM   4570  O   PHE X 286      62.601 -12.875  69.893  0.00  0.00           O
ATOM   4571  N   PHE X 287      63.282 -13.973  71.661  0.00  0.00           N
ATOM   4572  HN  PHE X 287      63.592 -14.859  71.998  0.00  0.00           H
ATOM   4573  CA  PHE X 287      63.434 -12.657  72.381  0.00  0.00           C
ATOM   4574  HA  PHE X 287      62.519 -12.087  72.315  0.00  0.00           H
ATOM   4575  CB  PHE X 287      63.774 -12.984  73.895  0.00  0.00           C
ATOM   4576  HB1 PHE X 287      64.639 -13.680  73.861  0.00  0.00           H
ATOM   4577  HB2 PHE X 287      63.882 -12.002  74.404  0.00  0.00           H
ATOM   4578  CG  PHE X 287      62.675 -13.802  74.534  0.00  0.00           C
ATOM   4579  CD1 PHE X 287      61.303 -13.572  74.293  0.00  0.00           C
ATOM   4580  HD1 PHE X 287      61.216 -12.603  73.825  0.00  0.00           H
ATOM   4581  CE1 PHE X 287      60.357 -14.376  74.926  0.00  0.00           C
ATOM   4582  HE1 PHE X 287      59.287 -14.267  74.822  0.00  0.00           H
ATOM   4583  CZ  PHE X 287      60.757 -15.422  75.799  0.00  0.00           C
ATOM   4584  HZ  PHE X 287      60.024 -16.088  76.229  0.00  0.00           H
ATOM   4585  CD2 PHE X 287      63.005 -14.820  75.374  0.00  0.00           C
ATOM   4586  HD2 PHE X 287      64.023 -15.049  75.652  0.00  0.00           H
ATOM   4587  CE2 PHE X 287      62.127 -15.644  75.970  0.00  0.00           C
ATOM   4588  HE2 PHE X 287      62.526 -16.397  76.633  0.00  0.00           H
ATOM   4589  C   PHE X 287      64.454 -11.715  71.720  0.00  0.00           C
ATOM   4590  O   PHE X 287      64.139 -10.542  71.492  0.00  0.00           O
ATOM   4591  N   TYR X 288      65.603 -12.181  71.190  0.00  0.00           N
ATOM   4592  HN  TYR X 288      65.828 -13.149  71.272  0.00  0.00           H
ATOM   4593  CA  TYR X 288      66.558 -11.215  70.632  0.00  0.00           C
ATOM   4594  HA  TYR X 288      66.573 -10.375  71.311  0.00  0.00           H
ATOM   4595  CB  TYR X 288      68.063 -11.677  70.653  0.00  0.00           C
ATOM   4596  HB1 TYR X 288      68.517 -11.660  71.667  0.00  0.00           H
ATOM   4597  HB2 TYR X 288      68.143 -12.685  70.191  0.00  0.00           H
ATOM   4598  CG  TYR X 288      68.927 -10.809  69.872  0.00  0.00           C
ATOM   4599  CD1 TYR X 288      69.486 -11.255  68.677  0.00  0.00           C
ATOM   4600  HD1 TYR X 288      69.088 -12.108  68.147  0.00  0.00           H
ATOM   4601  CE1 TYR X 288      70.572 -10.524  68.162  0.00  0.00           C
ATOM   4602  HE1 TYR X 288      71.076 -10.779  67.242  0.00  0.00           H
ATOM   4603  CZ  TYR X 288      71.124  -9.423  68.809  0.00  0.00           C
ATOM   4604  OH  TYR X 288      72.277  -8.810  68.490  0.00  0.00           O
ATOM   4605  HH  TYR X 288      72.212  -7.966  68.941  0.00  0.00           H
ATOM   4606  CD2 TYR X 288      69.358  -9.668  70.543  0.00  0.00           C
ATOM   4607  HD2 TYR X 288      68.919  -9.426  71.500  0.00  0.00           H
ATOM   4608  CE2 TYR X 288      70.455  -8.963  70.020  0.00  0.00           C
ATOM   4609  HE2 TYR X 288      70.950  -8.205  70.609  0.00  0.00           H
ATOM   4610  C   TYR X 288      66.041 -10.709  69.245  0.00  0.00           C
ATOM   4611  O   TYR X 288      66.312  -9.577  68.796  0.00  0.00           O
ATOM   4612  N   THR X 289      65.216 -11.454  68.478  0.00  0.00           N
ATOM   4613  HN  THR X 289      65.090 -12.429  68.646  0.00  0.00           H
ATOM   4614  CA  THR X 289      64.587 -10.774  67.238  0.00  0.00           C
ATOM   4615  HA  THR X 289      65.412 -10.248  66.780  0.00  0.00           H
ATOM   4616  CB  THR X 289      64.122 -11.676  66.103  0.00  0.00           C
ATOM   4617  HB  THR X 289      65.023 -12.293  65.901  0.00  0.00           H
ATOM   4618  OG1 THR X 289      63.853 -10.923  64.962  0.00  0.00           O
ATOM   4619  HG1 THR X 289      64.627 -10.437  64.667  0.00  0.00           H
ATOM   4620  CG2 THR X 289      62.958 -12.560  66.548  0.00  0.00           C
ATOM   4621 HG21 THR X 289      62.812 -13.353  65.784  0.00  0.00           H
ATOM   4622 HG22 THR X 289      63.173 -12.911  67.580  0.00  0.00           H
ATOM   4623 HG23 THR X 289      62.072 -11.904  66.687  0.00  0.00           H
ATOM   4624  C   THR X 289      63.490  -9.738  67.493  0.00  0.00           C
ATOM   4625  O   THR X 289      63.435  -8.683  66.842  0.00  0.00           O
ATOM   4626  N   VAL X 290      62.643 -10.017  68.510  0.00  0.00           N
ATOM   4627  HN  VAL X 290      62.664 -10.911  68.952  0.00  0.00           H
ATOM   4628  CA  VAL X 290      61.548  -9.123  68.950  0.00  0.00           C
ATOM   4629  HA  VAL X 290      61.075  -8.691  68.080  0.00  0.00           H
ATOM   4630  CB  VAL X 290      60.563  -9.778  69.853  0.00  0.00           C
ATOM   4631  HB  VAL X 290      61.230 -10.181  70.645  0.00  0.00           H
ATOM   4632  CG1 VAL X 290      59.431  -8.735  70.131  0.00  0.00           C
ATOM   4633 HG11 VAL X 290      59.928  -7.931  70.715  0.00  0.00           H
ATOM   4634 HG12 VAL X 290      59.069  -8.286  69.181  0.00  0.00           H
ATOM   4635 HG13 VAL X 290      58.630  -9.243  70.709  0.00  0.00           H
ATOM   4636  CG2 VAL X 290      59.849 -11.024  69.269  0.00  0.00           C
ATOM   4637 HG21 VAL X 290      59.056 -11.439  69.927  0.00  0.00           H
ATOM   4638 HG22 VAL X 290      59.301 -10.712  68.354  0.00  0.00           H
ATOM   4639 HG23 VAL X 290      60.459 -11.912  68.994  0.00  0.00           H
ATOM   4640  C   VAL X 290      62.170  -7.813  69.512  0.00  0.00           C
ATOM   4641  O   VAL X 290      61.722  -6.738  69.172  0.00  0.00           O
ATOM   4642  N   ALA X 291      63.228  -7.995  70.317  0.00  0.00           N
ATOM   4643  HN  ALA X 291      63.509  -8.885  70.666  0.00  0.00           H
ATOM   4644  CA  ALA X 291      63.999  -6.902  70.691  0.00  0.00           C
ATOM   4645  HA  ALA X 291      63.401  -6.087  71.069  0.00  0.00           H
ATOM   4646  CB  ALA X 291      64.905  -7.264  71.830  0.00  0.00           C
ATOM   4647  HB1 ALA X 291      64.170  -7.559  72.610  0.00  0.00           H
ATOM   4648  HB2 ALA X 291      65.620  -8.070  71.562  0.00  0.00           H
ATOM   4649  HB3 ALA X 291      65.430  -6.357  72.199  0.00  0.00           H
ATOM   4650  C   ALA X 291      64.752  -6.131  69.561  0.00  0.00           C
ATOM   4651  O   ALA X 291      64.663  -4.887  69.596  0.00  0.00           O
ATOM   4652  N   SER X 292      65.374  -6.781  68.646  0.00  0.00           N
ATOM   4653  HN  SER X 292      65.425  -7.765  68.795  0.00  0.00           H
ATOM   4654  CA  SER X 292      66.132  -6.191  67.586  0.00  0.00           C
ATOM   4655  HA  SER X 292      66.937  -5.558  67.931  0.00  0.00           H
ATOM   4656  CB  SER X 292      66.853  -7.198  66.687  0.00  0.00           C
ATOM   4657  HB1 SER X 292      66.140  -8.002  66.405  0.00  0.00           H
ATOM   4658  HB2 SER X 292      67.195  -6.727  65.740  0.00  0.00           H
ATOM   4659  OG  SER X 292      67.920  -7.820  67.333  0.00  0.00           O
ATOM   4660  HG1 SER X 292      67.539  -8.594  67.754  0.00  0.00           H
ATOM   4661  C   SER X 292      65.169  -5.296  66.722  0.00  0.00           C
ATOM   4662  O   SER X 292      65.530  -4.228  66.182  0.00  0.00           O
ATOM   4663  N   ALA X 293      63.897  -5.754  66.515  0.00  0.00           N
ATOM   4664  HN  ALA X 293      63.619  -6.678  66.766  0.00  0.00           H
ATOM   4665  CA  ALA X 293      62.928  -4.899  65.796  0.00  0.00           C
ATOM   4666  HA  ALA X 293      63.451  -4.296  65.068  0.00  0.00           H
ATOM   4667  CB  ALA X 293      61.954  -5.872  65.099  0.00  0.00           C
ATOM   4668  HB1 ALA X 293      61.256  -5.200  64.557  0.00  0.00           H
ATOM   4669  HB2 ALA X 293      62.469  -6.485  64.329  0.00  0.00           H
ATOM   4670  HB3 ALA X 293      61.420  -6.618  65.725  0.00  0.00           H
ATOM   4671  C   ALA X 293      62.209  -3.889  66.646  0.00  0.00           C
ATOM   4672  O   ALA X 293      61.468  -3.075  66.131  0.00  0.00           O
ATOM   4673  N   THR X 294      62.397  -3.887  67.978  0.00  0.00           N
ATOM   4674  HN  THR X 294      63.298  -4.229  68.236  0.00  0.00           H
ATOM   4675  CA  THR X 294      61.672  -3.093  68.904  0.00  0.00           C
ATOM   4676  HA  THR X 294      60.911  -2.621  68.300  0.00  0.00           H
ATOM   4677  CB  THR X 294      60.802  -3.870  69.897  0.00  0.00           C
ATOM   4678  HB  THR X 294      61.445  -4.295  70.698  0.00  0.00           H
ATOM   4679  OG1 THR X 294      59.898  -4.762  69.170  0.00  0.00           O
ATOM   4680  HG1 THR X 294      60.516  -5.455  68.923  0.00  0.00           H
ATOM   4681  CG2 THR X 294      59.955  -2.705  70.491  0.00  0.00           C
ATOM   4682 HG21 THR X 294      60.343  -2.246  71.425  0.00  0.00           H
ATOM   4683 HG22 THR X 294      59.747  -1.963  69.692  0.00  0.00           H
ATOM   4684 HG23 THR X 294      58.997  -3.166  70.814  0.00  0.00           H
ATOM   4685  C   THR X 294      62.523  -2.125  69.827  0.00  0.00           C
ATOM   4686  O   THR X 294      63.212  -2.648  70.760  0.00  0.00           O
ATOM   4687  N   PRO X 295      62.608  -0.775  69.526  0.00  0.00           N
ATOM   4688  CD  PRO X 295      62.056  -0.294  68.302  0.00  0.00           C
ATOM   4689  HD1 PRO X 295      60.960  -0.210  68.468  0.00  0.00           H
ATOM   4690  HD2 PRO X 295      62.404  -0.851  67.406  0.00  0.00           H
ATOM   4691  CA  PRO X 295      63.047   0.324  70.433  0.00  0.00           C
ATOM   4692  HA  PRO X 295      64.069   0.167  70.745  0.00  0.00           H
ATOM   4693  CB  PRO X 295      62.823   1.593  69.627  0.00  0.00           C
ATOM   4694  HB1 PRO X 295      63.607   2.363  69.791  0.00  0.00           H
ATOM   4695  HB2 PRO X 295      61.823   2.043  69.805  0.00  0.00           H
ATOM   4696  CG  PRO X 295      62.808   1.001  68.214  0.00  0.00           C
ATOM   4697  HG1 PRO X 295      63.867   0.834  67.923  0.00  0.00           H
ATOM   4698  HG2 PRO X 295      62.408   1.783  67.535  0.00  0.00           H
ATOM   4699  C   PRO X 295      62.240   0.325  71.757  0.00  0.00           C
ATOM   4700  O   PRO X 295      61.033   0.168  71.717  0.00  0.00           O
ATOM   4701  N   ASN X 296      62.835   0.723  72.896  0.00  0.00           N
ATOM   4702  HN  ASN X 296      63.819   0.878  72.850  0.00  0.00           H
ATOM   4703  CA  ASN X 296      62.181   0.774  74.198  0.00  0.00           C
ATOM   4704  HA  ASN X 296      62.832   1.325  74.860  0.00  0.00           H
ATOM   4705  CB  ASN X 296      60.999   1.793  74.319  0.00  0.00           C
ATOM   4706  HB1 ASN X 296      60.156   1.616  73.619  0.00  0.00           H
ATOM   4707  HB2 ASN X 296      60.768   1.793  75.406  0.00  0.00           H
ATOM   4708  CG  ASN X 296      61.515   3.211  73.998  0.00  0.00           C
ATOM   4709  OD1 ASN X 296      62.563   3.578  74.508  0.00  0.00           O
ATOM   4710  ND2 ASN X 296      60.772   4.046  73.215  0.00  0.00           N
ATOM   4711 HD21 ASN X 296      60.001   3.751  72.651  0.00  0.00           H
ATOM   4712 HD22 ASN X 296      60.942   5.018  73.376  0.00  0.00           H
ATOM   4713  C   ASN X 296      61.815  -0.572  74.849  0.00  0.00           C
ATOM   4714  O   ASN X 296      60.992  -0.634  75.720  0.00  0.00           O
ATOM   4715  N   PHE X 297      62.391  -1.727  74.423  0.00  0.00           N
ATOM   4716  HN  PHE X 297      63.146  -1.711  73.772  0.00  0.00           H
ATOM   4717  CA  PHE X 297      61.933  -3.053  74.746  0.00  0.00           C
ATOM   4718  HA  PHE X 297      60.898  -3.211  74.482  0.00  0.00           H
ATOM   4719  CB  PHE X 297      62.815  -4.146  73.960  0.00  0.00           C
ATOM   4720  HB1 PHE X 297      62.616  -3.903  72.894  0.00  0.00           H
ATOM   4721  HB2 PHE X 297      63.916  -4.021  74.040  0.00  0.00           H
ATOM   4722  CG  PHE X 297      62.495  -5.593  74.229  0.00  0.00           C
ATOM   4723  CD1 PHE X 297      61.413  -6.146  73.523  0.00  0.00           C
ATOM   4724  HD1 PHE X 297      60.933  -5.592  72.730  0.00  0.00           H
ATOM   4725  CE1 PHE X 297      61.104  -7.477  73.634  0.00  0.00           C
ATOM   4726  HE1 PHE X 297      60.229  -7.915  73.175  0.00  0.00           H
ATOM   4727  CZ  PHE X 297      61.811  -8.306  74.523  0.00  0.00           C
ATOM   4728  HZ  PHE X 297      61.517  -9.345  74.522  0.00  0.00           H
ATOM   4729  CD2 PHE X 297      63.203  -6.383  75.151  0.00  0.00           C
ATOM   4730  HD2 PHE X 297      64.074  -6.021  75.676  0.00  0.00           H
ATOM   4731  CE2 PHE X 297      62.941  -7.757  75.262  0.00  0.00           C
ATOM   4732  HE2 PHE X 297      63.469  -8.356  75.989  0.00  0.00           H
ATOM   4733  C   PHE X 297      61.934  -3.354  76.265  0.00  0.00           C
ATOM   4734  O   PHE X 297      61.147  -4.127  76.758  0.00  0.00           O
ATOM   4735  N   THR X 298      62.727  -2.620  77.056  0.00  0.00           N
ATOM   4736  HN  THR X 298      63.181  -1.861  76.595  0.00  0.00           H
ATOM   4737  CA  THR X 298      62.912  -2.869  78.468  0.00  0.00           C
ATOM   4738  HA  THR X 298      62.543  -3.842  78.757  0.00  0.00           H
ATOM   4739  CB  THR X 298      64.393  -2.769  78.913  0.00  0.00           C
ATOM   4740  HB  THR X 298      64.619  -2.680  79.997  0.00  0.00           H
ATOM   4741  OG1 THR X 298      64.919  -1.584  78.305  0.00  0.00           O
ATOM   4742  HG1 THR X 298      64.674  -0.856  78.882  0.00  0.00           H
ATOM   4743  CG2 THR X 298      65.171  -3.977  78.333  0.00  0.00           C
ATOM   4744 HG21 THR X 298      64.642  -4.900  78.655  0.00  0.00           H
ATOM   4745 HG22 THR X 298      65.177  -3.954  77.223  0.00  0.00           H
ATOM   4746 HG23 THR X 298      66.199  -3.985  78.756  0.00  0.00           H
ATOM   4747  C   THR X 298      62.124  -1.887  79.333  0.00  0.00           C
ATOM   4748  O   THR X 298      62.325  -1.770  80.526  0.00  0.00           O
ATOM   4749  N   GLN X 299      61.326  -1.108  78.651  0.00  0.00           N
ATOM   4750  HN  GLN X 299      61.244  -1.209  77.663  0.00  0.00           H
ATOM   4751  CA  GLN X 299      60.669   0.019  79.293  0.00  0.00           C
ATOM   4752  HA  GLN X 299      61.090   0.284  80.252  0.00  0.00           H
ATOM   4753  CB  GLN X 299      60.769   1.223  78.294  0.00  0.00           C
ATOM   4754  HB1 GLN X 299      60.261   1.030  77.325  0.00  0.00           H
ATOM   4755  HB2 GLN X 299      60.184   2.073  78.707  0.00  0.00           H
ATOM   4756  CG  GLN X 299      62.216   1.749  77.890  0.00  0.00           C
ATOM   4757  HG1 GLN X 299      62.666   1.037  77.165  0.00  0.00           H
ATOM   4758  HG2 GLN X 299      62.026   2.626  77.236  0.00  0.00           H
ATOM   4759  CD  GLN X 299      63.185   2.126  78.980  0.00  0.00           C
ATOM   4760  OE1 GLN X 299      64.064   1.360  79.363  0.00  0.00           O
ATOM   4761  NE2 GLN X 299      62.994   3.414  79.510  0.00  0.00           N
ATOM   4762 HE21 GLN X 299      63.519   3.717  80.306  0.00  0.00           H
ATOM   4763 HE22 GLN X 299      62.264   3.968  79.110  0.00  0.00           H
ATOM   4764  C   GLN X 299      59.231  -0.315  79.472  0.00  0.00           C
ATOM   4765  O   GLN X 299      58.481  -0.636  78.488  0.00  0.00           O
ATOM   4766  N   MET X 300      58.640  -0.363  80.776  0.00  0.00           N
ATOM   4767  HN  MET X 300      59.243  -0.071  81.514  0.00  0.00           H
ATOM   4768  CA  MET X 300      57.244  -0.679  80.978  0.00  0.00           C
ATOM   4769  HA  MET X 300      57.122  -1.720  80.714  0.00  0.00           H
ATOM   4770  CB  MET X 300      57.050  -0.590  82.509  0.00  0.00           C
ATOM   4771  HB1 MET X 300      57.799  -1.274  82.962  0.00  0.00           H
ATOM   4772  HB2 MET X 300      57.387   0.392  82.904  0.00  0.00           H
ATOM   4773  CG  MET X 300      55.621  -0.692  83.133  0.00  0.00           C
ATOM   4774  HG1 MET X 300      55.772  -0.632  84.232  0.00  0.00           H
ATOM   4775  HG2 MET X 300      55.039   0.205  82.831  0.00  0.00           H
ATOM   4776  SD  MET X 300      54.674  -2.216  82.836  0.00  0.00           S
ATOM   4777  CE  MET X 300      53.128  -1.418  82.524  0.00  0.00           C
ATOM   4778  HE1 MET X 300      52.299  -2.157  82.546  0.00  0.00           H
ATOM   4779  HE2 MET X 300      52.782  -0.665  83.263  0.00  0.00           H
ATOM   4780  HE3 MET X 300      53.121  -0.933  81.524  0.00  0.00           H
ATOM   4781  C   MET X 300      56.208   0.155  80.299  0.00  0.00           C
ATOM   4782  O   MET X 300      55.131  -0.233  79.815  0.00  0.00           O
ATOM   4783  N   ALA X 301      56.484   1.518  80.221  0.00  0.00           N
ATOM   4784  HN  ALA X 301      57.312   1.891  80.631  0.00  0.00           H
ATOM   4785  CA  ALA X 301      55.605   2.474  79.680  0.00  0.00           C
ATOM   4786  HA  ALA X 301      54.610   2.054  79.680  0.00  0.00           H
ATOM   4787  CB  ALA X 301      55.574   3.730  80.627  0.00  0.00           C
ATOM   4788  HB1 ALA X 301      54.900   3.574  81.497  0.00  0.00           H
ATOM   4789  HB2 ALA X 301      56.531   4.047  81.094  0.00  0.00           H
ATOM   4790  HB3 ALA X 301      55.194   4.619  80.078  0.00  0.00           H
ATOM   4791  C   ALA X 301      56.015   2.893  78.302  0.00  0.00           C
ATOM   4792  O   ALA X 301      55.502   3.865  77.745  0.00  0.00           O
ATOM   4793  N   GLY X 302      57.067   2.180  77.786  0.00  0.00           N
ATOM   4794  HN  GLY X 302      57.483   1.439  78.307  0.00  0.00           H
ATOM   4795  CA  GLY X 302      57.707   2.464  76.509  0.00  0.00           C
ATOM   4796  HA1 GLY X 302      58.757   2.589  76.731  0.00  0.00           H
ATOM   4797  HA2 GLY X 302      57.439   3.410  76.062  0.00  0.00           H
ATOM   4798  C   GLY X 302      57.613   1.447  75.347  0.00  0.00           C
ATOM   4799  O   GLY X 302      57.741   1.699  74.135  0.00  0.00           O
ATOM   4800  N   ASN X 303      57.573   0.170  75.769  0.00  0.00           N
ATOM   4801  HN  ASN X 303      57.573  -0.029  76.746  0.00  0.00           H
ATOM   4802  CA  ASN X 303      57.522  -0.942  74.796  0.00  0.00           C
ATOM   4803  HA  ASN X 303      58.170  -0.822  73.940  0.00  0.00           H
ATOM   4804  CB  ASN X 303      58.113  -2.241  75.353  0.00  0.00           C
ATOM   4805  HB1 ASN X 303      59.162  -2.028  75.651  0.00  0.00           H
ATOM   4806  HB2 ASN X 303      57.589  -2.456  76.308  0.00  0.00           H
ATOM   4807  CG  ASN X 303      57.899  -3.561  74.581  0.00  0.00           C
ATOM   4808  OD1 ASN X 303      57.333  -3.581  73.501  0.00  0.00           O
ATOM   4809  ND2 ASN X 303      58.403  -4.726  75.065  0.00  0.00           N
ATOM   4810 HD21 ASN X 303      58.286  -5.606  74.604  0.00  0.00           H
ATOM   4811 HD22 ASN X 303      58.834  -4.675  75.966  0.00  0.00           H
ATOM   4812  C   ASN X 303      56.066  -1.046  74.247  0.00  0.00           C
ATOM   4813  O   ASN X 303      55.121  -1.116  74.991  0.00  0.00           O
ATOM   4814  N   PRO X 304      55.758  -1.000  72.903  0.00  0.00           N
ATOM   4815  CD  PRO X 304      56.761  -0.925  71.809  0.00  0.00           C
ATOM   4816  HD1 PRO X 304      57.545  -1.701  71.937  0.00  0.00           H
ATOM   4817  HD2 PRO X 304      57.258   0.069  71.802  0.00  0.00           H
ATOM   4818  CA  PRO X 304      54.443  -1.148  72.440  0.00  0.00           C
ATOM   4819  HA  PRO X 304      53.785  -0.530  73.033  0.00  0.00           H
ATOM   4820  CB  PRO X 304      54.564  -0.715  71.001  0.00  0.00           C
ATOM   4821  HB1 PRO X 304      54.491   0.393  70.961  0.00  0.00           H
ATOM   4822  HB2 PRO X 304      53.852  -1.129  70.255  0.00  0.00           H
ATOM   4823  CG  PRO X 304      55.997  -1.096  70.566  0.00  0.00           C
ATOM   4824  HG1 PRO X 304      56.306  -0.397  69.759  0.00  0.00           H
ATOM   4825  HG2 PRO X 304      56.112  -2.145  70.219  0.00  0.00           H
ATOM   4826  C   PRO X 304      53.784  -2.530  72.511  0.00  0.00           C
ATOM   4827  O   PRO X 304      52.542  -2.517  72.425  0.00  0.00           O
ATOM   4828  N   ILE X 305      54.433  -3.644  72.855  0.00  0.00           N
ATOM   4829  HN  ILE X 305      55.419  -3.562  72.979  0.00  0.00           H
ATOM   4830  CA  ILE X 305      53.696  -4.866  73.146  0.00  0.00           C
ATOM   4831  HA  ILE X 305      52.753  -4.814  72.621  0.00  0.00           H
ATOM   4832  CB  ILE X 305      54.430  -5.988  72.538  0.00  0.00           C
ATOM   4833  HB  ILE X 305      53.835  -6.892  72.788  0.00  0.00           H
ATOM   4834  CG2 ILE X 305      54.563  -5.777  70.980  0.00  0.00           C
ATOM   4835 HG21 ILE X 305      55.239  -4.966  70.634  0.00  0.00           H
ATOM   4836 HG22 ILE X 305      54.889  -6.770  70.605  0.00  0.00           H
ATOM   4837 HG23 ILE X 305      53.586  -5.400  70.607  0.00  0.00           H
ATOM   4838  CG1 ILE X 305      55.826  -6.247  73.166  0.00  0.00           C
ATOM   4839 HG11 ILE X 305      56.558  -5.623  72.609  0.00  0.00           H
ATOM   4840 HG12 ILE X 305      55.781  -6.050  74.259  0.00  0.00           H
ATOM   4841  CD  ILE X 305      56.316  -7.758  72.942  0.00  0.00           C
ATOM   4842  HD1 ILE X 305      55.911  -8.278  73.836  0.00  0.00           H
ATOM   4843  HD2 ILE X 305      55.901  -8.303  72.066  0.00  0.00           H
ATOM   4844  HD3 ILE X 305      57.419  -7.850  73.033  0.00  0.00           H
ATOM   4845  C   ILE X 305      53.345  -4.964  74.572  0.00  0.00           C
ATOM   4846  O   ILE X 305      52.415  -5.736  74.919  0.00  0.00           O
ATOM   4847  N   CYS X 306      53.993  -4.191  75.417  0.00  0.00           N
ATOM   4848  HN  CYS X 306      54.630  -3.657  74.867  0.00  0.00           H
ATOM   4849  CA  CYS X 306      53.841  -4.201  76.906  0.00  0.00           C
ATOM   4850  HA  CYS X 306      54.000  -5.222  77.222  0.00  0.00           H
ATOM   4851  CB  CYS X 306      54.881  -3.375  77.616  0.00  0.00           C
ATOM   4852  HB1 CYS X 306      55.890  -3.609  77.212  0.00  0.00           H
ATOM   4853  HB2 CYS X 306      54.907  -2.293  77.361  0.00  0.00           H
ATOM   4854  SG  CYS X 306      54.932  -3.562  79.385  0.00  0.00           S
ATOM   4855  HG1 CYS X 306      55.274  -2.282  79.433  0.00  0.00           H
ATOM   4856  C   CYS X 306      52.388  -3.834  77.338  0.00  0.00           C
ATOM   4857  O   CYS X 306      51.927  -2.739  77.100  0.00  0.00           O
ATOM   4858  N   LEU X 307      51.648  -4.826  77.900  0.00  0.00           N
ATOM   4859  HN  LEU X 307      52.003  -5.756  77.849  0.00  0.00           H
ATOM   4860  CA  LEU X 307      50.350  -4.544  78.404  0.00  0.00           C
ATOM   4861  HA  LEU X 307      49.808  -3.956  77.678  0.00  0.00           H
ATOM   4862  CB  LEU X 307      49.559  -5.818  78.656  0.00  0.00           C
ATOM   4863  HB1 LEU X 307      50.041  -6.325  79.519  0.00  0.00           H
ATOM   4864  HB2 LEU X 307      48.483  -5.628  78.854  0.00  0.00           H
ATOM   4865  CG  LEU X 307      49.487  -6.851  77.480  0.00  0.00           C
ATOM   4866  HG  LEU X 307      50.524  -7.211  77.306  0.00  0.00           H
ATOM   4867  CD1 LEU X 307      48.550  -8.050  77.795  0.00  0.00           C
ATOM   4868 HD11 LEU X 307      48.656  -8.519  78.797  0.00  0.00           H
ATOM   4869 HD12 LEU X 307      47.522  -7.642  77.687  0.00  0.00           H
ATOM   4870 HD13 LEU X 307      48.628  -8.887  77.069  0.00  0.00           H
ATOM   4871  CD2 LEU X 307      49.152  -6.171  76.183  0.00  0.00           C
ATOM   4872 HD21 LEU X 307      49.567  -5.161  75.973  0.00  0.00           H
ATOM   4873 HD22 LEU X 307      49.369  -6.804  75.296  0.00  0.00           H
ATOM   4874 HD23 LEU X 307      48.065  -5.942  76.145  0.00  0.00           H
ATOM   4875  C   LEU X 307      50.408  -3.667  79.670  0.00  0.00           C
ATOM   4876  O   LEU X 307      51.166  -3.885  80.604  0.00  0.00           O
ATOM   4877  N   GLN X 308      49.538  -2.661  79.766  0.00  0.00           N
ATOM   4878  HN  GLN X 308      48.881  -2.477  79.038  0.00  0.00           H
ATOM   4879  CA  GLN X 308      49.629  -1.617  80.775  0.00  0.00           C
ATOM   4880  HA  GLN X 308      50.647  -1.517  81.121  0.00  0.00           H
ATOM   4881  CB  GLN X 308      49.202  -0.211  80.278  0.00  0.00           C
ATOM   4882  HB1 GLN X 308      48.157  -0.310  79.914  0.00  0.00           H
ATOM   4883  HB2 GLN X 308      49.245   0.464  81.159  0.00  0.00           H
ATOM   4884  CG  GLN X 308      50.039   0.271  79.119  0.00  0.00           C
ATOM   4885  HG1 GLN X 308      49.993  -0.452  78.276  0.00  0.00           H
ATOM   4886  HG2 GLN X 308      49.678   1.260  78.762  0.00  0.00           H
ATOM   4887  CD  GLN X 308      51.478   0.485  79.552  0.00  0.00           C
ATOM   4888  OE1 GLN X 308      51.708   1.454  80.245  0.00  0.00           O
ATOM   4889  NE2 GLN X 308      52.434  -0.454  79.243  0.00  0.00           N
ATOM   4890 HE21 GLN X 308      53.354  -0.406  79.633  0.00  0.00           H
ATOM   4891 HE22 GLN X 308      52.155  -1.284  78.761  0.00  0.00           H
ATOM   4892  C   GLN X 308      48.766  -2.019  81.990  0.00  0.00           C
ATOM   4893  O   GLN X 308      47.871  -1.242  82.449  0.00  0.00           O
ATOM   4894  N   ILE X 309      49.025  -3.206  82.592  0.00  0.00           N
ATOM   4895  HN  ILE X 309      49.804  -3.688  82.196  0.00  0.00           H
ATOM   4896  CA  ILE X 309      48.539  -3.803  83.824  0.00  0.00           C
ATOM   4897  HA  ILE X 309      47.476  -3.723  83.649  0.00  0.00           H
ATOM   4898  CB  ILE X 309      48.951  -5.239  83.996  0.00  0.00           C
ATOM   4899  HB  ILE X 309      50.059  -5.264  84.081  0.00  0.00           H
ATOM   4900  CG2 ILE X 309      48.211  -5.789  85.278  0.00  0.00           C
ATOM   4901 HG21 ILE X 309      48.676  -5.493  86.242  0.00  0.00           H
ATOM   4902 HG22 ILE X 309      47.167  -5.430  85.401  0.00  0.00           H
ATOM   4903 HG23 ILE X 309      48.146  -6.889  85.421  0.00  0.00           H
ATOM   4904  CG1 ILE X 309      48.499  -6.092  82.683  0.00  0.00           C
ATOM   4905 HG11 ILE X 309      47.394  -6.029  82.581  0.00  0.00           H
ATOM   4906 HG12 ILE X 309      48.919  -5.592  81.785  0.00  0.00           H
ATOM   4907  CD  ILE X 309      48.896  -7.549  82.558  0.00  0.00           C
ATOM   4908  HD1 ILE X 309      49.165  -7.751  81.499  0.00  0.00           H
ATOM   4909  HD2 ILE X 309      49.822  -7.848  83.093  0.00  0.00           H
ATOM   4910  HD3 ILE X 309      48.084  -8.262  82.819  0.00  0.00           H
ATOM   4911  C   ILE X 309      48.882  -2.891  85.021  0.00  0.00           C
ATOM   4912  O   ILE X 309      50.058  -2.465  85.172  0.00  0.00           O
ATOM   4913  N   CYS X 310      47.904  -2.534  85.880  0.00  0.00           N
ATOM   4914  HN  CYS X 310      46.934  -2.687  85.706  0.00  0.00           H
ATOM   4915  CA  CYS X 310      48.154  -1.725  87.036  0.00  0.00           C
ATOM   4916  HA  CYS X 310      48.892  -1.000  86.725  0.00  0.00           H
ATOM   4917  CB  CYS X 310      46.792  -1.055  87.590  0.00  0.00           C
ATOM   4918  HB1 CYS X 310      46.281  -0.622  86.704  0.00  0.00           H
ATOM   4919  HB2 CYS X 310      46.109  -1.790  88.067  0.00  0.00           H
ATOM   4920  SG  CYS X 310      47.120   0.297  88.849  0.00  0.00           S
ATOM   4921  HG1 CYS X 310      46.605  -0.318  89.903  0.00  0.00           H
ATOM   4922  C   CYS X 310      48.974  -2.393  88.109  0.00  0.00           C
ATOM   4923  O   CYS X 310      48.549  -3.359  88.750  0.00  0.00           O
ATOM   4924  N   TRPPX 311      50.186  -1.923  88.383  0.00  0.00           N
ATOM   4925  HN  TRPPX 311      50.548  -1.190  87.813  0.00  0.00           H
ATOM   4926  CA  TRPPX 311      51.258  -2.546  89.213  0.00  0.00           C
ATOM   4927  HA  TRPPX 311      50.908  -3.445  89.698  0.00  0.00           H
ATOM   4928  CB  TRPPX 311      52.607  -2.862  88.440  0.00  0.00           C
ATOM   4929  HB1 TRPPX 311      53.180  -1.996  88.046  0.00  0.00           H
ATOM   4930  HB2 TRPPX 311      53.323  -3.289  89.174  0.00  0.00           H
ATOM   4931  CG  TRPPX 311      52.455  -3.782  87.302  0.00  0.00           C
ATOM   4932  CD1 TRPPX 311      52.879  -3.668  85.937  0.00  0.00           C
ATOM   4933  HD1 TRPPX 311      53.370  -2.798  85.527  0.00  0.00           H
ATOM   4934  NE1 TRPPX 311      52.773  -4.851  85.347  0.00  0.00           N
ATOM   4935  HE1 TRPPX 311      52.736  -5.071  84.397  0.00  0.00           H
ATOM   4936  CE2 TRPPX 311      52.223  -5.772  86.171  0.00  0.00           C
ATOM   4937  CD2 TRPPX 311      52.005  -5.129  87.443  0.00  0.00           C
ATOM   4938  CE3 TRPPX 311      51.299  -5.897  88.407  0.00  0.00           C
ATOM   4939  HE3 TRPPX 311      50.987  -5.473  89.350  0.00  0.00           H
ATOM   4940  CZ3 TRPPX 311      50.839  -7.154  88.075  0.00  0.00           C
ATOM   4941  HZ3 TRPPX 311      50.403  -7.718  88.887  0.00  0.00           H
ATOM   4942  CZ2 TRPPX 311      51.885  -7.006  85.840  0.00  0.00           C
ATOM   4943  HZ2 TRPPX 311      51.957  -7.270  84.795  0.00  0.00           H
ATOM   4944  CH2 TRPPX 311      51.060  -7.757  86.752  0.00  0.00           C
ATOM   4945  HH2 TRPPX 311      50.604  -8.713  86.540  0.00  0.00           H
ATOM   4946  C   TRPPX 311      51.732  -1.602  90.369  0.00  0.00           C
ATOM   4947  O   TRPPX 311      51.883  -0.363  90.230  0.00  0.00           O
ATOM   4948  N   TYR X 312      52.123  -2.222  91.519  0.00  0.00           N
ATOM   4949  HN  TYR X 312      51.893  -3.167  91.739  0.00  0.00           H
ATOM   4950  CA  TYR X 312      52.819  -1.539  92.557  0.00  0.00           C
ATOM   4951  HA  TYR X 312      52.413  -0.538  92.568  0.00  0.00           H
ATOM   4952  CB  TYR X 312      52.538  -2.291  93.920  0.00  0.00           C
ATOM   4953  HB1 TYR X 312      53.007  -3.299  93.909  0.00  0.00           H
ATOM   4954  HB2 TYR X 312      53.154  -1.787  94.695  0.00  0.00           H
ATOM   4955  CG  TYR X 312      51.102  -2.279  94.339  0.00  0.00           C
ATOM   4956  CD1 TYR X 312      50.335  -1.132  94.374  0.00  0.00           C
ATOM   4957  HD1 TYR X 312      50.669  -0.173  94.007  0.00  0.00           H
ATOM   4958  CE1 TYR X 312      49.087  -1.242  95.010  0.00  0.00           C
ATOM   4959  HE1 TYR X 312      48.535  -0.314  95.021  0.00  0.00           H
ATOM   4960  CZ  TYR X 312      48.514  -2.431  95.461  0.00  0.00           C
ATOM   4961  OH  TYR X 312      47.208  -2.479  95.888  0.00  0.00           O
ATOM   4962  HH  TYR X 312      47.001  -3.394  96.092  0.00  0.00           H
ATOM   4963  CD2 TYR X 312      50.561  -3.455  94.843  0.00  0.00           C
ATOM   4964  HD2 TYR X 312      51.194  -4.330  94.819  0.00  0.00           H
ATOM   4965  CE2 TYR X 312      49.282  -3.599  95.342  0.00  0.00           C
ATOM   4966  HE2 TYR X 312      48.837  -4.567  95.518  0.00  0.00           H
ATOM   4967  C   TYR X 312      54.335  -1.403  92.275  0.00  0.00           C
ATOM   4968  O   TYR X 312      54.839  -2.033  91.337  0.00  0.00           O
ATOM   4969  N   LYS X 313      55.045  -0.680  93.158  0.00  0.00           N
ATOM   4970  HN  LYS X 313      54.571  -0.178  93.878  0.00  0.00           H
ATOM   4971  CA  LYS X 313      56.494  -0.642  93.196  0.00  0.00           C
ATOM   4972  HA  LYS X 313      56.920  -1.392  92.547  0.00  0.00           H
ATOM   4973  CB  LYS X 313      57.007   0.660  92.595  0.00  0.00           C
ATOM   4974  HB1 LYS X 313      58.098   0.791  92.759  0.00  0.00           H
ATOM   4975  HB2 LYS X 313      56.904   0.684  91.490  0.00  0.00           H
ATOM   4976  CG  LYS X 313      56.320   1.927  93.021  0.00  0.00           C
ATOM   4977  HG1 LYS X 313      56.408   2.694  92.222  0.00  0.00           H
ATOM   4978  HG2 LYS X 313      55.232   1.755  93.163  0.00  0.00           H
ATOM   4979  CD  LYS X 313      56.732   2.552  94.354  0.00  0.00           C
ATOM   4980  HD1 LYS X 313      56.993   1.746  95.073  0.00  0.00           H
ATOM   4981  HD2 LYS X 313      57.563   3.290  94.361  0.00  0.00           H
ATOM   4982  CE  LYS X 313      55.675   3.328  95.122  0.00  0.00           C
ATOM   4983  HE1 LYS X 313      54.738   2.841  95.468  0.00  0.00           H
ATOM   4984  HE2 LYS X 313      56.137   3.719  96.054  0.00  0.00           H
ATOM   4985  NZ  LYS X 313      55.133   4.580  94.475  0.00  0.00           N
ATOM   4986  HZ1 LYS X 313      54.271   4.893  94.966  0.00  0.00           H
ATOM   4987  HZ2 LYS X 313      55.824   5.357  94.480  0.00  0.00           H
ATOM   4988  HZ3 LYS X 313      54.865   4.458  93.478  0.00  0.00           H
ATOM   4989  C   LYS X 313      57.053  -0.929  94.609  0.00  0.00           C
ATOM   4990  O   LYS X 313      58.196  -1.310  94.734  0.00  0.00           O
ATOM   4991  N   ASP X 314      56.166  -0.676  95.634  0.00  0.00           N
ATOM   4992  HN  ASP X 314      55.241  -0.359  95.437  0.00  0.00           H
ATOM   4993  CA  ASP X 314      56.270  -1.130  97.062  0.00  0.00           C
ATOM   4994  HA  ASP X 314      55.946  -0.315  97.692  0.00  0.00           H
ATOM   4995  CB  ASP X 314      55.183  -2.157  97.391  0.00  0.00           C
ATOM   4996  HB1 ASP X 314      54.123  -1.992  97.105  0.00  0.00           H
ATOM   4997  HB2 ASP X 314      55.512  -3.118  96.940  0.00  0.00           H
ATOM   4998  CG  ASP X 314      55.126  -2.402  98.889  0.00  0.00           C
ATOM   4999  OD1 ASP X 314      55.726  -1.603  99.670  0.00  0.00           O
ATOM   5000  OD2 ASP X 314      54.420  -3.342  99.357  0.00  0.00           O
ATOM   5001  C   ASP X 314      57.714  -1.567  97.588  0.00  0.00           C
ATOM   5002  O   ASP X 314      58.086  -2.744  97.658  0.00  0.00           O
ATOM   5003  N   ALA X 315      58.532  -0.472  97.962  0.00  0.00           N
ATOM   5004  HN  ALA X 315      58.187   0.461  98.022  0.00  0.00           H
ATOM   5005  CA  ALA X 315      59.981  -0.400  98.324  0.00  0.00           C
ATOM   5006  HA  ALA X 315      60.462  -0.921  97.508  0.00  0.00           H
ATOM   5007  CB  ALA X 315      60.565   1.084  98.476  0.00  0.00           C
ATOM   5008  HB1 ALA X 315      61.666   0.962  98.559  0.00  0.00           H
ATOM   5009  HB2 ALA X 315      60.281   1.766  97.647  0.00  0.00           H
ATOM   5010  HB3 ALA X 315      60.300   1.537  99.455  0.00  0.00           H
ATOM   5011  C   ALA X 315      60.387  -1.172  99.514  0.00  0.00           C
ATOM   5012  O   ALA X 315      61.447  -1.767  99.420  0.00  0.00           O
ATOM   5013  N   GLU X 316      59.610  -1.115 100.620  0.00  0.00           N
ATOM   5014  HN  GLU X 316      58.769  -0.597 100.486  0.00  0.00           H
ATOM   5015  CA  GLU X 316      59.975  -1.873 101.818  0.00  0.00           C
ATOM   5016  HA  GLU X 316      61.036  -1.716 101.949  0.00  0.00           H
ATOM   5017  CB  GLU X 316      59.170  -1.350 103.018  0.00  0.00           C
ATOM   5018  HB1 GLU X 316      58.071  -1.436 103.151  0.00  0.00           H
ATOM   5019  HB2 GLU X 316      59.533  -1.956 103.876  0.00  0.00           H
ATOM   5020  CG  GLU X 316      59.433   0.150 103.348  0.00  0.00           C
ATOM   5021  HG1 GLU X 316      59.496   0.209 104.456  0.00  0.00           H
ATOM   5022  HG2 GLU X 316      60.459   0.279 102.942  0.00  0.00           H
ATOM   5023  CD  GLU X 316      58.417   1.031 102.658  0.00  0.00           C
ATOM   5024  OE1 GLU X 316      58.471   2.248 102.942  0.00  0.00           O
ATOM   5025  OE2 GLU X 316      57.601   0.608 101.815  0.00  0.00           O
ATOM   5026  C   GLU X 316      59.941  -3.380 101.570  0.00  0.00           C
ATOM   5027  O   GLU X 316      60.750  -4.168 102.085  0.00  0.00           O
ATOM   5028  N   ARG X 317      58.978  -3.886 100.702  0.00  0.00           N
ATOM   5029  HN  ARG X 317      58.334  -3.274 100.249  0.00  0.00           H
ATOM   5030  CA  ARG X 317      58.729  -5.205 100.336  0.00  0.00           C
ATOM   5031  HA  ARG X 317      58.937  -5.871 101.160  0.00  0.00           H
ATOM   5032  CB  ARG X 317      57.301  -5.562 100.051  0.00  0.00           C
ATOM   5033  HB1 ARG X 317      56.943  -4.980  99.175  0.00  0.00           H
ATOM   5034  HB2 ARG X 317      57.392  -6.585  99.629  0.00  0.00           H
ATOM   5035  CG  ARG X 317      56.486  -5.701 101.308  0.00  0.00           C
ATOM   5036  HG1 ARG X 317      55.596  -6.234 100.910  0.00  0.00           H
ATOM   5037  HG2 ARG X 317      57.015  -6.430 101.958  0.00  0.00           H
ATOM   5038  CD  ARG X 317      56.129  -4.410 101.959  0.00  0.00           C
ATOM   5039  HD1 ARG X 317      57.021  -4.046 102.511  0.00  0.00           H
ATOM   5040  HD2 ARG X 317      55.728  -3.629 101.279  0.00  0.00           H
ATOM   5041  NE  ARG X 317      55.154  -4.688 103.004  0.00  0.00           N
ATOM   5042  HE  ARG X 317      55.461  -4.910 103.929  0.00  0.00           H
ATOM   5043  CZ  ARG X 317      53.850  -4.566 102.875  0.00  0.00           C
ATOM   5044  NH1 ARG X 317      53.281  -4.173 101.737  0.00  0.00           N
ATOM   5045 HH11 ARG X 317      53.810  -3.866 100.946  0.00  0.00           H
ATOM   5046 HH12 ARG X 317      52.304  -4.331 101.591  0.00  0.00           H
ATOM   5047  NH2 ARG X 317      53.035  -5.091 103.820  0.00  0.00           N
ATOM   5048 HH21 ARG X 317      52.044  -4.962 103.822  0.00  0.00           H
ATOM   5049 HH22 ARG X 317      53.465  -5.456 104.646  0.00  0.00           H
ATOM   5050  C   ARG X 317      59.730  -5.646  99.300  0.00  0.00           C
ATOM   5051  O   ARG X 317      60.154  -6.792  99.333  0.00  0.00           O
ATOM   5052  N   LEU X 318      60.099  -4.802  98.350  0.00  0.00           N
ATOM   5053  HN  LEU X 318      59.520  -4.016  98.146  0.00  0.00           H
ATOM   5054  CA  LEU X 318      61.235  -5.049  97.486  0.00  0.00           C
ATOM   5055  HA  LEU X 318      61.208  -6.020  97.015  0.00  0.00           H
ATOM   5056  CB  LEU X 318      61.254  -3.978  96.425  0.00  0.00           C
ATOM   5057  HB1 LEU X 318      60.213  -3.735  96.123  0.00  0.00           H
ATOM   5058  HB2 LEU X 318      61.572  -3.051  96.948  0.00  0.00           H
ATOM   5059  CG  LEU X 318      62.160  -4.210  95.158  0.00  0.00           C
ATOM   5060  HG  LEU X 318      63.162  -4.494  95.545  0.00  0.00           H
ATOM   5061  CD1 LEU X 318      61.600  -5.313  94.358  0.00  0.00           C
ATOM   5062 HD11 LEU X 318      62.114  -5.435  93.380  0.00  0.00           H
[truncated: 7,541,029 more chars]
