# Supplementary material for: Protein and Solvent Reorganization Drives Radical Pair Stability in Avian Cryptochrome 4a
Source: J Am Chem Soc. 2025 Nov 14;147(47):43934–45. doi: 10.1021/jacs.5c15726 (PMC12673606; doi:10.1021/jacs.5c15726)
Supplement: Supplementary file 2 [file ja5c15726_si_002.zip › Cry4a_data/MD_simulations/rpc/input.pdb]

CRYST1    0.000    0.000    0.000   0.00   0.00   0.00 P 1           1
ATOM      1    N LEU P   8      87.527  -2.015  65.458  1.00  0.00      PROT N
ATOM      2  HT1 LEU P   8      86.583  -1.853  65.052  1.00  0.00      PROT H
ATOM      3  HT2 LEU P   8      87.715  -3.023  65.284  1.00  0.00      PROT H
ATOM      4  HT3 LEU P   8      88.219  -1.508  64.869  1.00  0.00      PROT H
ATOM      5   CA LEU P   8      87.547  -1.613  66.919  1.00  0.00      PROT C
ATOM      6   HA LEU P   8      88.577  -1.640  67.241  1.00  0.00      PROT H
ATOM      7   CB LEU P   8      86.968  -0.186  67.204  1.00  0.00      PROT C
ATOM      8  HB1 LEU P   8      85.970  -0.111  66.723  1.00  0.00      PROT H
ATOM      9  HB2 LEU P   8      86.875  -0.039  68.302  1.00  0.00      PROT H
ATOM     10   CG LEU P   8      87.825   0.963  66.608  1.00  0.00      PROT C
ATOM     11   HG LEU P   8      87.641   0.902  65.514  1.00  0.00      PROT H
ATOM     12  CD1 LEU P   8      87.264   2.238  67.364  1.00  0.00      PROT C
ATOM     13 HD11 LEU P   8      87.523   2.125  68.438  1.00  0.00      PROT H
ATOM     14 HD12 LEU P   8      87.827   3.183  67.212  1.00  0.00      PROT H
ATOM     15 HD13 LEU P   8      86.196   2.326  67.070  1.00  0.00      PROT H
ATOM     16  CD2 LEU P   8      89.304   0.977  66.880  1.00  0.00      PROT C
ATOM     17 HD21 LEU P   8      89.410   1.184  67.967  1.00  0.00      PROT H
ATOM     18 HD22 LEU P   8      89.861   0.092  66.507  1.00  0.00      PROT H
ATOM     19 HD23 LEU P   8      89.826   1.842  66.417  1.00  0.00      PROT H
ATOM     20    C LEU P   8      86.753  -2.650  67.728  1.00  0.00      PROT C
ATOM     21    O LEU P   8      85.702  -3.142  67.263  1.00  0.00      PROT O
ATOM     22    N PHE P   9      87.279  -3.118  68.855  1.00  0.00      PROT N
ATOM     23   HN PHE P   9      88.092  -2.769  69.316  1.00  0.00      PROT H
ATOM     24   CA PHE P   9      86.568  -4.026  69.700  1.00  0.00      PROT C
ATOM     25   HA PHE P   9      85.903  -4.571  69.046  1.00  0.00      PROT H
ATOM     26   CB PHE P   9      87.376  -5.075  70.461  1.00  0.00      PROT C
ATOM     27  HB1 PHE P   9      88.243  -4.662  71.019  1.00  0.00      PROT H
ATOM     28  HB2 PHE P   9      86.665  -5.593  71.140  1.00  0.00      PROT H
ATOM     29   CG PHE P   9      87.977  -6.085  69.582  1.00  0.00      PROT C
ATOM     30  CD1 PHE P   9      89.351  -6.137  69.300  1.00  0.00      PROT C
ATOM     31  HD1 PHE P   9      89.912  -5.253  69.565  1.00  0.00      PROT H
ATOM     32  CE1 PHE P   9      89.933  -7.219  68.629  1.00  0.00      PROT C
ATOM     33  HE1 PHE P   9      90.985  -7.230  68.385  1.00  0.00      PROT H
ATOM     34   CZ PHE P   9      89.097  -8.325  68.185  1.00  0.00      PROT C
ATOM     35   HZ PHE P   9      89.535  -9.217  67.764  1.00  0.00      PROT H
ATOM     36  CD2 PHE P   9      87.147  -7.243  69.233  1.00  0.00      PROT C
ATOM     37  HD2 PHE P   9      86.169  -7.331  69.684  1.00  0.00      PROT H
ATOM     38  CE2 PHE P   9      87.767  -8.362  68.603  1.00  0.00      PROT C
ATOM     39  HE2 PHE P   9      87.138  -9.233  68.496  1.00  0.00      PROT H
ATOM     40    C PHE P   9      85.745  -3.249  70.651  1.00  0.00      PROT C
ATOM     41    O PHE P   9      86.082  -2.160  71.087  1.00  0.00      PROT O
ATOM     42    N ARG P  10      84.533  -3.717  71.011  1.00  0.00      PROT N
ATOM     43   HN ARG P  10      84.438  -4.647  70.664  1.00  0.00      PROT H
ATOM     44   CA ARG P  10      83.671  -2.957  71.928  1.00  0.00      PROT C
ATOM     45   HA ARG P  10      84.314  -2.614  72.725  1.00  0.00      PROT H
ATOM     46   CB ARG P  10      83.000  -1.672  71.227  1.00  0.00      PROT C
ATOM     47  HB1 ARG P  10      82.702  -0.943  72.011  1.00  0.00      PROT H
ATOM     48  HB2 ARG P  10      83.832  -1.165  70.694  1.00  0.00      PROT H
ATOM     49   CG ARG P  10      81.985  -2.013  70.118  1.00  0.00      PROT C
ATOM     50  HG1 ARG P  10      82.445  -2.729  69.404  1.00  0.00      PROT H
ATOM     51  HG2 ARG P  10      81.142  -2.608  70.530  1.00  0.00      PROT H
ATOM     52   CD ARG P  10      81.465  -0.836  69.207  1.00  0.00      PROT C
ATOM     53  HD1 ARG P  10      81.003  -0.060  69.854  1.00  0.00      PROT H
ATOM     54  HD2 ARG P  10      82.332  -0.361  68.700  1.00  0.00      PROT H
ATOM     55   NE ARG P  10      80.457  -1.380  68.167  1.00  0.00      PROT N
ATOM     56   HE ARG P  10      80.593  -2.331  67.888  1.00  0.00      PROT H
ATOM     57   CZ ARG P  10      79.209  -0.955  68.103  1.00  0.00      PROT C
ATOM     58  NH1 ARG P  10      79.057   0.348  68.236  1.00  0.00      PROT N
ATOM     59 HH11 ARG P  10      78.187   0.716  67.907  1.00  0.00      PROT H
ATOM     60 HH12 ARG P  10      79.860   0.884  67.975  1.00  0.00      PROT H
ATOM     61  NH2 ARG P  10      78.218  -1.740  67.862  1.00  0.00      PROT N
ATOM     62 HH21 ARG P  10      77.345  -1.333  67.594  1.00  0.00      PROT H
ATOM     63 HH22 ARG P  10      78.403  -2.705  67.677  1.00  0.00      PROT H
ATOM     64    C ARG P  10      82.536  -3.708  72.678  1.00  0.00      PROT C
ATOM     65    O ARG P  10      82.043  -3.379  73.771  1.00  0.00      PROT O
ATOM     66    N LYS P  11      82.060  -4.882  72.130  1.00  0.00      PROT N
ATOM     67   HN LYS P  11      82.456  -5.233  71.285  1.00  0.00      PROT H
ATOM     68   CA LYS P  11      81.156  -5.866  72.825  1.00  0.00      PROT C
ATOM     69   HA LYS P  11      81.053  -5.698  73.887  1.00  0.00      PROT H
ATOM     70   CB LYS P  11      79.749  -5.995  72.220  1.00  0.00      PROT C
ATOM     71  HB1 LYS P  11      79.373  -4.953  72.307  1.00  0.00      PROT H
ATOM     72  HB2 LYS P  11      79.903  -6.281  71.158  1.00  0.00      PROT H
ATOM     73   CG LYS P  11      78.785  -6.916  72.913  1.00  0.00      PROT C
ATOM     74  HG1 LYS P  11      79.252  -7.916  73.040  1.00  0.00      PROT H
ATOM     75  HG2 LYS P  11      78.642  -6.403  73.888  1.00  0.00      PROT H
ATOM     76   CD LYS P  11      77.486  -6.970  72.132  1.00  0.00      PROT C
ATOM     77  HD1 LYS P  11      77.150  -5.919  72.002  1.00  0.00      PROT H
ATOM     78  HD2 LYS P  11      77.653  -7.466  71.151  1.00  0.00      PROT H
ATOM     79   CE LYS P  11      76.469  -7.858  72.810  1.00  0.00      PROT C
ATOM     80  HE1 LYS P  11      76.585  -8.908  72.467  1.00  0.00      PROT H
ATOM     81  HE2 LYS P  11      76.558  -7.852  73.917  1.00  0.00      PROT H
ATOM     82   NZ LYS P  11      75.132  -7.435  72.523  1.00  0.00      PROT N
ATOM     83  HZ1 LYS P  11      74.861  -6.532  72.963  1.00  0.00      PROT H
ATOM     84  HZ2 LYS P  11      74.972  -7.415  71.496  1.00  0.00      PROT H
ATOM     85  HZ3 LYS P  11      74.406  -8.094  72.871  1.00  0.00      PROT H
ATOM     86    C LYS P  11      81.886  -7.198  72.798  1.00  0.00      PROT C
ATOM     87    O LYS P  11      82.641  -7.476  73.680  1.00  0.00      PROT O
ATOM     88    N GLU P  12      81.718  -7.949  71.721  1.00  0.00      PROT N
ATOM     89   HN GLU P  12      81.307  -7.578  70.892  1.00  0.00      PROT H
ATOM     90   CA GLU P  12      82.270  -9.245  71.567  1.00  0.00      PROT C
ATOM     91   HA GLU P  12      82.001  -9.815  72.444  1.00  0.00      PROT H
ATOM     92   CB GLU P  12      81.777  -9.978  70.335  1.00  0.00      PROT C
ATOM     93  HB1 GLU P  12      82.292 -10.962  70.378  1.00  0.00      PROT H
ATOM     94  HB2 GLU P  12      80.669 -10.041  70.282  1.00  0.00      PROT H
ATOM     95   CG GLU P  12      82.256  -9.456  68.919  1.00  0.00      PROT C
ATOM     96  HG1 GLU P  12      83.359  -9.579  68.880  1.00  0.00      PROT H
ATOM     97  HG2 GLU P  12      81.793 -10.168  68.203  1.00  0.00      PROT H
ATOM     98   CD GLU P  12      81.795  -8.050  68.594  1.00  0.00      PROT C
ATOM     99  OE1 GLU P  12      82.700  -7.334  67.985  1.00  0.00      PROT O
ATOM    100  OE2 GLU P  12      80.703  -7.585  68.980  1.00  0.00      PROT O
ATOM    101    C GLU P  12      83.785  -9.359  71.578  1.00  0.00      PROT C
ATOM    102    O GLU P  12      84.570  -8.518  71.140  1.00  0.00      PROT O
ATOM    103    N LEU P  13      84.195 -10.507  72.103  1.00  0.00      PROT N
ATOM    104   HN LEU P  13      83.583 -11.214  72.449  1.00  0.00      PROT H
ATOM    105   CA LEU P  13      85.595 -10.772  72.348  1.00  0.00      PROT C
ATOM    106   HA LEU P  13      86.231  -9.950  72.055  1.00  0.00      PROT H
ATOM    107   CB LEU P  13      85.924 -10.977  73.848  1.00  0.00      PROT C
ATOM    108  HB1 LEU P  13      85.591 -11.959  74.245  1.00  0.00      PROT H
ATOM    109  HB2 LEU P  13      87.033 -11.044  73.837  1.00  0.00      PROT H
ATOM    110   CG LEU P  13      85.509  -9.851  74.816  1.00  0.00      PROT C
ATOM    111   HG LEU P  13      85.133  -9.015  74.188  1.00  0.00      PROT H
ATOM    112  CD1 LEU P  13      84.279 -10.197  75.658  1.00  0.00      PROT C
ATOM    113 HD11 LEU P  13      84.341 -11.217  76.095  1.00  0.00      PROT H
ATOM    114 HD12 LEU P  13      84.098  -9.416  76.427  1.00  0.00      PROT H
ATOM    115 HD13 LEU P  13      83.380 -10.358  75.025  1.00  0.00      PROT H
ATOM    116  CD2 LEU P  13      86.616  -9.257  75.631  1.00  0.00      PROT C
ATOM    117 HD21 LEU P  13      87.105 -10.000  76.297  1.00  0.00      PROT H
ATOM    118 HD22 LEU P  13      87.370  -8.786  74.965  1.00  0.00      PROT H
ATOM    119 HD23 LEU P  13      86.267  -8.386  76.227  1.00  0.00      PROT H
ATOM    120    C LEU P  13      86.012 -12.026  71.632  1.00  0.00      PROT C
ATOM    121    O LEU P  13      87.102 -12.522  71.569  1.00  0.00      PROT O
ATOM    122    N ARG P  14      85.004 -12.702  70.993  1.00  0.00      PROT N
ATOM    123   HN ARG P  14      84.034 -12.482  71.054  1.00  0.00      PROT H
ATOM    124   CA ARG P  14      85.298 -13.892  70.241  1.00  0.00      PROT C
ATOM    125   HA ARG P  14      85.790 -14.580  70.913  1.00  0.00      PROT H
ATOM    126   CB ARG P  14      84.046 -14.573  69.818  1.00  0.00      PROT C
ATOM    127  HB1 ARG P  14      84.338 -15.592  69.485  1.00  0.00      PROT H
ATOM    128  HB2 ARG P  14      83.402 -14.827  70.686  1.00  0.00      PROT H
ATOM    129   CG ARG P  14      83.085 -13.821  68.854  1.00  0.00      PROT C
ATOM    130  HG1 ARG P  14      82.901 -12.829  69.320  1.00  0.00      PROT H
ATOM    131  HG2 ARG P  14      83.626 -13.725  67.888  1.00  0.00      PROT H
ATOM    132   CD ARG P  14      81.742 -14.534  68.584  1.00  0.00      PROT C
ATOM    133  HD1 ARG P  14      81.851 -15.432  67.940  1.00  0.00      PROT H
ATOM    134  HD2 ARG P  14      81.294 -14.871  69.543  1.00  0.00      PROT H
ATOM    135   NE ARG P  14      80.870 -13.556  67.817  1.00  0.00      PROT N
ATOM    136   HE ARG P  14      81.188 -13.247  66.921  1.00  0.00      PROT H
ATOM    137   CZ ARG P  14      79.953 -12.828  68.380  1.00  0.00      PROT C
ATOM    138  NH1 ARG P  14      79.454 -13.073  69.576  1.00  0.00      PROT N
ATOM    139 HH11 ARG P  14      79.446 -14.044  69.814  1.00  0.00      PROT H
ATOM    140 HH12 ARG P  14      78.630 -12.554  69.806  1.00  0.00      PROT H
ATOM    141  NH2 ARG P  14      79.507 -11.754  67.774  1.00  0.00      PROT N
ATOM    142 HH21 ARG P  14      78.929 -11.118  68.285  1.00  0.00      PROT H
ATOM    143 HH22 ARG P  14      80.101 -11.353  67.077  1.00  0.00      PROT H
ATOM    144    C ARG P  14      86.266 -13.685  69.059  1.00  0.00      PROT C
ATOM    145    O ARG P  14      86.166 -12.764  68.314  1.00  0.00      PROT O
ATOM    146    N LEU P  15      87.269 -14.550  68.970  1.00  0.00      PROT N
ATOM    147   HN LEU P  15      87.553 -15.149  69.715  1.00  0.00      PROT H
ATOM    148   CA LEU P  15      88.071 -14.686  67.752  1.00  0.00      PROT C
ATOM    149   HA LEU P  15      87.856 -13.787  67.193  1.00  0.00      PROT H
ATOM    150   CB LEU P  15      89.477 -15.044  68.067  1.00  0.00      PROT C
ATOM    151  HB1 LEU P  15      89.438 -15.968  68.683  1.00  0.00      PROT H
ATOM    152  HB2 LEU P  15      89.979 -15.231  67.093  1.00  0.00      PROT H
ATOM    153   CG LEU P  15      90.259 -14.033  68.965  1.00  0.00      PROT C
ATOM    154   HG LEU P  15      89.595 -13.893  69.844  1.00  0.00      PROT H
ATOM    155  CD1 LEU P  15      91.710 -14.567  69.453  1.00  0.00      PROT C
ATOM    156 HD11 LEU P  15      92.237 -13.976  70.232  1.00  0.00      PROT H
ATOM    157 HD12 LEU P  15      91.601 -15.600  69.848  1.00  0.00      PROT H
ATOM    158 HD13 LEU P  15      92.310 -14.637  68.521  1.00  0.00      PROT H
ATOM    159  CD2 LEU P  15      90.444 -12.725  68.212  1.00  0.00      PROT C
ATOM    160 HD21 LEU P  15      89.467 -12.265  67.948  1.00  0.00      PROT H
ATOM    161 HD22 LEU P  15      90.889 -11.916  68.830  1.00  0.00      PROT H
ATOM    162 HD23 LEU P  15      91.065 -12.893  67.306  1.00  0.00      PROT H
ATOM    163    C LEU P  15      87.486 -15.714  66.771  1.00  0.00      PROT C
ATOM    164    O LEU P  15      87.778 -15.676  65.621  1.00  0.00      PROT O
ATOM    165    N HSD P  16      86.503 -16.534  67.241  1.00  0.00      PROT N
ATOM    166   HN HSD P  16      86.169 -16.571  68.180  1.00  0.00      PROT H
ATOM    167   CA HSD P  16      85.874 -17.411  66.223  1.00  0.00      PROT C
ATOM    168   HA HSD P  16      86.347 -17.473  65.254  1.00  0.00      PROT H
ATOM    169   CB HSD P  16      85.741 -18.871  66.835  1.00  0.00      PROT C
ATOM    170  HB1 HSD P  16      85.080 -18.950  67.724  1.00  0.00      PROT H
ATOM    171  HB2 HSD P  16      85.268 -19.472  66.029  1.00  0.00      PROT H
ATOM    172  ND1 HSD P  16      87.656 -19.197  68.437  1.00  0.00      PROT N
ATOM    173  HD1 HSD P  16      87.420 -18.383  68.967  1.00  0.00      PROT H
ATOM    174   CG HSD P  16      87.004 -19.446  67.264  1.00  0.00      PROT C
ATOM    175  CE1 HSD P  16      88.613 -20.072  68.566  1.00  0.00      PROT C
ATOM    176  HE1 HSD P  16      89.221 -20.223  69.459  1.00  0.00      PROT H
ATOM    177  NE2 HSD P  16      88.707 -20.860  67.511  1.00  0.00      PROT N
ATOM    178  CD2 HSD P  16      87.658 -20.518  66.653  1.00  0.00      PROT C
ATOM    179  HD2 HSD P  16      87.359 -21.141  65.819  1.00  0.00      PROT H
ATOM    180    C HSD P  16      84.536 -16.921  65.919  1.00  0.00      PROT C
ATOM    181    O HSD P  16      83.866 -16.350  66.788  1.00  0.00      PROT O
ATOM    182    N ASP P  17      84.146 -16.953  64.647  1.00  0.00      PROT N
ATOM    183   HN ASP P  17      84.750 -17.328  63.948  1.00  0.00      PROT H
ATOM    184   CA ASP P  17      82.912 -16.379  64.217  1.00  0.00      PROT C
ATOM    185   HA ASP P  17      82.977 -16.512  63.147  1.00  0.00      PROT H
ATOM    186   CB ASP P  17      81.640 -17.208  64.730  1.00  0.00      PROT C
ATOM    187  HB1 ASP P  17      81.799 -18.274  64.461  1.00  0.00      PROT H
ATOM    188  HB2 ASP P  17      81.531 -17.083  65.828  1.00  0.00      PROT H
ATOM    189   CG ASP P  17      80.469 -16.747  63.891  1.00  0.00      PROT C
ATOM    190  OD1 ASP P  17      79.344 -16.634  64.472  1.00  0.00      PROT O
ATOM    191  OD2 ASP P  17      80.629 -16.466  62.676  1.00  0.00      PROT O
ATOM    192    C ASP P  17      82.858 -14.799  64.458  1.00  0.00      PROT C
ATOM    193    O ASP P  17      81.908 -14.212  65.062  1.00  0.00      PROT O
ATOM    194    N ASN P  18      83.888 -14.082  64.015  1.00  0.00      PROT N
ATOM    195   HN ASN P  18      84.635 -14.635  63.653  1.00  0.00      PROT H
ATOM    196   CA ASN P  18      84.044 -12.635  63.989  1.00  0.00      PROT C
ATOM    197   HA ASN P  18      83.064 -12.244  64.219  1.00  0.00      PROT H
ATOM    198   CB ASN P  18      85.084 -12.245  65.073  1.00  0.00      PROT C
ATOM    199  HB1 ASN P  18      84.948 -12.820  66.014  1.00  0.00      PROT H
ATOM    200  HB2 ASN P  18      86.165 -12.360  64.848  1.00  0.00      PROT H
ATOM    201   CG ASN P  18      84.822 -10.798  65.462  1.00  0.00      PROT C
ATOM    202  OD1 ASN P  18      84.159 -10.102  64.697  1.00  0.00      PROT O
ATOM    203  ND2 ASN P  18      85.172 -10.409  66.688  1.00  0.00      PROT N
ATOM    204 HD21 ASN P  18      85.101  -9.418  66.796  1.00  0.00      PROT H
ATOM    205 HD22 ASN P  18      85.592 -11.040  67.341  1.00  0.00      PROT H
ATOM    206    C ASN P  18      84.380 -12.195  62.546  1.00  0.00      PROT C
ATOM    207    O ASN P  18      85.538 -12.211  62.125  1.00  0.00      PROT O
ATOM    208    N PRO P  19      83.295 -11.756  61.807  1.00  0.00      PROT N
ATOM    209   CD PRO P  19      81.880 -11.920  62.268  1.00  0.00      PROT C
ATOM    210  HD1 PRO P  19      81.682 -11.277  63.152  1.00  0.00      PROT H
ATOM    211  HD2 PRO P  19      81.700 -12.985  62.526  1.00  0.00      PROT H
ATOM    212   CA PRO P  19      83.360 -11.354  60.433  1.00  0.00      PROT C
ATOM    213   HA PRO P  19      83.894 -12.049  59.801  1.00  0.00      PROT H
ATOM    214   CB PRO P  19      81.914 -11.342  59.927  1.00  0.00      PROT C
ATOM    215  HB1 PRO P  19      81.715 -12.279  59.363  1.00  0.00      PROT H
ATOM    216  HB2 PRO P  19      81.650 -10.431  59.349  1.00  0.00      PROT H
ATOM    217   CG PRO P  19      81.030 -11.335  61.169  1.00  0.00      PROT C
ATOM    218  HG1 PRO P  19      80.102 -11.863  60.862  1.00  0.00      PROT H
ATOM    219  HG2 PRO P  19      80.727 -10.310  61.471  1.00  0.00      PROT H
ATOM    220    C PRO P  19      84.010 -10.008  60.359  1.00  0.00      PROT C
ATOM    221    O PRO P  19      84.710  -9.746  59.406  1.00  0.00      PROT O
ATOM    222    N VAL P  20      83.775  -9.164  61.445  1.00  0.00      PROT N
ATOM    223   HN VAL P  20      83.346  -9.483  62.286  1.00  0.00      PROT H
ATOM    224   CA VAL P  20      84.190  -7.820  61.461  1.00  0.00      PROT C
ATOM    225   HA VAL P  20      83.969  -7.513  60.449  1.00  0.00      PROT H
ATOM    226   CB VAL P  20      83.568  -7.096  62.648  1.00  0.00      PROT C
ATOM    227   HB VAL P  20      83.931  -7.657  63.535  1.00  0.00      PROT H
ATOM    228  CG1 VAL P  20      83.965  -5.600  62.761  1.00  0.00      PROT C
ATOM    229 HG11 VAL P  20      84.930  -5.469  63.296  1.00  0.00      PROT H
ATOM    230 HG12 VAL P  20      83.954  -4.934  61.871  1.00  0.00      PROT H
ATOM    231 HG13 VAL P  20      83.217  -5.181  63.467  1.00  0.00      PROT H
ATOM    232  CG2 VAL P  20      81.978  -7.203  62.530  1.00  0.00      PROT C
ATOM    233 HG21 VAL P  20      81.535  -6.792  63.462  1.00  0.00      PROT H
ATOM    234 HG22 VAL P  20      81.606  -6.771  61.576  1.00  0.00      PROT H
ATOM    235 HG23 VAL P  20      81.623  -8.253  62.606  1.00  0.00      PROT H
ATOM    236    C VAL P  20      85.669  -7.705  61.551  1.00  0.00      PROT C
ATOM    237    O VAL P  20      86.385  -6.968  60.839  1.00  0.00      PROT O
ATOM    238    N LEU P  21      86.239  -8.536  62.383  1.00  0.00      PROT N
ATOM    239   HN LEU P  21      85.574  -8.967  62.987  1.00  0.00      PROT H
ATOM    240   CA LEU P  21      87.598  -8.696  62.704  1.00  0.00      PROT C
ATOM    241   HA LEU P  21      88.014  -7.769  63.071  1.00  0.00      PROT H
ATOM    242   CB LEU P  21      87.868  -9.815  63.737  1.00  0.00      PROT C
ATOM    243  HB1 LEU P  21      87.299  -9.483  64.631  1.00  0.00      PROT H
ATOM    244  HB2 LEU P  21      87.435 -10.768  63.367  1.00  0.00      PROT H
ATOM    245   CG LEU P  21      89.316  -9.989  64.227  1.00  0.00      PROT C
ATOM    246   HG LEU P  21      89.851 -10.605  63.474  1.00  0.00      PROT H
ATOM    247  CD1 LEU P  21      89.957  -8.639  64.541  1.00  0.00      PROT C
ATOM    248 HD11 LEU P  21      90.113  -8.011  63.638  1.00  0.00      PROT H
ATOM    249 HD12 LEU P  21      89.286  -8.108  65.250  1.00  0.00      PROT H
ATOM    250 HD13 LEU P  21      90.988  -8.737  64.943  1.00  0.00      PROT H
ATOM    251  CD2 LEU P  21      89.212 -10.815  65.515  1.00  0.00      PROT C
ATOM    252 HD21 LEU P  21      88.392 -10.499  66.195  1.00  0.00      PROT H
ATOM    253 HD22 LEU P  21      88.991 -11.879  65.282  1.00  0.00      PROT H
ATOM    254 HD23 LEU P  21      90.171 -10.665  66.055  1.00  0.00      PROT H
ATOM    255    C LEU P  21      88.405  -9.107  61.452  1.00  0.00      PROT C
ATOM    256    O LEU P  21      89.519  -8.562  61.221  1.00  0.00      PROT O
ATOM    257    N LEU P  22      87.843 -10.028  60.666  1.00  0.00      PROT N
ATOM    258   HN LEU P  22      86.968 -10.380  60.991  1.00  0.00      PROT H
ATOM    259   CA LEU P  22      88.362 -10.439  59.358  1.00  0.00      PROT C
ATOM    260   HA LEU P  22      89.406 -10.677  59.498  1.00  0.00      PROT H
ATOM    261   CB LEU P  22      87.582 -11.654  58.888  1.00  0.00      PROT C
ATOM    262  HB1 LEU P  22      86.513 -11.431  59.089  1.00  0.00      PROT H
ATOM    263  HB2 LEU P  22      87.819 -11.828  57.816  1.00  0.00      PROT H
ATOM    264   CG LEU P  22      88.013 -12.969  59.539  1.00  0.00      PROT C
ATOM    265   HG LEU P  22      88.107 -12.889  60.643  1.00  0.00      PROT H
ATOM    266  CD1 LEU P  22      86.770 -13.989  59.308  1.00  0.00      PROT C
ATOM    267 HD11 LEU P  22      87.129 -15.028  59.471  1.00  0.00      PROT H
ATOM    268 HD12 LEU P  22      86.037 -13.804  60.122  1.00  0.00      PROT H
ATOM    269 HD13 LEU P  22      86.366 -13.966  58.274  1.00  0.00      PROT H
ATOM    270  CD2 LEU P  22      89.228 -13.581  58.853  1.00  0.00      PROT C
ATOM    271 HD21 LEU P  22      89.417 -14.602  59.247  1.00  0.00      PROT H
ATOM    272 HD22 LEU P  22      88.926 -13.734  57.794  1.00  0.00      PROT H
ATOM    273 HD23 LEU P  22      90.173 -13.023  59.025  1.00  0.00      PROT H
ATOM    274    C LEU P  22      88.326  -9.353  58.229  1.00  0.00      PROT C
ATOM    275    O LEU P  22      89.240  -9.195  57.420  1.00  0.00      PROT O
ATOM    276    N ALA P  23      87.257  -8.608  58.105  1.00  0.00      PROT N
ATOM    277   HN ALA P  23      86.458  -8.766  58.679  1.00  0.00      PROT H
ATOM    278   CA ALA P  23      87.215  -7.448  57.199  1.00  0.00      PROT C
ATOM    279   HA ALA P  23      87.516  -7.749  56.206  1.00  0.00      PROT H
ATOM    280   CB ALA P  23      85.820  -6.919  57.107  1.00  0.00      PROT C
ATOM    281  HB1 ALA P  23      85.069  -7.662  56.765  1.00  0.00      PROT H
ATOM    282  HB2 ALA P  23      85.532  -6.645  58.144  1.00  0.00      PROT H
ATOM    283  HB3 ALA P  23      85.826  -6.003  56.477  1.00  0.00      PROT H
ATOM    284    C ALA P  23      88.309  -6.410  57.660  1.00  0.00      PROT C
ATOM    285    O ALA P  23      89.110  -5.977  56.813  1.00  0.00      PROT O
ATOM    286    N ALA P  24      88.432  -6.095  58.965  1.00  0.00      PROT N
ATOM    287   HN ALA P  24      87.834  -6.506  59.649  1.00  0.00      PROT H
ATOM    288   CA ALA P  24      89.351  -5.128  59.438  1.00  0.00      PROT C
ATOM    289   HA ALA P  24      89.176  -4.250  58.833  1.00  0.00      PROT H
ATOM    290   CB ALA P  24      89.075  -4.936  60.932  1.00  0.00      PROT C
ATOM    291  HB1 ALA P  24      89.500  -5.816  61.462  1.00  0.00      PROT H
ATOM    292  HB2 ALA P  24      89.499  -3.916  61.047  1.00  0.00      PROT H
ATOM    293  HB3 ALA P  24      87.978  -4.911  61.109  1.00  0.00      PROT H
ATOM    294    C ALA P  24      90.793  -5.562  59.185  1.00  0.00      PROT C
ATOM    295    O ALA P  24      91.710  -4.777  58.997  1.00  0.00      PROT O
ATOM    296    N LEU P  25      91.000  -6.927  59.254  1.00  0.00      PROT N
ATOM    297   HN LEU P  25      90.262  -7.578  59.415  1.00  0.00      PROT H
ATOM    298   CA LEU P  25      92.188  -7.689  58.903  1.00  0.00      PROT C
ATOM    299   HA LEU P  25      93.054  -7.232  59.359  1.00  0.00      PROT H
ATOM    300   CB LEU P  25      92.080  -9.117  59.405  1.00  0.00      PROT C
ATOM    301  HB1 LEU P  25      91.810  -9.119  60.482  1.00  0.00      PROT H
ATOM    302  HB2 LEU P  25      91.275  -9.597  58.808  1.00  0.00      PROT H
ATOM    303   CG LEU P  25      93.286 -10.036  59.246  1.00  0.00      PROT C
ATOM    304   HG LEU P  25      93.563 -10.041  58.170  1.00  0.00      PROT H
ATOM    305  CD1 LEU P  25      94.512  -9.502  60.023  1.00  0.00      PROT C
ATOM    306 HD11 LEU P  25      94.311  -9.611  61.110  1.00  0.00      PROT H
ATOM    307 HD12 LEU P  25      95.403 -10.119  59.778  1.00  0.00      PROT H
ATOM    308 HD13 LEU P  25      94.701  -8.439  59.764  1.00  0.00      PROT H
ATOM    309  CD2 LEU P  25      92.887 -11.524  59.520  1.00  0.00      PROT C
ATOM    310 HD21 LEU P  25      92.910 -11.816  60.591  1.00  0.00      PROT H
ATOM    311 HD22 LEU P  25      91.907 -11.771  59.058  1.00  0.00      PROT H
ATOM    312 HD23 LEU P  25      93.654 -12.182  59.059  1.00  0.00      PROT H
ATOM    313    C LEU P  25      92.522  -7.578  57.421  1.00  0.00      PROT C
ATOM    314    O LEU P  25      93.639  -7.234  57.006  1.00  0.00      PROT O
ATOM    315    N GLN P  26      91.534  -7.769  56.462  1.00  0.00      PROT N
ATOM    316   HN GLN P  26      90.610  -8.095  56.649  1.00  0.00      PROT H
ATOM    317   CA GLN P  26      91.732  -7.643  55.065  1.00  0.00      PROT C
ATOM    318   HA GLN P  26      92.719  -8.050  54.902  1.00  0.00      PROT H
ATOM    319   CB GLN P  26      90.630  -8.427  54.168  1.00  0.00      PROT C
ATOM    320  HB1 GLN P  26      89.664  -7.916  54.367  1.00  0.00      PROT H
ATOM    321  HB2 GLN P  26      90.845  -8.228  53.096  1.00  0.00      PROT H
ATOM    322   CG GLN P  26      90.506  -9.945  54.240  1.00  0.00      PROT C
ATOM    323  HG1 GLN P  26      89.504 -10.266  54.595  1.00  0.00      PROT H
ATOM    324  HG2 GLN P  26      90.476 -10.303  53.189  1.00  0.00      PROT H
ATOM    325   CD GLN P  26      91.605 -10.629  54.908  1.00  0.00      PROT C
ATOM    326  OE1 GLN P  26      92.597 -10.916  54.277  1.00  0.00      PROT O
ATOM    327  NE2 GLN P  26      91.317 -11.075  56.156  1.00  0.00      PROT N
ATOM    328 HE21 GLN P  26      91.914 -11.770  56.557  1.00  0.00      PROT H
ATOM    329 HE22 GLN P  26      90.348 -10.937  56.360  1.00  0.00      PROT H
ATOM    330    C GLN P  26      91.892  -6.153  54.558  1.00  0.00      PROT C
ATOM    331    O GLN P  26      92.674  -5.927  53.642  1.00  0.00      PROT O
ATOM    332    N SER P  27      91.351  -5.159  55.338  1.00  0.00      PROT N
ATOM    333   HN SER P  27      90.909  -5.348  56.211  1.00  0.00      PROT H
ATOM    334   CA SER P  27      91.286  -3.742  54.882  1.00  0.00      PROT C
ATOM    335   HA SER P  27      91.216  -3.717  53.805  1.00  0.00      PROT H
ATOM    336   CB SER P  27      90.042  -3.009  55.424  1.00  0.00      PROT C
ATOM    337  HB1 SER P  27      90.055  -1.908  55.274  1.00  0.00      PROT H
ATOM    338  HB2 SER P  27      89.199  -3.495  54.889  1.00  0.00      PROT H
ATOM    339   OG SER P  27      89.804  -3.263  56.828  1.00  0.00      PROT O
ATOM    340  HG1 SER P  27      89.248  -4.041  56.741  1.00  0.00      PROT H
ATOM    341    C SER P  27      92.397  -2.861  55.305  1.00  0.00      PROT C
ATOM    342    O SER P  27      92.481  -1.676  54.979  1.00  0.00      PROT O
ATOM    343    N SER P  28      93.270  -3.438  56.134  1.00  0.00      PROT N
ATOM    344   HN SER P  28      93.189  -4.404  56.364  1.00  0.00      PROT H
ATOM    345   CA SER P  28      94.313  -2.729  56.860  1.00  0.00      PROT C
ATOM    346   HA SER P  28      94.383  -1.728  56.460  1.00  0.00      PROT H
ATOM    347   CB SER P  28      94.124  -2.767  58.374  1.00  0.00      PROT C
ATOM    348  HB1 SER P  28      93.055  -2.490  58.497  1.00  0.00      PROT H
ATOM    349  HB2 SER P  28      94.283  -3.736  58.894  1.00  0.00      PROT H
ATOM    350   OG SER P  28      94.791  -1.671  59.059  1.00  0.00      PROT O
ATOM    351  HG1 SER P  28      95.679  -1.928  59.321  1.00  0.00      PROT H
ATOM    352    C SER P  28      95.658  -3.448  56.556  1.00  0.00      PROT C
ATOM    353    O SER P  28      95.778  -4.643  56.721  1.00  0.00      PROT O
ATOM    354    N GLU P  29      96.745  -2.712  56.182  1.00  0.00      PROT N
ATOM    355   HN GLU P  29      96.491  -1.779  55.939  1.00  0.00      PROT H
ATOM    356   CA GLU P  29      98.124  -3.195  56.121  1.00  0.00      PROT C
ATOM    357   HA GLU P  29      98.196  -3.932  55.335  1.00  0.00      PROT H
ATOM    358   CB GLU P  29      99.091  -2.038  55.664  1.00  0.00      PROT C
ATOM    359  HB1 GLU P  29      99.086  -1.151  56.334  1.00  0.00      PROT H
ATOM    360  HB2 GLU P  29     100.132  -2.404  55.793  1.00  0.00      PROT H
ATOM    361   CG GLU P  29      98.829  -1.707  54.178  1.00  0.00      PROT C
ATOM    362  HG1 GLU P  29      99.155  -2.527  53.504  1.00  0.00      PROT H
ATOM    363  HG2 GLU P  29      97.745  -1.742  53.938  1.00  0.00      PROT H
ATOM    364   CD GLU P  29      99.493  -0.423  53.725  1.00  0.00      PROT C
ATOM    365  OE1 GLU P  29      98.920   0.477  53.014  1.00  0.00      PROT O
ATOM    366  OE2 GLU P  29     100.647  -0.295  54.056  1.00  0.00      PROT O
ATOM    367    C GLU P  29      98.573  -3.692  57.506  1.00  0.00      PROT C
ATOM    368    O GLU P  29      99.133  -4.765  57.620  1.00  0.00      PROT O
ATOM    369    N ALA P  30      98.327  -2.876  58.543  1.00  0.00      PROT N
ATOM    370   HN ALA P  30      97.997  -1.968  58.296  1.00  0.00      PROT H
ATOM    371   CA ALA P  30      98.536  -3.332  59.903  1.00  0.00      PROT C
ATOM    372   HA ALA P  30      98.682  -4.401  59.856  1.00  0.00      PROT H
ATOM    373   CB ALA P  30      99.756  -2.666  60.583  1.00  0.00      PROT C
ATOM    374  HB1 ALA P  30     100.695  -3.066  60.144  1.00  0.00      PROT H
ATOM    375  HB2 ALA P  30      99.656  -1.560  60.586  1.00  0.00      PROT H
ATOM    376  HB3 ALA P  30      99.721  -3.022  61.635  1.00  0.00      PROT H
ATOM    377    C ALA P  30      97.279  -3.020  60.687  1.00  0.00      PROT C
ATOM    378    O ALA P  30      96.969  -1.869  60.934  1.00  0.00      PROT O
ATOM    379    N LEU P  31      96.504  -4.011  61.069  1.00  0.00      PROT N
ATOM    380   HN LEU P  31      96.518  -4.978  60.826  1.00  0.00      PROT H
ATOM    381   CA LEU P  31      95.403  -3.804  62.016  1.00  0.00      PROT C
ATOM    382   HA LEU P  31      94.956  -2.830  61.878  1.00  0.00      PROT H
ATOM    383   CB LEU P  31      94.334  -4.845  61.942  1.00  0.00      PROT C
ATOM    384  HB1 LEU P  31      93.821  -4.691  60.969  1.00  0.00      PROT H
ATOM    385  HB2 LEU P  31      94.876  -5.811  61.856  1.00  0.00      PROT H
ATOM    386   CG LEU P  31      93.145  -4.814  63.017  1.00  0.00      PROT C
ATOM    387   HG LEU P  31      93.566  -4.916  64.041  1.00  0.00      PROT H
ATOM    388  CD1 LEU P  31      92.253  -3.621  62.970  1.00  0.00      PROT C
ATOM    389 HD11 LEU P  31      92.784  -2.741  63.392  1.00  0.00      PROT H
ATOM    390 HD12 LEU P  31      91.866  -3.390  61.954  1.00  0.00      PROT H
ATOM    391 HD13 LEU P  31      91.335  -3.766  63.578  1.00  0.00      PROT H
ATOM    392  CD2 LEU P  31      92.428  -6.097  62.724  1.00  0.00      PROT C
ATOM    393 HD21 LEU P  31      91.449  -6.091  63.250  1.00  0.00      PROT H
ATOM    394 HD22 LEU P  31      92.060  -6.149  61.677  1.00  0.00      PROT H
ATOM    395 HD23 LEU P  31      92.950  -7.021  63.054  1.00  0.00      PROT H
ATOM    396    C LEU P  31      96.017  -3.799  63.420  1.00  0.00      PROT C
ATOM    397    O LEU P  31      96.956  -4.543  63.828  1.00  0.00      PROT O
ATOM    398    N TYR P  32      95.553  -2.934  64.304  1.00  0.00      PROT N
ATOM    399   HN TYR P  32      95.032  -2.208  63.862  1.00  0.00      PROT H
ATOM    400   CA TYR P  32      95.905  -2.905  65.705  1.00  0.00      PROT C
ATOM    401   HA TYR P  32      96.639  -3.622  66.041  1.00  0.00      PROT H
ATOM    402   CB TYR P  32      96.356  -1.520  66.278  1.00  0.00      PROT C
ATOM    403  HB1 TYR P  32      95.696  -0.658  66.043  1.00  0.00      PROT H
ATOM    404  HB2 TYR P  32      96.510  -1.602  67.375  1.00  0.00      PROT H
ATOM    405   CG TYR P  32      97.641  -1.150  65.591  1.00  0.00      PROT C
ATOM    406  CD1 TYR P  32      98.840  -1.061  66.321  1.00  0.00      PROT C
ATOM    407  HD1 TYR P  32      98.776  -1.200  67.390  1.00  0.00      PROT H
ATOM    408  CE1 TYR P  32      99.950  -0.554  65.798  1.00  0.00      PROT C
ATOM    409  HE1 TYR P  32     100.826  -0.459  66.423  1.00  0.00      PROT H
ATOM    410   CZ TYR P  32     100.074  -0.260  64.452  1.00  0.00      PROT C
ATOM    411   OH TYR P  32     101.342   0.068  63.911  1.00  0.00      PROT O
ATOM    412   HH TYR P  32     102.023   0.196  64.575  1.00  0.00      PROT H
ATOM    413  CD2 TYR P  32      97.790  -0.902  64.241  1.00  0.00      PROT C
ATOM    414  HD2 TYR P  32      96.919  -1.021  63.613  1.00  0.00      PROT H
ATOM    415  CE2 TYR P  32      98.981  -0.459  63.612  1.00  0.00      PROT C
ATOM    416  HE2 TYR P  32      98.996  -0.345  62.538  1.00  0.00      PROT H
ATOM    417    C TYR P  32      94.577  -3.371  66.443  1.00  0.00      PROT C
ATOM    418    O TYR P  32      93.562  -2.611  66.424  1.00  0.00      PROT O
ATOM    419    N PRO P  33      94.467  -4.540  67.134  1.00  0.00      PROT N
ATOM    420   CD PRO P  33      95.523  -5.551  67.065  1.00  0.00      PROT C
ATOM    421  HD1 PRO P  33      96.471  -5.168  67.500  1.00  0.00      PROT H
ATOM    422  HD2 PRO P  33      95.532  -5.932  66.022  1.00  0.00      PROT H
ATOM    423   CA PRO P  33      93.337  -4.927  67.936  1.00  0.00      PROT C
ATOM    424   HA PRO P  33      92.329  -4.910  67.551  1.00  0.00      PROT H
ATOM    425   CB PRO P  33      93.600  -6.365  68.218  1.00  0.00      PROT C
ATOM    426  HB1 PRO P  33      93.020  -7.045  67.559  1.00  0.00      PROT H
ATOM    427  HB2 PRO P  33      93.367  -6.651  69.266  1.00  0.00      PROT H
ATOM    428   CG PRO P  33      95.128  -6.625  68.130  1.00  0.00      PROT C
ATOM    429  HG1 PRO P  33      95.410  -7.682  67.933  1.00  0.00      PROT H
ATOM    430  HG2 PRO P  33      95.559  -6.265  69.089  1.00  0.00      PROT H
ATOM    431    C PRO P  33      93.195  -4.107  69.219  1.00  0.00      PROT C
ATOM    432    O PRO P  33      93.881  -4.253  70.215  1.00  0.00      PROT O
ATOM    433    N VAL P  34      92.221  -3.182  69.229  1.00  0.00      PROT N
ATOM    434   HN VAL P  34      91.743  -3.024  68.369  1.00  0.00      PROT H
ATOM    435   CA VAL P  34      92.016  -2.191  70.261  1.00  0.00      PROT C
ATOM    436   HA VAL P  34      92.687  -2.321  71.097  1.00  0.00      PROT H
ATOM    437   CB VAL P  34      92.257  -0.743  69.725  1.00  0.00      PROT C
ATOM    438   HB VAL P  34      92.033  -0.727  68.637  1.00  0.00      PROT H
ATOM    439  CG1 VAL P  34      91.385   0.254  70.498  1.00  0.00      PROT C
ATOM    440 HG11 VAL P  34      91.465   0.202  71.605  1.00  0.00      PROT H
ATOM    441 HG12 VAL P  34      91.571   1.306  70.193  1.00  0.00      PROT H
ATOM    442 HG13 VAL P  34      90.305   0.151  70.259  1.00  0.00      PROT H
ATOM    443  CG2 VAL P  34      93.777  -0.512  69.814  1.00  0.00      PROT C
ATOM    444 HG21 VAL P  34      93.927   0.516  69.419  1.00  0.00      PROT H
ATOM    445 HG22 VAL P  34      94.232  -0.626  70.821  1.00  0.00      PROT H
ATOM    446 HG23 VAL P  34      94.388  -1.079  69.079  1.00  0.00      PROT H
ATOM    447    C VAL P  34      90.626  -2.479  70.706  1.00  0.00      PROT C
ATOM    448    O VAL P  34      89.637  -2.625  69.985  1.00  0.00      PROT O
ATOM    449    N TYR P  35      90.460  -2.528  72.078  1.00  0.00      PROT N
ATOM    450   HN TYR P  35      91.280  -2.481  72.643  1.00  0.00      PROT H
ATOM    451   CA TYR P  35      89.154  -2.804  72.705  1.00  0.00      PROT C
ATOM    452   HA TYR P  35      88.367  -2.966  71.983  1.00  0.00      PROT H
ATOM    453   CB TYR P  35      89.288  -3.925  73.794  1.00  0.00      PROT C
ATOM    454  HB1 TYR P  35      89.911  -4.744  73.374  1.00  0.00      PROT H
ATOM    455  HB2 TYR P  35      89.868  -3.619  74.691  1.00  0.00      PROT H
ATOM    456   CG TYR P  35      87.869  -4.453  74.223  1.00  0.00      PROT C
ATOM    457  CD1 TYR P  35      87.347  -5.675  73.714  1.00  0.00      PROT C
ATOM    458  HD1 TYR P  35      87.983  -6.263  73.070  1.00  0.00      PROT H
ATOM    459  CE1 TYR P  35      86.065  -6.148  74.066  1.00  0.00      PROT C
ATOM    460  HE1 TYR P  35      85.688  -7.017  73.547  1.00  0.00      PROT H
ATOM    461   CZ TYR P  35      85.320  -5.392  74.977  1.00  0.00      PROT C
ATOM    462   OH TYR P  35      83.992  -5.751  75.316  1.00  0.00      PROT O
ATOM    463   HH TYR P  35      83.713  -6.335  74.607  1.00  0.00      PROT H
ATOM    464  CD2 TYR P  35      87.115  -3.764  75.152  1.00  0.00      PROT C
ATOM    465  HD2 TYR P  35      87.419  -2.801  75.536  1.00  0.00      PROT H
ATOM    466  CE2 TYR P  35      85.806  -4.208  75.524  1.00  0.00      PROT C
ATOM    467  HE2 TYR P  35      85.291  -3.666  76.303  1.00  0.00      PROT H
ATOM    468    C TYR P  35      88.785  -1.484  73.361  1.00  0.00      PROT C
ATOM    469    O TYR P  35      89.391  -1.032  74.319  1.00  0.00      PROT O
ATOM    470    N ILE P  36      87.796  -0.768  72.910  1.00  0.00      PROT N
ATOM    471   HN ILE P  36      87.236  -1.171  72.191  1.00  0.00      PROT H
ATOM    472   CA ILE P  36      87.437   0.550  73.501  1.00  0.00      PROT C
ATOM    473   HA ILE P  36      88.300   0.823  74.090  1.00  0.00      PROT H
ATOM    474   CB ILE P  36      87.092   1.654  72.529  1.00  0.00      PROT C
ATOM    475   HB ILE P  36      87.097   2.637  73.047  1.00  0.00      PROT H
ATOM    476  CG2 ILE P  36      88.148   1.751  71.445  1.00  0.00      PROT C
ATOM    477 HG21 ILE P  36      87.954   2.680  70.866  1.00  0.00      PROT H
ATOM    478 HG22 ILE P  36      89.124   1.708  71.974  1.00  0.00      PROT H
ATOM    479 HG23 ILE P  36      88.149   0.845  70.804  1.00  0.00      PROT H
ATOM    480  CG1 ILE P  36      85.652   1.401  71.899  1.00  0.00      PROT C
ATOM    481 HG11 ILE P  36      85.616   0.320  71.646  1.00  0.00      PROT H
ATOM    482 HG12 ILE P  36      84.755   1.691  72.487  1.00  0.00      PROT H
ATOM    483   CD ILE P  36      85.442   2.232  70.568  1.00  0.00      PROT C
ATOM    484  HD1 ILE P  36      85.842   3.258  70.710  1.00  0.00      PROT H
ATOM    485  HD2 ILE P  36      85.960   1.766  69.702  1.00  0.00      PROT H
ATOM    486  HD3 ILE P  36      84.335   2.214  70.476  1.00  0.00      PROT H
ATOM    487    C ILE P  36      86.285   0.346  74.499  1.00  0.00      PROT C
ATOM    488    O ILE P  36      85.488  -0.561  74.320  1.00  0.00      PROT O
ATOM    489    N LEU P  37      86.264   1.004  75.683  1.00  0.00      PROT N
ATOM    490   HN LEU P  37      87.023   1.554  76.022  1.00  0.00      PROT H
ATOM    491   CA LEU P  37      85.094   0.869  76.476  1.00  0.00      PROT C
ATOM    492   HA LEU P  37      84.155   0.930  75.945  1.00  0.00      PROT H
ATOM    493   CB LEU P  37      85.117  -0.512  77.356  1.00  0.00      PROT C
ATOM    494  HB1 LEU P  37      84.134  -0.392  77.860  1.00  0.00      PROT H
ATOM    495  HB2 LEU P  37      85.101  -1.488  76.826  1.00  0.00      PROT H
ATOM    496   CG LEU P  37      86.201  -0.674  78.479  1.00  0.00      PROT C
ATOM    497   HG LEU P  37      86.383   0.347  78.878  1.00  0.00      PROT H
ATOM    498  CD1 LEU P  37      85.593  -1.392  79.646  1.00  0.00      PROT C
ATOM    499 HD11 LEU P  37      84.961  -0.649  80.178  1.00  0.00      PROT H
ATOM    500 HD12 LEU P  37      85.138  -2.381  79.423  1.00  0.00      PROT H
ATOM    501 HD13 LEU P  37      86.389  -1.512  80.411  1.00  0.00      PROT H
ATOM    502  CD2 LEU P  37      87.462  -1.372  77.993  1.00  0.00      PROT C
ATOM    503 HD21 LEU P  37      87.053  -2.370  77.725  1.00  0.00      PROT H
ATOM    504 HD22 LEU P  37      87.872  -0.839  77.108  1.00  0.00      PROT H
ATOM    505 HD23 LEU P  37      88.176  -1.654  78.796  1.00  0.00      PROT H
ATOM    506    C LEU P  37      84.966   2.053  77.476  1.00  0.00      PROT C
ATOM    507    O LEU P  37      85.951   2.677  77.773  1.00  0.00      PROT O
ATOM    508    N ASP P  38      83.811   2.540  77.853  1.00  0.00      PROT N
ATOM    509   HN ASP P  38      82.945   2.177  77.520  1.00  0.00      PROT H
ATOM    510   CA ASP P  38      83.702   3.460  78.982  1.00  0.00      PROT C
ATOM    511   HA ASP P  38      84.642   3.535  79.510  1.00  0.00      PROT H
ATOM    512   CB ASP P  38      83.144   4.861  78.532  1.00  0.00      PROT C
ATOM    513  HB1 ASP P  38      83.952   5.334  77.934  1.00  0.00      PROT H
ATOM    514  HB2 ASP P  38      82.267   4.669  77.878  1.00  0.00      PROT H
ATOM    515   CG ASP P  38      82.898   5.935  79.575  1.00  0.00      PROT C
ATOM    516  OD1 ASP P  38      83.530   5.822  80.709  1.00  0.00      PROT O
ATOM    517  OD2 ASP P  38      82.280   6.954  79.294  1.00  0.00      PROT O
ATOM    518    C ASP P  38      82.780   2.766  80.016  1.00  0.00      PROT C
ATOM    519    O ASP P  38      81.594   2.546  79.818  1.00  0.00      PROT O
ATOM    520    N ARG P  39      83.361   2.315  81.200  1.00  0.00      PROT N
ATOM    521   HN ARG P  39      84.326   2.459  81.405  1.00  0.00      PROT H
ATOM    522   CA ARG P  39      82.632   1.755  82.309  1.00  0.00      PROT C
ATOM    523   HA ARG P  39      82.119   0.912  81.870  1.00  0.00      PROT H
ATOM    524   CB ARG P  39      83.583   1.098  83.312  1.00  0.00      PROT C
ATOM    525  HB1 ARG P  39      84.136   0.297  82.777  1.00  0.00      PROT H
ATOM    526  HB2 ARG P  39      84.298   1.932  83.474  1.00  0.00      PROT H
ATOM    527   CG ARG P  39      83.141   0.671  84.663  1.00  0.00      PROT C
ATOM    528  HG1 ARG P  39      82.118   0.238  84.680  1.00  0.00      PROT H
ATOM    529  HG2 ARG P  39      83.852  -0.108  85.012  1.00  0.00      PROT H
ATOM    530   CD ARG P  39      83.313   1.789  85.718  1.00  0.00      PROT C
ATOM    531  HD1 ARG P  39      84.374   1.987  85.984  1.00  0.00      PROT H
ATOM    532  HD2 ARG P  39      82.911   2.753  85.341  1.00  0.00      PROT H
ATOM    533   NE ARG P  39      82.616   1.368  87.005  1.00  0.00      PROT N
ATOM    534   HE ARG P  39      82.540   0.374  87.087  1.00  0.00      PROT H
ATOM    535   CZ ARG P  39      81.850   2.110  87.764  1.00  0.00      PROT C
ATOM    536  NH1 ARG P  39      81.922   3.446  87.679  1.00  0.00      PROT N
ATOM    537 HH11 ARG P  39      81.408   4.004  88.331  1.00  0.00      PROT H
ATOM    538 HH12 ARG P  39      82.660   3.971  87.256  1.00  0.00      PROT H
ATOM    539  NH2 ARG P  39      81.044   1.677  88.708  1.00  0.00      PROT N
ATOM    540 HH21 ARG P  39      80.323   2.289  89.032  1.00  0.00      PROT H
ATOM    541 HH22 ARG P  39      80.956   0.681  88.675  1.00  0.00      PROT H
ATOM    542    C ARG P  39      81.605   2.549  83.009  1.00  0.00      PROT C
ATOM    543    O ARG P  39      80.489   2.085  83.287  1.00  0.00      PROT O
ATOM    544    N ALA P  40      81.819   3.883  83.199  1.00  0.00      PROT N
ATOM    545   HN ALA P  40      82.531   4.384  82.714  1.00  0.00      PROT H
ATOM    546   CA ALA P  40      80.866   4.816  83.701  1.00  0.00      PROT C
ATOM    547   HA ALA P  40      80.516   4.444  84.652  1.00  0.00      PROT H
ATOM    548   CB ALA P  40      81.510   6.265  83.784  1.00  0.00      PROT C
ATOM    549  HB1 ALA P  40      81.867   6.659  82.808  1.00  0.00      PROT H
ATOM    550  HB2 ALA P  40      80.691   6.973  84.036  1.00  0.00      PROT H
ATOM    551  HB3 ALA P  40      82.132   6.220  84.703  1.00  0.00      PROT H
ATOM    552    C ALA P  40      79.629   4.882  82.770  1.00  0.00      PROT C
ATOM    553    O ALA P  40      78.466   4.804  83.237  1.00  0.00      PROT O
ATOM    554    N PHE P  41      79.961   4.943  81.461  1.00  0.00      PROT N
ATOM    555   HN PHE P  41      80.897   4.877  81.124  1.00  0.00      PROT H
ATOM    556   CA PHE P  41      78.886   5.009  80.412  1.00  0.00      PROT C
ATOM    557   HA PHE P  41      78.241   5.831  80.686  1.00  0.00      PROT H
ATOM    558   CB PHE P  41      79.479   5.383  79.012  1.00  0.00      PROT C
ATOM    559  HB1 PHE P  41      79.683   6.464  78.858  1.00  0.00      PROT H
ATOM    560  HB2 PHE P  41      80.392   4.755  78.936  1.00  0.00      PROT H
ATOM    561   CG PHE P  41      78.597   5.046  77.879  1.00  0.00      PROT C
ATOM    562  CD1 PHE P  41      78.849   3.890  77.045  1.00  0.00      PROT C
ATOM    563  HD1 PHE P  41      79.767   3.330  77.143  1.00  0.00      PROT H
ATOM    564  CE1 PHE P  41      77.999   3.667  75.994  1.00  0.00      PROT C
ATOM    565  HE1 PHE P  41      78.411   2.983  75.267  1.00  0.00      PROT H
ATOM    566   CZ PHE P  41      76.860   4.576  75.698  1.00  0.00      PROT C
ATOM    567   HZ PHE P  41      76.201   4.323  74.881  1.00  0.00      PROT H
ATOM    568  CD2 PHE P  41      77.470   5.859  77.588  1.00  0.00      PROT C
ATOM    569  HD2 PHE P  41      77.174   6.657  78.252  1.00  0.00      PROT H
ATOM    570  CE2 PHE P  41      76.607   5.595  76.581  1.00  0.00      PROT C
ATOM    571  HE2 PHE P  41      75.662   6.101  76.457  1.00  0.00      PROT H
ATOM    572    C PHE P  41      78.065   3.689  80.455  1.00  0.00      PROT C
ATOM    573    O PHE P  41      76.834   3.691  80.603  1.00  0.00      PROT O
ATOM    574    N LEU P  42      78.851   2.555  80.428  1.00  0.00      PROT N
ATOM    575   HN LEU P  42      79.836   2.700  80.363  1.00  0.00      PROT H
ATOM    576   CA LEU P  42      78.360   1.234  80.509  1.00  0.00      PROT C
ATOM    577   HA LEU P  42      77.634   1.213  79.710  1.00  0.00      PROT H
ATOM    578   CB LEU P  42      79.391   0.093  80.213  1.00  0.00      PROT C
ATOM    579  HB1 LEU P  42      80.084   0.541  79.470  1.00  0.00      PROT H
ATOM    580  HB2 LEU P  42      80.119  -0.211  80.996  1.00  0.00      PROT H
ATOM    581   CG LEU P  42      78.913  -1.108  79.439  1.00  0.00      PROT C
ATOM    582   HG LEU P  42      78.042  -1.538  79.978  1.00  0.00      PROT H
ATOM    583  CD1 LEU P  42      78.485  -0.737  78.034  1.00  0.00      PROT C
ATOM    584 HD11 LEU P  42      78.211  -1.621  77.420  1.00  0.00      PROT H
ATOM    585 HD12 LEU P  42      77.571  -0.106  77.984  1.00  0.00      PROT H
ATOM    586 HD13 LEU P  42      79.259  -0.160  77.484  1.00  0.00      PROT H
ATOM    587  CD2 LEU P  42      79.973  -2.276  79.420  1.00  0.00      PROT C
ATOM    588 HD21 LEU P  42      80.178  -2.738  80.409  1.00  0.00      PROT H
ATOM    589 HD22 LEU P  42      79.534  -3.194  78.974  1.00  0.00      PROT H
ATOM    590 HD23 LEU P  42      80.758  -1.883  78.740  1.00  0.00      PROT H
ATOM    591    C LEU P  42      77.511   0.865  81.773  1.00  0.00      PROT C
ATOM    592    O LEU P  42      76.449   0.281  81.640  1.00  0.00      PROT O
ATOM    593    N THR P  43      77.866   1.348  82.954  1.00  0.00      PROT N
ATOM    594   HN THR P  43      78.789   1.718  83.026  1.00  0.00      PROT H
ATOM    595   CA THR P  43      77.023   1.190  84.150  1.00  0.00      PROT C
ATOM    596   HA THR P  43      76.596   0.199  84.111  1.00  0.00      PROT H
ATOM    597   CB THR P  43      77.611   1.449  85.596  1.00  0.00      PROT C
ATOM    598   HB THR P  43      76.731   1.405  86.272  1.00  0.00      PROT H
ATOM    599  OG1 THR P  43      78.329   2.631  85.722  1.00  0.00      PROT O
ATOM    600  HG1 THR P  43      79.031   2.736  85.076  1.00  0.00      PROT H
ATOM    601  CG2 THR P  43      78.569   0.333  85.907  1.00  0.00      PROT C
ATOM    602 HG21 THR P  43      79.416   0.366  85.188  1.00  0.00      PROT H
ATOM    603 HG22 THR P  43      78.847   0.452  86.975  1.00  0.00      PROT H
ATOM    604 HG23 THR P  43      78.037  -0.613  85.666  1.00  0.00      PROT H
ATOM    605    C THR P  43      75.838   2.056  84.087  1.00  0.00      PROT C
ATOM    606    O THR P  43      74.773   1.599  84.363  1.00  0.00      PROT O
ATOM    607    N SER P  44      75.937   3.361  83.676  1.00  0.00      PROT N
ATOM    608   HN SER P  44      76.868   3.715  83.619  1.00  0.00      PROT H
ATOM    609   CA SER P  44      74.789   4.233  83.518  1.00  0.00      PROT C
ATOM    610   HA SER P  44      74.328   4.387  84.482  1.00  0.00      PROT H
ATOM    611   CB SER P  44      75.255   5.744  83.059  1.00  0.00      PROT C
ATOM    612  HB1 SER P  44      75.798   5.621  82.097  1.00  0.00      PROT H
ATOM    613  HB2 SER P  44      74.368   6.410  83.003  1.00  0.00      PROT H
ATOM    614   OG SER P  44      76.183   6.191  84.064  1.00  0.00      PROT O
ATOM    615  HG1 SER P  44      77.031   5.849  83.771  1.00  0.00      PROT H
ATOM    616    C SER P  44      73.825   3.754  82.547  1.00  0.00      PROT C
ATOM    617    O SER P  44      72.600   3.758  82.660  1.00  0.00      PROT O
ATOM    618    N SER P  45      74.349   3.083  81.415  1.00  0.00      PROT N
ATOM    619   HN SER P  45      75.321   2.911  81.277  1.00  0.00      PROT H
ATOM    620   CA SER P  45      73.543   2.476  80.380  1.00  0.00      PROT C
ATOM    621   HA SER P  45      72.930   3.306  80.061  1.00  0.00      PROT H
ATOM    622   CB SER P  45      74.549   1.953  79.283  1.00  0.00      PROT C
ATOM    623  HB1 SER P  45      75.414   1.358  79.645  1.00  0.00      PROT H
ATOM    624  HB2 SER P  45      73.902   1.407  78.564  1.00  0.00      PROT H
ATOM    625   OG SER P  45      75.022   3.172  78.629  1.00  0.00      PROT O
ATOM    626  HG1 SER P  45      75.696   3.518  79.218  1.00  0.00      PROT H
ATOM    627    C SER P  45      72.756   1.279  80.849  1.00  0.00      PROT C
ATOM    628    O SER P  45      71.541   1.117  80.452  1.00  0.00      PROT O
ATOM    629    N MET P  46      73.354   0.249  81.573  1.00  0.00      PROT N
ATOM    630   HN MET P  46      74.290   0.279  81.915  1.00  0.00      PROT H
ATOM    631   CA MET P  46      72.642  -0.915  81.888  1.00  0.00      PROT C
ATOM    632   HA MET P  46      71.615  -0.704  82.146  1.00  0.00      PROT H
ATOM    633   CB MET P  46      72.521  -1.888  80.652  1.00  0.00      PROT C
ATOM    634  HB1 MET P  46      71.949  -2.780  80.986  1.00  0.00      PROT H
ATOM    635  HB2 MET P  46      71.845  -1.380  79.930  1.00  0.00      PROT H
ATOM    636   CG MET P  46      73.823  -2.292  79.902  1.00  0.00      PROT C
ATOM    637  HG1 MET P  46      73.627  -2.464  78.822  1.00  0.00      PROT H
ATOM    638  HG2 MET P  46      74.483  -1.402  79.986  1.00  0.00      PROT H
ATOM    639   SD MET P  46      74.682  -3.768  80.591  1.00  0.00      PROT S
ATOM    640   CE MET P  46      75.837  -3.692  79.193  1.00  0.00      PROT C
ATOM    641  HE1 MET P  46      75.301  -3.957  78.257  1.00  0.00      PROT H
ATOM    642  HE2 MET P  46      76.417  -2.748  79.123  1.00  0.00      PROT H
ATOM    643  HE3 MET P  46      76.673  -4.375  79.458  1.00  0.00      PROT H
ATOM    644    C MET P  46      73.219  -1.580  83.163  1.00  0.00      PROT C
ATOM    645    O MET P  46      74.309  -1.213  83.642  1.00  0.00      PROT O
ATOM    646    N HSD P  47      72.465  -2.487  83.767  1.00  0.00      PROT N
ATOM    647   HN HSD P  47      71.553  -2.668  83.407  1.00  0.00      PROT H
ATOM    648   CA HSD P  47      72.832  -2.890  85.092  1.00  0.00      PROT C
ATOM    649   HA HSD P  47      73.352  -2.087  85.593  1.00  0.00      PROT H
ATOM    650   CB HSD P  47      71.598  -3.486  85.825  1.00  0.00      PROT C
ATOM    651  HB1 HSD P  47      71.289  -4.438  85.343  1.00  0.00      PROT H
ATOM    652  HB2 HSD P  47      71.933  -3.639  86.873  1.00  0.00      PROT H
ATOM    653  ND1 HSD P  47      69.360  -2.822  85.141  1.00  0.00      PROT N
ATOM    654  HD1 HSD P  47      69.339  -3.320  84.274  1.00  0.00      PROT H
ATOM    655   CG HSD P  47      70.430  -2.612  85.986  1.00  0.00      PROT C
ATOM    656  CE1 HSD P  47      68.424  -1.872  85.404  1.00  0.00      PROT C
ATOM    657  HE1 HSD P  47      67.574  -1.690  84.746  1.00  0.00      PROT H
ATOM    658  NE2 HSD P  47      68.849  -0.981  86.290  1.00  0.00      PROT N
ATOM    659  CD2 HSD P  47      70.087  -1.566  86.747  1.00  0.00      PROT C
ATOM    660  HD2 HSD P  47      70.596  -1.186  87.625  1.00  0.00      PROT H
ATOM    661    C HSD P  47      73.937  -4.011  85.097  1.00  0.00      PROT C
ATOM    662    O HSD P  47      73.902  -5.086  85.719  1.00  0.00      PROT O
ATOM    663    N ILE P  48      75.098  -3.703  84.496  1.00  0.00      PROT N
ATOM    664   HN ILE P  48      75.341  -2.772  84.235  1.00  0.00      PROT H
ATOM    665   CA ILE P  48      76.204  -4.628  84.464  1.00  0.00      PROT C
ATOM    666   HA ILE P  48      75.832  -5.627  84.293  1.00  0.00      PROT H
ATOM    667   CB ILE P  48      77.070  -4.516  83.183  1.00  0.00      PROT C
ATOM    668   HB ILE P  48      76.475  -4.836  82.301  1.00  0.00      PROT H
ATOM    669  CG2 ILE P  48      77.501  -3.087  82.875  1.00  0.00      PROT C
ATOM    670 HG21 ILE P  48      76.692  -2.441  82.470  1.00  0.00      PROT H
ATOM    671 HG22 ILE P  48      77.930  -2.574  83.761  1.00  0.00      PROT H
ATOM    672 HG23 ILE P  48      78.232  -3.042  82.040  1.00  0.00      PROT H
ATOM    673  CG1 ILE P  48      78.342  -5.354  83.141  1.00  0.00      PROT C
ATOM    674 HG11 ILE P  48      78.931  -5.041  84.030  1.00  0.00      PROT H
ATOM    675 HG12 ILE P  48      77.946  -6.382  83.289  1.00  0.00      PROT H
ATOM    676   CD ILE P  48      79.186  -5.343  81.900  1.00  0.00      PROT C
ATOM    677  HD1 ILE P  48      79.914  -6.183  81.897  1.00  0.00      PROT H
ATOM    678  HD2 ILE P  48      78.771  -5.497  80.881  1.00  0.00      PROT H
ATOM    679  HD3 ILE P  48      79.787  -4.409  81.896  1.00  0.00      PROT H
ATOM    680    C ILE P  48      76.971  -4.589  85.765  1.00  0.00      PROT C
ATOM    681    O ILE P  48      77.578  -3.546  85.988  1.00  0.00      PROT O
ATOM    682    N GLY P  49      76.942  -5.591  86.724  1.00  0.00      PROT N
ATOM    683   HN GLY P  49      76.312  -6.356  86.611  1.00  0.00      PROT H
ATOM    684   CA GLY P  49      77.569  -5.429  88.059  1.00  0.00      PROT C
ATOM    685  HA1 GLY P  49      76.805  -5.903  88.656  1.00  0.00      PROT H
ATOM    686  HA2 GLY P  49      77.819  -4.430  88.386  1.00  0.00      PROT H
ATOM    687    C GLY P  49      78.845  -6.297  88.288  1.00  0.00      PROT C
ATOM    688    O GLY P  49      79.514  -6.812  87.358  1.00  0.00      PROT O
ATOM    689    N ALA P  50      79.151  -6.512  89.593  1.00  0.00      PROT N
ATOM    690   HN ALA P  50      78.593  -6.175  90.347  1.00  0.00      PROT H
ATOM    691   CA ALA P  50      80.427  -6.984  90.120  1.00  0.00      PROT C
ATOM    692   HA ALA P  50      81.189  -6.246  89.916  1.00  0.00      PROT H
ATOM    693   CB ALA P  50      80.231  -7.056  91.657  1.00  0.00      PROT C
ATOM    694  HB1 ALA P  50      81.131  -7.385  92.219  1.00  0.00      PROT H
ATOM    695  HB2 ALA P  50      80.026  -6.007  91.961  1.00  0.00      PROT H
ATOM    696  HB3 ALA P  50      79.327  -7.661  91.882  1.00  0.00      PROT H
ATOM    697    C ALA P  50      80.881  -8.325  89.475  1.00  0.00      PROT C
ATOM    698    O ALA P  50      82.029  -8.494  89.188  1.00  0.00      PROT O
ATOM    699    N LEU P  51      79.877  -9.228  89.349  1.00  0.00      PROT N
ATOM    700   HN LEU P  51      78.918  -9.034  89.540  1.00  0.00      PROT H
ATOM    701   CA LEU P  51      80.171 -10.538  88.794  1.00  0.00      PROT C
ATOM    702   HA LEU P  51      81.108 -10.907  89.183  1.00  0.00      PROT H
ATOM    703   CB LEU P  51      79.117 -11.527  89.173  1.00  0.00      PROT C
ATOM    704  HB1 LEU P  51      78.142 -11.200  88.753  1.00  0.00      PROT H
ATOM    705  HB2 LEU P  51      79.465 -12.527  88.838  1.00  0.00      PROT H
ATOM    706   CG LEU P  51      78.952 -11.758  90.703  1.00  0.00      PROT C
ATOM    707   HG LEU P  51      78.925 -10.792  91.251  1.00  0.00      PROT H
ATOM    708  CD1 LEU P  51      77.690 -12.559  91.016  1.00  0.00      PROT C
ATOM    709 HD11 LEU P  51      77.544 -12.691  92.109  1.00  0.00      PROT H
ATOM    710 HD12 LEU P  51      76.724 -12.236  90.574  1.00  0.00      PROT H
ATOM    711 HD13 LEU P  51      77.985 -13.538  90.580  1.00  0.00      PROT H
ATOM    712  CD2 LEU P  51      80.202 -12.441  91.276  1.00  0.00      PROT C
ATOM    713 HD21 LEU P  51      79.973 -12.696  92.333  1.00  0.00      PROT H
ATOM    714 HD22 LEU P  51      80.462 -13.339  90.676  1.00  0.00      PROT H
ATOM    715 HD23 LEU P  51      81.153 -11.868  91.249  1.00  0.00      PROT H
ATOM    716    C LEU P  51      80.366 -10.508  87.303  1.00  0.00      PROT C
ATOM    717    O LEU P  51      81.218 -11.181  86.716  1.00  0.00      PROT O
ATOM    718    N ARG P  52      79.545  -9.701  86.548  1.00  0.00      PROT N
ATOM    719   HN ARG P  52      78.843  -9.049  86.824  1.00  0.00      PROT H
ATOM    720   CA ARG P  52      79.736  -9.634  85.122  1.00  0.00      PROT C
ATOM    721   HA ARG P  52      79.976 -10.598  84.699  1.00  0.00      PROT H
ATOM    722   CB ARG P  52      78.445  -8.911  84.496  1.00  0.00      PROT C
ATOM    723  HB1 ARG P  52      78.173  -7.955  84.994  1.00  0.00      PROT H
ATOM    724  HB2 ARG P  52      78.792  -8.667  83.470  1.00  0.00      PROT H
ATOM    725   CG ARG P  52      77.180  -9.780  84.405  1.00  0.00      PROT C
ATOM    726  HG1 ARG P  52      77.595 -10.784  84.171  1.00  0.00      PROT H
ATOM    727  HG2 ARG P  52      76.616  -9.916  85.352  1.00  0.00      PROT H
ATOM    728   CD ARG P  52      76.279  -9.410  83.301  1.00  0.00      PROT C
ATOM    729  HD1 ARG P  52      76.923  -9.115  82.445  1.00  0.00      PROT H
ATOM    730  HD2 ARG P  52      75.605 -10.210  82.928  1.00  0.00      PROT H
ATOM    731   NE ARG P  52      75.448  -8.287  83.796  1.00  0.00      PROT N
ATOM    732   HE ARG P  52      75.051  -8.243  84.712  1.00  0.00      PROT H
ATOM    733   CZ ARG P  52      74.701  -7.582  82.937  1.00  0.00      PROT C
ATOM    734  NH1 ARG P  52      74.844  -7.542  81.644  1.00  0.00      PROT N
ATOM    735 HH11 ARG P  52      74.147  -6.961  81.223  1.00  0.00      PROT H
ATOM    736 HH12 ARG P  52      75.704  -7.845  81.232  1.00  0.00      PROT H
ATOM    737  NH2 ARG P  52      73.595  -7.067  83.449  1.00  0.00      PROT N
ATOM    738 HH21 ARG P  52      73.246  -6.315  82.889  1.00  0.00      PROT H
ATOM    739 HH22 ARG P  52      73.205  -7.243  84.353  1.00  0.00      PROT H
ATOM    740    C ARG P  52      81.053  -8.796  84.799  1.00  0.00      PROT C
ATOM    741    O ARG P  52      81.786  -9.226  83.822  1.00  0.00      PROT O
ATOM    742    N TRP P  53      81.419  -7.757  85.526  1.00  0.00      PROT N
ATOM    743   HN TRP P  53      80.730  -7.511  86.203  1.00  0.00      PROT H
ATOM    744   CA TRP P  53      82.672  -6.980  85.392  1.00  0.00      PROT C
ATOM    745   HA TRP P  53      82.712  -6.653  84.363  1.00  0.00      PROT H
ATOM    746   CB TRP P  53      82.695  -5.691  86.239  1.00  0.00      PROT C
ATOM    747  HB1 TRP P  53      82.356  -5.903  87.275  1.00  0.00      PROT H
ATOM    748  HB2 TRP P  53      83.754  -5.376  86.349  1.00  0.00      PROT H
ATOM    749   CG TRP P  53      81.917  -4.548  85.687  1.00  0.00      PROT C
ATOM    750  CD1 TRP P  53      80.793  -3.951  86.306  1.00  0.00      PROT C
ATOM    751  HD1 TRP P  53      80.301  -4.236  87.225  1.00  0.00      PROT H
ATOM    752  NE1 TRP P  53      80.314  -3.018  85.469  1.00  0.00      PROT N
ATOM    753  HE1 TRP P  53      79.437  -2.598  85.560  1.00  0.00      PROT H
ATOM    754  CE2 TRP P  53      81.181  -2.866  84.420  1.00  0.00      PROT C
ATOM    755  CD2 TRP P  53      82.221  -3.764  84.558  1.00  0.00      PROT C
ATOM    756  CE3 TRP P  53      83.212  -3.842  83.549  1.00  0.00      PROT C
ATOM    757  HE3 TRP P  53      83.958  -4.621  83.495  1.00  0.00      PROT H
ATOM    758  CZ3 TRP P  53      83.044  -3.094  82.419  1.00  0.00      PROT C
ATOM    759  HZ3 TRP P  53      83.797  -3.049  81.646  1.00  0.00      PROT H
ATOM    760  CZ2 TRP P  53      81.184  -1.939  83.372  1.00  0.00      PROT C
ATOM    761  HZ2 TRP P  53      80.342  -1.280  83.221  1.00  0.00      PROT H
ATOM    762  CH2 TRP P  53      82.075  -2.131  82.354  1.00  0.00      PROT C
ATOM    763  HH2 TRP P  53      82.071  -1.460  81.508  1.00  0.00      PROT H
ATOM    764    C TRP P  53      83.982  -7.821  85.607  1.00  0.00      PROT C
ATOM    765    O TRP P  53      85.023  -7.774  84.923  1.00  0.00      PROT O
ATOM    766    N HSD P  54      83.888  -8.694  86.615  1.00  0.00      PROT N
ATOM    767   HN HSD P  54      83.100  -8.653  87.226  1.00  0.00      PROT H
ATOM    768   CA HSD P  54      84.806  -9.779  86.795  1.00  0.00      PROT C
ATOM    769   HA HSD P  54      85.793  -9.358  86.916  1.00  0.00      PROT H
ATOM    770   CB HSD P  54      84.375 -10.500  88.147  1.00  0.00      PROT C
ATOM    771  HB1 HSD P  54      84.859  -9.958  88.987  1.00  0.00      PROT H
ATOM    772  HB2 HSD P  54      83.270 -10.596  88.084  1.00  0.00      PROT H
ATOM    773  ND1 HSD P  54      86.215 -12.192  88.231  1.00  0.00      PROT N
ATOM    774  HD1 HSD P  54      86.929 -11.614  87.836  1.00  0.00      PROT H
ATOM    775   CG HSD P  54      84.896 -11.921  88.343  1.00  0.00      PROT C
ATOM    776  CE1 HSD P  54      86.385 -13.433  88.791  1.00  0.00      PROT C
ATOM    777  HE1 HSD P  54      87.381 -13.875  88.794  1.00  0.00      PROT H
ATOM    778  NE2 HSD P  54      85.250 -13.962  89.209  1.00  0.00      PROT N
ATOM    779  CD2 HSD P  54      84.331 -13.043  88.890  1.00  0.00      PROT C
ATOM    780  HD2 HSD P  54      83.274 -13.221  89.048  1.00  0.00      PROT H
ATOM    781    C HSD P  54      84.909 -10.845  85.654  1.00  0.00      PROT C
ATOM    782    O HSD P  54      85.981 -11.286  85.202  1.00  0.00      PROT O
ATOM    783    N PHE P  55      83.775 -11.233  85.043  1.00  0.00      PROT N
ATOM    784   HN PHE P  55      82.858 -11.020  85.371  1.00  0.00      PROT H
ATOM    785   CA PHE P  55      83.802 -12.202  83.905  1.00  0.00      PROT C
ATOM    786   HA PHE P  55      84.351 -13.088  84.190  1.00  0.00      PROT H
ATOM    787   CB PHE P  55      82.388 -12.704  83.636  1.00  0.00      PROT C
ATOM    788  HB1 PHE P  55      82.071 -12.816  84.695  1.00  0.00      PROT H
ATOM    789  HB2 PHE P  55      81.847 -11.965  83.007  1.00  0.00      PROT H
ATOM    790   CG PHE P  55      82.302 -14.043  82.916  1.00  0.00      PROT C
ATOM    791  CD1 PHE P  55      82.199 -14.191  81.490  1.00  0.00      PROT C
ATOM    792  HD1 PHE P  55      82.387 -13.307  80.899  1.00  0.00      PROT H
ATOM    793  CE1 PHE P  55      81.916 -15.416  80.859  1.00  0.00      PROT C
ATOM    794  HE1 PHE P  55      81.815 -15.592  79.798  1.00  0.00      PROT H
ATOM    795   CZ PHE P  55      81.616 -16.548  81.597  1.00  0.00      PROT C
ATOM    796   HZ PHE P  55      81.357 -17.508  81.174  1.00  0.00      PROT H
ATOM    797  CD2 PHE P  55      81.952 -15.217  83.615  1.00  0.00      PROT C
ATOM    798  HD2 PHE P  55      82.182 -15.084  84.662  1.00  0.00      PROT H
ATOM    799  CE2 PHE P  55      81.717 -16.413  82.964  1.00  0.00      PROT C
ATOM    800  HE2 PHE P  55      81.378 -17.304  83.472  1.00  0.00      PROT H
ATOM    801    C PHE P  55      84.391 -11.530  82.640  1.00  0.00      PROT C
ATOM    802    O PHE P  55      85.168 -12.084  81.936  1.00  0.00      PROT O
ATOM    803    N LEU P  56      83.976 -10.303  82.370  1.00  0.00      PROT N
ATOM    804   HN LEU P  56      83.174  -9.991  82.874  1.00  0.00      PROT H
ATOM    805   CA LEU P  56      84.531  -9.484  81.305  1.00  0.00      PROT C
ATOM    806   HA LEU P  56      84.407  -9.989  80.358  1.00  0.00      PROT H
ATOM    807   CB LEU P  56      83.630  -8.365  81.136  1.00  0.00      PROT C
ATOM    808  HB1 LEU P  56      82.598  -8.718  80.926  1.00  0.00      PROT H
ATOM    809  HB2 LEU P  56      83.598  -7.734  82.050  1.00  0.00      PROT H
ATOM    810   CG LEU P  56      83.873  -7.271  80.038  1.00  0.00      PROT C
ATOM    811   HG LEU P  56      84.875  -6.802  80.137  1.00  0.00      PROT H
ATOM    812  CD1 LEU P  56      83.944  -7.942  78.645  1.00  0.00      PROT C
ATOM    813 HD11 LEU P  56      84.835  -8.541  78.360  1.00  0.00      PROT H
ATOM    814 HD12 LEU P  56      83.113  -8.667  78.512  1.00  0.00      PROT H
ATOM    815 HD13 LEU P  56      83.814  -7.163  77.863  1.00  0.00      PROT H
ATOM    816  CD2 LEU P  56      82.686  -6.340  80.060  1.00  0.00      PROT C
ATOM    817 HD21 LEU P  56      81.820  -7.013  80.237  1.00  0.00      PROT H
ATOM    818 HD22 LEU P  56      82.815  -5.649  80.920  1.00  0.00      PROT H
ATOM    819 HD23 LEU P  56      82.462  -5.709  79.173  1.00  0.00      PROT H
ATOM    820    C LEU P  56      85.999  -9.085  81.414  1.00  0.00      PROT C
ATOM    821    O LEU P  56      86.707  -9.074  80.428  1.00  0.00      PROT O
ATOM    822    N LEU P  57      86.487  -8.779  82.604  1.00  0.00      PROT N
ATOM    823   HN LEU P  57      85.923  -8.765  83.426  1.00  0.00      PROT H
ATOM    824   CA LEU P  57      87.920  -8.632  82.879  1.00  0.00      PROT C
ATOM    825   HA LEU P  57      88.351  -7.982  82.132  1.00  0.00      PROT H
ATOM    826   CB LEU P  57      88.263  -8.157  84.358  1.00  0.00      PROT C
ATOM    827  HB1 LEU P  57      87.494  -7.387  84.582  1.00  0.00      PROT H
ATOM    828  HB2 LEU P  57      87.966  -8.955  85.072  1.00  0.00      PROT H
ATOM    829   CG LEU P  57      89.714  -7.733  84.536  1.00  0.00      PROT C
ATOM    830   HG LEU P  57      90.338  -8.624  84.312  1.00  0.00      PROT H
ATOM    831  CD1 LEU P  57      90.318  -6.755  83.536  1.00  0.00      PROT C
ATOM    832 HD11 LEU P  57      91.398  -6.532  83.670  1.00  0.00      PROT H
ATOM    833 HD12 LEU P  57      90.236  -7.197  82.519  1.00  0.00      PROT H
ATOM    834 HD13 LEU P  57      89.724  -5.825  83.660  1.00  0.00      PROT H
ATOM    835  CD2 LEU P  57      89.938  -7.239  86.031  1.00  0.00      PROT C
ATOM    836 HD21 LEU P  57      90.987  -6.974  86.282  1.00  0.00      PROT H
ATOM    837 HD22 LEU P  57      89.309  -6.382  86.355  1.00  0.00      PROT H
ATOM    838 HD23 LEU P  57      89.653  -7.941  86.844  1.00  0.00      PROT H
ATOM    839    C LEU P  57      88.694  -9.905  82.601  1.00  0.00      PROT C
ATOM    840    O LEU P  57      89.692  -9.861  81.960  1.00  0.00      PROT O
ATOM    841    N GLN P  58      88.167 -11.038  83.017  1.00  0.00      PROT N
ATOM    842   HN GLN P  58      87.352 -11.015  83.590  1.00  0.00      PROT H
ATOM    843   CA GLN P  58      88.757 -12.333  82.650  1.00  0.00      PROT C
ATOM    844   HA GLN P  58      89.797 -12.291  82.939  1.00  0.00      PROT H
ATOM    845   CB GLN P  58      87.947 -13.463  83.386  1.00  0.00      PROT C
ATOM    846  HB1 GLN P  58      86.858 -13.268  83.492  1.00  0.00      PROT H
ATOM    847  HB2 GLN P  58      88.110 -14.444  82.892  1.00  0.00      PROT H
ATOM    848   CG GLN P  58      88.526 -13.678  84.817  1.00  0.00      PROT C
ATOM    849  HG1 GLN P  58      89.574 -14.005  84.650  1.00  0.00      PROT H
ATOM    850  HG2 GLN P  58      88.553 -12.757  85.439  1.00  0.00      PROT H
ATOM    851   CD GLN P  58      87.749 -14.713  85.517  1.00  0.00      PROT C
ATOM    852  OE1 GLN P  58      86.620 -15.189  85.191  1.00  0.00      PROT O
ATOM    853  NE2 GLN P  58      88.351 -15.207  86.644  1.00  0.00      PROT N
ATOM    854 HE21 GLN P  58      89.255 -14.983  87.008  1.00  0.00      PROT H
ATOM    855 HE22 GLN P  58      87.820 -15.908  87.118  1.00  0.00      PROT H
ATOM    856    C GLN P  58      88.716 -12.620  81.194  1.00  0.00      PROT C
ATOM    857    O GLN P  58      89.666 -12.993  80.553  1.00  0.00      PROT O
ATOM    858    N SER P  59      87.535 -12.288  80.580  1.00  0.00      PROT N
ATOM    859   HN SER P  59      86.867 -11.801  81.139  1.00  0.00      PROT H
ATOM    860   CA SER P  59      87.380 -12.416  79.065  1.00  0.00      PROT C
ATOM    861   HA SER P  59      87.707 -13.421  78.843  1.00  0.00      PROT H
ATOM    862   CB SER P  59      85.941 -12.222  78.506  1.00  0.00      PROT C
ATOM    863  HB1 SER P  59      85.683 -11.144  78.440  1.00  0.00      PROT H
ATOM    864  HB2 SER P  59      85.986 -12.676  77.493  1.00  0.00      PROT H
ATOM    865   OG SER P  59      84.968 -12.906  79.313  1.00  0.00      PROT O
ATOM    866  HG1 SER P  59      85.032 -12.579  80.214  1.00  0.00      PROT H
ATOM    867    C SER P  59      88.409 -11.506  78.254  1.00  0.00      PROT C
ATOM    868    O SER P  59      89.014 -11.875  77.268  1.00  0.00      PROT O
ATOM    869    N LEU P  60      88.713 -10.303  78.743  1.00  0.00      PROT N
ATOM    870   HN LEU P  60      88.115  -9.978  79.471  1.00  0.00      PROT H
ATOM    871   CA LEU P  60      89.761  -9.405  78.352  1.00  0.00      PROT C
ATOM    872   HA LEU P  60      89.757  -9.202  77.291  1.00  0.00      PROT H
ATOM    873   CB LEU P  60      89.504  -7.965  78.964  1.00  0.00      PROT C
ATOM    874  HB1 LEU P  60      89.196  -8.177  80.010  1.00  0.00      PROT H
ATOM    875  HB2 LEU P  60      90.392  -7.298  78.978  1.00  0.00      PROT H
ATOM    876   CG LEU P  60      88.478  -7.202  78.195  1.00  0.00      PROT C
ATOM    877   HG LEU P  60      87.667  -7.881  77.854  1.00  0.00      PROT H
ATOM    878  CD1 LEU P  60      87.820  -6.067  79.080  1.00  0.00      PROT C
ATOM    879 HD11 LEU P  60      87.570  -6.359  80.123  1.00  0.00      PROT H
ATOM    880 HD12 LEU P  60      88.567  -5.252  79.192  1.00  0.00      PROT H
ATOM    881 HD13 LEU P  60      87.028  -5.657  78.418  1.00  0.00      PROT H
ATOM    882  CD2 LEU P  60      89.192  -6.583  77.011  1.00  0.00      PROT C
ATOM    883 HD21 LEU P  60      89.967  -7.201  76.509  1.00  0.00      PROT H
ATOM    884 HD22 LEU P  60      88.418  -6.125  76.359  1.00  0.00      PROT H
ATOM    885 HD23 LEU P  60      89.755  -5.672  77.306  1.00  0.00      PROT H
ATOM    886    C LEU P  60      91.169  -9.891  78.633  1.00  0.00      PROT C
ATOM    887    O LEU P  60      92.024  -9.673  77.799  1.00  0.00      PROT O
ATOM    888    N GLU P  61      91.530 -10.640  79.714  1.00  0.00      PROT N
ATOM    889   HN GLU P  61      90.825 -10.603  80.417  1.00  0.00      PROT H
ATOM    890   CA GLU P  61      92.725 -11.438  79.798  1.00  0.00      PROT C
ATOM    891   HA GLU P  61      93.545 -10.750  79.654  1.00  0.00      PROT H
ATOM    892   CB GLU P  61      92.913 -12.030  81.248  1.00  0.00      PROT C
ATOM    893  HB1 GLU P  61      91.973 -12.500  81.608  1.00  0.00      PROT H
ATOM    894  HB2 GLU P  61      93.714 -12.795  81.159  1.00  0.00      PROT H
ATOM    895   CG GLU P  61      93.215 -10.887  82.210  1.00  0.00      PROT C
ATOM    896  HG1 GLU P  61      94.247 -10.476  82.189  1.00  0.00      PROT H
ATOM    897  HG2 GLU P  61      92.554 -10.027  81.972  1.00  0.00      PROT H
ATOM    898   CD GLU P  61      93.047 -11.200  83.689  1.00  0.00      PROT C
ATOM    899  OE1 GLU P  61      92.850 -12.377  84.028  1.00  0.00      PROT O
ATOM    900  OE2 GLU P  61      93.137 -10.269  84.551  1.00  0.00      PROT O
ATOM    901    C GLU P  61      92.882 -12.517  78.755  1.00  0.00      PROT C
ATOM    902    O GLU P  61      93.954 -12.703  78.164  1.00  0.00      PROT O
ATOM    903    N ASP P  62      91.800 -13.214  78.344  1.00  0.00      PROT N
ATOM    904   HN ASP P  62      90.956 -13.005  78.832  1.00  0.00      PROT H
ATOM    905   CA ASP P  62      91.803 -14.317  77.421  1.00  0.00      PROT C
ATOM    906   HA ASP P  62      92.700 -14.891  77.601  1.00  0.00      PROT H
ATOM    907   CB ASP P  62      90.475 -15.179  77.566  1.00  0.00      PROT C
ATOM    908  HB1 ASP P  62      90.363 -15.409  78.647  1.00  0.00      PROT H
ATOM    909  HB2 ASP P  62      89.618 -14.634  77.116  1.00  0.00      PROT H
ATOM    910   CG ASP P  62      90.654 -16.540  76.884  1.00  0.00      PROT C
ATOM    911  OD1 ASP P  62      89.592 -17.019  76.374  1.00  0.00      PROT O
ATOM    912  OD2 ASP P  62      91.743 -17.143  76.898  1.00  0.00      PROT O
ATOM    913    C ASP P  62      91.823 -13.805  75.965  1.00  0.00      PROT C
ATOM    914    O ASP P  62      92.562 -14.462  75.198  1.00  0.00      PROT O
ATOM    915    N LEU P  63      91.287 -12.651  75.622  1.00  0.00      PROT N
ATOM    916   HN LEU P  63      90.626 -12.321  76.292  1.00  0.00      PROT H
ATOM    917   CA LEU P  63      91.440 -11.915  74.360  1.00  0.00      PROT C
ATOM    918   HA LEU P  63      91.205 -12.559  73.526  1.00  0.00      PROT H
ATOM    919   CB LEU P  63      90.460 -10.762  74.189  1.00  0.00      PROT C
ATOM    920  HB1 LEU P  63      89.440 -11.196  74.258  1.00  0.00      PROT H
ATOM    921  HB2 LEU P  63      90.505 -10.064  75.053  1.00  0.00      PROT H
ATOM    922   CG LEU P  63      90.474 -10.039  72.819  1.00  0.00      PROT C
ATOM    923   HG LEU P  63      91.514  -9.663  72.712  1.00  0.00      PROT H
ATOM    924  CD1 LEU P  63      90.187 -10.943  71.609  1.00  0.00      PROT C
ATOM    925 HD11 LEU P  63      89.142 -11.318  71.629  1.00  0.00      PROT H
ATOM    926 HD12 LEU P  63      90.276 -10.444  70.620  1.00  0.00      PROT H
ATOM    927 HD13 LEU P  63      90.762 -11.889  71.511  1.00  0.00      PROT H
ATOM    928  CD2 LEU P  63      89.391  -8.902  72.808  1.00  0.00      PROT C
ATOM    929 HD21 LEU P  63      89.378  -8.408  73.803  1.00  0.00      PROT H
ATOM    930 HD22 LEU P  63      89.707  -8.202  72.004  1.00  0.00      PROT H
ATOM    931 HD23 LEU P  63      88.374  -9.319  72.650  1.00  0.00      PROT H
ATOM    932    C LEU P  63      92.888 -11.527  74.235  1.00  0.00      PROT C
ATOM    933    O LEU P  63      93.456 -11.736  73.155  1.00  0.00      PROT O
ATOM    934    N HSD P  64      93.579 -11.061  75.318  1.00  0.00      PROT N
ATOM    935   HN HSD P  64      93.010 -10.876  76.116  1.00  0.00      PROT H
ATOM    936   CA HSD P  64      94.978 -10.834  75.316  1.00  0.00      PROT C
ATOM    937   HA HSD P  64      95.157 -10.182  74.474  1.00  0.00      PROT H
ATOM    938   CB HSD P  64      95.391  -9.999  76.534  1.00  0.00      PROT C
ATOM    939  HB1 HSD P  64      94.603  -9.271  76.821  1.00  0.00      PROT H
ATOM    940  HB2 HSD P  64      95.502 -10.576  77.477  1.00  0.00      PROT H
ATOM    941  ND1 HSD P  64      96.873  -7.984  76.101  1.00  0.00      PROT N
ATOM    942  HD1 HSD P  64      96.073  -7.403  75.947  1.00  0.00      PROT H
ATOM    943   CG HSD P  64      96.755  -9.321  76.394  1.00  0.00      PROT C
ATOM    944  CE1 HSD P  64      98.221  -7.736  76.063  1.00  0.00      PROT C
ATOM    945  HE1 HSD P  64      98.607  -6.726  75.920  1.00  0.00      PROT H
ATOM    946  NE2 HSD P  64      98.948  -8.826  76.331  1.00  0.00      PROT N
ATOM    947  CD2 HSD P  64      98.017  -9.837  76.585  1.00  0.00      PROT C
ATOM    948  HD2 HSD P  64      98.318 -10.871  76.700  1.00  0.00      PROT H
ATOM    949    C HSD P  64      95.821 -12.073  75.138  1.00  0.00      PROT C
ATOM    950    O HSD P  64      96.723 -12.134  74.312  1.00  0.00      PROT O
ATOM    951    N LYS P  65      95.539 -13.220  75.814  1.00  0.00      PROT N
ATOM    952   HN LYS P  65      94.931 -13.238  76.603  1.00  0.00      PROT H
ATOM    953   CA LYS P  65      96.197 -14.492  75.648  1.00  0.00      PROT C
ATOM    954   HA LYS P  65      97.245 -14.304  75.827  1.00  0.00      PROT H
ATOM    955   CB LYS P  65      95.684 -15.394  76.779  1.00  0.00      PROT C
ATOM    956  HB1 LYS P  65      96.320 -15.203  77.670  1.00  0.00      PROT H
ATOM    957  HB2 LYS P  65      94.648 -15.124  77.076  1.00  0.00      PROT H
ATOM    958   CG LYS P  65      95.740 -16.898  76.429  1.00  0.00      PROT C
ATOM    959  HG1 LYS P  65      95.002 -17.049  75.613  1.00  0.00      PROT H
ATOM    960  HG2 LYS P  65      96.761 -17.039  76.013  1.00  0.00      PROT H
ATOM    961   CD LYS P  65      95.399 -17.845  77.630  1.00  0.00      PROT C
ATOM    962  HD1 LYS P  65      96.362 -18.044  78.148  1.00  0.00      PROT H
ATOM    963  HD2 LYS P  65      94.727 -17.364  78.373  1.00  0.00      PROT H
ATOM    964   CE LYS P  65      94.774 -19.185  77.296  1.00  0.00      PROT C
ATOM    965  HE1 LYS P  65      95.501 -19.816  76.741  1.00  0.00      PROT H
ATOM    966  HE2 LYS P  65      94.520 -19.593  78.298  1.00  0.00      PROT H
ATOM    967   NZ LYS P  65      93.519 -19.005  76.460  1.00  0.00      PROT N
ATOM    968  HZ1 LYS P  65      92.716 -18.562  76.950  1.00  0.00      PROT H
ATOM    969  HZ2 LYS P  65      93.672 -18.574  75.525  1.00  0.00      PROT H
ATOM    970  HZ3 LYS P  65      93.267 -19.963  76.145  1.00  0.00      PROT H
ATOM    971    C LYS P  65      96.029 -15.188  74.297  1.00  0.00      PROT C
ATOM    972    O LYS P  65      96.986 -15.791  73.797  1.00  0.00      PROT O
ATOM    973    N ASN P  66      94.767 -15.110  73.759  1.00  0.00      PROT N
ATOM    974   HN ASN P  66      94.032 -14.719  74.307  1.00  0.00      PROT H
ATOM    975   CA ASN P  66      94.463 -15.798  72.484  1.00  0.00      PROT C
ATOM    976   HA ASN P  66      94.855 -16.801  72.402  1.00  0.00      PROT H
ATOM    977   CB ASN P  66      92.980 -15.996  72.257  1.00  0.00      PROT C
ATOM    978  HB1 ASN P  66      92.309 -15.145  72.010  1.00  0.00      PROT H
ATOM    979  HB2 ASN P  66      92.889 -16.597  71.327  1.00  0.00      PROT H
ATOM    980   CG ASN P  66      92.369 -16.827  73.324  1.00  0.00      PROT C
ATOM    981  OD1 ASN P  66      93.174 -17.555  73.902  1.00  0.00      PROT O
ATOM    982  ND2 ASN P  66      91.034 -16.715  73.660  1.00  0.00      PROT N
ATOM    983 HD21 ASN P  66      90.671 -17.093  74.512  1.00  0.00      PROT H
ATOM    984 HD22 ASN P  66      90.550 -15.914  73.308  1.00  0.00      PROT H
ATOM    985    C ASN P  66      95.032 -15.086  71.235  1.00  0.00      PROT C
ATOM    986    O ASN P  66      95.499 -15.727  70.294  1.00  0.00      PROT O
ATOM    987    N LEU P  67      94.995 -13.781  71.223  1.00  0.00      PROT N
ATOM    988   HN LEU P  67      94.751 -13.220  72.010  1.00  0.00      PROT H
ATOM    989   CA LEU P  67      95.728 -13.125  70.193  1.00  0.00      PROT C
ATOM    990   HA LEU P  67      95.524 -13.616  69.253  1.00  0.00      PROT H
ATOM    991   CB LEU P  67      95.343 -11.631  70.281  1.00  0.00      PROT C
ATOM    992  HB1 LEU P  67      95.307 -11.434  71.374  1.00  0.00      PROT H
ATOM    993  HB2 LEU P  67      96.202 -11.025  69.923  1.00  0.00      PROT H
ATOM    994   CG LEU P  67      94.035 -11.214  69.550  1.00  0.00      PROT C
ATOM    995   HG LEU P  67      93.189 -11.875  69.837  1.00  0.00      PROT H
ATOM    996  CD1 LEU P  67      93.653  -9.766  70.092  1.00  0.00      PROT C
ATOM    997 HD11 LEU P  67      94.595  -9.219  69.872  1.00  0.00      PROT H
ATOM    998 HD12 LEU P  67      92.840  -9.310  69.488  1.00  0.00      PROT H
ATOM    999 HD13 LEU P  67      93.416  -9.812  71.176  1.00  0.00      PROT H
ATOM   1000  CD2 LEU P  67      94.168 -11.375  68.037  1.00  0.00      PROT C
ATOM   1001 HD21 LEU P  67      94.409 -12.423  67.759  1.00  0.00      PROT H
ATOM   1002 HD22 LEU P  67      93.208 -11.032  67.595  1.00  0.00      PROT H
ATOM   1003 HD23 LEU P  67      94.963 -10.727  67.612  1.00  0.00      PROT H
ATOM   1004    C LEU P  67      97.268 -13.281  70.330  1.00  0.00      PROT C
ATOM   1005    O LEU P  67      98.027 -13.511  69.381  1.00  0.00      PROT O
ATOM   1006    N CYS P  68      97.856 -13.300  71.585  1.00  0.00      PROT N
ATOM   1007   HN CYS P  68      97.224 -13.227  72.353  1.00  0.00      PROT H
ATOM   1008   CA CYS P  68      99.292 -13.459  71.782  1.00  0.00      PROT C
ATOM   1009   HA CYS P  68      99.787 -12.603  71.347  1.00  0.00      PROT H
ATOM   1010   CB CYS P  68      99.733 -13.546  73.327  1.00  0.00      PROT C
ATOM   1011  HB1 CYS P  68      98.996 -14.188  73.855  1.00  0.00      PROT H
ATOM   1012  HB2 CYS P  68     100.762 -13.947  73.450  1.00  0.00      PROT H
ATOM   1013   SG CYS P  68      99.739 -11.883  73.937  1.00  0.00      PROT S
ATOM   1014  HG1 CYS P  68      98.476 -11.807  74.329  1.00  0.00      PROT H
ATOM   1015    C CYS P  68      99.939 -14.714  71.079  1.00  0.00      PROT C
ATOM   1016    O CYS P  68     100.957 -14.670  70.420  1.00  0.00      PROT O
ATOM   1017    N GLN P  69      99.204 -15.839  71.115  1.00  0.00      PROT N
ATOM   1018   HN GLN P  69      98.340 -15.931  71.602  1.00  0.00      PROT H
ATOM   1019   CA GLN P  69      99.516 -17.110  70.461  1.00  0.00      PROT C
ATOM   1020   HA GLN P  69     100.446 -17.517  70.829  1.00  0.00      PROT H
ATOM   1021   CB GLN P  69      98.455 -18.198  70.942  1.00  0.00      PROT C
ATOM   1022  HB1 GLN P  69      97.458 -17.759  70.723  1.00  0.00      PROT H
ATOM   1023  HB2 GLN P  69      98.640 -19.108  70.333  1.00  0.00      PROT H
ATOM   1024   CG GLN P  69      98.602 -18.616  72.432  1.00  0.00      PROT C
ATOM   1025  HG1 GLN P  69      98.161 -17.929  73.187  1.00  0.00      PROT H
ATOM   1026  HG2 GLN P  69      97.929 -19.498  72.400  1.00  0.00      PROT H
ATOM   1027   CD GLN P  69      99.999 -18.914  72.814  1.00  0.00      PROT C
ATOM   1028  OE1 GLN P  69     100.810 -18.126  73.374  1.00  0.00      PROT O
ATOM   1029  NE2 GLN P  69     100.520 -20.084  72.501  1.00  0.00      PROT N
ATOM   1030 HE21 GLN P  69     101.401 -20.270  72.936  1.00  0.00      PROT H
ATOM   1031 HE22 GLN P  69     100.018 -20.849  72.097  1.00  0.00      PROT H
ATOM   1032    C GLN P  69      99.684 -17.010  68.960  1.00  0.00      PROT C
ATOM   1033    O GLN P  69     100.701 -17.522  68.503  1.00  0.00      PROT O
ATOM   1034    N LEU P  70      98.715 -16.272  68.345  1.00  0.00      PROT N
ATOM   1035   HN LEU P  70      98.054 -15.750  68.879  1.00  0.00      PROT H
ATOM   1036   CA LEU P  70      98.810 -15.939  66.951  1.00  0.00      PROT C
ATOM   1037   HA LEU P  70      98.898 -16.793  66.295  1.00  0.00      PROT H
ATOM   1038   CB LEU P  70      97.464 -15.237  66.532  1.00  0.00      PROT C
ATOM   1039  HB1 LEU P  70      97.142 -14.501  67.300  1.00  0.00      PROT H
ATOM   1040  HB2 LEU P  70      97.561 -14.696  65.567  1.00  0.00      PROT H
ATOM   1041   CG LEU P  70      96.293 -16.284  66.427  1.00  0.00      PROT C
ATOM   1042   HG LEU P  70      96.111 -16.890  67.340  1.00  0.00      PROT H
ATOM   1043  CD1 LEU P  70      94.862 -15.553  66.204  1.00  0.00      PROT C
ATOM   1044 HD11 LEU P  70      95.022 -14.936  65.293  1.00  0.00      PROT H
ATOM   1045 HD12 LEU P  70      94.157 -16.380  65.975  1.00  0.00      PROT H
ATOM   1046 HD13 LEU P  70      94.644 -14.913  67.086  1.00  0.00      PROT H
ATOM   1047  CD2 LEU P  70      96.432 -17.236  65.258  1.00  0.00      PROT C
ATOM   1048 HD21 LEU P  70      97.292 -17.870  65.562  1.00  0.00      PROT H
ATOM   1049 HD22 LEU P  70      95.564 -17.892  65.032  1.00  0.00      PROT H
ATOM   1050 HD23 LEU P  70      96.795 -16.738  64.334  1.00  0.00      PROT H
ATOM   1051    C LEU P  70      99.995 -15.073  66.611  1.00  0.00      PROT C
ATOM   1052    O LEU P  70     100.730 -15.258  65.644  1.00  0.00      PROT O
ATOM   1053    N GLY P  71     100.236 -14.160  67.488  1.00  0.00      PROT N
ATOM   1054   HN GLY P  71      99.830 -14.276  68.391  1.00  0.00      PROT H
ATOM   1055   CA GLY P  71     101.243 -13.119  67.288  1.00  0.00      PROT C
ATOM   1056  HA1 GLY P  71     101.722 -13.175  66.321  1.00  0.00      PROT H
ATOM   1057  HA2 GLY P  71     101.916 -13.323  68.107  1.00  0.00      PROT H
ATOM   1058    C GLY P  71     100.892 -11.650  67.507  1.00  0.00      PROT C
ATOM   1059    O GLY P  71     101.680 -10.839  67.069  1.00  0.00      PROT O
ATOM   1060    N SER P  72      99.756 -11.295  68.110  1.00  0.00      PROT N
ATOM   1061   HN SER P  72      99.176 -11.871  68.681  1.00  0.00      PROT H
ATOM   1062   CA SER P  72      99.372  -9.922  68.169  1.00  0.00      PROT C
ATOM   1063   HA SER P  72     100.151  -9.293  67.765  1.00  0.00      PROT H
ATOM   1064   CB SER P  72      98.115  -9.726  67.307  1.00  0.00      PROT C
ATOM   1065  HB1 SER P  72      98.316 -10.132  66.293  1.00  0.00      PROT H
ATOM   1066  HB2 SER P  72      97.221 -10.271  67.678  1.00  0.00      PROT H
ATOM   1067   OG SER P  72      97.866  -8.309  67.133  1.00  0.00      PROT O
ATOM   1068  HG1 SER P  72      98.570  -7.914  66.614  1.00  0.00      PROT H
ATOM   1069    C SER P  72      99.169  -9.354  69.629  1.00  0.00      PROT C
ATOM   1070    O SER P  72      99.137 -10.168  70.555  1.00  0.00      PROT O
ATOM   1071    N CYS P  73      99.062  -8.025  69.814  1.00  0.00      PROT N
ATOM   1072   HN CYS P  73      98.979  -7.314  69.120  1.00  0.00      PROT H
ATOM   1073   CA CYS P  73      98.862  -7.488  71.073  1.00  0.00      PROT C
ATOM   1074   HA CYS P  73      98.771  -8.246  71.837  1.00  0.00      PROT H
ATOM   1075   CB CYS P  73     100.086  -6.574  71.503  1.00  0.00      PROT C
ATOM   1076  HB1 CYS P  73     100.966  -7.241  71.381  1.00  0.00      PROT H
ATOM   1077  HB2 CYS P  73     100.143  -5.766  70.743  1.00  0.00      PROT H
ATOM   1078   SG CYS P  73      99.954  -5.964  73.255  1.00  0.00      PROT S
ATOM   1079  HG1 CYS P  73     101.139  -5.484  73.599  1.00  0.00      PROT H
ATOM   1080    C CYS P  73      97.649  -6.662  71.123  1.00  0.00      PROT C
ATOM   1081    O CYS P  73      97.512  -5.698  70.402  1.00  0.00      PROT O
ATOM   1082    N LEU P  74      96.762  -7.040  72.030  1.00  0.00      PROT N
ATOM   1083   HN LEU P  74      96.891  -7.899  72.519  1.00  0.00      PROT H
ATOM   1084   CA LEU P  74      95.572  -6.288  72.447  1.00  0.00      PROT C
ATOM   1085   HA LEU P  74      94.981  -5.955  71.607  1.00  0.00      PROT H
ATOM   1086   CB LEU P  74      94.719  -7.278  73.275  1.00  0.00      PROT C
ATOM   1087  HB1 LEU P  74      94.524  -8.169  72.641  1.00  0.00      PROT H
ATOM   1088  HB2 LEU P  74      95.248  -7.710  74.152  1.00  0.00      PROT H
ATOM   1089   CG LEU P  74      93.309  -6.728  73.634  1.00  0.00      PROT C
ATOM   1090   HG LEU P  74      93.419  -5.738  74.125  1.00  0.00      PROT H
ATOM   1091  CD1 LEU P  74      92.379  -6.471  72.436  1.00  0.00      PROT C
ATOM   1092 HD11 LEU P  74      91.398  -6.074  72.775  1.00  0.00      PROT H
ATOM   1093 HD12 LEU P  74      92.827  -5.729  71.742  1.00  0.00      PROT H
ATOM   1094 HD13 LEU P  74      92.369  -7.387  71.807  1.00  0.00      PROT H
ATOM   1095  CD2 LEU P  74      92.523  -7.655  74.601  1.00  0.00      PROT C
ATOM   1096 HD21 LEU P  74      92.931  -7.520  75.626  1.00  0.00      PROT H
ATOM   1097 HD22 LEU P  74      91.431  -7.451  74.623  1.00  0.00      PROT H
ATOM   1098 HD23 LEU P  74      92.843  -8.696  74.385  1.00  0.00      PROT H
ATOM   1099    C LEU P  74      95.877  -5.126  73.305  1.00  0.00      PROT C
ATOM   1100    O LEU P  74      96.433  -5.267  74.379  1.00  0.00      PROT O
ATOM   1101    N LEU P  75      95.483  -3.929  72.938  1.00  0.00      PROT N
ATOM   1102   HN LEU P  75      95.057  -3.716  72.062  1.00  0.00      PROT H
ATOM   1103   CA LEU P  75      95.543  -2.772  73.789  1.00  0.00      PROT C
ATOM   1104   HA LEU P  75      96.144  -2.914  74.675  1.00  0.00      PROT H
ATOM   1105   CB LEU P  75      96.124  -1.446  73.274  1.00  0.00      PROT C
ATOM   1106  HB1 LEU P  75      95.549  -1.119  72.382  1.00  0.00      PROT H
ATOM   1107  HB2 LEU P  75      96.259  -0.662  74.050  1.00  0.00      PROT H
ATOM   1108   CG LEU P  75      97.516  -1.560  72.599  1.00  0.00      PROT C
ATOM   1109   HG LEU P  75      97.346  -1.812  71.530  1.00  0.00      PROT H
ATOM   1110  CD1 LEU P  75      98.177  -0.164  72.591  1.00  0.00      PROT C
ATOM   1111 HD11 LEU P  75      98.131   0.188  73.644  1.00  0.00      PROT H
ATOM   1112 HD12 LEU P  75      99.209  -0.171  72.179  1.00  0.00      PROT H
ATOM   1113 HD13 LEU P  75      97.609   0.634  72.066  1.00  0.00      PROT H
ATOM   1114  CD2 LEU P  75      98.415  -2.583  73.263  1.00  0.00      PROT C
ATOM   1115 HD21 LEU P  75      98.537  -2.312  74.333  1.00  0.00      PROT H
ATOM   1116 HD22 LEU P  75      97.978  -3.594  73.119  1.00  0.00      PROT H
ATOM   1117 HD23 LEU P  75      99.425  -2.685  72.810  1.00  0.00      PROT H
ATOM   1118    C LEU P  75      94.046  -2.538  74.157  1.00  0.00      PROT C
ATOM   1119    O LEU P  75      93.176  -2.772  73.337  1.00  0.00      PROT O
ATOM   1120    N VAL P  76      93.810  -1.972  75.383  1.00  0.00      PROT N
ATOM   1121   HN VAL P  76      94.512  -1.550  75.952  1.00  0.00      PROT H
ATOM   1122   CA VAL P  76      92.557  -1.776  75.866  1.00  0.00      PROT C
ATOM   1123   HA VAL P  76      91.832  -1.912  75.078  1.00  0.00      PROT H
ATOM   1124   CB VAL P  76      92.237  -2.653  77.091  1.00  0.00      PROT C
ATOM   1125   HB VAL P  76      92.922  -2.460  77.945  1.00  0.00      PROT H
ATOM   1126  CG1 VAL P  76      90.801  -2.367  77.690  1.00  0.00      PROT C
ATOM   1127 HG11 VAL P  76      90.649  -1.455  78.307  1.00  0.00      PROT H
ATOM   1128 HG12 VAL P  76      90.010  -2.232  76.921  1.00  0.00      PROT H
ATOM   1129 HG13 VAL P  76      90.421  -3.253  78.243  1.00  0.00      PROT H
ATOM   1130  CG2 VAL P  76      92.363  -4.083  76.694  1.00  0.00      PROT C
ATOM   1131 HG21 VAL P  76      93.413  -4.313  76.412  1.00  0.00      PROT H
ATOM   1132 HG22 VAL P  76      92.038  -4.752  77.519  1.00  0.00      PROT H
ATOM   1133 HG23 VAL P  76      91.812  -4.454  75.803  1.00  0.00      PROT H
ATOM   1134    C VAL P  76      92.383  -0.323  76.371  1.00  0.00      PROT C
ATOM   1135    O VAL P  76      93.054   0.124  77.304  1.00  0.00      PROT O
ATOM   1136    N ILE P  77      91.390   0.462  75.875  1.00  0.00      PROT N
ATOM   1137   HN ILE P  77      90.743   0.065  75.229  1.00  0.00      PROT H
ATOM   1138   CA ILE P  77      91.297   1.856  76.155  1.00  0.00      PROT C
ATOM   1139   HA ILE P  77      92.147   2.089  76.779  1.00  0.00      PROT H
ATOM   1140   CB ILE P  77      91.279   2.797  74.962  1.00  0.00      PROT C
ATOM   1141   HB ILE P  77      90.297   2.666  74.460  1.00  0.00      PROT H
ATOM   1142  CG2 ILE P  77      91.456   4.179  75.605  1.00  0.00      PROT C
ATOM   1143 HG21 ILE P  77      91.510   4.996  74.854  1.00  0.00      PROT H
ATOM   1144 HG22 ILE P  77      90.570   4.498  76.193  1.00  0.00      PROT H
ATOM   1145 HG23 ILE P  77      92.383   4.153  76.217  1.00  0.00      PROT H
ATOM   1146  CG1 ILE P  77      92.361   2.460  73.890  1.00  0.00      PROT C
ATOM   1147 HG11 ILE P  77      93.356   2.805  74.243  1.00  0.00      PROT H
ATOM   1148 HG12 ILE P  77      92.499   1.361  73.804  1.00  0.00      PROT H
ATOM   1149   CD ILE P  77      92.172   3.099  72.524  1.00  0.00      PROT C
ATOM   1150  HD1 ILE P  77      93.008   2.746  71.884  1.00  0.00      PROT H
ATOM   1151  HD2 ILE P  77      91.204   2.778  72.084  1.00  0.00      PROT H
ATOM   1152  HD3 ILE P  77      92.246   4.207  72.494  1.00  0.00      PROT H
ATOM   1153    C ILE P  77      90.021   2.098  76.993  1.00  0.00      PROT C
ATOM   1154    O ILE P  77      88.898   2.214  76.542  1.00  0.00      PROT O
ATOM   1155    N GLN P  78      90.154   2.322  78.287  1.00  0.00      PROT N
ATOM   1156   HN GLN P  78      91.086   2.566  78.547  1.00  0.00      PROT H
ATOM   1157   CA GLN P  78      89.127   2.442  79.235  1.00  0.00      PROT C
ATOM   1158   HA GLN P  78      88.232   2.028  78.794  1.00  0.00      PROT H
ATOM   1159   CB GLN P  78      89.559   1.620  80.461  1.00  0.00      PROT C
ATOM   1160  HB1 GLN P  78      90.099   0.724  80.088  1.00  0.00      PROT H
ATOM   1161  HB2 GLN P  78      90.140   2.290  81.131  1.00  0.00      PROT H
ATOM   1162   CG GLN P  78      88.277   1.154  81.209  1.00  0.00      PROT C
ATOM   1163  HG1 GLN P  78      87.701   0.438  80.584  1.00  0.00      PROT H
ATOM   1164  HG2 GLN P  78      88.659   0.459  81.987  1.00  0.00      PROT H
ATOM   1165   CD GLN P  78      87.460   2.308  81.811  1.00  0.00      PROT C
ATOM   1166  OE1 GLN P  78      86.260   2.446  81.422  1.00  0.00      PROT O
ATOM   1167  NE2 GLN P  78      88.069   2.905  82.846  1.00  0.00      PROT N
ATOM   1168 HE21 GLN P  78      87.532   3.398  83.530  1.00  0.00      PROT H
ATOM   1169 HE22 GLN P  78      89.017   2.652  83.039  1.00  0.00      PROT H
ATOM   1170    C GLN P  78      88.838   3.970  79.452  1.00  0.00      PROT C
ATOM   1171    O GLN P  78      89.598   4.746  80.066  1.00  0.00      PROT O
ATOM   1172    N GLY P  79      87.680   4.425  78.899  1.00  0.00      PROT N
ATOM   1173   HN GLY P  79      87.158   3.723  78.420  1.00  0.00      PROT H
ATOM   1174   CA GLY P  79      87.174   5.815  78.985  1.00  0.00      PROT C
ATOM   1175  HA1 GLY P  79      87.096   6.047  80.037  1.00  0.00      PROT H
ATOM   1176  HA2 GLY P  79      86.187   5.758  78.550  1.00  0.00      PROT H
ATOM   1177    C GLY P  79      88.012   6.848  78.245  1.00  0.00      PROT C
ATOM   1178    O GLY P  79      89.203   6.721  77.954  1.00  0.00      PROT O
ATOM   1179    N GLU P  80      87.374   7.896  77.805  1.00  0.00      PROT N
ATOM   1180   HN GLU P  80      86.406   7.953  78.033  1.00  0.00      PROT H
ATOM   1181   CA GLU P  80      87.964   8.943  76.979  1.00  0.00      PROT C
ATOM   1182   HA GLU P  80      87.125   9.603  76.813  1.00  0.00      PROT H
ATOM   1183   CB GLU P  80      88.962   9.736  77.880  1.00  0.00      PROT C
ATOM   1184  HB1 GLU P  80      89.681   9.041  78.365  1.00  0.00      PROT H
ATOM   1185  HB2 GLU P  80      89.527  10.501  77.305  1.00  0.00      PROT H
ATOM   1186   CG GLU P  80      88.195  10.490  79.090  1.00  0.00      PROT C
ATOM   1187  HG1 GLU P  80      87.537  11.282  78.673  1.00  0.00      PROT H
ATOM   1188  HG2 GLU P  80      87.426   9.917  79.652  1.00  0.00      PROT H
ATOM   1189   CD GLU P  80      89.094  11.078  80.137  1.00  0.00      PROT C
ATOM   1190  OE1 GLU P  80      88.942  12.287  80.549  1.00  0.00      PROT O
ATOM   1191  OE2 GLU P  80      90.048  10.360  80.541  1.00  0.00      PROT O
ATOM   1192    C GLU P  80      88.438   8.507  75.550  1.00  0.00      PROT C
ATOM   1193    O GLU P  80      89.311   9.204  75.005  1.00  0.00      PROT O
ATOM   1194    N TYR P  81      87.910   7.383  74.980  1.00  0.00      PROT N
ATOM   1195   HN TYR P  81      87.179   6.928  75.483  1.00  0.00      PROT H
ATOM   1196   CA TYR P  81      88.492   6.552  73.931  1.00  0.00      PROT C
ATOM   1197   HA TYR P  81      89.506   6.316  74.216  1.00  0.00      PROT H
ATOM   1198   CB TYR P  81      87.635   5.295  73.681  1.00  0.00      PROT C
ATOM   1199  HB1 TYR P  81      88.040   4.701  72.834  1.00  0.00      PROT H
ATOM   1200  HB2 TYR P  81      87.656   4.647  74.583  1.00  0.00      PROT H
ATOM   1201   CG TYR P  81      86.158   5.499  73.460  1.00  0.00      PROT C
ATOM   1202  CD1 TYR P  81      85.719   5.741  72.172  1.00  0.00      PROT C
ATOM   1203  HD1 TYR P  81      86.496   5.975  71.460  1.00  0.00      PROT H
ATOM   1204  CE1 TYR P  81      84.365   5.867  71.905  1.00  0.00      PROT C
ATOM   1205  HE1 TYR P  81      84.060   6.278  70.954  1.00  0.00      PROT H
ATOM   1206   CZ TYR P  81      83.399   5.603  72.890  1.00  0.00      PROT C
ATOM   1207   OH TYR P  81      82.027   5.729  72.617  1.00  0.00      PROT O
ATOM   1208   HH TYR P  81      81.600   6.067  73.408  1.00  0.00      PROT H
ATOM   1209  CD2 TYR P  81      85.238   4.988  74.402  1.00  0.00      PROT C
ATOM   1210  HD2 TYR P  81      85.654   4.610  75.324  1.00  0.00      PROT H
ATOM   1211  CE2 TYR P  81      83.864   4.986  74.030  1.00  0.00      PROT C
ATOM   1212  HE2 TYR P  81      83.175   4.679  74.803  1.00  0.00      PROT H
ATOM   1213    C TYR P  81      88.570   7.431  72.672  1.00  0.00      PROT C
ATOM   1214    O TYR P  81      89.505   7.419  71.913  1.00  0.00      PROT O
ATOM   1215    N GLU P  82      87.567   8.292  72.440  1.00  0.00      PROT N
ATOM   1216   HN GLU P  82      86.937   8.548  73.169  1.00  0.00      PROT H
ATOM   1217   CA GLU P  82      87.590   9.129  71.247  1.00  0.00      PROT C
ATOM   1218   HA GLU P  82      87.347   8.591  70.342  1.00  0.00      PROT H
ATOM   1219   CB GLU P  82      86.355   9.995  71.329  1.00  0.00      PROT C
ATOM   1220  HB1 GLU P  82      86.433  10.665  72.212  1.00  0.00      PROT H
ATOM   1221  HB2 GLU P  82      86.335  10.610  70.403  1.00  0.00      PROT H
ATOM   1222   CG GLU P  82      85.005   9.237  71.337  1.00  0.00      PROT C
ATOM   1223  HG1 GLU P  82      84.717   8.849  70.336  1.00  0.00      PROT H
ATOM   1224  HG2 GLU P  82      85.154   8.394  72.045  1.00  0.00      PROT H
ATOM   1225   CD GLU P  82      83.891  10.150  71.868  1.00  0.00      PROT C
ATOM   1226  OE1 GLU P  82      83.371   9.969  72.961  1.00  0.00      PROT O
ATOM   1227  OE2 GLU P  82      83.406  11.032  71.199  1.00  0.00      PROT O
ATOM   1228    C GLU P  82      88.771  10.122  71.163  1.00  0.00      PROT C
ATOM   1229    O GLU P  82      89.452  10.189  70.180  1.00  0.00      PROT O
ATOM   1230    N THR P  83      89.073  10.840  72.288  1.00  0.00      PROT N
ATOM   1231   HN THR P  83      88.631  10.584  73.145  1.00  0.00      PROT H
ATOM   1232   CA THR P  83      90.237  11.704  72.403  1.00  0.00      PROT C
ATOM   1233   HA THR P  83      90.376  12.314  71.523  1.00  0.00      PROT H
ATOM   1234   CB THR P  83      89.951  12.855  73.411  1.00  0.00      PROT C
ATOM   1235   HB THR P  83      89.068  13.352  72.956  1.00  0.00      PROT H
ATOM   1236  OG1 THR P  83      91.027  13.783  73.695  1.00  0.00      PROT O
ATOM   1237  HG1 THR P  83      91.621  13.327  74.296  1.00  0.00      PROT H
ATOM   1238  CG2 THR P  83      89.593  12.198  74.703  1.00  0.00      PROT C
ATOM   1239 HG21 THR P  83      90.417  11.630  75.185  1.00  0.00      PROT H
ATOM   1240 HG22 THR P  83      89.403  12.981  75.469  1.00  0.00      PROT H
ATOM   1241 HG23 THR P  83      88.644  11.623  74.655  1.00  0.00      PROT H
ATOM   1242    C THR P  83      91.560  10.999  72.637  1.00  0.00      PROT C
ATOM   1243    O THR P  83      92.566  11.459  72.184  1.00  0.00      PROT O
ATOM   1244    N VAL P  84      91.612   9.817  73.283  1.00  0.00      PROT N
ATOM   1245   HN VAL P  84      90.879   9.601  73.924  1.00  0.00      PROT H
ATOM   1246   CA VAL P  84      92.711   8.829  73.376  1.00  0.00      PROT C
ATOM   1247   HA VAL P  84      93.561   9.319  73.828  1.00  0.00      PROT H
ATOM   1248   CB VAL P  84      92.522   7.715  74.396  1.00  0.00      PROT C
ATOM   1249   HB VAL P  84      91.513   7.255  74.321  1.00  0.00      PROT H
ATOM   1250  CG1 VAL P  84      93.780   6.674  74.221  1.00  0.00      PROT C
ATOM   1251 HG11 VAL P  84      93.878   6.298  73.181  1.00  0.00      PROT H
ATOM   1252 HG12 VAL P  84      94.663   7.274  74.528  1.00  0.00      PROT H
ATOM   1253 HG13 VAL P  84      93.595   5.881  74.977  1.00  0.00      PROT H
ATOM   1254  CG2 VAL P  84      92.723   8.270  75.818  1.00  0.00      PROT C
ATOM   1255 HG21 VAL P  84      91.964   9.050  76.042  1.00  0.00      PROT H
ATOM   1256 HG22 VAL P  84      92.432   7.403  76.449  1.00  0.00      PROT H
ATOM   1257 HG23 VAL P  84      93.791   8.563  75.913  1.00  0.00      PROT H
ATOM   1258    C VAL P  84      93.166   8.356  71.949  1.00  0.00      PROT C
ATOM   1259    O VAL P  84      94.365   8.424  71.581  1.00  0.00      PROT O
ATOM   1260    N LEU P  85      92.242   7.935  71.034  1.00  0.00      PROT N
ATOM   1261   HN LEU P  85      91.340   7.784  71.430  1.00  0.00      PROT H
ATOM   1262   CA LEU P  85      92.450   7.564  69.634  1.00  0.00      PROT C
ATOM   1263   HA LEU P  85      93.160   6.751  69.615  1.00  0.00      PROT H
ATOM   1264   CB LEU P  85      91.113   7.071  68.957  1.00  0.00      PROT C
ATOM   1265  HB1 LEU P  85      90.402   7.843  69.319  1.00  0.00      PROT H
ATOM   1266  HB2 LEU P  85      91.289   7.084  67.860  1.00  0.00      PROT H
ATOM   1267   CG LEU P  85      90.600   5.656  69.343  1.00  0.00      PROT C
ATOM   1268   HG LEU P  85      90.663   5.609  70.451  1.00  0.00      PROT H
ATOM   1269  CD1 LEU P  85      89.095   5.473  68.988  1.00  0.00      PROT C
ATOM   1270 HD11 LEU P  85      88.521   6.247  69.542  1.00  0.00      PROT H
ATOM   1271 HD12 LEU P  85      88.904   5.688  67.914  1.00  0.00      PROT H
ATOM   1272 HD13 LEU P  85      88.772   4.468  69.332  1.00  0.00      PROT H
ATOM   1273  CD2 LEU P  85      91.546   4.518  68.916  1.00  0.00      PROT C
ATOM   1274 HD21 LEU P  85      90.949   3.618  68.657  1.00  0.00      PROT H
ATOM   1275 HD22 LEU P  85      92.092   4.764  67.980  1.00  0.00      PROT H
ATOM   1276 HD23 LEU P  85      92.297   4.243  69.686  1.00  0.00      PROT H
ATOM   1277    C LEU P  85      93.029   8.673  68.832  1.00  0.00      PROT C
ATOM   1278    O LEU P  85      93.982   8.484  68.173  1.00  0.00      PROT O
ATOM   1279    N ARG P  86      92.487   9.904  68.966  1.00  0.00      PROT N
ATOM   1280   HN ARG P  86      91.591   9.992  69.394  1.00  0.00      PROT H
ATOM   1281   CA ARG P  86      92.919  11.110  68.251  1.00  0.00      PROT C
ATOM   1282   HA ARG P  86      92.839  10.847  67.206  1.00  0.00      PROT H
ATOM   1283   CB ARG P  86      91.844  12.157  68.455  1.00  0.00      PROT C
ATOM   1284  HB1 ARG P  86      90.883  11.841  67.996  1.00  0.00      PROT H
ATOM   1285  HB2 ARG P  86      91.560  12.346  69.512  1.00  0.00      PROT H
ATOM   1286   CG ARG P  86      92.237  13.581  67.843  1.00  0.00      PROT C
ATOM   1287  HG1 ARG P  86      93.061  14.035  68.434  1.00  0.00      PROT H
ATOM   1288  HG2 ARG P  86      92.657  13.354  66.840  1.00  0.00      PROT H
ATOM   1289   CD ARG P  86      90.906  14.364  67.708  1.00  0.00      PROT C
ATOM   1290  HD1 ARG P  86      91.024  15.170  66.952  1.00  0.00      PROT H
ATOM   1291  HD2 ARG P  86      90.107  13.672  67.365  1.00  0.00      PROT H
ATOM   1292   NE ARG P  86      90.625  14.974  69.017  1.00  0.00      PROT N
ATOM   1293   HE ARG P  86      91.341  14.963  69.715  1.00  0.00      PROT H
ATOM   1294   CZ ARG P  86      89.404  15.034  69.488  1.00  0.00      PROT C
ATOM   1295  NH1 ARG P  86      88.335  14.822  68.798  1.00  0.00      PROT N
ATOM   1296 HH11 ARG P  86      87.421  14.824  69.204  1.00  0.00      PROT H
ATOM   1297 HH12 ARG P  86      88.512  14.849  67.814  1.00  0.00      PROT H
ATOM   1298  NH2 ARG P  86      89.181  15.494  70.742  1.00  0.00      PROT N
ATOM   1299 HH21 ARG P  86      88.274  15.700  71.110  1.00  0.00      PROT H
ATOM   1300 HH22 ARG P  86      89.833  16.236  70.896  1.00  0.00      PROT H
ATOM   1301    C ARG P  86      94.376  11.592  68.529  1.00  0.00      PROT C
ATOM   1302    O ARG P  86      95.143  11.992  67.638  1.00  0.00      PROT O
ATOM   1303    N ASP P  87      94.714  11.557  69.823  1.00  0.00      PROT N
ATOM   1304   HN ASP P  87      94.009  11.271  70.468  1.00  0.00      PROT H
ATOM   1305   CA ASP P  87      96.022  11.743  70.404  1.00  0.00      PROT C
ATOM   1306   HA ASP P  87      96.427  12.703  70.121  1.00  0.00      PROT H
ATOM   1307   CB ASP P  87      95.939  11.872  71.925  1.00  0.00      PROT C
ATOM   1308  HB1 ASP P  87      95.433  10.966  72.322  1.00  0.00      PROT H
ATOM   1309  HB2 ASP P  87      96.951  11.959  72.375  1.00  0.00      PROT H
ATOM   1310   CG ASP P  87      95.263  13.054  72.496  1.00  0.00      PROT C
ATOM   1311  OD1 ASP P  87      95.021  13.184  73.713  1.00  0.00      PROT O
ATOM   1312  OD2 ASP P  87      95.047  14.040  71.731  1.00  0.00      PROT O
ATOM   1313    C ASP P  87      97.160  10.779  69.981  1.00  0.00      PROT C
ATOM   1314    O ASP P  87      98.369  11.140  70.006  1.00  0.00      PROT O
ATOM   1315    N HSD P  88      96.703   9.611  69.548  1.00  0.00      PROT N
ATOM   1316   HN HSD P  88      95.710   9.559  69.476  1.00  0.00      PROT H
ATOM   1317   CA HSD P  88      97.609   8.567  68.967  1.00  0.00      PROT C
ATOM   1318   HA HSD P  88      98.559   9.065  68.839  1.00  0.00      PROT H
ATOM   1319   CB HSD P  88      97.767   7.425  70.069  1.00  0.00      PROT C
ATOM   1320  HB1 HSD P  88      96.875   6.791  70.262  1.00  0.00      PROT H
ATOM   1321  HB2 HSD P  88      98.480   6.648  69.719  1.00  0.00      PROT H
ATOM   1322  ND1 HSD P  88      97.177   8.256  72.343  1.00  0.00      PROT N
ATOM   1323  HD1 HSD P  88      96.218   8.067  72.130  1.00  0.00      PROT H
ATOM   1324   CG HSD P  88      98.192   8.027  71.398  1.00  0.00      PROT C
ATOM   1325  CE1 HSD P  88      97.762   8.542  73.488  1.00  0.00      PROT C
ATOM   1326  HE1 HSD P  88      97.160   8.623  74.393  1.00  0.00      PROT H
ATOM   1327  NE2 HSD P  88      99.075   8.408  73.448  1.00  0.00      PROT N
ATOM   1328  CD2 HSD P  88      99.362   8.063  72.139  1.00  0.00      PROT C
ATOM   1329  HD2 HSD P  88     100.356   7.812  71.792  1.00  0.00      PROT H
ATOM   1330    C HSD P  88      97.149   7.980  67.684  1.00  0.00      PROT C
ATOM   1331    O HSD P  88      97.231   6.732  67.460  1.00  0.00      PROT O
ATOM   1332    N ILE P  89      96.556   8.864  66.863  1.00  0.00      PROT N
ATOM   1333   HN ILE P  89      96.356   9.781  67.198  1.00  0.00      PROT H
ATOM   1334   CA ILE P  89      95.776   8.422  65.671  1.00  0.00      PROT C
ATOM   1335   HA ILE P  89      95.018   7.768  66.075  1.00  0.00      PROT H
ATOM   1336   CB ILE P  89      94.902   9.497  65.093  1.00  0.00      PROT C
ATOM   1337   HB ILE P  89      94.286   9.870  65.939  1.00  0.00      PROT H
ATOM   1338  CG2 ILE P  89      95.710  10.662  64.437  1.00  0.00      PROT C
ATOM   1339 HG21 ILE P  89      96.165  10.194  63.538  1.00  0.00      PROT H
ATOM   1340 HG22 ILE P  89      95.035  11.473  64.087  1.00  0.00      PROT H
ATOM   1341 HG23 ILE P  89      96.437  11.207  65.077  1.00  0.00      PROT H
ATOM   1342  CG1 ILE P  89      93.781   8.992  64.128  1.00  0.00      PROT C
ATOM   1343 HG11 ILE P  89      93.489   9.961  63.669  1.00  0.00      PROT H
ATOM   1344 HG12 ILE P  89      94.341   8.361  63.405  1.00  0.00      PROT H
ATOM   1345   CD ILE P  89      92.700   8.226  64.859  1.00  0.00      PROT C
ATOM   1346  HD1 ILE P  89      92.285   8.815  65.705  1.00  0.00      PROT H
ATOM   1347  HD2 ILE P  89      91.844   7.849  64.260  1.00  0.00      PROT H
ATOM   1348  HD3 ILE P  89      93.248   7.373  65.313  1.00  0.00      PROT H
ATOM   1349    C ILE P  89      96.514   7.711  64.675  1.00  0.00      PROT C
ATOM   1350    O ILE P  89      96.175   6.584  64.256  1.00  0.00      PROT O
ATOM   1351    N GLN P  90      97.778   8.168  64.407  1.00  0.00      PROT N
ATOM   1352   HN GLN P  90      98.107   9.031  64.782  1.00  0.00      PROT H
ATOM   1353   CA GLN P  90      98.591   7.405  63.402  1.00  0.00      PROT C
ATOM   1354   HA GLN P  90      97.931   6.774  62.826  1.00  0.00      PROT H
ATOM   1355   CB GLN P  90      99.373   8.448  62.480  1.00  0.00      PROT C
ATOM   1356  HB1 GLN P  90     100.257   8.797  63.056  1.00  0.00      PROT H
ATOM   1357  HB2 GLN P  90      99.814   7.884  61.631  1.00  0.00      PROT H
ATOM   1358   CG GLN P  90      98.617   9.539  61.792  1.00  0.00      PROT C
ATOM   1359  HG1 GLN P  90      98.240  10.384  62.407  1.00  0.00      PROT H
ATOM   1360  HG2 GLN P  90      99.206  10.061  61.007  1.00  0.00      PROT H
ATOM   1361   CD GLN P  90      97.340   9.076  61.122  1.00  0.00      PROT C
ATOM   1362  OE1 GLN P  90      96.245   9.506  61.454  1.00  0.00      PROT O
ATOM   1363  NE2 GLN P  90      97.534   8.023  60.223  1.00  0.00      PROT N
ATOM   1364 HE21 GLN P  90      96.718   7.726  59.727  1.00  0.00      PROT H
ATOM   1365 HE22 GLN P  90      98.445   7.616  60.280  1.00  0.00      PROT H
ATOM   1366    C GLN P  90      99.622   6.441  63.933  1.00  0.00      PROT C
ATOM   1367    O GLN P  90     100.184   5.660  63.180  1.00  0.00      PROT O
ATOM   1368    N LYS P  91      99.716   6.267  65.269  1.00  0.00      PROT N
ATOM   1369   HN LYS P  91      99.112   6.810  65.847  1.00  0.00      PROT H
ATOM   1370   CA LYS P  91     100.313   5.141  66.001  1.00  0.00      PROT C
ATOM   1371   HA LYS P  91     101.227   4.924  65.468  1.00  0.00      PROT H
ATOM   1372   CB LYS P  91     100.571   5.350  67.513  1.00  0.00      PROT C
ATOM   1373  HB1 LYS P  91      99.618   5.588  68.031  1.00  0.00      PROT H
ATOM   1374  HB2 LYS P  91     100.877   4.344  67.873  1.00  0.00      PROT H
ATOM   1375   CG LYS P  91     101.754   6.321  67.798  1.00  0.00      PROT C
ATOM   1376  HG1 LYS P  91     102.461   6.322  66.940  1.00  0.00      PROT H
ATOM   1377  HG2 LYS P  91     101.380   7.367  67.766  1.00  0.00      PROT H
ATOM   1378   CD LYS P  91     102.412   6.042  69.131  1.00  0.00      PROT C
ATOM   1379  HD1 LYS P  91     101.790   6.388  69.984  1.00  0.00      PROT H
ATOM   1380  HD2 LYS P  91     102.698   4.979  69.286  1.00  0.00      PROT H
ATOM   1381   CE LYS P  91     103.597   6.882  69.388  1.00  0.00      PROT C
ATOM   1382  HE1 LYS P  91     103.379   7.965  69.506  1.00  0.00      PROT H
ATOM   1383  HE2 LYS P  91     104.104   6.570  70.326  1.00  0.00      PROT H
ATOM   1384   NZ LYS P  91     104.458   6.751  68.158  1.00  0.00      PROT N
ATOM   1385  HZ1 LYS P  91     104.014   7.099  67.285  1.00  0.00      PROT H
ATOM   1386  HZ2 LYS P  91     105.264   7.408  68.191  1.00  0.00      PROT H
ATOM   1387  HZ3 LYS P  91     104.935   5.835  68.035  1.00  0.00      PROT H
ATOM   1388    C LYS P  91      99.488   3.903  65.792  1.00  0.00      PROT C
ATOM   1389    O LYS P  91     100.107   2.914  65.568  1.00  0.00      PROT O
ATOM   1390    N TRP P  92      98.215   3.909  65.805  1.00  0.00      PROT N
ATOM   1391   HN TRP P  92      97.717   4.716  66.113  1.00  0.00      PROT H
ATOM   1392   CA TRP P  92      97.484   2.720  65.631  1.00  0.00      PROT C
ATOM   1393   HA TRP P  92      98.013   1.803  65.845  1.00  0.00      PROT H
ATOM   1394   CB TRP P  92      96.169   2.714  66.450  1.00  0.00      PROT C
ATOM   1395  HB1 TRP P  92      95.653   3.695  66.382  1.00  0.00      PROT H
ATOM   1396  HB2 TRP P  92      95.410   2.026  66.019  1.00  0.00      PROT H
ATOM   1397   CG TRP P  92      96.392   2.453  67.952  1.00  0.00      PROT C
ATOM   1398  CD1 TRP P  92      96.889   1.284  68.398  1.00  0.00      PROT C
ATOM   1399  HD1 TRP P  92      97.464   0.624  67.766  1.00  0.00      PROT H
ATOM   1400  NE1 TRP P  92      96.682   1.227  69.818  1.00  0.00      PROT N
ATOM   1401  HE1 TRP P  92      96.785   0.571  70.533  1.00  0.00      PROT H
ATOM   1402  CE2 TRP P  92      96.159   2.391  70.221  1.00  0.00      PROT C
ATOM   1403  CD2 TRP P  92      95.932   3.200  69.077  1.00  0.00      PROT C
ATOM   1404  CE3 TRP P  92      95.326   4.475  69.231  1.00  0.00      PROT C
ATOM   1405  HE3 TRP P  92      95.282   5.180  68.413  1.00  0.00      PROT H
ATOM   1406  CZ3 TRP P  92      95.014   4.856  70.562  1.00  0.00      PROT C
ATOM   1407  HZ3 TRP P  92      94.476   5.764  70.790  1.00  0.00      PROT H
ATOM   1408  CZ2 TRP P  92      95.904   2.799  71.431  1.00  0.00      PROT C
ATOM   1409  HZ2 TRP P  92      96.069   2.117  72.252  1.00  0.00      PROT H
ATOM   1410  CH2 TRP P  92      95.359   4.079  71.648  1.00  0.00      PROT C
ATOM   1411  HH2 TRP P  92      95.192   4.466  72.643  1.00  0.00      PROT H
ATOM   1412    C TRP P  92      97.000   2.524  64.152  1.00  0.00      PROT C
ATOM   1413    O TRP P  92      96.371   1.525  63.787  1.00  0.00      PROT O
ATOM   1414    N SER P  93      97.253   3.613  63.309  1.00  0.00      PROT N
ATOM   1415   HN SER P  93      97.819   4.369  63.629  1.00  0.00      PROT H
ATOM   1416   CA SER P  93      96.818   3.564  61.947  1.00  0.00      PROT C
ATOM   1417   HA SER P  93      96.966   4.597  61.668  1.00  0.00      PROT H
ATOM   1418   CB SER P  93      97.756   2.636  61.065  1.00  0.00      PROT C
ATOM   1419  HB1 SER P  93      98.775   3.038  61.252  1.00  0.00      PROT H
ATOM   1420  HB2 SER P  93      97.646   1.607  61.470  1.00  0.00      PROT H
ATOM   1421   OG SER P  93      97.488   2.787  59.635  1.00  0.00      PROT O
ATOM   1422  HG1 SER P  93      96.558   2.576  59.528  1.00  0.00      PROT H
ATOM   1423    C SER P  93      95.338   3.277  61.648  1.00  0.00      PROT C
ATOM   1424    O SER P  93      94.947   2.126  61.211  1.00  0.00      PROT O
ATOM   1425    N ILE P  94      94.431   4.214  61.826  1.00  0.00      PROT N
ATOM   1426   HN ILE P  94      94.698   5.095  62.209  1.00  0.00      PROT H
ATOM   1427   CA ILE P  94      93.047   4.094  61.512  1.00  0.00      PROT C
ATOM   1428   HA ILE P  94      92.835   3.097  61.154  1.00  0.00      PROT H
ATOM   1429   CB ILE P  94      92.205   4.480  62.744  1.00  0.00      PROT C
ATOM   1430   HB ILE P  94      92.510   5.449  63.194  1.00  0.00      PROT H
ATOM   1431  CG2 ILE P  94      90.689   4.583  62.531  1.00  0.00      PROT C
ATOM   1432 HG21 ILE P  94      90.339   5.530  62.067  1.00  0.00      PROT H
ATOM   1433 HG22 ILE P  94      90.314   3.855  61.781  1.00  0.00      PROT H
ATOM   1434 HG23 ILE P  94      90.073   4.519  63.454  1.00  0.00      PROT H
ATOM   1435  CG1 ILE P  94      92.442   3.412  63.881  1.00  0.00      PROT C
ATOM   1436 HG11 ILE P  94      91.746   2.575  63.656  1.00  0.00      PROT H
ATOM   1437 HG12 ILE P  94      93.407   2.861  63.892  1.00  0.00      PROT H
ATOM   1438   CD ILE P  94      92.056   3.944  65.241  1.00  0.00      PROT C
ATOM   1439  HD1 ILE P  94      92.108   3.194  66.059  1.00  0.00      PROT H
ATOM   1440  HD2 ILE P  94      92.638   4.848  65.520  1.00  0.00      PROT H
ATOM   1441  HD3 ILE P  94      90.994   4.266  65.179  1.00  0.00      PROT H
ATOM   1442    C ILE P  94      92.661   5.071  60.407  1.00  0.00      PROT C
ATOM   1443    O ILE P  94      92.681   6.265  60.608  1.00  0.00      PROT O
ATOM   1444    N THR P  95      92.362   4.547  59.253  1.00  0.00      PROT N
ATOM   1445   HN THR P  95      92.384   3.566  59.078  1.00  0.00      PROT H
ATOM   1446   CA THR P  95      92.053   5.373  58.076  1.00  0.00      PROT C
ATOM   1447   HA THR P  95      92.275   6.430  58.113  1.00  0.00      PROT H
ATOM   1448   CB THR P  95      92.724   4.763  56.855  1.00  0.00      PROT C
ATOM   1449   HB THR P  95      92.226   3.883  56.396  1.00  0.00      PROT H
ATOM   1450  OG1 THR P  95      94.111   4.513  57.159  1.00  0.00      PROT O
ATOM   1451  HG1 THR P  95      94.412   4.055  56.371  1.00  0.00      PROT H
ATOM   1452  CG2 THR P  95      92.782   5.885  55.822  1.00  0.00      PROT C
ATOM   1453 HG21 THR P  95      93.356   5.570  54.924  1.00  0.00      PROT H
ATOM   1454 HG22 THR P  95      91.783   6.107  55.388  1.00  0.00      PROT H
ATOM   1455 HG23 THR P  95      93.072   6.866  56.254  1.00  0.00      PROT H
ATOM   1456    C THR P  95      90.550   5.128  57.794  1.00  0.00      PROT C
ATOM   1457    O THR P  95      89.953   5.861  57.018  1.00  0.00      PROT O
ATOM   1458    N GLN P  96      89.930   4.100  58.360  1.00  0.00      PROT N
ATOM   1459   HN GLN P  96      90.388   3.373  58.866  1.00  0.00      PROT H
ATOM   1460   CA GLN P  96      88.500   3.923  58.292  1.00  0.00      PROT C
ATOM   1461   HA GLN P  96      88.051   4.876  58.532  1.00  0.00      PROT H
ATOM   1462   CB GLN P  96      87.963   3.316  56.956  1.00  0.00      PROT C
ATOM   1463  HB1 GLN P  96      86.878   3.540  56.877  1.00  0.00      PROT H
ATOM   1464  HB2 GLN P  96      88.456   3.944  56.183  1.00  0.00      PROT H
ATOM   1465   CG GLN P  96      88.079   1.785  56.704  1.00  0.00      PROT C
ATOM   1466  HG1 GLN P  96      87.474   1.245  57.463  1.00  0.00      PROT H
ATOM   1467  HG2 GLN P  96      87.732   1.561  55.673  1.00  0.00      PROT H
ATOM   1468   CD GLN P  96      89.524   1.349  56.851  1.00  0.00      PROT C
ATOM   1469  OE1 GLN P  96      89.967   0.729  57.833  1.00  0.00      PROT O
ATOM   1470  NE2 GLN P  96      90.319   1.636  55.840  1.00  0.00      PROT N
ATOM   1471 HE21 GLN P  96      89.950   1.948  54.964  1.00  0.00      PROT H
ATOM   1472 HE22 GLN P  96      91.235   1.236  55.824  1.00  0.00      PROT H
ATOM   1473    C GLN P  96      88.244   2.989  59.465  1.00  0.00      PROT C
ATOM   1474    O GLN P  96      89.179   2.521  60.061  1.00  0.00      PROT O
ATOM   1475    N VAL P  97      86.910   2.786  59.778  1.00  0.00      PROT N
ATOM   1476   HN VAL P  97      86.265   3.358  59.276  1.00  0.00      PROT H
ATOM   1477   CA VAL P  97      86.352   1.921  60.831  1.00  0.00      PROT C
ATOM   1478   HA VAL P  97      87.160   1.282  61.154  1.00  0.00      PROT H
ATOM   1479   CB VAL P  97      86.046   2.643  62.119  1.00  0.00      PROT C
ATOM   1480   HB VAL P  97      85.310   3.462  61.971  1.00  0.00      PROT H
ATOM   1481  CG1 VAL P  97      85.435   1.752  63.215  1.00  0.00      PROT C
ATOM   1482 HG11 VAL P  97      85.231   2.345  64.132  1.00  0.00      PROT H
ATOM   1483 HG12 VAL P  97      84.471   1.327  62.861  1.00  0.00      PROT H
ATOM   1484 HG13 VAL P  97      86.098   0.948  63.599  1.00  0.00      PROT H
ATOM   1485  CG2 VAL P  97      87.361   3.223  62.668  1.00  0.00      PROT C
ATOM   1486 HG21 VAL P  97      88.188   2.482  62.630  1.00  0.00      PROT H
ATOM   1487 HG22 VAL P  97      87.559   4.089  62.001  1.00  0.00      PROT H
ATOM   1488 HG23 VAL P  97      87.367   3.784  63.627  1.00  0.00      PROT H
ATOM   1489    C VAL P  97      85.213   1.000  60.174  1.00  0.00      PROT C
ATOM   1490    O VAL P  97      84.296   1.469  59.541  1.00  0.00      PROT O
ATOM   1491    N THR P  98      85.490  -0.310  60.267  1.00  0.00      PROT N
ATOM   1492   HN THR P  98      86.396  -0.574  60.589  1.00  0.00      PROT H
ATOM   1493   CA THR P  98      84.596  -1.409  59.936  1.00  0.00      PROT C
ATOM   1494   HA THR P  98      83.859  -1.068  59.225  1.00  0.00      PROT H
ATOM   1495   CB THR P  98      85.276  -2.636  59.312  1.00  0.00      PROT C
ATOM   1496   HB THR P  98      85.839  -3.067  60.167  1.00  0.00      PROT H
ATOM   1497  OG1 THR P  98      86.138  -2.289  58.238  1.00  0.00      PROT O
ATOM   1498  HG1 THR P  98      86.944  -1.895  58.579  1.00  0.00      PROT H
ATOM   1499  CG2 THR P  98      84.194  -3.674  58.806  1.00  0.00      PROT C
ATOM   1500 HG21 THR P  98      83.473  -4.002  59.584  1.00  0.00      PROT H
ATOM   1501 HG22 THR P  98      83.544  -3.212  58.032  1.00  0.00      PROT H
ATOM   1502 HG23 THR P  98      84.691  -4.588  58.415  1.00  0.00      PROT H
ATOM   1503    C THR P  98      83.866  -1.711  61.200  1.00  0.00      PROT C
ATOM   1504    O THR P  98      84.153  -2.541  62.060  1.00  0.00      PROT O
ATOM   1505    N LEU P  99      82.813  -0.941  61.475  1.00  0.00      PROT N
ATOM   1506   HN LEU P  99      82.338  -0.319  60.857  1.00  0.00      PROT H
ATOM   1507   CA LEU P  99      81.977  -0.986  62.615  1.00  0.00      PROT C
ATOM   1508   HA LEU P  99      82.558  -1.201  63.500  1.00  0.00      PROT H
ATOM   1509   CB LEU P  99      81.526   0.528  62.719  1.00  0.00      PROT C
ATOM   1510  HB1 LEU P  99      82.322   1.244  62.420  1.00  0.00      PROT H
ATOM   1511  HB2 LEU P  99      80.779   0.732  61.923  1.00  0.00      PROT H
ATOM   1512   CG LEU P  99      80.986   1.065  64.086  1.00  0.00      PROT C
ATOM   1513   HG LEU P  99      80.153   0.451  64.488  1.00  0.00      PROT H
ATOM   1514  CD1 LEU P  99      82.060   0.925  65.170  1.00  0.00      PROT C
ATOM   1515 HD11 LEU P  99      83.037   1.438  65.043  1.00  0.00      PROT H
ATOM   1516 HD12 LEU P  99      81.652   1.278  66.141  1.00  0.00      PROT H
ATOM   1517 HD13 LEU P  99      82.249  -0.157  65.339  1.00  0.00      PROT H
ATOM   1518  CD2 LEU P  99      80.402   2.443  63.815  1.00  0.00      PROT C
ATOM   1519 HD21 LEU P  99      79.932   2.922  64.700  1.00  0.00      PROT H
ATOM   1520 HD22 LEU P  99      81.278   3.084  63.578  1.00  0.00      PROT H
ATOM   1521 HD23 LEU P  99      79.633   2.487  63.014  1.00  0.00      PROT H
ATOM   1522    C LEU P  99      80.916  -2.099  62.441  1.00  0.00      PROT C
ATOM   1523    O LEU P  99      80.578  -2.485  61.342  1.00  0.00      PROT O
ATOM   1524    N ASP P 100      80.385  -2.641  63.582  1.00  0.00      PROT N
ATOM   1525   HN ASP P 100      80.733  -2.423  64.491  1.00  0.00      PROT H
ATOM   1526   CA ASP P 100      79.324  -3.656  63.614  1.00  0.00      PROT C
ATOM   1527   HA ASP P 100      79.227  -4.149  62.658  1.00  0.00      PROT H
ATOM   1528   CB ASP P 100      79.834  -4.738  64.603  1.00  0.00      PROT C
ATOM   1529  HB1 ASP P 100      79.127  -5.579  64.438  1.00  0.00      PROT H
ATOM   1530  HB2 ASP P 100      80.908  -4.929  64.391  1.00  0.00      PROT H
ATOM   1531   CG ASP P 100      79.619  -4.348  66.068  1.00  0.00      PROT C
ATOM   1532  OD1 ASP P 100      80.602  -3.750  66.626  1.00  0.00      PROT O
ATOM   1533  OD2 ASP P 100      78.506  -4.386  66.685  1.00  0.00      PROT O
ATOM   1534    C ASP P 100      77.978  -3.084  63.928  1.00  0.00      PROT C
ATOM   1535    O ASP P 100      77.783  -2.001  64.451  1.00  0.00      PROT O
ATOM   1536    N ALA P 101      76.901  -3.758  63.615  1.00  0.00      PROT N
ATOM   1537   HN ALA P 101      77.058  -4.558  63.042  1.00  0.00      PROT H
ATOM   1538   CA ALA P 101      75.601  -3.200  63.646  1.00  0.00      PROT C
ATOM   1539   HA ALA P 101      75.622  -2.127  63.765  1.00  0.00      PROT H
ATOM   1540   CB ALA P 101      74.843  -3.594  62.312  1.00  0.00      PROT C
ATOM   1541  HB1 ALA P 101      73.815  -3.204  62.155  1.00  0.00      PROT H
ATOM   1542  HB2 ALA P 101      75.394  -3.113  61.475  1.00  0.00      PROT H
ATOM   1543  HB3 ALA P 101      74.885  -4.662  62.010  1.00  0.00      PROT H
ATOM   1544    C ALA P 101      74.779  -3.701  64.833  1.00  0.00      PROT C
ATOM   1545    O ALA P 101      73.556  -3.751  64.761  1.00  0.00      PROT O
ATOM   1546    N GLU P 102      75.426  -3.968  66.040  1.00  0.00      PROT N
ATOM   1547   HN GLU P 102      76.416  -3.983  66.157  1.00  0.00      PROT H
ATOM   1548   CA GLU P 102      74.697  -4.315  67.225  1.00  0.00      PROT C
ATOM   1549   HA GLU P 102      74.207  -5.270  67.104  1.00  0.00      PROT H
ATOM   1550   CB GLU P 102      75.591  -4.492  68.516  1.00  0.00      PROT C
ATOM   1551  HB1 GLU P 102      76.344  -5.268  68.259  1.00  0.00      PROT H
ATOM   1552  HB2 GLU P 102      76.229  -3.611  68.743  1.00  0.00      PROT H
ATOM   1553   CG GLU P 102      74.946  -4.899  69.876  1.00  0.00      PROT C
ATOM   1554  HG1 GLU P 102      75.693  -5.070  70.681  1.00  0.00      PROT H
ATOM   1555  HG2 GLU P 102      74.266  -4.085  70.208  1.00  0.00      PROT H
ATOM   1556   CD GLU P 102      74.161  -6.180  69.676  1.00  0.00      PROT C
ATOM   1557  OE1 GLU P 102      72.978  -6.041  69.202  1.00  0.00      PROT O
ATOM   1558  OE2 GLU P 102      74.603  -7.296  69.957  1.00  0.00      PROT O
ATOM   1559    C GLU P 102      73.665  -3.221  67.600  1.00  0.00      PROT C
ATOM   1560    O GLU P 102      73.968  -2.015  67.507  1.00  0.00      PROT O
ATOM   1561    N MET P 103      72.422  -3.692  67.766  1.00  0.00      PROT N
ATOM   1562   HN MET P 103      72.311  -4.639  68.059  1.00  0.00      PROT H
ATOM   1563   CA MET P 103      71.266  -2.842  67.747  1.00  0.00      PROT C
ATOM   1564   HA MET P 103      71.456  -2.053  67.034  1.00  0.00      PROT H
ATOM   1565   CB MET P 103      70.044  -3.661  67.188  1.00  0.00      PROT C
ATOM   1566  HB1 MET P 103      69.123  -3.041  67.204  1.00  0.00      PROT H
ATOM   1567  HB2 MET P 103      70.359  -4.050  66.196  1.00  0.00      PROT H
ATOM   1568   CG MET P 103      69.654  -4.904  68.057  1.00  0.00      PROT C
ATOM   1569  HG1 MET P 103      68.904  -5.489  67.482  1.00  0.00      PROT H
ATOM   1570  HG2 MET P 103      70.540  -5.571  68.125  1.00  0.00      PROT H
ATOM   1571   SD MET P 103      68.704  -4.482  69.541  1.00  0.00      PROT S
ATOM   1572   CE MET P 103      69.044  -6.124  70.241  1.00  0.00      PROT C
ATOM   1573  HE1 MET P 103      68.332  -6.420  71.040  1.00  0.00      PROT H
ATOM   1574  HE2 MET P 103      68.911  -6.899  69.457  1.00  0.00      PROT H
ATOM   1575  HE3 MET P 103      70.029  -6.332  70.712  1.00  0.00      PROT H
ATOM   1576    C MET P 103      70.918  -2.180  69.110  1.00  0.00      PROT C
ATOM   1577    O MET P 103      70.037  -1.288  69.241  1.00  0.00      PROT O
ATOM   1578    N GLU P 104      71.599  -2.718  70.206  1.00  0.00      PROT N
ATOM   1579   HN GLU P 104      72.221  -3.496  70.180  1.00  0.00      PROT H
ATOM   1580   CA GLU P 104      71.255  -2.217  71.555  1.00  0.00      PROT C
ATOM   1581   HA GLU P 104      70.223  -2.462  71.755  1.00  0.00      PROT H
ATOM   1582   CB GLU P 104      72.055  -3.065  72.597  1.00  0.00      PROT C
ATOM   1583  HB1 GLU P 104      73.119  -2.932  72.306  1.00  0.00      PROT H
ATOM   1584  HB2 GLU P 104      71.791  -2.679  73.604  1.00  0.00      PROT H
ATOM   1585   CG GLU P 104      71.565  -4.531  72.520  1.00  0.00      PROT C
ATOM   1586  HG1 GLU P 104      70.714  -4.572  73.234  1.00  0.00      PROT H
ATOM   1587  HG2 GLU P 104      71.217  -5.003  71.577  1.00  0.00      PROT H
ATOM   1588   CD GLU P 104      72.627  -5.564  73.014  1.00  0.00      PROT C
ATOM   1589  OE1 GLU P 104      73.800  -5.313  73.475  1.00  0.00      PROT O
ATOM   1590  OE2 GLU P 104      72.259  -6.730  73.071  1.00  0.00      PROT O
ATOM   1591    C GLU P 104      71.553  -0.706  71.724  1.00  0.00      PROT C
ATOM   1592    O GLU P 104      72.468  -0.233  71.005  1.00  0.00      PROT O
ATOM   1593    N PRO P 105      70.854   0.084  72.594  1.00  0.00      PROT N
ATOM   1594   CD PRO P 105      69.726  -0.470  73.302  1.00  0.00      PROT C
ATOM   1595  HD1 PRO P 105      70.132  -0.901  74.243  1.00  0.00      PROT H
ATOM   1596  HD2 PRO P 105      69.023  -1.226  72.893  1.00  0.00      PROT H
ATOM   1597   CA PRO P 105      70.807   1.509  72.397  1.00  0.00      PROT C
ATOM   1598   HA PRO P 105      70.549   1.664  71.359  1.00  0.00      PROT H
ATOM   1599   CB PRO P 105      69.773   1.969  73.398  1.00  0.00      PROT C
ATOM   1600  HB1 PRO P 105      69.464   2.985  73.070  1.00  0.00      PROT H
ATOM   1601  HB2 PRO P 105      70.136   1.970  74.448  1.00  0.00      PROT H
ATOM   1602   CG PRO P 105      68.826   0.748  73.476  1.00  0.00      PROT C
ATOM   1603  HG1 PRO P 105      68.082   0.656  72.656  1.00  0.00      PROT H
ATOM   1604  HG2 PRO P 105      68.183   0.735  74.382  1.00  0.00      PROT H
ATOM   1605    C PRO P 105      72.160   2.234  72.710  1.00  0.00      PROT C
ATOM   1606    O PRO P 105      72.530   3.206  72.099  1.00  0.00      PROT O
ATOM   1607    N PHE P 106      72.844   1.701  73.749  1.00  0.00      PROT N
ATOM   1608   HN PHE P 106      72.484   0.967  74.320  1.00  0.00      PROT H
ATOM   1609   CA PHE P 106      74.175   2.093  74.126  1.00  0.00      PROT C
ATOM   1610   HA PHE P 106      74.266   3.151  74.324  1.00  0.00      PROT H
ATOM   1611   CB PHE P 106      74.670   1.440  75.432  1.00  0.00      PROT C
ATOM   1612  HB1 PHE P 106      75.760   1.577  75.599  1.00  0.00      PROT H
ATOM   1613  HB2 PHE P 106      74.094   1.969  76.222  1.00  0.00      PROT H
ATOM   1614   CG PHE P 106      74.145   0.044  75.770  1.00  0.00      PROT C
ATOM   1615  CD1 PHE P 106      72.898  -0.243  76.283  1.00  0.00      PROT C
ATOM   1616  HD1 PHE P 106      72.074   0.454  76.326  1.00  0.00      PROT H
ATOM   1617  CE1 PHE P 106      72.625  -1.604  76.500  1.00  0.00      PROT C
ATOM   1618  HE1 PHE P 106      71.657  -1.929  76.851  1.00  0.00      PROT H
ATOM   1619   CZ PHE P 106      73.488  -2.659  76.160  1.00  0.00      PROT C
ATOM   1620   HZ PHE P 106      73.300  -3.668  76.495  1.00  0.00      PROT H
ATOM   1621  CD2 PHE P 106      75.090  -0.986  75.458  1.00  0.00      PROT C
ATOM   1622  HD2 PHE P 106      76.061  -0.695  75.085  1.00  0.00      PROT H
ATOM   1623  CE2 PHE P 106      74.798  -2.263  75.791  1.00  0.00      PROT C
ATOM   1624  HE2 PHE P 106      75.532  -3.055  75.824  1.00  0.00      PROT H
ATOM   1625    C PHE P 106      75.158   1.762  73.009  1.00  0.00      PROT C
ATOM   1626    O PHE P 106      76.029   2.571  72.728  1.00  0.00      PROT O
ATOM   1627    N TYR P 107      75.103   0.603  72.307  1.00  0.00      PROT N
ATOM   1628   HN TYR P 107      74.527  -0.111  72.698  1.00  0.00      PROT H
ATOM   1629   CA TYR P 107      76.007   0.414  71.094  1.00  0.00      PROT C
ATOM   1630   HA TYR P 107      76.996   0.705  71.415  1.00  0.00      PROT H
ATOM   1631   CB TYR P 107      75.891  -1.130  70.695  1.00  0.00      PROT C
ATOM   1632  HB1 TYR P 107      74.832  -1.466  70.719  1.00  0.00      PROT H
ATOM   1633  HB2 TYR P 107      76.263  -1.274  69.658  1.00  0.00      PROT H
ATOM   1634   CG TYR P 107      76.838  -1.861  71.650  1.00  0.00      PROT C
ATOM   1635  CD1 TYR P 107      78.145  -1.527  71.711  1.00  0.00      PROT C
ATOM   1636  HD1 TYR P 107      78.591  -0.903  70.951  1.00  0.00      PROT H
ATOM   1637  CE1 TYR P 107      78.992  -2.085  72.794  1.00  0.00      PROT C
ATOM   1638  HE1 TYR P 107      80.022  -1.779  72.897  1.00  0.00      PROT H
ATOM   1639   CZ TYR P 107      78.413  -2.873  73.763  1.00  0.00      PROT C
ATOM   1640   OH TYR P 107      79.216  -3.214  74.864  1.00  0.00      PROT O
ATOM   1641   HH TYR P 107      78.757  -3.924  75.319  1.00  0.00      PROT H
ATOM   1642  CD2 TYR P 107      76.340  -2.812  72.534  1.00  0.00      PROT C
ATOM   1643  HD2 TYR P 107      75.289  -3.020  72.399  1.00  0.00      PROT H
ATOM   1644  CE2 TYR P 107      77.099  -3.314  73.594  1.00  0.00      PROT C
ATOM   1645  HE2 TYR P 107      76.619  -3.930  74.341  1.00  0.00      PROT H
ATOM   1646    C TYR P 107      75.686   1.328  69.981  1.00  0.00      PROT C
ATOM   1647    O TYR P 107      76.576   1.792  69.274  1.00  0.00      PROT O
ATOM   1648    N LYS P 108      74.415   1.654  69.792  1.00  0.00      PROT N
ATOM   1649   HN LYS P 108      73.774   1.236  70.431  1.00  0.00      PROT H
ATOM   1650   CA LYS P 108      74.072   2.681  68.847  1.00  0.00      PROT C
ATOM   1651   HA LYS P 108      74.481   2.457  67.873  1.00  0.00      PROT H
ATOM   1652   CB LYS P 108      72.515   2.863  68.691  1.00  0.00      PROT C
ATOM   1653  HB1 LYS P 108      72.107   3.125  69.691  1.00  0.00      PROT H
ATOM   1654  HB2 LYS P 108      72.212   3.669  67.989  1.00  0.00      PROT H
ATOM   1655   CG LYS P 108      71.736   1.638  68.170  1.00  0.00      PROT C
ATOM   1656  HG1 LYS P 108      71.692   0.892  68.992  1.00  0.00      PROT H
ATOM   1657  HG2 LYS P 108      70.686   1.999  68.121  1.00  0.00      PROT H
ATOM   1658   CD LYS P 108      72.271   1.050  66.798  1.00  0.00      PROT C
ATOM   1659  HD1 LYS P 108      73.302   0.734  67.067  1.00  0.00      PROT H
ATOM   1660  HD2 LYS P 108      71.734   0.172  66.382  1.00  0.00      PROT H
ATOM   1661   CE LYS P 108      72.259   1.994  65.518  1.00  0.00      PROT C
ATOM   1662  HE1 LYS P 108      71.222   2.303  65.265  1.00  0.00      PROT H
ATOM   1663  HE2 LYS P 108      72.962   2.835  65.701  1.00  0.00      PROT H
ATOM   1664   NZ LYS P 108      72.767   1.202  64.329  1.00  0.00      PROT N
ATOM   1665  HZ1 LYS P 108      72.839   1.864  63.531  1.00  0.00      PROT H
ATOM   1666  HZ2 LYS P 108      73.732   0.985  64.652  1.00  0.00      PROT H
ATOM   1667  HZ3 LYS P 108      72.316   0.321  64.009  1.00  0.00      PROT H
ATOM   1668    C LYS P 108      74.657   4.045  69.130  1.00  0.00      PROT C
ATOM   1669    O LYS P 108      74.990   4.797  68.196  1.00  0.00      PROT O
ATOM   1670    N GLU P 109      74.717   4.499  70.364  1.00  0.00      PROT N
ATOM   1671   HN GLU P 109      74.369   3.935  71.108  1.00  0.00      PROT H
ATOM   1672   CA GLU P 109      75.377   5.711  70.723  1.00  0.00      PROT C
ATOM   1673   HA GLU P 109      74.920   6.516  70.168  1.00  0.00      PROT H
ATOM   1674   CB GLU P 109      75.061   6.079  72.237  1.00  0.00      PROT C
ATOM   1675  HB1 GLU P 109      75.395   5.173  72.787  1.00  0.00      PROT H
ATOM   1676  HB2 GLU P 109      75.555   7.013  72.582  1.00  0.00      PROT H
ATOM   1677   CG GLU P 109      73.532   6.253  72.544  1.00  0.00      PROT C
ATOM   1678  HG1 GLU P 109      73.039   5.396  72.038  1.00  0.00      PROT H
ATOM   1679  HG2 GLU P 109      73.282   6.208  73.626  1.00  0.00      PROT H
ATOM   1680   CD GLU P 109      72.987   7.519  72.047  1.00  0.00      PROT C
ATOM   1681  OE1 GLU P 109      73.644   8.558  71.963  1.00  0.00      PROT O
ATOM   1682  OE2 GLU P 109      71.669   7.505  72.015  1.00  0.00      PROT O
ATOM   1683    C GLU P 109      76.834   5.655  70.469  1.00  0.00      PROT C
ATOM   1684    O GLU P 109      77.392   6.599  69.959  1.00  0.00      PROT O
ATOM   1685    N MET P 110      77.482   4.541  70.863  1.00  0.00      PROT N
ATOM   1686   HN MET P 110      76.952   3.802  71.271  1.00  0.00      PROT H
ATOM   1687   CA MET P 110      78.839   4.215  70.537  1.00  0.00      PROT C
ATOM   1688   HA MET P 110      79.542   4.918  70.958  1.00  0.00      PROT H
ATOM   1689   CB MET P 110      79.149   2.852  71.178  1.00  0.00      PROT C
ATOM   1690  HB1 MET P 110      78.471   2.027  70.871  1.00  0.00      PROT H
ATOM   1691  HB2 MET P 110      80.142   2.482  70.845  1.00  0.00      PROT H
ATOM   1692   CG MET P 110      79.445   2.951  72.747  1.00  0.00      PROT C
ATOM   1693  HG1 MET P 110      80.275   3.684  72.838  1.00  0.00      PROT H
ATOM   1694  HG2 MET P 110      78.551   3.466  73.160  1.00  0.00      PROT H
ATOM   1695   SD MET P 110      79.815   1.372  73.525  1.00  0.00      PROT S
ATOM   1696   CE MET P 110      81.564   1.474  73.033  1.00  0.00      PROT C
ATOM   1697  HE1 MET P 110      81.625   1.222  71.953  1.00  0.00      PROT H
ATOM   1698  HE2 MET P 110      82.100   2.430  73.214  1.00  0.00      PROT H
ATOM   1699  HE3 MET P 110      82.251   0.733  73.493  1.00  0.00      PROT H
ATOM   1700    C MET P 110      79.190   4.406  69.071  1.00  0.00      PROT C
ATOM   1701    O MET P 110      80.109   5.057  68.611  1.00  0.00      PROT O
ATOM   1702    N GLU P 111      78.293   3.864  68.212  1.00  0.00      PROT N
ATOM   1703   HN GLU P 111      77.518   3.404  68.637  1.00  0.00      PROT H
ATOM   1704   CA GLU P 111      78.323   3.906  66.817  1.00  0.00      PROT C
ATOM   1705   HA GLU P 111      79.318   3.677  66.465  1.00  0.00      PROT H
ATOM   1706   CB GLU P 111      77.367   2.797  66.213  1.00  0.00      PROT C
ATOM   1707  HB1 GLU P 111      77.959   1.858  66.187  1.00  0.00      PROT H
ATOM   1708  HB2 GLU P 111      76.449   2.622  66.814  1.00  0.00      PROT H
ATOM   1709   CG GLU P 111      76.828   3.227  64.802  1.00  0.00      PROT C
ATOM   1710  HG1 GLU P 111      76.103   4.066  64.858  1.00  0.00      PROT H
ATOM   1711  HG2 GLU P 111      77.697   3.425  64.138  1.00  0.00      PROT H
ATOM   1712   CD GLU P 111      75.908   2.076  64.240  1.00  0.00      PROT C
ATOM   1713  OE1 GLU P 111      75.343   1.290  64.974  1.00  0.00      PROT O
ATOM   1714  OE2 GLU P 111      75.902   1.948  62.984  1.00  0.00      PROT O
ATOM   1715    C GLU P 111      78.117   5.336  66.218  1.00  0.00      PROT C
ATOM   1716    O GLU P 111      78.833   5.751  65.370  1.00  0.00      PROT O
ATOM   1717    N ALA P 112      77.070   6.030  66.795  1.00  0.00      PROT N
ATOM   1718   HN ALA P 112      76.564   5.543  67.502  1.00  0.00      PROT H
ATOM   1719   CA ALA P 112      76.782   7.431  66.588  1.00  0.00      PROT C
ATOM   1720   HA ALA P 112      76.478   7.470  65.552  1.00  0.00      PROT H
ATOM   1721   CB ALA P 112      75.510   7.936  67.360  1.00  0.00      PROT C
ATOM   1722  HB1 ALA P 112      75.650   7.731  68.443  1.00  0.00      PROT H
ATOM   1723  HB2 ALA P 112      75.450   9.045  67.322  1.00  0.00      PROT H
ATOM   1724  HB3 ALA P 112      74.533   7.423  67.232  1.00  0.00      PROT H
ATOM   1725    C ALA P 112      77.988   8.383  66.672  1.00  0.00      PROT C
ATOM   1726    O ALA P 112      78.422   9.005  65.696  1.00  0.00      PROT O
ATOM   1727    N ASN P 113      78.514   8.421  67.902  1.00  0.00      PROT N
ATOM   1728   HN ASN P 113      77.989   7.930  68.593  1.00  0.00      PROT H
ATOM   1729   CA ASN P 113      79.688   9.069  68.369  1.00  0.00      PROT C
ATOM   1730   HA ASN P 113      79.540  10.111  68.126  1.00  0.00      PROT H
ATOM   1731   CB ASN P 113      79.848   8.871  69.902  1.00  0.00      PROT C
ATOM   1732  HB1 ASN P 113      80.017   7.799  70.140  1.00  0.00      PROT H
ATOM   1733  HB2 ASN P 113      80.750   9.471  70.147  1.00  0.00      PROT H
ATOM   1734   CG ASN P 113      78.677   9.399  70.742  1.00  0.00      PROT C
ATOM   1735  OD1 ASN P 113      77.926  10.325  70.321  1.00  0.00      PROT O
ATOM   1736  ND2 ASN P 113      78.526   8.980  71.984  1.00  0.00      PROT N
ATOM   1737 HD21 ASN P 113      77.662   9.212  72.429  1.00  0.00      PROT H
ATOM   1738 HD22 ASN P 113      79.205   8.383  72.410  1.00  0.00      PROT H
ATOM   1739    C ASN P 113      81.064   8.726  67.610  1.00  0.00      PROT C
ATOM   1740    O ASN P 113      81.808   9.602  67.146  1.00  0.00      PROT O
ATOM   1741    N ILE P 114      81.403   7.461  67.339  1.00  0.00      PROT N
ATOM   1742   HN ILE P 114      80.873   6.763  67.814  1.00  0.00      PROT H
ATOM   1743   CA ILE P 114      82.495   7.110  66.392  1.00  0.00      PROT C
ATOM   1744   HA ILE P 114      83.371   7.642  66.732  1.00  0.00      PROT H
ATOM   1745   CB ILE P 114      82.686   5.585  66.499  1.00  0.00      PROT C
ATOM   1746   HB ILE P 114      81.645   5.197  66.493  1.00  0.00      PROT H
ATOM   1747  CG2 ILE P 114      83.263   5.002  65.191  1.00  0.00      PROT C
ATOM   1748 HG21 ILE P 114      82.491   5.063  64.394  1.00  0.00      PROT H
ATOM   1749 HG22 ILE P 114      84.114   5.642  64.874  1.00  0.00      PROT H
ATOM   1750 HG23 ILE P 114      83.498   3.916  65.180  1.00  0.00      PROT H
ATOM   1751  CG1 ILE P 114      83.455   5.005  67.748  1.00  0.00      PROT C
ATOM   1752 HG11 ILE P 114      82.836   5.446  68.559  1.00  0.00      PROT H
ATOM   1753 HG12 ILE P 114      83.289   3.907  67.740  1.00  0.00      PROT H
ATOM   1754   CD ILE P 114      85.009   5.316  67.856  1.00  0.00      PROT C
ATOM   1755  HD1 ILE P 114      85.160   6.388  68.105  1.00  0.00      PROT H
ATOM   1756  HD2 ILE P 114      85.562   4.745  68.633  1.00  0.00      PROT H
ATOM   1757  HD3 ILE P 114      85.493   5.111  66.877  1.00  0.00      PROT H
ATOM   1758    C ILE P 114      82.300   7.594  65.036  1.00  0.00      PROT C
ATOM   1759    O ILE P 114      83.180   8.293  64.535  1.00  0.00      PROT O
ATOM   1760    N GLN P 115      81.136   7.579  64.415  1.00  0.00      PROT N
ATOM   1761   HN GLN P 115      80.450   6.931  64.738  1.00  0.00      PROT H
ATOM   1762   CA GLN P 115      80.790   8.302  63.211  1.00  0.00      PROT C
ATOM   1763   HA GLN P 115      81.442   7.963  62.419  1.00  0.00      PROT H
ATOM   1764   CB GLN P 115      79.408   7.947  62.662  1.00  0.00      PROT C
ATOM   1765  HB1 GLN P 115      78.612   8.190  63.398  1.00  0.00      PROT H
ATOM   1766  HB2 GLN P 115      79.237   8.532  61.733  1.00  0.00      PROT H
ATOM   1767   CG GLN P 115      79.283   6.482  62.189  1.00  0.00      PROT C
ATOM   1768  HG1 GLN P 115      79.885   6.442  61.256  1.00  0.00      PROT H
ATOM   1769  HG2 GLN P 115      79.791   5.814  62.917  1.00  0.00      PROT H
ATOM   1770   CD GLN P 115      77.811   6.082  61.910  1.00  0.00      PROT C
ATOM   1771  OE1 GLN P 115      77.449   5.384  60.928  1.00  0.00      PROT O
ATOM   1772  NE2 GLN P 115      76.975   6.339  62.965  1.00  0.00      PROT N
ATOM   1773 HE21 GLN P 115      76.004   6.118  62.868  1.00  0.00      PROT H
ATOM   1774 HE22 GLN P 115      77.399   6.769  63.762  1.00  0.00      PROT H
ATOM   1775    C GLN P 115      80.953   9.835  63.195  1.00  0.00      PROT C
ATOM   1776    O GLN P 115      81.516  10.421  62.308  1.00  0.00      PROT O
ATOM   1777    N CYS P 116      80.520  10.530  64.278  1.00  0.00      PROT N
ATOM   1778   HN CYS P 116      79.825  10.017  64.776  1.00  0.00      PROT H
ATOM   1779   CA CYS P 116      80.820  12.009  64.553  1.00  0.00      PROT C
ATOM   1780   HA CYS P 116      80.343  12.649  63.826  1.00  0.00      PROT H
ATOM   1781   CB CYS P 116      80.318  12.478  65.933  1.00  0.00      PROT C
ATOM   1782  HB1 CYS P 116      80.837  11.910  66.734  1.00  0.00      PROT H
ATOM   1783  HB2 CYS P 116      80.558  13.560  65.997  1.00  0.00      PROT H
ATOM   1784   SG CYS P 116      78.555  12.262  66.018  1.00  0.00      PROT S
ATOM   1785  HG1 CYS P 116      78.254  13.540  66.197  1.00  0.00      PROT H
ATOM   1786    C CYS P 116      82.257  12.388  64.662  1.00  0.00      PROT C
ATOM   1787    O CYS P 116      82.684  13.402  64.087  1.00  0.00      PROT O
ATOM   1788    N LEU P 117      83.129  11.556  65.349  1.00  0.00      PROT N
ATOM   1789   HN LEU P 117      82.863  10.705  65.795  1.00  0.00      PROT H
ATOM   1790   CA LEU P 117      84.571  11.681  65.384  1.00  0.00      PROT C
ATOM   1791   HA LEU P 117      84.820  12.705  65.620  1.00  0.00      PROT H
ATOM   1792   CB LEU P 117      85.161  10.706  66.385  1.00  0.00      PROT C
ATOM   1793  HB1 LEU P 117      84.802  10.939  67.410  1.00  0.00      PROT H
ATOM   1794  HB2 LEU P 117      84.901   9.653  66.146  1.00  0.00      PROT H
ATOM   1795   CG LEU P 117      86.715  10.634  66.646  1.00  0.00      PROT C
ATOM   1796   HG LEU P 117      87.215  10.466  65.669  1.00  0.00      PROT H
ATOM   1797  CD1 LEU P 117      87.248  11.941  67.284  1.00  0.00      PROT C
ATOM   1798 HD11 LEU P 117      86.806  12.797  66.730  1.00  0.00      PROT H
ATOM   1799 HD12 LEU P 117      86.914  11.938  68.343  1.00  0.00      PROT H
ATOM   1800 HD13 LEU P 117      88.357  11.948  67.363  1.00  0.00      PROT H
ATOM   1801  CD2 LEU P 117      87.018   9.498  67.654  1.00  0.00      PROT C
ATOM   1802 HD21 LEU P 117      88.067   9.596  68.006  1.00  0.00      PROT H
ATOM   1803 HD22 LEU P 117      86.366   9.568  68.551  1.00  0.00      PROT H
ATOM   1804 HD23 LEU P 117      86.804   8.511  67.190  1.00  0.00      PROT H
ATOM   1805    C LEU P 117      85.274  11.448  64.051  1.00  0.00      PROT C
ATOM   1806    O LEU P 117      86.153  12.179  63.649  1.00  0.00      PROT O
ATOM   1807    N GLY P 118      84.695  10.453  63.372  1.00  0.00      PROT N
ATOM   1808   HN GLY P 118      84.019   9.944  63.899  1.00  0.00      PROT H
ATOM   1809   CA GLY P 118      85.087   9.965  62.024  1.00  0.00      PROT C
ATOM   1810  HA1 GLY P 118      84.349   9.231  61.735  1.00  0.00      PROT H
ATOM   1811  HA2 GLY P 118      86.099   9.589  62.060  1.00  0.00      PROT H
ATOM   1812    C GLY P 118      85.069  11.024  60.958  1.00  0.00      PROT C
ATOM   1813    O GLY P 118      86.015  11.163  60.188  1.00  0.00      PROT O
ATOM   1814    N ALA P 119      84.036  11.813  60.969  1.00  0.00      PROT N
ATOM   1815   HN ALA P 119      83.309  11.535  61.592  1.00  0.00      PROT H
ATOM   1816   CA ALA P 119      83.823  13.038  60.162  1.00  0.00      PROT C
ATOM   1817   HA ALA P 119      83.843  12.822  59.104  1.00  0.00      PROT H
ATOM   1818   CB ALA P 119      82.353  13.419  60.524  1.00  0.00      PROT C
ATOM   1819  HB1 ALA P 119      81.722  12.539  60.770  1.00  0.00      PROT H
ATOM   1820  HB2 ALA P 119      82.356  14.109  61.394  1.00  0.00      PROT H
ATOM   1821  HB3 ALA P 119      81.943  14.068  59.721  1.00  0.00      PROT H
ATOM   1822    C ALA P 119      84.817  14.229  60.390  1.00  0.00      PROT C
ATOM   1823    O ALA P 119      85.303  14.965  59.507  1.00  0.00      PROT O
ATOM   1824    N GLU P 120      85.311  14.356  61.641  1.00  0.00      PROT N
ATOM   1825   HN GLU P 120      84.949  13.788  62.376  1.00  0.00      PROT H
ATOM   1826   CA GLU P 120      86.277  15.373  62.014  1.00  0.00      PROT C
ATOM   1827   HA GLU P 120      86.048  16.293  61.497  1.00  0.00      PROT H
ATOM   1828   CB GLU P 120      86.150  15.677  63.535  1.00  0.00      PROT C
ATOM   1829  HB1 GLU P 120      86.365  14.734  64.081  1.00  0.00      PROT H
ATOM   1830  HB2 GLU P 120      87.010  16.337  63.780  1.00  0.00      PROT H
ATOM   1831   CG GLU P 120      84.877  16.450  63.946  1.00  0.00      PROT C
ATOM   1832  HG1 GLU P 120      84.510  17.048  63.085  1.00  0.00      PROT H
ATOM   1833  HG2 GLU P 120      84.108  15.652  64.024  1.00  0.00      PROT H
ATOM   1834   CD GLU P 120      84.899  17.137  65.341  1.00  0.00      PROT C
ATOM   1835  OE1 GLU P 120      85.806  16.929  66.098  1.00  0.00      PROT O
ATOM   1836  OE2 GLU P 120      83.893  17.795  65.672  1.00  0.00      PROT O
ATOM   1837    C GLU P 120      87.705  14.952  61.812  1.00  0.00      PROT C
ATOM   1838    O GLU P 120      88.479  15.785  61.289  1.00  0.00      PROT O
ATOM   1839    N LEU P 121      88.116  13.770  62.241  1.00  0.00      PROT N
ATOM   1840   HN LEU P 121      87.480  13.226  62.782  1.00  0.00      PROT H
ATOM   1841   CA LEU P 121      89.443  13.357  61.992  1.00  0.00      PROT C
ATOM   1842   HA LEU P 121      90.072  14.221  62.149  1.00  0.00      PROT H
ATOM   1843   CB LEU P 121      89.965  12.145  62.809  1.00  0.00      PROT C
ATOM   1844  HB1 LEU P 121      89.078  11.672  63.283  1.00  0.00      PROT H
ATOM   1845  HB2 LEU P 121      90.450  11.431  62.109  1.00  0.00      PROT H
ATOM   1846   CG LEU P 121      90.961  12.509  63.895  1.00  0.00      PROT C
ATOM   1847   HG LEU P 121      90.621  13.468  64.341  1.00  0.00      PROT H
ATOM   1848  CD1 LEU P 121      91.144  11.425  64.883  1.00  0.00      PROT C
ATOM   1849 HD11 LEU P 121      90.275  11.556  65.562  1.00  0.00      PROT H
ATOM   1850 HD12 LEU P 121      91.062  10.449  64.358  1.00  0.00      PROT H
ATOM   1851 HD13 LEU P 121      92.110  11.505  65.426  1.00  0.00      PROT H
ATOM   1852  CD2 LEU P 121      92.341  12.727  63.246  1.00  0.00      PROT C
ATOM   1853 HD21 LEU P 121      92.649  11.835  62.660  1.00  0.00      PROT H
ATOM   1854 HD22 LEU P 121      92.301  13.609  62.572  1.00  0.00      PROT H
ATOM   1855 HD23 LEU P 121      93.099  12.900  64.040  1.00  0.00      PROT H
ATOM   1856    C LEU P 121      89.633  12.948  60.489  1.00  0.00      PROT C
ATOM   1857    O LEU P 121      90.739  13.098  59.907  1.00  0.00      PROT O
ATOM   1858    N GLY P 122      88.567  12.459  59.829  1.00  0.00      PROT N
ATOM   1859   HN GLY P 122      87.682  12.382  60.282  1.00  0.00      PROT H
ATOM   1860   CA GLY P 122      88.688  12.102  58.373  1.00  0.00      PROT C
ATOM   1861  HA1 GLY P 122      89.531  12.644  57.972  1.00  0.00      PROT H
ATOM   1862  HA2 GLY P 122      87.738  12.341  57.919  1.00  0.00      PROT H
ATOM   1863    C GLY P 122      89.028  10.660  58.218  1.00  0.00      PROT C
ATOM   1864    O GLY P 122      89.746  10.346  57.281  1.00  0.00      PROT O
ATOM   1865    N PHE P 123      88.436   9.813  59.044  1.00  0.00      PROT N
ATOM   1866   HN PHE P 123      87.878  10.038  59.840  1.00  0.00      PROT H
ATOM   1867   CA PHE P 123      88.343   8.380  58.702  1.00  0.00      PROT C
ATOM   1868   HA PHE P 123      88.832   8.197  57.756  1.00  0.00      PROT H
ATOM   1869   CB PHE P 123      88.993   7.533  59.872  1.00  0.00      PROT C
ATOM   1870  HB1 PHE P 123      88.713   6.486  59.630  1.00  0.00      PROT H
ATOM   1871  HB2 PHE P 123      90.095   7.605  59.995  1.00  0.00      PROT H
ATOM   1872   CG PHE P 123      88.384   7.712  61.272  1.00  0.00      PROT C
ATOM   1873  CD1 PHE P 123      87.232   6.984  61.730  1.00  0.00      PROT C
ATOM   1874  HD1 PHE P 123      86.880   6.247  61.023  1.00  0.00      PROT H
ATOM   1875  CE1 PHE P 123      86.849   7.071  63.060  1.00  0.00      PROT C
ATOM   1876  HE1 PHE P 123      86.001   6.480  63.372  1.00  0.00      PROT H
ATOM   1877   CZ PHE P 123      87.487   8.004  63.886  1.00  0.00      PROT C
ATOM   1878   HZ PHE P 123      87.109   8.027  64.897  1.00  0.00      PROT H
ATOM   1879  CD2 PHE P 123      89.087   8.584  62.164  1.00  0.00      PROT C
ATOM   1880  HD2 PHE P 123      89.916   9.100  61.703  1.00  0.00      PROT H
ATOM   1881  CE2 PHE P 123      88.570   8.745  63.445  1.00  0.00      PROT C
ATOM   1882  HE2 PHE P 123      89.054   9.399  64.156  1.00  0.00      PROT H
ATOM   1883    C PHE P 123      86.905   7.948  58.597  1.00  0.00      PROT C
ATOM   1884    O PHE P 123      86.087   8.293  59.410  1.00  0.00      PROT O
ATOM   1885    N GLU P 124      86.613   7.249  57.500  1.00  0.00      PROT N
ATOM   1886   HN GLU P 124      87.334   6.989  56.863  1.00  0.00      PROT H
ATOM   1887   CA GLU P 124      85.381   6.650  57.197  1.00  0.00      PROT C
ATOM   1888   HA GLU P 124      84.722   7.505  57.171  1.00  0.00      PROT H
ATOM   1889   CB GLU P 124      85.255   6.101  55.771  1.00  0.00      PROT C
ATOM   1890  HB1 GLU P 124      85.857   5.169  55.712  1.00  0.00      PROT H
ATOM   1891  HB2 GLU P 124      84.175   5.843  55.779  1.00  0.00      PROT H
ATOM   1892   CG GLU P 124      85.583   7.081  54.639  1.00  0.00      PROT C
ATOM   1893  HG1 GLU P 124      84.825   7.886  54.747  1.00  0.00      PROT H
ATOM   1894  HG2 GLU P 124      86.627   7.445  54.746  1.00  0.00      PROT H
ATOM   1895   CD GLU P 124      85.360   6.429  53.347  1.00  0.00      PROT C
ATOM   1896  OE1 GLU P 124      84.155   6.323  52.877  1.00  0.00      PROT O
ATOM   1897  OE2 GLU P 124      86.386   6.031  52.759  1.00  0.00      PROT O
ATOM   1898    C GLU P 124      84.891   5.601  58.172  1.00  0.00      PROT C
ATOM   1899    O GLU P 124      85.700   4.908  58.723  1.00  0.00      PROT O
ATOM   1900    N VAL P 125      83.535   5.561  58.355  1.00  0.00      PROT N
ATOM   1901   HN VAL P 125      83.074   6.303  57.875  1.00  0.00      PROT H
ATOM   1902   CA VAL P 125      82.825   4.628  59.083  1.00  0.00      PROT C
ATOM   1903   HA VAL P 125      83.506   3.880  59.461  1.00  0.00      PROT H
ATOM   1904   CB VAL P 125      82.218   5.242  60.421  1.00  0.00      PROT C
ATOM   1905   HB VAL P 125      81.416   5.982  60.215  1.00  0.00      PROT H
ATOM   1906  CG1 VAL P 125      81.693   4.120  61.272  1.00  0.00      PROT C
ATOM   1907 HG11 VAL P 125      81.249   4.509  62.213  1.00  0.00      PROT H
ATOM   1908 HG12 VAL P 125      80.918   3.500  60.773  1.00  0.00      PROT H
ATOM   1909 HG13 VAL P 125      82.546   3.453  61.519  1.00  0.00      PROT H
ATOM   1910  CG2 VAL P 125      83.340   6.041  61.167  1.00  0.00      PROT C
ATOM   1911 HG21 VAL P 125      83.196   5.930  62.263  1.00  0.00      PROT H
ATOM   1912 HG22 VAL P 125      84.359   5.733  60.848  1.00  0.00      PROT H
ATOM   1913 HG23 VAL P 125      83.231   7.130  60.975  1.00  0.00      PROT H
ATOM   1914    C VAL P 125      81.789   3.832  58.301  1.00  0.00      PROT C
ATOM   1915    O VAL P 125      80.781   4.344  57.806  1.00  0.00      PROT O
ATOM   1916    N LEU P 126      82.116   2.527  58.043  1.00  0.00      PROT N
ATOM   1917   HN LEU P 126      82.996   2.168  58.344  1.00  0.00      PROT H
ATOM   1918   CA LEU P 126      81.220   1.560  57.304  1.00  0.00      PROT C
ATOM   1919   HA LEU P 126      80.361   2.079  56.906  1.00  0.00      PROT H
ATOM   1920   CB LEU P 126      82.035   0.900  56.120  1.00  0.00      PROT C
ATOM   1921  HB1 LEU P 126      81.470   0.148  55.530  1.00  0.00      PROT H
ATOM   1922  HB2 LEU P 126      82.337   1.663  55.371  1.00  0.00      PROT H
ATOM   1923   CG LEU P 126      83.346   0.261  56.521  1.00  0.00      PROT C
ATOM   1924   HG LEU P 126      83.223   0.178  57.622  1.00  0.00      PROT H
ATOM   1925  CD1 LEU P 126      83.552  -1.168  55.944  1.00  0.00      PROT C
ATOM   1926 HD11 LEU P 126      82.633  -1.791  55.894  1.00  0.00      PROT H
ATOM   1927 HD12 LEU P 126      83.776  -1.177  54.856  1.00  0.00      PROT H
ATOM   1928 HD13 LEU P 126      84.338  -1.736  56.485  1.00  0.00      PROT H
ATOM   1929  CD2 LEU P 126      84.639   1.076  56.257  1.00  0.00      PROT C
ATOM   1930 HD21 LEU P 126      85.544   0.482  56.507  1.00  0.00      PROT H
ATOM   1931 HD22 LEU P 126      84.663   1.323  55.174  1.00  0.00      PROT H
ATOM   1932 HD23 LEU P 126      84.638   1.997  56.879  1.00  0.00      PROT H
ATOM   1933    C LEU P 126      80.674   0.538  58.275  1.00  0.00      PROT C
ATOM   1934    O LEU P 126      81.222   0.389  59.311  1.00  0.00      PROT O
ATOM   1935    N SER P 127      79.478  -0.036  58.023  1.00  0.00      PROT N
ATOM   1936   HN SER P 127      79.119  -0.057  57.093  1.00  0.00      PROT H
ATOM   1937   CA SER P 127      78.726  -0.830  58.984  1.00  0.00      PROT C
ATOM   1938   HA SER P 127      79.212  -0.823  59.948  1.00  0.00      PROT H
ATOM   1939   CB SER P 127      77.344  -0.114  59.302  1.00  0.00      PROT C
ATOM   1940  HB1 SER P 127      77.638   0.948  59.443  1.00  0.00      PROT H
ATOM   1941  HB2 SER P 127      76.692  -0.007  58.409  1.00  0.00      PROT H
ATOM   1942   OG SER P 127      76.708  -0.732  60.464  1.00  0.00      PROT O
ATOM   1943  HG1 SER P 127      77.298  -0.441  61.164  1.00  0.00      PROT H
ATOM   1944    C SER P 127      78.541  -2.238  58.524  1.00  0.00      PROT C
ATOM   1945    O SER P 127      77.927  -2.538  57.538  1.00  0.00      PROT O
ATOM   1946    N LEU P 128      79.066  -3.197  59.308  1.00  0.00      PROT N
ATOM   1947   HN LEU P 128      79.577  -2.993  60.140  1.00  0.00      PROT H
ATOM   1948   CA LEU P 128      79.052  -4.600  59.032  1.00  0.00      PROT C
ATOM   1949   HA LEU P 128      78.589  -4.797  58.077  1.00  0.00      PROT H
ATOM   1950   CB LEU P 128      80.503  -5.137  58.956  1.00  0.00      PROT C
ATOM   1951  HB1 LEU P 128      81.019  -4.507  58.200  1.00  0.00      PROT H
ATOM   1952  HB2 LEU P 128      80.959  -5.047  59.965  1.00  0.00      PROT H
ATOM   1953   CG LEU P 128      80.592  -6.530  58.351  1.00  0.00      PROT C
ATOM   1954   HG LEU P 128      80.086  -7.209  59.071  1.00  0.00      PROT H
ATOM   1955  CD1 LEU P 128      80.005  -6.798  56.913  1.00  0.00      PROT C
ATOM   1956 HD11 LEU P 128      79.952  -7.904  56.823  1.00  0.00      PROT H
ATOM   1957 HD12 LEU P 128      79.011  -6.337  56.733  1.00  0.00      PROT H
ATOM   1958 HD13 LEU P 128      80.786  -6.468  56.195  1.00  0.00      PROT H
ATOM   1959  CD2 LEU P 128      82.065  -7.003  58.443  1.00  0.00      PROT C
ATOM   1960 HD21 LEU P 128      82.037  -8.078  58.165  1.00  0.00      PROT H
ATOM   1961 HD22 LEU P 128      82.692  -6.463  57.701  1.00  0.00      PROT H
ATOM   1962 HD23 LEU P 128      82.607  -6.892  59.406  1.00  0.00      PROT H
ATOM   1963    C LEU P 128      78.083  -5.414  59.979  1.00  0.00      PROT C
ATOM   1964    O LEU P 128      77.684  -4.914  61.052  1.00  0.00      PROT O
ATOM   1965    N GLY P 129      77.718  -6.635  59.490  1.00  0.00      PROT N
ATOM   1966   HN GLY P 129      78.170  -6.978  58.670  1.00  0.00      PROT H
ATOM   1967   CA GLY P 129      76.654  -7.489  60.049  1.00  0.00      PROT C
ATOM   1968  HA1 GLY P 129      76.813  -8.499  59.698  1.00  0.00      PROT H
ATOM   1969  HA2 GLY P 129      75.765  -7.039  59.633  1.00  0.00      PROT H
ATOM   1970    C GLY P 129      76.540  -7.625  61.496  1.00  0.00      PROT C
ATOM   1971    O GLY P 129      77.504  -7.658  62.232  1.00  0.00      PROT O
ATOM   1972    N SER P 130      75.257  -7.798  61.927  1.00  0.00      PROT N
ATOM   1973   HN SER P 130      74.492  -7.860  61.291  1.00  0.00      PROT H
ATOM   1974   CA SER P 130      74.942  -7.976  63.304  1.00  0.00      PROT C
ATOM   1975   HA SER P 130      75.689  -7.503  63.925  1.00  0.00      PROT H
ATOM   1976   CB SER P 130      73.686  -7.250  63.999  1.00  0.00      PROT C
ATOM   1977  HB1 SER P 130      73.711  -7.315  65.108  1.00  0.00      PROT H
ATOM   1978  HB2 SER P 130      73.848  -6.171  63.788  1.00  0.00      PROT H
ATOM   1979   OG SER P 130      72.426  -7.705  63.457  1.00  0.00      PROT O
ATOM   1980  HG1 SER P 130      71.801  -7.039  63.753  1.00  0.00      PROT H
ATOM   1981    C SER P 130      74.928  -9.527  63.623  1.00  0.00      PROT C
ATOM   1982    O SER P 130      74.535 -10.384  62.794  1.00  0.00      PROT O
ATOM   1983    N HSD P 131      75.247  -9.973  64.897  1.00  0.00      PROT N
ATOM   1984   HN HSD P 131      75.548  -9.331  65.598  1.00  0.00      PROT H
ATOM   1985   CA HSD P 131      75.180 -11.318  65.344  1.00  0.00      PROT C
ATOM   1986   HA HSD P 131      75.614 -11.841  64.505  1.00  0.00      PROT H
ATOM   1987   CB HSD P 131      75.972 -11.606  66.615  1.00  0.00      PROT C
ATOM   1988  HB1 HSD P 131      77.065 -11.440  66.503  1.00  0.00      PROT H
ATOM   1989  HB2 HSD P 131      75.655 -10.955  67.457  1.00  0.00      PROT H
ATOM   1990  ND1 HSD P 131      76.255 -14.163  66.262  1.00  0.00      PROT N
ATOM   1991  HD1 HSD P 131      76.378 -14.157  65.269  1.00  0.00      PROT H
ATOM   1992   CG HSD P 131      75.812 -13.088  67.048  1.00  0.00      PROT C
ATOM   1993  CE1 HSD P 131      76.072 -15.224  67.038  1.00  0.00      PROT C
ATOM   1994  HE1 HSD P 131      76.215 -16.273  66.778  1.00  0.00      PROT H
ATOM   1995  NE2 HSD P 131      75.667 -14.987  68.278  1.00  0.00      PROT N
ATOM   1996  CD2 HSD P 131      75.554 -13.605  68.290  1.00  0.00      PROT C
ATOM   1997  HD2 HSD P 131      75.286 -13.069  69.193  1.00  0.00      PROT H
ATOM   1998    C HSD P 131      73.738 -11.838  65.388  1.00  0.00      PROT C
ATOM   1999    O HSD P 131      72.959 -11.391  66.217  1.00  0.00      PROT O
ATOM   2000    N SER P 132      73.441 -12.851  64.595  1.00  0.00      PROT N
ATOM   2001   HN SER P 132      74.212 -13.294  64.144  1.00  0.00      PROT H
ATOM   2002   CA SER P 132      72.141 -13.420  64.193  1.00  0.00      PROT C
ATOM   2003   HA SER P 132      71.802 -13.951  65.070  1.00  0.00      PROT H
ATOM   2004   CB SER P 132      71.072 -12.407  63.884  1.00  0.00      PROT C
ATOM   2005  HB1 SER P 132      70.219 -12.825  63.308  1.00  0.00      PROT H
ATOM   2006  HB2 SER P 132      70.798 -11.866  64.815  1.00  0.00      PROT H
ATOM   2007   OG SER P 132      71.681 -11.330  63.160  1.00  0.00      PROT O
ATOM   2008  HG1 SER P 132      72.472 -11.101  63.654  1.00  0.00      PROT H
ATOM   2009    C SER P 132      72.276 -14.411  63.094  1.00  0.00      PROT C
ATOM   2010    O SER P 132      73.153 -14.377  62.199  1.00  0.00      PROT O
ATOM   2011    N LEU P 133      71.554 -15.497  63.185  1.00  0.00      PROT N
ATOM   2012   HN LEU P 133      70.931 -15.608  63.955  1.00  0.00      PROT H
ATOM   2013   CA LEU P 133      71.592 -16.650  62.294  1.00  0.00      PROT C
ATOM   2014   HA LEU P 133      72.623 -16.967  62.349  1.00  0.00      PROT H
ATOM   2015   CB LEU P 133      70.720 -17.722  63.024  1.00  0.00      PROT C
ATOM   2016  HB1 LEU P 133      71.048 -17.798  64.083  1.00  0.00      PROT H
ATOM   2017  HB2 LEU P 133      69.680 -17.341  63.111  1.00  0.00      PROT H
ATOM   2018   CG LEU P 133      70.820 -19.151  62.464  1.00  0.00      PROT C
ATOM   2019   HG LEU P 133      70.923 -19.085  61.359  1.00  0.00      PROT H
ATOM   2020  CD1 LEU P 133      72.117 -19.865  62.746  1.00  0.00      PROT C
ATOM   2021 HD11 LEU P 133      72.898 -19.485  62.053  1.00  0.00      PROT H
ATOM   2022 HD12 LEU P 133      72.423 -19.680  63.798  1.00  0.00      PROT H
ATOM   2023 HD13 LEU P 133      72.026 -20.959  62.576  1.00  0.00      PROT H
ATOM   2024  CD2 LEU P 133      69.686 -20.018  62.928  1.00  0.00      PROT C
ATOM   2025 HD21 LEU P 133      68.753 -19.477  62.662  1.00  0.00      PROT H
ATOM   2026 HD22 LEU P 133      69.683 -21.082  62.608  1.00  0.00      PROT H
ATOM   2027 HD23 LEU P 133      69.814 -20.095  64.029  1.00  0.00      PROT H
ATOM   2028    C LEU P 133      71.199 -16.481  60.865  1.00  0.00      PROT C
ATOM   2029    O LEU P 133      71.752 -16.907  59.846  1.00  0.00      PROT O
ATOM   2030    N TYR P 134      70.222 -15.490  60.778  1.00  0.00      PROT N
ATOM   2031   HN TYR P 134      69.994 -14.978  61.602  1.00  0.00      PROT H
ATOM   2032   CA TYR P 134      69.606 -14.950  59.545  1.00  0.00      PROT C
ATOM   2033   HA TYR P 134      70.286 -15.149  58.730  1.00  0.00      PROT H
ATOM   2034   CB TYR P 134      68.128 -15.562  59.309  1.00  0.00      PROT C
ATOM   2035  HB1 TYR P 134      67.477 -15.302  60.170  1.00  0.00      PROT H
ATOM   2036  HB2 TYR P 134      67.642 -14.978  58.499  1.00  0.00      PROT H
ATOM   2037   CG TYR P 134      68.029 -16.988  58.944  1.00  0.00      PROT C
ATOM   2038  CD1 TYR P 134      68.219 -17.989  60.001  1.00  0.00      PROT C
ATOM   2039  HD1 TYR P 134      68.453 -17.727  61.023  1.00  0.00      PROT H
ATOM   2040  CE1 TYR P 134      68.002 -19.346  59.663  1.00  0.00      PROT C
ATOM   2041  HE1 TYR P 134      68.093 -20.025  60.498  1.00  0.00      PROT H
ATOM   2042   CZ TYR P 134      67.815 -19.725  58.377  1.00  0.00      PROT C
ATOM   2043   OH TYR P 134      67.711 -21.131  58.073  1.00  0.00      PROT O
ATOM   2044   HH TYR P 134      67.250 -21.169  57.231  1.00  0.00      PROT H
ATOM   2045  CD2 TYR P 134      67.835 -17.421  57.655  1.00  0.00      PROT C
ATOM   2046  HD2 TYR P 134      67.721 -16.689  56.868  1.00  0.00      PROT H
ATOM   2047  CE2 TYR P 134      67.771 -18.818  57.323  1.00  0.00      PROT C
ATOM   2048  HE2 TYR P 134      67.606 -19.178  56.319  1.00  0.00      PROT H
ATOM   2049    C TYR P 134      69.559 -13.428  59.818  1.00  0.00      PROT C
ATOM   2050    O TYR P 134      69.241 -12.979  60.896  1.00  0.00      PROT O
ATOM   2051    N ASP P 135      69.789 -12.596  58.764  1.00  0.00      PROT N
ATOM   2052   HN ASP P 135      69.958 -12.885  57.825  1.00  0.00      PROT H
ATOM   2053   CA ASP P 135      69.731 -11.131  58.846  1.00  0.00      PROT C
ATOM   2054   HA ASP P 135      70.470 -10.792  59.557  1.00  0.00      PROT H
ATOM   2055   CB ASP P 135      70.295 -10.509  57.476  1.00  0.00      PROT C
ATOM   2056  HB1 ASP P 135      71.291 -10.996  57.410  1.00  0.00      PROT H
ATOM   2057  HB2 ASP P 135      69.580 -10.808  56.679  1.00  0.00      PROT H
ATOM   2058   CG ASP P 135      70.652  -9.026  57.327  1.00  0.00      PROT C
ATOM   2059  OD1 ASP P 135      71.152  -8.606  56.286  1.00  0.00      PROT O
ATOM   2060  OD2 ASP P 135      70.331  -8.233  58.267  1.00  0.00      PROT O
ATOM   2061    C ASP P 135      68.320 -10.575  59.219  1.00  0.00      PROT C
ATOM   2062    O ASP P 135      67.299 -11.138  58.779  1.00  0.00      PROT O
ATOM   2063    N THR P 136      68.161  -9.527  60.031  1.00  0.00      PROT N
ATOM   2064   HN THR P 136      68.950  -9.149  60.509  1.00  0.00      PROT H
ATOM   2065   CA THR P 136      66.806  -8.957  60.384  1.00  0.00      PROT C
ATOM   2066   HA THR P 136      66.088  -9.747  60.546  1.00  0.00      PROT H
ATOM   2067   CB THR P 136      66.759  -7.963  61.575  1.00  0.00      PROT C
ATOM   2068   HB THR P 136      67.556  -7.191  61.521  1.00  0.00      PROT H
ATOM   2069  OG1 THR P 136      66.969  -8.757  62.762  1.00  0.00      PROT O
ATOM   2070  HG1 THR P 136      67.847  -9.136  62.675  1.00  0.00      PROT H
ATOM   2071  CG2 THR P 136      65.419  -7.275  61.698  1.00  0.00      PROT C
ATOM   2072 HG21 THR P 136      65.371  -6.808  62.705  1.00  0.00      PROT H
ATOM   2073 HG22 THR P 136      65.222  -6.513  60.914  1.00  0.00      PROT H
ATOM   2074 HG23 THR P 136      64.584  -8.005  61.752  1.00  0.00      PROT H
ATOM   2075    C THR P 136      66.365  -8.238  59.159  1.00  0.00      PROT C
ATOM   2076    O THR P 136      65.192  -8.062  58.962  1.00  0.00      PROT O
ATOM   2077    N GLN P 137      67.302  -7.632  58.335  1.00  0.00      PROT N
ATOM   2078   HN GLN P 137      68.268  -7.548  58.569  1.00  0.00      PROT H
ATOM   2079   CA GLN P 137      66.962  -7.041  57.076  1.00  0.00      PROT C
ATOM   2080   HA GLN P 137      66.198  -6.282  57.153  1.00  0.00      PROT H
ATOM   2081   CB GLN P 137      68.115  -6.433  56.256  1.00  0.00      PROT C
ATOM   2082  HB1 GLN P 137      68.949  -7.115  55.986  1.00  0.00      PROT H
ATOM   2083  HB2 GLN P 137      67.640  -6.063  55.322  1.00  0.00      PROT H
ATOM   2084   CG GLN P 137      68.805  -5.163  56.832  1.00  0.00      PROT C
ATOM   2085  HG1 GLN P 137      69.293  -5.469  57.782  1.00  0.00      PROT H
ATOM   2086  HG2 GLN P 137      69.527  -4.710  56.119  1.00  0.00      PROT H
ATOM   2087   CD GLN P 137      67.797  -4.045  57.291  1.00  0.00      PROT C
ATOM   2088  OE1 GLN P 137      67.519  -4.116  58.502  1.00  0.00      PROT O
ATOM   2089  NE2 GLN P 137      67.197  -3.315  56.371  1.00  0.00      PROT N
ATOM   2090 HE21 GLN P 137      66.592  -2.579  56.675  1.00  0.00      PROT H
ATOM   2091 HE22 GLN P 137      67.176  -3.443  55.380  1.00  0.00      PROT H
ATOM   2092    C GLN P 137      66.357  -8.159  56.110  1.00  0.00      PROT C
ATOM   2093    O GLN P 137      65.292  -8.038  55.445  1.00  0.00      PROT O
ATOM   2094    N ARG P 138      66.928  -9.384  56.058  1.00  0.00      PROT N
ATOM   2095   HN ARG P 138      67.657  -9.574  56.711  1.00  0.00      PROT H
ATOM   2096   CA ARG P 138      66.313 -10.559  55.418  1.00  0.00      PROT C
ATOM   2097   HA ARG P 138      66.152 -10.297  54.383  1.00  0.00      PROT H
ATOM   2098   CB ARG P 138      67.248 -11.798  55.352  1.00  0.00      PROT C
ATOM   2099  HB1 ARG P 138      67.809 -11.917  56.303  1.00  0.00      PROT H
ATOM   2100  HB2 ARG P 138      66.740 -12.769  55.169  1.00  0.00      PROT H
ATOM   2101   CG ARG P 138      68.407 -11.638  54.318  1.00  0.00      PROT C
ATOM   2102  HG1 ARG P 138      68.868 -10.663  54.584  1.00  0.00      PROT H
ATOM   2103  HG2 ARG P 138      69.160 -12.419  54.560  1.00  0.00      PROT H
ATOM   2104   CD ARG P 138      67.977 -11.534  52.900  1.00  0.00      PROT C
ATOM   2105  HD1 ARG P 138      67.161 -10.787  52.790  1.00  0.00      PROT H
ATOM   2106  HD2 ARG P 138      68.798 -11.286  52.194  1.00  0.00      PROT H
ATOM   2107   NE ARG P 138      67.388 -12.863  52.620  1.00  0.00      PROT N
ATOM   2108   HE ARG P 138      67.497 -13.616  53.270  1.00  0.00      PROT H
ATOM   2109   CZ ARG P 138      67.177 -13.314  51.398  1.00  0.00      PROT C
ATOM   2110  NH1 ARG P 138      66.986 -12.600  50.297  1.00  0.00      PROT N
ATOM   2111 HH11 ARG P 138      66.575 -13.057  49.508  1.00  0.00      PROT H
ATOM   2112 HH12 ARG P 138      67.070 -11.604  50.278  1.00  0.00      PROT H
ATOM   2113  NH2 ARG P 138      67.140 -14.588  51.305  1.00  0.00      PROT N
ATOM   2114 HH21 ARG P 138      67.099 -14.922  50.363  1.00  0.00      PROT H
ATOM   2115 HH22 ARG P 138      67.471 -15.179  52.041  1.00  0.00      PROT H
ATOM   2116    C ARG P 138      64.936 -11.069  56.007  1.00  0.00      PROT C
ATOM   2117    O ARG P 138      63.991 -11.461  55.301  1.00  0.00      PROT O
ATOM   2118    N ILE P 139      64.720 -11.045  57.336  1.00  0.00      PROT N
ATOM   2119   HN ILE P 139      65.451 -10.815  57.974  1.00  0.00      PROT H
ATOM   2120   CA ILE P 139      63.506 -11.293  58.013  1.00  0.00      PROT C
ATOM   2121   HA ILE P 139      62.990 -12.141  57.588  1.00  0.00      PROT H
ATOM   2122   CB ILE P 139      63.711 -11.688  59.510  1.00  0.00      PROT C
ATOM   2123   HB ILE P 139      64.425 -10.953  59.941  1.00  0.00      PROT H
ATOM   2124  CG2 ILE P 139      62.370 -11.672  60.283  1.00  0.00      PROT C
ATOM   2125 HG21 ILE P 139      61.662 -12.332  59.737  1.00  0.00      PROT H
ATOM   2126 HG22 ILE P 139      62.559 -12.178  61.254  1.00  0.00      PROT H
ATOM   2127 HG23 ILE P 139      61.932 -10.685  60.542  1.00  0.00      PROT H
ATOM   2128  CG1 ILE P 139      64.405 -13.084  59.573  1.00  0.00      PROT C
ATOM   2129 HG11 ILE P 139      63.614 -13.861  59.505  1.00  0.00      PROT H
ATOM   2130 HG12 ILE P 139      65.026 -13.363  58.695  1.00  0.00      PROT H
ATOM   2131   CD ILE P 139      65.139 -13.219  60.893  1.00  0.00      PROT C
ATOM   2132  HD1 ILE P 139      65.582 -14.237  60.936  1.00  0.00      PROT H
ATOM   2133  HD2 ILE P 139      65.962 -12.475  60.951  1.00  0.00      PROT H
ATOM   2134  HD3 ILE P 139      64.508 -12.998  61.781  1.00  0.00      PROT H
ATOM   2135    C ILE P 139      62.342 -10.340  57.917  1.00  0.00      PROT C
ATOM   2136    O ILE P 139      61.212 -10.659  57.645  1.00  0.00      PROT O
ATOM   2137    N LEU P 140      62.568  -8.979  57.985  1.00  0.00      PROT N
ATOM   2138   HN LEU P 140      63.399  -8.676  58.444  1.00  0.00      PROT H
ATOM   2139   CA LEU P 140      61.603  -7.932  57.693  1.00  0.00      PROT C
ATOM   2140   HA LEU P 140      60.792  -8.067  58.394  1.00  0.00      PROT H
ATOM   2141   CB LEU P 140      62.333  -6.657  57.929  1.00  0.00      PROT C
ATOM   2142  HB1 LEU P 140      62.818  -6.773  58.922  1.00  0.00      PROT H
ATOM   2143  HB2 LEU P 140      63.233  -6.528  57.291  1.00  0.00      PROT H
ATOM   2144   CG LEU P 140      61.421  -5.401  58.043  1.00  0.00      PROT C
ATOM   2145   HG LEU P 140      60.370  -5.743  58.150  1.00  0.00      PROT H
ATOM   2146  CD1 LEU P 140      61.821  -4.477  59.229  1.00  0.00      PROT C
ATOM   2147 HD11 LEU P 140      61.770  -5.058  60.174  1.00  0.00      PROT H
ATOM   2148 HD12 LEU P 140      62.879  -4.139  59.236  1.00  0.00      PROT H
ATOM   2149 HD13 LEU P 140      61.110  -3.631  59.336  1.00  0.00      PROT H
ATOM   2150  CD2 LEU P 140      61.445  -4.613  56.690  1.00  0.00      PROT C
ATOM   2151 HD21 LEU P 140      60.839  -3.682  56.717  1.00  0.00      PROT H
ATOM   2152 HD22 LEU P 140      62.482  -4.289  56.458  1.00  0.00      PROT H
ATOM   2153 HD23 LEU P 140      61.202  -5.276  55.833  1.00  0.00      PROT H
ATOM   2154    C LEU P 140      61.086  -7.977  56.318  1.00  0.00      PROT C
ATOM   2155    O LEU P 140      59.939  -7.751  56.013  1.00  0.00      PROT O
ATOM   2156    N ASP P 141      62.009  -8.260  55.381  1.00  0.00      PROT N
ATOM   2157   HN ASP P 141      62.941  -8.560  55.568  1.00  0.00      PROT H
ATOM   2158   CA ASP P 141      61.854  -8.147  53.972  1.00  0.00      PROT C
ATOM   2159   HA ASP P 141      61.447  -7.174  53.740  1.00  0.00      PROT H
ATOM   2160   CB ASP P 141      63.244  -8.299  53.300  1.00  0.00      PROT C
ATOM   2161  HB1 ASP P 141      63.816  -7.454  53.740  1.00  0.00      PROT H
ATOM   2162  HB2 ASP P 141      63.612  -9.250  53.741  1.00  0.00      PROT H
ATOM   2163   CG ASP P 141      63.313  -8.198  51.800  1.00  0.00      PROT C
ATOM   2164  OD1 ASP P 141      62.398  -7.564  51.200  1.00  0.00      PROT O
ATOM   2165  OD2 ASP P 141      64.313  -8.597  51.112  1.00  0.00      PROT O
ATOM   2166    C ASP P 141      60.822  -9.194  53.520  1.00  0.00      PROT C
ATOM   2167    O ASP P 141      59.951  -8.992  52.706  1.00  0.00      PROT O
ATOM   2168    N ILE P 142      61.040 -10.431  54.017  1.00  0.00      PROT N
ATOM   2169   HN ILE P 142      61.769 -10.670  54.654  1.00  0.00      PROT H
ATOM   2170   CA ILE P 142      60.085 -11.591  53.752  1.00  0.00      PROT C
ATOM   2171   HA ILE P 142      59.840 -11.566  52.701  1.00  0.00      PROT H
ATOM   2172   CB ILE P 142      60.773 -12.892  54.048  1.00  0.00      PROT C
ATOM   2173   HB ILE P 142      61.838 -12.829  53.738  1.00  0.00      PROT H
ATOM   2174  CG2 ILE P 142      60.935 -13.137  55.553  1.00  0.00      PROT C
ATOM   2175 HG21 ILE P 142      61.151 -14.222  55.660  1.00  0.00      PROT H
ATOM   2176 HG22 ILE P 142      61.775 -12.443  55.770  1.00  0.00      PROT H
ATOM   2177 HG23 ILE P 142      59.998 -12.893  56.097  1.00  0.00      PROT H
ATOM   2178  CG1 ILE P 142      60.182 -14.165  53.404  1.00  0.00      PROT C
ATOM   2179 HG11 ILE P 142      61.005 -14.889  53.583  1.00  0.00      PROT H
ATOM   2180 HG12 ILE P 142      59.287 -14.560  53.931  1.00  0.00      PROT H
ATOM   2181   CD ILE P 142      59.821 -14.105  51.936  1.00  0.00      PROT C
ATOM   2182  HD1 ILE P 142      60.748 -14.195  51.331  1.00  0.00      PROT H
ATOM   2183  HD2 ILE P 142      59.266 -15.000  51.581  1.00  0.00      PROT H
ATOM   2184  HD3 ILE P 142      59.376 -13.147  51.592  1.00  0.00      PROT H
ATOM   2185    C ILE P 142      58.776 -11.473  54.403  1.00  0.00      PROT C
ATOM   2186    O ILE P 142      57.845 -12.128  53.996  1.00  0.00      PROT O
ATOM   2187    N ASN P 143      58.633 -10.705  55.469  1.00  0.00      PROT N
ATOM   2188   HN ASN P 143      59.440 -10.158  55.678  1.00  0.00      PROT H
ATOM   2189   CA ASN P 143      57.356 -10.560  56.113  1.00  0.00      PROT C
ATOM   2190   HA ASN P 143      56.946 -11.559  56.155  1.00  0.00      PROT H
ATOM   2191   CB ASN P 143      57.662 -10.074  57.622  1.00  0.00      PROT C
ATOM   2192  HB1 ASN P 143      58.692 -10.446  57.809  1.00  0.00      PROT H
ATOM   2193  HB2 ASN P 143      57.789  -8.970  57.644  1.00  0.00      PROT H
ATOM   2194   CG ASN P 143      56.690 -10.595  58.646  1.00  0.00      PROT C
ATOM   2195  OD1 ASN P 143      55.986 -11.603  58.397  1.00  0.00      PROT O
ATOM   2196  ND2 ASN P 143      56.456  -9.963  59.818  1.00  0.00      PROT N
ATOM   2197 HD21 ASN P 143      55.772 -10.310  60.460  1.00  0.00      PROT H
ATOM   2198 HD22 ASN P 143      57.005  -9.132  59.901  1.00  0.00      PROT H
ATOM   2199    C ASN P 143      56.385  -9.606  55.466  1.00  0.00      PROT C
ATOM   2200    O ASN P 143      55.253  -9.480  55.899  1.00  0.00      PROT O
ATOM   2201    N GLY P 144      56.790  -8.899  54.410  1.00  0.00      PROT N
ATOM   2202   HN GLY P 144      57.697  -9.133  54.070  1.00  0.00      PROT H
ATOM   2203   CA GLY P 144      55.999  -7.800  53.846  1.00  0.00      PROT C
ATOM   2204  HA1 GLY P 144      54.995  -8.190  53.765  1.00  0.00      PROT H
ATOM   2205  HA2 GLY P 144      56.436  -7.421  52.934  1.00  0.00      PROT H
ATOM   2206    C GLY P 144      55.922  -6.725  54.812  1.00  0.00      PROT C
ATOM   2207    O GLY P 144      54.894  -6.078  55.050  1.00  0.00      PROT O
ATOM   2208    N GLY P 145      56.997  -6.403  55.621  1.00  0.00      PROT N
ATOM   2209   HN GLY P 145      57.768  -7.020  55.480  1.00  0.00      PROT H
ATOM   2210   CA GLY P 145      56.971  -5.387  56.651  1.00  0.00      PROT C
ATOM   2211  HA1 GLY P 145      56.256  -4.697  56.228  1.00  0.00      PROT H
ATOM   2212  HA2 GLY P 145      57.984  -5.014  56.671  1.00  0.00      PROT H
ATOM   2213    C GLY P 145      56.564  -5.832  57.994  1.00  0.00      PROT C
ATOM   2214    O GLY P 145      55.811  -6.807  58.137  1.00  0.00      PROT O
ATOM   2215    N SER P 146      57.016  -5.169  59.071  1.00  0.00      PROT N
ATOM   2216   HN SER P 146      57.356  -4.243  58.929  1.00  0.00      PROT H
ATOM   2217   CA SER P 146      56.963  -5.650  60.471  1.00  0.00      PROT C
ATOM   2218   HA SER P 146      57.324  -4.838  61.085  1.00  0.00      PROT H
ATOM   2219   CB SER P 146      55.582  -6.117  61.043  1.00  0.00      PROT C
ATOM   2220  HB1 SER P 146      54.801  -5.396  60.718  1.00  0.00      PROT H
ATOM   2221  HB2 SER P 146      55.242  -7.098  60.648  1.00  0.00      PROT H
ATOM   2222   OG SER P 146      55.554  -6.188  62.498  1.00  0.00      PROT O
ATOM   2223  HG1 SER P 146      56.140  -6.889  62.794  1.00  0.00      PROT H
ATOM   2224    C SER P 146      57.991  -6.734  60.743  1.00  0.00      PROT C
ATOM   2225    O SER P 146      58.041  -7.681  60.006  1.00  0.00      PROT O
ATOM   2226    N PRO P 147      58.925  -6.736  61.798  1.00  0.00      PROT N
ATOM   2227   CD PRO P 147      59.021  -5.648  62.842  1.00  0.00      PROT C
ATOM   2228  HD1 PRO P 147      58.152  -4.966  62.967  1.00  0.00      PROT H
ATOM   2229  HD2 PRO P 147      59.867  -4.983  62.565  1.00  0.00      PROT H
ATOM   2230   CA PRO P 147      59.342  -8.026  62.402  1.00  0.00      PROT C
ATOM   2231   HA PRO P 147      60.040  -8.412  61.674  1.00  0.00      PROT H
ATOM   2232   CB PRO P 147      59.979  -7.632  63.753  1.00  0.00      PROT C
ATOM   2233  HB1 PRO P 147      61.063  -7.483  63.564  1.00  0.00      PROT H
ATOM   2234  HB2 PRO P 147      59.950  -8.464  64.489  1.00  0.00      PROT H
ATOM   2235   CG PRO P 147      59.283  -6.389  64.210  1.00  0.00      PROT C
ATOM   2236  HG1 PRO P 147      59.945  -5.817  64.895  1.00  0.00      PROT H
ATOM   2237  HG2 PRO P 147      58.272  -6.555  64.638  1.00  0.00      PROT H
ATOM   2238    C PRO P 147      58.203  -9.063  62.599  1.00  0.00      PROT C
ATOM   2239    O PRO P 147      57.091  -8.593  62.787  1.00  0.00      PROT O
ATOM   2240    N PRO P 148      58.364 -10.377  62.534  1.00  0.00      PROT N
ATOM   2241   CD PRO P 148      59.534 -11.068  61.952  1.00  0.00      PROT C
ATOM   2242  HD1 PRO P 148      60.401 -10.597  62.463  1.00  0.00      PROT H
ATOM   2243  HD2 PRO P 148      59.574 -10.833  60.867  1.00  0.00      PROT H
ATOM   2244   CA PRO P 148      57.463 -11.394  63.084  1.00  0.00      PROT C
ATOM   2245   HA PRO P 148      56.485 -11.204  62.668  1.00  0.00      PROT H
ATOM   2246   CB PRO P 148      58.112 -12.797  62.665  1.00  0.00      PROT C
ATOM   2247  HB1 PRO P 148      57.618 -13.170  61.742  1.00  0.00      PROT H
ATOM   2248  HB2 PRO P 148      58.175 -13.527  63.501  1.00  0.00      PROT H
ATOM   2249   CG PRO P 148      59.584 -12.509  62.467  1.00  0.00      PROT C
ATOM   2250  HG1 PRO P 148      60.226 -13.246  61.939  1.00  0.00      PROT H
ATOM   2251  HG2 PRO P 148      60.131 -12.476  63.434  1.00  0.00      PROT H
ATOM   2252    C PRO P 148      56.980 -11.165  64.549  1.00  0.00      PROT C
ATOM   2253    O PRO P 148      57.799 -10.795  65.346  1.00  0.00      PROT O
ATOM   2254    N LEU P 149      55.665 -11.325  64.879  1.00  0.00      PROT N
ATOM   2255   HN LEU P 149      54.945 -11.565  64.233  1.00  0.00      PROT H
ATOM   2256   CA LEU P 149      55.188 -11.134  66.211  1.00  0.00      PROT C
ATOM   2257   HA LEU P 149      55.894 -10.655  66.873  1.00  0.00      PROT H
ATOM   2258   CB LEU P 149      54.018 -10.104  66.099  1.00  0.00      PROT C
ATOM   2259  HB1 LEU P 149      53.141 -10.622  65.654  1.00  0.00      PROT H
ATOM   2260  HB2 LEU P 149      53.702  -9.966  67.155  1.00  0.00      PROT H
ATOM   2261   CG LEU P 149      54.345  -8.785  65.357  1.00  0.00      PROT C
ATOM   2262   HG LEU P 149      54.728  -9.028  64.343  1.00  0.00      PROT H
ATOM   2263  CD1 LEU P 149      53.122  -7.852  65.202  1.00  0.00      PROT C
ATOM   2264 HD11 LEU P 149      52.730  -7.428  66.151  1.00  0.00      PROT H
ATOM   2265 HD12 LEU P 149      53.458  -7.027  64.539  1.00  0.00      PROT H
ATOM   2266 HD13 LEU P 149      52.279  -8.319  64.649  1.00  0.00      PROT H
ATOM   2267  CD2 LEU P 149      55.590  -8.079  65.966  1.00  0.00      PROT C
ATOM   2268 HD21 LEU P 149      56.515  -8.656  65.750  1.00  0.00      PROT H
ATOM   2269 HD22 LEU P 149      55.694  -7.026  65.627  1.00  0.00      PROT H
ATOM   2270 HD23 LEU P 149      55.411  -8.077  67.062  1.00  0.00      PROT H
ATOM   2271    C LEU P 149      54.712 -12.451  66.912  1.00  0.00      PROT C
ATOM   2272    O LEU P 149      54.241 -12.437  68.062  1.00  0.00      PROT O
ATOM   2273    N THR P 150      54.917 -13.577  66.264  1.00  0.00      PROT N
ATOM   2274   HN THR P 150      55.465 -13.364  65.459  1.00  0.00      PROT H
ATOM   2275   CA THR P 150      54.745 -14.852  66.861  1.00  0.00      PROT C
ATOM   2276   HA THR P 150      54.723 -14.830  67.941  1.00  0.00      PROT H
ATOM   2277   CB THR P 150      53.497 -15.615  66.388  1.00  0.00      PROT C
ATOM   2278   HB THR P 150      52.691 -15.181  67.018  1.00  0.00      PROT H
ATOM   2279  OG1 THR P 150      53.423 -17.014  66.654  1.00  0.00      PROT O
ATOM   2280  HG1 THR P 150      52.536 -17.171  66.987  1.00  0.00      PROT H
ATOM   2281  CG2 THR P 150      53.212 -15.436  64.903  1.00  0.00      PROT C
ATOM   2282 HG21 THR P 150      53.182 -14.392  64.525  1.00  0.00      PROT H
ATOM   2283 HG22 THR P 150      54.011 -15.992  64.369  1.00  0.00      PROT H
ATOM   2284 HG23 THR P 150      52.266 -15.975  64.680  1.00  0.00      PROT H
ATOM   2285    C THR P 150      55.931 -15.745  66.470  1.00  0.00      PROT C
ATOM   2286    O THR P 150      56.487 -15.592  65.417  1.00  0.00      PROT O
ATOM   2287    N TYR P 151      56.342 -16.722  67.331  1.00  0.00      PROT N
ATOM   2288   HN TYR P 151      55.979 -16.806  68.256  1.00  0.00      PROT H
ATOM   2289   CA TYR P 151      57.442 -17.547  66.911  1.00  0.00      PROT C
ATOM   2290   HA TYR P 151      58.237 -16.852  66.681  1.00  0.00      PROT H
ATOM   2291   CB TYR P 151      57.828 -18.261  68.169  1.00  0.00      PROT C
ATOM   2292  HB1 TYR P 151      58.324 -17.557  68.871  1.00  0.00      PROT H
ATOM   2293  HB2 TYR P 151      57.018 -18.797  68.710  1.00  0.00      PROT H
ATOM   2294   CG TYR P 151      58.907 -19.340  68.004  1.00  0.00      PROT C
ATOM   2295  CD1 TYR P 151      60.327 -19.093  68.163  1.00  0.00      PROT C
ATOM   2296  HD1 TYR P 151      60.551 -18.050  68.330  1.00  0.00      PROT H
ATOM   2297  CE1 TYR P 151      61.233 -20.072  67.984  1.00  0.00      PROT C
ATOM   2298  HE1 TYR P 151      62.286 -19.850  68.075  1.00  0.00      PROT H
ATOM   2299   CZ TYR P 151      60.794 -21.408  67.617  1.00  0.00      PROT C
ATOM   2300   OH TYR P 151      61.811 -22.337  67.428  1.00  0.00      PROT O
ATOM   2301   HH TYR P 151      62.481 -22.058  68.056  1.00  0.00      PROT H
ATOM   2302  CD2 TYR P 151      58.511 -20.663  67.673  1.00  0.00      PROT C
ATOM   2303  HD2 TYR P 151      57.477 -20.975  67.649  1.00  0.00      PROT H
ATOM   2304  CE2 TYR P 151      59.498 -21.694  67.583  1.00  0.00      PROT C
ATOM   2305  HE2 TYR P 151      59.179 -22.689  67.311  1.00  0.00      PROT H
ATOM   2306    C TYR P 151      57.261 -18.467  65.681  1.00  0.00      PROT C
ATOM   2307    O TYR P 151      58.164 -18.804  64.985  1.00  0.00      PROT O
ATOM   2308    N LYS P 152      55.967 -18.840  65.437  1.00  0.00      PROT N
ATOM   2309   HN LYS P 152      55.301 -18.627  66.147  1.00  0.00      PROT H
ATOM   2310   CA LYS P 152      55.540 -19.649  64.254  1.00  0.00      PROT C
ATOM   2311   HA LYS P 152      56.329 -20.384  64.204  1.00  0.00      PROT H
ATOM   2312   CB LYS P 152      54.216 -20.449  64.434  1.00  0.00      PROT C
ATOM   2313  HB1 LYS P 152      53.381 -19.778  64.727  1.00  0.00      PROT H
ATOM   2314  HB2 LYS P 152      54.025 -21.047  63.518  1.00  0.00      PROT H
ATOM   2315   CG LYS P 152      54.181 -21.492  65.546  1.00  0.00      PROT C
ATOM   2316  HG1 LYS P 152      54.183 -21.078  66.577  1.00  0.00      PROT H
ATOM   2317  HG2 LYS P 152      53.239 -22.077  65.472  1.00  0.00      PROT H
ATOM   2318   CD LYS P 152      55.417 -22.444  65.482  1.00  0.00      PROT C
ATOM   2319  HD1 LYS P 152      55.878 -22.273  64.486  1.00  0.00      PROT H
ATOM   2320  HD2 LYS P 152      56.139 -22.189  66.286  1.00  0.00      PROT H
ATOM   2321   CE LYS P 152      55.187 -23.938  65.751  1.00  0.00      PROT C
ATOM   2322  HE1 LYS P 152      56.173 -24.439  65.856  1.00  0.00      PROT H
ATOM   2323  HE2 LYS P 152      54.552 -24.009  66.659  1.00  0.00      PROT H
ATOM   2324   NZ LYS P 152      54.405 -24.543  64.629  1.00  0.00      PROT N
ATOM   2325  HZ1 LYS P 152      54.286 -23.835  63.875  1.00  0.00      PROT H
ATOM   2326  HZ2 LYS P 152      54.804 -25.450  64.314  1.00  0.00      PROT H
ATOM   2327  HZ3 LYS P 152      53.451 -24.736  64.996  1.00  0.00      PROT H
ATOM   2328    C LYS P 152      55.503 -18.935  62.912  1.00  0.00      PROT C
ATOM   2329    O LYS P 152      55.940 -19.526  61.935  1.00  0.00      PROT O
ATOM   2330    N ARG P 153      55.248 -17.608  62.859  1.00  0.00      PROT N
ATOM   2331   HN ARG P 153      54.957 -17.172  63.707  1.00  0.00      PROT H
ATOM   2332   CA ARG P 153      55.562 -16.747  61.694  1.00  0.00      PROT C
ATOM   2333   HA ARG P 153      55.145 -17.235  60.826  1.00  0.00      PROT H
ATOM   2334   CB ARG P 153      55.028 -15.262  61.946  1.00  0.00      PROT C
ATOM   2335  HB1 ARG P 153      53.939 -15.346  62.153  1.00  0.00      PROT H
ATOM   2336  HB2 ARG P 153      55.472 -14.692  62.789  1.00  0.00      PROT H
ATOM   2337   CG ARG P 153      55.122 -14.413  60.623  1.00  0.00      PROT C
ATOM   2338  HG1 ARG P 153      54.850 -13.336  60.612  1.00  0.00      PROT H
ATOM   2339  HG2 ARG P 153      56.204 -14.409  60.371  1.00  0.00      PROT H
ATOM   2340   CD ARG P 153      54.279 -14.973  59.469  1.00  0.00      PROT C
ATOM   2341  HD1 ARG P 153      54.403 -16.032  59.156  1.00  0.00      PROT H
ATOM   2342  HD2 ARG P 153      53.198 -14.775  59.632  1.00  0.00      PROT H
ATOM   2343   NE ARG P 153      54.662 -14.122  58.278  1.00  0.00      PROT N
ATOM   2344   HE ARG P 153      55.187 -13.286  58.442  1.00  0.00      PROT H
ATOM   2345   CZ ARG P 153      54.398 -14.347  56.975  1.00  0.00      PROT C
ATOM   2346  NH1 ARG P 153      54.031 -15.441  56.422  1.00  0.00      PROT N
ATOM   2347 HH11 ARG P 153      53.630 -15.211  55.535  1.00  0.00      PROT H
ATOM   2348 HH12 ARG P 153      53.514 -16.063  57.010  1.00  0.00      PROT H
ATOM   2349  NH2 ARG P 153      54.601 -13.354  56.153  1.00  0.00      PROT N
ATOM   2350 HH21 ARG P 153      54.294 -13.338  55.201  1.00  0.00      PROT H
ATOM   2351 HH22 ARG P 153      54.887 -12.495  56.576  1.00  0.00      PROT H
ATOM   2352    C ARG P 153      57.039 -16.689  61.572  1.00  0.00      PROT C
ATOM   2353    O ARG P 153      57.501 -16.628  60.464  1.00  0.00      PROT O
ATOM   2354    N PHE P 154      57.840 -16.606  62.659  1.00  0.00      PROT N
ATOM   2355   HN PHE P 154      57.599 -16.613  63.626  1.00  0.00      PROT H
ATOM   2356   CA PHE P 154      59.300 -16.660  62.478  1.00  0.00      PROT C
ATOM   2357   HA PHE P 154      59.439 -15.913  61.710  1.00  0.00      PROT H
ATOM   2358   CB PHE P 154      60.075 -16.120  63.725  1.00  0.00      PROT C
ATOM   2359  HB1 PHE P 154      59.871 -15.033  63.838  1.00  0.00      PROT H
ATOM   2360  HB2 PHE P 154      59.594 -16.604  64.602  1.00  0.00      PROT H
ATOM   2361   CG PHE P 154      61.516 -16.337  63.957  1.00  0.00      PROT C
ATOM   2362  CD1 PHE P 154      62.006 -17.499  64.541  1.00  0.00      PROT C
ATOM   2363  HD1 PHE P 154      61.418 -18.381  64.747  1.00  0.00      PROT H
ATOM   2364  CE1 PHE P 154      63.359 -17.645  64.686  1.00  0.00      PROT C
ATOM   2365  HE1 PHE P 154      63.738 -18.509  65.211  1.00  0.00      PROT H
ATOM   2366   CZ PHE P 154      64.288 -16.726  64.127  1.00  0.00      PROT C
ATOM   2367   HZ PHE P 154      65.366 -16.773  64.165  1.00  0.00      PROT H
ATOM   2368  CD2 PHE P 154      62.404 -15.282  63.553  1.00  0.00      PROT C
ATOM   2369  HD2 PHE P 154      62.018 -14.401  63.063  1.00  0.00      PROT H
ATOM   2370  CE2 PHE P 154      63.799 -15.521  63.556  1.00  0.00      PROT C
ATOM   2371  HE2 PHE P 154      64.394 -14.637  63.383  1.00  0.00      PROT H
ATOM   2372    C PHE P 154      59.926 -17.908  61.958  1.00  0.00      PROT C
ATOM   2373    O PHE P 154      60.741 -17.866  61.044  1.00  0.00      PROT O
ATOM   2374    N LEU P 155      59.375 -19.047  62.349  1.00  0.00      PROT N
ATOM   2375   HN LEU P 155      58.630 -19.054  63.012  1.00  0.00      PROT H
ATOM   2376   CA LEU P 155      59.831 -20.326  61.819  1.00  0.00      PROT C
ATOM   2377   HA LEU P 155      60.910 -20.353  61.787  1.00  0.00      PROT H
ATOM   2378   CB LEU P 155      59.315 -21.572  62.501  1.00  0.00      PROT C
ATOM   2379  HB1 LEU P 155      58.264 -21.305  62.744  1.00  0.00      PROT H
ATOM   2380  HB2 LEU P 155      59.383 -22.530  61.942  1.00  0.00      PROT H
ATOM   2381   CG LEU P 155      60.091 -21.942  63.786  1.00  0.00      PROT C
ATOM   2382   HG LEU P 155      59.912 -21.157  64.551  1.00  0.00      PROT H
ATOM   2383  CD1 LEU P 155      59.540 -23.208  64.376  1.00  0.00      PROT C
ATOM   2384 HD11 LEU P 155      59.843 -24.049  63.716  1.00  0.00      PROT H
ATOM   2385 HD12 LEU P 155      60.041 -23.479  65.330  1.00  0.00      PROT H
ATOM   2386 HD13 LEU P 155      58.430 -23.200  64.344  1.00  0.00      PROT H
ATOM   2387  CD2 LEU P 155      61.528 -22.211  63.562  1.00  0.00      PROT C
ATOM   2388 HD21 LEU P 155      61.733 -22.814  62.652  1.00  0.00      PROT H
ATOM   2389 HD22 LEU P 155      62.119 -21.277  63.452  1.00  0.00      PROT H
ATOM   2390 HD23 LEU P 155      61.935 -22.770  64.432  1.00  0.00      PROT H
ATOM   2391    C LEU P 155      59.503 -20.550  60.357  1.00  0.00      PROT C
ATOM   2392    O LEU P 155      60.375 -21.092  59.666  1.00  0.00      PROT O
ATOM   2393    N HSD P 156      58.309 -20.109  59.919  1.00  0.00      PROT N
ATOM   2394   HN HSD P 156      57.783 -19.614  60.607  1.00  0.00      PROT H
ATOM   2395   CA HSD P 156      57.787 -20.027  58.559  1.00  0.00      PROT C
ATOM   2396   HA HSD P 156      57.752 -21.078  58.314  1.00  0.00      PROT H
ATOM   2397   CB HSD P 156      56.446 -19.381  58.556  1.00  0.00      PROT C
ATOM   2398  HB1 HSD P 156      55.776 -19.942  59.242  1.00  0.00      PROT H
ATOM   2399  HB2 HSD P 156      56.500 -18.366  59.004  1.00  0.00      PROT H
ATOM   2400  ND1 HSD P 156      56.105 -18.529  56.215  1.00  0.00      PROT N
ATOM   2401  HD1 HSD P 156      57.062 -18.340  55.997  1.00  0.00      PROT H
ATOM   2402   CG HSD P 156      55.675 -19.171  57.352  1.00  0.00      PROT C
ATOM   2403  CE1 HSD P 156      55.038 -18.399  55.363  1.00  0.00      PROT C
ATOM   2404  HE1 HSD P 156      55.070 -17.804  54.450  1.00  0.00      PROT H
ATOM   2405  NE2 HSD P 156      53.964 -18.930  55.910  1.00  0.00      PROT N
ATOM   2406  CD2 HSD P 156      54.408 -19.459  57.123  1.00  0.00      PROT C
ATOM   2407  HD2 HSD P 156      53.746 -19.969  57.813  1.00  0.00      PROT H
ATOM   2408    C HSD P 156      58.654 -19.177  57.666  1.00  0.00      PROT C
ATOM   2409    O HSD P 156      59.095 -19.603  56.567  1.00  0.00      PROT O
ATOM   2410    N ILE P 157      59.014 -17.969  58.220  1.00  0.00      PROT N
ATOM   2411   HN ILE P 157      58.721 -17.672  59.125  1.00  0.00      PROT H
ATOM   2412   CA ILE P 157      59.985 -17.147  57.588  1.00  0.00      PROT C
ATOM   2413   HA ILE P 157      59.640 -16.943  56.585  1.00  0.00      PROT H
ATOM   2414   CB ILE P 157      60.139 -15.820  58.334  1.00  0.00      PROT C
ATOM   2415   HB ILE P 157      60.059 -16.040  59.420  1.00  0.00      PROT H
ATOM   2416  CG2 ILE P 157      61.524 -15.121  58.162  1.00  0.00      PROT C
ATOM   2417 HG21 ILE P 157      62.263 -15.597  58.842  1.00  0.00      PROT H
ATOM   2418 HG22 ILE P 157      61.999 -15.120  57.157  1.00  0.00      PROT H
ATOM   2419 HG23 ILE P 157      61.507 -14.097  58.592  1.00  0.00      PROT H
ATOM   2420  CG1 ILE P 157      58.960 -14.863  57.935  1.00  0.00      PROT C
ATOM   2421 HG11 ILE P 157      59.064 -14.443  56.912  1.00  0.00      PROT H
ATOM   2422 HG12 ILE P 157      58.037 -15.472  58.048  1.00  0.00      PROT H
ATOM   2423   CD ILE P 157      58.801 -13.588  58.755  1.00  0.00      PROT C
ATOM   2424  HD1 ILE P 157      59.557 -12.888  58.341  1.00  0.00      PROT H
ATOM   2425  HD2 ILE P 157      57.766 -13.222  58.582  1.00  0.00      PROT H
ATOM   2426  HD3 ILE P 157      59.031 -13.788  59.824  1.00  0.00      PROT H
ATOM   2427    C ILE P 157      61.416 -17.780  57.439  1.00  0.00      PROT C
ATOM   2428    O ILE P 157      61.999 -17.679  56.344  1.00  0.00      PROT O
ATOM   2429    N LEU P 158      61.964 -18.521  58.446  1.00  0.00      PROT N
ATOM   2430   HN LEU P 158      61.488 -18.468  59.320  1.00  0.00      PROT H
ATOM   2431   CA LEU P 158      63.197 -19.261  58.250  1.00  0.00      PROT C
ATOM   2432   HA LEU P 158      63.908 -18.518  57.920  1.00  0.00      PROT H
ATOM   2433   CB LEU P 158      63.692 -20.028  59.521  1.00  0.00      PROT C
ATOM   2434  HB1 LEU P 158      63.147 -20.968  59.754  1.00  0.00      PROT H
ATOM   2435  HB2 LEU P 158      64.727 -20.399  59.362  1.00  0.00      PROT H
ATOM   2436   CG LEU P 158      63.775 -19.164  60.747  1.00  0.00      PROT C
ATOM   2437   HG LEU P 158      62.769 -18.826  61.077  1.00  0.00      PROT H
ATOM   2438  CD1 LEU P 158      64.353 -19.955  61.958  1.00  0.00      PROT C
ATOM   2439 HD11 LEU P 158      65.251 -20.567  61.728  1.00  0.00      PROT H
ATOM   2440 HD12 LEU P 158      64.586 -19.314  62.835  1.00  0.00      PROT H
ATOM   2441 HD13 LEU P 158      63.646 -20.750  62.279  1.00  0.00      PROT H
ATOM   2442  CD2 LEU P 158      64.578 -17.914  60.543  1.00  0.00      PROT C
ATOM   2443 HD21 LEU P 158      64.977 -17.724  61.563  1.00  0.00      PROT H
ATOM   2444 HD22 LEU P 158      65.392 -18.058  59.802  1.00  0.00      PROT H
ATOM   2445 HD23 LEU P 158      63.899 -17.062  60.323  1.00  0.00      PROT H
ATOM   2446    C LEU P 158      63.131 -20.310  57.134  1.00  0.00      PROT C
ATOM   2447    O LEU P 158      63.993 -20.270  56.243  1.00  0.00      PROT O
ATOM   2448    N SER P 159      62.014 -21.091  57.023  1.00  0.00      PROT N
ATOM   2449   HN SER P 159      61.445 -21.011  57.837  1.00  0.00      PROT H
ATOM   2450   CA SER P 159      61.691 -21.831  55.862  1.00  0.00      PROT C
ATOM   2451   HA SER P 159      62.491 -22.542  55.715  1.00  0.00      PROT H
ATOM   2452   CB SER P 159      60.491 -22.655  56.072  1.00  0.00      PROT C
ATOM   2453  HB1 SER P 159      59.715 -22.103  56.644  1.00  0.00      PROT H
ATOM   2454  HB2 SER P 159      60.056 -23.127  55.165  1.00  0.00      PROT H
ATOM   2455   OG SER P 159      60.783 -23.741  56.950  1.00  0.00      PROT O
ATOM   2456  HG1 SER P 159      61.567 -24.160  56.587  1.00  0.00      PROT H
ATOM   2457    C SER P 159      61.539 -21.133  54.491  1.00  0.00      PROT C
ATOM   2458    O SER P 159      61.909 -21.696  53.499  1.00  0.00      PROT O
ATOM   2459    N LEU P 160      60.909 -19.951  54.465  1.00  0.00      PROT N
ATOM   2460   HN LEU P 160      60.524 -19.545  55.289  1.00  0.00      PROT H
ATOM   2461   CA LEU P 160      60.816 -19.174  53.260  1.00  0.00      PROT C
ATOM   2462   HA LEU P 160      60.502 -19.828  52.460  1.00  0.00      PROT H
ATOM   2463   CB LEU P 160      59.831 -18.036  53.370  1.00  0.00      PROT C
ATOM   2464  HB1 LEU P 160      60.099 -17.457  54.280  1.00  0.00      PROT H
ATOM   2465  HB2 LEU P 160      60.046 -17.312  52.556  1.00  0.00      PROT H
ATOM   2466   CG LEU P 160      58.306 -18.365  53.245  1.00  0.00      PROT C
ATOM   2467   HG LEU P 160      57.987 -18.935  54.144  1.00  0.00      PROT H
ATOM   2468  CD1 LEU P 160      57.403 -17.077  53.245  1.00  0.00      PROT C
ATOM   2469 HD11 LEU P 160      57.861 -16.377  52.513  1.00  0.00      PROT H
ATOM   2470 HD12 LEU P 160      56.360 -17.382  53.011  1.00  0.00      PROT H
ATOM   2471 HD13 LEU P 160      57.491 -16.472  54.173  1.00  0.00      PROT H
ATOM   2472  CD2 LEU P 160      57.940 -19.041  51.910  1.00  0.00      PROT C
ATOM   2473 HD21 LEU P 160      58.274 -18.413  51.057  1.00  0.00      PROT H
ATOM   2474 HD22 LEU P 160      58.547 -19.970  51.864  1.00  0.00      PROT H
ATOM   2475 HD23 LEU P 160      56.863 -19.216  51.706  1.00  0.00      PROT H
ATOM   2476    C LEU P 160      62.212 -18.751  52.788  1.00  0.00      PROT C
ATOM   2477    O LEU P 160      62.455 -18.628  51.581  1.00  0.00      PROT O
ATOM   2478    N LEU P 161      63.123 -18.366  53.699  1.00  0.00      PROT N
ATOM   2479   HN LEU P 161      62.976 -18.435  54.683  1.00  0.00      PROT H
ATOM   2480   CA LEU P 161      64.486 -17.975  53.477  1.00  0.00      PROT C
ATOM   2481   HA LEU P 161      64.541 -17.294  52.640  1.00  0.00      PROT H
ATOM   2482   CB LEU P 161      65.061 -17.204  54.766  1.00  0.00      PROT C
ATOM   2483  HB1 LEU P 161      64.933 -17.850  55.661  1.00  0.00      PROT H
ATOM   2484  HB2 LEU P 161      66.152 -17.063  54.608  1.00  0.00      PROT H
ATOM   2485   CG LEU P 161      64.374 -15.894  55.060  1.00  0.00      PROT C
ATOM   2486   HG LEU P 161      63.264 -15.870  55.049  1.00  0.00      PROT H
ATOM   2487  CD1 LEU P 161      64.717 -15.327  56.481  1.00  0.00      PROT C
ATOM   2488 HD11 LEU P 161      64.177 -14.360  56.568  1.00  0.00      PROT H
ATOM   2489 HD12 LEU P 161      64.397 -15.983  57.318  1.00  0.00      PROT H
ATOM   2490 HD13 LEU P 161      65.822 -15.214  56.486  1.00  0.00      PROT H
ATOM   2491  CD2 LEU P 161      64.845 -14.869  54.037  1.00  0.00      PROT C
ATOM   2492 HD21 LEU P 161      64.492 -15.091  53.007  1.00  0.00      PROT H
ATOM   2493 HD22 LEU P 161      64.536 -13.833  54.291  1.00  0.00      PROT H
ATOM   2494 HD23 LEU P 161      65.952 -14.777  54.058  1.00  0.00      PROT H
ATOM   2495    C LEU P 161      65.400 -19.196  53.122  1.00  0.00      PROT C
ATOM   2496    O LEU P 161      66.467 -19.033  52.510  1.00  0.00      PROT O
ATOM   2497    N GLY P 162      65.008 -20.482  53.418  1.00  0.00      PROT N
ATOM   2498   HN GLY P 162      64.160 -20.581  53.934  1.00  0.00      PROT H
ATOM   2499   CA GLY P 162      65.802 -21.694  53.301  1.00  0.00      PROT C
ATOM   2500  HA1 GLY P 162      66.252 -21.619  52.322  1.00  0.00      PROT H
ATOM   2501  HA2 GLY P 162      65.111 -22.516  53.417  1.00  0.00      PROT H
ATOM   2502    C GLY P 162      67.007 -21.834  54.316  1.00  0.00      PROT C
ATOM   2503    O GLY P 162      66.886 -21.381  55.474  1.00  0.00      PROT O
ATOM   2504    N ASP P 163      68.097 -22.543  53.977  1.00  0.00      PROT N
ATOM   2505   HN ASP P 163      68.271 -22.768  53.021  1.00  0.00      PROT H
ATOM   2506   CA ASP P 163      69.265 -22.754  54.865  1.00  0.00      PROT C
ATOM   2507   HA ASP P 163      68.952 -23.347  55.712  1.00  0.00      PROT H
ATOM   2508   CB ASP P 163      70.378 -23.558  54.135  1.00  0.00      PROT C
ATOM   2509  HB1 ASP P 163      70.731 -23.018  53.230  1.00  0.00      PROT H
ATOM   2510  HB2 ASP P 163      71.247 -23.783  54.790  1.00  0.00      PROT H
ATOM   2511   CG ASP P 163      69.835 -24.887  53.617  1.00  0.00      PROT C
ATOM   2512  OD1 ASP P 163      70.671 -25.346  52.796  1.00  0.00      PROT O
ATOM   2513  OD2 ASP P 163      68.860 -25.480  54.089  1.00  0.00      PROT O
ATOM   2514    C ASP P 163      70.001 -21.552  55.376  1.00  0.00      PROT C
ATOM   2515    O ASP P 163      70.133 -20.605  54.603  1.00  0.00      PROT O
ATOM   2516    N PRO P 164      70.495 -21.515  56.601  1.00  0.00      PROT N
ATOM   2517   CD PRO P 164      70.586 -22.724  57.422  1.00  0.00      PROT C
ATOM   2518  HD1 PRO P 164      70.909 -23.659  56.917  1.00  0.00      PROT H
ATOM   2519  HD2 PRO P 164      69.610 -22.906  57.921  1.00  0.00      PROT H
ATOM   2520   CA PRO P 164      71.473 -20.476  57.080  1.00  0.00      PROT C
ATOM   2521   HA PRO P 164      71.011 -19.503  57.000  1.00  0.00      PROT H
ATOM   2522   CB PRO P 164      71.781 -21.005  58.567  1.00  0.00      PROT C
ATOM   2523  HB1 PRO P 164      70.895 -20.726  59.177  1.00  0.00      PROT H
ATOM   2524  HB2 PRO P 164      72.685 -20.603  59.071  1.00  0.00      PROT H
ATOM   2525   CG PRO P 164      71.656 -22.459  58.518  1.00  0.00      PROT C
ATOM   2526  HG1 PRO P 164      71.314 -22.949  59.455  1.00  0.00      PROT H
ATOM   2527  HG2 PRO P 164      72.613 -22.982  58.306  1.00  0.00      PROT H
ATOM   2528    C PRO P 164      72.833 -20.402  56.293  1.00  0.00      PROT C
ATOM   2529    O PRO P 164      73.447 -21.437  55.972  1.00  0.00      PROT O
ATOM   2530    N GLU P 165      73.467 -19.186  56.157  1.00  0.00      PROT N
ATOM   2531   HN GLU P 165      72.975 -18.351  56.392  1.00  0.00      PROT H
ATOM   2532   CA GLU P 165      74.886 -18.946  55.896  1.00  0.00      PROT C
ATOM   2533   HA GLU P 165      75.175 -19.322  54.926  1.00  0.00      PROT H
ATOM   2534   CB GLU P 165      75.129 -17.401  55.942  1.00  0.00      PROT C
ATOM   2535  HB1 GLU P 165      74.976 -17.157  57.015  1.00  0.00      PROT H
ATOM   2536  HB2 GLU P 165      76.193 -17.161  55.730  1.00  0.00      PROT H
ATOM   2537   CG GLU P 165      74.342 -16.575  54.952  1.00  0.00      PROT C
ATOM   2538  HG1 GLU P 165      74.525 -16.996  53.940  1.00  0.00      PROT H
ATOM   2539  HG2 GLU P 165      73.266 -16.630  55.223  1.00  0.00      PROT H
ATOM   2540   CD GLU P 165      74.850 -15.175  54.768  1.00  0.00      PROT C
ATOM   2541  OE1 GLU P 165      74.695 -14.368  55.694  1.00  0.00      PROT O
ATOM   2542  OE2 GLU P 165      75.590 -14.890  53.748  1.00  0.00      PROT O
ATOM   2543    C GLU P 165      75.642 -19.654  57.019  1.00  0.00      PROT C
ATOM   2544    O GLU P 165      75.222 -19.561  58.160  1.00  0.00      PROT O
ATOM   2545    N VAL P 166      76.732 -20.372  56.636  1.00  0.00      PROT N
ATOM   2546   HN VAL P 166      76.913 -20.379  55.655  1.00  0.00      PROT H
ATOM   2547   CA VAL P 166      77.569 -21.087  57.594  1.00  0.00      PROT C
ATOM   2548   HA VAL P 166      76.849 -21.605  58.211  1.00  0.00      PROT H
ATOM   2549   CB VAL P 166      78.530 -22.106  57.079  1.00  0.00      PROT C
ATOM   2550   HB VAL P 166      79.145 -22.381  57.962  1.00  0.00      PROT H
ATOM   2551  CG1 VAL P 166      77.698 -23.290  56.438  1.00  0.00      PROT C
ATOM   2552 HG11 VAL P 166      77.139 -22.689  55.690  1.00  0.00      PROT H
ATOM   2553 HG12 VAL P 166      78.446 -24.013  56.049  1.00  0.00      PROT H
ATOM   2554 HG13 VAL P 166      76.997 -23.670  57.212  1.00  0.00      PROT H
ATOM   2555  CG2 VAL P 166      79.490 -21.603  55.991  1.00  0.00      PROT C
ATOM   2556 HG21 VAL P 166      78.783 -21.180  55.246  1.00  0.00      PROT H
ATOM   2557 HG22 VAL P 166      80.174 -20.844  56.428  1.00  0.00      PROT H
ATOM   2558 HG23 VAL P 166      80.056 -22.462  55.572  1.00  0.00      PROT H
ATOM   2559    C VAL P 166      78.306 -20.076  58.535  1.00  0.00      PROT C
ATOM   2560    O VAL P 166      78.615 -18.928  58.150  1.00  0.00      PROT O
ATOM   2561    N PRO P 167      78.616 -20.406  59.802  1.00  0.00      PROT N
ATOM   2562   CD PRO P 167      78.573 -21.689  60.471  1.00  0.00      PROT C
ATOM   2563  HD1 PRO P 167      79.504 -22.219  60.177  1.00  0.00      PROT H
ATOM   2564  HD2 PRO P 167      77.672 -22.295  60.237  1.00  0.00      PROT H
ATOM   2565   CA PRO P 167      79.500 -19.541  60.623  1.00  0.00      PROT C
ATOM   2566   HA PRO P 167      79.117 -18.541  60.764  1.00  0.00      PROT H
ATOM   2567   CB PRO P 167      79.672 -20.204  61.994  1.00  0.00      PROT C
ATOM   2568  HB1 PRO P 167      79.508 -19.569  62.891  1.00  0.00      PROT H
ATOM   2569  HB2 PRO P 167      80.625 -20.774  61.979  1.00  0.00      PROT H
ATOM   2570   CG PRO P 167      78.681 -21.356  61.955  1.00  0.00      PROT C
ATOM   2571  HG1 PRO P 167      77.669 -21.010  62.255  1.00  0.00      PROT H
ATOM   2572  HG2 PRO P 167      79.052 -22.203  62.570  1.00  0.00      PROT H
ATOM   2573    C PRO P 167      80.901 -19.284  60.024  1.00  0.00      PROT C
ATOM   2574    O PRO P 167      81.439 -20.120  59.234  1.00  0.00      PROT O
ATOM   2575    N VAL P 168      81.559 -18.085  60.281  1.00  0.00      PROT N
ATOM   2576   HN VAL P 168      81.302 -17.552  61.084  1.00  0.00      PROT H
ATOM   2577   CA VAL P 168      82.677 -17.714  59.536  1.00  0.00      PROT C
ATOM   2578   HA VAL P 168      82.475 -18.101  58.548  1.00  0.00      PROT H
ATOM   2579   CB VAL P 168      82.913 -16.206  59.340  1.00  0.00      PROT C
ATOM   2580   HB VAL P 168      83.729 -15.997  58.616  1.00  0.00      PROT H
ATOM   2581  CG1 VAL P 168      81.688 -15.569  58.637  1.00  0.00      PROT C
ATOM   2582 HG11 VAL P 168      80.791 -15.685  59.282  1.00  0.00      PROT H
ATOM   2583 HG12 VAL P 168      81.853 -14.471  58.586  1.00  0.00      PROT H
ATOM   2584 HG13 VAL P 168      81.604 -15.841  57.564  1.00  0.00      PROT H
ATOM   2585  CG2 VAL P 168      83.120 -15.439  60.628  1.00  0.00      PROT C
ATOM   2586 HG21 VAL P 168      83.890 -15.980  61.218  1.00  0.00      PROT H
ATOM   2587 HG22 VAL P 168      83.400 -14.366  60.557  1.00  0.00      PROT H
ATOM   2588 HG23 VAL P 168      82.248 -15.422  61.315  1.00  0.00      PROT H
ATOM   2589    C VAL P 168      83.903 -18.443  59.862  1.00  0.00      PROT C
ATOM   2590    O VAL P 168      84.067 -19.090  60.844  1.00  0.00      PROT O
ATOM   2591    N ARG P 169      84.854 -18.408  58.875  1.00  0.00      PROT N
ATOM   2592   HN ARG P 169      84.668 -17.819  58.093  1.00  0.00      PROT H
ATOM   2593   CA ARG P 169      86.226 -18.905  58.869  1.00  0.00      PROT C
ATOM   2594   HA ARG P 169      86.157 -19.975  58.741  1.00  0.00      PROT H
ATOM   2595   CB ARG P 169      86.939 -18.611  57.524  1.00  0.00      PROT C
ATOM   2596  HB1 ARG P 169      87.867 -19.212  57.419  1.00  0.00      PROT H
ATOM   2597  HB2 ARG P 169      86.134 -19.049  56.896  1.00  0.00      PROT H
ATOM   2598   CG ARG P 169      87.049 -17.084  57.169  1.00  0.00      PROT C
ATOM   2599  HG1 ARG P 169      86.208 -16.594  57.705  1.00  0.00      PROT H
ATOM   2600  HG2 ARG P 169      88.004 -16.800  57.661  1.00  0.00      PROT H
ATOM   2601   CD ARG P 169      87.378 -16.851  55.707  1.00  0.00      PROT C
ATOM   2602  HD1 ARG P 169      86.700 -17.204  54.901  1.00  0.00      PROT H
ATOM   2603  HD2 ARG P 169      87.657 -15.790  55.531  1.00  0.00      PROT H
ATOM   2604   NE ARG P 169      88.664 -17.543  55.479  1.00  0.00      PROT N
ATOM   2605   HE ARG P 169      89.080 -17.969  56.282  1.00  0.00      PROT H
ATOM   2606   CZ ARG P 169      89.423 -17.485  54.403  1.00  0.00      PROT C
ATOM   2607  NH1 ARG P 169      89.111 -16.806  53.331  1.00  0.00      PROT N
ATOM   2608 HH11 ARG P 169      89.712 -16.839  52.532  1.00  0.00      PROT H
ATOM   2609 HH12 ARG P 169      88.204 -16.385  53.337  1.00  0.00      PROT H
ATOM   2610  NH2 ARG P 169      90.561 -18.142  54.384  1.00  0.00      PROT N
ATOM   2611 HH21 ARG P 169      91.081 -18.289  53.542  1.00  0.00      PROT H
ATOM   2612 HH22 ARG P 169      90.936 -18.506  55.236  1.00  0.00      PROT H
ATOM   2613    C ARG P 169      87.187 -18.520  60.033  1.00  0.00      PROT C
ATOM   2614    O ARG P 169      86.930 -17.572  60.767  1.00  0.00      PROT O
ATOM   2615    N ASN P 170      88.279 -19.270  60.221  1.00  0.00      PROT N
ATOM   2616   HN ASN P 170      88.384 -19.986  59.535  1.00  0.00      PROT H
ATOM   2617   CA ASN P 170      89.169 -19.235  61.381  1.00  0.00      PROT C
ATOM   2618   HA ASN P 170      88.648 -18.961  62.287  1.00  0.00      PROT H
ATOM   2619   CB ASN P 170      89.747 -20.615  61.733  1.00  0.00      PROT C
ATOM   2620  HB1 ASN P 170      90.433 -21.018  60.957  1.00  0.00      PROT H
ATOM   2621  HB2 ASN P 170      90.351 -20.564  62.664  1.00  0.00      PROT H
ATOM   2622   CG ASN P 170      88.589 -21.629  62.021  1.00  0.00      PROT C
ATOM   2623  OD1 ASN P 170      87.348 -21.459  61.631  1.00  0.00      PROT O
ATOM   2624  ND2 ASN P 170      88.939 -22.682  62.680  1.00  0.00      PROT N
ATOM   2625 HD21 ASN P 170      88.213 -23.344  62.866  1.00  0.00      PROT H
ATOM   2626 HD22 ASN P 170      89.802 -22.738  63.182  1.00  0.00      PROT H
ATOM   2627    C ASN P 170      90.295 -18.201  61.107  1.00  0.00      PROT C
ATOM   2628    O ASN P 170      90.764 -18.132  60.017  1.00  0.00      PROT O
ATOM   2629    N LEU P 171      90.699 -17.377  62.166  1.00  0.00      PROT N
ATOM   2630   HN LEU P 171      90.449 -17.573  63.111  1.00  0.00      PROT H
ATOM   2631   CA LEU P 171      91.857 -16.475  62.023  1.00  0.00      PROT C
ATOM   2632   HA LEU P 171      91.605 -15.854  61.176  1.00  0.00      PROT H
ATOM   2633   CB LEU P 171      91.864 -15.576  63.223  1.00  0.00      PROT C
ATOM   2634  HB1 LEU P 171      92.191 -16.196  64.085  1.00  0.00      PROT H
ATOM   2635  HB2 LEU P 171      92.671 -14.835  63.040  1.00  0.00      PROT H
ATOM   2636   CG LEU P 171      90.604 -14.803  63.629  1.00  0.00      PROT C
ATOM   2637   HG LEU P 171      89.729 -15.405  63.953  1.00  0.00      PROT H
ATOM   2638  CD1 LEU P 171      91.069 -14.026  64.870  1.00  0.00      PROT C
ATOM   2639 HD11 LEU P 171      91.597 -14.624  65.643  1.00  0.00      PROT H
ATOM   2640 HD12 LEU P 171      91.653 -13.138  64.547  1.00  0.00      PROT H
ATOM   2641 HD13 LEU P 171      90.107 -13.650  65.279  1.00  0.00      PROT H
ATOM   2642  CD2 LEU P 171      89.988 -13.861  62.564  1.00  0.00      PROT C
ATOM   2643 HD21 LEU P 171      89.337 -13.155  63.124  1.00  0.00      PROT H
ATOM   2644 HD22 LEU P 171      90.811 -13.311  62.060  1.00  0.00      PROT H
ATOM   2645 HD23 LEU P 171      89.330 -14.314  61.792  1.00  0.00      PROT H
ATOM   2646    C LEU P 171      93.220 -17.212  61.860  1.00  0.00      PROT C
ATOM   2647    O LEU P 171      93.580 -18.168  62.500  1.00  0.00      PROT O
ATOM   2648    N THR P 172      93.994 -16.678  60.829  1.00  0.00      PROT N
ATOM   2649   HN THR P 172      93.564 -15.935  60.321  1.00  0.00      PROT H
ATOM   2650   CA THR P 172      95.338 -17.081  60.389  1.00  0.00      PROT C
ATOM   2651   HA THR P 172      95.660 -18.060  60.713  1.00  0.00      PROT H
ATOM   2652   CB THR P 172      95.506 -17.150  58.909  1.00  0.00      PROT C
ATOM   2653   HB THR P 172      96.504 -16.827  58.542  1.00  0.00      PROT H
ATOM   2654  OG1 THR P 172      94.517 -16.324  58.199  1.00  0.00      PROT O
ATOM   2655  HG1 THR P 172      94.796 -15.416  58.332  1.00  0.00      PROT H
ATOM   2656  CG2 THR P 172      95.238 -18.539  58.383  1.00  0.00      PROT C
ATOM   2657 HG21 THR P 172      95.380 -18.418  57.288  1.00  0.00      PROT H
ATOM   2658 HG22 THR P 172      96.085 -19.198  58.670  1.00  0.00      PROT H
ATOM   2659 HG23 THR P 172      94.293 -19.049  58.666  1.00  0.00      PROT H
ATOM   2660    C THR P 172      96.483 -16.216  60.991  1.00  0.00      PROT C
ATOM   2661    O THR P 172      96.589 -15.024  60.788  1.00  0.00      PROT O
ATOM   2662    N ALA P 173      97.464 -16.848  61.633  1.00  0.00      PROT N
ATOM   2663   HN ALA P 173      97.415 -17.844  61.652  1.00  0.00      PROT H
ATOM   2664   CA ALA P 173      98.652 -16.256  62.357  1.00  0.00      PROT C
ATOM   2665   HA ALA P 173      98.389 -15.585  63.161  1.00  0.00      PROT H
ATOM   2666   CB ALA P 173      99.420 -17.524  62.840  1.00  0.00      PROT C
ATOM   2667  HB1 ALA P 173      98.779 -18.338  63.243  1.00  0.00      PROT H
ATOM   2668  HB2 ALA P 173      99.804 -17.984  61.904  1.00  0.00      PROT H
ATOM   2669  HB3 ALA P 173     100.255 -17.285  63.532  1.00  0.00      PROT H
ATOM   2670    C ALA P 173      99.567 -15.468  61.381  1.00  0.00      PROT C
ATOM   2671    O ALA P 173     100.193 -14.439  61.660  1.00  0.00      PROT O
ATOM   2672    N GLU P 174      99.730 -15.939  60.117  1.00  0.00      PROT N
ATOM   2673   HN GLU P 174      99.471 -16.896  60.008  1.00  0.00      PROT H
ATOM   2674   CA GLU P 174     100.353 -15.213  58.962  1.00  0.00      PROT C
ATOM   2675   HA GLU P 174     101.424 -15.321  59.049  1.00  0.00      PROT H
ATOM   2676   CB GLU P 174      99.900 -15.857  57.601  1.00  0.00      PROT C
ATOM   2677  HB1 GLU P 174      98.796 -15.946  57.517  1.00  0.00      PROT H
ATOM   2678  HB2 GLU P 174     100.260 -15.279  56.722  1.00  0.00      PROT H
ATOM   2679   CG GLU P 174     100.550 -17.167  57.412  1.00  0.00      PROT C
ATOM   2680  HG1 GLU P 174     101.652 -17.158  57.272  1.00  0.00      PROT H
ATOM   2681  HG2 GLU P 174     100.313 -17.733  58.338  1.00  0.00      PROT H
ATOM   2682   CD GLU P 174     100.000 -17.841  56.159  1.00  0.00      PROT C
ATOM   2683  OE1 GLU P 174      99.091 -17.387  55.482  1.00  0.00      PROT O
ATOM   2684  OE2 GLU P 174     100.558 -18.942  55.789  1.00  0.00      PROT O
ATOM   2685    C GLU P 174     100.027 -13.753  58.868  1.00  0.00      PROT C
ATOM   2686    O GLU P 174     100.869 -12.874  58.768  1.00  0.00      PROT O
ATOM   2687    N ASP P 175      98.733 -13.382  58.931  1.00  0.00      PROT N
ATOM   2688   HN ASP P 175      98.099 -14.151  58.953  1.00  0.00      PROT H
ATOM   2689   CA ASP P 175      98.229 -12.017  58.756  1.00  0.00      PROT C
ATOM   2690   HA ASP P 175      98.691 -11.545  57.901  1.00  0.00      PROT H
ATOM   2691   CB ASP P 175      96.687 -12.120  58.551  1.00  0.00      PROT C
ATOM   2692  HB1 ASP P 175      96.152 -12.371  59.492  1.00  0.00      PROT H
ATOM   2693  HB2 ASP P 175      96.333 -11.129  58.193  1.00  0.00      PROT H
ATOM   2694   CG ASP P 175      96.216 -13.166  57.574  1.00  0.00      PROT C
ATOM   2695  OD1 ASP P 175      96.741 -13.217  56.458  1.00  0.00      PROT O
ATOM   2696  OD2 ASP P 175      95.302 -13.919  57.899  1.00  0.00      PROT O
ATOM   2697    C ASP P 175      98.594 -11.126  59.935  1.00  0.00      PROT C
ATOM   2698    O ASP P 175      98.949  -9.955  59.747  1.00  0.00      PROT O
ATOM   2699    N PHE P 176      98.740 -11.710  61.151  1.00  0.00      PROT N
ATOM   2700   HN PHE P 176      98.649 -12.701  61.090  1.00  0.00      PROT H
ATOM   2701   CA PHE P 176      99.178 -11.161  62.401  1.00  0.00      PROT C
ATOM   2702   HA PHE P 176      98.763 -10.169  62.503  1.00  0.00      PROT H
ATOM   2703   CB PHE P 176      98.506 -12.036  63.532  1.00  0.00      PROT C
ATOM   2704  HB1 PHE P 176      98.603 -13.128  63.353  1.00  0.00      PROT H
ATOM   2705  HB2 PHE P 176      98.886 -11.774  64.543  1.00  0.00      PROT H
ATOM   2706   CG PHE P 176      97.072 -11.794  63.599  1.00  0.00      PROT C
ATOM   2707  CD1 PHE P 176      96.488 -10.643  63.994  1.00  0.00      PROT C
ATOM   2708  HD1 PHE P 176      97.099  -9.785  64.232  1.00  0.00      PROT H
ATOM   2709  CE1 PHE P 176      95.169 -10.465  63.968  1.00  0.00      PROT C
ATOM   2710  HE1 PHE P 176      94.718  -9.502  64.158  1.00  0.00      PROT H
ATOM   2711   CZ PHE P 176      94.289 -11.543  63.638  1.00  0.00      PROT C
ATOM   2712   HZ PHE P 176      93.223 -11.390  63.716  1.00  0.00      PROT H
ATOM   2713  CD2 PHE P 176      96.251 -12.855  63.202  1.00  0.00      PROT C
ATOM   2714  HD2 PHE P 176      96.657 -13.788  62.839  1.00  0.00      PROT H
ATOM   2715  CE2 PHE P 176      94.822 -12.714  63.148  1.00  0.00      PROT C
ATOM   2716  HE2 PHE P 176      94.171 -13.477  62.748  1.00  0.00      PROT H
ATOM   2717    C PHE P 176     100.727 -11.046  62.588  1.00  0.00      PROT C
ATOM   2718    O PHE P 176     101.265 -10.191  63.304  1.00  0.00      PROT O
ATOM   2719    N GLN P 177     101.497 -11.738  61.689  1.00  0.00      PROT N
ATOM   2720   HN GLN P 177     101.255 -12.405  60.988  1.00  0.00      PROT H
ATOM   2721   CA GLN P 177     102.904 -11.495  61.474  1.00  0.00      PROT C
ATOM   2722   HA GLN P 177     103.329 -11.194  62.420  1.00  0.00      PROT H
ATOM   2723   CB GLN P 177     103.661 -12.703  60.887  1.00  0.00      PROT C
ATOM   2724  HB1 GLN P 177     103.549 -12.876  59.796  1.00  0.00      PROT H
ATOM   2725  HB2 GLN P 177     104.761 -12.554  60.901  1.00  0.00      PROT H
ATOM   2726   CG GLN P 177     103.537 -13.989  61.604  1.00  0.00      PROT C
ATOM   2727  HG1 GLN P 177     102.601 -14.568  61.453  1.00  0.00      PROT H
ATOM   2728  HG2 GLN P 177     104.440 -14.565  61.309  1.00  0.00      PROT H
ATOM   2729   CD GLN P 177     103.594 -13.693  63.127  1.00  0.00      PROT C
ATOM   2730  OE1 GLN P 177     104.534 -13.035  63.575  1.00  0.00      PROT O
ATOM   2731  NE2 GLN P 177     102.647 -14.169  63.918  1.00  0.00      PROT N
ATOM   2732 HE21 GLN P 177     102.800 -14.117  64.905  1.00  0.00      PROT H
ATOM   2733 HE22 GLN P 177     101.829 -14.585  63.522  1.00  0.00      PROT H
ATOM   2734    C GLN P 177     103.128 -10.165  60.695  1.00  0.00      PROT C
ATOM   2735    O GLN P 177     104.087  -9.489  60.988  1.00  0.00      PROT O
ATOM   2736    N ARG P 178     102.318  -9.781  59.634  1.00  0.00      PROT N
ATOM   2737   HN ARG P 178     101.573 -10.333  59.267  1.00  0.00      PROT H
ATOM   2738   CA ARG P 178     102.534  -8.614  58.855  1.00  0.00      PROT C
ATOM   2739   HA ARG P 178     103.600  -8.439  58.846  1.00  0.00      PROT H
ATOM   2740   CB ARG P 178     102.239  -8.841  57.386  1.00  0.00      PROT C
ATOM   2741  HB1 ARG P 178     102.553  -8.033  56.691  1.00  0.00      PROT H
ATOM   2742  HB2 ARG P 178     102.940  -9.648  57.083  1.00  0.00      PROT H
ATOM   2743   CG ARG P 178     100.799  -9.358  57.042  1.00  0.00      PROT C
ATOM   2744  HG1 ARG P 178     101.038  -9.832  56.066  1.00  0.00      PROT H
ATOM   2745  HG2 ARG P 178     100.459 -10.156  57.737  1.00  0.00      PROT H
ATOM   2746   CD ARG P 178      99.793  -8.208  56.906  1.00  0.00      PROT C
ATOM   2747  HD1 ARG P 178      99.768  -7.691  57.890  1.00  0.00      PROT H
ATOM   2748  HD2 ARG P 178     100.139  -7.522  56.104  1.00  0.00      PROT H
ATOM   2749   NE ARG P 178      98.494  -8.800  56.598  1.00  0.00      PROT N
ATOM   2750   HE ARG P 178      98.420  -9.641  56.062  1.00  0.00      PROT H
ATOM   2751   CZ ARG P 178      97.387  -8.010  56.663  1.00  0.00      PROT C
ATOM   2752  NH1 ARG P 178      97.278  -6.914  57.391  1.00  0.00      PROT N
ATOM   2753 HH11 ARG P 178      96.452  -6.388  57.188  1.00  0.00      PROT H
ATOM   2754 HH12 ARG P 178      98.054  -6.394  57.749  1.00  0.00      PROT H
ATOM   2755  NH2 ARG P 178      96.187  -8.454  56.170  1.00  0.00      PROT N
ATOM   2756 HH21 ARG P 178      95.338  -7.978  56.399  1.00  0.00      PROT H
ATOM   2757 HH22 ARG P 178      96.131  -9.407  55.871  1.00  0.00      PROT H
ATOM   2758    C ARG P 178     101.837  -7.385  59.408  1.00  0.00      PROT C
ATOM   2759    O ARG P 178     102.180  -6.261  59.010  1.00  0.00      PROT O
ATOM   2760    N CYS P 179     100.943  -7.526  60.378  1.00  0.00      PROT N
ATOM   2761   HN CYS P 179     100.641  -8.444  60.620  1.00  0.00      PROT H
ATOM   2762   CA CYS P 179     100.338  -6.442  61.224  1.00  0.00      PROT C
ATOM   2763   HA CYS P 179     100.180  -5.598  60.568  1.00  0.00      PROT H
ATOM   2764   CB CYS P 179      99.011  -6.916  61.950  1.00  0.00      PROT C
ATOM   2765  HB1 CYS P 179      99.226  -7.926  62.360  1.00  0.00      PROT H
ATOM   2766  HB2 CYS P 179      98.679  -6.198  62.730  1.00  0.00      PROT H
ATOM   2767   SG CYS P 179      97.716  -7.075  60.731  1.00  0.00      PROT S
ATOM   2768  HG1 CYS P 179      98.362  -8.144  60.287  1.00  0.00      PROT H
ATOM   2769    C CYS P 179     101.397  -6.049  62.376  1.00  0.00      PROT C
ATOM   2770    O CYS P 179     101.563  -6.795  63.323  1.00  0.00      PROT O
ATOM   2771    N SER P 180     102.102  -4.944  62.256  1.00  0.00      PROT N
ATOM   2772   HN SER P 180     102.029  -4.409  61.418  1.00  0.00      PROT H
ATOM   2773   CA SER P 180     103.028  -4.387  63.260  1.00  0.00      PROT C
ATOM   2774   HA SER P 180     103.872  -5.061  63.274  1.00  0.00      PROT H
ATOM   2775   CB SER P 180     103.595  -3.067  62.675  1.00  0.00      PROT C
ATOM   2776  HB1 SER P 180     104.330  -2.701  63.423  1.00  0.00      PROT H
ATOM   2777  HB2 SER P 180     104.218  -3.349  61.798  1.00  0.00      PROT H
ATOM   2778   OG SER P 180     102.653  -2.162  62.140  1.00  0.00      PROT O
ATOM   2779  HG1 SER P 180     102.258  -1.872  62.966  1.00  0.00      PROT H
ATOM   2780    C SER P 180     102.592  -4.107  64.638  1.00  0.00      PROT C
ATOM   2781    O SER P 180     101.413  -3.920  64.897  1.00  0.00      PROT O
ATOM   2782    N ALA P 181     103.532  -4.200  65.625  1.00  0.00      PROT N
ATOM   2783   HN ALA P 181     104.487  -4.410  65.430  1.00  0.00      PROT H
ATOM   2784   CA ALA P 181     103.285  -4.152  67.057  1.00  0.00      PROT C
ATOM   2785   HA ALA P 181     102.431  -4.777  67.272  1.00  0.00      PROT H
ATOM   2786   CB ALA P 181     104.609  -4.610  67.705  1.00  0.00      PROT C
ATOM   2787  HB1 ALA P 181     104.578  -4.404  68.797  1.00  0.00      PROT H
ATOM   2788  HB2 ALA P 181     104.645  -5.720  67.723  1.00  0.00      PROT H
ATOM   2789  HB3 ALA P 181     105.592  -4.267  67.317  1.00  0.00      PROT H
ATOM   2790    C ALA P 181     102.973  -2.662  67.534  1.00  0.00      PROT C
ATOM   2791    O ALA P 181     103.571  -1.721  66.993  1.00  0.00      PROT O
ATOM   2792    N PRO P 182     102.098  -2.430  68.480  1.00  0.00      PROT N
ATOM   2793   CD PRO P 182     101.099  -3.394  68.985  1.00  0.00      PROT C
ATOM   2794  HD1 PRO P 182     101.668  -4.287  69.324  1.00  0.00      PROT H
ATOM   2795  HD2 PRO P 182     100.372  -3.503  68.152  1.00  0.00      PROT H
ATOM   2796   CA PRO P 182     101.941  -1.157  69.083  1.00  0.00      PROT C
ATOM   2797   HA PRO P 182     101.775  -0.443  68.290  1.00  0.00      PROT H
ATOM   2798   CB PRO P 182     100.796  -1.330  70.060  1.00  0.00      PROT C
ATOM   2799  HB1 PRO P 182      99.914  -0.909  69.532  1.00  0.00      PROT H
ATOM   2800  HB2 PRO P 182     100.885  -0.793  71.029  1.00  0.00      PROT H
ATOM   2801   CG PRO P 182     100.560  -2.820  70.301  1.00  0.00      PROT C
ATOM   2802  HG1 PRO P 182      99.486  -3.104  70.321  1.00  0.00      PROT H
ATOM   2803  HG2 PRO P 182     101.158  -3.253  71.131  1.00  0.00      PROT H
ATOM   2804    C PRO P 182     103.181  -0.676  69.809  1.00  0.00      PROT C
ATOM   2805    O PRO P 182     104.010  -1.517  70.129  1.00  0.00      PROT O
ATOM   2806    N ASP P 183     103.443   0.645  69.884  1.00  0.00      PROT N
ATOM   2807   HN ASP P 183     102.809   1.308  69.495  1.00  0.00      PROT H
ATOM   2808   CA ASP P 183     104.681   1.105  70.390  1.00  0.00      PROT C
ATOM   2809   HA ASP P 183     105.343   0.536  69.754  1.00  0.00      PROT H
ATOM   2810   CB ASP P 183     104.867   2.617  70.278  1.00  0.00      PROT C
ATOM   2811  HB1 ASP P 183     104.156   3.231  70.870  1.00  0.00      PROT H
ATOM   2812  HB2 ASP P 183     105.870   2.904  70.660  1.00  0.00      PROT H
ATOM   2813   CG ASP P 183     104.871   3.069  68.776  1.00  0.00      PROT C
ATOM   2814  OD1 ASP P 183     104.829   2.261  67.811  1.00  0.00      PROT O
ATOM   2815  OD2 ASP P 183     105.166   4.317  68.592  1.00  0.00      PROT O
ATOM   2816    C ASP P 183     104.902   0.841  71.895  1.00  0.00      PROT C
ATOM   2817    O ASP P 183     103.931   0.828  72.639  1.00  0.00      PROT O
ATOM   2818    N PRO P 184     106.063   0.497  72.389  1.00  0.00      PROT N
ATOM   2819   CD PRO P 184     107.250   0.484  71.585  1.00  0.00      PROT C
ATOM   2820  HD1 PRO P 184     107.457   1.485  71.150  1.00  0.00      PROT H
ATOM   2821  HD2 PRO P 184     107.070  -0.260  70.779  1.00  0.00      PROT H
ATOM   2822   CA PRO P 184     106.249  -0.260  73.604  1.00  0.00      PROT C
ATOM   2823   HA PRO P 184     105.493  -1.001  73.819  1.00  0.00      PROT H
ATOM   2824   CB PRO P 184     107.689  -0.729  73.538  1.00  0.00      PROT C
ATOM   2825  HB1 PRO P 184     107.686  -1.729  73.053  1.00  0.00      PROT H
ATOM   2826  HB2 PRO P 184     108.225  -0.724  74.511  1.00  0.00      PROT H
ATOM   2827   CG PRO P 184     108.407   0.068  72.531  1.00  0.00      PROT C
ATOM   2828  HG1 PRO P 184     109.158  -0.609  72.071  1.00  0.00      PROT H
ATOM   2829  HG2 PRO P 184     108.950   0.895  73.039  1.00  0.00      PROT H
ATOM   2830    C PRO P 184     105.836   0.640  74.786  1.00  0.00      PROT C
ATOM   2831    O PRO P 184     105.283   0.204  75.811  1.00  0.00      PROT O
ATOM   2832    N ASP P 185     106.140   1.945  74.833  1.00  0.00      PROT N
ATOM   2833   HN ASP P 185     106.802   2.399  74.242  1.00  0.00      PROT H
ATOM   2834   CA ASP P 185     105.603   2.765  75.876  1.00  0.00      PROT C
ATOM   2835   HA ASP P 185     105.771   2.322  76.847  1.00  0.00      PROT H
ATOM   2836   CB ASP P 185     106.428   4.067  76.002  1.00  0.00      PROT C
ATOM   2837  HB1 ASP P 185     106.255   4.629  75.059  1.00  0.00      PROT H
ATOM   2838  HB2 ASP P 185     105.995   4.685  76.817  1.00  0.00      PROT H
ATOM   2839   CG ASP P 185     107.908   3.824  76.332  1.00  0.00      PROT C
ATOM   2840  OD1 ASP P 185     108.099   2.857  77.037  1.00  0.00      PROT O
ATOM   2841  OD2 ASP P 185     108.765   4.747  76.005  1.00  0.00      PROT O
ATOM   2842    C ASP P 185     104.078   2.956  75.819  1.00  0.00      PROT C
ATOM   2843    O ASP P 185     103.343   2.889  76.825  1.00  0.00      PROT O
ATOM   2844    N LEU P 186     103.485   3.074  74.616  1.00  0.00      PROT N
ATOM   2845   HN LEU P 186     104.084   3.189  73.828  1.00  0.00      PROT H
ATOM   2846   CA LEU P 186     102.087   3.225  74.230  1.00  0.00      PROT C
ATOM   2847   HA LEU P 186     101.825   4.140  74.740  1.00  0.00      PROT H
ATOM   2848   CB LEU P 186     101.883   3.372  72.586  1.00  0.00      PROT C
ATOM   2849  HB1 LEU P 186     102.584   4.193  72.319  1.00  0.00      PROT H
ATOM   2850  HB2 LEU P 186     102.372   2.461  72.181  1.00  0.00      PROT H
ATOM   2851   CG LEU P 186     100.395   3.590  72.175  1.00  0.00      PROT C
ATOM   2852   HG LEU P 186      99.750   2.839  72.680  1.00  0.00      PROT H
ATOM   2853  CD1 LEU P 186      99.954   4.975  72.476  1.00  0.00      PROT C
ATOM   2854 HD11 LEU P 186      99.725   5.091  73.556  1.00  0.00      PROT H
ATOM   2855 HD12 LEU P 186     100.723   5.647  72.039  1.00  0.00      PROT H
ATOM   2856 HD13 LEU P 186      99.067   5.143  71.828  1.00  0.00      PROT H
ATOM   2857  CD2 LEU P 186     100.216   3.421  70.618  1.00  0.00      PROT C
ATOM   2858 HD21 LEU P 186     100.532   2.413  70.274  1.00  0.00      PROT H
ATOM   2859 HD22 LEU P 186      99.177   3.733  70.375  1.00  0.00      PROT H
ATOM   2860 HD23 LEU P 186     100.954   4.064  70.092  1.00  0.00      PROT H
ATOM   2861    C LEU P 186     101.382   2.002  74.685  1.00  0.00      PROT C
ATOM   2862    O LEU P 186     100.284   2.114  75.235  1.00  0.00      PROT O
ATOM   2863    N ALA P 187     101.891   0.788  74.449  1.00  0.00      PROT N
ATOM   2864   HN ALA P 187     102.771   0.667  73.996  1.00  0.00      PROT H
ATOM   2865   CA ALA P 187     101.259  -0.456  74.872  1.00  0.00      PROT C
ATOM   2866   HA ALA P 187     100.252  -0.478  74.482  1.00  0.00      PROT H
ATOM   2867   CB ALA P 187     102.103  -1.581  74.362  1.00  0.00      PROT C
ATOM   2868  HB1 ALA P 187     102.326  -1.530  73.275  1.00  0.00      PROT H
ATOM   2869  HB2 ALA P 187     103.058  -1.685  74.920  1.00  0.00      PROT H
ATOM   2870  HB3 ALA P 187     101.565  -2.547  74.475  1.00  0.00      PROT H
ATOM   2871    C ALA P 187     101.096  -0.498  76.420  1.00  0.00      PROT C
ATOM   2872    O ALA P 187      99.985  -0.751  76.895  1.00  0.00      PROT O
ATOM   2873    N GLU P 188     102.108  -0.232  77.286  1.00  0.00      PROT N
ATOM   2874   HN GLU P 188     103.020  -0.124  76.897  1.00  0.00      PROT H
ATOM   2875   CA GLU P 188     102.018  -0.048  78.792  1.00  0.00      PROT C
ATOM   2876   HA GLU P 188     101.790  -0.995  79.257  1.00  0.00      PROT H
ATOM   2877   CB GLU P 188     103.375   0.503  79.355  1.00  0.00      PROT C
ATOM   2878  HB1 GLU P 188     103.799   1.333  78.751  1.00  0.00      PROT H
ATOM   2879  HB2 GLU P 188     103.278   0.878  80.396  1.00  0.00      PROT H
ATOM   2880   CG GLU P 188     104.467  -0.592  79.366  1.00  0.00      PROT C
ATOM   2881  HG1 GLU P 188     103.987  -1.539  79.693  1.00  0.00      PROT H
ATOM   2882  HG2 GLU P 188     104.921  -0.753  78.364  1.00  0.00      PROT H
ATOM   2883   CD GLU P 188     105.541  -0.257  80.298  1.00  0.00      PROT C
ATOM   2884  OE1 GLU P 188     106.500   0.257  79.765  1.00  0.00      PROT O
ATOM   2885  OE2 GLU P 188     105.536  -0.424  81.553  1.00  0.00      PROT O
ATOM   2886    C GLU P 188     100.849   0.809  79.181  1.00  0.00      PROT C
ATOM   2887    O GLU P 188     100.161   0.413  80.106  1.00  0.00      PROT O
ATOM   2888    N CYS P 189     100.678   1.931  78.478  1.00  0.00      PROT N
ATOM   2889   HN CYS P 189     101.259   2.067  77.679  1.00  0.00      PROT H
ATOM   2890   CA CYS P 189      99.602   2.913  78.852  1.00  0.00      PROT C
ATOM   2891   HA CYS P 189      99.648   2.976  79.929  1.00  0.00      PROT H
ATOM   2892   CB CYS P 189      99.798   4.346  78.193  1.00  0.00      PROT C
ATOM   2893  HB1 CYS P 189      99.556   4.314  77.109  1.00  0.00      PROT H
ATOM   2894  HB2 CYS P 189      99.084   5.042  78.682  1.00  0.00      PROT H
ATOM   2895   SG CYS P 189     101.450   5.069  78.252  1.00  0.00      PROT S
ATOM   2896  HG1 CYS P 189     102.093   3.951  77.944  1.00  0.00      PROT H
ATOM   2897    C CYS P 189      98.241   2.379  78.577  1.00  0.00      PROT C
ATOM   2898    O CYS P 189      97.436   2.652  79.471  1.00  0.00      PROT O
ATOM   2899    N TYR P 190      98.020   1.579  77.626  1.00  0.00      PROT N
ATOM   2900   HN TYR P 190      98.645   1.301  76.901  1.00  0.00      PROT H
ATOM   2901   CA TYR P 190      96.698   1.146  77.391  1.00  0.00      PROT C
ATOM   2902   HA TYR P 190      96.026   1.507  78.156  1.00  0.00      PROT H
ATOM   2903   CB TYR P 190      96.137   1.671  75.935  1.00  0.00      PROT C
ATOM   2904  HB1 TYR P 190      96.826   1.284  75.154  1.00  0.00      PROT H
ATOM   2905  HB2 TYR P 190      95.054   1.483  75.773  1.00  0.00      PROT H
ATOM   2906   CG TYR P 190      96.236   3.126  75.916  1.00  0.00      PROT C
ATOM   2907  CD1 TYR P 190      95.398   3.877  76.720  1.00  0.00      PROT C
ATOM   2908  HD1 TYR P 190      94.617   3.412  77.303  1.00  0.00      PROT H
ATOM   2909  CE1 TYR P 190      95.646   5.245  76.977  1.00  0.00      PROT C
ATOM   2910  HE1 TYR P 190      95.042   5.783  77.693  1.00  0.00      PROT H
ATOM   2911   CZ TYR P 190      96.450   5.898  76.086  1.00  0.00      PROT C
ATOM   2912   OH TYR P 190      96.639   7.272  76.268  1.00  0.00      PROT O
ATOM   2913   HH TYR P 190      96.514   7.417  77.209  1.00  0.00      PROT H
ATOM   2914  CD2 TYR P 190      97.149   3.777  75.037  1.00  0.00      PROT C
ATOM   2915  HD2 TYR P 190      97.842   3.224  74.421  1.00  0.00      PROT H
ATOM   2916  CE2 TYR P 190      97.165   5.171  75.114  1.00  0.00      PROT C
ATOM   2917  HE2 TYR P 190      97.901   5.703  74.531  1.00  0.00      PROT H
ATOM   2918    C TYR P 190      96.515  -0.403  77.579  1.00  0.00      PROT C
ATOM   2919    O TYR P 190      95.967  -1.110  76.713  1.00  0.00      PROT O
ATOM   2920    N ARG P 191      97.098  -0.919  78.669  1.00  0.00      PROT N
ATOM   2921   HN ARG P 191      97.503  -0.251  79.288  1.00  0.00      PROT H
ATOM   2922   CA ARG P 191      97.034  -2.377  78.865  1.00  0.00      PROT C
ATOM   2923   HA ARG P 191      97.195  -2.825  77.896  1.00  0.00      PROT H
ATOM   2924   CB ARG P 191      98.236  -2.878  79.649  1.00  0.00      PROT C
ATOM   2925  HB1 ARG P 191      98.057  -3.965  79.792  1.00  0.00      PROT H
ATOM   2926  HB2 ARG P 191      99.150  -2.837  79.019  1.00  0.00      PROT H
ATOM   2927   CG ARG P 191      98.441  -2.215  81.065  1.00  0.00      PROT C
ATOM   2928  HG1 ARG P 191      99.232  -1.443  80.952  1.00  0.00      PROT H
ATOM   2929  HG2 ARG P 191      97.523  -1.755  81.490  1.00  0.00      PROT H
ATOM   2930   CD ARG P 191      98.825  -3.352  82.066  1.00  0.00      PROT C
ATOM   2931  HD1 ARG P 191      97.981  -3.858  82.583  1.00  0.00      PROT H
ATOM   2932  HD2 ARG P 191      99.448  -4.129  81.573  1.00  0.00      PROT H
ATOM   2933   NE ARG P 191      99.499  -2.771  83.188  1.00  0.00      PROT N
ATOM   2934   HE ARG P 191      98.865  -2.413  83.874  1.00  0.00      PROT H
ATOM   2935   CZ ARG P 191     100.787  -2.478  83.203  1.00  0.00      PROT C
ATOM   2936  NH1 ARG P 191     101.640  -2.670  82.184  1.00  0.00      PROT N
ATOM   2937 HH11 ARG P 191     102.553  -2.272  82.273  1.00  0.00      PROT H
ATOM   2938 HH12 ARG P 191     101.280  -3.292  81.488  1.00  0.00      PROT H
ATOM   2939  NH2 ARG P 191     101.233  -1.855  84.244  1.00  0.00      PROT N
ATOM   2940 HH21 ARG P 191     102.133  -1.436  84.130  1.00  0.00      PROT H
ATOM   2941 HH22 ARG P 191     100.482  -1.490  84.795  1.00  0.00      PROT H
ATOM   2942    C ARG P 191      95.712  -2.889  79.374  1.00  0.00      PROT C
ATOM   2943    O ARG P 191      94.808  -2.131  79.593  1.00  0.00      PROT O
ATOM   2944    N VAL P 192      95.468  -4.226  79.637  1.00  0.00      PROT N
ATOM   2945   HN VAL P 192      96.209  -4.887  79.547  1.00  0.00      PROT H
ATOM   2946   CA VAL P 192      94.189  -4.758  80.219  1.00  0.00      PROT C
ATOM   2947   HA VAL P 192      93.341  -4.523  79.592  1.00  0.00      PROT H
ATOM   2948   CB VAL P 192      94.213  -6.288  80.214  1.00  0.00      PROT C
ATOM   2949   HB VAL P 192      95.125  -6.521  80.804  1.00  0.00      PROT H
ATOM   2950  CG1 VAL P 192      93.053  -6.855  81.029  1.00  0.00      PROT C
ATOM   2951 HG11 VAL P 192      93.010  -7.960  81.132  1.00  0.00      PROT H
ATOM   2952 HG12 VAL P 192      93.020  -6.471  82.071  1.00  0.00      PROT H
ATOM   2953 HG13 VAL P 192      92.072  -6.689  80.535  1.00  0.00      PROT H
ATOM   2954  CG2 VAL P 192      94.236  -6.971  78.762  1.00  0.00      PROT C
ATOM   2955 HG21 VAL P 192      94.789  -6.317  78.055  1.00  0.00      PROT H
ATOM   2956 HG22 VAL P 192      94.638  -8.006  78.733  1.00  0.00      PROT H
ATOM   2957 HG23 VAL P 192      93.182  -7.067  78.423  1.00  0.00      PROT H
ATOM   2958    C VAL P 192      93.863  -4.113  81.654  1.00  0.00      PROT C
ATOM   2959    O VAL P 192      94.820  -4.002  82.403  1.00  0.00      PROT O
ATOM   2960    N PRO P 193      92.718  -3.614  81.992  1.00  0.00      PROT N
ATOM   2961   CD PRO P 193      91.527  -3.519  81.111  1.00  0.00      PROT C
ATOM   2962  HD1 PRO P 193      91.265  -4.458  80.578  1.00  0.00      PROT H
ATOM   2963  HD2 PRO P 193      91.781  -2.666  80.447  1.00  0.00      PROT H
ATOM   2964   CA PRO P 193      92.432  -2.894  83.225  1.00  0.00      PROT C
ATOM   2965   HA PRO P 193      93.148  -2.091  83.136  1.00  0.00      PROT H
ATOM   2966   CB PRO P 193      90.968  -2.503  83.139  1.00  0.00      PROT C
ATOM   2967  HB1 PRO P 193      91.005  -1.423  82.882  1.00  0.00      PROT H
ATOM   2968  HB2 PRO P 193      90.392  -2.698  84.069  1.00  0.00      PROT H
ATOM   2969   CG PRO P 193      90.399  -3.345  82.032  1.00  0.00      PROT C
ATOM   2970  HG1 PRO P 193      89.463  -2.891  81.641  1.00  0.00      PROT H
ATOM   2971  HG2 PRO P 193      90.214  -4.416  82.262  1.00  0.00      PROT H
ATOM   2972    C PRO P 193      92.765  -3.448  84.509  1.00  0.00      PROT C
ATOM   2973    O PRO P 193      92.751  -4.659  84.639  1.00  0.00      PROT O
ATOM   2974    N LEU P 194      93.094  -2.587  85.492  1.00  0.00      PROT N
ATOM   2975   HN LEU P 194      93.054  -1.612  85.288  1.00  0.00      PROT H
ATOM   2976   CA LEU P 194      93.156  -3.064  86.847  1.00  0.00      PROT C
ATOM   2977   HA LEU P 194      93.756  -3.962  86.881  1.00  0.00      PROT H
ATOM   2978   CB LEU P 194      93.729  -1.951  87.732  1.00  0.00      PROT C
ATOM   2979  HB1 LEU P 194      93.068  -1.058  87.706  1.00  0.00      PROT H
ATOM   2980  HB2 LEU P 194      93.693  -2.299  88.787  1.00  0.00      PROT H
ATOM   2981   CG LEU P 194      95.224  -1.628  87.565  1.00  0.00      PROT C
ATOM   2982   HG LEU P 194      95.369  -1.093  86.602  1.00  0.00      PROT H
ATOM   2983  CD1 LEU P 194      95.520  -0.552  88.593  1.00  0.00      PROT C
ATOM   2984 HD11 LEU P 194      95.928  -1.049  89.499  1.00  0.00      PROT H
ATOM   2985 HD12 LEU P 194      96.183   0.255  88.215  1.00  0.00      PROT H
ATOM   2986 HD13 LEU P 194      94.588   0.010  88.816  1.00  0.00      PROT H
ATOM   2987  CD2 LEU P 194      96.083  -2.862  87.709  1.00  0.00      PROT C
ATOM   2988 HD21 LEU P 194      95.730  -3.493  88.552  1.00  0.00      PROT H
ATOM   2989 HD22 LEU P 194      96.098  -3.502  86.800  1.00  0.00      PROT H
ATOM   2990 HD23 LEU P 194      97.082  -2.470  87.995  1.00  0.00      PROT H
ATOM   2991    C LEU P 194      91.793  -3.474  87.415  1.00  0.00      PROT C
ATOM   2992    O LEU P 194      90.779  -2.871  86.997  1.00  0.00      PROT O
ATOM   2993    N PRO P 195      91.642  -4.481  88.297  1.00  0.00      PROT N
ATOM   2994   CD PRO P 195      92.723  -5.338  88.790  1.00  0.00      PROT C
ATOM   2995  HD1 PRO P 195      93.459  -4.808  89.432  1.00  0.00      PROT H
ATOM   2996  HD2 PRO P 195      93.211  -5.743  87.878  1.00  0.00      PROT H
ATOM   2997   CA PRO P 195      90.424  -4.748  89.096  1.00  0.00      PROT C
ATOM   2998   HA PRO P 195      89.731  -5.111  88.352  1.00  0.00      PROT H
ATOM   2999   CB PRO P 195      90.761  -5.865  90.126  1.00  0.00      PROT C
ATOM   3000  HB1 PRO P 195      89.895  -6.558  90.194  1.00  0.00      PROT H
ATOM   3001  HB2 PRO P 195      90.961  -5.356  91.093  1.00  0.00      PROT H
ATOM   3002   CG PRO P 195      92.088  -6.487  89.543  1.00  0.00      PROT C
ATOM   3003  HG1 PRO P 195      91.839  -7.299  88.827  1.00  0.00      PROT H
ATOM   3004  HG2 PRO P 195      92.720  -6.999  90.299  1.00  0.00      PROT H
ATOM   3005    C PRO P 195      89.832  -3.498  89.755  1.00  0.00      PROT C
ATOM   3006    O PRO P 195      88.593  -3.363  89.705  1.00  0.00      PROT O
ATOM   3007    N VAL P 196      90.641  -2.633  90.451  1.00  0.00      PROT N
ATOM   3008   HN VAL P 196      91.590  -2.937  90.429  1.00  0.00      PROT H
ATOM   3009   CA VAL P 196      90.206  -1.438  91.063  1.00  0.00      PROT C
ATOM   3010   HA VAL P 196      89.440  -1.754  91.755  1.00  0.00      PROT H
ATOM   3011   CB VAL P 196      91.366  -0.818  91.896  1.00  0.00      PROT C
ATOM   3012   HB VAL P 196      91.073   0.130  92.396  1.00  0.00      PROT H
ATOM   3013  CG1 VAL P 196      91.939  -1.816  92.875  1.00  0.00      PROT C
ATOM   3014 HG11 VAL P 196      92.129  -2.792  92.380  1.00  0.00      PROT H
ATOM   3015 HG12 VAL P 196      92.908  -1.455  93.281  1.00  0.00      PROT H
ATOM   3016 HG13 VAL P 196      91.191  -1.987  93.679  1.00  0.00      PROT H
ATOM   3017  CG2 VAL P 196      92.487  -0.192  90.998  1.00  0.00      PROT C
ATOM   3018 HG21 VAL P 196      93.344   0.256  91.546  1.00  0.00      PROT H
ATOM   3019 HG22 VAL P 196      92.859  -1.044  90.389  1.00  0.00      PROT H
ATOM   3020 HG23 VAL P 196      92.108   0.675  90.416  1.00  0.00      PROT H
ATOM   3021    C VAL P 196      89.488  -0.470  90.147  1.00  0.00      PROT C
ATOM   3022    O VAL P 196      88.405   0.004  90.437  1.00  0.00      PROT O
ATOM   3023    N ASP P 197      90.023  -0.188  88.952  1.00  0.00      PROT N
ATOM   3024   HN ASP P 197      90.912  -0.588  88.740  1.00  0.00      PROT H
ATOM   3025   CA ASP P 197      89.303   0.723  88.045  1.00  0.00      PROT C
ATOM   3026   HA ASP P 197      89.137   1.637  88.594  1.00  0.00      PROT H
ATOM   3027   CB ASP P 197      90.100   1.060  86.824  1.00  0.00      PROT C
ATOM   3028  HB1 ASP P 197      90.336   0.127  86.269  1.00  0.00      PROT H
ATOM   3029  HB2 ASP P 197      89.425   1.716  86.233  1.00  0.00      PROT H
ATOM   3030   CG ASP P 197      91.400   1.880  87.121  1.00  0.00      PROT C
ATOM   3031  OD1 ASP P 197      92.054   2.137  86.056  1.00  0.00      PROT O
ATOM   3032  OD2 ASP P 197      91.728   2.176  88.258  1.00  0.00      PROT O
ATOM   3033    C ASP P 197      87.880   0.248  87.616  1.00  0.00      PROT C
ATOM   3034    O ASP P 197      87.022   1.048  87.209  1.00  0.00      PROT O
ATOM   3035    N LEU P 198      87.565  -1.073  87.605  1.00  0.00      PROT N
ATOM   3036   HN LEU P 198      88.191  -1.786  87.910  1.00  0.00      PROT H
ATOM   3037   CA LEU P 198      86.281  -1.580  87.402  1.00  0.00      PROT C
ATOM   3038   HA LEU P 198      85.566  -0.959  86.882  1.00  0.00      PROT H
ATOM   3039   CB LEU P 198      86.505  -2.831  86.532  1.00  0.00      PROT C
ATOM   3040  HB1 LEU P 198      87.274  -3.436  87.060  1.00  0.00      PROT H
ATOM   3041  HB2 LEU P 198      85.566  -3.423  86.487  1.00  0.00      PROT H
ATOM   3042   CG LEU P 198      87.055  -2.458  85.143  1.00  0.00      PROT C
ATOM   3043   HG LEU P 198      88.072  -2.025  85.260  1.00  0.00      PROT H
ATOM   3044  CD1 LEU P 198      87.190  -3.690  84.259  1.00  0.00      PROT C
ATOM   3045 HD11 LEU P 198      86.329  -3.766  83.562  1.00  0.00      PROT H
ATOM   3046 HD12 LEU P 198      88.010  -3.643  83.510  1.00  0.00      PROT H
ATOM   3047 HD13 LEU P 198      87.135  -4.682  84.755  1.00  0.00      PROT H
ATOM   3048  CD2 LEU P 198      86.311  -1.413  84.351  1.00  0.00      PROT C
ATOM   3049 HD21 LEU P 198      85.370  -1.941  84.085  1.00  0.00      PROT H
ATOM   3050 HD22 LEU P 198      86.260  -0.392  84.787  1.00  0.00      PROT H
ATOM   3051 HD23 LEU P 198      86.858  -1.329  83.388  1.00  0.00      PROT H
ATOM   3052    C LEU P 198      85.626  -1.917  88.690  1.00  0.00      PROT C
ATOM   3053    O LEU P 198      84.626  -2.626  88.828  1.00  0.00      PROT O
ATOM   3054    N LYS P 199      86.286  -1.539  89.801  1.00  0.00      PROT N
ATOM   3055   HN LYS P 199      87.185  -1.129  89.664  1.00  0.00      PROT H
ATOM   3056   CA LYS P 199      85.728  -1.625  91.147  1.00  0.00      PROT C
ATOM   3057   HA LYS P 199      86.436  -1.219  91.854  1.00  0.00      PROT H
ATOM   3058   CB LYS P 199      84.517  -0.668  91.357  1.00  0.00      PROT C
ATOM   3059  HB1 LYS P 199      83.864  -0.687  90.458  1.00  0.00      PROT H
ATOM   3060  HB2 LYS P 199      83.830  -0.974  92.174  1.00  0.00      PROT H
ATOM   3061   CG LYS P 199      84.818   0.860  91.647  1.00  0.00      PROT C
ATOM   3062  HG1 LYS P 199      83.867   1.372  91.909  1.00  0.00      PROT H
ATOM   3063  HG2 LYS P 199      85.545   1.010  92.473  1.00  0.00      PROT H
ATOM   3064   CD LYS P 199      85.296   1.654  90.373  1.00  0.00      PROT C
ATOM   3065  HD1 LYS P 199      86.208   1.234  89.896  1.00  0.00      PROT H
ATOM   3066  HD2 LYS P 199      84.591   1.430  89.544  1.00  0.00      PROT H
ATOM   3067   CE LYS P 199      85.357   3.184  90.482  1.00  0.00      PROT C
ATOM   3068  HE1 LYS P 199      85.641   3.629  89.504  1.00  0.00      PROT H
ATOM   3069  HE2 LYS P 199      84.415   3.570  90.926  1.00  0.00      PROT H
ATOM   3070   NZ LYS P 199      86.428   3.644  91.504  1.00  0.00      PROT N
ATOM   3071  HZ1 LYS P 199      87.363   3.237  91.296  1.00  0.00      PROT H
ATOM   3072  HZ2 LYS P 199      86.535   4.678  91.477  1.00  0.00      PROT H
ATOM   3073  HZ3 LYS P 199      86.181   3.295  92.452  1.00  0.00      PROT H
ATOM   3074    C LYS P 199      85.490  -3.060  91.736  1.00  0.00      PROT C
ATOM   3075    O LYS P 199      84.794  -3.258  92.750  1.00  0.00      PROT O
ATOM   3076    N ILE P 200      86.337  -4.087  91.254  1.00  0.00      PROT N
ATOM   3077   HN ILE P 200      87.085  -3.975  90.604  1.00  0.00      PROT H
ATOM   3078   CA ILE P 200      86.158  -5.469  91.704  1.00  0.00      PROT C
ATOM   3079   HA ILE P 200      85.422  -5.552  92.490  1.00  0.00      PROT H
ATOM   3080   CB ILE P 200      85.700  -6.265  90.499  1.00  0.00      PROT C
ATOM   3081   HB ILE P 200      85.689  -7.342  90.769  1.00  0.00      PROT H
ATOM   3082  CG2 ILE P 200      84.235  -5.765  90.283  1.00  0.00      PROT C
ATOM   3083 HG21 ILE P 200      83.651  -6.304  89.507  1.00  0.00      PROT H
ATOM   3084 HG22 ILE P 200      83.663  -5.665  91.230  1.00  0.00      PROT H
ATOM   3085 HG23 ILE P 200      84.315  -4.725  89.902  1.00  0.00      PROT H
ATOM   3086  CG1 ILE P 200      86.736  -6.087  89.381  1.00  0.00      PROT C
ATOM   3087 HG11 ILE P 200      86.395  -5.194  88.816  1.00  0.00      PROT H
ATOM   3088 HG12 ILE P 200      87.730  -5.685  89.675  1.00  0.00      PROT H
ATOM   3089   CD ILE P 200      86.857  -7.165  88.332  1.00  0.00      PROT C
ATOM   3090  HD1 ILE P 200      86.937  -6.927  87.250  1.00  0.00      PROT H
ATOM   3091  HD2 ILE P 200      87.820  -7.705  88.449  1.00  0.00      PROT H
ATOM   3092  HD3 ILE P 200      85.983  -7.844  88.433  1.00  0.00      PROT H
ATOM   3093    C ILE P 200      87.445  -5.817  92.424  1.00  0.00      PROT C
ATOM   3094    O ILE P 200      88.402  -5.085  92.485  1.00  0.00      PROT O
ATOM   3095    N SER P 201      87.445  -7.012  93.048  1.00  0.00      PROT N
ATOM   3096   HN SER P 201      86.660  -7.612  92.910  1.00  0.00      PROT H
ATOM   3097   CA SER P 201      88.682  -7.415  93.812  1.00  0.00      PROT C
ATOM   3098   HA SER P 201      89.032  -6.593  94.418  1.00  0.00      PROT H
ATOM   3099   CB SER P 201      88.348  -8.447  94.969  1.00  0.00      PROT C
ATOM   3100  HB1 SER P 201      89.156  -9.088  95.381  1.00  0.00      PROT H
ATOM   3101  HB2 SER P 201      88.059  -7.896  95.890  1.00  0.00      PROT H
ATOM   3102   OG SER P 201      87.295  -9.359  94.540  1.00  0.00      PROT O
ATOM   3103  HG1 SER P 201      87.754  -9.977  93.967  1.00  0.00      PROT H
ATOM   3104    C SER P 201      89.838  -7.966  93.059  1.00  0.00      PROT C
ATOM   3105    O SER P 201      89.596  -8.418  91.905  1.00  0.00      PROT O
ATOM   3106    N PRO P 202      91.044  -8.109  93.644  1.00  0.00      PROT N
ATOM   3107   CD PRO P 202      91.527  -7.326  94.718  1.00  0.00      PROT C
ATOM   3108  HD1 PRO P 202      90.955  -7.324  95.670  1.00  0.00      PROT H
ATOM   3109  HD2 PRO P 202      91.755  -6.269  94.459  1.00  0.00      PROT H
ATOM   3110   CA PRO P 202      92.107  -8.949  93.061  1.00  0.00      PROT C
ATOM   3111   HA PRO P 202      92.265  -8.690  92.025  1.00  0.00      PROT H
ATOM   3112   CB PRO P 202      93.322  -8.608  93.854  1.00  0.00      PROT C
ATOM   3113  HB1 PRO P 202      94.085  -7.901  93.464  1.00  0.00      PROT H
ATOM   3114  HB2 PRO P 202      93.907  -9.520  94.098  1.00  0.00      PROT H
ATOM   3115   CG PRO P 202      92.806  -7.985  95.200  1.00  0.00      PROT C
ATOM   3116  HG1 PRO P 202      93.518  -7.263  95.653  1.00  0.00      PROT H
ATOM   3117  HG2 PRO P 202      92.568  -8.835  95.874  1.00  0.00      PROT H
ATOM   3118    C PRO P 202      91.702 -10.394  93.062  1.00  0.00      PROT C
ATOM   3119    O PRO P 202      92.105 -11.094  92.129  1.00  0.00      PROT O
ATOM   3120    N GLU P 203      91.024 -10.874  94.097  1.00  0.00      PROT N
ATOM   3121   HN GLU P 203      90.678 -10.287  94.825  1.00  0.00      PROT H
ATOM   3122   CA GLU P 203      90.608 -12.234  94.261  1.00  0.00      PROT C
ATOM   3123   HA GLU P 203      91.375 -12.849  93.815  1.00  0.00      PROT H
ATOM   3124   CB GLU P 203      90.488 -12.674  95.711  1.00  0.00      PROT C
ATOM   3125  HB1 GLU P 203      89.844 -11.943  96.247  1.00  0.00      PROT H
ATOM   3126  HB2 GLU P 203      89.962 -13.653  95.718  1.00  0.00      PROT H
ATOM   3127   CG GLU P 203      91.905 -12.735  96.368  1.00  0.00      PROT C
ATOM   3128  HG1 GLU P 203      92.737 -12.882  95.646  1.00  0.00      PROT H
ATOM   3129  HG2 GLU P 203      91.939 -11.719  96.816  1.00  0.00      PROT H
ATOM   3130   CD GLU P 203      91.900 -13.844  97.390  1.00  0.00      PROT C
ATOM   3131  OE1 GLU P 203      92.849 -14.627  97.448  1.00  0.00      PROT O
ATOM   3132  OE2 GLU P 203      91.014 -13.924  98.270  1.00  0.00      PROT O
ATOM   3133    C GLU P 203      89.373 -12.391  93.328  1.00  0.00      PROT C
ATOM   3134    O GLU P 203      88.767 -11.426  92.908  1.00  0.00      PROT O
ATOM   3135    N ASN P 204      88.913 -13.638  93.031  1.00  0.00      PROT N
ATOM   3136   HN ASN P 204      89.374 -14.424  93.436  1.00  0.00      PROT H
ATOM   3137   CA ASN P 204      87.811 -13.953  92.093  1.00  0.00      PROT C
ATOM   3138   HA ASN P 204      87.685 -13.128  91.407  1.00  0.00      PROT H
ATOM   3139   CB ASN P 204      87.928 -15.364  91.405  1.00  0.00      PROT C
ATOM   3140  HB1 ASN P 204      88.182 -16.137  92.161  1.00  0.00      PROT H
ATOM   3141  HB2 ASN P 204      86.996 -15.662  90.877  1.00  0.00      PROT H
ATOM   3142   CG ASN P 204      89.128 -15.286  90.498  1.00  0.00      PROT C
ATOM   3143  OD1 ASN P 204      89.296 -14.376  89.805  1.00  0.00      PROT O
ATOM   3144  ND2 ASN P 204      89.900 -16.370  90.372  1.00  0.00      PROT N
ATOM   3145 HD21 ASN P 204      90.737 -16.349  89.824  1.00  0.00      PROT H
ATOM   3146 HD22 ASN P 204      89.992 -17.022  91.125  1.00  0.00      PROT H
ATOM   3147    C ASN P 204      86.516 -14.003  92.781  1.00  0.00      PROT C
ATOM   3148    O ASN P 204      86.428 -14.316  93.943  1.00  0.00      PROT O
ATOM   3149    N LEU P 205      85.362 -13.712  92.147  1.00  0.00      PROT N
ATOM   3150   HN LEU P 205      85.322 -13.765  91.153  1.00  0.00      PROT H
ATOM   3151   CA LEU P 205      84.107 -13.609  92.925  1.00  0.00      PROT C
ATOM   3152   HA LEU P 205      84.237 -13.498  93.991  1.00  0.00      PROT H
ATOM   3153   CB LEU P 205      83.468 -12.228  92.663  1.00  0.00      PROT C
ATOM   3154  HB1 LEU P 205      83.188 -12.189  91.588  1.00  0.00      PROT H
ATOM   3155  HB2 LEU P 205      82.558 -12.129  93.292  1.00  0.00      PROT H
ATOM   3156   CG LEU P 205      84.401 -11.045  93.066  1.00  0.00      PROT C
ATOM   3157   HG LEU P 205      85.446 -11.150  92.705  1.00  0.00      PROT H
ATOM   3158  CD1 LEU P 205      83.818  -9.785  92.385  1.00  0.00      PROT C
ATOM   3159 HD11 LEU P 205      84.222  -8.811  92.733  1.00  0.00      PROT H
ATOM   3160 HD12 LEU P 205      83.985  -9.762  91.287  1.00  0.00      PROT H
ATOM   3161 HD13 LEU P 205      82.734  -9.817  92.625  1.00  0.00      PROT H
ATOM   3162  CD2 LEU P 205      84.494 -10.982  94.564  1.00  0.00      PROT C
ATOM   3163 HD21 LEU P 205      85.104 -11.752  95.084  1.00  0.00      PROT H
ATOM   3164 HD22 LEU P 205      84.854  -9.981  94.883  1.00  0.00      PROT H
ATOM   3165 HD23 LEU P 205      83.427 -10.937  94.868  1.00  0.00      PROT H
ATOM   3166    C LEU P 205      83.206 -14.668  92.562  1.00  0.00      PROT C
ATOM   3167    O LEU P 205      82.033 -14.641  92.832  1.00  0.00      PROT O
ATOM   3168    N SER P 206      83.687 -15.676  91.804  1.00  0.00      PROT N
ATOM   3169   HN SER P 206      84.631 -15.757  91.493  1.00  0.00      PROT H
ATOM   3170   CA SER P 206      82.972 -16.829  91.306  1.00  0.00      PROT C
ATOM   3171   HA SER P 206      82.166 -17.062  91.986  1.00  0.00      PROT H
ATOM   3172   CB SER P 206      82.295 -16.351  89.953  1.00  0.00      PROT C
ATOM   3173  HB1 SER P 206      81.706 -15.416  90.069  1.00  0.00      PROT H
ATOM   3174  HB2 SER P 206      83.049 -16.126  89.169  1.00  0.00      PROT H
ATOM   3175   OG SER P 206      81.312 -17.261  89.544  1.00  0.00      PROT O
ATOM   3176  HG1 SER P 206      80.469 -16.872  89.787  1.00  0.00      PROT H
ATOM   3177    C SER P 206      83.991 -17.928  91.047  1.00  0.00      PROT C
ATOM   3178    O SER P 206      85.150 -17.569  90.749  1.00  0.00      PROT O
ATOM   3179    N PRO P 207      83.663 -19.162  91.038  1.00  0.00      PROT N
ATOM   3180   CD PRO P 207      82.341 -19.688  91.465  1.00  0.00      PROT C
ATOM   3181  HD1 PRO P 207      81.452 -19.239  90.972  1.00  0.00      PROT H
ATOM   3182  HD2 PRO P 207      82.325 -19.514  92.562  1.00  0.00      PROT H
ATOM   3183   CA PRO P 207      84.461 -20.148  90.350  1.00  0.00      PROT C
ATOM   3184   HA PRO P 207      85.520 -19.963  90.452  1.00  0.00      PROT H
ATOM   3185   CB PRO P 207      83.910 -21.412  90.986  1.00  0.00      PROT C
ATOM   3186  HB1 PRO P 207      84.308 -21.559  92.013  1.00  0.00      PROT H
ATOM   3187  HB2 PRO P 207      84.066 -22.279  90.310  1.00  0.00      PROT H
ATOM   3188   CG PRO P 207      82.401 -21.110  91.085  1.00  0.00      PROT C
ATOM   3189  HG1 PRO P 207      81.940 -21.756  91.862  1.00  0.00      PROT H
ATOM   3190  HG2 PRO P 207      81.912 -21.427  90.139  1.00  0.00      PROT H
ATOM   3191    C PRO P 207      84.363 -20.216  88.900  1.00  0.00      PROT C
ATOM   3192    O PRO P 207      84.922 -21.115  88.254  1.00  0.00      PROT O
ATOM   3193    N TRP P 208      83.663 -19.239  88.303  1.00  0.00      PROT N
ATOM   3194   HN TRP P 208      83.203 -18.537  88.841  1.00  0.00      PROT H
ATOM   3195   CA TRP P 208      83.240 -19.318  86.873  1.00  0.00      PROT C
ATOM   3196   HA TRP P 208      83.296 -20.340  86.526  1.00  0.00      PROT H
ATOM   3197   CB TRP P 208      81.664 -18.926  86.764  1.00  0.00      PROT C
ATOM   3198  HB1 TRP P 208      81.315 -19.435  87.687  1.00  0.00      PROT H
ATOM   3199  HB2 TRP P 208      81.735 -17.865  87.084  1.00  0.00      PROT H
ATOM   3200   CG TRP P 208      80.821 -19.210  85.627  1.00  0.00      PROT C
ATOM   3201  CD1 TRP P 208      81.319 -19.727  84.434  1.00  0.00      PROT C
ATOM   3202  HD1 TRP P 208      82.365 -19.963  84.304  1.00  0.00      PROT H
ATOM   3203  NE1 TRP P 208      80.291 -20.240  83.705  1.00  0.00      PROT N
ATOM   3204  HE1 TRP P 208      80.413 -20.753  82.883  1.00  0.00      PROT H
ATOM   3205  CE2 TRP P 208      79.100 -19.923  84.247  1.00  0.00      PROT C
ATOM   3206  CD2 TRP P 208      79.424 -19.388  85.559  1.00  0.00      PROT C
ATOM   3207  CE3 TRP P 208      78.363 -19.184  86.488  1.00  0.00      PROT C
ATOM   3208  HE3 TRP P 208      78.540 -18.693  87.434  1.00  0.00      PROT H
ATOM   3209  CZ3 TRP P 208      77.071 -19.494  86.125  1.00  0.00      PROT C
ATOM   3210  HZ3 TRP P 208      76.349 -19.248  86.890  1.00  0.00      PROT H
ATOM   3211  CZ2 TRP P 208      77.807 -20.294  83.893  1.00  0.00      PROT C
ATOM   3212  HZ2 TRP P 208      77.533 -20.891  83.035  1.00  0.00      PROT H
ATOM   3213  CH2 TRP P 208      76.790 -19.992  84.850  1.00  0.00      PROT C
ATOM   3214  HH2 TRP P 208      75.825 -20.438  84.658  1.00  0.00      PROT H
ATOM   3215    C TRP P 208      84.262 -18.425  86.090  1.00  0.00      PROT C
ATOM   3216    O TRP P 208      84.285 -17.229  86.179  1.00  0.00      PROT O
ATOM   3217    N ARG P 209      84.974 -19.039  85.186  1.00  0.00      PROT N
ATOM   3218   HN ARG P 209      84.937 -20.034  85.124  1.00  0.00      PROT H
ATOM   3219   CA ARG P 209      85.943 -18.509  84.295  1.00  0.00      PROT C
ATOM   3220   HA ARG P 209      86.412 -17.615  84.678  1.00  0.00      PROT H
ATOM   3221   CB ARG P 209      87.240 -19.399  84.140  1.00  0.00      PROT C
ATOM   3222  HB1 ARG P 209      87.006 -20.240  83.454  1.00  0.00      PROT H
ATOM   3223  HB2 ARG P 209      87.954 -18.768  83.569  1.00  0.00      PROT H
ATOM   3224   CG ARG P 209      87.819 -20.101  85.358  1.00  0.00      PROT C
ATOM   3225  HG1 ARG P 209      87.052 -20.803  85.748  1.00  0.00      PROT H
ATOM   3226  HG2 ARG P 209      88.709 -20.692  85.055  1.00  0.00      PROT H
ATOM   3227   CD ARG P 209      88.232 -19.090  86.475  1.00  0.00      PROT C
ATOM   3228  HD1 ARG P 209      89.064 -18.407  86.197  1.00  0.00      PROT H
ATOM   3229  HD2 ARG P 209      87.439 -18.383  86.801  1.00  0.00      PROT H
ATOM   3230   NE ARG P 209      88.607 -19.939  87.601  1.00  0.00      PROT N
ATOM   3231   HE ARG P 209      88.981 -20.832  87.351  1.00  0.00      PROT H
ATOM   3232   CZ ARG P 209      88.280 -19.782  88.868  1.00  0.00      PROT C
ATOM   3233  NH1 ARG P 209      88.643 -20.711  89.718  1.00  0.00      PROT N
ATOM   3234 HH11 ARG P 209      88.192 -20.801  90.606  1.00  0.00      PROT H
ATOM   3235 HH12 ARG P 209      89.184 -21.446  89.309  1.00  0.00      PROT H
ATOM   3236  NH2 ARG P 209      87.520 -18.734  89.271  1.00  0.00      PROT N
ATOM   3237 HH21 ARG P 209      87.675 -18.443  90.215  1.00  0.00      PROT H
ATOM   3238 HH22 ARG P 209      87.160 -18.083  88.603  1.00  0.00      PROT H
ATOM   3239    C ARG P 209      85.354 -18.129  82.998  1.00  0.00      PROT C
ATOM   3240    O ARG P 209      84.671 -18.858  82.262  1.00  0.00      PROT O
ATOM   3241    N GLY P 210      85.624 -16.856  82.649  1.00  0.00      PROT N
ATOM   3242   HN GLY P 210      86.038 -16.177  83.249  1.00  0.00      PROT H
ATOM   3243   CA GLY P 210      85.251 -16.249  81.375  1.00  0.00      PROT C
ATOM   3244  HA1 GLY P 210      85.245 -15.198  81.619  1.00  0.00      PROT H
ATOM   3245  HA2 GLY P 210      84.288 -16.608  81.043  1.00  0.00      PROT H
ATOM   3246    C GLY P 210      86.136 -16.503  80.153  1.00  0.00      PROT C
ATOM   3247    O GLY P 210      87.010 -17.358  80.220  1.00  0.00      PROT O
ATOM   3248    N GLY P 211      86.005 -15.721  79.096  1.00  0.00      PROT N
ATOM   3249   HN GLY P 211      85.225 -15.102  79.043  1.00  0.00      PROT H
ATOM   3250   CA GLY P 211      86.719 -15.812  77.845  1.00  0.00      PROT C
ATOM   3251  HA1 GLY P 211      87.762 -15.998  78.054  1.00  0.00      PROT H
ATOM   3252  HA2 GLY P 211      86.638 -14.884  77.298  1.00  0.00      PROT H
ATOM   3253    C GLY P 211      86.290 -16.969  76.929  1.00  0.00      PROT C
ATOM   3254    O GLY P 211      85.679 -17.972  77.259  1.00  0.00      PROT O
ATOM   3255    N GLU P 212      86.817 -16.854  75.718  1.00  0.00      PROT N
ATOM   3256   HN GLU P 212      87.528 -16.170  75.574  1.00  0.00      PROT H
ATOM   3257   CA GLU P 212      86.387 -17.750  74.673  1.00  0.00      PROT C
ATOM   3258   HA GLU P 212      85.314 -17.833  74.759  1.00  0.00      PROT H
ATOM   3259   CB GLU P 212      86.651 -17.027  73.255  1.00  0.00      PROT C
ATOM   3260  HB1 GLU P 212      85.739 -16.438  73.018  1.00  0.00      PROT H
ATOM   3261  HB2 GLU P 212      87.414 -16.246  73.465  1.00  0.00      PROT H
ATOM   3262   CG GLU P 212      86.999 -17.936  72.094  1.00  0.00      PROT C
ATOM   3263  HG1 GLU P 212      87.935 -18.512  72.258  1.00  0.00      PROT H
ATOM   3264  HG2 GLU P 212      86.178 -18.642  71.849  1.00  0.00      PROT H
ATOM   3265   CD GLU P 212      87.262 -17.107  70.893  1.00  0.00      PROT C
ATOM   3266  OE1 GLU P 212      86.444 -17.086  69.957  1.00  0.00      PROT O
ATOM   3267  OE2 GLU P 212      88.348 -16.454  70.755  1.00  0.00      PROT O
ATOM   3268    C GLU P 212      86.816 -19.190  74.840  1.00  0.00      PROT C
ATOM   3269    O GLU P 212      86.053 -20.090  74.547  1.00  0.00      PROT O
ATOM   3270    N THR P 213      88.012 -19.444  75.323  1.00  0.00      PROT N
ATOM   3271   HN THR P 213      88.548 -18.676  75.666  1.00  0.00      PROT H
ATOM   3272   CA THR P 213      88.607 -20.818  75.523  1.00  0.00      PROT C
ATOM   3273   HA THR P 213      88.579 -21.308  74.561  1.00  0.00      PROT H
ATOM   3274   CB THR P 213      90.009 -20.702  76.063  1.00  0.00      PROT C
ATOM   3275   HB THR P 213      90.192 -20.343  77.098  1.00  0.00      PROT H
ATOM   3276  OG1 THR P 213      90.659 -19.645  75.365  1.00  0.00      PROT O
ATOM   3277  HG1 THR P 213      90.575 -18.822  75.853  1.00  0.00      PROT H
ATOM   3278  CG2 THR P 213      90.718 -22.030  75.791  1.00  0.00      PROT C
ATOM   3279 HG21 THR P 213      90.247 -22.873  76.341  1.00  0.00      PROT H
ATOM   3280 HG22 THR P 213      90.795 -22.327  74.723  1.00  0.00      PROT H
ATOM   3281 HG23 THR P 213      91.716 -21.807  76.225  1.00  0.00      PROT H
ATOM   3282    C THR P 213      87.678 -21.597  76.509  1.00  0.00      PROT C
ATOM   3283    O THR P 213      87.255 -22.688  76.178  1.00  0.00      PROT O
ATOM   3284    N GLU P 214      87.315 -21.026  77.680  1.00  0.00      PROT N
ATOM   3285   HN GLU P 214      87.730 -20.143  77.884  1.00  0.00      PROT H
ATOM   3286   CA GLU P 214      86.340 -21.690  78.506  1.00  0.00      PROT C
ATOM   3287   HA GLU P 214      86.825 -22.632  78.716  1.00  0.00      PROT H
ATOM   3288   CB GLU P 214      86.281 -20.948  79.837  1.00  0.00      PROT C
ATOM   3289  HB1 GLU P 214      86.208 -19.892  79.500  1.00  0.00      PROT H
ATOM   3290  HB2 GLU P 214      85.390 -21.276  80.414  1.00  0.00      PROT H
ATOM   3291   CG GLU P 214      87.511 -21.127  80.739  1.00  0.00      PROT C
ATOM   3292  HG1 GLU P 214      88.455 -20.842  80.228  1.00  0.00      PROT H
ATOM   3293  HG2 GLU P 214      87.245 -20.350  81.487  1.00  0.00      PROT H
ATOM   3294   CD GLU P 214      87.468 -22.446  81.472  1.00  0.00      PROT C
ATOM   3295  OE1 GLU P 214      86.500 -22.634  82.241  1.00  0.00      PROT O
ATOM   3296  OE2 GLU P 214      88.357 -23.302  81.381  1.00  0.00      PROT O
ATOM   3297    C GLU P 214      84.995 -21.902  77.867  1.00  0.00      PROT C
ATOM   3298    O GLU P 214      84.419 -22.968  77.955  1.00  0.00      PROT O
ATOM   3299    N GLY P 215      84.531 -20.925  77.130  1.00  0.00      PROT N
ATOM   3300   HN GLY P 215      85.044 -20.076  77.029  1.00  0.00      PROT H
ATOM   3301   CA GLY P 215      83.370 -21.312  76.232  1.00  0.00      PROT C
ATOM   3302  HA1 GLY P 215      83.034 -20.473  75.642  1.00  0.00      PROT H
ATOM   3303  HA2 GLY P 215      82.509 -21.612  76.811  1.00  0.00      PROT H
ATOM   3304    C GLY P 215      83.515 -22.405  75.305  1.00  0.00      PROT C
ATOM   3305    O GLY P 215      82.596 -23.234  75.167  1.00  0.00      PROT O
ATOM   3306    N LEU P 216      84.682 -22.461  74.668  1.00  0.00      PROT N
ATOM   3307   HN LEU P 216      85.330 -21.733  74.879  1.00  0.00      PROT H
ATOM   3308   CA LEU P 216      85.114 -23.559  73.882  1.00  0.00      PROT C
ATOM   3309   HA LEU P 216      84.331 -23.738  73.160  1.00  0.00      PROT H
ATOM   3310   CB LEU P 216      86.325 -23.105  72.977  1.00  0.00      PROT C
ATOM   3311  HB1 LEU P 216      87.012 -22.617  73.701  1.00  0.00      PROT H
ATOM   3312  HB2 LEU P 216      86.860 -23.997  72.589  1.00  0.00      PROT H
ATOM   3313   CG LEU P 216      85.943 -22.136  71.865  1.00  0.00      PROT C
ATOM   3314   HG LEU P 216      85.242 -21.456  72.394  1.00  0.00      PROT H
ATOM   3315  CD1 LEU P 216      87.165 -21.466  71.207  1.00  0.00      PROT C
ATOM   3316 HD11 LEU P 216      87.888 -21.009  71.916  1.00  0.00      PROT H
ATOM   3317 HD12 LEU P 216      87.743 -22.140  70.538  1.00  0.00      PROT H
ATOM   3318 HD13 LEU P 216      86.730 -20.693  70.538  1.00  0.00      PROT H
ATOM   3319  CD2 LEU P 216      85.129 -22.835  70.790  1.00  0.00      PROT C
ATOM   3320 HD21 LEU P 216      85.742 -23.638  70.327  1.00  0.00      PROT H
ATOM   3321 HD22 LEU P 216      84.242 -23.332  71.237  1.00  0.00      PROT H
ATOM   3322 HD23 LEU P 216      84.885 -21.992  70.109  1.00  0.00      PROT H
ATOM   3323    C LEU P 216      85.407 -24.944  74.500  1.00  0.00      PROT C
ATOM   3324    O LEU P 216      84.928 -25.953  73.993  1.00  0.00      PROT O
ATOM   3325    N GLN P 217      86.077 -24.976  75.682  1.00  0.00      PROT N
ATOM   3326   HN GLN P 217      86.503 -24.130  75.991  1.00  0.00      PROT H
ATOM   3327   CA GLN P 217      86.276 -26.192  76.469  1.00  0.00      PROT C
ATOM   3328   HA GLN P 217      86.954 -26.804  75.893  1.00  0.00      PROT H
ATOM   3329   CB GLN P 217      86.908 -25.885  77.878  1.00  0.00      PROT C
ATOM   3330  HB1 GLN P 217      86.242 -25.142  78.366  1.00  0.00      PROT H
ATOM   3331  HB2 GLN P 217      86.801 -26.753  78.564  1.00  0.00      PROT H
ATOM   3332   CG GLN P 217      88.330 -25.261  77.968  1.00  0.00      PROT C
ATOM   3333  HG1 GLN P 217      88.252 -24.189  77.685  1.00  0.00      PROT H
ATOM   3334  HG2 GLN P 217      88.774 -25.326  78.984  1.00  0.00      PROT H
ATOM   3335   CD GLN P 217      89.301 -26.022  76.985  1.00  0.00      PROT C
ATOM   3336  OE1 GLN P 217      89.683 -27.165  77.167  1.00  0.00      PROT O
ATOM   3337  NE2 GLN P 217      89.473 -25.413  75.788  1.00  0.00      PROT N
ATOM   3338 HE21 GLN P 217      89.991 -25.846  75.051  1.00  0.00      PROT H
ATOM   3339 HE22 GLN P 217      88.803 -24.705  75.562  1.00  0.00      PROT H
ATOM   3340    C GLN P 217      84.923 -26.882  76.718  1.00  0.00      PROT C
ATOM   3341    O GLN P 217      84.719 -28.086  76.545  1.00  0.00      PROT O
ATOM   3342    N ARG P 218      83.941 -26.052  77.154  1.00  0.00      PROT N
ATOM   3343   HN ARG P 218      84.217 -25.095  77.213  1.00  0.00      PROT H
ATOM   3344   CA ARG P 218      82.518 -26.503  77.431  1.00  0.00      PROT C
ATOM   3345   HA ARG P 218      82.492 -27.312  78.146  1.00  0.00      PROT H
ATOM   3346   CB ARG P 218      81.808 -25.280  78.099  1.00  0.00      PROT C
ATOM   3347  HB1 ARG P 218      82.289 -25.064  79.077  1.00  0.00      PROT H
ATOM   3348  HB2 ARG P 218      82.072 -24.398  77.478  1.00  0.00      PROT H
ATOM   3349   CG ARG P 218      80.258 -25.302  78.310  1.00  0.00      PROT C
ATOM   3350  HG1 ARG P 218      79.955 -24.241  78.438  1.00  0.00      PROT H
ATOM   3351  HG2 ARG P 218      79.753 -25.765  77.434  1.00  0.00      PROT H
ATOM   3352   CD ARG P 218      79.869 -26.028  79.624  1.00  0.00      PROT C
ATOM   3353  HD1 ARG P 218      80.328 -25.493  80.483  1.00  0.00      PROT H
ATOM   3354  HD2 ARG P 218      78.771 -25.940  79.766  1.00  0.00      PROT H
ATOM   3355   NE ARG P 218      80.340 -27.482  79.672  1.00  0.00      PROT N
ATOM   3356   HE ARG P 218      81.291 -27.746  79.838  1.00  0.00      PROT H
ATOM   3357   CZ ARG P 218      79.632 -28.521  79.249  1.00  0.00      PROT C
ATOM   3358  NH1 ARG P 218      78.340 -28.416  78.963  1.00  0.00      PROT N
ATOM   3359 HH11 ARG P 218      77.890 -29.053  78.337  1.00  0.00      PROT H
ATOM   3360 HH12 ARG P 218      77.877 -27.533  78.886  1.00  0.00      PROT H
ATOM   3361  NH2 ARG P 218      80.214 -29.716  79.253  1.00  0.00      PROT N
ATOM   3362 HH21 ARG P 218      79.621 -30.426  78.874  1.00  0.00      PROT H
ATOM   3363 HH22 ARG P 218      81.076 -29.841  79.745  1.00  0.00      PROT H
ATOM   3364    C ARG P 218      81.742 -26.874  76.215  1.00  0.00      PROT C
ATOM   3365    O ARG P 218      81.014 -27.899  76.121  1.00  0.00      PROT O
ATOM   3366    N LEU P 219      81.722 -26.038  75.141  1.00  0.00      PROT N
ATOM   3367   HN LEU P 219      82.175 -25.154  75.231  1.00  0.00      PROT H
ATOM   3368   CA LEU P 219      81.060 -26.456  73.870  1.00  0.00      PROT C
ATOM   3369   HA LEU P 219      80.005 -26.526  74.092  1.00  0.00      PROT H
ATOM   3370   CB LEU P 219      81.226 -25.215  72.937  1.00  0.00      PROT C
ATOM   3371  HB1 LEU P 219      80.831 -24.288  73.405  1.00  0.00      PROT H
ATOM   3372  HB2 LEU P 219      82.306 -25.026  72.755  1.00  0.00      PROT H
ATOM   3373   CG LEU P 219      80.380 -25.180  71.627  1.00  0.00      PROT C
ATOM   3374   HG LEU P 219      80.427 -26.216  71.230  1.00  0.00      PROT H
ATOM   3375  CD1 LEU P 219      78.901 -24.935  71.950  1.00  0.00      PROT C
ATOM   3376 HD11 LEU P 219      78.898 -24.066  72.643  1.00  0.00      PROT H
ATOM   3377 HD12 LEU P 219      78.328 -24.679  71.034  1.00  0.00      PROT H
ATOM   3378 HD13 LEU P 219      78.464 -25.843  72.419  1.00  0.00      PROT H
ATOM   3379  CD2 LEU P 219      80.900 -24.244  70.545  1.00  0.00      PROT C
ATOM   3380 HD21 LEU P 219      81.917 -24.508  70.183  1.00  0.00      PROT H
ATOM   3381 HD22 LEU P 219      80.231 -24.119  69.667  1.00  0.00      PROT H
ATOM   3382 HD23 LEU P 219      81.166 -23.241  70.941  1.00  0.00      PROT H
ATOM   3383    C LEU P 219      81.569 -27.722  73.250  1.00  0.00      PROT C
ATOM   3384    O LEU P 219      80.790 -28.686  73.000  1.00  0.00      PROT O
ATOM   3385    N GLU P 220      82.939 -27.967  73.083  1.00  0.00      PROT N
ATOM   3386   HN GLU P 220      83.535 -27.191  73.272  1.00  0.00      PROT H
ATOM   3387   CA GLU P 220      83.571 -29.209  72.566  1.00  0.00      PROT C
ATOM   3388   HA GLU P 220      83.060 -29.397  71.634  1.00  0.00      PROT H
ATOM   3389   CB GLU P 220      85.088 -28.855  72.348  1.00  0.00      PROT C
ATOM   3390  HB1 GLU P 220      85.231 -28.012  71.639  1.00  0.00      PROT H
ATOM   3391  HB2 GLU P 220      85.673 -28.562  73.246  1.00  0.00      PROT H
ATOM   3392   CG GLU P 220      85.763 -30.166  71.739  1.00  0.00      PROT C
ATOM   3393  HG1 GLU P 220      85.844 -30.965  72.506  1.00  0.00      PROT H
ATOM   3394  HG2 GLU P 220      85.173 -30.535  70.872  1.00  0.00      PROT H
ATOM   3395   CD GLU P 220      87.225 -29.846  71.374  1.00  0.00      PROT C
ATOM   3396  OE1 GLU P 220      88.135 -30.003  72.232  1.00  0.00      PROT O
ATOM   3397  OE2 GLU P 220      87.444 -29.348  70.256  1.00  0.00      PROT O
ATOM   3398    C GLU P 220      83.222 -30.450  73.531  1.00  0.00      PROT C
ATOM   3399    O GLU P 220      82.874 -31.563  73.065  1.00  0.00      PROT O
ATOM   3400    N GLN P 221      83.187 -30.264  74.807  1.00  0.00      PROT N
ATOM   3401   HN GLN P 221      83.645 -29.498  75.251  1.00  0.00      PROT H
ATOM   3402   CA GLN P 221      82.785 -31.284  75.704  1.00  0.00      PROT C
ATOM   3403   HA GLN P 221      83.311 -32.207  75.506  1.00  0.00      PROT H
ATOM   3404   CB GLN P 221      83.271 -30.976  77.119  1.00  0.00      PROT C
ATOM   3405  HB1 GLN P 221      83.088 -29.907  77.357  1.00  0.00      PROT H
ATOM   3406  HB2 GLN P 221      82.791 -31.570  77.926  1.00  0.00      PROT H
ATOM   3407   CG GLN P 221      84.796 -31.290  77.276  1.00  0.00      PROT C
ATOM   3408  HG1 GLN P 221      85.279 -30.805  76.401  1.00  0.00      PROT H
ATOM   3409  HG2 GLN P 221      85.162 -30.701  78.144  1.00  0.00      PROT H
ATOM   3410   CD GLN P 221      85.200 -32.692  77.357  1.00  0.00      PROT C
ATOM   3411  OE1 GLN P 221      86.246 -33.174  76.825  1.00  0.00      PROT O
ATOM   3412  NE2 GLN P 221      84.395 -33.577  77.921  1.00  0.00      PROT N
ATOM   3413 HE21 GLN P 221      83.474 -33.280  78.176  1.00  0.00      PROT H
ATOM   3414 HE22 GLN P 221      84.611 -34.540  78.085  1.00  0.00      PROT H
ATOM   3415    C GLN P 221      81.352 -31.653  75.582  1.00  0.00      PROT C
ATOM   3416    O GLN P 221      80.948 -32.818  75.556  1.00  0.00      PROT O
ATOM   3417    N HSD P 222      80.561 -30.649  75.408  1.00  0.00      PROT N
ATOM   3418   HN HSD P 222      80.944 -29.729  75.388  1.00  0.00      PROT H
ATOM   3419   CA HSD P 222      79.171 -30.874  74.968  1.00  0.00      PROT C
ATOM   3420   HA HSD P 222      78.646 -31.458  75.709  1.00  0.00      PROT H
ATOM   3421   CB HSD P 222      78.303 -29.593  75.124  1.00  0.00      PROT C
ATOM   3422  HB1 HSD P 222      78.213 -29.220  76.166  1.00  0.00      PROT H
ATOM   3423  HB2 HSD P 222      78.869 -28.863  74.506  1.00  0.00      PROT H
ATOM   3424  ND1 HSD P 222      75.743 -30.165  75.032  1.00  0.00      PROT N
ATOM   3425  HD1 HSD P 222      75.813 -30.849  75.758  1.00  0.00      PROT H
ATOM   3426   CG HSD P 222      76.907 -29.693  74.469  1.00  0.00      PROT C
ATOM   3427  CE1 HSD P 222      74.814 -30.159  74.039  1.00  0.00      PROT C
ATOM   3428  HE1 HSD P 222      73.849 -30.665  74.087  1.00  0.00      PROT H
ATOM   3429  NE2 HSD P 222      75.280 -29.724  72.900  1.00  0.00      PROT N
ATOM   3430  CD2 HSD P 222      76.554 -29.341  73.222  1.00  0.00      PROT C
ATOM   3431  HD2 HSD P 222      77.193 -28.832  72.510  1.00  0.00      PROT H
ATOM   3432    C HSD P 222      78.848 -31.497  73.665  1.00  0.00      PROT C
ATOM   3433    O HSD P 222      77.930 -32.317  73.569  1.00  0.00      PROT O
ATOM   3434    N LEU P 223      79.500 -31.078  72.582  1.00  0.00      PROT N
ATOM   3435   HN LEU P 223      80.224 -30.417  72.762  1.00  0.00      PROT H
ATOM   3436   CA LEU P 223      79.540 -31.660  71.262  1.00  0.00      PROT C
ATOM   3437   HA LEU P 223      78.507 -31.771  70.970  1.00  0.00      PROT H
ATOM   3438   CB LEU P 223      80.255 -30.603  70.327  1.00  0.00      PROT C
ATOM   3439  HB1 LEU P 223      81.236 -30.334  70.774  1.00  0.00      PROT H
ATOM   3440  HB2 LEU P 223      80.320 -31.190  69.386  1.00  0.00      PROT H
ATOM   3441   CG LEU P 223      79.538 -29.324  70.042  1.00  0.00      PROT C
ATOM   3442   HG LEU P 223      79.558 -28.747  70.991  1.00  0.00      PROT H
ATOM   3443  CD1 LEU P 223      80.322 -28.523  68.964  1.00  0.00      PROT C
ATOM   3444 HD11 LEU P 223      79.920 -27.488  68.924  1.00  0.00      PROT H
ATOM   3445 HD12 LEU P 223      81.408 -28.411  69.171  1.00  0.00      PROT H
ATOM   3446 HD13 LEU P 223      80.281 -29.026  67.974  1.00  0.00      PROT H
ATOM   3447  CD2 LEU P 223      78.101 -29.598  69.535  1.00  0.00      PROT C
ATOM   3448 HD21 LEU P 223      77.384 -30.010  70.277  1.00  0.00      PROT H
ATOM   3449 HD22 LEU P 223      77.603 -28.648  69.243  1.00  0.00      PROT H
ATOM   3450 HD23 LEU P 223      78.047 -30.285  68.664  1.00  0.00      PROT H
ATOM   3451    C LEU P 223      80.072 -33.102  71.194  1.00  0.00      PROT C
ATOM   3452    O LEU P 223      79.603 -33.960  70.468  1.00  0.00      PROT O
ATOM   3453    N THR P 224      81.073 -33.398  71.978  1.00  0.00      PROT N
ATOM   3454   HN THR P 224      81.469 -32.720  72.594  1.00  0.00      PROT H
ATOM   3455   CA THR P 224      81.672 -34.702  71.898  1.00  0.00      PROT C
ATOM   3456   HA THR P 224      81.453 -35.261  71.001  1.00  0.00      PROT H
ATOM   3457   CB THR P 224      83.272 -34.703  71.856  1.00  0.00      PROT C
ATOM   3458   HB THR P 224      83.545 -35.775  71.744  1.00  0.00      PROT H
ATOM   3459  OG1 THR P 224      83.981 -34.185  72.976  1.00  0.00      PROT O
ATOM   3460  HG1 THR P 224      83.664 -33.278  72.960  1.00  0.00      PROT H
ATOM   3461  CG2 THR P 224      83.653 -33.843  70.579  1.00  0.00      PROT C
ATOM   3462 HG21 THR P 224      83.356 -32.779  70.698  1.00  0.00      PROT H
ATOM   3463 HG22 THR P 224      84.745 -33.880  70.378  1.00  0.00      PROT H
ATOM   3464 HG23 THR P 224      83.087 -34.203  69.693  1.00  0.00      PROT H
ATOM   3465    C THR P 224      81.199 -35.690  73.033  1.00  0.00      PROT C
ATOM   3466    O THR P 224      81.856 -36.682  73.441  1.00  0.00      PROT O
ATOM   3467    N ASP P 225      79.945 -35.462  73.541  1.00  0.00      PROT N
ATOM   3468   HN ASP P 225      79.429 -34.677  73.208  1.00  0.00      PROT H
ATOM   3469   CA ASP P 225      79.197 -36.313  74.351  1.00  0.00      PROT C
ATOM   3470   HA ASP P 225      79.557 -37.325  74.244  1.00  0.00      PROT H
ATOM   3471   CB ASP P 225      79.169 -35.931  75.852  1.00  0.00      PROT C
ATOM   3472  HB1 ASP P 225      80.234 -35.780  76.131  1.00  0.00      PROT H
ATOM   3473  HB2 ASP P 225      78.519 -35.059  76.078  1.00  0.00      PROT H
ATOM   3474   CG ASP P 225      78.765 -37.123  76.755  1.00  0.00      PROT C
ATOM   3475  OD1 ASP P 225      79.296 -38.262  76.627  1.00  0.00      PROT O
ATOM   3476  OD2 ASP P 225      78.120 -36.790  77.763  1.00  0.00      PROT O
ATOM   3477    C ASP P 225      77.730 -36.424  73.863  1.00  0.00      PROT C
ATOM   3478    O ASP P 225      76.952 -35.468  73.767  1.00  0.00      PROT O
ATOM   3479    N GLN P 226      77.235 -37.654  73.493  1.00  0.00      PROT N
ATOM   3480   HN GLN P 226      77.703 -38.474  73.813  1.00  0.00      PROT H
ATOM   3481   CA GLN P 226      75.949 -37.886  72.900  1.00  0.00      PROT C
ATOM   3482   HA GLN P 226      75.857 -37.257  72.026  1.00  0.00      PROT H
ATOM   3483   CB GLN P 226      75.796 -39.322  72.240  1.00  0.00      PROT C
ATOM   3484  HB1 GLN P 226      74.752 -39.377  71.862  1.00  0.00      PROT H
ATOM   3485  HB2 GLN P 226      76.486 -39.371  71.371  1.00  0.00      PROT H
ATOM   3486   CG GLN P 226      75.888 -40.578  73.203  1.00  0.00      PROT C
ATOM   3487  HG1 GLN P 226      75.528 -40.314  74.220  1.00  0.00      PROT H
ATOM   3488  HG2 GLN P 226      75.285 -41.364  72.699  1.00  0.00      PROT H
ATOM   3489   CD GLN P 226      77.323 -41.149  73.285  1.00  0.00      PROT C
ATOM   3490  OE1 GLN P 226      78.232 -40.352  73.523  1.00  0.00      PROT O
ATOM   3491  NE2 GLN P 226      77.509 -42.496  73.140  1.00  0.00      PROT N
ATOM   3492 HE21 GLN P 226      78.359 -42.957  72.885  1.00  0.00      PROT H
ATOM   3493 HE22 GLN P 226      76.678 -43.038  73.019  1.00  0.00      PROT H
ATOM   3494    C GLN P 226      74.845 -37.586  73.918  1.00  0.00      PROT C
ATOM   3495    O GLN P 226      74.780 -38.148  75.044  1.00  0.00      PROT O
ATOM   3496    N GLY P 227      73.929 -36.622  73.604  1.00  0.00      PROT N
ATOM   3497   HN GLY P 227      74.122 -36.196  72.723  1.00  0.00      PROT H
ATOM   3498   CA GLY P 227      72.686 -36.225  74.355  1.00  0.00      PROT C
ATOM   3499  HA1 GLY P 227      72.099 -35.710  73.609  1.00  0.00      PROT H
ATOM   3500  HA2 GLY P 227      72.946 -35.782  75.305  1.00  0.00      PROT H
ATOM   3501    C GLY P 227      71.762 -37.322  74.773  1.00  0.00      PROT C
ATOM   3502    O GLY P 227      71.792 -38.444  74.196  1.00  0.00      PROT O
ATOM   3503    N TRP P 228      70.965 -37.134  75.824  1.00  0.00      PROT N
ATOM   3504   HN TRP P 228      70.848 -36.362  76.445  1.00  0.00      PROT H
ATOM   3505   CA TRP P 228      69.842 -38.061  75.996  1.00  0.00      PROT C
ATOM   3506   HA TRP P 228      70.259 -39.057  75.987  1.00  0.00      PROT H
ATOM   3507   CB TRP P 228      69.254 -37.799  77.467  1.00  0.00      PROT C
ATOM   3508  HB1 TRP P 228      70.106 -37.924  78.170  1.00  0.00      PROT H
ATOM   3509  HB2 TRP P 228      69.015 -36.714  77.476  1.00  0.00      PROT H
ATOM   3510   CG TRP P 228      68.028 -38.580  77.869  1.00  0.00      PROT C
ATOM   3511  CD1 TRP P 228      68.053 -39.782  78.621  1.00  0.00      PROT C
ATOM   3512  HD1 TRP P 228      69.016 -40.079  79.011  1.00  0.00      PROT H
ATOM   3513  NE1 TRP P 228      66.775 -40.191  78.898  1.00  0.00      PROT N
ATOM   3514  HE1 TRP P 228      66.501 -40.557  79.760  1.00  0.00      PROT H
ATOM   3515  CE2 TRP P 228      65.946 -39.326  78.234  1.00  0.00      PROT C
ATOM   3516  CD2 TRP P 228      66.715 -38.285  77.605  1.00  0.00      PROT C
ATOM   3517  CE3 TRP P 228      66.119 -37.188  77.080  1.00  0.00      PROT C
ATOM   3518  HE3 TRP P 228      66.659 -36.337  76.692  1.00  0.00      PROT H
ATOM   3519  CZ3 TRP P 228      64.719 -37.061  77.107  1.00  0.00      PROT C
ATOM   3520  HZ3 TRP P 228      64.285 -36.152  76.717  1.00  0.00      PROT H
ATOM   3521  CZ2 TRP P 228      64.625 -39.152  78.333  1.00  0.00      PROT C
ATOM   3522  HZ2 TRP P 228      64.022 -39.935  78.770  1.00  0.00      PROT H
ATOM   3523  CH2 TRP P 228      64.000 -38.060  77.686  1.00  0.00      PROT C
ATOM   3524  HH2 TRP P 228      62.920 -38.051  77.659  1.00  0.00      PROT H
ATOM   3525    C TRP P 228      68.872 -38.047  74.835  1.00  0.00      PROT C
ATOM   3526    O TRP P 228      68.770 -37.029  74.135  1.00  0.00      PROT O
ATOM   3527    N VAL P 229      68.277 -39.216  74.547  1.00  0.00      PROT N
ATOM   3528   HN VAL P 229      68.490 -40.032  75.080  1.00  0.00      PROT H
ATOM   3529   CA VAL P 229      67.402 -39.518  73.433  1.00  0.00      PROT C
ATOM   3530   HA VAL P 229      67.412 -38.559  72.936  1.00  0.00      PROT H
ATOM   3531   CB VAL P 229      67.947 -40.557  72.403  1.00  0.00      PROT C
ATOM   3532   HB VAL P 229      67.176 -40.719  71.619  1.00  0.00      PROT H
ATOM   3533  CG1 VAL P 229      69.319 -40.013  71.750  1.00  0.00      PROT C
ATOM   3534 HG11 VAL P 229      69.891 -40.866  71.326  1.00  0.00      PROT H
ATOM   3535 HG12 VAL P 229      69.077 -39.343  70.897  1.00  0.00      PROT H
ATOM   3536 HG13 VAL P 229      69.932 -39.388  72.434  1.00  0.00      PROT H
ATOM   3537  CG2 VAL P 229      68.145 -41.866  73.236  1.00  0.00      PROT C
ATOM   3538 HG21 VAL P 229      67.178 -42.140  73.709  1.00  0.00      PROT H
ATOM   3539 HG22 VAL P 229      68.519 -42.670  72.566  1.00  0.00      PROT H
ATOM   3540 HG23 VAL P 229      68.863 -41.686  74.065  1.00  0.00      PROT H
ATOM   3541    C VAL P 229      65.970 -39.791  73.847  1.00  0.00      PROT C
ATOM   3542    O VAL P 229      65.724 -40.440  74.887  1.00  0.00      PROT O
ATOM   3543    N ALA P 230      65.008 -39.298  73.017  1.00  0.00      PROT N
ATOM   3544   HN ALA P 230      65.350 -38.852  72.194  1.00  0.00      PROT H
ATOM   3545   CA ALA P 230      63.592 -39.701  73.111  1.00  0.00      PROT C
ATOM   3546   HA ALA P 230      63.567 -40.758  73.329  1.00  0.00      PROT H
ATOM   3547   CB ALA P 230      62.869 -39.059  74.354  1.00  0.00      PROT C
ATOM   3548  HB1 ALA P 230      63.333 -39.460  75.280  1.00  0.00      PROT H
ATOM   3549  HB2 ALA P 230      63.026 -37.959  74.324  1.00  0.00      PROT H
ATOM   3550  HB3 ALA P 230      61.763 -39.158  74.361  1.00  0.00      PROT H
ATOM   3551    C ALA P 230      62.799 -39.346  71.794  1.00  0.00      PROT C
ATOM   3552    O ALA P 230      63.257 -38.801  70.848  1.00  0.00      PROT O
ATOM   3553    N SER P 231      61.545 -39.667  71.665  1.00  0.00      PROT N
ATOM   3554   HN SER P 231      61.080 -40.295  72.284  1.00  0.00      PROT H
ATOM   3555   CA SER P 231      60.742 -39.187  70.546  1.00  0.00      PROT C
ATOM   3556   HA SER P 231      61.227 -38.311  70.139  1.00  0.00      PROT H
ATOM   3557   CB SER P 231      60.605 -40.220  69.366  1.00  0.00      PROT C
ATOM   3558  HB1 SER P 231      61.561 -40.649  68.999  1.00  0.00      PROT H
ATOM   3559  HB2 SER P 231      60.020 -41.028  69.855  1.00  0.00      PROT H
ATOM   3560   OG SER P 231      59.824 -39.676  68.278  1.00  0.00      PROT O
ATOM   3561  HG1 SER P 231      58.891 -39.763  68.487  1.00  0.00      PROT H
ATOM   3562    C SER P 231      59.402 -38.634  71.042  1.00  0.00      PROT C
ATOM   3563    O SER P 231      58.510 -38.188  70.290  1.00  0.00      PROT O
ATOM   3564    N PHE P 232      59.201 -38.625  72.385  1.00  0.00      PROT N
ATOM   3565   HN PHE P 232      59.784 -38.926  73.135  1.00  0.00      PROT H
ATOM   3566   CA PHE P 232      57.947 -38.264  72.898  1.00  0.00      PROT C
ATOM   3567   HA PHE P 232      57.255 -37.892  72.157  1.00  0.00      PROT H
ATOM   3568   CB PHE P 232      57.167 -39.519  73.513  1.00  0.00      PROT C
ATOM   3569  HB1 PHE P 232      57.781 -40.023  74.290  1.00  0.00      PROT H
ATOM   3570  HB2 PHE P 232      56.182 -39.211  73.923  1.00  0.00      PROT H
ATOM   3571   CG PHE P 232      56.835 -40.570  72.558  1.00  0.00      PROT C
ATOM   3572  CD1 PHE P 232      57.731 -41.667  72.283  1.00  0.00      PROT C
ATOM   3573  HD1 PHE P 232      58.614 -41.690  72.905  1.00  0.00      PROT H
ATOM   3574  CE1 PHE P 232      57.367 -42.655  71.368  1.00  0.00      PROT C
ATOM   3575  HE1 PHE P 232      58.111 -43.427  71.237  1.00  0.00      PROT H
ATOM   3576   CZ PHE P 232      56.109 -42.601  70.710  1.00  0.00      PROT C
ATOM   3577   HZ PHE P 232      55.937 -43.455  70.072  1.00  0.00      PROT H
ATOM   3578  CD2 PHE P 232      55.633 -40.608  71.865  1.00  0.00      PROT C
ATOM   3579  HD2 PHE P 232      54.880 -39.871  72.102  1.00  0.00      PROT H
ATOM   3580  CE2 PHE P 232      55.212 -41.570  71.014  1.00  0.00      PROT C
ATOM   3581  HE2 PHE P 232      54.207 -41.756  70.664  1.00  0.00      PROT H
ATOM   3582    C PHE P 232      58.157 -37.200  73.992  1.00  0.00      PROT C
ATOM   3583    O PHE P 232      59.134 -37.185  74.726  1.00  0.00      PROT O
ATOM   3584    N THR P 233      57.237 -36.177  74.133  1.00  0.00      PROT N
ATOM   3585   HN THR P 233      56.462 -36.101  73.510  1.00  0.00      PROT H
ATOM   3586   CA THR P 233      57.476 -35.068  75.082  1.00  0.00      PROT C
ATOM   3587   HA THR P 233      58.537 -34.939  75.239  1.00  0.00      PROT H
ATOM   3588   CB THR P 233      56.990 -33.565  74.670  1.00  0.00      PROT C
ATOM   3589   HB THR P 233      57.375 -33.356  73.649  1.00  0.00      PROT H
ATOM   3590  OG1 THR P 233      57.542 -32.454  75.416  1.00  0.00      PROT O
ATOM   3591  HG1 THR P 233      57.727 -31.818  74.721  1.00  0.00      PROT H
ATOM   3592  CG2 THR P 233      55.472 -33.345  74.722  1.00  0.00      PROT C
ATOM   3593 HG21 THR P 233      55.146 -32.388  74.262  1.00  0.00      PROT H
ATOM   3594 HG22 THR P 233      55.006 -34.211  74.206  1.00  0.00      PROT H
ATOM   3595 HG23 THR P 233      55.024 -33.439  75.735  1.00  0.00      PROT H
ATOM   3596    C THR P 233      56.897 -35.418  76.444  1.00  0.00      PROT C
ATOM   3597    O THR P 233      55.795 -35.971  76.471  1.00  0.00      PROT O
ATOM   3598    N LYS P 234      57.691 -35.213  77.570  1.00  0.00      PROT N
ATOM   3599   HN LYS P 234      58.414 -34.527  77.609  1.00  0.00      PROT H
ATOM   3600   CA LYS P 234      57.310 -35.671  78.879  1.00  0.00      PROT C
ATOM   3601   HA LYS P 234      57.025 -36.711  78.806  1.00  0.00      PROT H
ATOM   3602   CB LYS P 234      58.535 -35.571  79.854  1.00  0.00      PROT C
ATOM   3603  HB1 LYS P 234      58.730 -34.478  79.840  1.00  0.00      PROT H
ATOM   3604  HB2 LYS P 234      58.278 -35.813  80.907  1.00  0.00      PROT H
ATOM   3605   CG LYS P 234      59.685 -36.445  79.528  1.00  0.00      PROT C
ATOM   3606  HG1 LYS P 234      59.329 -37.496  79.597  1.00  0.00      PROT H
ATOM   3607  HG2 LYS P 234      59.953 -36.339  78.455  1.00  0.00      PROT H
ATOM   3608   CD LYS P 234      60.785 -36.235  80.522  1.00  0.00      PROT C
ATOM   3609  HD1 LYS P 234      61.279 -35.293  80.201  1.00  0.00      PROT H
ATOM   3610  HD2 LYS P 234      60.296 -36.016  81.495  1.00  0.00      PROT H
ATOM   3611   CE LYS P 234      61.952 -37.253  80.652  1.00  0.00      PROT C
ATOM   3612  HE1 LYS P 234      61.597 -38.257  80.969  1.00  0.00      PROT H
ATOM   3613  HE2 LYS P 234      62.478 -37.260  79.674  1.00  0.00      PROT H
ATOM   3614   NZ LYS P 234      62.849 -36.805  81.650  1.00  0.00      PROT N
ATOM   3615  HZ1 LYS P 234      62.349 -36.083  82.208  1.00  0.00      PROT H
ATOM   3616  HZ2 LYS P 234      63.077 -37.507  82.382  1.00  0.00      PROT H
ATOM   3617  HZ3 LYS P 234      63.690 -36.295  81.312  1.00  0.00      PROT H
ATOM   3618    C LYS P 234      56.183 -34.823  79.465  1.00  0.00      PROT C
ATOM   3619    O LYS P 234      56.331 -33.568  79.373  1.00  0.00      PROT O
ATOM   3620    N PRO P 235      55.095 -35.213  80.077  1.00  0.00      PROT N
ATOM   3621   CD PRO P 235      54.578 -36.570  79.970  1.00  0.00      PROT C
ATOM   3622  HD1 PRO P 235      55.247 -37.241  80.549  1.00  0.00      PROT H
ATOM   3623  HD2 PRO P 235      54.544 -36.976  78.936  1.00  0.00      PROT H
ATOM   3624   CA PRO P 235      54.132 -34.387  80.761  1.00  0.00      PROT C
ATOM   3625   HA PRO P 235      53.727 -33.779  79.966  1.00  0.00      PROT H
ATOM   3626   CB PRO P 235      53.175 -35.351  81.438  1.00  0.00      PROT C
ATOM   3627  HB1 PRO P 235      52.185 -34.961  81.757  1.00  0.00      PROT H
ATOM   3628  HB2 PRO P 235      53.599 -35.730  82.393  1.00  0.00      PROT H
ATOM   3629   CG PRO P 235      53.078 -36.535  80.460  1.00  0.00      PROT C
ATOM   3630  HG1 PRO P 235      52.403 -36.304  79.609  1.00  0.00      PROT H
ATOM   3631  HG2 PRO P 235      52.712 -37.508  80.852  1.00  0.00      PROT H
ATOM   3632    C PRO P 235      54.608 -33.282  81.765  1.00  0.00      PROT C
ATOM   3633    O PRO P 235      55.417 -33.554  82.669  1.00  0.00      PROT O
ATOM   3634    N ARG P 236      54.072 -32.090  81.589  1.00  0.00      PROT N
ATOM   3635   HN ARG P 236      53.330 -31.929  80.942  1.00  0.00      PROT H
ATOM   3636   CA ARG P 236      54.350 -31.021  82.548  1.00  0.00      PROT C
ATOM   3637   HA ARG P 236      54.378 -31.404  83.558  1.00  0.00      PROT H
ATOM   3638   CB ARG P 236      55.734 -30.308  82.369  1.00  0.00      PROT C
ATOM   3639  HB1 ARG P 236      55.937 -29.644  83.236  1.00  0.00      PROT H
ATOM   3640  HB2 ARG P 236      56.472 -31.138  82.399  1.00  0.00      PROT H
ATOM   3641   CG ARG P 236      56.073 -29.514  81.080  1.00  0.00      PROT C
ATOM   3642  HG1 ARG P 236      55.443 -28.608  81.212  1.00  0.00      PROT H
ATOM   3643  HG2 ARG P 236      57.139 -29.201  81.075  1.00  0.00      PROT H
ATOM   3644   CD ARG P 236      55.565 -30.149  79.764  1.00  0.00      PROT C
ATOM   3645  HD1 ARG P 236      56.192 -31.051  79.599  1.00  0.00      PROT H
ATOM   3646  HD2 ARG P 236      54.478 -30.360  79.675  1.00  0.00      PROT H
ATOM   3647   NE ARG P 236      55.832 -29.052  78.750  1.00  0.00      PROT N
ATOM   3648   HE ARG P 236      56.190 -28.199  79.129  1.00  0.00      PROT H
ATOM   3649   CZ ARG P 236      55.944 -29.118  77.427  1.00  0.00      PROT C
ATOM   3650  NH1 ARG P 236      56.290 -28.049  76.724  1.00  0.00      PROT N
ATOM   3651 HH11 ARG P 236      56.367 -28.168  75.734  1.00  0.00      PROT H
ATOM   3652 HH12 ARG P 236      56.469 -27.159  77.143  1.00  0.00      PROT H
ATOM   3653  NH2 ARG P 236      55.675 -30.185  76.743  1.00  0.00      PROT N
ATOM   3654 HH21 ARG P 236      55.749 -30.126  75.748  1.00  0.00      PROT H
ATOM   3655 HH22 ARG P 236      55.193 -30.944  77.181  1.00  0.00      PROT H
ATOM   3656    C ARG P 236      53.176 -29.977  82.425  1.00  0.00      PROT C
ATOM   3657    O ARG P 236      52.431 -29.953  81.431  1.00  0.00      PROT O
ATOM   3658    N THR P 237      53.062 -29.184  83.446  1.00  0.00      PROT N
ATOM   3659   HN THR P 237      53.663 -29.354  84.223  1.00  0.00      PROT H
ATOM   3660   CA THR P 237      52.259 -27.944  83.617  1.00  0.00      PROT C
ATOM   3661   HA THR P 237      51.352 -28.119  83.058  1.00  0.00      PROT H
ATOM   3662   CB THR P 237      51.859 -27.809  85.124  1.00  0.00      PROT C
ATOM   3663   HB THR P 237      51.321 -26.852  85.294  1.00  0.00      PROT H
ATOM   3664  OG1 THR P 237      52.914 -27.952  85.995  1.00  0.00      PROT O
ATOM   3665  HG1 THR P 237      52.788 -27.332  86.717  1.00  0.00      PROT H
ATOM   3666  CG2 THR P 237      50.829 -28.921  85.266  1.00  0.00      PROT C
ATOM   3667 HG21 THR P 237      50.582 -29.324  86.271  1.00  0.00      PROT H
ATOM   3668 HG22 THR P 237      49.928 -28.651  84.675  1.00  0.00      PROT H
ATOM   3669 HG23 THR P 237      51.142 -29.896  84.835  1.00  0.00      PROT H
ATOM   3670    C THR P 237      52.845 -26.637  83.072  1.00  0.00      PROT C
ATOM   3671    O THR P 237      52.104 -25.693  83.051  1.00  0.00      PROT O
ATOM   3672    N ILE P 238      54.186 -26.594  82.787  1.00  0.00      PROT N
ATOM   3673   HN ILE P 238      54.687 -27.456  82.797  1.00  0.00      PROT H
ATOM   3674   CA ILE P 238      55.016 -25.398  82.388  1.00  0.00      PROT C
ATOM   3675   HA ILE P 238      54.543 -24.510  82.780  1.00  0.00      PROT H
ATOM   3676   CB ILE P 238      56.393 -25.456  83.016  1.00  0.00      PROT C
ATOM   3677   HB ILE P 238      56.083 -25.618  84.070  1.00  0.00      PROT H
ATOM   3678  CG2 ILE P 238      57.190 -26.687  82.673  1.00  0.00      PROT C
ATOM   3679 HG21 ILE P 238      57.395 -26.818  81.589  1.00  0.00      PROT H
ATOM   3680 HG22 ILE P 238      58.105 -26.635  83.300  1.00  0.00      PROT H
ATOM   3681 HG23 ILE P 238      56.647 -27.591  83.022  1.00  0.00      PROT H
ATOM   3682  CG1 ILE P 238      56.977 -24.006  83.060  1.00  0.00      PROT C
ATOM   3683 HG11 ILE P 238      57.133 -23.725  81.997  1.00  0.00      PROT H
ATOM   3684 HG12 ILE P 238      56.248 -23.249  83.422  1.00  0.00      PROT H
ATOM   3685   CD ILE P 238      58.165 -23.877  83.995  1.00  0.00      PROT C
ATOM   3686  HD1 ILE P 238      58.665 -22.916  84.243  1.00  0.00      PROT H
ATOM   3687  HD2 ILE P 238      57.838 -24.221  84.999  1.00  0.00      PROT H
ATOM   3688  HD3 ILE P 238      59.033 -24.413  83.555  1.00  0.00      PROT H
ATOM   3689    C ILE P 238      55.086 -25.294  80.858  1.00  0.00      PROT C
ATOM   3690    O ILE P 238      55.244 -26.252  80.114  1.00  0.00      PROT O
ATOM   3691    N PRO P 239      54.846 -24.105  80.207  1.00  0.00      PROT N
ATOM   3692   CD PRO P 239      54.022 -23.061  80.788  1.00  0.00      PROT C
ATOM   3693  HD1 PRO P 239      54.369 -22.793  81.809  1.00  0.00      PROT H
ATOM   3694  HD2 PRO P 239      52.956 -23.297  80.992  1.00  0.00      PROT H
ATOM   3695   CA PRO P 239      55.183 -23.797  78.836  1.00  0.00      PROT C
ATOM   3696   HA PRO P 239      54.278 -24.196  78.401  1.00  0.00      PROT H
ATOM   3697   CB PRO P 239      55.198 -22.211  78.877  1.00  0.00      PROT C
ATOM   3698  HB1 PRO P 239      55.153 -21.824  77.837  1.00  0.00      PROT H
ATOM   3699  HB2 PRO P 239      56.163 -21.911  79.338  1.00  0.00      PROT H
ATOM   3700   CG PRO P 239      53.986 -21.905  79.737  1.00  0.00      PROT C
ATOM   3701  HG1 PRO P 239      53.103 -21.949  79.065  1.00  0.00      PROT H
ATOM   3702  HG2 PRO P 239      54.070 -20.999  80.375  1.00  0.00      PROT H
ATOM   3703    C PRO P 239      56.443 -24.405  78.224  1.00  0.00      PROT C
ATOM   3704    O PRO P 239      56.413 -25.007  77.167  1.00  0.00      PROT O
ATOM   3705    N ASN P 240      57.539 -24.330  78.954  1.00  0.00      PROT N
ATOM   3706   HN ASN P 240      57.588 -23.703  79.727  1.00  0.00      PROT H
ATOM   3707   CA ASN P 240      58.778 -25.036  78.572  1.00  0.00      PROT C
ATOM   3708   HA ASN P 240      58.912 -24.825  77.521  1.00  0.00      PROT H
ATOM   3709   CB ASN P 240      59.848 -24.632  79.642  1.00  0.00      PROT C
ATOM   3710  HB1 ASN P 240      59.413 -24.384  80.634  1.00  0.00      PROT H
ATOM   3711  HB2 ASN P 240      60.614 -25.409  79.852  1.00  0.00      PROT H
ATOM   3712   CG ASN P 240      60.557 -23.357  79.175  1.00  0.00      PROT C
ATOM   3713  OD1 ASN P 240      60.151 -22.261  79.562  1.00  0.00      PROT O
ATOM   3714  ND2 ASN P 240      61.720 -23.593  78.559  1.00  0.00      PROT N
ATOM   3715 HD21 ASN P 240      61.865 -24.506  78.178  1.00  0.00      PROT H
ATOM   3716 HD22 ASN P 240      62.360 -22.825  78.531  1.00  0.00      PROT H
ATOM   3717    C ASN P 240      58.666 -26.602  78.588  1.00  0.00      PROT C
ATOM   3718    O ASN P 240      57.961 -27.239  79.385  1.00  0.00      PROT O
ATOM   3719    N SER P 241      59.384 -27.187  77.648  1.00  0.00      PROT N
ATOM   3720   HN SER P 241      59.953 -26.686  77.000  1.00  0.00      PROT H
ATOM   3721   CA SER P 241      59.524 -28.654  77.513  1.00  0.00      PROT C
ATOM   3722   HA SER P 241      58.568 -29.104  77.736  1.00  0.00      PROT H
ATOM   3723   CB SER P 241      59.947 -29.001  76.071  1.00  0.00      PROT C
ATOM   3724  HB1 SER P 241      59.321 -28.422  75.358  1.00  0.00      PROT H
ATOM   3725  HB2 SER P 241      60.900 -28.445  75.940  1.00  0.00      PROT H
ATOM   3726   OG SER P 241      60.028 -30.408  75.871  1.00  0.00      PROT O
ATOM   3727  HG1 SER P 241      59.258 -30.663  75.357  1.00  0.00      PROT H
ATOM   3728    C SER P 241      60.541 -29.222  78.518  1.00  0.00      PROT C
ATOM   3729    O SER P 241      61.494 -28.536  78.869  1.00  0.00      PROT O
ATOM   3730    N LEU P 242      60.382 -30.431  79.059  1.00  0.00      PROT N
ATOM   3731   HN LEU P 242      59.569 -30.971  78.855  1.00  0.00      PROT H
ATOM   3732   CA LEU P 242      61.267 -30.866  80.082  1.00  0.00      PROT C
ATOM   3733   HA LEU P 242      61.564 -30.098  80.782  1.00  0.00      PROT H
ATOM   3734   CB LEU P 242      60.731 -32.065  80.943  1.00  0.00      PROT C
ATOM   3735  HB1 LEU P 242      60.595 -32.940  80.271  1.00  0.00      PROT H
ATOM   3736  HB2 LEU P 242      61.381 -32.142  81.841  1.00  0.00      PROT H
ATOM   3737   CG LEU P 242      59.432 -31.736  81.665  1.00  0.00      PROT C
ATOM   3738   HG LEU P 242      58.632 -31.504  80.930  1.00  0.00      PROT H
ATOM   3739  CD1 LEU P 242      58.910 -32.867  82.607  1.00  0.00      PROT C
ATOM   3740 HD11 LEU P 242      58.894 -33.868  82.126  1.00  0.00      PROT H
ATOM   3741 HD12 LEU P 242      59.434 -32.890  83.586  1.00  0.00      PROT H
ATOM   3742 HD13 LEU P 242      57.873 -32.596  82.902  1.00  0.00      PROT H
ATOM   3743  CD2 LEU P 242      59.580 -30.427  82.513  1.00  0.00      PROT C
ATOM   3744 HD21 LEU P 242      60.240 -30.665  83.375  1.00  0.00      PROT H
ATOM   3745 HD22 LEU P 242      60.108 -29.614  81.971  1.00  0.00      PROT H
ATOM   3746 HD23 LEU P 242      58.671 -30.116  83.072  1.00  0.00      PROT H
ATOM   3747    C LEU P 242      62.523 -31.456  79.305  1.00  0.00      PROT C
ATOM   3748    O LEU P 242      63.545 -31.727  79.959  1.00  0.00      PROT O
ATOM   3749    N LEU P 243      62.457 -31.628  77.906  1.00  0.00      PROT N
ATOM   3750   HN LEU P 243      61.731 -31.277  77.320  1.00  0.00      PROT H
ATOM   3751   CA LEU P 243      63.455 -32.449  77.200  1.00  0.00      PROT C
ATOM   3752   HA LEU P 243      63.572 -33.310  77.841  1.00  0.00      PROT H
ATOM   3753   CB LEU P 243      62.999 -32.895  75.789  1.00  0.00      PROT C
ATOM   3754  HB1 LEU P 243      63.089 -32.051  75.072  1.00  0.00      PROT H
ATOM   3755  HB2 LEU P 243      63.731 -33.707  75.592  1.00  0.00      PROT H
ATOM   3756   CG LEU P 243      61.566 -33.341  75.686  1.00  0.00      PROT C
ATOM   3757   HG LEU P 243      60.872 -32.519  75.961  1.00  0.00      PROT H
ATOM   3758  CD1 LEU P 243      61.286 -33.678  74.267  1.00  0.00      PROT C
ATOM   3759 HD11 LEU P 243      62.156 -34.168  73.779  1.00  0.00      PROT H
ATOM   3760 HD12 LEU P 243      60.443 -34.401  74.216  1.00  0.00      PROT H
ATOM   3761 HD13 LEU P 243      60.905 -32.785  73.728  1.00  0.00      PROT H
ATOM   3762  CD2 LEU P 243      61.276 -34.570  76.460  1.00  0.00      PROT C
ATOM   3763 HD21 LEU P 243      61.876 -35.417  76.064  1.00  0.00      PROT H
ATOM   3764 HD22 LEU P 243      61.566 -34.367  77.513  1.00  0.00      PROT H
ATOM   3765 HD23 LEU P 243      60.233 -34.942  76.377  1.00  0.00      PROT H
ATOM   3766    C LEU P 243      64.853 -31.891  77.215  1.00  0.00      PROT C
ATOM   3767    O LEU P 243      65.721 -32.719  77.434  1.00  0.00      PROT O
ATOM   3768    N PRO P 244      65.217 -30.559  77.019  1.00  0.00      PROT N
ATOM   3769   CD PRO P 244      64.373 -29.611  76.297  1.00  0.00      PROT C
ATOM   3770  HD1 PRO P 244      63.770 -29.016  77.016  1.00  0.00      PROT H
ATOM   3771  HD2 PRO P 244      63.687 -30.066  75.550  1.00  0.00      PROT H
ATOM   3772   CA PRO P 244      66.553 -30.102  77.216  1.00  0.00      PROT C
ATOM   3773   HA PRO P 244      67.146 -30.671  76.516  1.00  0.00      PROT H
ATOM   3774   CB PRO P 244      66.599 -28.682  76.667  1.00  0.00      PROT C
ATOM   3775  HB1 PRO P 244      67.613 -28.493  76.255  1.00  0.00      PROT H
ATOM   3776  HB2 PRO P 244      66.469 -27.949  77.492  1.00  0.00      PROT H
ATOM   3777   CG PRO P 244      65.465 -28.705  75.674  1.00  0.00      PROT C
ATOM   3778  HG1 PRO P 244      65.767 -29.130  74.693  1.00  0.00      PROT H
ATOM   3779  HG2 PRO P 244      64.917 -27.740  75.613  1.00  0.00      PROT H
ATOM   3780    C PRO P 244      67.278 -30.282  78.556  1.00  0.00      PROT C
ATOM   3781    O PRO P 244      66.613 -30.306  79.613  1.00  0.00      PROT O
ATOM   3782    N SER P 245      68.570 -30.533  78.614  1.00  0.00      PROT N
ATOM   3783   HN SER P 245      69.124 -30.639  77.792  1.00  0.00      PROT H
ATOM   3784   CA SER P 245      69.277 -30.512  79.896  1.00  0.00      PROT C
ATOM   3785   HA SER P 245      68.607 -30.371  80.731  1.00  0.00      PROT H
ATOM   3786   CB SER P 245      70.067 -31.735  80.182  1.00  0.00      PROT C
ATOM   3787  HB1 SER P 245      70.918 -31.896  79.486  1.00  0.00      PROT H
ATOM   3788  HB2 SER P 245      70.657 -31.655  81.120  1.00  0.00      PROT H
ATOM   3789   OG SER P 245      69.305 -32.893  80.377  1.00  0.00      PROT O
ATOM   3790  HG1 SER P 245      69.877 -33.587  80.712  1.00  0.00      PROT H
ATOM   3791    C SER P 245      70.221 -29.380  79.923  1.00  0.00      PROT C
ATOM   3792    O SER P 245      70.687 -28.893  78.899  1.00  0.00      PROT O
ATOM   3793    N THR P 246      70.738 -28.823  81.051  1.00  0.00      PROT N
ATOM   3794   HN THR P 246      70.586 -29.314  81.906  1.00  0.00      PROT H
ATOM   3795   CA THR P 246      71.459 -27.514  81.080  1.00  0.00      PROT C
ATOM   3796   HA THR P 246      70.802 -26.822  80.573  1.00  0.00      PROT H
ATOM   3797   CB THR P 246      71.827 -27.211  82.529  1.00  0.00      PROT C
ATOM   3798   HB THR P 246      72.286 -28.125  82.961  1.00  0.00      PROT H
ATOM   3799  OG1 THR P 246      70.656 -26.815  83.282  1.00  0.00      PROT O
ATOM   3800  HG1 THR P 246      70.063 -27.569  83.259  1.00  0.00      PROT H
ATOM   3801  CG2 THR P 246      72.829 -26.100  82.648  1.00  0.00      PROT C
ATOM   3802 HG21 THR P 246      72.957 -25.851  83.723  1.00  0.00      PROT H
ATOM   3803 HG22 THR P 246      73.875 -26.248  82.305  1.00  0.00      PROT H
ATOM   3804 HG23 THR P 246      72.417 -25.230  82.093  1.00  0.00      PROT H
ATOM   3805    C THR P 246      72.827 -27.643  80.310  1.00  0.00      PROT C
ATOM   3806    O THR P 246      73.703 -28.426  80.571  1.00  0.00      PROT O
ATOM   3807    N THR P 247      72.911 -26.738  79.298  1.00  0.00      PROT N
ATOM   3808   HN THR P 247      72.223 -26.062  79.044  1.00  0.00      PROT H
ATOM   3809   CA THR P 247      74.037 -26.753  78.372  1.00  0.00      PROT C
ATOM   3810   HA THR P 247      74.381 -27.772  78.276  1.00  0.00      PROT H
ATOM   3811   CB THR P 247      73.881 -26.175  76.925  1.00  0.00      PROT C
ATOM   3812   HB THR P 247      74.091 -25.101  76.730  1.00  0.00      PROT H
ATOM   3813  OG1 THR P 247      72.541 -26.382  76.668  1.00  0.00      PROT O
ATOM   3814  HG1 THR P 247      72.145 -25.809  77.329  1.00  0.00      PROT H
ATOM   3815  CG2 THR P 247      74.767 -26.999  75.982  1.00  0.00      PROT C
ATOM   3816 HG21 THR P 247      74.482 -28.069  76.073  1.00  0.00      PROT H
ATOM   3817 HG22 THR P 247      74.513 -26.611  74.972  1.00  0.00      PROT H
ATOM   3818 HG23 THR P 247      75.868 -26.878  76.073  1.00  0.00      PROT H
ATOM   3819    C THR P 247      75.288 -26.048  78.981  1.00  0.00      PROT C
ATOM   3820    O THR P 247      76.406 -26.478  78.742  1.00  0.00      PROT O
ATOM   3821    N GLY P 248      75.047 -24.996  79.759  1.00  0.00      PROT N
ATOM   3822   HN GLY P 248      74.103 -24.677  79.783  1.00  0.00      PROT H
ATOM   3823   CA GLY P 248      76.044 -24.249  80.487  1.00  0.00      PROT C
ATOM   3824  HA1 GLY P 248      76.742 -24.933  80.947  1.00  0.00      PROT H
ATOM   3825  HA2 GLY P 248      75.524 -23.598  81.175  1.00  0.00      PROT H
ATOM   3826    C GLY P 248      76.829 -23.225  79.686  1.00  0.00      PROT C
ATOM   3827    O GLY P 248      78.050 -23.049  79.938  1.00  0.00      PROT O
ATOM   3828    N LEU P 249      76.270 -22.509  78.612  1.00  0.00      PROT N
ATOM   3829   HN LEU P 249      75.296 -22.526  78.403  1.00  0.00      PROT H
ATOM   3830   CA LEU P 249      77.132 -21.658  77.766  1.00  0.00      PROT C
ATOM   3831   HA LEU P 249      78.193 -21.653  77.964  1.00  0.00      PROT H
ATOM   3832   CB LEU P 249      76.889 -22.224  76.341  1.00  0.00      PROT C
ATOM   3833  HB1 LEU P 249      75.796 -22.414  76.274  1.00  0.00      PROT H
ATOM   3834  HB2 LEU P 249      77.157 -21.501  75.542  1.00  0.00      PROT H
ATOM   3835   CG LEU P 249      77.674 -23.542  75.999  1.00  0.00      PROT C
ATOM   3836   HG LEU P 249      77.648 -24.110  76.953  1.00  0.00      PROT H
ATOM   3837  CD1 LEU P 249      77.098 -24.267  74.761  1.00  0.00      PROT C
ATOM   3838 HD11 LEU P 249      77.736 -25.159  74.583  1.00  0.00      PROT H
ATOM   3839 HD12 LEU P 249      76.060 -24.615  74.948  1.00  0.00      PROT H
ATOM   3840 HD13 LEU P 249      77.132 -23.554  73.910  1.00  0.00      PROT H
ATOM   3841  CD2 LEU P 249      79.168 -23.105  75.802  1.00  0.00      PROT C
ATOM   3842 HD21 LEU P 249      79.794 -24.021  75.749  1.00  0.00      PROT H
ATOM   3843 HD22 LEU P 249      79.202 -22.624  74.801  1.00  0.00      PROT H
ATOM   3844 HD23 LEU P 249      79.620 -22.407  76.539  1.00  0.00      PROT H
ATOM   3845    C LEU P 249      76.626 -20.198  77.803  1.00  0.00      PROT C
ATOM   3846    O LEU P 249      77.226 -19.275  77.236  1.00  0.00      PROT O
ATOM   3847    N SER P 250      75.562 -19.907  78.568  1.00  0.00      PROT N
ATOM   3848   HN SER P 250      75.277 -20.598  79.228  1.00  0.00      PROT H
ATOM   3849   CA SER P 250      74.783 -18.693  78.474  1.00  0.00      PROT C
ATOM   3850   HA SER P 250      74.412 -18.686  77.460  1.00  0.00      PROT H
ATOM   3851   CB SER P 250      73.439 -18.749  79.148  1.00  0.00      PROT C
ATOM   3852  HB1 SER P 250      72.896 -17.784  79.047  1.00  0.00      PROT H
ATOM   3853  HB2 SER P 250      72.836 -19.600  78.768  1.00  0.00      PROT H
ATOM   3854   OG SER P 250      73.643 -18.937  80.571  1.00  0.00      PROT O
ATOM   3855  HG1 SER P 250      73.197 -18.236  81.051  1.00  0.00      PROT H
ATOM   3856    C SER P 250      75.576 -17.404  78.682  1.00  0.00      PROT C
ATOM   3857    O SER P 250      75.424 -16.492  77.907  1.00  0.00      PROT O
ATOM   3858    N PRO P 251      76.528 -17.237  79.614  1.00  0.00      PROT N
ATOM   3859   CD PRO P 251      76.717 -18.032  80.782  1.00  0.00      PROT C
ATOM   3860  HD1 PRO P 251      76.906 -19.068  80.430  1.00  0.00      PROT H
ATOM   3861  HD2 PRO P 251      75.805 -17.938  81.409  1.00  0.00      PROT H
ATOM   3862   CA PRO P 251      77.273 -15.937  79.731  1.00  0.00      PROT C
ATOM   3863   HA PRO P 251      76.661 -15.055  79.619  1.00  0.00      PROT H
ATOM   3864   CB PRO P 251      77.890 -15.974  81.139  1.00  0.00      PROT C
ATOM   3865  HB1 PRO P 251      77.198 -15.531  81.887  1.00  0.00      PROT H
ATOM   3866  HB2 PRO P 251      78.847 -15.416  81.226  1.00  0.00      PROT H
ATOM   3867   CG PRO P 251      77.959 -17.462  81.460  1.00  0.00      PROT C
ATOM   3868  HG1 PRO P 251      77.884 -17.663  82.550  1.00  0.00      PROT H
ATOM   3869  HG2 PRO P 251      78.972 -17.784  81.135  1.00  0.00      PROT H
ATOM   3870    C PRO P 251      78.280 -15.803  78.658  1.00  0.00      PROT C
ATOM   3871    O PRO P 251      78.736 -14.716  78.240  1.00  0.00      PROT O
ATOM   3872    N TYR P 252      78.778 -16.930  78.019  1.00  0.00      PROT N
ATOM   3873   HN TYR P 252      78.486 -17.878  78.125  1.00  0.00      PROT H
ATOM   3874   CA TYR P 252      79.707 -16.791  76.914  1.00  0.00      PROT C
ATOM   3875   HA TYR P 252      80.490 -16.114  77.222  1.00  0.00      PROT H
ATOM   3876   CB TYR P 252      80.340 -18.210  76.563  1.00  0.00      PROT C
ATOM   3877  HB1 TYR P 252      79.525 -18.902  76.260  1.00  0.00      PROT H
ATOM   3878  HB2 TYR P 252      81.105 -18.173  75.758  1.00  0.00      PROT H
ATOM   3879   CG TYR P 252      81.088 -18.819  77.769  1.00  0.00      PROT C
ATOM   3880  CD1 TYR P 252      82.250 -18.200  78.293  1.00  0.00      PROT C
ATOM   3881  HD1 TYR P 252      82.524 -17.352  77.683  1.00  0.00      PROT H
ATOM   3882  CE1 TYR P 252      82.975 -18.763  79.336  1.00  0.00      PROT C
ATOM   3883  HE1 TYR P 252      83.845 -18.252  79.721  1.00  0.00      PROT H
ATOM   3884   CZ TYR P 252      82.495 -19.974  79.969  1.00  0.00      PROT C
ATOM   3885   OH TYR P 252      83.012 -20.553  81.121  1.00  0.00      PROT O
ATOM   3886   HH TYR P 252      83.445 -19.846  81.605  1.00  0.00      PROT H
ATOM   3887  CD2 TYR P 252      80.730 -20.070  78.262  1.00  0.00      PROT C
ATOM   3888  HD2 TYR P 252      79.815 -20.489  77.872  1.00  0.00      PROT H
ATOM   3889  CE2 TYR P 252      81.352 -20.616  79.393  1.00  0.00      PROT C
ATOM   3890  HE2 TYR P 252      81.013 -21.522  79.872  1.00  0.00      PROT H
ATOM   3891    C TYR P 252      79.006 -16.257  75.643  1.00  0.00      PROT C
ATOM   3892    O TYR P 252      79.540 -15.450  74.952  1.00  0.00      PROT O
ATOM   3893    N PHE P 253      77.721 -16.628  75.453  1.00  0.00      PROT N
ATOM   3894   HN PHE P 253      77.321 -17.290  76.084  1.00  0.00      PROT H
ATOM   3895   CA PHE P 253      76.881 -15.994  74.445  1.00  0.00      PROT C
ATOM   3896   HA PHE P 253      77.466 -15.946  73.539  1.00  0.00      PROT H
ATOM   3897   CB PHE P 253      75.585 -16.729  74.243  1.00  0.00      PROT C
ATOM   3898  HB1 PHE P 253      75.036 -16.731  75.209  1.00  0.00      PROT H
ATOM   3899  HB2 PHE P 253      75.071 -16.301  73.357  1.00  0.00      PROT H
ATOM   3900   CG PHE P 253      75.752 -18.206  73.777  1.00  0.00      PROT C
ATOM   3901  CD1 PHE P 253      76.782 -18.575  72.891  1.00  0.00      PROT C
ATOM   3902  HD1 PHE P 253      77.396 -17.833  72.402  1.00  0.00      PROT H
ATOM   3903  CE1 PHE P 253      76.889 -19.879  72.538  1.00  0.00      PROT C
ATOM   3904  HE1 PHE P 253      77.749 -20.096  71.923  1.00  0.00      PROT H
ATOM   3905   CZ PHE P 253      76.045 -20.879  73.027  1.00  0.00      PROT C
ATOM   3906   HZ PHE P 253      76.159 -21.898  72.689  1.00  0.00      PROT H
ATOM   3907  CD2 PHE P 253      74.934 -19.229  74.298  1.00  0.00      PROT C
ATOM   3908  HD2 PHE P 253      74.037 -19.056  74.875  1.00  0.00      PROT H
ATOM   3909  CE2 PHE P 253      75.039 -20.553  73.915  1.00  0.00      PROT C
ATOM   3910  HE2 PHE P 253      74.272 -21.259  74.198  1.00  0.00      PROT H
ATOM   3911    C PHE P 253      76.585 -14.547  74.717  1.00  0.00      PROT C
ATOM   3912    O PHE P 253      76.644 -13.730  73.778  1.00  0.00      PROT O
ATOM   3913    N SER P 254      76.199 -14.254  75.954  1.00  0.00      PROT N
ATOM   3914   HN SER P 254      76.077 -15.041  76.553  1.00  0.00      PROT H
ATOM   3915   CA SER P 254      75.729 -12.955  76.390  1.00  0.00      PROT C
ATOM   3916   HA SER P 254      74.921 -12.768  75.698  1.00  0.00      PROT H
ATOM   3917   CB SER P 254      75.353 -13.103  77.904  1.00  0.00      PROT C
ATOM   3918  HB1 SER P 254      74.790 -14.048  78.063  1.00  0.00      PROT H
ATOM   3919  HB2 SER P 254      76.294 -13.152  78.492  1.00  0.00      PROT H
ATOM   3920   OG SER P 254      74.712 -11.970  78.414  1.00  0.00      PROT O
ATOM   3921  HG1 SER P 254      73.761 -11.989  78.282  1.00  0.00      PROT H
ATOM   3922    C SER P 254      76.759 -11.831  76.202  1.00  0.00      PROT C
ATOM   3923    O SER P 254      76.374 -10.690  75.849  1.00  0.00      PROT O
ATOM   3924    N MET P 255      78.058 -12.080  76.472  1.00  0.00      PROT N
ATOM   3925   HN MET P 255      78.177 -13.025  76.765  1.00  0.00      PROT H
ATOM   3926   CA MET P 255      79.113 -11.057  76.366  1.00  0.00      PROT C
ATOM   3927   HA MET P 255      78.617 -10.107  76.502  1.00  0.00      PROT H
ATOM   3928   CB MET P 255      80.053 -11.445  77.527  1.00  0.00      PROT C
ATOM   3929  HB1 MET P 255      80.406 -12.499  77.516  1.00  0.00      PROT H
ATOM   3930  HB2 MET P 255      80.985 -10.851  77.407  1.00  0.00      PROT H
ATOM   3931   CG MET P 255      79.353 -11.154  78.864  1.00  0.00      PROT C
ATOM   3932  HG1 MET P 255      78.792 -10.217  78.660  1.00  0.00      PROT H
ATOM   3933  HG2 MET P 255      78.625 -11.979  79.016  1.00  0.00      PROT H
ATOM   3934   SD MET P 255      80.429 -10.902  80.227  1.00  0.00      PROT S
ATOM   3935   CE MET P 255      79.270 -11.253  81.646  1.00  0.00      PROT C
ATOM   3936  HE1 MET P 255      79.805 -10.903  82.554  1.00  0.00      PROT H
ATOM   3937  HE2 MET P 255      78.318 -10.693  81.523  1.00  0.00      PROT H
ATOM   3938  HE3 MET P 255      79.054 -12.332  81.801  1.00  0.00      PROT H
ATOM   3939    C MET P 255      79.898 -11.116  75.085  1.00  0.00      PROT C
ATOM   3940    O MET P 255      80.725 -10.253  74.781  1.00  0.00      PROT O
ATOM   3941    N GLY P 256      79.692 -12.175  74.243  1.00  0.00      PROT N
ATOM   3942   HN GLY P 256      78.934 -12.804  74.397  1.00  0.00      PROT H
ATOM   3943   CA GLY P 256      80.259 -12.224  72.902  1.00  0.00      PROT C
ATOM   3944  HA1 GLY P 256      80.480 -11.265  72.457  1.00  0.00      PROT H
ATOM   3945  HA2 GLY P 256      79.651 -12.807  72.226  1.00  0.00      PROT H
ATOM   3946    C GLY P 256      81.560 -12.936  72.930  1.00  0.00      PROT C
ATOM   3947    O GLY P 256      82.426 -12.811  72.082  1.00  0.00      PROT O
ATOM   3948    N CYS P 257      81.743 -13.795  73.938  1.00  0.00      PROT N
ATOM   3949   HN CYS P 257      81.308 -13.725  74.832  1.00  0.00      PROT H
ATOM   3950   CA CYS P 257      82.859 -14.760  73.985  1.00  0.00      PROT C
ATOM   3951   HA CYS P 257      83.745 -14.204  73.717  1.00  0.00      PROT H
ATOM   3952   CB CYS P 257      82.907 -15.284  75.455  1.00  0.00      PROT C
ATOM   3953  HB1 CYS P 257      82.017 -15.934  75.592  1.00  0.00      PROT H
ATOM   3954  HB2 CYS P 257      83.768 -15.981  75.539  1.00  0.00      PROT H
ATOM   3955   SG CYS P 257      82.869 -14.016  76.779  1.00  0.00      PROT S
ATOM   3956  HG1 CYS P 257      84.136 -13.740  76.504  1.00  0.00      PROT H
ATOM   3957    C CYS P 257      82.612 -15.942  73.055  1.00  0.00      PROT C
ATOM   3958    O CYS P 257      83.489 -16.759  72.829  1.00  0.00      PROT O
ATOM   3959    N LEU P 258      81.349 -16.134  72.490  1.00  0.00      PROT N
ATOM   3960   HN LEU P 258      80.618 -15.466  72.608  1.00  0.00      PROT H
ATOM   3961   CA LEU P 258      80.986 -17.327  71.798  1.00  0.00      PROT C
ATOM   3962   HA LEU P 258      81.816 -17.598  71.163  1.00  0.00      PROT H
ATOM   3963   CB LEU P 258      80.571 -18.491  72.704  1.00  0.00      PROT C
ATOM   3964  HB1 LEU P 258      81.355 -18.578  73.486  1.00  0.00      PROT H
ATOM   3965  HB2 LEU P 258      79.603 -18.185  73.155  1.00  0.00      PROT H
ATOM   3966   CG LEU P 258      80.548 -19.899  72.072  1.00  0.00      PROT C
ATOM   3967   HG LEU P 258      79.702 -19.913  71.351  1.00  0.00      PROT H
ATOM   3968  CD1 LEU P 258      81.711 -20.327  71.159  1.00  0.00      PROT C
ATOM   3969 HD11 LEU P 258      81.504 -21.323  70.712  1.00  0.00      PROT H
ATOM   3970 HD12 LEU P 258      81.836 -19.623  70.309  1.00  0.00      PROT H
ATOM   3971 HD13 LEU P 258      82.715 -20.370  71.633  1.00  0.00      PROT H
ATOM   3972  CD2 LEU P 258      80.255 -20.906  73.143  1.00  0.00      PROT C
ATOM   3973 HD21 LEU P 258      79.360 -20.705  73.770  1.00  0.00      PROT H
ATOM   3974 HD22 LEU P 258      80.037 -21.891  72.678  1.00  0.00      PROT H
ATOM   3975 HD23 LEU P 258      81.089 -20.838  73.873  1.00  0.00      PROT H
ATOM   3976    C LEU P 258      79.920 -16.842  70.826  1.00  0.00      PROT C
ATOM   3977    O LEU P 258      79.516 -15.734  70.950  1.00  0.00      PROT O
ATOM   3978    N SER P 259      79.436 -17.675  69.934  1.00  0.00      PROT N
ATOM   3979   HN SER P 259      79.828 -18.591  69.927  1.00  0.00      PROT H
ATOM   3980   CA SER P 259      78.380 -17.431  68.974  1.00  0.00      PROT C
ATOM   3981   HA SER P 259      77.875 -16.485  69.104  1.00  0.00      PROT H
ATOM   3982   CB SER P 259      78.902 -17.590  67.587  1.00  0.00      PROT C
ATOM   3983  HB1 SER P 259      79.595 -16.753  67.354  1.00  0.00      PROT H
ATOM   3984  HB2 SER P 259      79.495 -18.512  67.401  1.00  0.00      PROT H
ATOM   3985   OG SER P 259      77.965 -17.546  66.543  1.00  0.00      PROT O
ATOM   3986  HG1 SER P 259      78.462 -17.354  65.745  1.00  0.00      PROT H
ATOM   3987    C SER P 259      77.334 -18.604  69.087  1.00  0.00      PROT C
ATOM   3988    O SER P 259      77.528 -19.805  69.036  1.00  0.00      PROT O
ATOM   3989    N VAL P 260      76.081 -18.132  69.179  1.00  0.00      PROT N
ATOM   3990   HN VAL P 260      75.897 -17.155  69.250  1.00  0.00      PROT H
ATOM   3991   CA VAL P 260      74.750 -18.868  69.062  1.00  0.00      PROT C
ATOM   3992   HA VAL P 260      74.710 -19.694  69.756  1.00  0.00      PROT H
ATOM   3993   CB VAL P 260      73.534 -17.957  69.441  1.00  0.00      PROT C
ATOM   3994   HB VAL P 260      73.694 -16.990  68.918  1.00  0.00      PROT H
ATOM   3995  CG1 VAL P 260      72.164 -18.598  68.970  1.00  0.00      PROT C
ATOM   3996 HG11 VAL P 260      71.994 -18.453  67.882  1.00  0.00      PROT H
ATOM   3997 HG12 VAL P 260      72.042 -19.674  69.219  1.00  0.00      PROT H
ATOM   3998 HG13 VAL P 260      71.328 -18.059  69.465  1.00  0.00      PROT H
ATOM   3999  CG2 VAL P 260      73.577 -17.825  70.964  1.00  0.00      PROT C
ATOM   4000 HG21 VAL P 260      73.250 -18.756  71.476  1.00  0.00      PROT H
ATOM   4001 HG22 VAL P 260      74.588 -17.551  71.334  1.00  0.00      PROT H
ATOM   4002 HG23 VAL P 260      72.979 -16.961  71.325  1.00  0.00      PROT H
ATOM   4003    C VAL P 260      74.542 -19.571  67.683  1.00  0.00      PROT C
ATOM   4004    O VAL P 260      74.021 -20.675  67.643  1.00  0.00      PROT O
ATOM   4005    N ARG P 261      74.927 -18.892  66.527  1.00  0.00      PROT N
ATOM   4006   HN ARG P 261      75.177 -17.929  66.472  1.00  0.00      PROT H
ATOM   4007   CA ARG P 261      74.923 -19.598  65.310  1.00  0.00      PROT C
ATOM   4008   HA ARG P 261      74.003 -20.155  65.413  1.00  0.00      PROT H
ATOM   4009   CB ARG P 261      74.950 -18.714  64.027  1.00  0.00      PROT C
ATOM   4010  HB1 ARG P 261      75.069 -19.493  63.243  1.00  0.00      PROT H
ATOM   4011  HB2 ARG P 261      73.988 -18.195  63.831  1.00  0.00      PROT H
ATOM   4012   CG ARG P 261      76.181 -17.766  63.750  1.00  0.00      PROT C
ATOM   4013  HG1 ARG P 261      76.081 -16.859  64.384  1.00  0.00      PROT H
ATOM   4014  HG2 ARG P 261      77.140 -18.284  63.965  1.00  0.00      PROT H
ATOM   4015   CD ARG P 261      76.254 -17.437  62.265  1.00  0.00      PROT C
ATOM   4016  HD1 ARG P 261      76.468 -18.301  61.601  1.00  0.00      PROT H
ATOM   4017  HD2 ARG P 261      75.363 -16.800  62.077  1.00  0.00      PROT H
ATOM   4018   NE ARG P 261      77.560 -16.687  62.108  1.00  0.00      PROT N
ATOM   4019   HE ARG P 261      78.310 -16.924  62.727  1.00  0.00      PROT H
ATOM   4020   CZ ARG P 261      77.836 -15.908  61.049  1.00  0.00      PROT C
ATOM   4021  NH1 ARG P 261      76.880 -15.698  60.146  1.00  0.00      PROT N
ATOM   4022 HH11 ARG P 261      77.131 -15.201  59.315  1.00  0.00      PROT H
ATOM   4023 HH12 ARG P 261      76.082 -16.298  60.086  1.00  0.00      PROT H
ATOM   4024  NH2 ARG P 261      78.936 -15.180  60.927  1.00  0.00      PROT N
ATOM   4025 HH21 ARG P 261      78.868 -14.461  60.235  1.00  0.00      PROT H
ATOM   4026 HH22 ARG P 261      79.630 -15.249  61.643  1.00  0.00      PROT H
ATOM   4027    C ARG P 261      75.926 -20.692  65.215  1.00  0.00      PROT C
ATOM   4028    O ARG P 261      75.638 -21.715  64.681  1.00  0.00      PROT O
ATOM   4029    N THR P 262      77.116 -20.519  65.787  1.00  0.00      PROT N
ATOM   4030   HN THR P 262      77.307 -19.639  66.215  1.00  0.00      PROT H
ATOM   4031   CA THR P 262      78.120 -21.640  65.930  1.00  0.00      PROT C
ATOM   4032   HA THR P 262      78.305 -21.932  64.907  1.00  0.00      PROT H
ATOM   4033   CB THR P 262      79.436 -21.175  66.557  1.00  0.00      PROT C
ATOM   4034   HB THR P 262      79.115 -20.565  67.429  1.00  0.00      PROT H
ATOM   4035  OG1 THR P 262      80.233 -20.335  65.683  1.00  0.00      PROT O
ATOM   4036  HG1 THR P 262      79.832 -19.486  65.485  1.00  0.00      PROT H
ATOM   4037  CG2 THR P 262      80.324 -22.257  67.098  1.00  0.00      PROT C
ATOM   4038 HG21 THR P 262      79.802 -22.796  67.917  1.00  0.00      PROT H
ATOM   4039 HG22 THR P 262      80.488 -23.083  66.373  1.00  0.00      PROT H
ATOM   4040 HG23 THR P 262      81.250 -21.811  67.520  1.00  0.00      PROT H
ATOM   4041    C THR P 262      77.558 -22.890  66.612  1.00  0.00      PROT C
ATOM   4042    O THR P 262      77.629 -24.004  66.108  1.00  0.00      PROT O
ATOM   4043    N PHE P 263      76.939 -22.768  67.831  1.00  0.00      PROT N
ATOM   4044   HN PHE P 263      76.786 -21.846  68.179  1.00  0.00      PROT H
ATOM   4045   CA PHE P 263      76.267 -23.858  68.547  1.00  0.00      PROT C
ATOM   4046   HA PHE P 263      77.106 -24.458  68.867  1.00  0.00      PROT H
ATOM   4047   CB PHE P 263      75.460 -23.398  69.843  1.00  0.00      PROT C
ATOM   4048  HB1 PHE P 263      76.103 -22.683  70.398  1.00  0.00      PROT H
ATOM   4049  HB2 PHE P 263      74.566 -22.817  69.532  1.00  0.00      PROT H
ATOM   4050   CG PHE P 263      75.038 -24.459  70.855  1.00  0.00      PROT C
ATOM   4051  CD1 PHE P 263      74.192 -24.117  71.945  1.00  0.00      PROT C
ATOM   4052  HD1 PHE P 263      73.865 -23.088  71.975  1.00  0.00      PROT H
ATOM   4053  CE1 PHE P 263      73.657 -25.149  72.727  1.00  0.00      PROT C
ATOM   4054  HE1 PHE P 263      72.843 -24.987  73.418  1.00  0.00      PROT H
ATOM   4055   CZ PHE P 263      74.056 -26.511  72.554  1.00  0.00      PROT C
ATOM   4056   HZ PHE P 263      73.627 -27.172  73.292  1.00  0.00      PROT H
ATOM   4057  CD2 PHE P 263      75.504 -25.781  70.757  1.00  0.00      PROT C
ATOM   4058  HD2 PHE P 263      76.295 -26.011  70.059  1.00  0.00      PROT H
ATOM   4059  CE2 PHE P 263      75.006 -26.786  71.592  1.00  0.00      PROT C
ATOM   4060  HE2 PHE P 263      75.235 -27.834  71.471  1.00  0.00      PROT H
ATOM   4061    C PHE P 263      75.176 -24.534  67.689  1.00  0.00      PROT C
ATOM   4062    O PHE P 263      75.092 -25.756  67.581  1.00  0.00      PROT O
ATOM   4063    N PHE P 264      74.330 -23.642  67.107  1.00  0.00      PROT N
ATOM   4064   HN PHE P 264      74.479 -22.663  67.221  1.00  0.00      PROT H
ATOM   4065   CA PHE P 264      73.219 -24.148  66.253  1.00  0.00      PROT C
ATOM   4066   HA PHE P 264      72.585 -24.758  66.881  1.00  0.00      PROT H
ATOM   4067   CB PHE P 264      72.368 -22.980  65.727  1.00  0.00      PROT C
ATOM   4068  HB1 PHE P 264      71.940 -22.396  66.570  1.00  0.00      PROT H
ATOM   4069  HB2 PHE P 264      72.945 -22.253  65.116  1.00  0.00      PROT H
ATOM   4070   CG PHE P 264      71.182 -23.338  64.907  1.00  0.00      PROT C
ATOM   4071  CD1 PHE P 264      69.874 -23.592  65.429  1.00  0.00      PROT C
ATOM   4072  HD1 PHE P 264      69.805 -23.476  66.501  1.00  0.00      PROT H
ATOM   4073  CE1 PHE P 264      68.777 -23.715  64.648  1.00  0.00      PROT C
ATOM   4074  HE1 PHE P 264      67.841 -23.704  65.188  1.00  0.00      PROT H
ATOM   4075   CZ PHE P 264      68.870 -23.746  63.255  1.00  0.00      PROT C
ATOM   4076   HZ PHE P 264      68.010 -23.873  62.614  1.00  0.00      PROT H
ATOM   4077  CD2 PHE P 264      71.253 -23.331  63.528  1.00  0.00      PROT C
ATOM   4078  HD2 PHE P 264      72.212 -23.333  63.030  1.00  0.00      PROT H
ATOM   4079  CE2 PHE P 264      70.152 -23.569  62.741  1.00  0.00      PROT C
ATOM   4080  HE2 PHE P 264      70.268 -23.664  61.671  1.00  0.00      PROT H
ATOM   4081    C PHE P 264      73.730 -24.935  65.012  1.00  0.00      PROT C
ATOM   4082    O PHE P 264      73.310 -26.087  64.795  1.00  0.00      PROT O
ATOM   4083    N TYR P 265      74.790 -24.362  64.375  1.00  0.00      PROT N
ATOM   4084   HN TYR P 265      75.140 -23.454  64.595  1.00  0.00      PROT H
ATOM   4085   CA TYR P 265      75.434 -25.048  63.187  1.00  0.00      PROT C
ATOM   4086   HA TYR P 265      74.718 -25.287  62.415  1.00  0.00      PROT H
ATOM   4087   CB TYR P 265      76.504 -24.120  62.471  1.00  0.00      PROT C
ATOM   4088  HB1 TYR P 265      76.068 -23.184  62.062  1.00  0.00      PROT H
ATOM   4089  HB2 TYR P 265      77.234 -23.782  63.237  1.00  0.00      PROT H
ATOM   4090   CG TYR P 265      77.440 -24.619  61.457  1.00  0.00      PROT C
ATOM   4091  CD1 TYR P 265      78.854 -24.936  61.671  1.00  0.00      PROT C
ATOM   4092  HD1 TYR P 265      79.275 -24.734  62.644  1.00  0.00      PROT H
ATOM   4093  CE1 TYR P 265      79.578 -25.481  60.625  1.00  0.00      PROT C
ATOM   4094  HE1 TYR P 265      80.632 -25.696  60.724  1.00  0.00      PROT H
ATOM   4095   CZ TYR P 265      79.048 -25.738  59.352  1.00  0.00      PROT C
ATOM   4096   OH TYR P 265      79.847 -26.176  58.203  1.00  0.00      PROT O
ATOM   4097   HH TYR P 265      79.282 -26.225  57.428  1.00  0.00      PROT H
ATOM   4098  CD2 TYR P 265      76.881 -24.852  60.136  1.00  0.00      PROT C
ATOM   4099  HD2 TYR P 265      75.850 -24.639  59.899  1.00  0.00      PROT H
ATOM   4100  CE2 TYR P 265      77.715 -25.353  59.136  1.00  0.00      PROT C
ATOM   4101  HE2 TYR P 265      77.388 -25.455  58.112  1.00  0.00      PROT H
ATOM   4102    C TYR P 265      76.093 -26.379  63.522  1.00  0.00      PROT C
ATOM   4103    O TYR P 265      75.803 -27.453  62.914  1.00  0.00      PROT O
ATOM   4104    N ARG P 266      76.950 -26.427  64.571  1.00  0.00      PROT N
ATOM   4105   HN ARG P 266      77.249 -25.636  65.099  1.00  0.00      PROT H
ATOM   4106   CA ARG P 266      77.562 -27.609  65.067  1.00  0.00      PROT C
ATOM   4107   HA ARG P 266      78.055 -27.994  64.186  1.00  0.00      PROT H
ATOM   4108   CB ARG P 266      78.742 -27.350  66.049  1.00  0.00      PROT C
ATOM   4109  HB1 ARG P 266      78.487 -26.594  66.822  1.00  0.00      PROT H
ATOM   4110  HB2 ARG P 266      79.112 -28.323  66.438  1.00  0.00      PROT H
ATOM   4111   CG ARG P 266      79.898 -26.596  65.207  1.00  0.00      PROT C
ATOM   4112  HG1 ARG P 266      79.960 -27.194  64.273  1.00  0.00      PROT H
ATOM   4113  HG2 ARG P 266      79.524 -25.596  64.901  1.00  0.00      PROT H
ATOM   4114   CD ARG P 266      81.251 -26.703  65.861  1.00  0.00      PROT C
ATOM   4115  HD1 ARG P 266      81.070 -26.332  66.893  1.00  0.00      PROT H
ATOM   4116  HD2 ARG P 266      81.677 -27.727  65.803  1.00  0.00      PROT H
ATOM   4117   NE ARG P 266      82.204 -25.744  65.198  1.00  0.00      PROT N
ATOM   4118   HE ARG P 266      81.992 -25.488  64.255  1.00  0.00      PROT H
ATOM   4119   CZ ARG P 266      83.064 -24.938  65.836  1.00  0.00      PROT C
ATOM   4120  NH1 ARG P 266      83.536 -23.783  65.378  1.00  0.00      PROT N
ATOM   4121 HH11 ARG P 266      84.022 -23.132  65.962  1.00  0.00      PROT H
ATOM   4122 HH12 ARG P 266      83.122 -23.444  64.533  1.00  0.00      PROT H
ATOM   4123  NH2 ARG P 266      83.623 -25.416  66.945  1.00  0.00      PROT N
ATOM   4124 HH21 ARG P 266      84.379 -24.896  67.341  1.00  0.00      PROT H
ATOM   4125 HH22 ARG P 266      83.644 -26.414  67.009  1.00  0.00      PROT H
ATOM   4126    C ARG P 266      76.692 -28.719  65.585  1.00  0.00      PROT C
ATOM   4127    O ARG P 266      76.931 -29.816  65.221  1.00  0.00      PROT O
ATOM   4128    N LEU P 267      75.641 -28.274  66.309  1.00  0.00      PROT N
ATOM   4129   HN LEU P 267      75.627 -27.354  66.691  1.00  0.00      PROT H
ATOM   4130   CA LEU P 267      74.541 -29.102  66.775  1.00  0.00      PROT C
ATOM   4131   HA LEU P 267      74.885 -29.873  67.449  1.00  0.00      PROT H
ATOM   4132   CB LEU P 267      73.605 -28.259  67.635  1.00  0.00      PROT C
ATOM   4133  HB1 LEU P 267      74.110 -27.883  68.551  1.00  0.00      PROT H
ATOM   4134  HB2 LEU P 267      73.265 -27.403  67.015  1.00  0.00      PROT H
ATOM   4135   CG LEU P 267      72.309 -28.974  68.171  1.00  0.00      PROT C
ATOM   4136   HG LEU P 267      71.689 -29.296  67.307  1.00  0.00      PROT H
ATOM   4137  CD1 LEU P 267      72.684 -30.153  69.048  1.00  0.00      PROT C
ATOM   4138 HD11 LEU P 267      73.340 -30.883  68.529  1.00  0.00      PROT H
ATOM   4139 HD12 LEU P 267      73.161 -29.687  69.937  1.00  0.00      PROT H
ATOM   4140 HD13 LEU P 267      71.808 -30.769  69.345  1.00  0.00      PROT H
ATOM   4141  CD2 LEU P 267      71.428 -28.078  69.010  1.00  0.00      PROT C
ATOM   4142 HD21 LEU P 267      71.175 -27.053  68.661  1.00  0.00      PROT H
ATOM   4143 HD22 LEU P 267      70.516 -28.707  69.085  1.00  0.00      PROT H
ATOM   4144 HD23 LEU P 267      71.885 -27.818  69.989  1.00  0.00      PROT H
ATOM   4145    C LEU P 267      73.681 -29.710  65.742  1.00  0.00      PROT C
ATOM   4146    O LEU P 267      73.321 -30.837  65.751  1.00  0.00      PROT O
ATOM   4147    N SER P 268      73.494 -28.999  64.631  1.00  0.00      PROT N
ATOM   4148   HN SER P 268      73.796 -28.049  64.613  1.00  0.00      PROT H
ATOM   4149   CA SER P 268      72.913 -29.479  63.381  1.00  0.00      PROT C
ATOM   4150   HA SER P 268      71.984 -29.991  63.582  1.00  0.00      PROT H
ATOM   4151   CB SER P 268      72.632 -28.304  62.353  1.00  0.00      PROT C
ATOM   4152  HB1 SER P 268      73.587 -27.759  62.190  1.00  0.00      PROT H
ATOM   4153  HB2 SER P 268      72.328 -28.640  61.339  1.00  0.00      PROT H
ATOM   4154   OG SER P 268      71.613 -27.289  62.668  1.00  0.00      PROT O
ATOM   4155  HG1 SER P 268      71.938 -26.758  63.399  1.00  0.00      PROT H
ATOM   4156    C SER P 268      73.742 -30.581  62.696  1.00  0.00      PROT C
ATOM   4157    O SER P 268      73.191 -31.551  62.224  1.00  0.00      PROT O
ATOM   4158    N ASN P 269      75.071 -30.370  62.652  1.00  0.00      PROT N
ATOM   4159   HN ASN P 269      75.487 -29.540  63.014  1.00  0.00      PROT H
ATOM   4160   CA ASN P 269      75.905 -31.515  62.238  1.00  0.00      PROT C
ATOM   4161   HA ASN P 269      75.486 -31.914  61.326  1.00  0.00      PROT H
ATOM   4162   CB ASN P 269      77.392 -30.916  62.024  1.00  0.00      PROT C
ATOM   4163  HB1 ASN P 269      77.774 -30.483  62.973  1.00  0.00      PROT H
ATOM   4164  HB2 ASN P 269      78.071 -31.751  61.751  1.00  0.00      PROT H
ATOM   4165   CG ASN P 269      77.398 -29.938  60.855  1.00  0.00      PROT C
ATOM   4166  OD1 ASN P 269      76.576 -29.961  59.956  1.00  0.00      PROT O
ATOM   4167  ND2 ASN P 269      78.328 -28.905  60.881  1.00  0.00      PROT N
ATOM   4168 HD21 ASN P 269      78.309 -28.065  60.338  1.00  0.00      PROT H
ATOM   4169 HD22 ASN P 269      78.946 -29.027  61.658  1.00  0.00      PROT H
ATOM   4170    C ASN P 269      76.108 -32.617  63.220  1.00  0.00      PROT C
ATOM   4171    O ASN P 269      76.169 -33.811  62.817  1.00  0.00      PROT O
ATOM   4172    N ILE P 270      76.144 -32.464  64.539  1.00  0.00      PROT N
ATOM   4173   HN ILE P 270      76.150 -31.530  64.887  1.00  0.00      PROT H
ATOM   4174   CA ILE P 270      76.290 -33.571  65.458  1.00  0.00      PROT C
ATOM   4175   HA ILE P 270      77.154 -34.133  65.134  1.00  0.00      PROT H
ATOM   4176   CB ILE P 270      76.754 -33.001  66.768  1.00  0.00      PROT C
ATOM   4177   HB ILE P 270      76.847 -31.903  66.629  1.00  0.00      PROT H
ATOM   4178  CG2 ILE P 270      75.743 -33.092  67.926  1.00  0.00      PROT C
ATOM   4179 HG21 ILE P 270      75.579 -34.169  68.142  1.00  0.00      PROT H
ATOM   4180 HG22 ILE P 270      76.134 -32.458  68.751  1.00  0.00      PROT H
ATOM   4181 HG23 ILE P 270      74.806 -32.542  67.691  1.00  0.00      PROT H
ATOM   4182  CG1 ILE P 270      78.204 -33.508  67.121  1.00  0.00      PROT C
ATOM   4183 HG11 ILE P 270      78.305 -33.312  68.210  1.00  0.00      PROT H
ATOM   4184 HG12 ILE P 270      78.325 -34.611  67.058  1.00  0.00      PROT H
ATOM   4185   CD ILE P 270      79.337 -32.793  66.377  1.00  0.00      PROT C
ATOM   4186  HD1 ILE P 270      80.320 -33.264  66.592  1.00  0.00      PROT H
ATOM   4187  HD2 ILE P 270      79.171 -32.734  65.280  1.00  0.00      PROT H
ATOM   4188  HD3 ILE P 270      79.533 -31.754  66.719  1.00  0.00      PROT H
ATOM   4189    C ILE P 270      74.962 -34.319  65.520  1.00  0.00      PROT C
ATOM   4190    O ILE P 270      74.887 -35.519  65.647  1.00  0.00      PROT O
ATOM   4191    N TYR P 271      73.928 -33.630  65.240  1.00  0.00      PROT N
ATOM   4192   HN TYR P 271      73.964 -32.657  65.026  1.00  0.00      PROT H
ATOM   4193   CA TYR P 271      72.615 -34.200  65.124  1.00  0.00      PROT C
ATOM   4194   HA TYR P 271      72.492 -34.925  65.915  1.00  0.00      PROT H
ATOM   4195   CB TYR P 271      71.446 -33.171  65.412  1.00  0.00      PROT C
ATOM   4196  HB1 TYR P 271      71.287 -32.732  66.420  1.00  0.00      PROT H
ATOM   4197  HB2 TYR P 271      71.700 -32.354  64.704  1.00  0.00      PROT H
ATOM   4198   CG TYR P 271      70.096 -33.783  65.123  1.00  0.00      PROT C
ATOM   4199  CD1 TYR P 271      69.813 -34.981  65.773  1.00  0.00      PROT C
ATOM   4200  HD1 TYR P 271      70.540 -35.478  66.399  1.00  0.00      PROT H
ATOM   4201  CE1 TYR P 271      68.512 -35.569  65.737  1.00  0.00      PROT C
ATOM   4202  HE1 TYR P 271      68.247 -36.470  66.270  1.00  0.00      PROT H
ATOM   4203   CZ TYR P 271      67.529 -35.000  64.951  1.00  0.00      PROT C
ATOM   4204   OH TYR P 271      66.240 -35.479  64.974  1.00  0.00      PROT O
ATOM   4205   HH TYR P 271      65.686 -34.883  64.464  1.00  0.00      PROT H
ATOM   4206  CD2 TYR P 271      69.058 -33.213  64.313  1.00  0.00      PROT C
ATOM   4207  HD2 TYR P 271      69.292 -32.246  63.893  1.00  0.00      PROT H
ATOM   4208  CE2 TYR P 271      67.776 -33.773  64.338  1.00  0.00      PROT C
ATOM   4209  HE2 TYR P 271      66.962 -33.253  63.855  1.00  0.00      PROT H
ATOM   4210    C TYR P 271      72.417 -34.905  63.780  1.00  0.00      PROT C
ATOM   4211    O TYR P 271      71.748 -35.925  63.612  1.00  0.00      PROT O
ATOM   4212    N ALA P 272      73.053 -34.420  62.704  1.00  0.00      PROT N
ATOM   4213   HN ALA P 272      73.566 -33.566  62.699  1.00  0.00      PROT H
ATOM   4214   CA ALA P 272      73.037 -35.099  61.429  1.00  0.00      PROT C
ATOM   4215   HA ALA P 272      72.015 -35.275  61.126  1.00  0.00      PROT H
ATOM   4216   CB ALA P 272      73.563 -34.188  60.312  1.00  0.00      PROT C
ATOM   4217  HB1 ALA P 272      72.844 -33.360  60.133  1.00  0.00      PROT H
ATOM   4218  HB2 ALA P 272      74.511 -33.721  60.653  1.00  0.00      PROT H
ATOM   4219  HB3 ALA P 272      73.832 -34.748  59.391  1.00  0.00      PROT H
ATOM   4220    C ALA P 272      73.881 -36.386  61.585  1.00  0.00      PROT C
ATOM   4221    O ALA P 272      73.530 -37.469  61.069  1.00  0.00      PROT O
ATOM   4222    N GLN P 273      74.992 -36.455  62.393  1.00  0.00      PROT N
ATOM   4223   HN GLN P 273      75.338 -35.622  62.818  1.00  0.00      PROT H
ATOM   4224   CA GLN P 273      75.753 -37.752  62.660  1.00  0.00      PROT C
ATOM   4225   HA GLN P 273      75.956 -38.278  61.739  1.00  0.00      PROT H
ATOM   4226   CB GLN P 273      77.059 -37.447  63.391  1.00  0.00      PROT C
ATOM   4227  HB1 GLN P 273      76.869 -36.620  64.108  1.00  0.00      PROT H
ATOM   4228  HB2 GLN P 273      77.511 -38.383  63.785  1.00  0.00      PROT H
ATOM   4229   CG GLN P 273      78.102 -36.774  62.410  1.00  0.00      PROT C
ATOM   4230  HG1 GLN P 273      77.593 -36.106  61.683  1.00  0.00      PROT H
ATOM   4231  HG2 GLN P 273      78.849 -36.171  62.968  1.00  0.00      PROT H
ATOM   4232   CD GLN P 273      78.755 -37.778  61.424  1.00  0.00      PROT C
ATOM   4233  OE1 GLN P 273      78.233 -38.038  60.303  1.00  0.00      PROT O
ATOM   4234  NE2 GLN P 273      79.743 -38.543  61.961  1.00  0.00      PROT N
ATOM   4235 HE21 GLN P 273      79.969 -39.362  61.434  1.00  0.00      PROT H
ATOM   4236 HE22 GLN P 273      79.934 -38.380  62.929  1.00  0.00      PROT H
ATOM   4237    C GLN P 273      74.960 -38.796  63.383  1.00  0.00      PROT C
ATOM   4238    O GLN P 273      75.118 -39.955  63.072  1.00  0.00      PROT O
ATOM   4239    N ALA P 274      74.170 -38.367  64.384  1.00  0.00      PROT N
ATOM   4240   HN ALA P 274      74.336 -37.415  64.630  1.00  0.00      PROT H
ATOM   4241   CA ALA P 274      73.264 -39.282  65.148  1.00  0.00      PROT C
ATOM   4242   HA ALA P 274      73.881 -39.756  65.897  1.00  0.00      PROT H
ATOM   4243   CB ALA P 274      72.304 -38.304  65.922  1.00  0.00      PROT C
ATOM   4244  HB1 ALA P 274      72.966 -37.651  66.531  1.00  0.00      PROT H
ATOM   4245  HB2 ALA P 274      71.594 -37.787  65.242  1.00  0.00      PROT H
ATOM   4246  HB3 ALA P 274      71.561 -38.787  66.592  1.00  0.00      PROT H
ATOM   4247    C ALA P 274      72.546 -40.389  64.425  1.00  0.00      PROT C
ATOM   4248    O ALA P 274      72.484 -40.385  63.183  1.00  0.00      PROT O
ATOM   4249    N LYS P 275      71.992 -41.363  65.139  1.00  0.00      PROT N
ATOM   4250   HN LYS P 275      72.279 -41.472  66.087  1.00  0.00      PROT H
ATOM   4251   CA LYS P 275      71.235 -42.463  64.635  1.00  0.00      PROT C
ATOM   4252   HA LYS P 275      71.346 -42.601  63.570  1.00  0.00      PROT H
ATOM   4253   CB LYS P 275      71.773 -43.776  65.283  1.00  0.00      PROT C
ATOM   4254  HB1 LYS P 275      71.628 -43.757  66.384  1.00  0.00      PROT H
ATOM   4255  HB2 LYS P 275      71.209 -44.611  64.815  1.00  0.00      PROT H
ATOM   4256   CG LYS P 275      73.284 -44.216  64.926  1.00  0.00      PROT C
ATOM   4257  HG1 LYS P 275      74.097 -43.606  65.376  1.00  0.00      PROT H
ATOM   4258  HG2 LYS P 275      73.431 -45.274  65.232  1.00  0.00      PROT H
ATOM   4259   CD LYS P 275      73.532 -44.124  63.418  1.00  0.00      PROT C
ATOM   4260  HD1 LYS P 275      72.641 -44.235  62.763  1.00  0.00      PROT H
ATOM   4261  HD2 LYS P 275      73.906 -43.093  63.239  1.00  0.00      PROT H
ATOM   4262   CE LYS P 275      74.640 -45.080  62.795  1.00  0.00      PROT C
ATOM   4263  HE1 LYS P 275      74.232 -46.095  62.990  1.00  0.00      PROT H
ATOM   4264  HE2 LYS P 275      74.706 -44.873  61.705  1.00  0.00      PROT H
ATOM   4265   NZ LYS P 275      75.912 -44.954  63.468  1.00  0.00      PROT N
ATOM   4266  HZ1 LYS P 275      75.921 -45.071  64.501  1.00  0.00      PROT H
ATOM   4267  HZ2 LYS P 275      76.682 -45.580  63.155  1.00  0.00      PROT H
ATOM   4268  HZ3 LYS P 275      76.196 -43.969  63.294  1.00  0.00      PROT H
ATOM   4269    C LYS P 275      69.718 -42.310  64.900  1.00  0.00      PROT C
ATOM   4270    O LYS P 275      69.259 -42.480  65.961  1.00  0.00      PROT O
ATOM   4271    N HSD P 276      68.988 -41.938  63.823  1.00  0.00      PROT N
ATOM   4272   HN HSD P 276      69.409 -41.784  62.933  1.00  0.00      PROT H
ATOM   4273   CA HSD P 276      67.533 -41.790  63.892  1.00  0.00      PROT C
ATOM   4274   HA HSD P 276      67.363 -41.651  62.835  1.00  0.00      PROT H
ATOM   4275   CB HSD P 276      66.712 -43.096  64.361  1.00  0.00      PROT C
ATOM   4276  HB1 HSD P 276      66.788 -43.088  65.469  1.00  0.00      PROT H
ATOM   4277  HB2 HSD P 276      65.635 -43.060  64.089  1.00  0.00      PROT H
ATOM   4278  ND1 HSD P 276      68.238 -45.132  64.348  1.00  0.00      PROT N
ATOM   4279  HD1 HSD P 276      68.396 -45.146  65.336  1.00  0.00      PROT H
ATOM   4280   CG HSD P 276      67.315 -44.310  63.751  1.00  0.00      PROT C
ATOM   4281  CE1 HSD P 276      68.515 -46.117  63.431  1.00  0.00      PROT C
ATOM   4282  HE1 HSD P 276      69.270 -46.894  63.552  1.00  0.00      PROT H
ATOM   4283  NE2 HSD P 276      67.761 -45.973  62.370  1.00  0.00      PROT N
ATOM   4284  CD2 HSD P 276      66.957 -44.923  62.567  1.00  0.00      PROT C
ATOM   4285  HD2 HSD P 276      66.156 -44.503  61.971  1.00  0.00      PROT H
ATOM   4286    C HSD P 276      67.043 -40.520  64.455  1.00  0.00      PROT C
ATOM   4287    O HSD P 276      67.565 -39.981  65.381  1.00  0.00      PROT O
ATOM   4288    N HSD P 277      65.982 -39.975  63.714  1.00  0.00      PROT N
ATOM   4289   HN HSD P 277      65.583 -40.352  62.882  1.00  0.00      PROT H
ATOM   4290   CA HSD P 277      65.440 -38.765  64.211  1.00  0.00      PROT C
ATOM   4291   HA HSD P 277      66.218 -38.016  64.179  1.00  0.00      PROT H
ATOM   4292   CB HSD P 277      64.291 -38.361  63.206  1.00  0.00      PROT C
ATOM   4293  HB1 HSD P 277      64.745 -38.465  62.197  1.00  0.00      PROT H
ATOM   4294  HB2 HSD P 277      63.375 -38.988  63.260  1.00  0.00      PROT H
ATOM   4295  ND1 HSD P 277      62.891 -36.276  64.143  1.00  0.00      PROT N
ATOM   4296  HD1 HSD P 277      62.275 -36.790  64.741  1.00  0.00      PROT H
ATOM   4297   CG HSD P 277      63.848 -36.869  63.338  1.00  0.00      PROT C
ATOM   4298  CE1 HSD P 277      62.957 -34.987  63.935  1.00  0.00      PROT C
ATOM   4299  HE1 HSD P 277      62.310 -34.265  64.431  1.00  0.00      PROT H
ATOM   4300  NE2 HSD P 277      63.845 -34.619  63.051  1.00  0.00      PROT N
ATOM   4301  CD2 HSD P 277      64.445 -35.842  62.676  1.00  0.00      PROT C
ATOM   4302  HD2 HSD P 277      65.367 -35.875  62.110  1.00  0.00      PROT H
ATOM   4303    C HSD P 277      64.818 -38.873  65.627  1.00  0.00      PROT C
ATOM   4304    O HSD P 277      64.103 -39.816  65.974  1.00  0.00      PROT O
ATOM   4305    N SER P 278      65.014 -37.792  66.490  1.00  0.00      PROT N
ATOM   4306   HN SER P 278      65.611 -37.036  66.234  1.00  0.00      PROT H
ATOM   4307   CA SER P 278      64.779 -37.848  67.929  1.00  0.00      PROT C
ATOM   4308   HA SER P 278      63.989 -38.564  68.096  1.00  0.00      PROT H
ATOM   4309   CB SER P 278      66.087 -38.165  68.663  1.00  0.00      PROT C
ATOM   4310  HB1 SER P 278      66.431 -39.048  68.082  1.00  0.00      PROT H
ATOM   4311  HB2 SER P 278      66.890 -37.415  68.498  1.00  0.00      PROT H
ATOM   4312   OG SER P 278      65.914 -38.588  70.075  1.00  0.00      PROT O
ATOM   4313  HG1 SER P 278      65.413 -39.408  70.082  1.00  0.00      PROT H
ATOM   4314    C SER P 278      64.347 -36.479  68.472  1.00  0.00      PROT C
ATOM   4315    O SER P 278      64.696 -35.420  67.978  1.00  0.00      PROT O
ATOM   4316    N LEU P 279      63.465 -36.397  69.537  1.00  0.00      PROT N
ATOM   4317   HN LEU P 279      63.202 -37.210  70.050  1.00  0.00      PROT H
ATOM   4318   CA LEU P 279      62.713 -35.202  69.870  1.00  0.00      PROT C
ATOM   4319   HA LEU P 279      62.708 -34.534  69.021  1.00  0.00      PROT H
ATOM   4320   CB LEU P 279      61.189 -35.537  70.344  1.00  0.00      PROT C
ATOM   4321  HB1 LEU P 279      60.679 -36.159  69.577  1.00  0.00      PROT H
ATOM   4322  HB2 LEU P 279      61.218 -36.091  71.307  1.00  0.00      PROT H
ATOM   4323   CG LEU P 279      60.375 -34.328  70.701  1.00  0.00      PROT C
ATOM   4324   HG LEU P 279      60.905 -33.692  71.441  1.00  0.00      PROT H
ATOM   4325  CD1 LEU P 279      60.117 -33.403  69.503  1.00  0.00      PROT C
ATOM   4326 HD11 LEU P 279      59.360 -32.633  69.765  1.00  0.00      PROT H
ATOM   4327 HD12 LEU P 279      61.041 -32.931  69.106  1.00  0.00      PROT H
ATOM   4328 HD13 LEU P 279      59.569 -33.948  68.705  1.00  0.00      PROT H
ATOM   4329  CD2 LEU P 279      59.045 -34.593  71.309  1.00  0.00      PROT C
ATOM   4330 HD21 LEU P 279      58.653 -33.600  71.616  1.00  0.00      PROT H
ATOM   4331 HD22 LEU P 279      58.397 -35.213  70.653  1.00  0.00      PROT H
ATOM   4332 HD23 LEU P 279      59.126 -35.199  72.237  1.00  0.00      PROT H
ATOM   4333    C LEU P 279      63.437 -34.327  70.863  1.00  0.00      PROT C
ATOM   4334    O LEU P 279      63.243 -33.109  70.798  1.00  0.00      PROT O
ATOM   4335    N PRO P 280      64.409 -34.728  71.692  1.00  0.00      PROT N
ATOM   4336   CD PRO P 280      64.514 -36.061  72.257  1.00  0.00      PROT C
ATOM   4337  HD1 PRO P 280      65.259 -36.727  71.772  1.00  0.00      PROT H
ATOM   4338  HD2 PRO P 280      63.609 -36.700  72.178  1.00  0.00      PROT H
ATOM   4339   CA PRO P 280      65.234 -33.761  72.458  1.00  0.00      PROT C
ATOM   4340   HA PRO P 280      64.515 -33.091  72.906  1.00  0.00      PROT H
ATOM   4341   CB PRO P 280      65.756 -34.563  73.653  1.00  0.00      PROT C
ATOM   4342  HB1 PRO P 280      65.857 -33.941  74.568  1.00  0.00      PROT H
ATOM   4343  HB2 PRO P 280      66.766 -34.899  73.335  1.00  0.00      PROT H
ATOM   4344   CG PRO P 280      64.819 -35.796  73.689  1.00  0.00      PROT C
ATOM   4345  HG1 PRO P 280      63.894 -35.621  74.279  1.00  0.00      PROT H
ATOM   4346  HG2 PRO P 280      65.429 -36.605  74.145  1.00  0.00      PROT H
ATOM   4347    C PRO P 280      66.171 -32.925  71.664  1.00  0.00      PROT C
ATOM   4348    O PRO P 280      66.262 -31.736  72.011  1.00  0.00      PROT O
ATOM   4349    N PRO P 281      66.981 -33.364  70.667  1.00  0.00      PROT N
ATOM   4350   CD PRO P 281      67.199 -34.764  70.202  1.00  0.00      PROT C
ATOM   4351  HD1 PRO P 281      66.263 -35.187  69.780  1.00  0.00      PROT H
ATOM   4352  HD2 PRO P 281      67.516 -35.345  71.094  1.00  0.00      PROT H
ATOM   4353   CA PRO P 281      67.785 -32.372  70.001  1.00  0.00      PROT C
ATOM   4354   HA PRO P 281      68.401 -31.777  70.658  1.00  0.00      PROT H
ATOM   4355   CB PRO P 281      68.816 -33.207  69.132  1.00  0.00      PROT C
ATOM   4356  HB1 PRO P 281      69.709 -33.399  69.765  1.00  0.00      PROT H
ATOM   4357  HB2 PRO P 281      68.999 -32.741  68.140  1.00  0.00      PROT H
ATOM   4358   CG PRO P 281      68.136 -34.611  69.048  1.00  0.00      PROT C
ATOM   4359  HG1 PRO P 281      68.866 -35.448  69.056  1.00  0.00      PROT H
ATOM   4360  HG2 PRO P 281      67.552 -34.619  68.103  1.00  0.00      PROT H
ATOM   4361    C PRO P 281      67.021 -31.399  69.103  1.00  0.00      PROT C
ATOM   4362    O PRO P 281      67.340 -30.249  68.943  1.00  0.00      PROT O
ATOM   4363    N VAL P 282      65.970 -31.895  68.472  1.00  0.00      PROT N
ATOM   4364   HN VAL P 282      65.768 -32.869  68.527  1.00  0.00      PROT H
ATOM   4365   CA VAL P 282      65.009 -30.995  67.813  1.00  0.00      PROT C
ATOM   4366   HA VAL P 282      65.566 -30.500  67.031  1.00  0.00      PROT H
ATOM   4367   CB VAL P 282      63.953 -31.880  67.133  1.00  0.00      PROT C
ATOM   4368   HB VAL P 282      63.809 -32.797  67.743  1.00  0.00      PROT H
ATOM   4369  CG1 VAL P 282      62.576 -31.178  66.926  1.00  0.00      PROT C
ATOM   4370 HG11 VAL P 282      62.124 -30.884  67.898  1.00  0.00      PROT H
ATOM   4371 HG12 VAL P 282      62.662 -30.401  66.136  1.00  0.00      PROT H
ATOM   4372 HG13 VAL P 282      61.742 -31.780  66.506  1.00  0.00      PROT H
ATOM   4373  CG2 VAL P 282      64.303 -32.081  65.697  1.00  0.00      PROT C
ATOM   4374 HG21 VAL P 282      63.515 -32.670  65.181  1.00  0.00      PROT H
ATOM   4375 HG22 VAL P 282      64.351 -31.041  65.309  1.00  0.00      PROT H
ATOM   4376 HG23 VAL P 282      65.338 -32.450  65.529  1.00  0.00      PROT H
ATOM   4377    C VAL P 282      64.357 -29.980  68.778  1.00  0.00      PROT C
ATOM   4378    O VAL P 282      64.323 -28.830  68.397  1.00  0.00      PROT O
ATOM   4379    N SER P 283      63.869 -30.396  69.975  1.00  0.00      PROT N
ATOM   4380   HN SER P 283      63.662 -31.346  70.195  1.00  0.00      PROT H
ATOM   4381   CA SER P 283      63.457 -29.421  70.979  1.00  0.00      PROT C
ATOM   4382   HA SER P 283      62.640 -28.803  70.638  1.00  0.00      PROT H
ATOM   4383   CB SER P 283      62.989 -30.226  72.207  1.00  0.00      PROT C
ATOM   4384  HB1 SER P 283      62.230 -30.999  71.960  1.00  0.00      PROT H
ATOM   4385  HB2 SER P 283      63.922 -30.666  72.620  1.00  0.00      PROT H
ATOM   4386   OG SER P 283      62.466 -29.332  73.130  1.00  0.00      PROT O
ATOM   4387  HG1 SER P 283      61.611 -29.088  72.770  1.00  0.00      PROT H
ATOM   4388    C SER P 283      64.585 -28.392  71.363  1.00  0.00      PROT C
ATOM   4389    O SER P 283      64.251 -27.171  71.394  1.00  0.00      PROT O
ATOM   4390    N LEU P 284      65.837 -28.899  71.541  1.00  0.00      PROT N
ATOM   4391   HN LEU P 284      65.899 -29.885  71.406  1.00  0.00      PROT H
ATOM   4392   CA LEU P 284      66.989 -28.053  71.793  1.00  0.00      PROT C
ATOM   4393   HA LEU P 284      66.716 -27.426  72.629  1.00  0.00      PROT H
ATOM   4394   CB LEU P 284      68.199 -28.907  72.126  1.00  0.00      PROT C
ATOM   4395  HB1 LEU P 284      68.007 -29.444  73.079  1.00  0.00      PROT H
ATOM   4396  HB2 LEU P 284      68.251 -29.642  71.294  1.00  0.00      PROT H
ATOM   4397   CG LEU P 284      69.538 -28.226  72.347  1.00  0.00      PROT C
ATOM   4398   HG LEU P 284      69.891 -27.585  71.510  1.00  0.00      PROT H
ATOM   4399  CD1 LEU P 284      69.700 -27.347  73.608  1.00  0.00      PROT C
ATOM   4400 HD11 LEU P 284      69.247 -27.920  74.446  1.00  0.00      PROT H
ATOM   4401 HD12 LEU P 284      70.773 -27.224  73.866  1.00  0.00      PROT H
ATOM   4402 HD13 LEU P 284      69.212 -26.376  73.375  1.00  0.00      PROT H
ATOM   4403  CD2 LEU P 284      70.557 -29.366  72.466  1.00  0.00      PROT C
ATOM   4404 HD21 LEU P 284      70.304 -29.969  73.363  1.00  0.00      PROT H
ATOM   4405 HD22 LEU P 284      70.441 -30.108  71.648  1.00  0.00      PROT H
ATOM   4406 HD23 LEU P 284      71.595 -29.076  72.736  1.00  0.00      PROT H
ATOM   4407    C LEU P 284      67.456 -27.077  70.705  1.00  0.00      PROT C
ATOM   4408    O LEU P 284      67.711 -25.956  70.928  1.00  0.00      PROT O
ATOM   4409    N GLN P 285      67.523 -27.510  69.437  1.00  0.00      PROT N
ATOM   4410   HN GLN P 285      67.397 -28.496  69.353  1.00  0.00      PROT H
ATOM   4411   CA GLN P 285      67.665 -26.615  68.295  1.00  0.00      PROT C
ATOM   4412   HA GLN P 285      68.639 -26.159  68.392  1.00  0.00      PROT H
ATOM   4413   CB GLN P 285      67.691 -27.406  66.977  1.00  0.00      PROT C
ATOM   4414  HB1 GLN P 285      66.741 -27.968  66.844  1.00  0.00      PROT H
ATOM   4415  HB2 GLN P 285      67.832 -26.674  66.153  1.00  0.00      PROT H
ATOM   4416   CG GLN P 285      68.879 -28.359  66.900  1.00  0.00      PROT C
ATOM   4417  HG1 GLN P 285      69.770 -27.695  66.904  1.00  0.00      PROT H
ATOM   4418  HG2 GLN P 285      68.979 -28.989  67.810  1.00  0.00      PROT H
ATOM   4419   CD GLN P 285      68.786 -29.331  65.717  1.00  0.00      PROT C
ATOM   4420  OE1 GLN P 285      69.363 -29.215  64.661  1.00  0.00      PROT O
ATOM   4421  NE2 GLN P 285      67.892 -30.377  65.871  1.00  0.00      PROT N
ATOM   4422 HE21 GLN P 285      67.780 -31.030  65.122  1.00  0.00      PROT H
ATOM   4423 HE22 GLN P 285      67.345 -30.340  66.707  1.00  0.00      PROT H
ATOM   4424    C GLN P 285      66.696 -25.445  68.326  1.00  0.00      PROT C
ATOM   4425    O GLN P 285      66.962 -24.279  68.052  1.00  0.00      PROT O
ATOM   4426    N GLY P 286      65.447 -25.836  68.804  1.00  0.00      PROT N
ATOM   4427   HN GLY P 286      65.182 -26.746  69.111  1.00  0.00      PROT H
ATOM   4428   CA GLY P 286      64.370 -24.856  69.027  1.00  0.00      PROT C
ATOM   4429  HA1 GLY P 286      63.590 -25.308  69.622  1.00  0.00      PROT H
ATOM   4430  HA2 GLY P 286      64.051 -24.527  68.049  1.00  0.00      PROT H
ATOM   4431    C GLY P 286      64.555 -23.679  69.876  1.00  0.00      PROT C
ATOM   4432    O GLY P 286      64.188 -22.495  69.669  1.00  0.00      PROT O
ATOM   4433    N GLN P 287      65.264 -23.951  71.023  1.00  0.00      PROT N
ATOM   4434   HN GLN P 287      65.563 -24.897  71.118  1.00  0.00      PROT H
ATOM   4435   CA GLN P 287      65.763 -23.090  71.966  1.00  0.00      PROT C
ATOM   4436   HA GLN P 287      64.983 -22.447  72.345  1.00  0.00      PROT H
ATOM   4437   CB GLN P 287      66.385 -23.843  73.174  1.00  0.00      PROT C
ATOM   4438  HB1 GLN P 287      67.235 -24.466  72.822  1.00  0.00      PROT H
ATOM   4439  HB2 GLN P 287      66.762 -23.186  73.987  1.00  0.00      PROT H
ATOM   4440   CG GLN P 287      65.402 -24.752  73.925  1.00  0.00      PROT C
ATOM   4441  HG1 GLN P 287      65.342 -25.722  73.386  1.00  0.00      PROT H
ATOM   4442  HG2 GLN P 287      65.751 -24.927  74.965  1.00  0.00      PROT H
ATOM   4443   CD GLN P 287      63.939 -24.230  73.931  1.00  0.00      PROT C
ATOM   4444  OE1 GLN P 287      63.116 -24.811  73.135  1.00  0.00      PROT O
ATOM   4445  NE2 GLN P 287      63.632 -23.329  74.801  1.00  0.00      PROT N
ATOM   4446 HE21 GLN P 287      62.665 -23.104  74.920  1.00  0.00      PROT H
ATOM   4447 HE22 GLN P 287      64.322 -23.014  75.452  1.00  0.00      PROT H
ATOM   4448    C GLN P 287      66.711 -22.049  71.341  1.00  0.00      PROT C
ATOM   4449    O GLN P 287      66.726 -20.804  71.713  1.00  0.00      PROT O
ATOM   4450    N LEU P 288      67.508 -22.447  70.277  1.00  0.00      PROT N
ATOM   4451   HN LEU P 288      67.460 -23.327  69.810  1.00  0.00      PROT H
ATOM   4452   CA LEU P 288      68.453 -21.517  69.726  1.00  0.00      PROT C
ATOM   4453   HA LEU P 288      68.845 -20.885  70.509  1.00  0.00      PROT H
ATOM   4454   CB LEU P 288      69.617 -22.357  69.279  1.00  0.00      PROT C
ATOM   4455  HB1 LEU P 288      69.053 -23.173  68.778  1.00  0.00      PROT H
ATOM   4456  HB2 LEU P 288      70.239 -21.761  68.578  1.00  0.00      PROT H
ATOM   4457   CG LEU P 288      70.484 -23.213  70.306  1.00  0.00      PROT C
ATOM   4458   HG LEU P 288      69.894 -23.859  70.991  1.00  0.00      PROT H
ATOM   4459  CD1 LEU P 288      71.375 -24.116  69.460  1.00  0.00      PROT C
ATOM   4460 HD11 LEU P 288      72.110 -24.682  70.071  1.00  0.00      PROT H
ATOM   4461 HD12 LEU P 288      70.945 -24.809  68.705  1.00  0.00      PROT H
ATOM   4462 HD13 LEU P 288      72.064 -23.381  68.992  1.00  0.00      PROT H
ATOM   4463  CD2 LEU P 288      71.280 -22.324  71.208  1.00  0.00      PROT C
ATOM   4464 HD21 LEU P 288      71.746 -22.750  72.122  1.00  0.00      PROT H
ATOM   4465 HD22 LEU P 288      72.057 -21.845  70.574  1.00  0.00      PROT H
ATOM   4466 HD23 LEU P 288      70.646 -21.533  71.663  1.00  0.00      PROT H
ATOM   4467    C LEU P 288      67.848 -20.596  68.716  1.00  0.00      PROT C
ATOM   4468    O LEU P 288      68.352 -19.523  68.402  1.00  0.00      PROT O
ATOM   4469    N LEU P 289      66.646 -20.969  68.255  1.00  0.00      PROT N
ATOM   4470   HN LEU P 289      66.286 -21.879  68.445  1.00  0.00      PROT H
ATOM   4471   CA LEU P 289      65.750 -20.177  67.464  1.00  0.00      PROT C
ATOM   4472   HA LEU P 289      66.400 -19.638  66.790  1.00  0.00      PROT H
ATOM   4473   CB LEU P 289      64.749 -21.073  66.662  1.00  0.00      PROT C
ATOM   4474  HB1 LEU P 289      64.245 -21.796  67.339  1.00  0.00      PROT H
ATOM   4475  HB2 LEU P 289      64.016 -20.463  66.091  1.00  0.00      PROT H
ATOM   4476   CG LEU P 289      65.477 -21.899  65.540  1.00  0.00      PROT C
ATOM   4477   HG LEU P 289      66.205 -22.563  66.053  1.00  0.00      PROT H
ATOM   4478  CD1 LEU P 289      64.546 -22.720  64.671  1.00  0.00      PROT C
ATOM   4479 HD11 LEU P 289      65.039 -23.390  63.934  1.00  0.00      PROT H
ATOM   4480 HD12 LEU P 289      63.865 -23.299  65.330  1.00  0.00      PROT H
ATOM   4481 HD13 LEU P 289      63.998 -22.061  63.964  1.00  0.00      PROT H
ATOM   4482  CD2 LEU P 289      66.331 -20.982  64.723  1.00  0.00      PROT C
ATOM   4483 HD21 LEU P 289      66.708 -21.471  63.799  1.00  0.00      PROT H
ATOM   4484 HD22 LEU P 289      65.642 -20.168  64.411  1.00  0.00      PROT H
ATOM   4485 HD23 LEU P 289      67.234 -20.765  65.332  1.00  0.00      PROT H
ATOM   4486    C LEU P 289      64.974 -19.176  68.342  1.00  0.00      PROT C
ATOM   4487    O LEU P 289      64.608 -18.058  67.940  1.00  0.00      PROT O
ATOM   4488    N TRP P 290      64.766 -19.439  69.681  1.00  0.00      PROT N
ATOM   4489   HN TRP P 290      64.905 -20.340  70.086  1.00  0.00      PROT H
ATOM   4490   CA TRP P 290      64.216 -18.545  70.685  1.00  0.00      PROT C
ATOM   4491   HA TRP P 290      63.282 -18.123  70.343  1.00  0.00      PROT H
ATOM   4492   CB TRP P 290      63.891 -19.225  72.018  1.00  0.00      PROT C
ATOM   4493  HB1 TRP P 290      64.618 -19.973  72.401  1.00  0.00      PROT H
ATOM   4494  HB2 TRP P 290      63.779 -18.541  72.886  1.00  0.00      PROT H
ATOM   4495   CG TRP P 290      62.593 -19.909  71.792  1.00  0.00      PROT C
ATOM   4496  CD1 TRP P 290      62.240 -21.282  71.740  1.00  0.00      PROT C
ATOM   4497  HD1 TRP P 290      62.951 -22.080  71.891  1.00  0.00      PROT H
ATOM   4498  NE1 TRP P 290      60.850 -21.451  71.667  1.00  0.00      PROT N
ATOM   4499  HE1 TRP P 290      60.343 -22.285  71.703  1.00  0.00      PROT H
ATOM   4500  CE2 TRP P 290      60.281 -20.137  71.706  1.00  0.00      PROT C
ATOM   4501  CD2 TRP P 290      61.317 -19.204  71.759  1.00  0.00      PROT C
ATOM   4502  CE3 TRP P 290      61.110 -17.836  71.962  1.00  0.00      PROT C
ATOM   4503  HE3 TRP P 290      61.920 -17.129  72.073  1.00  0.00      PROT H
ATOM   4504  CZ3 TRP P 290      59.764 -17.422  71.863  1.00  0.00      PROT C
ATOM   4505  HZ3 TRP P 290      59.443 -16.392  71.926  1.00  0.00      PROT H
ATOM   4506  CZ2 TRP P 290      59.001 -19.644  71.438  1.00  0.00      PROT C
ATOM   4507  HZ2 TRP P 290      58.256 -20.303  71.018  1.00  0.00      PROT H
ATOM   4508  CH2 TRP P 290      58.728 -18.282  71.555  1.00  0.00      PROT C
ATOM   4509  HH2 TRP P 290      57.756 -17.810  71.574  1.00  0.00      PROT H
ATOM   4510    C TRP P 290      65.059 -17.256  70.994  1.00  0.00      PROT C
ATOM   4511    O TRP P 290      64.477 -16.136  71.086  1.00  0.00      PROT O
ATOM   4512    N ARG P 291      66.387 -17.350  71.086  1.00  0.00      PROT N
ATOM   4513   HN ARG P 291      66.744 -18.275  71.186  1.00  0.00      PROT H
ATOM   4514   CA ARG P 291      67.288 -16.223  71.048  1.00  0.00      PROT C
ATOM   4515   HA ARG P 291      67.054 -15.615  71.909  1.00  0.00      PROT H
ATOM   4516   CB ARG P 291      68.697 -16.827  71.189  1.00  0.00      PROT C
ATOM   4517  HB1 ARG P 291      68.665 -17.437  72.117  1.00  0.00      PROT H
ATOM   4518  HB2 ARG P 291      68.994 -17.438  70.310  1.00  0.00      PROT H
ATOM   4519   CG ARG P 291      69.904 -15.790  71.262  1.00  0.00      PROT C
ATOM   4520  HG1 ARG P 291      69.504 -14.930  71.841  1.00  0.00      PROT H
ATOM   4521  HG2 ARG P 291      70.761 -16.391  71.636  1.00  0.00      PROT H
ATOM   4522   CD ARG P 291      70.425 -15.270  69.948  1.00  0.00      PROT C
ATOM   4523  HD1 ARG P 291      71.049 -16.032  69.433  1.00  0.00      PROT H
ATOM   4524  HD2 ARG P 291      69.651 -15.028  69.188  1.00  0.00      PROT H
ATOM   4525   NE ARG P 291      71.213 -14.035  70.128  1.00  0.00      PROT N
ATOM   4526   HE ARG P 291      71.065 -13.522  70.974  1.00  0.00      PROT H
ATOM   4527   CZ ARG P 291      71.819 -13.312  69.185  1.00  0.00      PROT C
ATOM   4528  NH1 ARG P 291      72.015 -13.561  67.982  1.00  0.00      PROT N
ATOM   4529 HH11 ARG P 291      71.968 -12.778  67.361  1.00  0.00      PROT H
ATOM   4530 HH12 ARG P 291      71.644 -14.441  67.686  1.00  0.00      PROT H
ATOM   4531  NH2 ARG P 291      72.286 -12.156  69.552  1.00  0.00      PROT N
ATOM   4532 HH21 ARG P 291      72.855 -11.633  68.918  1.00  0.00      PROT H
ATOM   4533 HH22 ARG P 291      72.072 -11.817  70.468  1.00  0.00      PROT H
ATOM   4534    C ARG P 291      67.171 -15.439  69.782  1.00  0.00      PROT C
ATOM   4535    O ARG P 291      67.208 -14.190  69.765  1.00  0.00      PROT O
ATOM   4536    N GLU P 292      67.087 -16.171  68.636  1.00  0.00      PROT N
ATOM   4537   HN GLU P 292      67.055 -17.168  68.616  1.00  0.00      PROT H
ATOM   4538   CA GLU P 292      67.063 -15.515  67.315  1.00  0.00      PROT C
ATOM   4539   HA GLU P 292      67.777 -14.709  67.232  1.00  0.00      PROT H
ATOM   4540   CB GLU P 292      67.350 -16.561  66.185  1.00  0.00      PROT C
ATOM   4541  HB1 GLU P 292      66.667 -17.436  66.228  1.00  0.00      PROT H
ATOM   4542  HB2 GLU P 292      67.269 -16.021  65.217  1.00  0.00      PROT H
ATOM   4543   CG GLU P 292      68.829 -16.952  66.438  1.00  0.00      PROT C
ATOM   4544  HG1 GLU P 292      68.851 -17.267  67.503  1.00  0.00      PROT H
ATOM   4545  HG2 GLU P 292      69.070 -17.751  65.705  1.00  0.00      PROT H
ATOM   4546   CD GLU P 292      69.839 -15.896  66.178  1.00  0.00      PROT C
ATOM   4547  OE1 GLU P 292      70.837 -15.802  66.948  1.00  0.00      PROT O
ATOM   4548  OE2 GLU P 292      69.752 -15.113  65.192  1.00  0.00      PROT O
ATOM   4549    C GLU P 292      65.698 -14.726  67.170  1.00  0.00      PROT C
ATOM   4550    O GLU P 292      65.667 -13.623  66.604  1.00  0.00      PROT O
ATOM   4551    N PHE P 293      64.622 -15.302  67.699  1.00  0.00      PROT N
ATOM   4552   HN PHE P 293      64.629 -16.237  68.047  1.00  0.00      PROT H
ATOM   4553   CA PHE P 293      63.349 -14.665  67.709  1.00  0.00      PROT C
ATOM   4554   HA PHE P 293      63.170 -14.435  66.670  1.00  0.00      PROT H
ATOM   4555   CB PHE P 293      62.202 -15.614  68.140  1.00  0.00      PROT C
ATOM   4556  HB1 PHE P 293      62.196 -16.449  67.406  1.00  0.00      PROT H
ATOM   4557  HB2 PHE P 293      62.456 -15.976  69.159  1.00  0.00      PROT H
ATOM   4558   CG PHE P 293      60.896 -14.895  68.028  1.00  0.00      PROT C
ATOM   4559  CD1 PHE P 293      60.551 -14.228  66.804  1.00  0.00      PROT C
ATOM   4560  HD1 PHE P 293      61.263 -14.323  65.998  1.00  0.00      PROT H
ATOM   4561  CE1 PHE P 293      59.414 -13.432  66.831  1.00  0.00      PROT C
ATOM   4562  HE1 PHE P 293      59.126 -12.870  65.954  1.00  0.00      PROT H
ATOM   4563   CZ PHE P 293      58.477 -13.446  67.846  1.00  0.00      PROT C
ATOM   4564   HZ PHE P 293      57.599 -12.824  67.755  1.00  0.00      PROT H
ATOM   4565  CD2 PHE P 293      60.071 -14.832  69.117  1.00  0.00      PROT C
ATOM   4566  HD2 PHE P 293      60.323 -15.442  69.972  1.00  0.00      PROT H
ATOM   4567  CE2 PHE P 293      58.798 -14.216  68.986  1.00  0.00      PROT C
ATOM   4568  HE2 PHE P 293      58.076 -14.212  69.789  1.00  0.00      PROT H
ATOM   4569    C PHE P 293      63.333 -13.304  68.409  1.00  0.00      PROT C
ATOM   4570    O PHE P 293      62.918 -12.332  67.826  1.00  0.00      PROT O
ATOM   4571    N PHE P 294      63.844 -13.241  69.710  1.00  0.00      PROT N
ATOM   4572   HN PHE P 294      64.374 -13.996  70.088  1.00  0.00      PROT H
ATOM   4573   CA PHE P 294      63.731 -11.999  70.434  1.00  0.00      PROT C
ATOM   4574   HA PHE P 294      62.744 -11.593  70.268  1.00  0.00      PROT H
ATOM   4575   CB PHE P 294      64.016 -12.169  71.999  1.00  0.00      PROT C
ATOM   4576  HB1 PHE P 294      65.034 -12.612  72.038  1.00  0.00      PROT H
ATOM   4577  HB2 PHE P 294      64.183 -11.222  72.555  1.00  0.00      PROT H
ATOM   4578   CG PHE P 294      63.011 -13.059  72.644  1.00  0.00      PROT C
ATOM   4579  CD1 PHE P 294      61.711 -12.725  72.553  1.00  0.00      PROT C
ATOM   4580  HD1 PHE P 294      61.439 -11.794  72.078  1.00  0.00      PROT H
ATOM   4581  CE1 PHE P 294      60.693 -13.561  73.053  1.00  0.00      PROT C
ATOM   4582  HE1 PHE P 294      59.687 -13.169  73.020  1.00  0.00      PROT H
ATOM   4583   CZ PHE P 294      60.996 -14.736  73.706  1.00  0.00      PROT C
ATOM   4584   HZ PHE P 294      60.241 -15.350  74.177  1.00  0.00      PROT H
ATOM   4585  CD2 PHE P 294      63.333 -14.184  73.349  1.00  0.00      PROT C
ATOM   4586  HD2 PHE P 294      64.353 -14.453  73.578  1.00  0.00      PROT H
ATOM   4587  CE2 PHE P 294      62.351 -14.992  73.910  1.00  0.00      PROT C
ATOM   4588  HE2 PHE P 294      62.584 -15.840  74.536  1.00  0.00      PROT H
ATOM   4589    C PHE P 294      64.680 -10.977  69.903  1.00  0.00      PROT C
ATOM   4590    O PHE P 294      64.495  -9.754  69.941  1.00  0.00      PROT O
ATOM   4591    N TYR P 295      65.777 -11.459  69.344  1.00  0.00      PROT N
ATOM   4592   HN TYR P 295      66.018 -12.423  69.261  1.00  0.00      PROT H
ATOM   4593   CA TYR P 295      66.748 -10.592  68.616  1.00  0.00      PROT C
ATOM   4594   HA TYR P 295      66.815  -9.833  69.381  1.00  0.00      PROT H
ATOM   4595   CB TYR P 295      68.120 -11.250  68.401  1.00  0.00      PROT C
ATOM   4596  HB1 TYR P 295      68.483 -11.790  69.302  1.00  0.00      PROT H
ATOM   4597  HB2 TYR P 295      68.011 -12.155  67.766  1.00  0.00      PROT H
ATOM   4598   CG TYR P 295      69.205 -10.255  68.083  1.00  0.00      PROT C
ATOM   4599  CD1 TYR P 295      69.721 -10.233  66.760  1.00  0.00      PROT C
ATOM   4600  HD1 TYR P 295      69.265 -10.829  65.983  1.00  0.00      PROT H
ATOM   4601  CE1 TYR P 295      70.776  -9.348  66.322  1.00  0.00      PROT C
ATOM   4602  HE1 TYR P 295      71.073  -9.379  65.285  1.00  0.00      PROT H
ATOM   4603   CZ TYR P 295      71.267  -8.448  67.323  1.00  0.00      PROT C
ATOM   4604   OH TYR P 295      72.264  -7.571  67.061  1.00  0.00      PROT O
ATOM   4605   HH TYR P 295      72.507  -7.146  67.887  1.00  0.00      PROT H
ATOM   4606  CD2 TYR P 295      69.752  -9.438  69.051  1.00  0.00      PROT C
ATOM   4607  HD2 TYR P 295      69.487  -9.547  70.092  1.00  0.00      PROT H
ATOM   4608  CE2 TYR P 295      70.795  -8.506  68.655  1.00  0.00      PROT C
ATOM   4609  HE2 TYR P 295      71.150  -7.783  69.375  1.00  0.00      PROT H
ATOM   4610    C TYR P 295      66.273  -9.926  67.347  1.00  0.00      PROT C
ATOM   4611    O TYR P 295      66.432  -8.744  67.107  1.00  0.00      PROT O
ATOM   4612    N THR P 296      65.566 -10.693  66.486  1.00  0.00      PROT N
ATOM   4613   HN THR P 296      65.398 -11.653  66.694  1.00  0.00      PROT H
ATOM   4614   CA THR P 296      64.983 -10.105  65.292  1.00  0.00      PROT C
ATOM   4615   HA THR P 296      65.760  -9.458  64.912  1.00  0.00      PROT H
ATOM   4616   CB THR P 296      64.774 -11.095  64.133  1.00  0.00      PROT C
ATOM   4617   HB THR P 296      65.737 -11.640  64.039  1.00  0.00      PROT H
ATOM   4618  OG1 THR P 296      64.602 -10.330  62.898  1.00  0.00      PROT O
ATOM   4619  HG1 THR P 296      65.470 -10.101  62.559  1.00  0.00      PROT H
ATOM   4620  CG2 THR P 296      63.566 -12.093  64.349  1.00  0.00      PROT C
ATOM   4621 HG21 THR P 296      62.761 -11.414  64.702  1.00  0.00      PROT H
ATOM   4622 HG22 THR P 296      63.261 -12.505  63.363  1.00  0.00      PROT H
ATOM   4623 HG23 THR P 296      63.698 -12.998  64.981  1.00  0.00      PROT H
ATOM   4624    C THR P 296      63.867  -9.064  65.632  1.00  0.00      PROT C
ATOM   4625    O THR P 296      63.826  -7.996  65.051  1.00  0.00      PROT O
ATOM   4626    N VAL P 297      63.002  -9.363  66.559  1.00  0.00      PROT N
ATOM   4627   HN VAL P 297      63.030 -10.259  66.995  1.00  0.00      PROT H
ATOM   4628   CA VAL P 297      62.011  -8.399  67.040  1.00  0.00      PROT C
ATOM   4629   HA VAL P 297      61.432  -8.071  66.189  1.00  0.00      PROT H
ATOM   4630   CB VAL P 297      61.004  -8.950  68.042  1.00  0.00      PROT C
ATOM   4631   HB VAL P 297      61.546  -9.257  68.962  1.00  0.00      PROT H
ATOM   4632  CG1 VAL P 297      59.945  -7.936  68.402  1.00  0.00      PROT C
ATOM   4633 HG11 VAL P 297      59.499  -7.570  67.453  1.00  0.00      PROT H
ATOM   4634 HG12 VAL P 297      59.094  -8.386  68.957  1.00  0.00      PROT H
ATOM   4635 HG13 VAL P 297      60.304  -7.087  69.023  1.00  0.00      PROT H
ATOM   4636  CG2 VAL P 297      60.311 -10.133  67.283  1.00  0.00      PROT C
ATOM   4637 HG21 VAL P 297      60.966 -10.905  66.824  1.00  0.00      PROT H
ATOM   4638 HG22 VAL P 297      59.652 -10.674  67.996  1.00  0.00      PROT H
ATOM   4639 HG23 VAL P 297      59.665  -9.735  66.472  1.00  0.00      PROT H
ATOM   4640    C VAL P 297      62.583  -7.129  67.663  1.00  0.00      PROT C
ATOM   4641    O VAL P 297      62.259  -6.019  67.143  1.00  0.00      PROT O
ATOM   4642    N ALA P 298      63.483  -7.142  68.685  1.00  0.00      PROT N
ATOM   4643   HN ALA P 298      63.754  -8.017  69.077  1.00  0.00      PROT H
ATOM   4644   CA ALA P 298      64.071  -6.045  69.352  1.00  0.00      PROT C
ATOM   4645   HA ALA P 298      63.260  -5.453  69.750  1.00  0.00      PROT H
ATOM   4646   CB ALA P 298      64.929  -6.492  70.592  1.00  0.00      PROT C
ATOM   4647  HB1 ALA P 298      65.306  -5.714  71.291  1.00  0.00      PROT H
ATOM   4648  HB2 ALA P 298      64.278  -7.111  71.247  1.00  0.00      PROT H
ATOM   4649  HB3 ALA P 298      65.752  -7.141  70.223  1.00  0.00      PROT H
ATOM   4650    C ALA P 298      64.976  -5.225  68.402  1.00  0.00      PROT C
ATOM   4651    O ALA P 298      65.149  -3.972  68.453  1.00  0.00      PROT O
ATOM   4652    N SER P 299      65.577  -5.873  67.426  1.00  0.00      PROT N
ATOM   4653   HN SER P 299      65.505  -6.868  67.411  1.00  0.00      PROT H
ATOM   4654   CA SER P 299      66.407  -5.260  66.297  1.00  0.00      PROT C
ATOM   4655   HA SER P 299      67.214  -4.704  66.751  1.00  0.00      PROT H
ATOM   4656   CB SER P 299      67.058  -6.264  65.293  1.00  0.00      PROT C
ATOM   4657  HB1 SER P 299      66.272  -6.886  64.813  1.00  0.00      PROT H
ATOM   4658  HB2 SER P 299      67.563  -5.711  64.473  1.00  0.00      PROT H
ATOM   4659   OG SER P 299      68.083  -7.161  65.745  1.00  0.00      PROT O
ATOM   4660  HG1 SER P 299      67.629  -7.731  66.370  1.00  0.00      PROT H
ATOM   4661    C SER P 299      65.586  -4.244  65.489  1.00  0.00      PROT C
ATOM   4662    O SER P 299      65.929  -3.090  65.332  1.00  0.00      PROT O
ATOM   4663    N ALA P 300      64.297  -4.721  65.108  1.00  0.00      PROT N
ATOM   4664   HN ALA P 300      64.095  -5.695  65.178  1.00  0.00      PROT H
ATOM   4665   CA ALA P 300      63.318  -3.962  64.339  1.00  0.00      PROT C
ATOM   4666   HA ALA P 300      63.832  -3.184  63.794  1.00  0.00      PROT H
ATOM   4667   CB ALA P 300      62.719  -4.805  63.224  1.00  0.00      PROT C
ATOM   4668  HB1 ALA P 300      62.023  -5.597  63.574  1.00  0.00      PROT H
ATOM   4669  HB2 ALA P 300      62.017  -4.232  62.580  1.00  0.00      PROT H
ATOM   4670  HB3 ALA P 300      63.529  -5.291  62.639  1.00  0.00      PROT H
ATOM   4671    C ALA P 300      62.314  -3.139  65.259  1.00  0.00      PROT C
ATOM   4672    O ALA P 300      61.476  -2.362  64.838  1.00  0.00      PROT O
ATOM   4673    N THR P 301      62.418  -3.124  66.625  1.00  0.00      PROT N
ATOM   4674   HN THR P 301      63.243  -3.429  67.094  1.00  0.00      PROT H
ATOM   4675   CA THR P 301      61.437  -2.480  67.487  1.00  0.00      PROT C
ATOM   4676   HA THR P 301      60.668  -1.992  66.907  1.00  0.00      PROT H
ATOM   4677   CB THR P 301      60.663  -3.507  68.303  1.00  0.00      PROT C
ATOM   4678   HB THR P 301      61.317  -4.046  69.020  1.00  0.00      PROT H
ATOM   4679  OG1 THR P 301      60.110  -4.526  67.423  1.00  0.00      PROT O
ATOM   4680  HG1 THR P 301      60.862  -5.112  67.315  1.00  0.00      PROT H
ATOM   4681  CG2 THR P 301      59.425  -2.809  68.988  1.00  0.00      PROT C
ATOM   4682 HG21 THR P 301      58.792  -3.569  69.493  1.00  0.00      PROT H
ATOM   4683 HG22 THR P 301      59.869  -2.088  69.707  1.00  0.00      PROT H
ATOM   4684 HG23 THR P 301      58.811  -2.260  68.242  1.00  0.00      PROT H
ATOM   4685    C THR P 301      62.023  -1.517  68.499  1.00  0.00      PROT C
ATOM   4686    O THR P 301      62.785  -1.950  69.360  1.00  0.00      PROT O
ATOM   4687    N PRO P 302      61.792  -0.235  68.346  1.00  0.00      PROT N
ATOM   4688   CD PRO P 302      61.182   0.368  67.223  1.00  0.00      PROT C
ATOM   4689  HD1 PRO P 302      60.116   0.132  67.429  1.00  0.00      PROT H
ATOM   4690  HD2 PRO P 302      61.522  -0.226  66.348  1.00  0.00      PROT H
ATOM   4691   CA PRO P 302      62.263   0.824  69.302  1.00  0.00      PROT C
ATOM   4692   HA PRO P 302      63.333   0.731  69.409  1.00  0.00      PROT H
ATOM   4693   CB PRO P 302      61.816   2.164  68.638  1.00  0.00      PROT C
ATOM   4694  HB1 PRO P 302      62.510   3.009  68.835  1.00  0.00      PROT H
ATOM   4695  HB2 PRO P 302      60.863   2.480  69.113  1.00  0.00      PROT H
ATOM   4696   CG PRO P 302      61.527   1.809  67.199  1.00  0.00      PROT C
ATOM   4697  HG1 PRO P 302      62.453   1.838  66.586  1.00  0.00      PROT H
ATOM   4698  HG2 PRO P 302      60.851   2.592  66.796  1.00  0.00      PROT H
ATOM   4699    C PRO P 302      61.810   0.683  70.770  1.00  0.00      PROT C
ATOM   4700    O PRO P 302      60.686   0.270  70.936  1.00  0.00      PROT O
ATOM   4701    N ASN P 303      62.705   1.076  71.713  1.00  0.00      PROT N
ATOM   4702   HN ASN P 303      63.568   1.531  71.508  1.00  0.00      PROT H
ATOM   4703   CA ASN P 303      62.224   1.164  73.090  1.00  0.00      PROT C
ATOM   4704   HA ASN P 303      63.114   1.424  73.645  1.00  0.00      PROT H
ATOM   4705   CB ASN P 303      61.169   2.315  73.066  1.00  0.00      PROT C
ATOM   4706  HB1 ASN P 303      60.213   1.965  72.622  1.00  0.00      PROT H
ATOM   4707  HB2 ASN P 303      61.028   2.614  74.127  1.00  0.00      PROT H
ATOM   4708   CG ASN P 303      61.739   3.618  72.438  1.00  0.00      PROT C
ATOM   4709  OD1 ASN P 303      62.947   3.891  72.490  1.00  0.00      PROT O
ATOM   4710  ND2 ASN P 303      60.813   4.305  71.736  1.00  0.00      PROT N
ATOM   4711 HD21 ASN P 303      59.835   4.171  71.896  1.00  0.00      PROT H
ATOM   4712 HD22 ASN P 303      61.074   5.199  71.374  1.00  0.00      PROT H
ATOM   4713    C ASN P 303      61.691  -0.150  73.603  1.00  0.00      PROT C
ATOM   4714    O ASN P 303      60.741  -0.167  74.461  1.00  0.00      PROT O
ATOM   4715    N PHE P 304      62.312  -1.269  73.118  1.00  0.00      PROT N
ATOM   4716   HN PHE P 304      63.110  -1.262  72.521  1.00  0.00      PROT H
ATOM   4717   CA PHE P 304      61.881  -2.659  73.475  1.00  0.00      PROT C
ATOM   4718   HA PHE P 304      60.862  -2.805  73.149  1.00  0.00      PROT H
ATOM   4719   CB PHE P 304      62.754  -3.728  72.658  1.00  0.00      PROT C
ATOM   4720  HB1 PHE P 304      62.658  -3.499  71.575  1.00  0.00      PROT H
ATOM   4721  HB2 PHE P 304      63.804  -3.576  72.988  1.00  0.00      PROT H
ATOM   4722   CG PHE P 304      62.330  -5.200  72.780  1.00  0.00      PROT C
ATOM   4723  CD1 PHE P 304      61.222  -5.577  72.044  1.00  0.00      PROT C
ATOM   4724  HD1 PHE P 304      60.587  -5.016  71.374  1.00  0.00      PROT H
ATOM   4725  CE1 PHE P 304      60.887  -6.985  72.098  1.00  0.00      PROT C
ATOM   4726  HE1 PHE P 304      60.078  -7.410  71.523  1.00  0.00      PROT H
ATOM   4727   CZ PHE P 304      61.647  -7.943  72.806  1.00  0.00      PROT C
ATOM   4728   HZ PHE P 304      61.392  -8.992  72.838  1.00  0.00      PROT H
ATOM   4729  CD2 PHE P 304      63.065  -6.030  73.571  1.00  0.00      PROT C
ATOM   4730  HD2 PHE P 304      63.981  -5.756  74.074  1.00  0.00      PROT H
ATOM   4731  CE2 PHE P 304      62.785  -7.385  73.636  1.00  0.00      PROT C
ATOM   4732  HE2 PHE P 304      63.263  -8.045  74.345  1.00  0.00      PROT H
ATOM   4733    C PHE P 304      61.736  -2.963  75.008  1.00  0.00      PROT C
ATOM   4734    O PHE P 304      60.946  -3.766  75.450  1.00  0.00      PROT O
ATOM   4735    N THR P 305      62.452  -2.165  75.825  1.00  0.00      PROT N
ATOM   4736   HN THR P 305      62.906  -1.406  75.366  1.00  0.00      PROT H
ATOM   4737   CA THR P 305      62.540  -2.447  77.245  1.00  0.00      PROT C
ATOM   4738   HA THR P 305      62.251  -3.478  77.388  1.00  0.00      PROT H
ATOM   4739   CB THR P 305      63.988  -2.446  77.904  1.00  0.00      PROT C
ATOM   4740   HB THR P 305      63.861  -2.670  78.985  1.00  0.00      PROT H
ATOM   4741  OG1 THR P 305      64.692  -1.179  77.743  1.00  0.00      PROT O
ATOM   4742  HG1 THR P 305      65.368  -1.158  78.424  1.00  0.00      PROT H
ATOM   4743  CG2 THR P 305      64.812  -3.578  77.422  1.00  0.00      PROT C
ATOM   4744 HG21 THR P 305      64.270  -4.507  77.702  1.00  0.00      PROT H
ATOM   4745 HG22 THR P 305      65.034  -3.605  76.333  1.00  0.00      PROT H
ATOM   4746 HG23 THR P 305      65.766  -3.597  77.991  1.00  0.00      PROT H
ATOM   4747    C THR P 305      61.621  -1.533  78.078  1.00  0.00      PROT C
ATOM   4748    O THR P 305      61.505  -1.542  79.300  1.00  0.00      PROT O
ATOM   4749    N GLN P 306      60.905  -0.654  77.419  1.00  0.00      PROT N
ATOM   4750   HN GLN P 306      61.007  -0.491  76.441  1.00  0.00      PROT H
ATOM   4751   CA GLN P 306      59.997   0.239  78.111  1.00  0.00      PROT C
ATOM   4752   HA GLN P 306      60.155   0.252  79.180  1.00  0.00      PROT H
ATOM   4753   CB GLN P 306      60.203   1.643  77.536  1.00  0.00      PROT C
ATOM   4754  HB1 GLN P 306      60.061   1.704  76.436  1.00  0.00      PROT H
ATOM   4755  HB2 GLN P 306      59.483   2.324  78.039  1.00  0.00      PROT H
ATOM   4756   CG GLN P 306      61.540   2.320  77.712  1.00  0.00      PROT C
ATOM   4757  HG1 GLN P 306      62.066   1.974  76.797  1.00  0.00      PROT H
ATOM   4758  HG2 GLN P 306      61.383   3.418  77.644  1.00  0.00      PROT H
ATOM   4759   CD GLN P 306      62.387   1.891  78.931  1.00  0.00      PROT C
ATOM   4760  OE1 GLN P 306      61.859   1.410  79.913  1.00  0.00      PROT O
ATOM   4761  NE2 GLN P 306      63.678   2.172  78.889  1.00  0.00      PROT N
ATOM   4762 HE21 GLN P 306      64.318   1.783  79.552  1.00  0.00      PROT H
ATOM   4763 HE22 GLN P 306      64.145   2.675  78.162  1.00  0.00      PROT H
ATOM   4764    C GLN P 306      58.610  -0.249  77.939  1.00  0.00      PROT C
ATOM   4765    O GLN P 306      58.137  -0.233  76.805  1.00  0.00      PROT O
ATOM   4766    N MET P 307      57.864  -0.621  78.984  1.00  0.00      PROT N
ATOM   4767   HN MET P 307      58.174  -0.459  79.917  1.00  0.00      PROT H
ATOM   4768   CA MET P 307      56.617  -1.328  78.853  1.00  0.00      PROT C
ATOM   4769   HA MET P 307      56.831  -2.224  78.289  1.00  0.00      PROT H
ATOM   4770   CB MET P 307      56.161  -1.698  80.265  1.00  0.00      PROT C
ATOM   4771  HB1 MET P 307      56.900  -2.353  80.773  1.00  0.00      PROT H
ATOM   4772  HB2 MET P 307      56.105  -0.682  80.711  1.00  0.00      PROT H
ATOM   4773   CG MET P 307      54.797  -2.315  80.391  1.00  0.00      PROT C
ATOM   4774  HG1 MET P 307      54.768  -3.090  79.597  1.00  0.00      PROT H
ATOM   4775  HG2 MET P 307      54.771  -2.791  81.395  1.00  0.00      PROT H
ATOM   4776   SD MET P 307      53.439  -1.144  80.310  1.00  0.00      PROT S
ATOM   4777   CE MET P 307      52.148  -2.326  80.040  1.00  0.00      PROT C
ATOM   4778  HE1 MET P 307      51.121  -1.952  79.839  1.00  0.00      PROT H
ATOM   4779  HE2 MET P 307      52.383  -2.869  79.100  1.00  0.00      PROT H
ATOM   4780  HE3 MET P 307      52.085  -3.126  80.809  1.00  0.00      PROT H
ATOM   4781    C MET P 307      55.532  -0.700  78.044  1.00  0.00      PROT C
ATOM   4782    O MET P 307      54.704  -1.303  77.369  1.00  0.00      PROT O
ATOM   4783    N ALA P 308      55.481   0.686  78.170  1.00  0.00      PROT N
ATOM   4784   HN ALA P 308      56.253   1.067  78.674  1.00  0.00      PROT H
ATOM   4785   CA ALA P 308      54.621   1.589  77.497  1.00  0.00      PROT C
ATOM   4786   HA ALA P 308      53.739   1.015  77.259  1.00  0.00      PROT H
ATOM   4787   CB ALA P 308      54.046   2.661  78.423  1.00  0.00      PROT C
ATOM   4788  HB1 ALA P 308      54.905   3.110  78.966  1.00  0.00      PROT H
ATOM   4789  HB2 ALA P 308      53.643   3.488  77.799  1.00  0.00      PROT H
ATOM   4790  HB3 ALA P 308      53.397   2.069  79.103  1.00  0.00      PROT H
ATOM   4791    C ALA P 308      55.330   2.236  76.250  1.00  0.00      PROT C
ATOM   4792    O ALA P 308      54.621   2.519  75.263  1.00  0.00      PROT O
ATOM   4793    N GLY P 309      56.688   2.388  76.238  1.00  0.00      PROT N
ATOM   4794   HN GLY P 309      57.345   2.259  76.978  1.00  0.00      PROT H
ATOM   4795   CA GLY P 309      57.268   2.996  75.049  1.00  0.00      PROT C
ATOM   4796  HA1 GLY P 309      58.270   3.151  75.422  1.00  0.00      PROT H
ATOM   4797  HA2 GLY P 309      56.621   3.789  74.706  1.00  0.00      PROT H
ATOM   4798    C GLY P 309      57.391   2.071  73.809  1.00  0.00      PROT C
ATOM   4799    O GLY P 309      57.380   2.545  72.712  1.00  0.00      PROT O
ATOM   4800    N ASN P 310      57.384   0.722  74.065  1.00  0.00      PROT N
ATOM   4801   HN ASN P 310      57.378   0.430  75.018  1.00  0.00      PROT H
ATOM   4802   CA ASN P 310      57.542  -0.347  73.178  1.00  0.00      PROT C
ATOM   4803   HA ASN P 310      58.433  -0.154  72.599  1.00  0.00      PROT H
ATOM   4804   CB ASN P 310      57.810  -1.559  74.172  1.00  0.00      PROT C
ATOM   4805  HB1 ASN P 310      58.830  -1.461  74.603  1.00  0.00      PROT H
ATOM   4806  HB2 ASN P 310      57.060  -1.615  74.989  1.00  0.00      PROT H
ATOM   4807   CG ASN P 310      57.906  -2.917  73.415  1.00  0.00      PROT C
ATOM   4808  OD1 ASN P 310      57.371  -3.127  72.368  1.00  0.00      PROT O
ATOM   4809  ND2 ASN P 310      58.521  -3.906  74.049  1.00  0.00      PROT N
ATOM   4810 HD21 ASN P 310      58.576  -4.689  73.430  1.00  0.00      PROT H
ATOM   4811 HD22 ASN P 310      59.165  -3.769  74.802  1.00  0.00      PROT H
ATOM   4812    C ASN P 310      56.279  -0.451  72.353  1.00  0.00      PROT C
ATOM   4813    O ASN P 310      55.154  -0.578  72.836  1.00  0.00      PROT O
ATOM   4814    N PRO P 311      56.433  -0.419  70.977  1.00  0.00      PROT N
ATOM   4815   CD PRO P 311      57.559   0.113  70.282  1.00  0.00      PROT C
ATOM   4816  HD1 PRO P 311      58.212  -0.740  69.998  1.00  0.00      PROT H
ATOM   4817  HD2 PRO P 311      58.185   0.903  70.749  1.00  0.00      PROT H
ATOM   4818   CA PRO P 311      55.244  -0.488  70.046  1.00  0.00      PROT C
ATOM   4819   HA PRO P 311      54.537   0.226  70.443  1.00  0.00      PROT H
ATOM   4820   CB PRO P 311      55.811  -0.119  68.694  1.00  0.00      PROT C
ATOM   4821  HB1 PRO P 311      54.931   0.254  68.128  1.00  0.00      PROT H
ATOM   4822  HB2 PRO P 311      56.124  -0.898  67.966  1.00  0.00      PROT H
ATOM   4823   CG PRO P 311      56.981   0.795  69.011  1.00  0.00      PROT C
ATOM   4824  HG1 PRO P 311      56.766   1.816  69.392  1.00  0.00      PROT H
ATOM   4825  HG2 PRO P 311      57.716   0.950  68.192  1.00  0.00      PROT H
ATOM   4826    C PRO P 311      54.551  -1.827  70.042  1.00  0.00      PROT C
ATOM   4827    O PRO P 311      53.332  -1.825  70.074  1.00  0.00      PROT O
ATOM   4828    N ILE P 312      55.287  -2.939  69.983  1.00  0.00      PROT N
ATOM   4829   HN ILE P 312      56.197  -2.833  70.376  1.00  0.00      PROT H
ATOM   4830   CA ILE P 312      54.612  -4.238  69.897  1.00  0.00      PROT C
ATOM   4831   HA ILE P 312      53.848  -4.086  69.149  1.00  0.00      PROT H
ATOM   4832   CB ILE P 312      55.584  -5.293  69.325  1.00  0.00      PROT C
ATOM   4833   HB ILE P 312      55.054  -6.269  69.333  1.00  0.00      PROT H
ATOM   4834  CG2 ILE P 312      55.985  -5.023  67.854  1.00  0.00      PROT C
ATOM   4835 HG21 ILE P 312      56.610  -5.889  67.546  1.00  0.00      PROT H
ATOM   4836 HG22 ILE P 312      54.990  -5.132  67.373  1.00  0.00      PROT H
ATOM   4837 HG23 ILE P 312      56.455  -4.058  67.568  1.00  0.00      PROT H
ATOM   4838  CG1 ILE P 312      56.780  -5.535  70.237  1.00  0.00      PROT C
ATOM   4839 HG11 ILE P 312      57.552  -5.094  69.571  1.00  0.00      PROT H
ATOM   4840 HG12 ILE P 312      56.665  -4.924  71.158  1.00  0.00      PROT H
ATOM   4841   CD ILE P 312      57.221  -6.937  70.521  1.00  0.00      PROT C
ATOM   4842  HD1 ILE P 312      58.036  -6.964  71.276  1.00  0.00      PROT H
ATOM   4843  HD2 ILE P 312      56.387  -7.594  70.849  1.00  0.00      PROT H
ATOM   4844  HD3 ILE P 312      57.589  -7.292  69.534  1.00  0.00      PROT H
ATOM   4845    C ILE P 312      53.984  -4.814  71.182  1.00  0.00      PROT C
ATOM   4846    O ILE P 312      53.110  -5.642  71.135  1.00  0.00      PROT O
ATOM   4847    N CYS P 313      54.443  -4.355  72.389  1.00  0.00      PROT N
ATOM   4848   HN CYS P 313      55.044  -3.559  72.406  1.00  0.00      PROT H
ATOM   4849   CA CYS P 313      53.883  -4.678  73.663  1.00  0.00      PROT C
ATOM   4850   HA CYS P 313      53.958  -5.753  73.744  1.00  0.00      PROT H
ATOM   4851   CB CYS P 313      54.738  -4.068  74.818  1.00  0.00      PROT C
ATOM   4852  HB1 CYS P 313      55.725  -4.554  74.662  1.00  0.00      PROT H
ATOM   4853  HB2 CYS P 313      54.964  -3.007  74.578  1.00  0.00      PROT H
ATOM   4854   SG CYS P 313      54.366  -4.296  76.560  1.00  0.00      PROT S
ATOM   4855  HG1 CYS P 313      53.900  -3.056  76.590  1.00  0.00      PROT H
ATOM   4856    C CYS P 313      52.425  -4.424  73.861  1.00  0.00      PROT C
ATOM   4857    O CYS P 313      51.977  -3.308  73.698  1.00  0.00      PROT O
ATOM   4858    N LEU P 314      51.608  -5.305  74.535  1.00  0.00      PROT N
ATOM   4859   HN LEU P 314      51.876  -6.253  74.687  1.00  0.00      PROT H
ATOM   4860   CA LEU P 314      50.243  -4.968  75.002  1.00  0.00      PROT C
ATOM   4861   HA LEU P 314      49.817  -4.320  74.251  1.00  0.00      PROT H
ATOM   4862   CB LEU P 314      49.375  -6.178  75.322  1.00  0.00      PROT C
ATOM   4863  HB1 LEU P 314      50.012  -6.825  75.962  1.00  0.00      PROT H
ATOM   4864  HB2 LEU P 314      48.511  -5.911  75.966  1.00  0.00      PROT H
ATOM   4865   CG LEU P 314      48.979  -6.962  74.094  1.00  0.00      PROT C
ATOM   4866   HG LEU P 314      49.905  -7.211  73.533  1.00  0.00      PROT H
ATOM   4867  CD1 LEU P 314      48.275  -8.277  74.645  1.00  0.00      PROT C
ATOM   4868 HD11 LEU P 314      47.231  -7.979  74.879  1.00  0.00      PROT H
ATOM   4869 HD12 LEU P 314      48.197  -9.112  73.916  1.00  0.00      PROT H
ATOM   4870 HD13 LEU P 314      48.834  -8.523  75.573  1.00  0.00      PROT H
ATOM   4871  CD2 LEU P 314      48.135  -6.169  73.090  1.00  0.00      PROT C
ATOM   4872 HD21 LEU P 314      47.238  -5.772  73.613  1.00  0.00      PROT H
ATOM   4873 HD22 LEU P 314      48.635  -5.278  72.653  1.00  0.00      PROT H
ATOM   4874 HD23 LEU P 314      47.784  -6.899  72.329  1.00  0.00      PROT H
ATOM   4875    C LEU P 314      50.366  -4.146  76.283  1.00  0.00      PROT C
ATOM   4876    O LEU P 314      51.256  -4.375  77.064  1.00  0.00      PROT O
ATOM   4877    N GLN P 315      49.379  -3.270  76.474  1.00  0.00      PROT N
ATOM   4878   HN GLN P 315      48.712  -3.057  75.763  1.00  0.00      PROT H
ATOM   4879   CA GLN P 315      49.181  -2.593  77.637  1.00  0.00      PROT C
ATOM   4880   HA GLN P 315      50.121  -2.488  78.157  1.00  0.00      PROT H
ATOM   4881   CB GLN P 315      48.695  -1.128  77.363  1.00  0.00      PROT C
ATOM   4882  HB1 GLN P 315      47.648  -1.116  76.992  1.00  0.00      PROT H
ATOM   4883  HB2 GLN P 315      48.712  -0.628  78.355  1.00  0.00      PROT H
ATOM   4884   CG GLN P 315      49.610  -0.453  76.369  1.00  0.00      PROT C
ATOM   4885  HG1 GLN P 315      49.457  -0.864  75.348  1.00  0.00      PROT H
ATOM   4886  HG2 GLN P 315      49.238   0.590  76.289  1.00  0.00      PROT H
ATOM   4887   CD GLN P 315      51.063  -0.334  76.812  1.00  0.00      PROT C
ATOM   4888  OE1 GLN P 315      51.380   0.487  77.663  1.00  0.00      PROT O
ATOM   4889  NE2 GLN P 315      51.973  -1.183  76.357  1.00  0.00      PROT N
ATOM   4890 HE21 GLN P 315      52.849  -1.258  76.832  1.00  0.00      PROT H
ATOM   4891 HE22 GLN P 315      51.725  -1.693  75.533  1.00  0.00      PROT H
ATOM   4892    C GLN P 315      48.347  -3.411  78.582  1.00  0.00      PROT C
ATOM   4893    O GLN P 315      47.234  -3.696  78.182  1.00  0.00      PROT O
ATOM   4894    N ILE P 316      48.840  -3.750  79.738  1.00  0.00      PROT N
ATOM   4895   HN ILE P 316      49.764  -3.553  80.057  1.00  0.00      PROT H
ATOM   4896   CA ILE P 316      48.251  -4.551  80.798  1.00  0.00      PROT C
ATOM   4897   HA ILE P 316      47.176  -4.568  80.694  1.00  0.00      PROT H
ATOM   4898   CB ILE P 316      48.789  -5.965  80.782  1.00  0.00      PROT C
ATOM   4899   HB ILE P 316      49.854  -5.901  81.089  1.00  0.00      PROT H
ATOM   4900  CG2 ILE P 316      47.986  -6.810  81.803  1.00  0.00      PROT C
ATOM   4901 HG21 ILE P 316      47.003  -7.094  81.371  1.00  0.00      PROT H
ATOM   4902 HG22 ILE P 316      48.591  -7.731  81.943  1.00  0.00      PROT H
ATOM   4903 HG23 ILE P 316      47.813  -6.451  82.840  1.00  0.00      PROT H
ATOM   4904  CG1 ILE P 316      48.732  -6.773  79.390  1.00  0.00      PROT C
ATOM   4905 HG11 ILE P 316      47.692  -6.666  79.016  1.00  0.00      PROT H
ATOM   4906 HG12 ILE P 316      49.400  -6.305  78.635  1.00  0.00      PROT H
ATOM   4907   CD ILE P 316      49.220  -8.220  79.407  1.00  0.00      PROT C
ATOM   4908  HD1 ILE P 316      48.799  -8.735  80.296  1.00  0.00      PROT H
ATOM   4909  HD2 ILE P 316      49.028  -8.826  78.496  1.00  0.00      PROT H
ATOM   4910  HD3 ILE P 316      50.310  -8.226  79.621  1.00  0.00      PROT H
ATOM   4911    C ILE P 316      48.576  -3.775  82.103  1.00  0.00      PROT C
ATOM   4912    O ILE P 316      49.682  -3.309  82.280  1.00  0.00      PROT O
ATOM   4913    N CYS P 317      47.582  -3.505  82.968  1.00  0.00      PROT N
ATOM   4914   HN CYS P 317      46.712  -3.961  82.798  1.00  0.00      PROT H
ATOM   4915   CA CYS P 317      47.718  -2.584  84.131  1.00  0.00      PROT C
ATOM   4916   HA CYS P 317      48.287  -1.728  83.799  1.00  0.00      PROT H
ATOM   4917   CB CYS P 317      46.303  -1.948  84.492  1.00  0.00      PROT C
ATOM   4918  HB1 CYS P 317      45.538  -2.713  84.746  1.00  0.00      PROT H
ATOM   4919  HB2 CYS P 317      46.576  -1.353  85.390  1.00  0.00      PROT H
ATOM   4920   SG CYS P 317      45.474  -0.954  83.118  1.00  0.00      PROT S
ATOM   4921  HG1 CYS P 317      45.823  -1.920  82.281  1.00  0.00      PROT H
ATOM   4922    C CYS P 317      48.260  -3.195  85.339  1.00  0.00      PROT C
ATOM   4923    O CYS P 317      47.540  -3.440  86.281  1.00  0.00      PROT O
ATOM   4924    N TRPPP 318      49.522  -3.476  85.294  1.00  0.00      PROT N
ATOM   4925   HN TRPPP 318      50.033  -3.349  84.447  1.00  0.00      PROT H
ATOM   4926   CA TRPPP 318      50.346  -3.918  86.356  1.00  0.00      PROT C
ATOM   4927   HA TRPPP 318      50.024  -4.908  86.645  1.00  0.00      PROT H
ATOM   4928   CB TRPPP 318      51.809  -4.128  85.873  1.00  0.00      PROT C
ATOM   4929  HB1 TRPPP 318      52.237  -3.144  85.586  1.00  0.00      PROT H
ATOM   4930  HB2 TRPPP 318      52.417  -4.507  86.722  1.00  0.00      PROT H
ATOM   4931   CG TRPPP 318      52.026  -5.034  84.679  1.00  0.00      PROT C
ATOM   4932  CD1 TRPPP 318      52.178  -4.672  83.350  1.00  0.00      PROT C
ATOM   4933  HD1 TRPPP 318      52.355  -3.640  83.088  1.00  0.00      PROT H
ATOM   4934  NE1 TRPPP 318      52.064  -5.780  82.546  1.00  0.00      PROT N
ATOM   4935  HE1 TRPPP 318      51.955  -5.729  81.577  1.00  0.00      PROT H
ATOM   4936  CE2 TRPPP 318      51.878  -6.812  83.267  1.00  0.00      PROT C
ATOM   4937  CD2 TRPPP 318      51.844  -6.488  84.638  1.00  0.00      PROT C
ATOM   4938  CE3 TRPPP 318      51.601  -7.473  85.578  1.00  0.00      PROT C
ATOM   4939  HE3 TRPPP 318      51.454  -7.131  86.592  1.00  0.00      PROT H
ATOM   4940  CZ3 TRPPP 318      51.219  -8.690  85.196  1.00  0.00      PROT C
ATOM   4941  HZ3 TRPPP 318      50.989  -9.438  85.941  1.00  0.00      PROT H
ATOM   4942  CZ2 TRPPP 318      51.639  -8.147  82.889  1.00  0.00      PROT C
ATOM   4943  HZ2 TRPPP 318      51.492  -8.357  81.840  1.00  0.00      PROT H
ATOM   4944  CH2 TRPPP 318      51.294  -9.042  83.831  1.00  0.00      PROT C
ATOM   4945  HH2 TRPPP 318      50.831  -9.993  83.615  1.00  0.00      PROT H
ATOM   4946    C TRPPP 318      50.337  -3.099  87.626  1.00  0.00      PROT C
ATOM   4947    O TRPPP 318      49.879  -1.981  87.655  1.00  0.00      PROT O
ATOM   4948    N TYR P 319      50.679  -3.712  88.761  1.00  0.00      PROT N
ATOM   4949   HN TYR P 319      50.986  -4.658  88.689  1.00  0.00      PROT H
ATOM   4950   CA TYR P 319      51.200  -2.907  89.896  1.00  0.00      PROT C
ATOM   4951   HA TYR P 319      50.984  -1.849  89.923  1.00  0.00      PROT H
ATOM   4952   CB TYR P 319      51.001  -3.571  91.270  1.00  0.00      PROT C
ATOM   4953  HB1 TYR P 319      51.703  -4.407  91.475  1.00  0.00      PROT H
ATOM   4954  HB2 TYR P 319      51.138  -2.744  91.998  1.00  0.00      PROT H
ATOM   4955   CG TYR P 319      49.616  -4.132  91.386  1.00  0.00      PROT C
ATOM   4956  CD1 TYR P 319      48.511  -3.324  91.035  1.00  0.00      PROT C
ATOM   4957  HD1 TYR P 319      48.798  -2.372  90.613  1.00  0.00      PROT H
ATOM   4958  CE1 TYR P 319      47.198  -3.606  91.473  1.00  0.00      PROT C
ATOM   4959  HE1 TYR P 319      46.306  -3.057  91.213  1.00  0.00      PROT H
ATOM   4960   CZ TYR P 319      46.963  -4.738  92.260  1.00  0.00      PROT C
ATOM   4961   OH TYR P 319      45.689  -4.913  92.853  1.00  0.00      PROT O
ATOM   4962   HH TYR P 319      45.723  -5.758  93.306  1.00  0.00      PROT H
ATOM   4963  CD2 TYR P 319      49.311  -5.305  92.138  1.00  0.00      PROT C
ATOM   4964  HD2 TYR P 319      50.070  -5.877  92.651  1.00  0.00      PROT H
ATOM   4965  CE2 TYR P 319      47.975  -5.570  92.573  1.00  0.00      PROT C
ATOM   4966  HE2 TYR P 319      47.955  -6.392  93.273  1.00  0.00      PROT H
ATOM   4967    C TYR P 319      52.712  -2.857  89.641  1.00  0.00      PROT C
ATOM   4968    O TYR P 319      53.299  -3.686  88.941  1.00  0.00      PROT O
ATOM   4969    N LYS P 320      53.327  -1.879  90.346  1.00  0.00      PROT N
ATOM   4970   HN LYS P 320      52.719  -1.249  90.822  1.00  0.00      PROT H
ATOM   4971   CA LYS P 320      54.763  -1.793  90.553  1.00  0.00      PROT C
ATOM   4972   HA LYS P 320      55.132  -2.808  90.555  1.00  0.00      PROT H
ATOM   4973   CB LYS P 320      55.416  -0.938  89.381  1.00  0.00      PROT C
ATOM   4974  HB1 LYS P 320      56.490  -0.701  89.538  1.00  0.00      PROT H
ATOM   4975  HB2 LYS P 320      55.453  -1.605  88.493  1.00  0.00      PROT H
ATOM   4976   CG LYS P 320      54.661   0.274  88.877  1.00  0.00      PROT C
ATOM   4977  HG1 LYS P 320      54.982   0.707  87.905  1.00  0.00      PROT H
ATOM   4978  HG2 LYS P 320      53.601   0.035  88.647  1.00  0.00      PROT H
ATOM   4979   CD LYS P 320      54.747   1.593  89.767  1.00  0.00      PROT C
ATOM   4980  HD1 LYS P 320      54.034   2.255  89.231  1.00  0.00      PROT H
ATOM   4981  HD2 LYS P 320      54.217   1.461  90.734  1.00  0.00      PROT H
ATOM   4982   CE LYS P 320      56.148   2.138  89.922  1.00  0.00      PROT C
ATOM   4983  HE1 LYS P 320      56.788   1.535  90.601  1.00  0.00      PROT H
ATOM   4984  HE2 LYS P 320      56.575   2.138  88.896  1.00  0.00      PROT H
ATOM   4985   NZ LYS P 320      56.064   3.503  90.249  1.00  0.00      PROT N
ATOM   4986  HZ1 LYS P 320      55.454   3.883  91.001  1.00  0.00      PROT H
ATOM   4987  HZ2 LYS P 320      57.011   3.885  90.445  1.00  0.00      PROT H
ATOM   4988  HZ3 LYS P 320      55.673   4.002  89.425  1.00  0.00      PROT H
ATOM   4989    C LYS P 320      54.988  -1.318  91.939  1.00  0.00      PROT C
ATOM   4990    O LYS P 320      55.721  -0.346  92.217  1.00  0.00      PROT O
ATOM   4991    N ASP P 321      54.233  -1.918  92.914  1.00  0.00      PROT N
ATOM   4992   HN ASP P 321      53.583  -2.613  92.617  1.00  0.00      PROT H
ATOM   4993   CA ASP P 321      54.269  -1.659  94.369  1.00  0.00      PROT C
ATOM   4994   HA ASP P 321      54.124  -0.610  94.581  1.00  0.00      PROT H
ATOM   4995   CB ASP P 321      53.157  -2.484  95.003  1.00  0.00      PROT C
ATOM   4996  HB1 ASP P 321      52.176  -2.255  94.534  1.00  0.00      PROT H
ATOM   4997  HB2 ASP P 321      53.293  -3.571  94.820  1.00  0.00      PROT H
ATOM   4998   CG ASP P 321      53.141  -2.459  96.517  1.00  0.00      PROT C
ATOM   4999  OD1 ASP P 321      52.867  -1.361  96.968  1.00  0.00      PROT O
ATOM   5000  OD2 ASP P 321      53.353  -3.509  97.157  1.00  0.00      PROT O
ATOM   5001    C ASP P 321      55.606  -2.032  94.920  1.00  0.00      PROT C
ATOM   5002    O ASP P 321      56.069  -3.181  94.768  1.00  0.00      PROT O
ATOM   5003    N ALA P 322      56.295  -1.094  95.551  1.00  0.00      PROT N
ATOM   5004   HN ALA P 322      56.022  -0.137  95.495  1.00  0.00      PROT H
ATOM   5005   CA ALA P 322      57.644  -1.292  96.061  1.00  0.00      PROT C
ATOM   5006   HA ALA P 322      58.256  -1.492  95.193  1.00  0.00      PROT H
ATOM   5007   CB ALA P 322      58.234   0.124  96.411  1.00  0.00      PROT C
ATOM   5008  HB1 ALA P 322      57.768   0.863  95.725  1.00  0.00      PROT H
ATOM   5009  HB2 ALA P 322      57.951   0.374  97.456  1.00  0.00      PROT H
ATOM   5010  HB3 ALA P 322      59.345   0.133  96.396  1.00  0.00      PROT H
ATOM   5011    C ALA P 322      57.811  -2.429  97.079  1.00  0.00      PROT C
ATOM   5012    O ALA P 322      58.941  -2.937  97.100  1.00  0.00      PROT O
ATOM   5013    N GLU P 323      56.804  -2.706  97.950  1.00  0.00      PROT N
ATOM   5014   HN GLU P 323      56.033  -2.080  97.871  1.00  0.00      PROT H
ATOM   5015   CA GLU P 323      56.955  -3.626  99.073  1.00  0.00      PROT C
ATOM   5016   HA GLU P 323      57.947  -3.472  99.472  1.00  0.00      PROT H
ATOM   5017   CB GLU P 323      56.158  -3.235 100.288  1.00  0.00      PROT C
ATOM   5018  HB1 GLU P 323      55.214  -3.008  99.748  1.00  0.00      PROT H
ATOM   5019  HB2 GLU P 323      55.960  -3.982 101.087  1.00  0.00      PROT H
ATOM   5020   CG GLU P 323      56.586  -1.892 100.961  1.00  0.00      PROT C
ATOM   5021  HG1 GLU P 323      57.101  -1.255 100.210  1.00  0.00      PROT H
ATOM   5022  HG2 GLU P 323      55.668  -1.328 101.233  1.00  0.00      PROT H
ATOM   5023   CD GLU P 323      57.389  -1.971 102.243  1.00  0.00      PROT C
ATOM   5024  OE1 GLU P 323      58.578  -1.544 102.283  1.00  0.00      PROT O
ATOM   5025  OE2 GLU P 323      56.938  -2.565 103.246  1.00  0.00      PROT O
ATOM   5026    C GLU P 323      56.768  -5.074  98.597  1.00  0.00      PROT C
ATOM   5027    O GLU P 323      57.471  -5.963  99.111  1.00  0.00      PROT O
ATOM   5028    N ARG P 324      55.802  -5.363  97.661  1.00  0.00      PROT N
ATOM   5029   HN ARG P 324      55.268  -4.592  97.322  1.00  0.00      PROT H
ATOM   5030   CA ARG P 324      55.719  -6.643  97.002  1.00  0.00      PROT C
ATOM   5031   HA ARG P 324      55.704  -7.285  97.870  1.00  0.00      PROT H
ATOM   5032   CB ARG P 324      54.485  -6.841  96.119  1.00  0.00      PROT C
ATOM   5033  HB1 ARG P 324      54.213  -5.894  95.606  1.00  0.00      PROT H
ATOM   5034  HB2 ARG P 324      54.673  -7.636  95.366  1.00  0.00      PROT H
ATOM   5035   CG ARG P 324      53.254  -7.290  96.976  1.00  0.00      PROT C
ATOM   5036  HG1 ARG P 324      53.418  -8.356  97.244  1.00  0.00      PROT H
ATOM   5037  HG2 ARG P 324      53.477  -6.768  97.931  1.00  0.00      PROT H
ATOM   5038   CD ARG P 324      51.907  -7.083  96.303  1.00  0.00      PROT C
ATOM   5039  HD1 ARG P 324      51.996  -7.376  95.235  1.00  0.00      PROT H
ATOM   5040  HD2 ARG P 324      51.126  -7.565  96.929  1.00  0.00      PROT H
ATOM   5041   NE ARG P 324      51.573  -5.594  96.328  1.00  0.00      PROT N
ATOM   5042   HE ARG P 324      52.274  -4.991  96.709  1.00  0.00      PROT H
ATOM   5043   CZ ARG P 324      50.451  -5.082  96.016  1.00  0.00      PROT C
ATOM   5044  NH1 ARG P 324      49.376  -5.722  95.670  1.00  0.00      PROT N
ATOM   5045 HH11 ARG P 324      49.365  -6.722  95.666  1.00  0.00      PROT H
ATOM   5046 HH12 ARG P 324      48.551  -5.204  95.445  1.00  0.00      PROT H
ATOM   5047  NH2 ARG P 324      50.261  -3.739  95.987  1.00  0.00      PROT N
ATOM   5048 HH21 ARG P 324      49.413  -3.439  95.551  1.00  0.00      PROT H
ATOM   5049 HH22 ARG P 324      50.919  -3.156  96.464  1.00  0.00      PROT H
ATOM   5050    C ARG P 324      56.952  -7.002  96.109  1.00  0.00      PROT C
ATOM   5051    O ARG P 324      57.352  -8.196  95.979  1.00  0.00      PROT O
ATOM   5052    N LEU P 325      57.599  -5.992  95.404  1.00  0.00      PROT N
ATOM   5053   HN LEU P 325      57.154  -5.108  95.526  1.00  0.00      PROT H
ATOM   5054   CA LEU P 325      58.839  -6.088  94.768  1.00  0.00      PROT C
ATOM   5055   HA LEU P 325      58.877  -6.926  94.087  1.00  0.00      PROT H
ATOM   5056   CB LEU P 325      59.083  -4.825  93.877  1.00  0.00      PROT C
ATOM   5057  HB1 LEU P 325      58.131  -4.819  93.303  1.00  0.00      PROT H
ATOM   5058  HB2 LEU P 325      58.984  -3.835  94.372  1.00  0.00      PROT H
ATOM   5059   CG LEU P 325      60.324  -4.826  92.860  1.00  0.00      PROT C
ATOM   5060   HG LEU P 325      61.206  -5.070  93.490  1.00  0.00      PROT H
ATOM   5061  CD1 LEU P 325      60.119  -5.816  91.727  1.00  0.00      PROT C
ATOM   5062 HD11 LEU P 325      61.041  -5.909  91.114  1.00  0.00      PROT H
[truncated: 7,541,029 more chars]
