# Supplementary material for: Protein and Solvent Reorganization Drives Radical Pair Stability in Avian Cryptochrome 4a
Source: J Am Chem Soc. 2025 Nov 14;147(47):43934–45. doi: 10.1021/jacs.5c15726 (PMC12673606; doi:10.1021/jacs.5c15726)
Supplement: Supplementary file 2 [file ja5c15726_si_002.zip › Cry4a_data/MD_simulations/rpc/final_coordinate.pdb]

CRYST1   92.078  104.857  100.307  90.00  90.00  90.00 P 1           1
ATOM      1  N   LEU X   1      81.995 -12.768  68.340  0.00  0.00           N
ATOM      2  HT1 LEU X   1      82.852 -13.049  67.820  0.00  0.00           H
ATOM      3  HT2 LEU X   1      82.154 -11.763  68.557  0.00  0.00           H
ATOM      4  HT3 LEU X   1      81.164 -12.875  67.725  0.00  0.00           H
ATOM      5  CA  LEU X   1      81.854 -13.561  69.610  0.00  0.00           C
ATOM      6  HA  LEU X   1      82.483 -13.087  70.349  0.00  0.00           H
ATOM      7  CB  LEU X   1      80.394 -13.398  70.007  0.00  0.00           C
ATOM      8  HB1 LEU X   1      79.743 -14.032  69.369  0.00  0.00           H
ATOM      9  HB2 LEU X   1      80.299 -13.713  71.069  0.00  0.00           H
ATOM     10  CG  LEU X   1      79.758 -11.918  70.003  0.00  0.00           C
ATOM     11  HG  LEU X   1      80.542 -11.177  70.268  0.00  0.00           H
ATOM     12  CD1 LEU X   1      79.098 -11.519  68.672  0.00  0.00           C
ATOM     13 HD11 LEU X   1      78.280 -12.223  68.408  0.00  0.00           H
ATOM     14 HD12 LEU X   1      78.614 -10.519  68.706  0.00  0.00           H
ATOM     15 HD13 LEU X   1      79.885 -11.439  67.892  0.00  0.00           H
ATOM     16  CD2 LEU X   1      78.700 -11.812  71.144  0.00  0.00           C
ATOM     17 HD21 LEU X   1      78.133 -10.872  70.970  0.00  0.00           H
ATOM     18 HD22 LEU X   1      78.047 -12.710  71.123  0.00  0.00           H
ATOM     19 HD23 LEU X   1      79.194 -11.851  72.139  0.00  0.00           H
ATOM     20  C   LEU X   1      82.299 -15.012  69.586  0.00  0.00           C
ATOM     21  O   LEU X   1      82.532 -15.533  68.444  0.00  0.00           O
ATOM     22  N   PHE X   2      82.497 -15.670  70.729  0.00  0.00           N
ATOM     23  HN  PHE X   2      82.293 -15.281  71.624  0.00  0.00           H
ATOM     24  CA  PHE X   2      83.152 -16.961  70.887  0.00  0.00           C
ATOM     25  HA  PHE X   2      83.605 -17.182  69.932  0.00  0.00           H
ATOM     26  CB  PHE X   2      84.252 -16.966  72.031  0.00  0.00           C
ATOM     27  HB1 PHE X   2      83.736 -16.485  72.889  0.00  0.00           H
ATOM     28  HB2 PHE X   2      84.370 -18.006  72.404  0.00  0.00           H
ATOM     29  CG  PHE X   2      85.689 -16.375  71.784  0.00  0.00           C
ATOM     30  CD1 PHE X   2      86.808 -17.243  71.966  0.00  0.00           C
ATOM     31  HD1 PHE X   2      86.653 -18.269  72.267  0.00  0.00           H
ATOM     32  CE1 PHE X   2      88.064 -16.866  71.575  0.00  0.00           C
ATOM     33  HE1 PHE X   2      88.903 -17.524  71.744  0.00  0.00           H
ATOM     34  CZ  PHE X   2      88.306 -15.618  71.062  0.00  0.00           C
ATOM     35  HZ  PHE X   2      89.312 -15.433  70.716  0.00  0.00           H
ATOM     36  CD2 PHE X   2      85.891 -15.078  71.341  0.00  0.00           C
ATOM     37  HD2 PHE X   2      85.080 -14.368  71.272  0.00  0.00           H
ATOM     38  CE2 PHE X   2      87.254 -14.656  71.050  0.00  0.00           C
ATOM     39  HE2 PHE X   2      87.471 -13.654  70.711  0.00  0.00           H
ATOM     40  C   PHE X   2      82.088 -18.055  71.118  0.00  0.00           C
ATOM     41  O   PHE X   2      81.351 -18.109  72.121  0.00  0.00           O
ATOM     42  N   ARG X   3      82.014 -19.116  70.297  0.00  0.00           N
ATOM     43  HN  ARG X   3      82.553 -18.988  69.469  0.00  0.00           H
ATOM     44  CA  ARG X   3      81.046 -20.254  70.353  0.00  0.00           C
ATOM     45  HA  ARG X   3      80.352 -20.133  71.172  0.00  0.00           H
ATOM     46  CB  ARG X   3      80.108 -20.380  69.135  0.00  0.00           C
ATOM     47  HB1 ARG X   3      80.715 -20.292  68.209  0.00  0.00           H
ATOM     48  HB2 ARG X   3      79.535 -21.332  69.120  0.00  0.00           H
ATOM     49  CG  ARG X   3      79.014 -19.310  69.016  0.00  0.00           C
ATOM     50  HG1 ARG X   3      78.675 -19.122  70.057  0.00  0.00           H
ATOM     51  HG2 ARG X   3      79.366 -18.292  68.743  0.00  0.00           H
ATOM     52  CD  ARG X   3      77.753 -19.757  68.159  0.00  0.00           C
ATOM     53  HD1 ARG X   3      77.342 -20.677  68.629  0.00  0.00           H
ATOM     54  HD2 ARG X   3      77.112 -18.854  68.068  0.00  0.00           H
ATOM     55  NE  ARG X   3      78.144 -20.134  66.761  0.00  0.00           N
ATOM     56  HE  ARG X   3      79.070 -20.455  66.563  0.00  0.00           H
ATOM     57  CZ  ARG X   3      77.185 -20.193  65.823  0.00  0.00           C
ATOM     58  NH1 ARG X   3      75.928 -19.811  65.971  0.00  0.00           N
ATOM     59 HH11 ARG X   3      75.430 -19.831  65.104  0.00  0.00           H
ATOM     60 HH12 ARG X   3      75.653 -19.125  66.645  0.00  0.00           H
ATOM     61  NH2 ARG X   3      77.451 -20.652  64.649  0.00  0.00           N
ATOM     62 HH21 ARG X   3      76.780 -20.700  63.910  0.00  0.00           H
ATOM     63 HH22 ARG X   3      78.430 -20.835  64.557  0.00  0.00           H
ATOM     64  C   ARG X   3      81.834 -21.556  70.560  0.00  0.00           C
ATOM     65  O   ARG X   3      82.025 -21.886  71.721  0.00  0.00           O
ATOM     66  N   LYS X   4      82.226 -22.209  69.490  0.00  0.00           N
ATOM     67  HN  LYS X   4      81.862 -21.832  68.642  0.00  0.00           H
ATOM     68  CA  LYS X   4      83.028 -23.412  69.584  0.00  0.00           C
ATOM     69  HA  LYS X   4      83.010 -23.784  70.598  0.00  0.00           H
ATOM     70  CB  LYS X   4      82.500 -24.475  68.600  0.00  0.00           C
ATOM     71  HB1 LYS X   4      82.679 -24.034  67.596  0.00  0.00           H
ATOM     72  HB2 LYS X   4      83.140 -25.382  68.631  0.00  0.00           H
ATOM     73  CG  LYS X   4      81.073 -24.884  68.892  0.00  0.00           C
ATOM     74  HG1 LYS X   4      81.175 -25.516  69.800  0.00  0.00           H
ATOM     75  HG2 LYS X   4      80.457 -23.977  69.072  0.00  0.00           H
ATOM     76  CD  LYS X   4      80.343 -25.671  67.706  0.00  0.00           C
ATOM     77  HD1 LYS X   4      79.272 -25.908  67.882  0.00  0.00           H
ATOM     78  HD2 LYS X   4      80.448 -25.097  66.761  0.00  0.00           H
ATOM     79  CE  LYS X   4      81.018 -27.016  67.637  0.00  0.00           C
ATOM     80  HE1 LYS X   4      82.126 -26.989  67.724  0.00  0.00           H
ATOM     81  HE2 LYS X   4      80.679 -27.669  68.469  0.00  0.00           H
ATOM     82  NZ  LYS X   4      80.567 -27.682  66.409  0.00  0.00           N
ATOM     83  HZ1 LYS X   4      79.625 -28.122  66.448  0.00  0.00           H
ATOM     84  HZ2 LYS X   4      80.566 -26.994  65.630  0.00  0.00           H
ATOM     85  HZ3 LYS X   4      81.164 -28.508  66.201  0.00  0.00           H
ATOM     86  C   LYS X   4      84.530 -23.038  69.286  0.00  0.00           C
ATOM     87  O   LYS X   4      85.436 -23.824  69.049  0.00  0.00           O
ATOM     88  N   GLU X   5      84.787 -21.726  69.142  0.00  0.00           N
ATOM     89  HN  GLU X   5      83.957 -21.174  69.139  0.00  0.00           H
ATOM     90  CA  GLU X   5      86.086 -21.182  68.737  0.00  0.00           C
ATOM     91  HA  GLU X   5      86.552 -21.844  68.022  0.00  0.00           H
ATOM     92  CB  GLU X   5      85.962 -19.766  68.157  0.00  0.00           C
ATOM     93  HB1 GLU X   5      85.601 -19.085  68.958  0.00  0.00           H
ATOM     94  HB2 GLU X   5      86.945 -19.279  67.986  0.00  0.00           H
ATOM     95  CG  GLU X   5      85.053 -19.680  66.887  0.00  0.00           C
ATOM     96  HG1 GLU X   5      85.119 -18.702  66.364  0.00  0.00           H
ATOM     97  HG2 GLU X   5      85.290 -20.414  66.088  0.00  0.00           H
ATOM     98  CD  GLU X   5      83.599 -19.713  67.299  0.00  0.00           C
ATOM     99  OE1 GLU X   5      82.973 -20.727  66.867  0.00  0.00           O
ATOM    100  OE2 GLU X   5      83.132 -18.778  67.975  0.00  0.00           O
ATOM    101  C   GLU X   5      87.045 -21.184  69.896  0.00  0.00           C
ATOM    102  O   GLU X   5      87.801 -20.240  69.982  0.00  0.00           O
ATOM    103  N   LEU X   6      87.118 -22.136  70.866  0.00  0.00           N
ATOM    104  HN  LEU X   6      86.594 -22.983  70.912  0.00  0.00           H
ATOM    105  CA  LEU X   6      87.763 -21.883  72.063  0.00  0.00           C
ATOM    106  HA  LEU X   6      87.612 -20.850  72.338  0.00  0.00           H
ATOM    107  CB  LEU X   6      87.128 -22.752  73.106  0.00  0.00           C
ATOM    108  HB1 LEU X   6      87.422 -23.819  73.015  0.00  0.00           H
ATOM    109  HB2 LEU X   6      87.492 -22.395  74.093  0.00  0.00           H
ATOM    110  CG  LEU X   6      85.539 -22.641  73.152  0.00  0.00           C
ATOM    111  HG  LEU X   6      85.137 -23.214  72.289  0.00  0.00           H
ATOM    112  CD1 LEU X   6      85.084 -23.348  74.440  0.00  0.00           C
ATOM    113 HD11 LEU X   6      85.523 -22.749  75.267  0.00  0.00           H
ATOM    114 HD12 LEU X   6      83.978 -23.396  74.542  0.00  0.00           H
ATOM    115 HD13 LEU X   6      85.640 -24.303  74.552  0.00  0.00           H
ATOM    116  CD2 LEU X   6      84.986 -21.212  73.048  0.00  0.00           C
ATOM    117 HD21 LEU X   6      85.187 -20.703  74.015  0.00  0.00           H
ATOM    118 HD22 LEU X   6      85.489 -20.579  72.285  0.00  0.00           H
ATOM    119 HD23 LEU X   6      83.892 -21.333  72.899  0.00  0.00           H
ATOM    120  C   LEU X   6      89.228 -22.182  72.062  0.00  0.00           C
ATOM    121  O   LEU X   6      89.728 -22.850  72.970  0.00  0.00           O
ATOM    122  N   ARG X   7      89.925 -21.746  71.073  0.00  0.00           N
ATOM    123  HN  ARG X   7      89.525 -21.148  70.383  0.00  0.00           H
ATOM    124  CA  ARG X   7      91.287 -22.144  70.856  0.00  0.00           C
ATOM    125  HA  ARG X   7      91.781 -22.251  71.811  0.00  0.00           H
ATOM    126  CB  ARG X   7      91.249 -23.453  70.109  0.00  0.00           C
ATOM    127  HB1 ARG X   7      92.285 -23.838  70.002  0.00  0.00           H
ATOM    128  HB2 ARG X   7      90.747 -24.162  70.801  0.00  0.00           H
ATOM    129  CG  ARG X   7      90.443 -23.474  68.758  0.00  0.00           C
ATOM    130  HG1 ARG X   7      89.380 -23.216  68.954  0.00  0.00           H
ATOM    131  HG2 ARG X   7      90.796 -22.662  68.088  0.00  0.00           H
ATOM    132  CD  ARG X   7      90.459 -24.821  68.092  0.00  0.00           C
ATOM    133  HD1 ARG X   7      91.499 -25.198  67.990  0.00  0.00           H
ATOM    134  HD2 ARG X   7      89.952 -25.651  68.629  0.00  0.00           H
ATOM    135  NE  ARG X   7      89.990 -24.682  66.674  0.00  0.00           N
ATOM    136  HE  ARG X   7      90.590 -24.638  65.875  0.00  0.00           H
ATOM    137  CZ  ARG X   7      88.703 -24.832  66.394  0.00  0.00           C
ATOM    138  NH1 ARG X   7      87.717 -24.773  67.215  0.00  0.00           N
ATOM    139 HH11 ARG X   7      88.029 -24.558  68.140  0.00  0.00           H
ATOM    140 HH12 ARG X   7      86.749 -24.886  66.992  0.00  0.00           H
ATOM    141  NH2 ARG X   7      88.378 -25.025  65.120  0.00  0.00           N
ATOM    142 HH21 ARG X   7      87.406 -24.926  64.907  0.00  0.00           H
ATOM    143 HH22 ARG X   7      89.123 -24.999  64.454  0.00  0.00           H
ATOM    144  C   ARG X   7      92.122 -21.092  70.082  0.00  0.00           C
ATOM    145  O   ARG X   7      91.682 -20.162  69.413  0.00  0.00           O
ATOM    146  N   LEU X   8      93.442 -21.158  70.266  0.00  0.00           N
ATOM    147  HN  LEU X   8      93.700 -21.656  71.091  0.00  0.00           H
ATOM    148  CA  LEU X   8      94.450 -20.278  69.679  0.00  0.00           C
ATOM    149  HA  LEU X   8      93.895 -19.503  69.171  0.00  0.00           H
ATOM    150  CB  LEU X   8      95.276 -19.625  70.663  0.00  0.00           C
ATOM    151  HB1 LEU X   8      95.890 -20.336  71.257  0.00  0.00           H
ATOM    152  HB2 LEU X   8      95.912 -18.902  70.109  0.00  0.00           H
ATOM    153  CG  LEU X   8      94.517 -18.756  71.622  0.00  0.00           C
ATOM    154  HG  LEU X   8      93.757 -19.349  72.174  0.00  0.00           H
ATOM    155  CD1 LEU X   8      95.431 -18.330  72.784  0.00  0.00           C
ATOM    156 HD11 LEU X   8      95.727 -19.194  73.417  0.00  0.00           H
ATOM    157 HD12 LEU X   8      96.291 -17.770  72.358  0.00  0.00           H
ATOM    158 HD13 LEU X   8      94.917 -17.627  73.473  0.00  0.00           H
ATOM    159  CD2 LEU X   8      93.878 -17.517  70.939  0.00  0.00           C
ATOM    160 HD21 LEU X   8      93.265 -16.836  71.567  0.00  0.00           H
ATOM    161 HD22 LEU X   8      94.700 -16.929  70.476  0.00  0.00           H
ATOM    162 HD23 LEU X   8      93.098 -17.937  70.269  0.00  0.00           H
ATOM    163  C   LEU X   8      95.238 -20.910  68.526  0.00  0.00           C
ATOM    164  O   LEU X   8      95.823 -20.259  67.739  0.00  0.00           O
ATOM    165  N   HSD X   9      95.271 -22.235  68.361  0.00  0.00           N
ATOM    166  HN  HSD X   9      94.895 -22.793  69.097  0.00  0.00           H
ATOM    167  CA  HSD X   9      95.881 -22.901  67.187  0.00  0.00           C
ATOM    168  HA  HSD X   9      96.515 -22.166  66.714  0.00  0.00           H
ATOM    169  CB  HSD X   9      96.755 -24.150  67.476  0.00  0.00           C
ATOM    170  HB1 HSD X   9      96.279 -25.152  67.533  0.00  0.00           H
ATOM    171  HB2 HSD X   9      97.474 -24.355  66.654  0.00  0.00           H
ATOM    172  ND1 HSD X   9      97.411 -23.886  69.863  0.00  0.00           N
ATOM    173  HD1 HSD X   9      96.496 -24.077  70.217  0.00  0.00           H
ATOM    174  CG  HSD X   9      97.765 -23.971  68.598  0.00  0.00           C
ATOM    175  CE1 HSD X   9      98.499 -23.886  70.642  0.00  0.00           C
ATOM    176  HE1 HSD X   9      98.416 -23.788  71.725  0.00  0.00           H
ATOM    177  NE2 HSD X   9      99.621 -23.993  69.892  0.00  0.00           N
ATOM    178  CD2 HSD X   9      99.114 -24.092  68.567  0.00  0.00           C
ATOM    179  HD2 HSD X   9      99.821 -24.377  67.798  0.00  0.00           H
ATOM    180  C   HSD X   9      94.804 -23.394  66.246  0.00  0.00           C
ATOM    181  O   HSD X   9      93.957 -24.142  66.709  0.00  0.00           O
ATOM    182  N   ASP X  10      94.838 -23.067  64.945  0.00  0.00           N
ATOM    183  HN  ASP X  10      95.564 -22.474  64.605  0.00  0.00           H
ATOM    184  CA  ASP X  10      93.910 -23.534  63.984  0.00  0.00           C
ATOM    185  HA  ASP X  10      94.061 -22.923  63.106  0.00  0.00           H
ATOM    186  CB  ASP X  10      94.223 -25.084  63.649  0.00  0.00           C
ATOM    187  HB1 ASP X  10      95.271 -25.222  63.305  0.00  0.00           H
ATOM    188  HB2 ASP X  10      93.960 -25.770  64.483  0.00  0.00           H
ATOM    189  CG  ASP X  10      93.299 -25.599  62.492  0.00  0.00           C
ATOM    190  OD1 ASP X  10      93.364 -26.826  62.414  0.00  0.00           O
ATOM    191  OD2 ASP X  10      92.545 -24.891  61.791  0.00  0.00           O
ATOM    192  C   ASP X  10      92.474 -23.153  64.271  0.00  0.00           C
ATOM    193  O   ASP X  10      91.575 -23.960  64.489  0.00  0.00           O
ATOM    194  N   ASN X  11      92.236 -21.763  64.277  0.00  0.00           N
ATOM    195  HN  ASN X  11      92.922 -21.050  64.159  0.00  0.00           H
ATOM    196  CA  ASN X  11      90.888 -21.205  64.450  0.00  0.00           C
ATOM    197  HA  ASN X  11      90.153 -21.995  64.402  0.00  0.00           H
ATOM    198  CB  ASN X  11      90.937 -20.521  65.901  0.00  0.00           C
ATOM    199  HB1 ASN X  11      91.267 -21.302  66.618  0.00  0.00           H
ATOM    200  HB2 ASN X  11      91.624 -19.648  65.865  0.00  0.00           H
ATOM    201  CG  ASN X  11      89.543 -20.153  66.434  0.00  0.00           C
ATOM    202  OD1 ASN X  11      88.527 -20.288  65.772  0.00  0.00           O
ATOM    203  ND2 ASN X  11      89.481 -19.797  67.711  0.00  0.00           N
ATOM    204 HD21 ASN X  11      88.585 -19.527  68.065  0.00  0.00           H
ATOM    205 HD22 ASN X  11      90.305 -19.664  68.261  0.00  0.00           H
ATOM    206  C   ASN X  11      90.491 -20.226  63.394  0.00  0.00           C
ATOM    207  O   ASN X  11      90.830 -19.052  63.517  0.00  0.00           O
ATOM    208  N   PRO X  12      89.831 -20.632  62.316  0.00  0.00           N
ATOM    209  CD  PRO X  12      89.381 -21.939  62.147  0.00  0.00           C
ATOM    210  HD1 PRO X  12      88.690 -22.188  62.981  0.00  0.00           H
ATOM    211  HD2 PRO X  12      90.258 -22.616  62.066  0.00  0.00           H
ATOM    212  CA  PRO X  12      89.448 -19.841  61.189  0.00  0.00           C
ATOM    213  HA  PRO X  12      90.317 -19.284  60.873  0.00  0.00           H
ATOM    214  CB  PRO X  12      89.026 -20.761  60.093  0.00  0.00           C
ATOM    215  HB1 PRO X  12      89.956 -21.041  59.553  0.00  0.00           H
ATOM    216  HB2 PRO X  12      88.363 -20.462  59.252  0.00  0.00           H
ATOM    217  CG  PRO X  12      88.571 -21.952  60.875  0.00  0.00           C
ATOM    218  HG1 PRO X  12      88.604 -22.906  60.305  0.00  0.00           H
ATOM    219  HG2 PRO X  12      87.508 -21.710  61.088  0.00  0.00           H
ATOM    220  C   PRO X  12      88.426 -18.753  61.479  0.00  0.00           C
ATOM    221  O   PRO X  12      88.685 -17.663  60.999  0.00  0.00           O
ATOM    222  N   VAL X  13      87.348 -19.073  62.286  0.00  0.00           N
ATOM    223  HN  VAL X  13      87.221 -20.020  62.569  0.00  0.00           H
ATOM    224  CA  VAL X  13      86.377 -18.082  62.663  0.00  0.00           C
ATOM    225  HA  VAL X  13      85.930 -17.784  61.726  0.00  0.00           H
ATOM    226  CB  VAL X  13      85.288 -18.648  63.458  0.00  0.00           C
ATOM    227  HB  VAL X  13      85.698 -19.096  64.389  0.00  0.00           H
ATOM    228  CG1 VAL X  13      84.309 -17.535  63.955  0.00  0.00           C
ATOM    229 HG11 VAL X  13      84.741 -16.957  64.800  0.00  0.00           H
ATOM    230 HG12 VAL X  13      84.003 -16.878  63.114  0.00  0.00           H
ATOM    231 HG13 VAL X  13      83.413 -18.027  64.391  0.00  0.00           H
ATOM    232  CG2 VAL X  13      84.572 -19.701  62.543  0.00  0.00           C
ATOM    233 HG21 VAL X  13      85.304 -20.395  62.076  0.00  0.00           H
ATOM    234 HG22 VAL X  13      83.884 -20.334  63.144  0.00  0.00           H
ATOM    235 HG23 VAL X  13      84.080 -19.167  61.702  0.00  0.00           H
ATOM    236  C   VAL X  13      86.959 -16.916  63.357  0.00  0.00           C
ATOM    237  O   VAL X  13      86.808 -15.757  63.024  0.00  0.00           O
ATOM    238  N   LEU X  14      87.836 -17.134  64.370  0.00  0.00           N
ATOM    239  HN  LEU X  14      88.047 -18.097  64.521  0.00  0.00           H
ATOM    240  CA  LEU X  14      88.458 -16.138  65.110  0.00  0.00           C
ATOM    241  HA  LEU X  14      87.645 -15.488  65.399  0.00  0.00           H
ATOM    242  CB  LEU X  14      89.237 -16.752  66.358  0.00  0.00           C
ATOM    243  HB1 LEU X  14      88.507 -17.425  66.855  0.00  0.00           H
ATOM    244  HB2 LEU X  14      89.950 -17.507  65.963  0.00  0.00           H
ATOM    245  CG  LEU X  14      89.848 -15.890  67.441  0.00  0.00           C
ATOM    246  HG  LEU X  14      90.776 -15.451  67.016  0.00  0.00           H
ATOM    247  CD1 LEU X  14      88.936 -14.666  67.891  0.00  0.00           C
ATOM    248 HD11 LEU X  14      88.493 -14.066  67.067  0.00  0.00           H
ATOM    249 HD12 LEU X  14      88.062 -15.078  68.439  0.00  0.00           H
ATOM    250 HD13 LEU X  14      89.554 -14.128  68.641  0.00  0.00           H
ATOM    251  CD2 LEU X  14      90.406 -16.643  68.677  0.00  0.00           C
ATOM    252 HD21 LEU X  14      89.547 -17.084  69.228  0.00  0.00           H
ATOM    253 HD22 LEU X  14      91.144 -17.417  68.375  0.00  0.00           H
ATOM    254 HD23 LEU X  14      90.979 -15.869  69.230  0.00  0.00           H
ATOM    255  C   LEU X  14      89.495 -15.324  64.321  0.00  0.00           C
ATOM    256  O   LEU X  14      89.614 -14.112  64.440  0.00  0.00           O
ATOM    257  N   LEU X  15      90.342 -15.945  63.451  0.00  0.00           N
ATOM    258  HN  LEU X  15      90.353 -16.933  63.318  0.00  0.00           H
ATOM    259  CA  LEU X  15      91.279 -15.216  62.571  0.00  0.00           C
ATOM    260  HA  LEU X  15      91.834 -14.555  63.221  0.00  0.00           H
ATOM    261  CB  LEU X  15      92.370 -16.274  61.970  0.00  0.00           C
ATOM    262  HB1 LEU X  15      92.756 -16.920  62.787  0.00  0.00           H
ATOM    263  HB2 LEU X  15      91.836 -16.946  61.265  0.00  0.00           H
ATOM    264  CG  LEU X  15      93.496 -15.658  61.101  0.00  0.00           C
ATOM    265  HG  LEU X  15      92.957 -15.110  60.299  0.00  0.00           H
ATOM    266  CD1 LEU X  15      94.427 -14.755  61.980  0.00  0.00           C
ATOM    267 HD11 LEU X  15      95.146 -15.408  62.521  0.00  0.00           H
ATOM    268 HD12 LEU X  15      94.939 -13.958  61.400  0.00  0.00           H
ATOM    269 HD13 LEU X  15      93.854 -14.042  62.609  0.00  0.00           H
ATOM    270  CD2 LEU X  15      94.346 -16.740  60.359  0.00  0.00           C
ATOM    271 HD21 LEU X  15      93.735 -17.573  59.952  0.00  0.00           H
ATOM    272 HD22 LEU X  15      94.931 -16.219  59.571  0.00  0.00           H
ATOM    273 HD23 LEU X  15      95.068 -17.179  61.081  0.00  0.00           H
ATOM    274  C   LEU X  15      90.510 -14.387  61.596  0.00  0.00           C
ATOM    275  O   LEU X  15      90.858 -13.234  61.326  0.00  0.00           O
ATOM    276  N   ALA X  16      89.374 -14.884  60.986  0.00  0.00           N
ATOM    277  HN  ALA X  16      89.304 -15.879  60.979  0.00  0.00           H
ATOM    278  CA  ALA X  16      88.544 -13.987  60.214  0.00  0.00           C
ATOM    279  HA  ALA X  16      89.139 -13.600  59.400  0.00  0.00           H
ATOM    280  CB  ALA X  16      87.250 -14.688  59.713  0.00  0.00           C
ATOM    281  HB1 ALA X  16      86.622 -13.875  59.290  0.00  0.00           H
ATOM    282  HB2 ALA X  16      87.407 -15.420  58.892  0.00  0.00           H
ATOM    283  HB3 ALA X  16      86.837 -15.157  60.631  0.00  0.00           H
ATOM    284  C   ALA X  16      87.967 -12.783  60.956  0.00  0.00           C
ATOM    285  O   ALA X  16      88.082 -11.606  60.520  0.00  0.00           O
ATOM    286  N   ALA X  17      87.466 -13.062  62.165  0.00  0.00           N
ATOM    287  HN  ALA X  17      87.390 -13.977  62.554  0.00  0.00           H
ATOM    288  CA  ALA X  17      87.105 -11.960  63.020  0.00  0.00           C
ATOM    289  HA  ALA X  17      86.329 -11.370  62.553  0.00  0.00           H
ATOM    290  CB  ALA X  17      86.483 -12.659  64.341  0.00  0.00           C
ATOM    291  HB1 ALA X  17      87.217 -13.272  64.906  0.00  0.00           H
ATOM    292  HB2 ALA X  17      86.013 -11.895  64.997  0.00  0.00           H
ATOM    293  HB3 ALA X  17      85.680 -13.331  63.968  0.00  0.00           H
ATOM    294  C   ALA X  17      88.370 -10.998  63.392  0.00  0.00           C
ATOM    295  O   ALA X  17      88.211  -9.771  63.271  0.00  0.00           O
ATOM    296  N   LEU X  18      89.541 -11.395  63.865  0.00  0.00           N
ATOM    297  HN  LEU X  18      89.667 -12.360  64.082  0.00  0.00           H
ATOM    298  CA  LEU X  18      90.704 -10.513  64.103  0.00  0.00           C
ATOM    299  HA  LEU X  18      90.571  -9.767  64.873  0.00  0.00           H
ATOM    300  CB  LEU X  18      92.022 -11.334  64.422  0.00  0.00           C
ATOM    301  HB1 LEU X  18      92.076 -12.193  63.720  0.00  0.00           H
ATOM    302  HB2 LEU X  18      92.978 -10.784  64.288  0.00  0.00           H
ATOM    303  CG  LEU X  18      92.049 -12.027  65.840  0.00  0.00           C
ATOM    304  HG  LEU X  18      91.029 -12.467  65.853  0.00  0.00           H
ATOM    305  CD1 LEU X  18      93.148 -13.132  65.939  0.00  0.00           C
ATOM    306 HD11 LEU X  18      94.160 -12.754  65.681  0.00  0.00           H
ATOM    307 HD12 LEU X  18      93.165 -13.478  66.995  0.00  0.00           H
ATOM    308 HD13 LEU X  18      92.828 -13.995  65.317  0.00  0.00           H
ATOM    309  CD2 LEU X  18      92.148 -11.052  67.066  0.00  0.00           C
ATOM    310 HD21 LEU X  18      92.022 -11.615  68.015  0.00  0.00           H
ATOM    311 HD22 LEU X  18      93.178 -10.636  67.092  0.00  0.00           H
ATOM    312 HD23 LEU X  18      91.396 -10.246  66.930  0.00  0.00           H
ATOM    313  C   LEU X  18      91.031  -9.675  62.846  0.00  0.00           C
ATOM    314  O   LEU X  18      91.084  -8.480  62.868  0.00  0.00           O
ATOM    315  N   GLN X  19      91.179 -10.356  61.667  0.00  0.00           N
ATOM    316  HN  GLN X  19      91.174 -11.350  61.748  0.00  0.00           H
ATOM    317  CA  GLN X  19      91.598  -9.764  60.422  0.00  0.00           C
ATOM    318  HA  GLN X  19      92.475  -9.175  60.644  0.00  0.00           H
ATOM    319  CB  GLN X  19      92.123 -10.775  59.382  0.00  0.00           C
ATOM    320  HB1 GLN X  19      91.371 -11.571  59.200  0.00  0.00           H
ATOM    321  HB2 GLN X  19      92.240 -10.314  58.379  0.00  0.00           H
ATOM    322  CG  GLN X  19      93.480 -11.317  59.650  0.00  0.00           C
ATOM    323  HG1 GLN X  19      93.487 -11.925  60.579  0.00  0.00           H
ATOM    324  HG2 GLN X  19      93.792 -12.064  58.888  0.00  0.00           H
ATOM    325  CD  GLN X  19      94.534 -10.196  60.019  0.00  0.00           C
ATOM    326  OE1 GLN X  19      94.740  -9.999  61.219  0.00  0.00           O
ATOM    327  NE2 GLN X  19      95.165  -9.559  59.059  0.00  0.00           N
ATOM    328 HE21 GLN X  19      94.918  -9.867  58.140  0.00  0.00           H
ATOM    329 HE22 GLN X  19      96.046  -9.156  59.305  0.00  0.00           H
ATOM    330  C   GLN X  19      90.623  -8.668  59.841  0.00  0.00           C
ATOM    331  O   GLN X  19      91.057  -7.689  59.283  0.00  0.00           O
ATOM    332  N   SER X  20      89.312  -8.920  59.978  0.00  0.00           N
ATOM    333  HN  SER X  20      88.947  -9.693  60.491  0.00  0.00           H
ATOM    334  CA  SER X  20      88.322  -8.065  59.450  0.00  0.00           C
ATOM    335  HA  SER X  20      88.598  -7.771  58.448  0.00  0.00           H
ATOM    336  CB  SER X  20      86.919  -8.806  59.283  0.00  0.00           C
ATOM    337  HB1 SER X  20      86.292  -8.038  58.782  0.00  0.00           H
ATOM    338  HB2 SER X  20      87.036  -9.672  58.596  0.00  0.00           H
ATOM    339  OG  SER X  20      86.451  -9.496  60.484  0.00  0.00           O
ATOM    340  HG1 SER X  20      86.977 -10.298  60.438  0.00  0.00           H
ATOM    341  C   SER X  20      88.063  -6.866  60.340  0.00  0.00           C
ATOM    342  O   SER X  20      87.771  -5.776  59.838  0.00  0.00           O
ATOM    343  N   SER X  21      88.199  -6.998  61.642  0.00  0.00           N
ATOM    344  HN  SER X  21      88.439  -7.906  61.977  0.00  0.00           H
ATOM    345  CA  SER X  21      87.891  -5.935  62.601  0.00  0.00           C
ATOM    346  HA  SER X  21      86.920  -5.596  62.273  0.00  0.00           H
ATOM    347  CB  SER X  21      87.578  -6.585  64.023  0.00  0.00           C
ATOM    348  HB1 SER X  21      88.514  -7.001  64.453  0.00  0.00           H
ATOM    349  HB2 SER X  21      87.247  -5.770  64.703  0.00  0.00           H
ATOM    350  OG  SER X  21      86.605  -7.652  63.991  0.00  0.00           O
ATOM    351  HG1 SER X  21      87.106  -8.428  63.730  0.00  0.00           H
ATOM    352  C   SER X  21      88.819  -4.791  62.739  0.00  0.00           C
ATOM    353  O   SER X  21      90.051  -4.862  62.533  0.00  0.00           O
ATOM    354  N   GLU X  22      88.181  -3.577  63.124  0.00  0.00           N
ATOM    355  HN  GLU X  22      87.190  -3.483  63.172  0.00  0.00           H
ATOM    356  CA  GLU X  22      88.862  -2.431  63.682  0.00  0.00           C
ATOM    357  HA  GLU X  22      89.648  -2.044  63.051  0.00  0.00           H
ATOM    358  CB  GLU X  22      87.956  -1.229  63.900  0.00  0.00           C
ATOM    359  HB1 GLU X  22      87.143  -1.320  64.652  0.00  0.00           H
ATOM    360  HB2 GLU X  22      88.627  -0.526  64.438  0.00  0.00           H
ATOM    361  CG  GLU X  22      87.432  -0.554  62.571  0.00  0.00           C
ATOM    362  HG1 GLU X  22      87.997  -0.587  61.616  0.00  0.00           H
ATOM    363  HG2 GLU X  22      86.510  -1.069  62.226  0.00  0.00           H
ATOM    364  CD  GLU X  22      87.086   0.924  62.787  0.00  0.00           C
ATOM    365  OE1 GLU X  22      85.893   1.304  62.879  0.00  0.00           O
ATOM    366  OE2 GLU X  22      88.072   1.690  62.770  0.00  0.00           O
ATOM    367  C   GLU X  22      89.517  -2.756  65.063  0.00  0.00           C
ATOM    368  O   GLU X  22      90.704  -2.568  65.230  0.00  0.00           O
ATOM    369  N   ALA X  23      88.626  -3.158  65.993  0.00  0.00           N
ATOM    370  HN  ALA X  23      87.661  -3.132  65.744  0.00  0.00           H
ATOM    371  CA  ALA X  23      88.929  -3.606  67.363  0.00  0.00           C
ATOM    372  HA  ALA X  23      89.902  -4.073  67.322  0.00  0.00           H
ATOM    373  CB  ALA X  23      88.767  -2.459  68.350  0.00  0.00           C
ATOM    374  HB1 ALA X  23      87.717  -2.232  68.633  0.00  0.00           H
ATOM    375  HB2 ALA X  23      89.348  -2.661  69.276  0.00  0.00           H
ATOM    376  HB3 ALA X  23      89.327  -1.606  67.912  0.00  0.00           H
ATOM    377  C   ALA X  23      88.021  -4.716  67.811  0.00  0.00           C
ATOM    378  O   ALA X  23      86.845  -4.507  67.916  0.00  0.00           O
ATOM    379  N   LEU X  24      88.559  -5.927  68.171  0.00  0.00           N
ATOM    380  HN  LEU X  24      89.544  -6.076  68.198  0.00  0.00           H
ATOM    381  CA  LEU X  24      87.884  -7.207  68.454  0.00  0.00           C
ATOM    382  HA  LEU X  24      86.809  -7.131  68.371  0.00  0.00           H
ATOM    383  CB  LEU X  24      88.327  -8.384  67.558  0.00  0.00           C
ATOM    384  HB1 LEU X  24      88.456  -8.065  66.501  0.00  0.00           H
ATOM    385  HB2 LEU X  24      89.313  -8.741  67.925  0.00  0.00           H
ATOM    386  CG  LEU X  24      87.428  -9.649  67.807  0.00  0.00           C
ATOM    387  HG  LEU X  24      87.240  -9.659  68.902  0.00  0.00           H
ATOM    388  CD1 LEU X  24      86.097  -9.503  67.079  0.00  0.00           C
ATOM    389 HD11 LEU X  24      85.400  -8.806  67.592  0.00  0.00           H
ATOM    390 HD12 LEU X  24      86.149  -9.074  66.055  0.00  0.00           H
ATOM    391 HD13 LEU X  24      85.592 -10.493  67.083  0.00  0.00           H
ATOM    392  CD2 LEU X  24      88.153 -10.975  67.464  0.00  0.00           C
ATOM    393 HD21 LEU X  24      87.467 -11.839  67.595  0.00  0.00           H
ATOM    394 HD22 LEU X  24      88.531 -10.917  66.421  0.00  0.00           H
ATOM    395 HD23 LEU X  24      89.042 -11.117  68.116  0.00  0.00           H
ATOM    396  C   LEU X  24      88.178  -7.501  69.884  0.00  0.00           C
ATOM    397  O   LEU X  24      89.366  -7.528  70.267  0.00  0.00           O
ATOM    398  N   TYR X  25      87.160  -7.648  70.656  0.00  0.00           N
ATOM    399  HN  TYR X  25      86.251  -7.337  70.389  0.00  0.00           H
ATOM    400  CA  TYR X  25      87.181  -8.012  72.100  0.00  0.00           C
ATOM    401  HA  TYR X  25      88.175  -7.992  72.522  0.00  0.00           H
ATOM    402  CB  TYR X  25      86.332  -7.027  72.855  0.00  0.00           C
ATOM    403  HB1 TYR X  25      85.302  -6.974  72.440  0.00  0.00           H
ATOM    404  HB2 TYR X  25      86.107  -7.273  73.915  0.00  0.00           H
ATOM    405  CG  TYR X  25      86.940  -5.653  72.816  0.00  0.00           C
ATOM    406  CD1 TYR X  25      88.294  -5.376  72.628  0.00  0.00           C
ATOM    407  HD1 TYR X  25      88.957  -6.218  72.758  0.00  0.00           H
ATOM    408  CE1 TYR X  25      88.748  -4.096  72.579  0.00  0.00           C
ATOM    409  HE1 TYR X  25      89.802  -3.872  72.510  0.00  0.00           H
ATOM    410  CZ  TYR X  25      87.743  -2.998  72.627  0.00  0.00           C
ATOM    411  OH  TYR X  25      87.903  -1.625  72.660  0.00  0.00           O
ATOM    412  HH  TYR X  25      88.841  -1.503  72.828  0.00  0.00           H
ATOM    413  CD2 TYR X  25      86.057  -4.623  72.897  0.00  0.00           C
ATOM    414  HD2 TYR X  25      85.013  -4.885  72.980  0.00  0.00           H
ATOM    415  CE2 TYR X  25      86.390  -3.316  72.872  0.00  0.00           C
ATOM    416  HE2 TYR X  25      85.594  -2.618  73.087  0.00  0.00           H
ATOM    417  C   TYR X  25      86.661  -9.393  72.331  0.00  0.00           C
ATOM    418  O   TYR X  25      85.510  -9.651  71.964  0.00  0.00           O
ATOM    419  N   PRO X  26      87.405 -10.316  72.835  0.00  0.00           N
ATOM    420  CD  PRO X  26      88.874 -10.380  72.617  0.00  0.00           C
ATOM    421  HD1 PRO X  26      89.380  -9.814  73.429  0.00  0.00           H
ATOM    422  HD2 PRO X  26      89.244  -9.975  71.651  0.00  0.00           H
ATOM    423  CA  PRO X  26      86.834 -11.657  73.015  0.00  0.00           C
ATOM    424  HA  PRO X  26      86.564 -12.086  72.061  0.00  0.00           H
ATOM    425  CB  PRO X  26      88.047 -12.347  73.663  0.00  0.00           C
ATOM    426  HB1 PRO X  26      87.853 -13.440  73.631  0.00  0.00           H
ATOM    427  HB2 PRO X  26      88.235 -11.872  74.650  0.00  0.00           H
ATOM    428  CG  PRO X  26      89.151 -11.867  72.762  0.00  0.00           C
ATOM    429  HG1 PRO X  26      89.060 -12.398  71.790  0.00  0.00           H
ATOM    430  HG2 PRO X  26      90.097 -12.159  73.265  0.00  0.00           H
ATOM    431  C   PRO X  26      85.680 -11.743  74.020  0.00  0.00           C
ATOM    432  O   PRO X  26      85.942 -11.573  75.230  0.00  0.00           O
ATOM    433  N   VAL X  27      84.476 -12.121  73.528  0.00  0.00           N
ATOM    434  HN  VAL X  27      84.356 -12.182  72.541  0.00  0.00           H
ATOM    435  CA  VAL X  27      83.238 -12.051  74.267  0.00  0.00           C
ATOM    436  HA  VAL X  27      83.494 -11.894  75.305  0.00  0.00           H
ATOM    437  CB  VAL X  27      82.402 -10.864  73.755  0.00  0.00           C
ATOM    438  HB  VAL X  27      82.435 -10.800  72.646  0.00  0.00           H
ATOM    439  CG1 VAL X  27      80.970 -11.006  74.232  0.00  0.00           C
ATOM    440 HG11 VAL X  27      80.369 -10.078  74.124  0.00  0.00           H
ATOM    441 HG12 VAL X  27      80.341 -11.832  73.836  0.00  0.00           H
ATOM    442 HG13 VAL X  27      81.062 -11.107  75.335  0.00  0.00           H
ATOM    443  CG2 VAL X  27      83.050  -9.537  74.238  0.00  0.00           C
ATOM    444 HG21 VAL X  27      84.139  -9.497  74.019  0.00  0.00           H
ATOM    445 HG22 VAL X  27      82.558  -8.757  73.617  0.00  0.00           H
ATOM    446 HG23 VAL X  27      82.875  -9.458  75.332  0.00  0.00           H
ATOM    447  C   VAL X  27      82.590 -13.402  74.156  0.00  0.00           C
ATOM    448  O   VAL X  27      82.249 -13.922  73.080  0.00  0.00           O
ATOM    449  N   TYR X  28      82.307 -14.005  75.286  0.00  0.00           N
ATOM    450  HN  TYR X  28      82.391 -13.510  76.147  0.00  0.00           H
ATOM    451  CA  TYR X  28      81.586 -15.214  75.299  0.00  0.00           C
ATOM    452  HA  TYR X  28      81.320 -15.500  74.292  0.00  0.00           H
ATOM    453  CB  TYR X  28      82.558 -16.172  76.071  0.00  0.00           C
ATOM    454  HB1 TYR X  28      83.413 -16.353  75.384  0.00  0.00           H
ATOM    455  HB2 TYR X  28      82.913 -15.924  77.094  0.00  0.00           H
ATOM    456  CG  TYR X  28      81.980 -17.598  76.047  0.00  0.00           C
ATOM    457  CD1 TYR X  28      82.386 -18.572  75.126  0.00  0.00           C
ATOM    458  HD1 TYR X  28      83.167 -18.492  74.385  0.00  0.00           H
ATOM    459  CE1 TYR X  28      81.762 -19.831  75.062  0.00  0.00           C
ATOM    460  HE1 TYR X  28      82.024 -20.553  74.303  0.00  0.00           H
ATOM    461  CZ  TYR X  28      80.786 -20.166  76.035  0.00  0.00           C
ATOM    462  OH  TYR X  28      80.031 -21.348  76.041  0.00  0.00           O
ATOM    463  HH  TYR X  28      80.333 -21.977  75.382  0.00  0.00           H
ATOM    464  CD2 TYR X  28      80.934 -17.956  76.958  0.00  0.00           C
ATOM    465  HD2 TYR X  28      80.623 -17.240  77.704  0.00  0.00           H
ATOM    466  CE2 TYR X  28      80.443 -19.242  77.017  0.00  0.00           C
ATOM    467  HE2 TYR X  28      79.629 -19.532  77.665  0.00  0.00           H
ATOM    468  C   TYR X  28      80.268 -14.877  75.963  0.00  0.00           C
ATOM    469  O   TYR X  28      80.184 -14.310  77.050  0.00  0.00           O
ATOM    470  N   ILE X  29      79.218 -15.138  75.188  0.00  0.00           N
ATOM    471  HN  ILE X  29      79.270 -15.564  74.288  0.00  0.00           H
ATOM    472  CA  ILE X  29      77.878 -15.017  75.681  0.00  0.00           C
ATOM    473  HA  ILE X  29      77.825 -14.251  76.440  0.00  0.00           H
ATOM    474  CB  ILE X  29      76.819 -14.705  74.645  0.00  0.00           C
ATOM    475  HB  ILE X  29      76.863 -15.540  73.912  0.00  0.00           H
ATOM    476  CG2 ILE X  29      75.442 -14.697  75.312  0.00  0.00           C
ATOM    477 HG21 ILE X  29      74.635 -14.227  74.711  0.00  0.00           H
ATOM    478 HG22 ILE X  29      75.113 -15.689  75.690  0.00  0.00           H
ATOM    479 HG23 ILE X  29      75.330 -14.064  76.218  0.00  0.00           H
ATOM    480  CG1 ILE X  29      77.156 -13.411  73.854  0.00  0.00           C
ATOM    481 HG11 ILE X  29      78.065 -13.618  73.251  0.00  0.00           H
ATOM    482 HG12 ILE X  29      76.265 -13.190  73.229  0.00  0.00           H
ATOM    483  CD  ILE X  29      77.402 -12.201  74.700  0.00  0.00           C
ATOM    484  HD1 ILE X  29      78.348 -12.313  75.272  0.00  0.00           H
ATOM    485  HD2 ILE X  29      77.556 -11.273  74.109  0.00  0.00           H
ATOM    486  HD3 ILE X  29      76.559 -11.887  75.352  0.00  0.00           H
ATOM    487  C   ILE X  29      77.410 -16.268  76.453  0.00  0.00           C
ATOM    488  O   ILE X  29      77.397 -17.366  75.820  0.00  0.00           O
ATOM    489  N   LEU X  30      76.937 -16.114  77.659  0.00  0.00           N
ATOM    490  HN  LEU X  30      76.964 -15.232  78.124  0.00  0.00           H
ATOM    491  CA  LEU X  30      76.426 -17.139  78.493  0.00  0.00           C
ATOM    492  HA  LEU X  30      76.207 -18.055  77.966  0.00  0.00           H
ATOM    493  CB  LEU X  30      77.548 -17.512  79.525  0.00  0.00           C
ATOM    494  HB1 LEU X  30      78.412 -17.570  78.829  0.00  0.00           H
ATOM    495  HB2 LEU X  30      77.879 -16.670  80.170  0.00  0.00           H
ATOM    496  CG  LEU X  30      77.335 -18.760  80.308  0.00  0.00           C
ATOM    497  HG  LEU X  30      76.814 -19.537  79.708  0.00  0.00           H
ATOM    498  CD1 LEU X  30      78.692 -19.331  80.806  0.00  0.00           C
ATOM    499 HD11 LEU X  30      79.233 -19.799  79.956  0.00  0.00           H
ATOM    500 HD12 LEU X  30      79.395 -18.711  81.403  0.00  0.00           H
ATOM    501 HD13 LEU X  30      78.484 -20.193  81.475  0.00  0.00           H
ATOM    502  CD2 LEU X  30      76.416 -18.612  81.581  0.00  0.00           C
ATOM    503 HD21 LEU X  30      75.551 -17.928  81.444  0.00  0.00           H
ATOM    504 HD22 LEU X  30      76.020 -19.647  81.672  0.00  0.00           H
ATOM    505 HD23 LEU X  30      77.014 -18.352  82.480  0.00  0.00           H
ATOM    506  C   LEU X  30      75.155 -16.661  79.081  0.00  0.00           C
ATOM    507  O   LEU X  30      75.032 -15.655  79.715  0.00  0.00           O
ATOM    508  N   ASP X  31      74.126 -17.448  78.799  0.00  0.00           N
ATOM    509  HN  ASP X  31      74.132 -17.875  77.898  0.00  0.00           H
ATOM    510  CA  ASP X  31      72.921 -17.518  79.598  0.00  0.00           C
ATOM    511  HA  ASP X  31      73.025 -17.085  80.582  0.00  0.00           H
ATOM    512  CB  ASP X  31      71.682 -16.791  78.875  0.00  0.00           C
ATOM    513  HB1 ASP X  31      71.938 -15.725  78.696  0.00  0.00           H
ATOM    514  HB2 ASP X  31      71.538 -17.253  77.875  0.00  0.00           H
ATOM    515  CG  ASP X  31      70.359 -16.898  79.574  0.00  0.00           C
ATOM    516  OD1 ASP X  31      70.329 -17.655  80.563  0.00  0.00           O
ATOM    517  OD2 ASP X  31      69.418 -16.190  79.126  0.00  0.00           O
ATOM    518  C   ASP X  31      72.616 -18.986  79.829  0.00  0.00           C
ATOM    519  O   ASP X  31      72.359 -19.764  78.917  0.00  0.00           O
ATOM    520  N   ARG X  32      72.994 -19.379  81.093  0.00  0.00           N
ATOM    521  HN  ARG X  32      73.480 -18.795  81.738  0.00  0.00           H
ATOM    522  CA  ARG X  32      72.828 -20.804  81.532  0.00  0.00           C
ATOM    523  HA  ARG X  32      73.446 -21.414  80.891  0.00  0.00           H
ATOM    524  CB  ARG X  32      73.206 -20.930  83.074  0.00  0.00           C
ATOM    525  HB1 ARG X  32      74.259 -20.597  83.196  0.00  0.00           H
ATOM    526  HB2 ARG X  32      72.648 -20.221  83.723  0.00  0.00           H
ATOM    527  CG  ARG X  32      73.149 -22.339  83.731  0.00  0.00           C
ATOM    528  HG1 ARG X  32      72.350 -22.996  83.326  0.00  0.00           H
ATOM    529  HG2 ARG X  32      74.090 -22.903  83.556  0.00  0.00           H
ATOM    530  CD  ARG X  32      72.791 -22.369  85.237  0.00  0.00           C
ATOM    531  HD1 ARG X  32      72.754 -23.422  85.588  0.00  0.00           H
ATOM    532  HD2 ARG X  32      73.679 -21.963  85.768  0.00  0.00           H
ATOM    533  NE  ARG X  32      71.486 -21.618  85.438  0.00  0.00           N
ATOM    534  HE  ARG X  32      71.417 -20.621  85.460  0.00  0.00           H
ATOM    535  CZ  ARG X  32      70.335 -22.235  85.151  0.00  0.00           C
ATOM    536  NH1 ARG X  32      70.136 -23.440  84.725  0.00  0.00           N
ATOM    537 HH11 ARG X  32      69.245 -23.869  84.575  0.00  0.00           H
ATOM    538 HH12 ARG X  32      70.906 -24.068  84.619  0.00  0.00           H
ATOM    539  NH2 ARG X  32      69.253 -21.440  85.355  0.00  0.00           N
ATOM    540 HH21 ARG X  32      68.428 -21.899  85.025  0.00  0.00           H
ATOM    541 HH22 ARG X  32      69.276 -20.482  85.641  0.00  0.00           H
ATOM    542  C   ARG X  32      71.434 -21.322  81.391  0.00  0.00           C
ATOM    543  O   ARG X  32      71.163 -22.492  81.081  0.00  0.00           O
ATOM    544  N   ALA X  33      70.434 -20.428  81.664  0.00  0.00           N
ATOM    545  HN  ALA X  33      70.725 -19.506  81.907  0.00  0.00           H
ATOM    546  CA  ALA X  33      69.024 -20.700  81.573  0.00  0.00           C
ATOM    547  HA  ALA X  33      68.769 -21.620  82.078  0.00  0.00           H
ATOM    548  CB  ALA X  33      68.151 -19.620  82.276  0.00  0.00           C
ATOM    549  HB1 ALA X  33      68.141 -18.606  81.821  0.00  0.00           H
ATOM    550  HB2 ALA X  33      67.083 -19.920  82.334  0.00  0.00           H
ATOM    551  HB3 ALA X  33      68.485 -19.393  83.311  0.00  0.00           H
ATOM    552  C   ALA X  33      68.677 -20.916  80.088  0.00  0.00           C
ATOM    553  O   ALA X  33      67.996 -21.926  79.770  0.00  0.00           O
ATOM    554  N   PHE X  34      69.269 -20.154  79.174  0.00  0.00           N
ATOM    555  HN  PHE X  34      69.629 -19.272  79.467  0.00  0.00           H
ATOM    556  CA  PHE X  34      69.073 -20.356  77.677  0.00  0.00           C
ATOM    557  HA  PHE X  34      68.003 -20.376  77.533  0.00  0.00           H
ATOM    558  CB  PHE X  34      69.671 -19.125  76.859  0.00  0.00           C
ATOM    559  HB1 PHE X  34      69.098 -18.183  77.003  0.00  0.00           H
ATOM    560  HB2 PHE X  34      70.734 -18.902  77.090  0.00  0.00           H
ATOM    561  CG  PHE X  34      69.586 -19.222  75.400  0.00  0.00           C
ATOM    562  CD1 PHE X  34      70.696 -19.046  74.586  0.00  0.00           C
ATOM    563  HD1 PHE X  34      71.663 -18.778  74.984  0.00  0.00           H
ATOM    564  CE1 PHE X  34      70.610 -19.148  73.201  0.00  0.00           C
ATOM    565  HE1 PHE X  34      71.349 -18.878  72.461  0.00  0.00           H
ATOM    566  CZ  PHE X  34      69.343 -19.453  72.660  0.00  0.00           C
ATOM    567  HZ  PHE X  34      69.111 -19.567  71.612  0.00  0.00           H
ATOM    568  CD2 PHE X  34      68.363 -19.581  74.862  0.00  0.00           C
ATOM    569  HD2 PHE X  34      67.486 -19.727  75.475  0.00  0.00           H
ATOM    570  CE2 PHE X  34      68.291 -19.761  73.504  0.00  0.00           C
ATOM    571  HE2 PHE X  34      67.325 -19.983  73.075  0.00  0.00           H
ATOM    572  C   PHE X  34      69.652 -21.695  77.164  0.00  0.00           C
ATOM    573  O   PHE X  34      68.989 -22.459  76.527  0.00  0.00           O
ATOM    574  N   LEU X  35      70.899 -22.044  77.515  0.00  0.00           N
ATOM    575  HN  LEU X  35      71.530 -21.437  77.992  0.00  0.00           H
ATOM    576  CA  LEU X  35      71.513 -23.336  77.245  0.00  0.00           C
ATOM    577  HA  LEU X  35      71.280 -23.424  76.194  0.00  0.00           H
ATOM    578  CB  LEU X  35      73.043 -23.267  77.576  0.00  0.00           C
ATOM    579  HB1 LEU X  35      73.549 -22.363  77.175  0.00  0.00           H
ATOM    580  HB2 LEU X  35      73.084 -23.073  78.669  0.00  0.00           H
ATOM    581  CG  LEU X  35      73.853 -24.577  77.261  0.00  0.00           C
ATOM    582  HG  LEU X  35      73.668 -25.239  78.134  0.00  0.00           H
ATOM    583  CD1 LEU X  35      73.518 -25.330  76.015  0.00  0.00           C
ATOM    584 HD11 LEU X  35      73.347 -24.518  75.276  0.00  0.00           H
ATOM    585 HD12 LEU X  35      74.384 -25.952  75.702  0.00  0.00           H
ATOM    586 HD13 LEU X  35      72.561 -25.882  76.130  0.00  0.00           H
ATOM    587  CD2 LEU X  35      75.318 -24.168  77.291  0.00  0.00           C
ATOM    588 HD21 LEU X  35      75.743 -23.733  76.361  0.00  0.00           H
ATOM    589 HD22 LEU X  35      75.647 -23.625  78.203  0.00  0.00           H
ATOM    590 HD23 LEU X  35      75.896 -25.111  77.399  0.00  0.00           H
ATOM    591  C   LEU X  35      70.711 -24.424  77.866  0.00  0.00           C
ATOM    592  O   LEU X  35      70.329 -25.429  77.308  0.00  0.00           O
ATOM    593  N   THR X  36      70.177 -24.223  79.090  0.00  0.00           N
ATOM    594  HN  THR X  36      70.511 -23.436  79.602  0.00  0.00           H
ATOM    595  CA  THR X  36      69.342 -25.178  79.818  0.00  0.00           C
ATOM    596  HA  THR X  36      69.816 -26.137  79.969  0.00  0.00           H
ATOM    597  CB  THR X  36      69.115 -24.779  81.276  0.00  0.00           C
ATOM    598  HB  THR X  36      68.867 -23.701  81.379  0.00  0.00           H
ATOM    599  OG1 THR X  36      70.308 -24.973  82.002  0.00  0.00           O
ATOM    600  HG1 THR X  36      70.849 -24.181  81.977  0.00  0.00           H
ATOM    601  CG2 THR X  36      68.107 -25.701  82.027  0.00  0.00           C
ATOM    602 HG21 THR X  36      67.964 -25.371  83.078  0.00  0.00           H
ATOM    603 HG22 THR X  36      67.059 -25.615  81.668  0.00  0.00           H
ATOM    604 HG23 THR X  36      68.556 -26.718  82.016  0.00  0.00           H
ATOM    605  C   THR X  36      68.050 -25.481  79.127  0.00  0.00           C
ATOM    606  O   THR X  36      67.571 -26.622  79.133  0.00  0.00           O
ATOM    607  N   SER X  37      67.424 -24.353  78.593  0.00  0.00           N
ATOM    608  HN  SER X  37      67.788 -23.426  78.649  0.00  0.00           H
ATOM    609  CA  SER X  37      66.176 -24.506  77.799  0.00  0.00           C
ATOM    610  HA  SER X  37      65.556 -25.140  78.415  0.00  0.00           H
ATOM    611  CB  SER X  37      65.532 -23.162  77.617  0.00  0.00           C
ATOM    612  HB1 SER X  37      65.293 -22.695  78.596  0.00  0.00           H
ATOM    613  HB2 SER X  37      66.302 -22.490  77.184  0.00  0.00           H
ATOM    614  OG  SER X  37      64.285 -23.194  76.903  0.00  0.00           O
ATOM    615  HG1 SER X  37      63.714 -23.728  77.461  0.00  0.00           H
ATOM    616  C   SER X  37      66.531 -25.168  76.488  0.00  0.00           C
ATOM    617  O   SER X  37      65.693 -25.872  75.928  0.00  0.00           O
ATOM    618  N   SER X  38      67.767 -24.988  75.941  0.00  0.00           N
ATOM    619  HN  SER X  38      68.481 -24.465  76.400  0.00  0.00           H
ATOM    620  CA  SER X  38      68.070 -25.585  74.685  0.00  0.00           C
ATOM    621  HA  SER X  38      67.219 -25.384  74.051  0.00  0.00           H
ATOM    622  CB  SER X  38      69.390 -24.888  74.057  0.00  0.00           C
ATOM    623  HB1 SER X  38      70.319 -25.002  74.656  0.00  0.00           H
ATOM    624  HB2 SER X  38      69.659 -25.369  73.093  0.00  0.00           H
ATOM    625  OG  SER X  38      69.072 -23.522  73.903  0.00  0.00           O
ATOM    626  HG1 SER X  38      69.105 -23.034  74.730  0.00  0.00           H
ATOM    627  C   SER X  38      68.362 -27.127  74.671  0.00  0.00           C
ATOM    628  O   SER X  38      68.032 -27.772  73.677  0.00  0.00           O
ATOM    629  N   MET X  39      68.868 -27.738  75.768  0.00  0.00           N
ATOM    630  HN  MET X  39      69.197 -27.120  76.477  0.00  0.00           H
ATOM    631  CA  MET X  39      69.379 -29.128  75.791  0.00  0.00           C
ATOM    632  HA  MET X  39      68.597 -29.635  75.246  0.00  0.00           H
ATOM    633  CB  MET X  39      70.703 -29.313  74.948  0.00  0.00           C
ATOM    634  HB1 MET X  39      70.984 -30.384  75.035  0.00  0.00           H
ATOM    635  HB2 MET X  39      70.296 -29.212  73.919  0.00  0.00           H
ATOM    636  CG  MET X  39      71.715 -28.250  75.214  0.00  0.00           C
ATOM    637  HG1 MET X  39      71.209 -27.470  74.607  0.00  0.00           H
ATOM    638  HG2 MET X  39      71.853 -28.010  76.290  0.00  0.00           H
ATOM    639  SD  MET X  39      73.396 -28.554  74.682  0.00  0.00           S
ATOM    640  CE  MET X  39      73.154 -28.234  72.957  0.00  0.00           C
ATOM    641  HE1 MET X  39      72.381 -28.923  72.554  0.00  0.00           H
ATOM    642  HE2 MET X  39      72.788 -27.214  72.709  0.00  0.00           H
ATOM    643  HE3 MET X  39      74.161 -28.330  72.498  0.00  0.00           H
ATOM    644  C   MET X  39      69.547 -29.705  77.140  0.00  0.00           C
ATOM    645  O   MET X  39      69.541 -29.004  78.184  0.00  0.00           O
ATOM    646  N   HSD X  40      69.717 -31.031  77.210  0.00  0.00           N
ATOM    647  HN  HSD X  40      69.472 -31.570  76.408  0.00  0.00           H
ATOM    648  CA  HSD X  40      69.672 -31.638  78.490  0.00  0.00           C
ATOM    649  HA  HSD X  40      69.027 -31.054  79.131  0.00  0.00           H
ATOM    650  CB  HSD X  40      69.051 -33.032  78.413  0.00  0.00           C
ATOM    651  HB1 HSD X  40      69.674 -33.641  77.724  0.00  0.00           H
ATOM    652  HB2 HSD X  40      68.878 -33.529  79.391  0.00  0.00           H
ATOM    653  ND1 HSD X  40      66.674 -32.031  77.936  0.00  0.00           N
ATOM    654  HD1 HSD X  40      66.570 -31.244  78.543  0.00  0.00           H
ATOM    655  CG  HSD X  40      67.688 -32.978  77.739  0.00  0.00           C
ATOM    656  CE1 HSD X  40      65.764 -32.193  76.910  0.00  0.00           C
ATOM    657  HE1 HSD X  40      64.890 -31.553  76.794  0.00  0.00           H
ATOM    658  NE2 HSD X  40      66.078 -33.186  76.123  0.00  0.00           N
ATOM    659  CD2 HSD X  40      67.291 -33.670  76.586  0.00  0.00           C
ATOM    660  HD2 HSD X  40      67.876 -34.329  75.957  0.00  0.00           H
ATOM    661  C   HSD X  40      71.025 -31.825  79.227  0.00  0.00           C
ATOM    662  O   HSD X  40      71.033 -32.368  80.376  0.00  0.00           O
ATOM    663  N   ILE X  41      72.196 -31.369  78.630  0.00  0.00           N
ATOM    664  HN  ILE X  41      72.062 -30.876  77.774  0.00  0.00           H
ATOM    665  CA  ILE X  41      73.528 -31.487  79.161  0.00  0.00           C
ATOM    666  HA  ILE X  41      73.954 -32.460  78.962  0.00  0.00           H
ATOM    667  CB  ILE X  41      74.444 -30.492  78.440  0.00  0.00           C
ATOM    668  HB  ILE X  41      75.462 -30.661  78.851  0.00  0.00           H
ATOM    669  CG2 ILE X  41      74.528 -30.789  76.957  0.00  0.00           C
ATOM    670 HG21 ILE X  41      74.882 -31.828  76.786  0.00  0.00           H
ATOM    671 HG22 ILE X  41      73.554 -30.869  76.428  0.00  0.00           H
ATOM    672 HG23 ILE X  41      75.192 -30.145  76.341  0.00  0.00           H
ATOM    673  CG1 ILE X  41      74.106 -29.036  78.648  0.00  0.00           C
ATOM    674 HG11 ILE X  41      73.252 -28.732  78.005  0.00  0.00           H
ATOM    675 HG12 ILE X  41      73.704 -28.772  79.649  0.00  0.00           H
ATOM    676  CD  ILE X  41      75.228 -28.051  78.313  0.00  0.00           C
ATOM    677  HD1 ILE X  41      74.891 -27.041  78.630  0.00  0.00           H
ATOM    678  HD2 ILE X  41      76.065 -28.118  79.041  0.00  0.00           H
ATOM    679  HD3 ILE X  41      75.676 -28.104  77.298  0.00  0.00           H
ATOM    680  C   ILE X  41      73.786 -31.400  80.633  0.00  0.00           C
ATOM    681  O   ILE X  41      73.195 -30.599  81.315  0.00  0.00           O
ATOM    682  N   GLY X  42      74.736 -32.194  81.130  0.00  0.00           N
ATOM    683  HN  GLY X  42      75.289 -32.716  80.485  0.00  0.00           H
ATOM    684  CA  GLY X  42      75.000 -32.470  82.481  0.00  0.00           C
ATOM    685  HA1 GLY X  42      75.551 -33.399  82.510  0.00  0.00           H
ATOM    686  HA2 GLY X  42      74.046 -32.468  82.986  0.00  0.00           H
ATOM    687  C   GLY X  42      75.909 -31.627  83.252  0.00  0.00           C
ATOM    688  O   GLY X  42      76.537 -30.685  82.755  0.00  0.00           O
ATOM    689  N   ALA X  43      76.128 -31.889  84.544  0.00  0.00           N
ATOM    690  HN  ALA X  43      75.774 -32.636  85.101  0.00  0.00           H
ATOM    691  CA  ALA X  43      77.035 -31.042  85.314  0.00  0.00           C
ATOM    692  HA  ALA X  43      76.796 -30.014  85.084  0.00  0.00           H
ATOM    693  CB  ALA X  43      76.701 -31.208  86.808  0.00  0.00           C
ATOM    694  HB1 ALA X  43      77.310 -30.409  87.283  0.00  0.00           H
ATOM    695  HB2 ALA X  43      75.647 -30.886  86.946  0.00  0.00           H
ATOM    696  HB3 ALA X  43      76.887 -32.233  87.195  0.00  0.00           H
ATOM    697  C   ALA X  43      78.552 -31.394  84.982  0.00  0.00           C
ATOM    698  O   ALA X  43      79.340 -30.410  84.948  0.00  0.00           O
ATOM    699  N   LEU X  44      78.939 -32.639  84.653  0.00  0.00           N
ATOM    700  HN  LEU X  44      78.196 -33.303  84.608  0.00  0.00           H
ATOM    701  CA  LEU X  44      80.245 -32.915  84.144  0.00  0.00           C
ATOM    702  HA  LEU X  44      80.980 -32.554  84.848  0.00  0.00           H
ATOM    703  CB  LEU X  44      80.628 -34.352  84.028  0.00  0.00           C
ATOM    704  HB1 LEU X  44      79.928 -34.767  83.271  0.00  0.00           H
ATOM    705  HB2 LEU X  44      81.669 -34.472  83.660  0.00  0.00           H
ATOM    706  CG  LEU X  44      80.443 -35.142  85.338  0.00  0.00           C
ATOM    707  HG  LEU X  44      79.364 -35.165  85.601  0.00  0.00           H
ATOM    708  CD1 LEU X  44      81.002 -36.595  85.273  0.00  0.00           C
ATOM    709 HD11 LEU X  44      80.699 -36.963  84.270  0.00  0.00           H
ATOM    710 HD12 LEU X  44      82.103 -36.494  85.386  0.00  0.00           H
ATOM    711 HD13 LEU X  44      80.552 -37.302  86.002  0.00  0.00           H
ATOM    712  CD2 LEU X  44      81.079 -34.444  86.568  0.00  0.00           C
ATOM    713 HD21 LEU X  44      80.613 -33.505  86.937  0.00  0.00           H
ATOM    714 HD22 LEU X  44      81.099 -35.056  87.495  0.00  0.00           H
ATOM    715 HD23 LEU X  44      82.136 -34.217  86.313  0.00  0.00           H
ATOM    716  C   LEU X  44      80.585 -32.062  82.875  0.00  0.00           C
ATOM    717  O   LEU X  44      81.655 -31.440  82.734  0.00  0.00           O
ATOM    718  N   ARG X  45      79.607 -31.959  81.945  0.00  0.00           N
ATOM    719  HN  ARG X  45      78.772 -32.492  82.061  0.00  0.00           H
ATOM    720  CA  ARG X  45      79.717 -31.068  80.745  0.00  0.00           C
ATOM    721  HA  ARG X  45      80.617 -31.378  80.235  0.00  0.00           H
ATOM    722  CB  ARG X  45      78.511 -31.278  79.731  0.00  0.00           C
ATOM    723  HB1 ARG X  45      78.537 -32.303  79.302  0.00  0.00           H
ATOM    724  HB2 ARG X  45      77.622 -31.179  80.390  0.00  0.00           H
ATOM    725  CG  ARG X  45      78.365 -30.424  78.495  0.00  0.00           C
ATOM    726  HG1 ARG X  45      77.365 -30.671  78.080  0.00  0.00           H
ATOM    727  HG2 ARG X  45      78.380 -29.339  78.732  0.00  0.00           H
ATOM    728  CD  ARG X  45      79.415 -30.685  77.410  0.00  0.00           C
ATOM    729  HD1 ARG X  45      80.432 -30.378  77.736  0.00  0.00           H
ATOM    730  HD2 ARG X  45      79.533 -31.785  77.309  0.00  0.00           H
ATOM    731  NE  ARG X  45      78.962 -29.887  76.201  0.00  0.00           N
ATOM    732  HE  ARG X  45      78.444 -29.052  76.386  0.00  0.00           H
ATOM    733  CZ  ARG X  45      79.302 -30.167  74.927  0.00  0.00           C
ATOM    734  NH1 ARG X  45      79.933 -31.225  74.554  0.00  0.00           N
ATOM    735 HH11 ARG X  45      80.101 -31.441  73.592  0.00  0.00           H
ATOM    736 HH12 ARG X  45      80.249 -31.898  75.222  0.00  0.00           H
ATOM    737  NH2 ARG X  45      78.881 -29.341  74.058  0.00  0.00           N
ATOM    738 HH21 ARG X  45      79.114 -29.495  73.098  0.00  0.00           H
ATOM    739 HH22 ARG X  45      78.331 -28.551  74.327  0.00  0.00           H
ATOM    740  C   ARG X  45      79.952 -29.586  80.974  0.00  0.00           C
ATOM    741  O   ARG X  45      80.981 -29.086  80.441  0.00  0.00           O
ATOM    742  N   TRP X  46      79.234 -28.959  81.856  0.00  0.00           N
ATOM    743  HN  TRP X  46      78.516 -29.440  82.354  0.00  0.00           H
ATOM    744  CA  TRP X  46      79.484 -27.576  82.265  0.00  0.00           C
ATOM    745  HA  TRP X  46      79.547 -26.860  81.458  0.00  0.00           H
ATOM    746  CB  TRP X  46      78.338 -27.047  83.205  0.00  0.00           C
ATOM    747  HB1 TRP X  46      78.167 -27.809  83.996  0.00  0.00           H
ATOM    748  HB2 TRP X  46      78.626 -26.138  83.776  0.00  0.00           H
ATOM    749  CG  TRP X  46      77.024 -26.785  82.507  0.00  0.00           C
ATOM    750  CD1 TRP X  46      75.962 -27.573  82.408  0.00  0.00           C
ATOM    751  HD1 TRP X  46      75.795 -28.514  82.911  0.00  0.00           H
ATOM    752  NE1 TRP X  46      74.959 -26.940  81.721  0.00  0.00           N
ATOM    753  HE1 TRP X  46      74.080 -27.264  81.445  0.00  0.00           H
ATOM    754  CE2 TRP X  46      75.361 -25.664  81.362  0.00  0.00           C
ATOM    755  CD2 TRP X  46      76.700 -25.536  81.907  0.00  0.00           C
ATOM    756  CE3 TRP X  46      77.337 -24.373  81.725  0.00  0.00           C
ATOM    757  HE3 TRP X  46      78.347 -24.196  82.065  0.00  0.00           H
ATOM    758  CZ3 TRP X  46      76.763 -23.325  81.070  0.00  0.00           C
ATOM    759  HZ3 TRP X  46      77.164 -22.323  81.026  0.00  0.00           H
ATOM    760  CZ2 TRP X  46      74.701 -24.629  80.786  0.00  0.00           C
ATOM    761  HZ2 TRP X  46      73.654 -24.668  80.527  0.00  0.00           H
ATOM    762  CH2 TRP X  46      75.434 -23.453  80.622  0.00  0.00           C
ATOM    763  HH2 TRP X  46      74.919 -22.660  80.100  0.00  0.00           H
ATOM    764  C   TRP X  46      80.687 -27.438  83.125  0.00  0.00           C
ATOM    765  O   TRP X  46      81.340 -26.380  83.093  0.00  0.00           O
ATOM    766  N   HSD X  47      81.062 -28.502  83.904  0.00  0.00           N
ATOM    767  HN  HSD X  47      80.443 -29.262  84.084  0.00  0.00           H
ATOM    768  CA  HSD X  47      82.384 -28.468  84.457  0.00  0.00           C
ATOM    769  HA  HSD X  47      82.473 -27.551  85.020  0.00  0.00           H
ATOM    770  CB  HSD X  47      82.557 -29.612  85.471  0.00  0.00           C
ATOM    771  HB1 HSD X  47      81.618 -29.741  86.050  0.00  0.00           H
ATOM    772  HB2 HSD X  47      82.710 -30.579  84.946  0.00  0.00           H
ATOM    773  ND1 HSD X  47      84.864 -29.852  86.331  0.00  0.00           N
ATOM    774  HD1 HSD X  47      85.297 -30.446  85.652  0.00  0.00           H
ATOM    775  CG  HSD X  47      83.637 -29.348  86.475  0.00  0.00           C
ATOM    776  CE1 HSD X  47      85.570 -29.462  87.410  0.00  0.00           C
ATOM    777  HE1 HSD X  47      86.591 -29.765  87.641  0.00  0.00           H
ATOM    778  NE2 HSD X  47      84.814 -28.814  88.271  0.00  0.00           N
ATOM    779  CD2 HSD X  47      83.628 -28.715  87.679  0.00  0.00           C
ATOM    780  HD2 HSD X  47      82.877 -28.084  88.137  0.00  0.00           H
ATOM    781  C   HSD X  47      83.553 -28.410  83.446  0.00  0.00           C
ATOM    782  O   HSD X  47      84.330 -27.502  83.486  0.00  0.00           O
ATOM    783  N   PHE X  48      83.619 -29.309  82.434  0.00  0.00           N
ATOM    784  HN  PHE X  48      82.944 -30.042  82.396  0.00  0.00           H
ATOM    785  CA  PHE X  48      84.616 -29.179  81.378  0.00  0.00           C
ATOM    786  HA  PHE X  48      85.631 -29.296  81.729  0.00  0.00           H
ATOM    787  CB  PHE X  48      84.512 -30.384  80.527  0.00  0.00           C
ATOM    788  HB1 PHE X  48      84.534 -31.192  81.290  0.00  0.00           H
ATOM    789  HB2 PHE X  48      83.566 -30.364  79.945  0.00  0.00           H
ATOM    790  CG  PHE X  48      85.632 -30.572  79.536  0.00  0.00           C
ATOM    791  CD1 PHE X  48      85.594 -30.024  78.247  0.00  0.00           C
ATOM    792  HD1 PHE X  48      84.857 -29.360  77.821  0.00  0.00           H
ATOM    793  CE1 PHE X  48      86.565 -30.345  77.310  0.00  0.00           C
ATOM    794  HE1 PHE X  48      86.551 -29.831  76.361  0.00  0.00           H
ATOM    795  CZ  PHE X  48      87.622 -31.184  77.704  0.00  0.00           C
ATOM    796  HZ  PHE X  48      88.292 -31.457  76.903  0.00  0.00           H
ATOM    797  CD2 PHE X  48      86.751 -31.348  79.868  0.00  0.00           C
ATOM    798  HD2 PHE X  48      86.795 -31.789  80.852  0.00  0.00           H
ATOM    799  CE2 PHE X  48      87.816 -31.701  78.981  0.00  0.00           C
ATOM    800  HE2 PHE X  48      88.699 -32.225  79.315  0.00  0.00           H
ATOM    801  C   PHE X  48      84.602 -27.853  80.638  0.00  0.00           C
ATOM    802  O   PHE X  48      85.613 -27.283  80.283  0.00  0.00           O
ATOM    803  N   LEU X  49      83.389 -27.266  80.389  0.00  0.00           N
ATOM    804  HN  LEU X  49      82.593 -27.797  80.669  0.00  0.00           H
ATOM    805  CA  LEU X  49      83.161 -25.870  79.940  0.00  0.00           C
ATOM    806  HA  LEU X  49      83.652 -25.836  78.978  0.00  0.00           H
ATOM    807  CB  LEU X  49      81.629 -25.544  79.632  0.00  0.00           C
ATOM    808  HB1 LEU X  49      81.248 -26.321  78.935  0.00  0.00           H
ATOM    809  HB2 LEU X  49      81.224 -25.639  80.662  0.00  0.00           H
ATOM    810  CG  LEU X  49      81.377 -24.066  79.210  0.00  0.00           C
ATOM    811  HG  LEU X  49      82.000 -23.338  79.772  0.00  0.00           H
ATOM    812  CD1 LEU X  49      81.853 -23.892  77.787  0.00  0.00           C
ATOM    813 HD11 LEU X  49      82.951 -24.054  77.733  0.00  0.00           H
ATOM    814 HD12 LEU X  49      81.247 -24.594  77.175  0.00  0.00           H
ATOM    815 HD13 LEU X  49      81.686 -22.853  77.433  0.00  0.00           H
ATOM    816  CD2 LEU X  49      79.895 -23.668  79.281  0.00  0.00           C
ATOM    817 HD21 LEU X  49      79.663 -23.448  80.345  0.00  0.00           H
ATOM    818 HD22 LEU X  49      79.653 -22.732  78.734  0.00  0.00           H
ATOM    819 HD23 LEU X  49      79.253 -24.480  78.879  0.00  0.00           H
ATOM    820  C   LEU X  49      83.782 -24.800  80.848  0.00  0.00           C
ATOM    821  O   LEU X  49      84.495 -23.907  80.298  0.00  0.00           O
ATOM    822  N   LEU X  50      83.636 -24.860  82.158  0.00  0.00           N
ATOM    823  HN  LEU X  50      83.139 -25.603  82.600  0.00  0.00           H
ATOM    824  CA  LEU X  50      84.089 -23.868  83.012  0.00  0.00           C
ATOM    825  HA  LEU X  50      83.749 -22.923  82.613  0.00  0.00           H
ATOM    826  CB  LEU X  50      83.687 -24.162  84.420  0.00  0.00           C
ATOM    827  HB1 LEU X  50      82.585 -24.039  84.494  0.00  0.00           H
ATOM    828  HB2 LEU X  50      83.977 -25.214  84.629  0.00  0.00           H
ATOM    829  CG  LEU X  50      84.123 -23.097  85.446  0.00  0.00           C
ATOM    830  HG  LEU X  50      84.256 -22.159  84.866  0.00  0.00           H
ATOM    831  CD1 LEU X  50      83.018 -22.901  86.470  0.00  0.00           C
ATOM    832 HD11 LEU X  50      83.300 -22.086  87.170  0.00  0.00           H
ATOM    833 HD12 LEU X  50      82.074 -22.502  86.042  0.00  0.00           H
ATOM    834 HD13 LEU X  50      82.799 -23.850  87.006  0.00  0.00           H
ATOM    835  CD2 LEU X  50      85.430 -23.496  86.209  0.00  0.00           C
ATOM    836 HD21 LEU X  50      85.609 -22.973  87.173  0.00  0.00           H
ATOM    837 HD22 LEU X  50      85.572 -24.586  86.370  0.00  0.00           H
ATOM    838 HD23 LEU X  50      86.287 -23.197  85.568  0.00  0.00           H
ATOM    839  C   LEU X  50      85.592 -23.854  83.034  0.00  0.00           C
ATOM    840  O   LEU X  50      86.260 -22.822  82.910  0.00  0.00           O
ATOM    841  N   GLN X  51      86.268 -25.066  83.019  0.00  0.00           N
ATOM    842  HN  GLN X  51      85.654 -25.851  83.011  0.00  0.00           H
ATOM    843  CA  GLN X  51      87.717 -25.266  82.983  0.00  0.00           C
ATOM    844  HA  GLN X  51      88.229 -24.667  83.722  0.00  0.00           H
ATOM    845  CB  GLN X  51      88.102 -26.765  83.257  0.00  0.00           C
ATOM    846  HB1 GLN X  51      87.560 -27.282  82.436  0.00  0.00           H
ATOM    847  HB2 GLN X  51      89.203 -26.790  83.114  0.00  0.00           H
ATOM    848  CG  GLN X  51      87.534 -27.199  84.585  0.00  0.00           C
ATOM    849  HG1 GLN X  51      88.185 -26.754  85.368  0.00  0.00           H
ATOM    850  HG2 GLN X  51      86.454 -26.961  84.689  0.00  0.00           H
ATOM    851  CD  GLN X  51      87.748 -28.767  84.557  0.00  0.00           C
ATOM    852  OE1 GLN X  51      87.395 -29.508  83.687  0.00  0.00           O
ATOM    853  NE2 GLN X  51      88.344 -29.346  85.620  0.00  0.00           N
ATOM    854 HE21 GLN X  51      88.622 -28.792  86.405  0.00  0.00           H
ATOM    855 HE22 GLN X  51      88.423 -30.341  85.559  0.00  0.00           H
ATOM    856  C   GLN X  51      88.267 -24.703  81.633  0.00  0.00           C
ATOM    857  O   GLN X  51      89.436 -24.280  81.496  0.00  0.00           O
ATOM    858  N   SER X  52      87.538 -24.889  80.549  0.00  0.00           N
ATOM    859  HN  SER X  52      86.732 -25.444  80.741  0.00  0.00           H
ATOM    860  CA  SER X  52      87.874 -24.417  79.247  0.00  0.00           C
ATOM    861  HA  SER X  52      88.844 -24.803  78.968  0.00  0.00           H
ATOM    862  CB  SER X  52      86.899 -25.090  78.226  0.00  0.00           C
ATOM    863  HB1 SER X  52      85.850 -24.804  78.452  0.00  0.00           H
ATOM    864  HB2 SER X  52      87.133 -24.682  77.220  0.00  0.00           H
ATOM    865  OG  SER X  52      87.138 -26.537  78.334  0.00  0.00           O
ATOM    866  HG1 SER X  52      86.845 -26.951  79.150  0.00  0.00           H
ATOM    867  C   SER X  52      87.929 -22.910  79.074  0.00  0.00           C
ATOM    868  O   SER X  52      88.918 -22.465  78.527  0.00  0.00           O
ATOM    869  N   LEU X  53      86.915 -22.129  79.596  0.00  0.00           N
ATOM    870  HN  LEU X  53      86.195 -22.606  80.094  0.00  0.00           H
ATOM    871  CA  LEU X  53      86.853 -20.697  79.712  0.00  0.00           C
ATOM    872  HA  LEU X  53      87.101 -20.289  78.744  0.00  0.00           H
ATOM    873  CB  LEU X  53      85.469 -20.140  80.208  0.00  0.00           C
ATOM    874  HB1 LEU X  53      85.359 -20.722  81.149  0.00  0.00           H
ATOM    875  HB2 LEU X  53      85.507 -19.035  80.320  0.00  0.00           H
ATOM    876  CG  LEU X  53      84.162 -20.533  79.414  0.00  0.00           C
ATOM    877  HG  LEU X  53      84.116 -21.620  79.189  0.00  0.00           H
ATOM    878  CD1 LEU X  53      82.939 -20.157  80.284  0.00  0.00           C
ATOM    879 HD11 LEU X  53      82.785 -20.730  81.224  0.00  0.00           H
ATOM    880 HD12 LEU X  53      82.954 -19.081  80.559  0.00  0.00           H
ATOM    881 HD13 LEU X  53      82.031 -20.327  79.667  0.00  0.00           H
ATOM    882  CD2 LEU X  53      84.082 -19.789  78.123  0.00  0.00           C
ATOM    883 HD21 LEU X  53      84.015 -18.706  78.364  0.00  0.00           H
ATOM    884 HD22 LEU X  53      84.954 -20.025  77.477  0.00  0.00           H
ATOM    885 HD23 LEU X  53      83.099 -20.090  77.701  0.00  0.00           H
ATOM    886  C   LEU X  53      87.984 -20.230  80.560  0.00  0.00           C
ATOM    887  O   LEU X  53      88.665 -19.244  80.146  0.00  0.00           O
ATOM    888  N   GLU X  54      88.265 -20.758  81.752  0.00  0.00           N
ATOM    889  HN  GLU X  54      87.650 -21.434  82.153  0.00  0.00           H
ATOM    890  CA  GLU X  54      89.386 -20.325  82.640  0.00  0.00           C
ATOM    891  HA  GLU X  54      89.228 -19.272  82.820  0.00  0.00           H
ATOM    892  CB  GLU X  54      89.485 -21.211  83.897  0.00  0.00           C
ATOM    893  HB1 GLU X  54      89.461 -22.279  83.591  0.00  0.00           H
ATOM    894  HB2 GLU X  54      90.447 -21.118  84.444  0.00  0.00           H
ATOM    895  CG  GLU X  54      88.347 -20.887  84.938  0.00  0.00           C
ATOM    896  HG1 GLU X  54      88.127 -19.804  84.826  0.00  0.00           H
ATOM    897  HG2 GLU X  54      87.366 -21.364  84.729  0.00  0.00           H
ATOM    898  CD  GLU X  54      88.749 -21.037  86.405  0.00  0.00           C
ATOM    899  OE1 GLU X  54      88.506 -20.109  87.192  0.00  0.00           O
ATOM    900  OE2 GLU X  54      89.459 -22.001  86.661  0.00  0.00           O
ATOM    901  C   GLU X  54      90.767 -20.523  81.963  0.00  0.00           C
ATOM    902  O   GLU X  54      91.575 -19.588  82.016  0.00  0.00           O
ATOM    903  N   ASP X  55      90.966 -21.654  81.315  0.00  0.00           N
ATOM    904  HN  ASP X  55      90.209 -22.264  81.093  0.00  0.00           H
ATOM    905  CA  ASP X  55      92.217 -21.909  80.527  0.00  0.00           C
ATOM    906  HA  ASP X  55      92.984 -21.844  81.284  0.00  0.00           H
ATOM    907  CB  ASP X  55      92.267 -23.376  79.905  0.00  0.00           C
ATOM    908  HB1 ASP X  55      92.085 -23.995  80.810  0.00  0.00           H
ATOM    909  HB2 ASP X  55      91.548 -23.728  79.135  0.00  0.00           H
ATOM    910  CG  ASP X  55      93.673 -23.745  79.467  0.00  0.00           C
ATOM    911  OD1 ASP X  55      93.745 -24.468  78.411  0.00  0.00           O
ATOM    912  OD2 ASP X  55      94.667 -23.454  80.167  0.00  0.00           O
ATOM    913  C   ASP X  55      92.356 -20.923  79.381  0.00  0.00           C
ATOM    914  O   ASP X  55      93.410 -20.276  79.321  0.00  0.00           O
ATOM    915  N   LEU X  56      91.338 -20.746  78.581  0.00  0.00           N
ATOM    916  HN  LEU X  56      90.629 -21.447  78.595  0.00  0.00           H
ATOM    917  CA  LEU X  56      91.298 -19.817  77.439  0.00  0.00           C
ATOM    918  HA  LEU X  56      92.077 -19.978  76.709  0.00  0.00           H
ATOM    919  CB  LEU X  56      90.013 -19.970  76.717  0.00  0.00           C
ATOM    920  HB1 LEU X  56      89.934 -20.978  76.257  0.00  0.00           H
ATOM    921  HB2 LEU X  56      89.110 -19.872  77.358  0.00  0.00           H
ATOM    922  CG  LEU X  56      89.718 -18.922  75.492  0.00  0.00           C
ATOM    923  HG  LEU X  56      89.948 -17.938  75.954  0.00  0.00           H
ATOM    924  CD1 LEU X  56      90.592 -19.186  74.252  0.00  0.00           C
ATOM    925 HD11 LEU X  56      90.300 -18.600  73.355  0.00  0.00           H
ATOM    926 HD12 LEU X  56      91.630 -18.994  74.599  0.00  0.00           H
ATOM    927 HD13 LEU X  56      90.491 -20.274  74.051  0.00  0.00           H
ATOM    928  CD2 LEU X  56      88.290 -18.887  74.980  0.00  0.00           C
ATOM    929 HD21 LEU X  56      87.651 -18.612  75.846  0.00  0.00           H
ATOM    930 HD22 LEU X  56      88.135 -18.163  74.151  0.00  0.00           H
ATOM    931 HD23 LEU X  56      88.044 -19.908  74.619  0.00  0.00           H
ATOM    932  C   LEU X  56      91.495 -18.325  77.812  0.00  0.00           C
ATOM    933  O   LEU X  56      92.262 -17.513  77.250  0.00  0.00           O
ATOM    934  N   HSD X  57      90.780 -17.935  78.902  0.00  0.00           N
ATOM    935  HN  HSD X  57      90.158 -18.569  79.355  0.00  0.00           H
ATOM    936  CA  HSD X  57      90.884 -16.601  79.538  0.00  0.00           C
ATOM    937  HA  HSD X  57      90.527 -15.924  78.776  0.00  0.00           H
ATOM    938  CB  HSD X  57      89.999 -16.572  80.864  0.00  0.00           C
ATOM    939  HB1 HSD X  57      88.958 -16.549  80.476  0.00  0.00           H
ATOM    940  HB2 HSD X  57      90.025 -17.567  81.358  0.00  0.00           H
ATOM    941  ND1 HSD X  57      91.133 -15.503  82.821  0.00  0.00           N
ATOM    942  HD1 HSD X  57      91.903 -16.141  82.844  0.00  0.00           H
ATOM    943  CG  HSD X  57      90.255 -15.419  81.767  0.00  0.00           C
ATOM    944  CE1 HSD X  57      90.915 -14.472  83.647  0.00  0.00           C
ATOM    945  HE1 HSD X  57      91.463 -14.206  84.552  0.00  0.00           H
ATOM    946  NE2 HSD X  57      89.894 -13.824  83.175  0.00  0.00           N
ATOM    947  CD2 HSD X  57      89.503 -14.371  82.000  0.00  0.00           C
ATOM    948  HD2 HSD X  57      88.746 -13.860  81.418  0.00  0.00           H
ATOM    949  C   HSD X  57      92.342 -16.294  80.031  0.00  0.00           C
ATOM    950  O   HSD X  57      92.793 -15.145  79.793  0.00  0.00           O
ATOM    951  N   LYS X  58      93.005 -17.295  80.628  0.00  0.00           N
ATOM    952  HN  LYS X  58      92.574 -18.161  80.871  0.00  0.00           H
ATOM    953  CA  LYS X  58      94.412 -17.192  80.856  0.00  0.00           C
ATOM    954  HA  LYS X  58      94.635 -16.342  81.483  0.00  0.00           H
ATOM    955  CB  LYS X  58      94.985 -18.379  81.707  0.00  0.00           C
ATOM    956  HB1 LYS X  58      94.817 -18.253  82.798  0.00  0.00           H
ATOM    957  HB2 LYS X  58      94.502 -19.268  81.247  0.00  0.00           H
ATOM    958  CG  LYS X  58      96.477 -18.739  81.480  0.00  0.00           C
ATOM    959  HG1 LYS X  58      96.673 -18.897  80.398  0.00  0.00           H
ATOM    960  HG2 LYS X  58      97.137 -17.881  81.727  0.00  0.00           H
ATOM    961  CD  LYS X  58      96.960 -19.989  82.269  0.00  0.00           C
ATOM    962  HD1 LYS X  58      98.065 -20.096  82.241  0.00  0.00           H
ATOM    963  HD2 LYS X  58      96.811 -19.813  83.356  0.00  0.00           H
ATOM    964  CE  LYS X  58      96.298 -21.361  81.876  0.00  0.00           C
ATOM    965  HE1 LYS X  58      96.647 -22.017  82.702  0.00  0.00           H
ATOM    966  HE2 LYS X  58      95.189 -21.302  81.932  0.00  0.00           H
ATOM    967  NZ  LYS X  58      96.819 -21.825  80.614  0.00  0.00           N
ATOM    968  HZ1 LYS X  58      96.530 -21.186  79.846  0.00  0.00           H
ATOM    969  HZ2 LYS X  58      97.858 -21.864  80.589  0.00  0.00           H
ATOM    970  HZ3 LYS X  58      96.361 -22.744  80.451  0.00  0.00           H
ATOM    971  C   LYS X  58      95.226 -17.054  79.589  0.00  0.00           C
ATOM    972  O   LYS X  58      96.080 -16.187  79.462  0.00  0.00           O
ATOM    973  N   ASN X  59      94.999 -17.895  78.529  0.00  0.00           N
ATOM    974  HN  ASN X  59      94.249 -18.550  78.589  0.00  0.00           H
ATOM    975  CA  ASN X  59      95.770 -17.934  77.310  0.00  0.00           C
ATOM    976  HA  ASN X  59      96.782 -18.188  77.588  0.00  0.00           H
ATOM    977  CB  ASN X  59      95.392 -19.144  76.424  0.00  0.00           C
ATOM    978  HB1 ASN X  59      94.356 -19.115  76.024  0.00  0.00           H
ATOM    979  HB2 ASN X  59      96.140 -19.204  75.606  0.00  0.00           H
ATOM    980  CG  ASN X  59      95.565 -20.424  77.207  0.00  0.00           C
ATOM    981  OD1 ASN X  59      96.190 -20.523  78.256  0.00  0.00           O
ATOM    982  ND2 ASN X  59      95.062 -21.591  76.657  0.00  0.00           N
ATOM    983 HD21 ASN X  59      95.333 -22.397  77.183  0.00  0.00           H
ATOM    984 HD22 ASN X  59      94.309 -21.601  75.998  0.00  0.00           H
ATOM    985  C   ASN X  59      95.669 -16.679  76.483  0.00  0.00           C
ATOM    986  O   ASN X  59      96.641 -16.369  75.795  0.00  0.00           O
ATOM    987  N   LEU X  60      94.461 -15.975  76.556  0.00  0.00           N
ATOM    988  HN  LEU X  60      93.696 -16.453  76.981  0.00  0.00           H
ATOM    989  CA  LEU X  60      94.214 -14.694  76.097  0.00  0.00           C
ATOM    990  HA  LEU X  60      94.626 -14.694  75.099  0.00  0.00           H
ATOM    991  CB  LEU X  60      92.730 -14.467  76.033  0.00  0.00           C
ATOM    992  HB1 LEU X  60      92.334 -14.827  77.006  0.00  0.00           H
ATOM    993  HB2 LEU X  60      92.563 -13.380  75.875  0.00  0.00           H
ATOM    994  CG  LEU X  60      91.992 -15.179  74.902  0.00  0.00           C
ATOM    995  HG  LEU X  60      92.106 -16.254  75.154  0.00  0.00           H
ATOM    996  CD1 LEU X  60      90.505 -14.816  74.932  0.00  0.00           C
ATOM    997 HD11 LEU X  60      90.322 -13.720  74.920  0.00  0.00           H
ATOM    998 HD12 LEU X  60      90.028 -15.188  74.000  0.00  0.00           H
ATOM    999 HD13 LEU X  60      89.866 -15.293  75.705  0.00  0.00           H
ATOM   1000  CD2 LEU X  60      92.569 -14.925  73.503  0.00  0.00           C
ATOM   1001 HD21 LEU X  60      91.883 -15.406  72.775  0.00  0.00           H
ATOM   1002 HD22 LEU X  60      92.706 -13.839  73.313  0.00  0.00           H
ATOM   1003 HD23 LEU X  60      93.499 -15.522  73.387  0.00  0.00           H
ATOM   1004  C   LEU X  60      95.002 -13.614  76.913  0.00  0.00           C
ATOM   1005  O   LEU X  60      95.451 -12.640  76.332  0.00  0.00           O
ATOM   1006  N   CYS X  61      95.060 -13.828  78.257  0.00  0.00           N
ATOM   1007  HN  CYS X  61      94.349 -14.377  78.690  0.00  0.00           H
ATOM   1008  CA  CYS X  61      95.825 -13.008  79.268  0.00  0.00           C
ATOM   1009  HA  CYS X  61      95.464 -11.998  79.142  0.00  0.00           H
ATOM   1010  CB  CYS X  61      95.700 -13.389  80.815  0.00  0.00           C
ATOM   1011  HB1 CYS X  61      94.636 -13.657  80.994  0.00  0.00           H
ATOM   1012  HB2 CYS X  61      96.262 -14.339  80.940  0.00  0.00           H
ATOM   1013  SG  CYS X  61      96.434 -12.174  82.037  0.00  0.00           S
ATOM   1014  HG1 CYS X  61      95.759 -11.093  81.673  0.00  0.00           H
ATOM   1015  C   CYS X  61      97.292 -12.887  78.894  0.00  0.00           C
ATOM   1016  O   CYS X  61      97.813 -11.799  78.809  0.00  0.00           O
ATOM   1017  N   GLN X  62      97.940 -14.092  78.660  0.00  0.00           N
ATOM   1018  HN  GLN X  62      97.425 -14.937  78.786  0.00  0.00           H
ATOM   1019  CA  GLN X  62      99.344 -14.170  78.191  0.00  0.00           C
ATOM   1020  HA  GLN X  62      99.952 -13.649  78.915  0.00  0.00           H
ATOM   1021  CB  GLN X  62      99.704 -15.696  78.173  0.00  0.00           C
ATOM   1022  HB1 GLN X  62      99.011 -16.121  77.416  0.00  0.00           H
ATOM   1023  HB2 GLN X  62     100.770 -15.821  77.883  0.00  0.00           H
ATOM   1024  CG  GLN X  62      99.461 -16.410  79.536  0.00  0.00           C
ATOM   1025  HG1 GLN X  62      98.373 -16.625  79.462  0.00  0.00           H
ATOM   1026  HG2 GLN X  62     100.106 -17.314  79.505  0.00  0.00           H
ATOM   1027  CD  GLN X  62      99.894 -15.588  80.815  0.00  0.00           C
ATOM   1028  OE1 GLN X  62     101.030 -15.334  81.023  0.00  0.00           O
ATOM   1029  NE2 GLN X  62      98.796 -15.270  81.521  0.00  0.00           N
ATOM   1030 HE21 GLN X  62      98.968 -14.601  82.244  0.00  0.00           H
ATOM   1031 HE22 GLN X  62      97.880 -15.460  81.168  0.00  0.00           H
ATOM   1032  C   GLN X  62      99.692 -13.498  76.899  0.00  0.00           C
ATOM   1033  O   GLN X  62     100.818 -13.065  76.616  0.00  0.00           O
ATOM   1034  N   LEU X  63      98.661 -13.363  75.955  0.00  0.00           N
ATOM   1035  HN  LEU X  63      97.804 -13.868  76.024  0.00  0.00           H
ATOM   1036  CA  LEU X  63      98.832 -12.702  74.694  0.00  0.00           C
ATOM   1037  HA  LEU X  63      99.883 -12.670  74.447  0.00  0.00           H
ATOM   1038  CB  LEU X  63      97.989 -13.306  73.576  0.00  0.00           C
ATOM   1039  HB1 LEU X  63      96.915 -13.101  73.775  0.00  0.00           H
ATOM   1040  HB2 LEU X  63      98.179 -12.737  72.641  0.00  0.00           H
ATOM   1041  CG  LEU X  63      98.236 -14.750  73.183  0.00  0.00           C
ATOM   1042  HG  LEU X  63      97.787 -15.401  73.963  0.00  0.00           H
ATOM   1043  CD1 LEU X  63      97.595 -15.093  71.829  0.00  0.00           C
ATOM   1044 HD11 LEU X  63      97.973 -14.420  71.031  0.00  0.00           H
ATOM   1045 HD12 LEU X  63      97.769 -16.146  71.521  0.00  0.00           H
ATOM   1046 HD13 LEU X  63      96.507 -14.948  72.004  0.00  0.00           H
ATOM   1047  CD2 LEU X  63      99.703 -15.199  73.154  0.00  0.00           C
ATOM   1048 HD21 LEU X  63     100.210 -14.657  72.326  0.00  0.00           H
ATOM   1049 HD22 LEU X  63     100.105 -14.952  74.160  0.00  0.00           H
ATOM   1050 HD23 LEU X  63      99.814 -16.284  72.945  0.00  0.00           H
ATOM   1051  C   LEU X  63      98.323 -11.225  74.833  0.00  0.00           C
ATOM   1052  O   LEU X  63      98.388 -10.502  73.841  0.00  0.00           O
ATOM   1053  N   GLY X  64      97.924 -10.728  76.009  0.00  0.00           N
ATOM   1054  HN  GLY X  64      97.859 -11.394  76.748  0.00  0.00           H
ATOM   1055  CA  GLY X  64      97.524  -9.289  76.206  0.00  0.00           C
ATOM   1056  HA1 GLY X  64      98.209  -8.744  75.574  0.00  0.00           H
ATOM   1057  HA2 GLY X  64      97.660  -9.132  77.266  0.00  0.00           H
ATOM   1058  C   GLY X  64      96.114  -8.963  75.788  0.00  0.00           C
ATOM   1059  O   GLY X  64      95.808  -7.851  75.405  0.00  0.00           O
ATOM   1060  N   SER X  65      95.214  -9.881  75.876  0.00  0.00           N
ATOM   1061  HN  SER X  65      95.473 -10.818  76.102  0.00  0.00           H
ATOM   1062  CA  SER X  65      93.754  -9.589  75.780  0.00  0.00           C
ATOM   1063  HA  SER X  65      93.490  -8.556  75.954  0.00  0.00           H
ATOM   1064  CB  SER X  65      93.070  -9.977  74.344  0.00  0.00           C
ATOM   1065  HB1 SER X  65      93.620  -9.403  73.568  0.00  0.00           H
ATOM   1066  HB2 SER X  65      93.064 -11.084  74.251  0.00  0.00           H
ATOM   1067  OG  SER X  65      91.720  -9.419  74.322  0.00  0.00           O
ATOM   1068  HG1 SER X  65      91.563  -8.987  73.480  0.00  0.00           H
ATOM   1069  C   SER X  65      93.120 -10.266  76.988  0.00  0.00           C
ATOM   1070  O   SER X  65      93.749 -10.630  78.020  0.00  0.00           O
ATOM   1071  N   CYS X  66      91.768 -10.373  77.016  0.00  0.00           N
ATOM   1072  HN  CYS X  66      91.277 -10.227  76.161  0.00  0.00           H
ATOM   1073  CA  CYS X  66      90.977 -10.812  78.159  0.00  0.00           C
ATOM   1074  HA  CYS X  66      91.494 -11.536  78.772  0.00  0.00           H
ATOM   1075  CB  CYS X  66      90.589  -9.681  79.062  0.00  0.00           C
ATOM   1076  HB1 CYS X  66      91.550  -9.184  79.313  0.00  0.00           H
ATOM   1077  HB2 CYS X  66      89.899  -9.089  78.423  0.00  0.00           H
ATOM   1078  SG  CYS X  66      89.593 -10.186  80.487  0.00  0.00           S
ATOM   1079  HG1 CYS X  66      90.643 -10.207  81.295  0.00  0.00           H
ATOM   1080  C   CYS X  66      89.753 -11.501  77.595  0.00  0.00           C
ATOM   1081  O   CYS X  66      89.166 -11.187  76.590  0.00  0.00           O
ATOM   1082  N   LEU X  67      89.235 -12.526  78.236  0.00  0.00           N
ATOM   1083  HN  LEU X  67      89.648 -12.877  79.072  0.00  0.00           H
ATOM   1084  CA  LEU X  67      88.016 -13.220  77.957  0.00  0.00           C
ATOM   1085  HA  LEU X  67      87.611 -13.093  76.964  0.00  0.00           H
ATOM   1086  CB  LEU X  67      88.176 -14.749  78.235  0.00  0.00           C
ATOM   1087  HB1 LEU X  67      88.841 -15.228  77.485  0.00  0.00           H
ATOM   1088  HB2 LEU X  67      88.632 -14.863  79.242  0.00  0.00           H
ATOM   1089  CG  LEU X  67      86.820 -15.591  77.980  0.00  0.00           C
ATOM   1090  HG  LEU X  67      85.860 -15.144  78.317  0.00  0.00           H
ATOM   1091  CD1 LEU X  67      86.633 -15.850  76.522  0.00  0.00           C
ATOM   1092 HD11 LEU X  67      87.409 -16.581  76.210  0.00  0.00           H
ATOM   1093 HD12 LEU X  67      85.609 -16.178  76.241  0.00  0.00           H
ATOM   1094 HD13 LEU X  67      86.743 -14.877  75.997  0.00  0.00           H
ATOM   1095  CD2 LEU X  67      86.796 -16.935  78.638  0.00  0.00           C
ATOM   1096 HD21 LEU X  67      85.766 -17.352  78.630  0.00  0.00           H
ATOM   1097 HD22 LEU X  67      87.408 -17.626  78.019  0.00  0.00           H
ATOM   1098 HD23 LEU X  67      87.253 -17.100  79.637  0.00  0.00           H
ATOM   1099  C   LEU X  67      86.948 -12.682  78.839  0.00  0.00           C
ATOM   1100  O   LEU X  67      86.802 -12.961  79.999  0.00  0.00           O
ATOM   1101  N   LEU X  68      86.113 -11.813  78.253  0.00  0.00           N
ATOM   1102  HN  LEU X  68      86.096 -11.668  77.267  0.00  0.00           H
ATOM   1103  CA  LEU X  68      84.883 -11.386  78.901  0.00  0.00           C
ATOM   1104  HA  LEU X  68      85.126 -11.253  79.945  0.00  0.00           H
ATOM   1105  CB  LEU X  68      84.341  -9.939  78.428  0.00  0.00           C
ATOM   1106  HB1 LEU X  68      83.687 -10.040  77.535  0.00  0.00           H
ATOM   1107  HB2 LEU X  68      83.692  -9.512  79.223  0.00  0.00           H
ATOM   1108  CG  LEU X  68      85.292  -8.850  77.884  0.00  0.00           C
ATOM   1109  HG  LEU X  68      85.917  -9.290  77.078  0.00  0.00           H
ATOM   1110  CD1 LEU X  68      84.523  -7.519  77.451  0.00  0.00           C
ATOM   1111 HD11 LEU X  68      83.898  -7.224  78.321  0.00  0.00           H
ATOM   1112 HD12 LEU X  68      85.314  -6.759  77.275  0.00  0.00           H
ATOM   1113 HD13 LEU X  68      83.806  -7.842  76.666  0.00  0.00           H
ATOM   1114  CD2 LEU X  68      86.260  -8.389  79.013  0.00  0.00           C
ATOM   1115 HD21 LEU X  68      86.538  -9.268  79.633  0.00  0.00           H
ATOM   1116 HD22 LEU X  68      87.169  -7.857  78.660  0.00  0.00           H
ATOM   1117 HD23 LEU X  68      85.746  -7.675  79.691  0.00  0.00           H
ATOM   1118  C   LEU X  68      83.728 -12.453  78.745  0.00  0.00           C
ATOM   1119  O   LEU X  68      83.147 -12.701  77.659  0.00  0.00           O
ATOM   1120  N   VAL X  69      83.334 -13.071  79.879  0.00  0.00           N
ATOM   1121  HN  VAL X  69      83.774 -12.848  80.745  0.00  0.00           H
ATOM   1122  CA  VAL X  69      82.142 -13.951  79.898  0.00  0.00           C
ATOM   1123  HA  VAL X  69      81.959 -14.251  78.877  0.00  0.00           H
ATOM   1124  CB  VAL X  69      82.241 -15.135  80.883  0.00  0.00           C
ATOM   1125  HB  VAL X  69      82.247 -14.849  81.956  0.00  0.00           H
ATOM   1126  CG1 VAL X  69      81.093 -16.187  80.656  0.00  0.00           C
ATOM   1127 HG11 VAL X  69      80.148 -15.609  80.742  0.00  0.00           H
ATOM   1128 HG12 VAL X  69      81.205 -16.684  79.668  0.00  0.00           H
ATOM   1129 HG13 VAL X  69      80.956 -16.956  81.446  0.00  0.00           H
ATOM   1130  CG2 VAL X  69      83.592 -15.815  80.669  0.00  0.00           C
ATOM   1131 HG21 VAL X  69      83.756 -16.117  79.612  0.00  0.00           H
ATOM   1132 HG22 VAL X  69      84.465 -15.160  80.874  0.00  0.00           H
ATOM   1133 HG23 VAL X  69      83.781 -16.693  81.323  0.00  0.00           H
ATOM   1134  C   VAL X  69      80.961 -13.114  80.304  0.00  0.00           C
ATOM   1135  O   VAL X  69      80.822 -12.668  81.466  0.00  0.00           O
ATOM   1136  N   ILE X  70      80.032 -12.941  79.426  0.00  0.00           N
ATOM   1137  HN  ILE X  70      80.173 -13.277  78.497  0.00  0.00           H
ATOM   1138  CA  ILE X  70      78.798 -12.122  79.621  0.00  0.00           C
ATOM   1139  HA  ILE X  70      78.998 -11.428  80.423  0.00  0.00           H
ATOM   1140  CB  ILE X  70      78.326 -11.476  78.310  0.00  0.00           C
ATOM   1141  HB  ILE X  70      77.901 -12.195  77.578  0.00  0.00           H
ATOM   1142  CG2 ILE X  70      77.321 -10.454  78.705  0.00  0.00           C
ATOM   1143 HG21 ILE X  70      77.014  -9.829  77.839  0.00  0.00           H
ATOM   1144 HG22 ILE X  70      76.389 -10.997  78.973  0.00  0.00           H
ATOM   1145 HG23 ILE X  70      77.599  -9.889  79.620  0.00  0.00           H
ATOM   1146  CG1 ILE X  70      79.410 -10.724  77.611  0.00  0.00           C
ATOM   1147 HG11 ILE X  70      80.164 -11.455  77.249  0.00  0.00           H
ATOM   1148 HG12 ILE X  70      78.923 -10.310  76.702  0.00  0.00           H
ATOM   1149  CD  ILE X  70      80.235  -9.700  78.364  0.00  0.00           C
ATOM   1150  HD1 ILE X  70      81.112  -9.428  77.738  0.00  0.00           H
ATOM   1151  HD2 ILE X  70      79.662  -8.806  78.692  0.00  0.00           H
ATOM   1152  HD3 ILE X  70      80.685  -9.973  79.342  0.00  0.00           H
ATOM   1153  C   ILE X  70      77.762 -13.071  80.147  0.00  0.00           C
ATOM   1154  O   ILE X  70      77.583 -14.140  79.582  0.00  0.00           O
ATOM   1155  N   GLN X  71      77.039 -12.749  81.248  0.00  0.00           N
ATOM   1156  HN  GLN X  71      77.229 -11.867  81.670  0.00  0.00           H
ATOM   1157  CA  GLN X  71      76.089 -13.594  81.949  0.00  0.00           C
ATOM   1158  HA  GLN X  71      75.981 -14.458  81.310  0.00  0.00           H
ATOM   1159  CB  GLN X  71      76.693 -14.123  83.281  0.00  0.00           C
ATOM   1160  HB1 GLN X  71      77.058 -13.330  83.969  0.00  0.00           H
ATOM   1161  HB2 GLN X  71      75.921 -14.800  83.705  0.00  0.00           H
ATOM   1162  CG  GLN X  71      77.897 -15.127  83.101  0.00  0.00           C
ATOM   1163  HG1 GLN X  71      77.694 -15.874  82.304  0.00  0.00           H
ATOM   1164  HG2 GLN X  71      78.819 -14.652  82.701  0.00  0.00           H
ATOM   1165  CD  GLN X  71      78.288 -15.861  84.395  0.00  0.00           C
ATOM   1166  OE1 GLN X  71      77.657 -16.823  84.852  0.00  0.00           O
ATOM   1167  NE2 GLN X  71      79.427 -15.424  84.988  0.00  0.00           N
ATOM   1168 HE21 GLN X  71      79.633 -15.840  85.873  0.00  0.00           H
ATOM   1169 HE22 GLN X  71      79.857 -14.586  84.650  0.00  0.00           H
ATOM   1170  C   GLN X  71      74.691 -12.994  81.991  0.00  0.00           C
ATOM   1171  O   GLN X  71      74.504 -11.960  82.602  0.00  0.00           O
ATOM   1172  N   GLY X  72      73.703 -13.603  81.297  0.00  0.00           N
ATOM   1173  HN  GLY X  72      73.887 -14.416  80.750  0.00  0.00           H
ATOM   1174  CA  GLY X  72      72.284 -13.161  81.253  0.00  0.00           C
ATOM   1175  HA1 GLY X  72      71.909 -13.118  82.265  0.00  0.00           H
ATOM   1176  HA2 GLY X  72      71.801 -13.905  80.637  0.00  0.00           H
ATOM   1177  C   GLY X  72      72.066 -11.753  80.699  0.00  0.00           C
ATOM   1178  O   GLY X  72      73.053 -11.022  80.500  0.00  0.00           O
ATOM   1179  N   GLU X  73      70.873 -11.489  80.292  0.00  0.00           N
ATOM   1180  HN  GLU X  73      70.181 -12.057  80.731  0.00  0.00           H
ATOM   1181  CA  GLU X  73      70.516 -10.283  79.508  0.00  0.00           C
ATOM   1182  HA  GLU X  73      69.552 -10.494  79.068  0.00  0.00           H
ATOM   1183  CB  GLU X  73      70.457  -9.023  80.489  0.00  0.00           C
ATOM   1184  HB1 GLU X  73      71.478  -8.961  80.922  0.00  0.00           H
ATOM   1185  HB2 GLU X  73      70.400  -8.059  79.938  0.00  0.00           H
ATOM   1186  CG  GLU X  73      69.343  -9.122  81.557  0.00  0.00           C
ATOM   1187  HG1 GLU X  73      69.428 -10.091  82.092  0.00  0.00           H
ATOM   1188  HG2 GLU X  73      69.255  -8.337  82.338  0.00  0.00           H
ATOM   1189  CD  GLU X  73      67.992  -9.155  80.970  0.00  0.00           C
ATOM   1190  OE1 GLU X  73      67.069  -9.802  81.559  0.00  0.00           O
ATOM   1191  OE2 GLU X  73      67.742  -8.583  79.848  0.00  0.00           O
ATOM   1192  C   GLU X  73      71.377  -9.837  78.312  0.00  0.00           C
ATOM   1193  O   GLU X  73      71.704  -8.669  78.066  0.00  0.00           O
ATOM   1194  N   TYR X  74      71.735 -10.713  77.384  0.00  0.00           N
ATOM   1195  HN  TYR X  74      71.334 -11.624  77.329  0.00  0.00           H
ATOM   1196  CA  TYR X  74      72.803 -10.424  76.537  0.00  0.00           C
ATOM   1197  HA  TYR X  74      73.561  -9.806  76.995  0.00  0.00           H
ATOM   1198  CB  TYR X  74      73.448 -11.750  76.074  0.00  0.00           C
ATOM   1199  HB1 TYR X  74      74.221 -11.425  75.345  0.00  0.00           H
ATOM   1200  HB2 TYR X  74      73.908 -12.350  76.888  0.00  0.00           H
ATOM   1201  CG  TYR X  74      72.486 -12.541  75.342  0.00  0.00           C
ATOM   1202  CD1 TYR X  74      72.422 -12.429  73.923  0.00  0.00           C
ATOM   1203  HD1 TYR X  74      73.027 -11.725  73.371  0.00  0.00           H
ATOM   1204  CE1 TYR X  74      71.504 -13.268  73.231  0.00  0.00           C
ATOM   1205  HE1 TYR X  74      71.456 -13.020  72.181  0.00  0.00           H
ATOM   1206  CZ  TYR X  74      70.756 -14.216  73.890  0.00  0.00           C
ATOM   1207  OH  TYR X  74      69.697 -14.915  73.203  0.00  0.00           O
ATOM   1208  HH  TYR X  74      69.332 -15.420  73.933  0.00  0.00           H
ATOM   1209  CD2 TYR X  74      71.771 -13.563  75.974  0.00  0.00           C
ATOM   1210  HD2 TYR X  74      71.880 -13.759  77.030  0.00  0.00           H
ATOM   1211  CE2 TYR X  74      70.916 -14.425  75.286  0.00  0.00           C
ATOM   1212  HE2 TYR X  74      70.337 -15.174  75.805  0.00  0.00           H
ATOM   1213  C   TYR X  74      72.431  -9.529  75.320  0.00  0.00           C
ATOM   1214  O   TYR X  74      73.227  -8.719  74.787  0.00  0.00           O
ATOM   1215  N   GLU X  75      71.132  -9.678  74.926  0.00  0.00           N
ATOM   1216  HN  GLU X  75      70.494 -10.386  75.217  0.00  0.00           H
ATOM   1217  CA  GLU X  75      70.567  -8.709  74.002  0.00  0.00           C
ATOM   1218  HA  GLU X  75      71.177  -8.755  73.112  0.00  0.00           H
ATOM   1219  CB  GLU X  75      69.205  -9.208  73.629  0.00  0.00           C
ATOM   1220  HB1 GLU X  75      68.429  -8.963  74.385  0.00  0.00           H
ATOM   1221  HB2 GLU X  75      68.820  -8.667  72.738  0.00  0.00           H
ATOM   1222  CG  GLU X  75      69.132 -10.724  73.298  0.00  0.00           C
ATOM   1223  HG1 GLU X  75      69.832 -10.985  72.476  0.00  0.00           H
ATOM   1224  HG2 GLU X  75      69.601 -11.341  74.095  0.00  0.00           H
ATOM   1225  CD  GLU X  75      67.730 -11.302  73.127  0.00  0.00           C
ATOM   1226  OE1 GLU X  75      67.200 -11.876  74.094  0.00  0.00           O
ATOM   1227  OE2 GLU X  75      67.142 -11.328  72.005  0.00  0.00           O
ATOM   1228  C   GLU X  75      70.627  -7.190  74.538  0.00  0.00           C
ATOM   1229  O   GLU X  75      71.224  -6.364  73.851  0.00  0.00           O
ATOM   1230  N   THR X  76      70.270  -6.985  75.771  0.00  0.00           N
ATOM   1231  HN  THR X  76      69.864  -7.677  76.363  0.00  0.00           H
ATOM   1232  CA  THR X  76      70.328  -5.706  76.405  0.00  0.00           C
ATOM   1233  HA  THR X  76      69.919  -4.970  75.729  0.00  0.00           H
ATOM   1234  CB  THR X  76      69.452  -5.637  77.706  0.00  0.00           C
ATOM   1235  HB  THR X  76      69.845  -6.266  78.533  0.00  0.00           H
ATOM   1236  OG1 THR X  76      68.118  -6.175  77.437  0.00  0.00           O
ATOM   1237  HG1 THR X  76      68.139  -7.134  77.422  0.00  0.00           H
ATOM   1238  CG2 THR X  76      69.224  -4.135  78.153  0.00  0.00           C
ATOM   1239 HG21 THR X  76      68.741  -3.646  77.280  0.00  0.00           H
ATOM   1240 HG22 THR X  76      68.626  -4.069  79.087  0.00  0.00           H
ATOM   1241 HG23 THR X  76      70.225  -3.718  78.396  0.00  0.00           H
ATOM   1242  C   THR X  76      71.718  -5.219  76.699  0.00  0.00           C
ATOM   1243  O   THR X  76      72.057  -4.024  76.452  0.00  0.00           O
ATOM   1244  N   VAL X  77      72.716  -6.099  77.056  0.00  0.00           N
ATOM   1245  HN  VAL X  77      72.504  -7.031  77.341  0.00  0.00           H
ATOM   1246  CA  VAL X  77      74.146  -5.806  77.077  0.00  0.00           C
ATOM   1247  HA  VAL X  77      74.263  -4.833  77.533  0.00  0.00           H
ATOM   1248  CB  VAL X  77      74.928  -6.942  77.750  0.00  0.00           C
ATOM   1249  HB  VAL X  77      74.451  -7.860  77.345  0.00  0.00           H
ATOM   1250  CG1 VAL X  77      76.510  -6.874  77.564  0.00  0.00           C
ATOM   1251 HG11 VAL X  77      76.789  -6.986  76.495  0.00  0.00           H
ATOM   1252 HG12 VAL X  77      76.854  -5.856  77.846  0.00  0.00           H
ATOM   1253 HG13 VAL X  77      77.028  -7.580  78.248  0.00  0.00           H
ATOM   1254  CG2 VAL X  77      74.651  -7.063  79.298  0.00  0.00           C
ATOM   1255 HG21 VAL X  77      75.305  -7.835  79.756  0.00  0.00           H
ATOM   1256 HG22 VAL X  77      74.820  -6.083  79.792  0.00  0.00           H
ATOM   1257 HG23 VAL X  77      73.566  -7.270  79.421  0.00  0.00           H
ATOM   1258  C   VAL X  77      74.699  -5.411  75.709  0.00  0.00           C
ATOM   1259  O   VAL X  77      75.621  -4.605  75.609  0.00  0.00           O
ATOM   1260  N   LEU X  78      74.260  -6.009  74.557  0.00  0.00           N
ATOM   1261  HN  LEU X  78      73.706  -6.837  74.584  0.00  0.00           H
ATOM   1262  CA  LEU X  78      74.863  -5.648  73.331  0.00  0.00           C
ATOM   1263  HA  LEU X  78      75.897  -5.535  73.619  0.00  0.00           H
ATOM   1264  CB  LEU X  78      74.712  -6.770  72.237  0.00  0.00           C
ATOM   1265  HB1 LEU X  78      74.993  -7.730  72.721  0.00  0.00           H
ATOM   1266  HB2 LEU X  78      73.622  -6.841  72.034  0.00  0.00           H
ATOM   1267  CG  LEU X  78      75.555  -6.653  70.929  0.00  0.00           C
ATOM   1268  HG  LEU X  78      75.507  -5.669  70.415  0.00  0.00           H
ATOM   1269  CD1 LEU X  78      77.035  -6.903  71.230  0.00  0.00           C
ATOM   1270 HD11 LEU X  78      77.705  -6.986  70.347  0.00  0.00           H
ATOM   1271 HD12 LEU X  78      77.426  -6.134  71.929  0.00  0.00           H
ATOM   1272 HD13 LEU X  78      76.971  -7.792  71.893  0.00  0.00           H
ATOM   1273  CD2 LEU X  78      74.891  -7.670  69.930  0.00  0.00           C
ATOM   1274 HD21 LEU X  78      75.319  -7.674  68.905  0.00  0.00           H
ATOM   1275 HD22 LEU X  78      75.141  -8.689  70.297  0.00  0.00           H
ATOM   1276 HD23 LEU X  78      73.820  -7.383  69.864  0.00  0.00           H
ATOM   1277  C   LEU X  78      74.260  -4.284  72.849  0.00  0.00           C
ATOM   1278  O   LEU X  78      74.959  -3.438  72.327  0.00  0.00           O
ATOM   1279  N   ARG X  79      73.037  -4.072  73.302  0.00  0.00           N
ATOM   1280  HN  ARG X  79      72.478  -4.814  73.662  0.00  0.00           H
ATOM   1281  CA  ARG X  79      72.294  -2.816  73.187  0.00  0.00           C
ATOM   1282  HA  ARG X  79      72.290  -2.597  72.130  0.00  0.00           H
ATOM   1283  CB  ARG X  79      70.819  -2.884  73.535  0.00  0.00           C
ATOM   1284  HB1 ARG X  79      70.568  -3.240  74.558  0.00  0.00           H
ATOM   1285  HB2 ARG X  79      70.469  -1.839  73.395  0.00  0.00           H
ATOM   1286  CG  ARG X  79      69.892  -3.520  72.484  0.00  0.00           C
ATOM   1287  HG1 ARG X  79      69.823  -2.842  71.607  0.00  0.00           H
ATOM   1288  HG2 ARG X  79      70.480  -4.393  72.128  0.00  0.00           H
ATOM   1289  CD  ARG X  79      68.572  -3.978  73.073  0.00  0.00           C
ATOM   1290  HD1 ARG X  79      68.695  -4.661  73.940  0.00  0.00           H
ATOM   1291  HD2 ARG X  79      68.014  -3.068  73.382  0.00  0.00           H
ATOM   1292  NE  ARG X  79      67.717  -4.507  72.023  0.00  0.00           N
ATOM   1293  HE  ARG X  79      67.492  -3.983  71.201  0.00  0.00           H
ATOM   1294  CZ  ARG X  79      67.221  -5.768  72.057  0.00  0.00           C
ATOM   1295  NH1 ARG X  79      67.272  -6.447  73.231  0.00  0.00           N
ATOM   1296 HH11 ARG X  79      66.591  -7.174  73.322  0.00  0.00           H
ATOM   1297 HH12 ARG X  79      67.143  -5.765  73.950  0.00  0.00           H
ATOM   1298  NH2 ARG X  79      66.840  -6.449  71.012  0.00  0.00           N
ATOM   1299 HH21 ARG X  79      66.774  -7.443  71.094  0.00  0.00           H
ATOM   1300 HH22 ARG X  79      66.825  -6.080  70.082  0.00  0.00           H
ATOM   1301  C   ARG X  79      73.067  -1.699  73.884  0.00  0.00           C
ATOM   1302  O   ARG X  79      73.335  -0.676  73.239  0.00  0.00           O
ATOM   1303  N   ASP X  80      73.504  -1.872  75.091  0.00  0.00           N
ATOM   1304  HN  ASP X  80      73.381  -2.750  75.547  0.00  0.00           H
ATOM   1305  CA  ASP X  80      74.357  -0.922  75.740  0.00  0.00           C
ATOM   1306  HA  ASP X  80      73.939   0.068  75.634  0.00  0.00           H
ATOM   1307  CB  ASP X  80      74.351  -1.260  77.236  0.00  0.00           C
ATOM   1308  HB1 ASP X  80      74.348  -2.369  77.297  0.00  0.00           H
ATOM   1309  HB2 ASP X  80      75.235  -0.838  77.760  0.00  0.00           H
ATOM   1310  CG  ASP X  80      73.067  -0.921  77.977  0.00  0.00           C
ATOM   1311  OD1 ASP X  80      72.905  -1.294  79.172  0.00  0.00           O
ATOM   1312  OD2 ASP X  80      72.145  -0.265  77.430  0.00  0.00           O
ATOM   1313  C   ASP X  80      75.760  -0.816  75.225  0.00  0.00           C
ATOM   1314  O   ASP X  80      76.360   0.278  75.207  0.00  0.00           O
ATOM   1315  N   HSD X  81      76.411  -1.889  74.791  0.00  0.00           N
ATOM   1316  HN  HSD X  81      75.895  -2.738  74.884  0.00  0.00           H
ATOM   1317  CA  HSD X  81      77.829  -1.853  74.375  0.00  0.00           C
ATOM   1318  HA  HSD X  81      78.289  -1.002  74.855  0.00  0.00           H
ATOM   1319  CB  HSD X  81      78.572  -3.133  74.939  0.00  0.00           C
ATOM   1320  HB1 HSD X  81      78.370  -4.092  74.414  0.00  0.00           H
ATOM   1321  HB2 HSD X  81      79.618  -2.917  74.633  0.00  0.00           H
ATOM   1322  ND1 HSD X  81      77.589  -3.474  77.245  0.00  0.00           N
ATOM   1323  HD1 HSD X  81      76.707  -3.845  76.954  0.00  0.00           H
ATOM   1324  CG  HSD X  81      78.603  -3.164  76.465  0.00  0.00           C
ATOM   1325  CE1 HSD X  81      78.034  -3.471  78.524  0.00  0.00           C
ATOM   1326  HE1 HSD X  81      77.436  -3.640  79.418  0.00  0.00           H
ATOM   1327  NE2 HSD X  81      79.363  -3.181  78.596  0.00  0.00           N
ATOM   1328  CD2 HSD X  81      79.678  -3.000  77.234  0.00  0.00           C
ATOM   1329  HD2 HSD X  81      80.649  -2.660  76.894  0.00  0.00           H
ATOM   1330  C   HSD X  81      78.120  -1.703  72.914  0.00  0.00           C
ATOM   1331  O   HSD X  81      79.306  -1.820  72.528  0.00  0.00           O
ATOM   1332  N   ILE X  82      77.108  -1.414  72.023  0.00  0.00           N
ATOM   1333  HN  ILE X  82      76.202  -1.602  72.394  0.00  0.00           H
ATOM   1334  CA  ILE X  82      77.299  -1.186  70.584  0.00  0.00           C
ATOM   1335  HA  ILE X  82      77.624  -2.135  70.183  0.00  0.00           H
ATOM   1336  CB  ILE X  82      76.014  -0.846  69.938  0.00  0.00           C
ATOM   1337  HB  ILE X  82      75.349  -1.689  70.223  0.00  0.00           H
ATOM   1338  CG2 ILE X  82      75.467   0.446  70.624  0.00  0.00           C
ATOM   1339 HG21 ILE X  82      74.399   0.518  70.329  0.00  0.00           H
ATOM   1340 HG22 ILE X  82      75.384   0.296  71.722  0.00  0.00           H
ATOM   1341 HG23 ILE X  82      76.023   1.389  70.434  0.00  0.00           H
ATOM   1342  CG1 ILE X  82      76.010  -0.741  68.395  0.00  0.00           C
ATOM   1343 HG11 ILE X  82      75.034  -0.575  67.889  0.00  0.00           H
ATOM   1344 HG12 ILE X  82      76.615   0.151  68.124  0.00  0.00           H
ATOM   1345  CD  ILE X  82      76.504  -2.059  67.700  0.00  0.00           C
ATOM   1346  HD1 ILE X  82      76.248  -2.132  66.621  0.00  0.00           H
ATOM   1347  HD2 ILE X  82      77.603  -2.140  67.838  0.00  0.00           H
ATOM   1348  HD3 ILE X  82      76.172  -2.947  68.278  0.00  0.00           H
ATOM   1349  C   ILE X  82      78.308  -0.181  70.117  0.00  0.00           C
ATOM   1350  O   ILE X  82      79.128  -0.630  69.238  0.00  0.00           O
ATOM   1351  N   GLN X  83      78.547   1.033  70.697  0.00  0.00           N
ATOM   1352  HN  GLN X  83      77.942   1.367  71.415  0.00  0.00           H
ATOM   1353  CA  GLN X  83      79.713   1.810  70.334  0.00  0.00           C
ATOM   1354  HA  GLN X  83      79.945   1.500  69.326  0.00  0.00           H
ATOM   1355  CB  GLN X  83      79.367   3.394  70.302  0.00  0.00           C
ATOM   1356  HB1 GLN X  83      78.848   3.678  71.242  0.00  0.00           H
ATOM   1357  HB2 GLN X  83      80.362   3.885  70.360  0.00  0.00           H
ATOM   1358  CG  GLN X  83      78.558   3.882  69.104  0.00  0.00           C
ATOM   1359  HG1 GLN X  83      77.518   3.492  69.097  0.00  0.00           H
ATOM   1360  HG2 GLN X  83      78.497   4.984  69.235  0.00  0.00           H
ATOM   1361  CD  GLN X  83      79.087   3.501  67.713  0.00  0.00           C
ATOM   1362  OE1 GLN X  83      80.251   3.029  67.541  0.00  0.00           O
ATOM   1363  NE2 GLN X  83      78.267   3.643  66.634  0.00  0.00           N
ATOM   1364 HE21 GLN X  83      78.538   3.324  65.726  0.00  0.00           H
ATOM   1365 HE22 GLN X  83      77.299   3.753  66.860  0.00  0.00           H
ATOM   1366  C   GLN X  83      80.884   1.518  71.259  0.00  0.00           C
ATOM   1367  O   GLN X  83      82.077   1.737  70.953  0.00  0.00           O
ATOM   1368  N   LYS X  84      80.642   0.915  72.457  0.00  0.00           N
ATOM   1369  HN  LYS X  84      79.721   0.710  72.780  0.00  0.00           H
ATOM   1370  CA  LYS X  84      81.725   0.631  73.361  0.00  0.00           C
ATOM   1371  HA  LYS X  84      82.334   1.514  73.486  0.00  0.00           H
ATOM   1372  CB  LYS X  84      81.095   0.430  74.791  0.00  0.00           C
ATOM   1373  HB1 LYS X  84      80.596   1.374  75.096  0.00  0.00           H
ATOM   1374  HB2 LYS X  84      80.288  -0.334  74.802  0.00  0.00           H
ATOM   1375  CG  LYS X  84      81.984  -0.070  75.959  0.00  0.00           C
ATOM   1376  HG1 LYS X  84      81.300  -0.286  76.808  0.00  0.00           H
ATOM   1377  HG2 LYS X  84      82.531  -0.985  75.647  0.00  0.00           H
ATOM   1378  CD  LYS X  84      83.133   0.921  76.265  0.00  0.00           C
ATOM   1379  HD1 LYS X  84      84.049   0.622  75.712  0.00  0.00           H
ATOM   1380  HD2 LYS X  84      83.089   1.996  75.986  0.00  0.00           H
ATOM   1381  CE  LYS X  84      83.487   0.936  77.780  0.00  0.00           C
ATOM   1382  HE1 LYS X  84      82.647   1.342  78.382  0.00  0.00           H
ATOM   1383  HE2 LYS X  84      83.727  -0.115  78.049  0.00  0.00           H
ATOM   1384  NZ  LYS X  84      84.695   1.752  77.999  0.00  0.00           N
ATOM   1385  HZ1 LYS X  84      84.594   2.758  77.755  0.00  0.00           H
ATOM   1386  HZ2 LYS X  84      84.873   1.832  79.020  0.00  0.00           H
ATOM   1387  HZ3 LYS X  84      85.547   1.286  77.627  0.00  0.00           H
ATOM   1388  C   LYS X  84      82.755  -0.408  72.878  0.00  0.00           C
ATOM   1389  O   LYS X  84      83.921  -0.230  73.051  0.00  0.00           O
ATOM   1390  N   TRP X  85      82.224  -1.490  72.233  0.00  0.00           N
ATOM   1391  HN  TRP X  85      81.228  -1.538  72.203  0.00  0.00           H
ATOM   1392  CA  TRP X  85      82.908  -2.666  71.708  0.00  0.00           C
ATOM   1393  HA  TRP X  85      83.901  -2.703  72.131  0.00  0.00           H
ATOM   1394  CB  TRP X  85      82.188  -3.947  71.990  0.00  0.00           C
ATOM   1395  HB1 TRP X  85      81.130  -3.790  71.690  0.00  0.00           H
ATOM   1396  HB2 TRP X  85      82.624  -4.754  71.364  0.00  0.00           H
ATOM   1397  CG  TRP X  85      81.973  -4.411  73.357  0.00  0.00           C
ATOM   1398  CD1 TRP X  85      82.515  -3.900  74.469  0.00  0.00           C
ATOM   1399  HD1 TRP X  85      83.345  -3.212  74.532  0.00  0.00           H
ATOM   1400  NE1 TRP X  85      82.038  -4.508  75.577  0.00  0.00           N
ATOM   1401  HE1 TRP X  85      82.444  -4.349  76.450  0.00  0.00           H
ATOM   1402  CE2 TRP X  85      81.170  -5.520  75.271  0.00  0.00           C
ATOM   1403  CD2 TRP X  85      81.057  -5.441  73.870  0.00  0.00           C
ATOM   1404  CE3 TRP X  85      80.176  -6.332  73.175  0.00  0.00           C
ATOM   1405  HE3 TRP X  85      79.990  -6.176  72.123  0.00  0.00           H
ATOM   1406  CZ3 TRP X  85      79.374  -7.191  73.913  0.00  0.00           C
ATOM   1407  HZ3 TRP X  85      78.686  -7.840  73.392  0.00  0.00           H
ATOM   1408  CZ2 TRP X  85      80.444  -6.431  75.983  0.00  0.00           C
ATOM   1409  HZ2 TRP X  85      80.620  -6.545  77.042  0.00  0.00           H
ATOM   1410  CH2 TRP X  85      79.530  -7.273  75.303  0.00  0.00           C
ATOM   1411  HH2 TRP X  85      78.887  -7.931  75.867  0.00  0.00           H
ATOM   1412  C   TRP X  85      83.071  -2.560  70.223  0.00  0.00           C
ATOM   1413  O   TRP X  85      83.693  -3.449  69.600  0.00  0.00           O
ATOM   1414  N   SER X  86      82.585  -1.479  69.609  0.00  0.00           N
ATOM   1415  HN  SER X  86      82.115  -0.831  70.203  0.00  0.00           H
ATOM   1416  CA  SER X  86      82.855  -1.020  68.266  0.00  0.00           C
ATOM   1417  HA  SER X  86      82.191  -0.182  68.112  0.00  0.00           H
ATOM   1418  CB  SER X  86      84.185  -0.305  68.064  0.00  0.00           C
ATOM   1419  HB1 SER X  86      84.959  -1.101  68.071  0.00  0.00           H
ATOM   1420  HB2 SER X  86      84.303   0.264  67.117  0.00  0.00           H
ATOM   1421  OG  SER X  86      84.438   0.541  69.122  0.00  0.00           O
ATOM   1422  HG1 SER X  86      84.761  -0.082  69.777  0.00  0.00           H
ATOM   1423  C   SER X  86      82.596  -2.061  67.191  0.00  0.00           C
ATOM   1424  O   SER X  86      83.444  -2.272  66.375  0.00  0.00           O
ATOM   1425  N   ILE X  87      81.443  -2.643  67.244  0.00  0.00           N
ATOM   1426  HN  ILE X  87      80.880  -2.378  68.024  0.00  0.00           H
ATOM   1427  CA  ILE X  87      80.950  -3.628  66.268  0.00  0.00           C
ATOM   1428  HA  ILE X  87      81.826  -4.080  65.827  0.00  0.00           H
ATOM   1429  CB  ILE X  87      80.121  -4.677  66.997  0.00  0.00           C
ATOM   1430  HB  ILE X  87      79.210  -4.230  67.450  0.00  0.00           H
ATOM   1431  CG2 ILE X  87      79.579  -5.750  66.041  0.00  0.00           C
ATOM   1432 HG21 ILE X  87      78.784  -5.264  65.436  0.00  0.00           H
ATOM   1433 HG22 ILE X  87      80.295  -6.078  65.257  0.00  0.00           H
ATOM   1434 HG23 ILE X  87      78.985  -6.562  66.513  0.00  0.00           H
ATOM   1435  CG1 ILE X  87      81.007  -5.328  68.046  0.00  0.00           C
ATOM   1436 HG11 ILE X  87      81.829  -5.887  67.549  0.00  0.00           H
ATOM   1437 HG12 ILE X  87      81.590  -4.624  68.677  0.00  0.00           H
ATOM   1438  CD  ILE X  87      80.332  -6.381  68.920  0.00  0.00           C
ATOM   1439  HD1 ILE X  87      79.515  -6.181  69.645  0.00  0.00           H
ATOM   1440  HD2 ILE X  87      79.890  -7.161  68.263  0.00  0.00           H
ATOM   1441  HD3 ILE X  87      81.124  -6.895  69.506  0.00  0.00           H
ATOM   1442  C   ILE X  87      80.194  -3.132  64.979  0.00  0.00           C
ATOM   1443  O   ILE X  87      79.087  -2.586  65.083  0.00  0.00           O
ATOM   1444  N   THR X  88      80.660  -3.406  63.764  0.00  0.00           N
ATOM   1445  HN  THR X  88      81.590  -3.760  63.701  0.00  0.00           H
ATOM   1446  CA  THR X  88      79.958  -3.080  62.544  0.00  0.00           C
ATOM   1447  HA  THR X  88      78.971  -2.796  62.878  0.00  0.00           H
ATOM   1448  CB  THR X  88      80.520  -1.949  61.689  0.00  0.00           C
ATOM   1449  HB  THR X  88      80.929  -1.164  62.360  0.00  0.00           H
ATOM   1450  OG1 THR X  88      79.601  -1.281  60.872  0.00  0.00           O
ATOM   1451  HG1 THR X  88      79.356  -0.472  61.327  0.00  0.00           H
ATOM   1452  CG2 THR X  88      81.662  -2.364  60.808  0.00  0.00           C
ATOM   1453 HG21 THR X  88      82.312  -3.031  61.414  0.00  0.00           H
ATOM   1454 HG22 THR X  88      81.223  -2.969  59.987  0.00  0.00           H
ATOM   1455 HG23 THR X  88      82.143  -1.435  60.435  0.00  0.00           H
ATOM   1456  C   THR X  88      79.723  -4.337  61.766  0.00  0.00           C
ATOM   1457  O   THR X  88      78.852  -4.484  60.933  0.00  0.00           O
ATOM   1458  N   GLN X  89      80.433  -5.478  62.045  0.00  0.00           N
ATOM   1459  HN  GLN X  89      81.208  -5.469  62.671  0.00  0.00           H
ATOM   1460  CA  GLN X  89      79.963  -6.725  61.492  0.00  0.00           C
ATOM   1461  HA  GLN X  89      78.889  -6.625  61.435  0.00  0.00           H
ATOM   1462  CB  GLN X  89      80.411  -6.977  59.972  0.00  0.00           C
ATOM   1463  HB1 GLN X  89      79.646  -7.721  59.660  0.00  0.00           H
ATOM   1464  HB2 GLN X  89      80.225  -6.006  59.465  0.00  0.00           H
ATOM   1465  CG  GLN X  89      81.775  -7.444  59.559  0.00  0.00           C
ATOM   1466  HG1 GLN X  89      81.919  -8.545  59.524  0.00  0.00           H
ATOM   1467  HG2 GLN X  89      81.830  -7.126  58.496  0.00  0.00           H
ATOM   1468  CD  GLN X  89      82.866  -6.717  60.338  0.00  0.00           C
ATOM   1469  OE1 GLN X  89      83.446  -7.156  61.322  0.00  0.00           O
ATOM   1470  NE2 GLN X  89      83.221  -5.578  59.719  0.00  0.00           N
ATOM   1471 HE21 GLN X  89      82.758  -5.278  58.885  0.00  0.00           H
ATOM   1472 HE22 GLN X  89      83.823  -4.939  60.198  0.00  0.00           H
ATOM   1473  C   GLN X  89      80.385  -7.948  62.455  0.00  0.00           C
ATOM   1474  O   GLN X  89      81.263  -7.842  63.293  0.00  0.00           O
ATOM   1475  N   VAL X  90      79.694  -9.150  62.363  0.00  0.00           N
ATOM   1476  HN  VAL X  90      78.950  -9.090  61.702  0.00  0.00           H
ATOM   1477  CA  VAL X  90      79.946 -10.289  63.197  0.00  0.00           C
ATOM   1478  HA  VAL X  90      80.849 -10.113  63.763  0.00  0.00           H
ATOM   1479  CB  VAL X  90      78.944 -10.482  64.277  0.00  0.00           C
ATOM   1480  HB  VAL X  90      77.958 -10.291  63.801  0.00  0.00           H
ATOM   1481  CG1 VAL X  90      78.837 -11.856  64.848  0.00  0.00           C
ATOM   1482 HG11 VAL X  90      78.276 -12.571  64.208  0.00  0.00           H
ATOM   1483 HG12 VAL X  90      79.798 -12.320  65.157  0.00  0.00           H
ATOM   1484 HG13 VAL X  90      78.278 -11.796  65.806  0.00  0.00           H
ATOM   1485  CG2 VAL X  90      79.258  -9.387  65.390  0.00  0.00           C
ATOM   1486 HG21 VAL X  90      79.395  -8.406  64.886  0.00  0.00           H
ATOM   1487 HG22 VAL X  90      78.446  -9.382  66.148  0.00  0.00           H
ATOM   1488 HG23 VAL X  90      80.244  -9.602  65.855  0.00  0.00           H
ATOM   1489  C   VAL X  90      80.236 -11.540  62.391  0.00  0.00           C
ATOM   1490  O   VAL X  90      79.386 -12.020  61.633  0.00  0.00           O
ATOM   1491  N   THR X  91      81.432 -12.151  62.628  0.00  0.00           N
ATOM   1492  HN  THR X  91      82.113 -11.749  63.235  0.00  0.00           H
ATOM   1493  CA  THR X  91      81.918 -13.222  61.831  0.00  0.00           C
ATOM   1494  HA  THR X  91      81.295 -13.283  60.951  0.00  0.00           H
ATOM   1495  CB  THR X  91      83.315 -13.147  61.337  0.00  0.00           C
ATOM   1496  HB  THR X  91      83.973 -13.277  62.222  0.00  0.00           H
ATOM   1497  OG1 THR X  91      83.635 -11.906  60.723  0.00  0.00           O
ATOM   1498  HG1 THR X  91      83.908 -11.246  61.364  0.00  0.00           H
ATOM   1499  CG2 THR X  91      83.600 -14.263  60.335  0.00  0.00           C
ATOM   1500 HG21 THR X  91      83.702 -15.289  60.748  0.00  0.00           H
ATOM   1501 HG22 THR X  91      82.740 -14.326  59.635  0.00  0.00           H
ATOM   1502 HG23 THR X  91      84.508 -14.055  59.730  0.00  0.00           H
ATOM   1503  C   THR X  91      81.637 -14.531  62.581  0.00  0.00           C
ATOM   1504  O   THR X  91      82.340 -14.800  63.558  0.00  0.00           O
ATOM   1505  N   LEU X  92      80.724 -15.455  62.029  0.00  0.00           N
ATOM   1506  HN  LEU X  92      80.277 -15.315  61.149  0.00  0.00           H
ATOM   1507  CA  LEU X  92      80.401 -16.683  62.564  0.00  0.00           C
ATOM   1508  HA  LEU X  92      81.209 -17.017  63.199  0.00  0.00           H
ATOM   1509  CB  LEU X  92      79.089 -16.580  63.471  0.00  0.00           C
ATOM   1510  HB1 LEU X  92      79.267 -17.311  64.289  0.00  0.00           H
ATOM   1511  HB2 LEU X  92      79.090 -15.666  64.103  0.00  0.00           H
ATOM   1512  CG  LEU X  92      77.679 -16.774  62.921  0.00  0.00           C
ATOM   1513  HG  LEU X  92      77.730 -17.759  62.409  0.00  0.00           H
ATOM   1514  CD1 LEU X  92      76.691 -16.765  64.045  0.00  0.00           C
ATOM   1515 HD11 LEU X  92      76.677 -15.720  64.422  0.00  0.00           H
ATOM   1516 HD12 LEU X  92      75.646 -17.048  63.795  0.00  0.00           H
ATOM   1517 HD13 LEU X  92      76.967 -17.534  64.798  0.00  0.00           H
ATOM   1518  CD2 LEU X  92      77.244 -15.746  61.816  0.00  0.00           C
ATOM   1519 HD21 LEU X  92      78.008 -15.937  61.033  0.00  0.00           H
ATOM   1520 HD22 LEU X  92      76.354 -16.026  61.212  0.00  0.00           H
ATOM   1521 HD23 LEU X  92      77.202 -14.729  62.262  0.00  0.00           H
ATOM   1522  C   LEU X  92      80.254 -17.856  61.530  0.00  0.00           C
ATOM   1523  O   LEU X  92      80.138 -17.755  60.273  0.00  0.00           O
ATOM   1524  N   ASP X  93      80.391 -19.060  62.089  0.00  0.00           N
ATOM   1525  HN  ASP X  93      80.546 -19.184  63.066  0.00  0.00           H
ATOM   1526  CA  ASP X  93      80.374 -20.278  61.256  0.00  0.00           C
ATOM   1527  HA  ASP X  93      80.771 -20.032  60.282  0.00  0.00           H
ATOM   1528  CB  ASP X  93      81.386 -21.386  61.837  0.00  0.00           C
ATOM   1529  HB1 ASP X  93      81.193 -22.200  61.106  0.00  0.00           H
ATOM   1530  HB2 ASP X  93      82.437 -21.032  61.775  0.00  0.00           H
ATOM   1531  CG  ASP X  93      81.065 -21.860  63.220  0.00  0.00           C
ATOM   1532  OD1 ASP X  93      81.784 -22.820  63.693  0.00  0.00           O
ATOM   1533  OD2 ASP X  93      80.155 -21.367  63.937  0.00  0.00           O
ATOM   1534  C   ASP X  93      78.933 -20.822  61.034  0.00  0.00           C
ATOM   1535  O   ASP X  93      78.011 -20.317  61.655  0.00  0.00           O
ATOM   1536  N   ALA X  94      78.749 -21.679  59.999  0.00  0.00           N
ATOM   1537  HN  ALA X  94      79.554 -22.042  59.536  0.00  0.00           H
ATOM   1538  CA  ALA X  94      77.507 -22.227  59.493  0.00  0.00           C
ATOM   1539  HA  ALA X  94      76.844 -21.379  59.414  0.00  0.00           H
ATOM   1540  CB  ALA X  94      77.841 -22.678  58.008  0.00  0.00           C
ATOM   1541  HB1 ALA X  94      76.931 -23.221  57.675  0.00  0.00           H
ATOM   1542  HB2 ALA X  94      78.074 -21.826  57.334  0.00  0.00           H
ATOM   1543  HB3 ALA X  94      78.730 -23.339  58.098  0.00  0.00           H
ATOM   1544  C   ALA X  94      76.879 -23.418  60.305  0.00  0.00           C
ATOM   1545  O   ALA X  94      76.318 -24.406  59.823  0.00  0.00           O
ATOM   1546  N   GLU X  95      76.959 -23.315  61.645  0.00  0.00           N
ATOM   1547  HN  GLU X  95      77.323 -22.498  62.086  0.00  0.00           H
ATOM   1548  CA  GLU X  95      76.427 -24.359  62.541  0.00  0.00           C
ATOM   1549  HA  GLU X  95      76.729 -25.301  62.106  0.00  0.00           H
ATOM   1550  CB  GLU X  95      76.945 -24.315  63.910  0.00  0.00           C
ATOM   1551  HB1 GLU X  95      76.780 -23.328  64.393  0.00  0.00           H
ATOM   1552  HB2 GLU X  95      76.381 -24.950  64.627  0.00  0.00           H
ATOM   1553  CG  GLU X  95      78.460 -24.612  64.017  0.00  0.00           C
ATOM   1554  HG1 GLU X  95      78.880 -24.158  63.094  0.00  0.00           H
ATOM   1555  HG2 GLU X  95      78.968 -24.187  64.910  0.00  0.00           H
ATOM   1556  CD  GLU X  95      78.899 -26.088  64.029  0.00  0.00           C
ATOM   1557  OE1 GLU X  95      78.022 -27.010  63.992  0.00  0.00           O
ATOM   1558  OE2 GLU X  95      80.136 -26.318  64.084  0.00  0.00           O
ATOM   1559  C   GLU X  95      74.875 -24.284  62.467  0.00  0.00           C
ATOM   1560  O   GLU X  95      74.291 -23.246  62.533  0.00  0.00           O
ATOM   1561  N   MET X  96      74.175 -25.430  62.377  0.00  0.00           N
ATOM   1562  HN  MET X  96      74.720 -26.265  62.358  0.00  0.00           H
ATOM   1563  CA  MET X  96      72.789 -25.479  62.004  0.00  0.00           C
ATOM   1564  HA  MET X  96      72.423 -24.503  61.719  0.00  0.00           H
ATOM   1565  CB  MET X  96      72.549 -26.260  60.661  0.00  0.00           C
ATOM   1566  HB1 MET X  96      71.530 -25.911  60.387  0.00  0.00           H
ATOM   1567  HB2 MET X  96      73.216 -26.044  59.799  0.00  0.00           H
ATOM   1568  CG  MET X  96      72.601 -27.814  60.830  0.00  0.00           C
ATOM   1569  HG1 MET X  96      71.764 -28.112  61.497  0.00  0.00           H
ATOM   1570  HG2 MET X  96      72.190 -28.126  59.846  0.00  0.00           H
ATOM   1571  SD  MET X  96      74.259 -28.537  61.224  0.00  0.00           S
ATOM   1572  CE  MET X  96      73.943 -30.330  61.570  0.00  0.00           C
ATOM   1573  HE1 MET X  96      72.892 -30.480  61.242  0.00  0.00           H
ATOM   1574  HE2 MET X  96      74.513 -30.990  60.882  0.00  0.00           H
ATOM   1575  HE3 MET X  96      74.288 -30.491  62.613  0.00  0.00           H
ATOM   1576  C   MET X  96      71.864 -26.017  63.115  0.00  0.00           C
ATOM   1577  O   MET X  96      70.634 -25.845  63.051  0.00  0.00           O
ATOM   1578  N   GLU X  97      72.356 -26.845  64.037  0.00  0.00           N
ATOM   1579  HN  GLU X  97      73.337 -26.982  63.928  0.00  0.00           H
ATOM   1580  CA  GLU X  97      71.633 -27.371  65.161  0.00  0.00           C
ATOM   1581  HA  GLU X  97      70.859 -28.051  64.837  0.00  0.00           H
ATOM   1582  CB  GLU X  97      72.690 -28.274  66.004  0.00  0.00           C
ATOM   1583  HB1 GLU X  97      73.634 -27.704  66.143  0.00  0.00           H
ATOM   1584  HB2 GLU X  97      72.243 -28.531  66.988  0.00  0.00           H
ATOM   1585  CG  GLU X  97      73.080 -29.634  65.343  0.00  0.00           C
ATOM   1586  HG1 GLU X  97      72.332 -30.365  65.718  0.00  0.00           H
ATOM   1587  HG2 GLU X  97      73.117 -29.513  64.239  0.00  0.00           H
ATOM   1588  CD  GLU X  97      74.420 -30.218  65.802  0.00  0.00           C
ATOM   1589  OE1 GLU X  97      74.505 -31.509  65.899  0.00  0.00           O
ATOM   1590  OE2 GLU X  97      75.390 -29.431  65.962  0.00  0.00           O
ATOM   1591  C   GLU X  97      71.036 -26.351  66.113  0.00  0.00           C
ATOM   1592  O   GLU X  97      71.584 -25.227  66.230  0.00  0.00           O
ATOM   1593  N   PRO X  98      69.903 -26.689  66.876  0.00  0.00           N
ATOM   1594  CD  PRO X  98      69.232 -27.996  66.675  0.00  0.00           C
ATOM   1595  HD1 PRO X  98      69.899 -28.828  66.987  0.00  0.00           H
ATOM   1596  HD2 PRO X  98      68.839 -28.157  65.649  0.00  0.00           H
ATOM   1597  CA  PRO X  98      69.015 -25.805  67.567  0.00  0.00           C
ATOM   1598  HA  PRO X  98      68.462 -25.322  66.775  0.00  0.00           H
ATOM   1599  CB  PRO X  98      68.031 -26.718  68.301  0.00  0.00           C
ATOM   1600  HB1 PRO X  98      67.081 -26.159  68.441  0.00  0.00           H
ATOM   1601  HB2 PRO X  98      68.484 -26.964  69.285  0.00  0.00           H
ATOM   1602  CG  PRO X  98      67.974 -28.068  67.510  0.00  0.00           C
ATOM   1603  HG1 PRO X  98      67.135 -28.178  66.789  0.00  0.00           H
ATOM   1604  HG2 PRO X  98      67.934 -28.887  68.259  0.00  0.00           H
ATOM   1605  C   PRO X  98      69.647 -24.672  68.310  0.00  0.00           C
ATOM   1606  O   PRO X  98      69.208 -23.515  68.137  0.00  0.00           O
ATOM   1607  N   PHE X  99      70.637 -24.918  69.254  0.00  0.00           N
ATOM   1608  HN  PHE X  99      70.969 -25.844  69.417  0.00  0.00           H
ATOM   1609  CA  PHE X  99      71.293 -23.928  70.090  0.00  0.00           C
ATOM   1610  HA  PHE X  99      70.545 -23.332  70.592  0.00  0.00           H
ATOM   1611  CB  PHE X  99      72.129 -24.588  71.132  0.00  0.00           C
ATOM   1612  HB1 PHE X  99      71.553 -25.338  71.716  0.00  0.00           H
ATOM   1613  HB2 PHE X  99      72.812 -25.318  70.647  0.00  0.00           H
ATOM   1614  CG  PHE X  99      72.881 -23.637  72.126  0.00  0.00           C
ATOM   1615  CD1 PHE X  99      72.280 -22.598  72.741  0.00  0.00           C
ATOM   1616  HD1 PHE X  99      71.260 -22.323  72.517  0.00  0.00           H
ATOM   1617  CE1 PHE X  99      72.942 -21.770  73.672  0.00  0.00           C
ATOM   1618  HE1 PHE X  99      72.414 -20.914  74.066  0.00  0.00           H
ATOM   1619  CZ  PHE X  99      74.298 -22.090  73.988  0.00  0.00           C
ATOM   1620  HZ  PHE X  99      74.903 -21.498  74.659  0.00  0.00           H
ATOM   1621  CD2 PHE X  99      74.183 -24.053  72.511  0.00  0.00           C
ATOM   1622  HD2 PHE X  99      74.595 -24.993  72.175  0.00  0.00           H
ATOM   1623  CE2 PHE X  99      74.933 -23.237  73.362  0.00  0.00           C
ATOM   1624  HE2 PHE X  99      75.978 -23.419  73.564  0.00  0.00           H
ATOM   1625  C   PHE X  99      72.042 -22.825  69.306  0.00  0.00           C
ATOM   1626  O   PHE X  99      71.785 -21.632  69.463  0.00  0.00           O
ATOM   1627  N   TYR X 100      72.840 -23.272  68.331  0.00  0.00           N
ATOM   1628  HN  TYR X 100      73.027 -24.242  68.190  0.00  0.00           H
ATOM   1629  CA  TYR X 100      73.470 -22.391  67.291  0.00  0.00           C
ATOM   1630  HA  TYR X 100      74.026 -21.645  67.839  0.00  0.00           H
ATOM   1631  CB  TYR X 100      74.460 -23.178  66.448  0.00  0.00           C
ATOM   1632  HB1 TYR X 100      73.959 -23.931  65.803  0.00  0.00           H
ATOM   1633  HB2 TYR X 100      75.135 -22.508  65.872  0.00  0.00           H
ATOM   1634  CG  TYR X 100      75.336 -24.041  67.373  0.00  0.00           C
ATOM   1635  CD1 TYR X 100      76.321 -23.356  68.043  0.00  0.00           C
ATOM   1636  HD1 TYR X 100      76.514 -22.311  67.846  0.00  0.00           H
ATOM   1637  CE1 TYR X 100      77.217 -24.000  68.917  0.00  0.00           C
ATOM   1638  HE1 TYR X 100      78.094 -23.465  69.249  0.00  0.00           H
ATOM   1639  CZ  TYR X 100      76.952 -25.409  69.125  0.00  0.00           C
ATOM   1640  OH  TYR X 100      77.690 -26.020  70.102  0.00  0.00           O
ATOM   1641  HH  TYR X 100      77.648 -26.971  69.978  0.00  0.00           H
ATOM   1642  CD2 TYR X 100      75.126 -25.445  67.573  0.00  0.00           C
ATOM   1643  HD2 TYR X 100      74.292 -26.004  67.175  0.00  0.00           H
ATOM   1644  CE2 TYR X 100      75.975 -26.087  68.434  0.00  0.00           C
ATOM   1645  HE2 TYR X 100      75.701 -27.117  68.612  0.00  0.00           H
ATOM   1646  C   TYR X 100      72.406 -21.782  66.366  0.00  0.00           C
ATOM   1647  O   TYR X 100      72.474 -20.587  66.254  0.00  0.00           O
ATOM   1648  N   LYS X 101      71.397 -22.432  65.837  0.00  0.00           N
ATOM   1649  HN  LYS X 101      71.260 -23.393  66.064  0.00  0.00           H
ATOM   1650  CA  LYS X 101      70.393 -21.788  65.024  0.00  0.00           C
ATOM   1651  HA  LYS X 101      71.045 -21.246  64.354  0.00  0.00           H
ATOM   1652  CB  LYS X 101      69.641 -22.710  64.152  0.00  0.00           C
ATOM   1653  HB1 LYS X 101      70.412 -23.476  63.921  0.00  0.00           H
ATOM   1654  HB2 LYS X 101      68.890 -23.255  64.765  0.00  0.00           H
ATOM   1655  CG  LYS X 101      68.996 -22.097  62.990  0.00  0.00           C
ATOM   1656  HG1 LYS X 101      68.424 -22.802  62.349  0.00  0.00           H
ATOM   1657  HG2 LYS X 101      68.188 -21.381  63.253  0.00  0.00           H
ATOM   1658  CD  LYS X 101      69.971 -21.274  62.047  0.00  0.00           C
ATOM   1659  HD1 LYS X 101      69.258 -20.983  61.247  0.00  0.00           H
ATOM   1660  HD2 LYS X 101      70.241 -20.334  62.575  0.00  0.00           H
ATOM   1661  CE  LYS X 101      71.112 -22.107  61.516  0.00  0.00           C
ATOM   1662  HE1 LYS X 101      71.687 -22.403  62.420  0.00  0.00           H
ATOM   1663  HE2 LYS X 101      70.654 -22.982  61.007  0.00  0.00           H
ATOM   1664  NZ  LYS X 101      72.033 -21.262  60.666  0.00  0.00           N
ATOM   1665  HZ1 LYS X 101      72.955 -21.700  60.467  0.00  0.00           H
ATOM   1666  HZ2 LYS X 101      71.539 -21.172  59.756  0.00  0.00           H
ATOM   1667  HZ3 LYS X 101      72.185 -20.287  60.995  0.00  0.00           H
ATOM   1668  C   LYS X 101      69.601 -20.695  65.713  0.00  0.00           C
ATOM   1669  O   LYS X 101      69.067 -19.703  65.231  0.00  0.00           O
ATOM   1670  N   GLU X 102      69.252 -21.033  66.991  0.00  0.00           N
ATOM   1671  HN  GLU X 102      69.442 -21.926  67.392  0.00  0.00           H
ATOM   1672  CA  GLU X 102      68.477 -20.139  67.921  0.00  0.00           C
ATOM   1673  HA  GLU X 102      67.582 -19.927  67.355  0.00  0.00           H
ATOM   1674  CB  GLU X 102      68.107 -21.001  69.216  0.00  0.00           C
ATOM   1675  HB1 GLU X 102      67.692 -21.972  68.872  0.00  0.00           H
ATOM   1676  HB2 GLU X 102      68.954 -21.194  69.908  0.00  0.00           H
ATOM   1677  CG  GLU X 102      66.996 -20.305  69.951  0.00  0.00           C
ATOM   1678  HG1 GLU X 102      66.718 -20.772  70.921  0.00  0.00           H
ATOM   1679  HG2 GLU X 102      67.275 -19.293  70.314  0.00  0.00           H
ATOM   1680  CD  GLU X 102      65.619 -20.260  69.265  0.00  0.00           C
ATOM   1681  OE1 GLU X 102      64.915 -21.301  69.303  0.00  0.00           O
ATOM   1682  OE2 GLU X 102      65.193 -19.099  68.849  0.00  0.00           O
ATOM   1683  C   GLU X 102      69.270 -18.948  68.319  0.00  0.00           C
ATOM   1684  O   GLU X 102      68.725 -17.881  68.211  0.00  0.00           O
ATOM   1685  N   MET X 103      70.571 -19.125  68.774  0.00  0.00           N
ATOM   1686  HN  MET X 103      70.910 -20.061  68.735  0.00  0.00           H
ATOM   1687  CA  MET X 103      71.472 -17.998  68.989  0.00  0.00           C
ATOM   1688  HA  MET X 103      71.044 -17.296  69.689  0.00  0.00           H
ATOM   1689  CB  MET X 103      72.805 -18.448  69.732  0.00  0.00           C
ATOM   1690  HB1 MET X 103      72.552 -19.032  70.642  0.00  0.00           H
ATOM   1691  HB2 MET X 103      73.448 -19.128  69.134  0.00  0.00           H
ATOM   1692  CG  MET X 103      73.725 -17.235  70.075  0.00  0.00           C
ATOM   1693  HG1 MET X 103      74.613 -17.661  70.588  0.00  0.00           H
ATOM   1694  HG2 MET X 103      73.981 -16.639  69.172  0.00  0.00           H
ATOM   1695  SD  MET X 103      72.973 -16.064  71.265  0.00  0.00           S
ATOM   1696  CE  MET X 103      74.448 -15.059  71.561  0.00  0.00           C
ATOM   1697  HE1 MET X 103      75.133 -15.267  70.711  0.00  0.00           H
ATOM   1698  HE2 MET X 103      74.259 -13.965  71.621  0.00  0.00           H
ATOM   1699  HE3 MET X 103      74.926 -15.407  72.501  0.00  0.00           H
ATOM   1700  C   MET X 103      71.824 -17.188  67.692  0.00  0.00           C
ATOM   1701  O   MET X 103      71.926 -15.999  67.766  0.00  0.00           O
ATOM   1702  N   GLU X 104      71.927 -17.862  66.522  0.00  0.00           N
ATOM   1703  HN  GLU X 104      71.926 -18.852  66.408  0.00  0.00           H
ATOM   1704  CA  GLU X 104      72.154 -17.202  65.259  0.00  0.00           C
ATOM   1705  HA  GLU X 104      73.053 -16.616  65.381  0.00  0.00           H
ATOM   1706  CB  GLU X 104      72.297 -18.170  64.076  0.00  0.00           C
ATOM   1707  HB1 GLU X 104      73.038 -18.962  64.318  0.00  0.00           H
ATOM   1708  HB2 GLU X 104      71.319 -18.684  63.962  0.00  0.00           H
ATOM   1709  CG  GLU X 104      72.789 -17.583  62.776  0.00  0.00           C
ATOM   1710  HG1 GLU X 104      72.262 -16.648  62.488  0.00  0.00           H
ATOM   1711  HG2 GLU X 104      73.883 -17.426  62.894  0.00  0.00           H
ATOM   1712  CD  GLU X 104      72.652 -18.487  61.512  0.00  0.00           C
ATOM   1713  OE1 GLU X 104      73.695 -19.154  61.151  0.00  0.00           O
ATOM   1714  OE2 GLU X 104      71.570 -18.668  60.940  0.00  0.00           O
ATOM   1715  C   GLU X 104      70.970 -16.150  64.947  0.00  0.00           C
ATOM   1716  O   GLU X 104      71.133 -14.955  64.751  0.00  0.00           O
ATOM   1717  N   ALA X 105      69.724 -16.554  65.080  0.00  0.00           N
ATOM   1718  HN  ALA X 105      69.611 -17.543  65.142  0.00  0.00           H
ATOM   1719  CA  ALA X 105      68.442 -15.795  64.854  0.00  0.00           C
ATOM   1720  HA  ALA X 105      68.471 -15.465  63.826  0.00  0.00           H
ATOM   1721  CB  ALA X 105      67.257 -16.704  65.138  0.00  0.00           C
ATOM   1722  HB1 ALA X 105      66.252 -16.281  64.925  0.00  0.00           H
ATOM   1723  HB2 ALA X 105      67.461 -17.643  64.580  0.00  0.00           H
ATOM   1724  HB3 ALA X 105      67.280 -17.105  66.174  0.00  0.00           H
ATOM   1725  C   ALA X 105      68.377 -14.462  65.677  0.00  0.00           C
ATOM   1726  O   ALA X 105      68.016 -13.409  65.102  0.00  0.00           O
ATOM   1727  N   ASN X 106      68.633 -14.533  66.997  0.00  0.00           N
ATOM   1728  HN  ASN X 106      68.888 -15.432  67.345  0.00  0.00           H
ATOM   1729  CA  ASN X 106      68.786 -13.361  67.888  0.00  0.00           C
ATOM   1730  HA  ASN X 106      67.891 -12.774  67.745  0.00  0.00           H
ATOM   1731  CB  ASN X 106      68.983 -13.893  69.331  0.00  0.00           C
ATOM   1732  HB1 ASN X 106      69.850 -14.588  69.304  0.00  0.00           H
ATOM   1733  HB2 ASN X 106      69.181 -13.059  70.037  0.00  0.00           H
ATOM   1734  CG  ASN X 106      67.804 -14.617  69.886  0.00  0.00           C
ATOM   1735  OD1 ASN X 106      66.697 -14.610  69.325  0.00  0.00           O
ATOM   1736  ND2 ASN X 106      67.935 -15.362  71.021  0.00  0.00           N
ATOM   1737 HD21 ASN X 106      67.206 -16.026  71.191  0.00  0.00           H
ATOM   1738 HD22 ASN X 106      68.725 -15.266  71.627  0.00  0.00           H
ATOM   1739  C   ASN X 106      69.954 -12.489  67.519  0.00  0.00           C
ATOM   1740  O   ASN X 106      69.932 -11.271  67.592  0.00  0.00           O
ATOM   1741  N   ILE X 107      71.116 -13.119  67.180  0.00  0.00           N
ATOM   1742  HN  ILE X 107      71.170 -14.114  67.198  0.00  0.00           H
ATOM   1743  CA  ILE X 107      72.312 -12.366  66.749  0.00  0.00           C
ATOM   1744  HA  ILE X 107      72.453 -11.575  67.471  0.00  0.00           H
ATOM   1745  CB  ILE X 107      73.531 -13.275  66.603  0.00  0.00           C
ATOM   1746  HB  ILE X 107      73.169 -14.207  66.118  0.00  0.00           H
ATOM   1747  CG2 ILE X 107      74.703 -12.711  65.660  0.00  0.00           C
ATOM   1748 HG21 ILE X 107      75.195 -11.774  65.998  0.00  0.00           H
ATOM   1749 HG22 ILE X 107      75.422 -13.558  65.671  0.00  0.00           H
ATOM   1750 HG23 ILE X 107      74.465 -12.568  64.584  0.00  0.00           H
ATOM   1751  CG1 ILE X 107      74.049 -13.608  68.046  0.00  0.00           C
ATOM   1752 HG11 ILE X 107      73.283 -14.140  68.650  0.00  0.00           H
ATOM   1753 HG12 ILE X 107      74.857 -14.349  67.869  0.00  0.00           H
ATOM   1754  CD  ILE X 107      74.614 -12.449  68.837  0.00  0.00           C
ATOM   1755  HD1 ILE X 107      74.847 -12.673  69.900  0.00  0.00           H
ATOM   1756  HD2 ILE X 107      75.481 -11.956  68.347  0.00  0.00           H
ATOM   1757  HD3 ILE X 107      73.873 -11.626  68.931  0.00  0.00           H
ATOM   1758  C   ILE X 107      72.114 -11.597  65.447  0.00  0.00           C
ATOM   1759  O   ILE X 107      72.501 -10.420  65.261  0.00  0.00           O
ATOM   1760  N   GLN X 108      71.340 -12.205  64.467  0.00  0.00           N
ATOM   1761  HN  GLN X 108      71.062 -13.162  64.476  0.00  0.00           H
ATOM   1762  CA  GLN X 108      70.824 -11.467  63.290  0.00  0.00           C
ATOM   1763  HA  GLN X 108      71.680 -11.088  62.752  0.00  0.00           H
ATOM   1764  CB  GLN X 108      70.221 -12.517  62.322  0.00  0.00           C
ATOM   1765  HB1 GLN X 108      69.468 -13.081  62.914  0.00  0.00           H
ATOM   1766  HB2 GLN X 108      69.636 -11.912  61.595  0.00  0.00           H
ATOM   1767  CG  GLN X 108      71.307 -13.352  61.673  0.00  0.00           C
ATOM   1768  HG1 GLN X 108      71.832 -12.769  60.886  0.00  0.00           H
ATOM   1769  HG2 GLN X 108      72.053 -13.775  62.380  0.00  0.00           H
ATOM   1770  CD  GLN X 108      70.648 -14.584  60.890  0.00  0.00           C
ATOM   1771  OE1 GLN X 108      69.549 -14.954  61.231  0.00  0.00           O
ATOM   1772  NE2 GLN X 108      71.306 -15.071  59.826  0.00  0.00           N
ATOM   1773 HE21 GLN X 108      70.848 -15.773  59.281  0.00  0.00           H
ATOM   1774 HE22 GLN X 108      72.165 -14.681  59.494  0.00  0.00           H
ATOM   1775  C   GLN X 108      69.811 -10.341  63.605  0.00  0.00           C
ATOM   1776  O   GLN X 108      69.795  -9.286  63.017  0.00  0.00           O
ATOM   1777  N   CYS X 109      68.834 -10.598  64.492  0.00  0.00           N
ATOM   1778  HN  CYS X 109      68.807 -11.516  64.879  0.00  0.00           H
ATOM   1779  CA  CYS X 109      67.771  -9.673  64.952  0.00  0.00           C
ATOM   1780  HA  CYS X 109      67.344  -9.208  64.076  0.00  0.00           H
ATOM   1781  CB  CYS X 109      66.652 -10.403  65.754  0.00  0.00           C
ATOM   1782  HB1 CYS X 109      67.114 -11.053  66.527  0.00  0.00           H
ATOM   1783  HB2 CYS X 109      66.173  -9.644  66.409  0.00  0.00           H
ATOM   1784  SG  CYS X 109      65.429 -11.341  64.968  0.00  0.00           S
ATOM   1785  HG1 CYS X 109      66.259 -12.348  64.733  0.00  0.00           H
ATOM   1786  C   CYS X 109      68.404  -8.464  65.654  0.00  0.00           C
ATOM   1787  O   CYS X 109      68.103  -7.315  65.350  0.00  0.00           O
ATOM   1788  N   LEU X 110      69.386  -8.706  66.464  0.00  0.00           N
ATOM   1789  HN  LEU X 110      69.709  -9.607  66.743  0.00  0.00           H
ATOM   1790  CA  LEU X 110      70.162  -7.571  66.978  0.00  0.00           C
ATOM   1791  HA  LEU X 110      69.584  -6.794  67.455  0.00  0.00           H
ATOM   1792  CB  LEU X 110      71.194  -8.173  67.995  0.00  0.00           C
ATOM   1793  HB1 LEU X 110      71.757  -9.010  67.528  0.00  0.00           H
ATOM   1794  HB2 LEU X 110      71.995  -7.416  68.132  0.00  0.00           H
ATOM   1795  CG  LEU X 110      70.722  -8.653  69.367  0.00  0.00           C
ATOM   1796  HG  LEU X 110      69.847  -9.308  69.167  0.00  0.00           H
ATOM   1797  CD1 LEU X 110      71.789  -9.609  69.989  0.00  0.00           C
ATOM   1798 HD11 LEU X 110      72.716  -9.100  70.330  0.00  0.00           H
ATOM   1799 HD12 LEU X 110      71.403 -10.194  70.850  0.00  0.00           H
ATOM   1800 HD13 LEU X 110      71.977 -10.339  69.172  0.00  0.00           H
ATOM   1801  CD2 LEU X 110      70.352  -7.473  70.345  0.00  0.00           C
ATOM   1802 HD21 LEU X 110      71.321  -7.062  70.702  0.00  0.00           H
ATOM   1803 HD22 LEU X 110      69.749  -6.736  69.773  0.00  0.00           H
ATOM   1804 HD23 LEU X 110      69.864  -7.911  71.242  0.00  0.00           H
ATOM   1805  C   LEU X 110      70.895  -6.782  65.876  0.00  0.00           C
ATOM   1806  O   LEU X 110      71.089  -5.538  65.996  0.00  0.00           O
ATOM   1807  N   GLY X 111      71.429  -7.503  64.835  0.00  0.00           N
ATOM   1808  HN  GLY X 111      71.315  -8.491  64.765  0.00  0.00           H
ATOM   1809  CA  GLY X 111      72.120  -6.870  63.746  0.00  0.00           C
ATOM   1810  HA1 GLY X 111      72.434  -7.616  63.031  0.00  0.00           H
ATOM   1811  HA2 GLY X 111      72.846  -6.247  64.248  0.00  0.00           H
ATOM   1812  C   GLY X 111      71.294  -5.901  63.060  0.00  0.00           C
ATOM   1813  O   GLY X 111      71.741  -4.796  62.748  0.00  0.00           O
ATOM   1814  N   ALA X 112      69.958  -6.137  62.788  0.00  0.00           N
ATOM   1815  HN  ALA X 112      69.564  -7.012  63.056  0.00  0.00           H
ATOM   1816  CA  ALA X 112      69.129  -5.123  62.170  0.00  0.00           C
ATOM   1817  HA  ALA X 112      69.508  -4.827  61.203  0.00  0.00           H
ATOM   1818  CB  ALA X 112      67.733  -5.682  61.822  0.00  0.00           C
ATOM   1819  HB1 ALA X 112      67.392  -6.057  62.811  0.00  0.00           H
ATOM   1820  HB2 ALA X 112      67.086  -4.863  61.443  0.00  0.00           H
ATOM   1821  HB3 ALA X 112      68.016  -6.452  61.073  0.00  0.00           H
ATOM   1822  C   ALA X 112      68.980  -3.963  63.132  0.00  0.00           C
ATOM   1823  O   ALA X 112      69.068  -2.862  62.645  0.00  0.00           O
ATOM   1824  N   GLU X 113      68.715  -4.255  64.414  0.00  0.00           N
ATOM   1825  HN  GLU X 113      68.680  -5.219  64.667  0.00  0.00           H
ATOM   1826  CA  GLU X 113      68.504  -3.184  65.347  0.00  0.00           C
ATOM   1827  HA  GLU X 113      67.640  -2.620  65.029  0.00  0.00           H
ATOM   1828  CB  GLU X 113      68.068  -3.841  66.729  0.00  0.00           C
ATOM   1829  HB1 GLU X 113      67.328  -4.649  66.544  0.00  0.00           H
ATOM   1830  HB2 GLU X 113      68.895  -4.361  67.257  0.00  0.00           H
ATOM   1831  CG  GLU X 113      67.457  -2.868  67.746  0.00  0.00           C
ATOM   1832  HG1 GLU X 113      68.176  -2.120  68.144  0.00  0.00           H
ATOM   1833  HG2 GLU X 113      66.688  -2.338  67.145  0.00  0.00           H
ATOM   1834  CD  GLU X 113      66.878  -3.546  68.984  0.00  0.00           C
ATOM   1835  OE1 GLU X 113      66.830  -2.798  70.042  0.00  0.00           O
ATOM   1836  OE2 GLU X 113      66.518  -4.736  68.885  0.00  0.00           O
ATOM   1837  C   GLU X 113      69.671  -2.291  65.652  0.00  0.00           C
ATOM   1838  O   GLU X 113      69.583  -1.070  65.649  0.00  0.00           O
ATOM   1839  N   LEU X 114      70.863  -2.847  65.937  0.00  0.00           N
ATOM   1840  HN  LEU X 114      70.972  -3.838  65.959  0.00  0.00           H
ATOM   1841  CA  LEU X 114      72.048  -2.093  66.271  0.00  0.00           C
ATOM   1842  HA  LEU X 114      71.831  -1.111  66.665  0.00  0.00           H
ATOM   1843  CB  LEU X 114      72.858  -2.938  67.350  0.00  0.00           C
ATOM   1844  HB1 LEU X 114      73.148  -3.888  66.853  0.00  0.00           H
ATOM   1845  HB2 LEU X 114      73.825  -2.426  67.539  0.00  0.00           H
ATOM   1846  CG  LEU X 114      72.138  -3.042  68.713  0.00  0.00           C
ATOM   1847  HG  LEU X 114      71.099  -3.389  68.526  0.00  0.00           H
ATOM   1848  CD1 LEU X 114      72.721  -4.133  69.610  0.00  0.00           C
ATOM   1849 HD11 LEU X 114      72.197  -4.255  70.581  0.00  0.00           H
ATOM   1850 HD12 LEU X 114      72.556  -5.087  69.065  0.00  0.00           H
ATOM   1851 HD13 LEU X 114      73.751  -4.083  70.023  0.00  0.00           H
ATOM   1852  CD2 LEU X 114      71.960  -1.767  69.450  0.00  0.00           C
ATOM   1853 HD21 LEU X 114      71.347  -2.056  70.330  0.00  0.00           H
ATOM   1854 HD22 LEU X 114      72.933  -1.294  69.703  0.00  0.00           H
ATOM   1855 HD23 LEU X 114      71.408  -0.998  68.868  0.00  0.00           H
ATOM   1856  C   LEU X 114      72.922  -1.764  65.052  0.00  0.00           C
ATOM   1857  O   LEU X 114      73.882  -1.017  65.225  0.00  0.00           O
ATOM   1858  N   GLY X 115      72.643  -2.167  63.850  0.00  0.00           N
ATOM   1859  HN  GLY X 115      71.805  -2.669  63.654  0.00  0.00           H
ATOM   1860  CA  GLY X 115      73.491  -1.774  62.692  0.00  0.00           C
ATOM   1861  HA1 GLY X 115      73.647  -0.709  62.774  0.00  0.00           H
ATOM   1862  HA2 GLY X 115      73.010  -1.818  61.726  0.00  0.00           H
ATOM   1863  C   GLY X 115      74.753  -2.503  62.544  0.00  0.00           C
ATOM   1864  O   GLY X 115      75.782  -1.898  62.400  0.00  0.00           O
ATOM   1865  N   PHE X 116      74.758  -3.808  62.558  0.00  0.00           N
ATOM   1866  HN  PHE X 116      73.888  -4.291  62.630  0.00  0.00           H
ATOM   1867  CA  PHE X 116      76.007  -4.569  62.246  0.00  0.00           C
ATOM   1868  HA  PHE X 116      76.621  -3.865  61.704  0.00  0.00           H
ATOM   1869  CB  PHE X 116      76.767  -4.894  63.486  0.00  0.00           C
ATOM   1870  HB1 PHE X 116      77.786  -5.291  63.291  0.00  0.00           H
ATOM   1871  HB2 PHE X 116      76.937  -3.972  64.083  0.00  0.00           H
ATOM   1872  CG  PHE X 116      76.066  -5.872  64.382  0.00  0.00           C
ATOM   1873  CD1 PHE X 116      75.336  -5.349  65.438  0.00  0.00           C
ATOM   1874  HD1 PHE X 116      75.169  -4.282  65.432  0.00  0.00           H
ATOM   1875  CE1 PHE X 116      74.855  -6.187  66.490  0.00  0.00           C
ATOM   1876  HE1 PHE X 116      74.260  -5.806  67.307  0.00  0.00           H
ATOM   1877  CZ  PHE X 116      74.843  -7.534  66.331  0.00  0.00           C
ATOM   1878  HZ  PHE X 116      74.271  -8.126  67.030  0.00  0.00           H
ATOM   1879  CD2 PHE X 116      76.087  -7.285  64.274  0.00  0.00           C
ATOM   1880  HD2 PHE X 116      76.602  -7.804  63.479  0.00  0.00           H
ATOM   1881  CE2 PHE X 116      75.469  -8.120  65.230  0.00  0.00           C
ATOM   1882  HE2 PHE X 116      75.417  -9.179  65.020  0.00  0.00           H
ATOM   1883  C   PHE X 116      75.629  -5.684  61.299  0.00  0.00           C
ATOM   1884  O   PHE X 116      74.462  -6.111  61.287  0.00  0.00           O
ATOM   1885  N   GLU X 117      76.560  -6.093  60.423  0.00  0.00           N
ATOM   1886  HN  GLU X 117      77.454  -5.659  60.352  0.00  0.00           H
ATOM   1887  CA  GLU X 117      76.284  -7.136  59.405  0.00  0.00           C
ATOM   1888  HA  GLU X 117      75.252  -6.983  59.126  0.00  0.00           H
ATOM   1889  CB  GLU X 117      77.122  -6.985  58.166  0.00  0.00           C
ATOM   1890  HB1 GLU X 117      78.129  -7.447  58.091  0.00  0.00           H
ATOM   1891  HB2 GLU X 117      76.593  -7.607  57.414  0.00  0.00           H
ATOM   1892  CG  GLU X 117      77.301  -5.576  57.706  0.00  0.00           C
ATOM   1893  HG1 GLU X 117      76.292  -5.131  57.573  0.00  0.00           H
ATOM   1894  HG2 GLU X 117      77.705  -4.975  58.548  0.00  0.00           H
ATOM   1895  CD  GLU X 117      77.986  -5.505  56.363  0.00  0.00           C
ATOM   1896  OE1 GLU X 117      78.983  -4.787  56.260  0.00  0.00           O
ATOM   1897  OE2 GLU X 117      77.520  -6.172  55.416  0.00  0.00           O
ATOM   1898  C   GLU X 117      76.622  -8.551  59.978  0.00  0.00           C
ATOM   1899  O   GLU X 117      77.677  -8.733  60.520  0.00  0.00           O
ATOM   1900  N   VAL X 118      75.797  -9.524  59.828  0.00  0.00           N
ATOM   1901  HN  VAL X 118      74.945  -9.349  59.342  0.00  0.00           H
ATOM   1902  CA  VAL X 118      76.009 -10.889  60.483  0.00  0.00           C
ATOM   1903  HA  VAL X 118      76.705 -10.864  61.308  0.00  0.00           H
ATOM   1904  CB  VAL X 118      74.747 -11.504  61.130  0.00  0.00           C
ATOM   1905  HB  VAL X 118      73.952 -11.503  60.354  0.00  0.00           H
ATOM   1906  CG1 VAL X 118      74.920 -13.032  61.340  0.00  0.00           C
ATOM   1907 HG11 VAL X 118      74.014 -13.376  61.884  0.00  0.00           H
ATOM   1908 HG12 VAL X 118      74.817 -13.539  60.357  0.00  0.00           H
ATOM   1909 HG13 VAL X 118      75.849 -13.349  61.861  0.00  0.00           H
ATOM   1910  CG2 VAL X 118      74.519 -10.739  62.407  0.00  0.00           C
ATOM   1911 HG21 VAL X 118      73.741 -11.217  63.040  0.00  0.00           H
ATOM   1912 HG22 VAL X 118      75.506 -10.806  62.913  0.00  0.00           H
ATOM   1913 HG23 VAL X 118      74.117  -9.708  62.304  0.00  0.00           H
ATOM   1914  C   VAL X 118      76.475 -11.814  59.334  0.00  0.00           C
ATOM   1915  O   VAL X 118      75.696 -12.181  58.450  0.00  0.00           O
ATOM   1916  N   LEU X 119      77.708 -12.213  59.377  0.00  0.00           N
ATOM   1917  HN  LEU X 119      78.348 -12.159  60.139  0.00  0.00           H
ATOM   1918  CA  LEU X 119      78.326 -12.752  58.164  0.00  0.00           C
ATOM   1919  HA  LEU X 119      77.617 -12.779  57.349  0.00  0.00           H
ATOM   1920  CB  LEU X 119      79.547 -12.029  57.746  0.00  0.00           C
ATOM   1921  HB1 LEU X 119      80.344 -12.003  58.519  0.00  0.00           H
ATOM   1922  HB2 LEU X 119      80.071 -12.369  56.827  0.00  0.00           H
ATOM   1923  CG  LEU X 119      79.318 -10.549  57.372  0.00  0.00           C
ATOM   1924  HG  LEU X 119      78.743 -10.124  58.222  0.00  0.00           H
ATOM   1925  CD1 LEU X 119      80.622  -9.774  57.293  0.00  0.00           C
ATOM   1926 HD11 LEU X 119      81.160 -10.153  56.398  0.00  0.00           H
ATOM   1927 HD12 LEU X 119      80.508  -8.679  57.145  0.00  0.00           H
ATOM   1928 HD13 LEU X 119      81.213 -10.064  58.189  0.00  0.00           H
ATOM   1929  CD2 LEU X 119      78.561 -10.292  56.050  0.00  0.00           C
ATOM   1930 HD21 LEU X 119      79.279 -10.583  55.254  0.00  0.00           H
ATOM   1931 HD22 LEU X 119      77.705 -11.000  56.034  0.00  0.00           H
ATOM   1932 HD23 LEU X 119      78.187  -9.264  55.856  0.00  0.00           H
ATOM   1933  C   LEU X 119      78.701 -14.258  58.476  0.00  0.00           C
ATOM   1934  O   LEU X 119      79.544 -14.503  59.320  0.00  0.00           O
ATOM   1935  N   SER X 120      77.946 -15.239  57.919  0.00  0.00           N
ATOM   1936  HN  SER X 120      77.219 -14.974  57.291  0.00  0.00           H
ATOM   1937  CA  SER X 120      78.338 -16.687  57.937  0.00  0.00           C
ATOM   1938  HA  SER X 120      78.463 -16.892  58.990  0.00  0.00           H
ATOM   1939  CB  SER X 120      77.231 -17.509  57.286  0.00  0.00           C
ATOM   1940  HB1 SER X 120      76.269 -17.273  57.788  0.00  0.00           H
ATOM   1941  HB2 SER X 120      77.173 -17.456  56.178  0.00  0.00           H
ATOM   1942  OG  SER X 120      77.354 -18.919  57.602  0.00  0.00           O
ATOM   1943  HG1 SER X 120      77.214 -18.930  58.552  0.00  0.00           H
ATOM   1944  C   SER X 120      79.644 -17.108  57.155  0.00  0.00           C
ATOM   1945  O   SER X 120      79.970 -16.388  56.242  0.00  0.00           O
ATOM   1946  N   LEU X 121      80.378 -18.155  57.637  0.00  0.00           N
ATOM   1947  HN  LEU X 121      80.210 -18.567  58.529  0.00  0.00           H
ATOM   1948  CA  LEU X 121      81.618 -18.493  57.067  0.00  0.00           C
ATOM   1949  HA  LEU X 121      81.811 -18.215  56.041  0.00  0.00           H
ATOM   1950  CB  LEU X 121      82.649 -17.959  58.097  0.00  0.00           C
ATOM   1951  HB1 LEU X 121      82.411 -16.885  58.254  0.00  0.00           H
ATOM   1952  HB2 LEU X 121      82.555 -18.385  59.119  0.00  0.00           H
ATOM   1953  CG  LEU X 121      84.057 -17.973  57.511  0.00  0.00           C
ATOM   1954  HG  LEU X 121      84.311 -19.000  57.169  0.00  0.00           H
ATOM   1955  CD1 LEU X 121      84.233 -17.019  56.272  0.00  0.00           C
ATOM   1956 HD11 LEU X 121      85.252 -17.037  55.828  0.00  0.00           H
ATOM   1957 HD12 LEU X 121      83.645 -17.312  55.376  0.00  0.00           H
ATOM   1958 HD13 LEU X 121      84.147 -15.930  56.474  0.00  0.00           H
ATOM   1959  CD2 LEU X 121      84.983 -17.575  58.611  0.00  0.00           C
ATOM   1960 HD21 LEU X 121      85.969 -17.539  58.100  0.00  0.00           H
ATOM   1961 HD22 LEU X 121      84.735 -16.536  58.917  0.00  0.00           H
ATOM   1962 HD23 LEU X 121      85.123 -18.196  59.521  0.00  0.00           H
ATOM   1963  C   LEU X 121      81.565 -19.993  57.171  0.00  0.00           C
ATOM   1964  O   LEU X 121      80.648 -20.477  57.852  0.00  0.00           O
ATOM   1965  N   GLY X 122      82.522 -20.755  56.539  0.00  0.00           N
ATOM   1966  HN  GLY X 122      83.245 -20.268  56.057  0.00  0.00           H
ATOM   1967  CA  GLY X 122      82.488 -22.206  56.409  0.00  0.00           C
ATOM   1968  HA1 GLY X 122      83.404 -22.505  55.921  0.00  0.00           H
ATOM   1969  HA2 GLY X 122      81.692 -22.410  55.708  0.00  0.00           H
ATOM   1970  C   GLY X 122      82.297 -22.951  57.754  0.00  0.00           C
ATOM   1971  O   GLY X 122      82.871 -22.536  58.769  0.00  0.00           O
ATOM   1972  N   SER X 123      81.474 -24.054  57.748  0.00  0.00           N
ATOM   1973  HN  SER X 123      80.837 -24.245  57.005  0.00  0.00           H
ATOM   1974  CA  SER X 123      81.386 -24.924  58.932  0.00  0.00           C
ATOM   1975  HA  SER X 123      81.242 -24.251  59.765  0.00  0.00           H
ATOM   1976  CB  SER X 123      80.293 -25.991  58.893  0.00  0.00           C
ATOM   1977  HB1 SER X 123      80.116 -26.582  59.816  0.00  0.00           H
ATOM   1978  HB2 SER X 123      79.300 -25.498  58.957  0.00  0.00           H
ATOM   1979  OG  SER X 123      80.511 -26.850  57.826  0.00  0.00           O
ATOM   1980  HG1 SER X 123      81.154 -27.537  58.017  0.00  0.00           H
ATOM   1981  C   SER X 123      82.713 -25.659  59.131  0.00  0.00           C
ATOM   1982  O   SER X 123      83.559 -25.862  58.220  0.00  0.00           O
ATOM   1983  N   HSD X 124      82.956 -26.105  60.377  0.00  0.00           N
ATOM   1984  HN  HSD X 124      82.267 -25.924  61.075  0.00  0.00           H
ATOM   1985  CA  HSD X 124      84.189 -26.805  60.821  0.00  0.00           C
ATOM   1986  HA  HSD X 124      85.050 -26.399  60.310  0.00  0.00           H
ATOM   1987  CB  HSD X 124      84.496 -26.597  62.348  0.00  0.00           C
ATOM   1988  HB1 HSD X 124      84.599 -25.499  62.481  0.00  0.00           H
ATOM   1989  HB2 HSD X 124      83.604 -27.024  62.855  0.00  0.00           H
ATOM   1990  ND1 HSD X 124      87.055 -26.735  62.384  0.00  0.00           N
ATOM   1991  HD1 HSD X 124      87.275 -25.934  61.826  0.00  0.00           H
ATOM   1992  CG  HSD X 124      85.826 -27.262  62.785  0.00  0.00           C
ATOM   1993  CE1 HSD X 124      87.995 -27.538  63.072  0.00  0.00           C
ATOM   1994  HE1 HSD X 124      89.066 -27.336  63.081  0.00  0.00           H
ATOM   1995  NE2 HSD X 124      87.435 -28.428  63.819  0.00  0.00           N
ATOM   1996  CD2 HSD X 124      86.104 -28.245  63.689  0.00  0.00           C
ATOM   1997  HD2 HSD X 124      85.408 -28.861  64.245  0.00  0.00           H
ATOM   1998  C   HSD X 124      84.159 -28.273  60.438  0.00  0.00           C
ATOM   1999  O   HSD X 124      83.798 -29.234  61.151  0.00  0.00           O
ATOM   2000  N   SER X 125      84.614 -28.536  59.263  0.00  0.00           N
ATOM   2001  HN  SER X 125      84.961 -27.802  58.686  0.00  0.00           H
ATOM   2002  CA  SER X 125      84.355 -29.739  58.540  0.00  0.00           C
ATOM   2003  HA  SER X 125      84.305 -30.549  59.252  0.00  0.00           H
ATOM   2004  CB  SER X 125      83.207 -29.512  57.537  0.00  0.00           C
ATOM   2005  HB1 SER X 125      83.448 -28.595  56.957  0.00  0.00           H
ATOM   2006  HB2 SER X 125      83.154 -30.326  56.782  0.00  0.00           H
ATOM   2007  OG  SER X 125      82.008 -29.244  58.201  0.00  0.00           O
ATOM   2008  HG1 SER X 125      81.758 -30.059  58.641  0.00  0.00           H
ATOM   2009  C   SER X 125      85.624 -29.918  57.761  0.00  0.00           C
ATOM   2010  O   SER X 125      86.462 -28.997  57.457  0.00  0.00           O
ATOM   2011  N   LEU X 126      85.943 -31.168  57.387  0.00  0.00           N
ATOM   2012  HN  LEU X 126      85.257 -31.873  57.551  0.00  0.00           H
ATOM   2013  CA  LEU X 126      87.086 -31.521  56.485  0.00  0.00           C
ATOM   2014  HA  LEU X 126      87.977 -30.997  56.800  0.00  0.00           H
ATOM   2015  CB  LEU X 126      87.391 -32.987  56.204  0.00  0.00           C
ATOM   2016  HB1 LEU X 126      86.415 -33.342  55.810  0.00  0.00           H
ATOM   2017  HB2 LEU X 126      88.235 -33.222  55.520  0.00  0.00           H
ATOM   2018  CG  LEU X 126      87.714 -33.692  57.558  0.00  0.00           C
ATOM   2019  HG  LEU X 126      86.832 -33.669  58.233  0.00  0.00           H
ATOM   2020  CD1 LEU X 126      88.108 -35.156  57.238  0.00  0.00           C
ATOM   2021 HD11 LEU X 126      88.986 -35.348  56.585  0.00  0.00           H
ATOM   2022 HD12 LEU X 126      88.298 -35.690  58.193  0.00  0.00           H
ATOM   2023 HD13 LEU X 126      87.239 -35.631  56.734  0.00  0.00           H
ATOM   2024  CD2 LEU X 126      88.871 -33.018  58.354  0.00  0.00           C
ATOM   2025 HD21 LEU X 126      89.621 -32.611  57.642  0.00  0.00           H
ATOM   2026 HD22 LEU X 126      88.561 -32.090  58.880  0.00  0.00           H
ATOM   2027 HD23 LEU X 126      89.352 -33.781  59.004  0.00  0.00           H
ATOM   2028  C   LEU X 126      87.041 -30.823  55.156  0.00  0.00           C
ATOM   2029  O   LEU X 126      88.102 -30.315  54.718  0.00  0.00           O
ATOM   2030  N   TYR X 127      85.831 -30.693  54.569  0.00  0.00           N
ATOM   2031  HN  TYR X 127      85.034 -31.152  54.956  0.00  0.00           H
ATOM   2032  CA  TYR X 127      85.631 -30.067  53.226  0.00  0.00           C
ATOM   2033  HA  TYR X 127      86.398 -29.384  52.891  0.00  0.00           H
ATOM   2034  CB  TYR X 127      85.524 -31.097  52.076  0.00  0.00           C
ATOM   2035  HB1 TYR X 127      84.650 -31.759  52.253  0.00  0.00           H
ATOM   2036  HB2 TYR X 127      85.173 -30.572  51.162  0.00  0.00           H
ATOM   2037  CG  TYR X 127      86.779 -31.886  51.846  0.00  0.00           C
ATOM   2038  CD1 TYR X 127      86.823 -33.078  52.637  0.00  0.00           C
ATOM   2039  HD1 TYR X 127      86.040 -33.168  53.375  0.00  0.00           H
ATOM   2040  CE1 TYR X 127      87.830 -33.986  52.451  0.00  0.00           C
ATOM   2041  HE1 TYR X 127      87.814 -34.776  53.187  0.00  0.00           H
ATOM   2042  CZ  TYR X 127      88.648 -33.831  51.319  0.00  0.00           C
ATOM   2043  OH  TYR X 127      89.436 -34.868  50.983  0.00  0.00           O
ATOM   2044  HH  TYR X 127      89.945 -34.543  50.237  0.00  0.00           H
ATOM   2045  CD2 TYR X 127      87.694 -31.657  50.840  0.00  0.00           C
ATOM   2046  HD2 TYR X 127      87.649 -30.772  50.222  0.00  0.00           H
ATOM   2047  CE2 TYR X 127      88.675 -32.624  50.585  0.00  0.00           C
ATOM   2048  HE2 TYR X 127      89.342 -32.456  49.753  0.00  0.00           H
ATOM   2049  C   TYR X 127      84.335 -29.150  53.308  0.00  0.00           C
ATOM   2050  O   TYR X 127      83.535 -29.165  54.249  0.00  0.00           O
ATOM   2051  N   ASP X 128      84.045 -28.432  52.254  0.00  0.00           N
ATOM   2052  HN  ASP X 128      84.735 -28.362  51.537  0.00  0.00           H
ATOM   2053  CA  ASP X 128      82.955 -27.560  52.007  0.00  0.00           C
ATOM   2054  HA  ASP X 128      82.770 -27.014  52.921  0.00  0.00           H
ATOM   2055  CB  ASP X 128      83.403 -26.447  50.955  0.00  0.00           C
ATOM   2056  HB1 ASP X 128      84.383 -26.095  51.341  0.00  0.00           H
ATOM   2057  HB2 ASP X 128      83.703 -26.956  50.014  0.00  0.00           H
ATOM   2058  CG  ASP X 128      82.497 -25.315  50.658  0.00  0.00           C
ATOM   2059  OD1 ASP X 128      81.594 -24.946  51.445  0.00  0.00           O
ATOM   2060  OD2 ASP X 128      82.785 -24.713  49.621  0.00  0.00           O
ATOM   2061  C   ASP X 128      81.524 -28.158  51.659  0.00  0.00           C
ATOM   2062  O   ASP X 128      81.374 -28.827  50.621  0.00  0.00           O
ATOM   2063  N   THR X 129      80.593 -28.056  52.627  0.00  0.00           N
ATOM   2064  HN  THR X 129      80.865 -27.516  53.420  0.00  0.00           H
ATOM   2065  CA  THR X 129      79.354 -28.887  52.647  0.00  0.00           C
ATOM   2066  HA  THR X 129      79.645 -29.926  52.609  0.00  0.00           H
ATOM   2067  CB  THR X 129      78.566 -28.747  53.854  0.00  0.00           C
ATOM   2068  HB  THR X 129      78.032 -27.783  53.988  0.00  0.00           H
ATOM   2069  OG1 THR X 129      79.329 -28.875  55.072  0.00  0.00           O
ATOM   2070  HG1 THR X 129      79.935 -28.131  55.111  0.00  0.00           H
ATOM   2071  CG2 THR X 129      77.508 -29.806  53.980  0.00  0.00           C
ATOM   2072 HG21 THR X 129      76.847 -29.768  53.087  0.00  0.00           H
ATOM   2073 HG22 THR X 129      77.999 -30.776  54.210  0.00  0.00           H
ATOM   2074 HG23 THR X 129      76.787 -29.593  54.799  0.00  0.00           H
ATOM   2075  C   THR X 129      78.523 -28.525  51.453  0.00  0.00           C
ATOM   2076  O   THR X 129      78.016 -29.371  50.643  0.00  0.00           O
ATOM   2077  N   GLN X 130      78.335 -27.204  51.131  0.00  0.00           N
ATOM   2078  HN  GLN X 130      78.694 -26.499  51.737  0.00  0.00           H
ATOM   2079  CA  GLN X 130      77.711 -26.672  49.925  0.00  0.00           C
ATOM   2080  HA  GLN X 130      76.697 -27.033  50.017  0.00  0.00           H
ATOM   2081  CB  GLN X 130      77.599 -25.124  49.839  0.00  0.00           C
ATOM   2082  HB1 GLN X 130      78.598 -24.666  50.001  0.00  0.00           H
ATOM   2083  HB2 GLN X 130      77.327 -24.834  48.802  0.00  0.00           H
ATOM   2084  CG  GLN X 130      76.512 -24.472  50.800  0.00  0.00           C
ATOM   2085  HG1 GLN X 130      77.093 -24.314  51.734  0.00  0.00           H
ATOM   2086  HG2 GLN X 130      76.159 -23.567  50.261  0.00  0.00           H
ATOM   2087  CD  GLN X 130      75.299 -25.317  51.161  0.00  0.00           C
ATOM   2088  OE1 GLN X 130      74.461 -25.603  50.328  0.00  0.00           O
ATOM   2089  NE2 GLN X 130      75.122 -25.608  52.498  0.00  0.00           N
ATOM   2090 HE21 GLN X 130      74.262 -26.094  52.654  0.00  0.00           H
ATOM   2091 HE22 GLN X 130      75.869 -25.400  53.129  0.00  0.00           H
ATOM   2092  C   GLN X 130      78.238 -27.244  48.646  0.00  0.00           C
ATOM   2093  O   GLN X 130      77.534 -27.717  47.776  0.00  0.00           O
ATOM   2094  N   ARG X 131      79.586 -27.302  48.506  0.00  0.00           N
ATOM   2095  HN  ARG X 131      80.194 -27.028  49.247  0.00  0.00           H
ATOM   2096  CA  ARG X 131      80.296 -27.742  47.337  0.00  0.00           C
ATOM   2097  HA  ARG X 131      79.843 -27.240  46.495  0.00  0.00           H
ATOM   2098  CB  ARG X 131      81.765 -27.391  47.450  0.00  0.00           C
ATOM   2099  HB1 ARG X 131      81.795 -26.299  47.655  0.00  0.00           H
ATOM   2100  HB2 ARG X 131      82.287 -27.922  48.274  0.00  0.00           H
ATOM   2101  CG  ARG X 131      82.422 -27.752  46.111  0.00  0.00           C
ATOM   2102  HG1 ARG X 131      83.466 -27.375  46.160  0.00  0.00           H
ATOM   2103  HG2 ARG X 131      82.542 -28.836  45.902  0.00  0.00           H
ATOM   2104  CD  ARG X 131      81.818 -26.972  44.921  0.00  0.00           C
ATOM   2105  HD1 ARG X 131      80.776 -27.340  44.812  0.00  0.00           H
ATOM   2106  HD2 ARG X 131      81.921 -25.889  45.147  0.00  0.00           H
ATOM   2107  NE  ARG X 131      82.672 -27.187  43.701  0.00  0.00           N
ATOM   2108  HE  ARG X 131      83.484 -27.763  43.605  0.00  0.00           H
ATOM   2109  CZ  ARG X 131      82.674 -26.259  42.783  0.00  0.00           C
ATOM   2110  NH1 ARG X 131      81.910 -25.240  42.821  0.00  0.00           N
ATOM   2111 HH11 ARG X 131      81.971 -24.579  42.073  0.00  0.00           H
ATOM   2112 HH12 ARG X 131      81.019 -25.373  43.255  0.00  0.00           H
ATOM   2113  NH2 ARG X 131      83.604 -26.367  41.920  0.00  0.00           N
ATOM   2114 HH21 ARG X 131      83.814 -25.584  41.334  0.00  0.00           H
ATOM   2115 HH22 ARG X 131      84.255 -27.093  42.138  0.00  0.00           H
ATOM   2116  C   ARG X 131      80.088 -29.277  47.174  0.00  0.00           C
ATOM   2117  O   ARG X 131      80.052 -29.734  46.037  0.00  0.00           O
ATOM   2118  N   ILE X 132      79.995 -30.061  48.317  0.00  0.00           N
ATOM   2119  HN  ILE X 132      80.219 -29.530  49.131  0.00  0.00           H
ATOM   2120  CA  ILE X 132      79.615 -31.431  48.377  0.00  0.00           C
ATOM   2121  HA  ILE X 132      80.313 -32.025  47.806  0.00  0.00           H
ATOM   2122  CB  ILE X 132      79.806 -32.148  49.724  0.00  0.00           C
ATOM   2123  HB  ILE X 132      79.356 -31.533  50.532  0.00  0.00           H
ATOM   2124  CG2 ILE X 132      79.220 -33.547  49.855  0.00  0.00           C
ATOM   2125 HG21 ILE X 132      79.471 -34.207  48.997  0.00  0.00           H
ATOM   2126 HG22 ILE X 132      79.655 -34.139  50.688  0.00  0.00           H
ATOM   2127 HG23 ILE X 132      78.114 -33.511  49.957  0.00  0.00           H
ATOM   2128  CG1 ILE X 132      81.292 -32.141  50.067  0.00  0.00           C
ATOM   2129 HG11 ILE X 132      81.656 -32.927  49.370  0.00  0.00           H
ATOM   2130 HG12 ILE X 132      81.766 -31.160  49.852  0.00  0.00           H
ATOM   2131  CD  ILE X 132      81.672 -32.458  51.564  0.00  0.00           C
ATOM   2132  HD1 ILE X 132      81.095 -33.291  52.019  0.00  0.00           H
ATOM   2133  HD2 ILE X 132      82.773 -32.591  51.613  0.00  0.00           H
ATOM   2134  HD3 ILE X 132      81.500 -31.546  52.174  0.00  0.00           H
ATOM   2135  C   ILE X 132      78.244 -31.603  47.834  0.00  0.00           C
ATOM   2136  O   ILE X 132      78.025 -32.412  46.910  0.00  0.00           O
ATOM   2137  N   LEU X 133      77.257 -30.808  48.263  0.00  0.00           N
ATOM   2138  HN  LEU X 133      77.290 -30.276  49.106  0.00  0.00           H
ATOM   2139  CA  LEU X 133      75.930 -30.822  47.654  0.00  0.00           C
ATOM   2140  HA  LEU X 133      75.523 -31.805  47.839  0.00  0.00           H
ATOM   2141  CB  LEU X 133      74.940 -29.765  48.109  0.00  0.00           C
ATOM   2142  HB1 LEU X 133      75.257 -28.756  47.769  0.00  0.00           H
ATOM   2143  HB2 LEU X 133      73.975 -29.973  47.598  0.00  0.00           H
ATOM   2144  CG  LEU X 133      74.723 -29.725  49.620  0.00  0.00           C
ATOM   2145  HG  LEU X 133      75.544 -29.080  50.000  0.00  0.00           H
ATOM   2146  CD1 LEU X 133      73.334 -29.108  49.738  0.00  0.00           C
ATOM   2147 HD11 LEU X 133      72.572 -29.797  49.315  0.00  0.00           H
ATOM   2148 HD12 LEU X 133      73.017 -28.915  50.785  0.00  0.00           H
ATOM   2149 HD13 LEU X 133      73.269 -28.152  49.175  0.00  0.00           H
ATOM   2150  CD2 LEU X 133      74.746 -31.115  50.444  0.00  0.00           C
ATOM   2151 HD21 LEU X 133      73.902 -31.766  50.130  0.00  0.00           H
ATOM   2152 HD22 LEU X 133      75.698 -31.687  50.412  0.00  0.00           H
ATOM   2153 HD23 LEU X 133      74.678 -30.883  51.529  0.00  0.00           H
ATOM   2154  C   LEU X 133      75.961 -30.543  46.168  0.00  0.00           C
ATOM   2155  O   LEU X 133      75.230 -31.135  45.411  0.00  0.00           O
ATOM   2156  N   ASP X 134      76.768 -29.604  45.606  0.00  0.00           N
ATOM   2157  HN  ASP X 134      77.327 -29.086  46.248  0.00  0.00           H
ATOM   2158  CA  ASP X 134      76.825 -29.269  44.201  0.00  0.00           C
ATOM   2159  HA  ASP X 134      75.822 -29.014  43.891  0.00  0.00           H
ATOM   2160  CB  ASP X 134      77.654 -27.950  44.057  0.00  0.00           C
ATOM   2161  HB1 ASP X 134      78.330 -27.986  44.938  0.00  0.00           H
ATOM   2162  HB2 ASP X 134      78.217 -27.908  43.100  0.00  0.00           H
ATOM   2163  CG  ASP X 134      76.916 -26.658  44.173  0.00  0.00           C
ATOM   2164  OD1 ASP X 134      77.376 -25.713  44.843  0.00  0.00           O
ATOM   2165  OD2 ASP X 134      75.912 -26.463  43.422  0.00  0.00           O
ATOM   2166  C   ASP X 134      77.331 -30.377  43.259  0.00  0.00           C
ATOM   2167  O   ASP X 134      76.704 -30.672  42.272  0.00  0.00           O
ATOM   2168  N   ILE X 135      78.388 -31.064  43.696  0.00  0.00           N
ATOM   2169  HN  ILE X 135      78.906 -30.933  44.538  0.00  0.00           H
ATOM   2170  CA  ILE X 135      78.945 -32.088  42.724  0.00  0.00           C
ATOM   2171  HA  ILE X 135      78.888 -31.852  41.672  0.00  0.00           H
ATOM   2172  CB  ILE X 135      80.506 -32.250  42.971  0.00  0.00           C
ATOM   2173  HB  ILE X 135      80.946 -31.230  42.962  0.00  0.00           H
ATOM   2174  CG2 ILE X 135      80.763 -32.886  44.354  0.00  0.00           C
ATOM   2175 HG21 ILE X 135      80.580 -33.980  44.401  0.00  0.00           H
ATOM   2176 HG22 ILE X 135      81.795 -32.680  44.711  0.00  0.00           H
ATOM   2177 HG23 ILE X 135      80.159 -32.396  45.147  0.00  0.00           H
ATOM   2178  CG1 ILE X 135      81.109 -33.113  41.845  0.00  0.00           C
ATOM   2179 HG11 ILE X 135      80.861 -34.129  42.218  0.00  0.00           H
ATOM   2180 HG12 ILE X 135      80.734 -32.941  40.813  0.00  0.00           H
ATOM   2181  CD  ILE X 135      82.680 -33.014  41.832  0.00  0.00           C
ATOM   2182  HD1 ILE X 135      82.971 -32.069  41.326  0.00  0.00           H
ATOM   2183  HD2 ILE X 135      83.218 -33.091  42.801  0.00  0.00           H
ATOM   2184  HD3 ILE X 135      83.203 -33.764  41.201  0.00  0.00           H
ATOM   2185  C   ILE X 135      78.223 -33.437  42.779  0.00  0.00           C
ATOM   2186  O   ILE X 135      78.261 -34.279  41.907  0.00  0.00           O
ATOM   2187  N   ASN X 136      77.336 -33.467  43.788  0.00  0.00           N
ATOM   2188  HN  ASN X 136      77.439 -32.812  44.532  0.00  0.00           H
ATOM   2189  CA  ASN X 136      76.248 -34.436  43.861  0.00  0.00           C
ATOM   2190  HA  ASN X 136      76.598 -35.283  43.288  0.00  0.00           H
ATOM   2191  CB  ASN X 136      75.994 -34.861  45.323  0.00  0.00           C
ATOM   2192  HB1 ASN X 136      76.995 -35.006  45.782  0.00  0.00           H
ATOM   2193  HB2 ASN X 136      75.516 -33.992  45.822  0.00  0.00           H
ATOM   2194  CG  ASN X 136      75.263 -36.187  45.635  0.00  0.00           C
ATOM   2195  OD1 ASN X 136      75.748 -37.132  45.039  0.00  0.00           O
ATOM   2196  ND2 ASN X 136      74.266 -36.353  46.448  0.00  0.00           N
ATOM   2197 HD21 ASN X 136      74.206 -37.332  46.645  0.00  0.00           H
ATOM   2198 HD22 ASN X 136      73.911 -35.691  47.108  0.00  0.00           H
ATOM   2199  C   ASN X 136      74.974 -33.999  43.158  0.00  0.00           C
ATOM   2200  O   ASN X 136      74.074 -34.852  43.049  0.00  0.00           O
ATOM   2201  N   GLY X 137      75.005 -32.824  42.600  0.00  0.00           N
ATOM   2202  HN  GLY X 137      75.913 -32.412  42.573  0.00  0.00           H
ATOM   2203  CA  GLY X 137      73.983 -32.228  41.685  0.00  0.00           C
ATOM   2204  HA1 GLY X 137      73.591 -33.030  41.076  0.00  0.00           H
ATOM   2205  HA2 GLY X 137      74.538 -31.516  41.091  0.00  0.00           H
ATOM   2206  C   GLY X 137      72.851 -31.653  42.436  0.00  0.00           C
ATOM   2207  O   GLY X 137      71.722 -31.655  41.865  0.00  0.00           O
ATOM   2208  N   GLY X 138      73.040 -31.251  43.645  0.00  0.00           N
ATOM   2209  HN  GLY X 138      73.968 -31.202  44.004  0.00  0.00           H
ATOM   2210  CA  GLY X 138      71.991 -30.579  44.433  0.00  0.00           C
ATOM   2211  HA1 GLY X 138      71.151 -30.350  43.794  0.00  0.00           H
ATOM   2212  HA2 GLY X 138      72.363 -29.679  44.901  0.00  0.00           H
ATOM   2213  C   GLY X 138      71.337 -31.426  45.502  0.00  0.00           C
ATOM   2214  O   GLY X 138      70.217 -31.046  45.866  0.00  0.00           O
ATOM   2215  N   SER X 139      71.892 -32.478  46.031  0.00  0.00           N
ATOM   2216  HN  SER X 139      72.800 -32.665  45.664  0.00  0.00           H
ATOM   2217  CA  SER X 139      71.282 -33.370  47.016  0.00  0.00           C
ATOM   2218  HA  SER X 139      70.414 -32.915  47.470  0.00  0.00           H
ATOM   2219  CB  SER X 139      70.778 -34.734  46.458  0.00  0.00           C
ATOM   2220  HB1 SER X 139      71.557 -35.224  45.836  0.00  0.00           H
ATOM   2221  HB2 SER X 139      70.672 -35.488  47.267  0.00  0.00           H
ATOM   2222  OG  SER X 139      69.507 -34.624  45.839  0.00  0.00           O
ATOM   2223  HG1 SER X 139      69.476 -34.041  45.078  0.00  0.00           H
ATOM   2224  C   SER X 139      72.381 -33.726  48.029  0.00  0.00           C
ATOM   2225  O   SER X 139      73.510 -33.675  47.575  0.00  0.00           O
ATOM   2226  N   PRO X 140      72.192 -34.087  49.285  0.00  0.00           N
ATOM   2227  CD  PRO X 140      70.909 -33.890  50.014  0.00  0.00           C
ATOM   2228  HD1 PRO X 140      70.043 -34.289  49.445  0.00  0.00           H
ATOM   2229  HD2 PRO X 140      70.694 -32.852  50.347  0.00  0.00           H
ATOM   2230  CA  PRO X 140      73.279 -34.648  50.182  0.00  0.00           C
ATOM   2231  HA  PRO X 140      74.111 -33.960  50.204  0.00  0.00           H
ATOM   2232  CB  PRO X 140      72.602 -34.641  51.512  0.00  0.00           C
ATOM   2233  HB1 PRO X 140      72.902 -33.759  52.118  0.00  0.00           H
ATOM   2234  HB2 PRO X 140      72.774 -35.527  52.159  0.00  0.00           H
ATOM   2235  CG  PRO X 140      71.046 -34.824  51.220  0.00  0.00           C
ATOM   2236  HG1 PRO X 140      70.488 -34.591  52.152  0.00  0.00           H
ATOM   2237  HG2 PRO X 140      70.713 -35.851  50.958  0.00  0.00           H
ATOM   2238  C   PRO X 140      73.699 -36.060  49.759  0.00  0.00           C
ATOM   2239  O   PRO X 140      72.769 -36.781  49.377  0.00  0.00           O
ATOM   2240  N   PRO X 141      74.931 -36.529  49.807  0.00  0.00           N
ATOM   2241  CD  PRO X 141      76.114 -35.709  49.998  0.00  0.00           C
ATOM   2242  HD1 PRO X 141      76.299 -35.586  51.087  0.00  0.00           H
ATOM   2243  HD2 PRO X 141      75.941 -34.681  49.615  0.00  0.00           H
ATOM   2244  CA  PRO X 141      75.163 -37.926  49.771  0.00  0.00           C
ATOM   2245  HA  PRO X 141      74.712 -38.332  48.878  0.00  0.00           H
ATOM   2246  CB  PRO X 141      76.638 -37.991  49.549  0.00  0.00           C
ATOM   2247  HB1 PRO X 141      76.934 -38.743  48.787  0.00  0.00           H
ATOM   2248  HB2 PRO X 141      77.143 -38.241  50.506  0.00  0.00           H
ATOM   2249  CG  PRO X 141      77.131 -36.526  49.238  0.00  0.00           C
ATOM   2250  HG1 PRO X 141      77.254 -36.389  48.142  0.00  0.00           H
ATOM   2251  HG2 PRO X 141      78.148 -36.278  49.610  0.00  0.00           H
ATOM   2252  C   PRO X 141      74.518 -38.744  50.909  0.00  0.00           C
ATOM   2253  O   PRO X 141      74.820 -38.584  52.114  0.00  0.00           O
ATOM   2254  N   LEU X 142      73.616 -39.738  50.577  0.00  0.00           N
ATOM   2255  HN  LEU X 142      73.328 -39.869  49.631  0.00  0.00           H
ATOM   2256  CA  LEU X 142      72.774 -40.355  51.599  0.00  0.00           C
ATOM   2257  HA  LEU X 142      72.829 -39.722  52.472  0.00  0.00           H
ATOM   2258  CB  LEU X 142      71.352 -40.475  51.174  0.00  0.00           C
ATOM   2259  HB1 LEU X 142      71.245 -41.241  50.376  0.00  0.00           H
ATOM   2260  HB2 LEU X 142      70.810 -40.872  52.059  0.00  0.00           H
ATOM   2261  CG  LEU X 142      70.566 -39.200  50.890  0.00  0.00           C
ATOM   2262  HG  LEU X 142      70.985 -38.710  49.985  0.00  0.00           H
ATOM   2263  CD1 LEU X 142      69.170 -39.639  50.368  0.00  0.00           C
ATOM   2264 HD11 LEU X 142      68.583 -38.776  49.987  0.00  0.00           H
ATOM   2265 HD12 LEU X 142      69.253 -40.489  49.658  0.00  0.00           H
ATOM   2266 HD13 LEU X 142      68.665 -40.060  51.263  0.00  0.00           H
ATOM   2267  CD2 LEU X 142      70.542 -38.228  52.087  0.00  0.00           C
ATOM   2268 HD21 LEU X 142      69.702 -37.511  51.964  0.00  0.00           H
ATOM   2269 HD22 LEU X 142      70.383 -38.831  53.007  0.00  0.00           H
ATOM   2270 HD23 LEU X 142      71.534 -37.733  52.144  0.00  0.00           H
ATOM   2271  C   LEU X 142      73.276 -41.664  52.154  0.00  0.00           C
ATOM   2272  O   LEU X 142      72.760 -42.279  53.111  0.00  0.00           O
ATOM   2273  N   THR X 143      74.398 -42.070  51.581  0.00  0.00           N
ATOM   2274  HN  THR X 143      74.848 -41.568  50.846  0.00  0.00           H
ATOM   2275  CA  THR X 143      74.981 -43.289  51.947  0.00  0.00           C
ATOM   2276  HA  THR X 143      74.833 -43.473  53.001  0.00  0.00           H
ATOM   2277  CB  THR X 143      74.633 -44.477  51.130  0.00  0.00           C
ATOM   2278  HB  THR X 143      73.557 -44.393  50.867  0.00  0.00           H
ATOM   2279  OG1 THR X 143      74.893 -45.678  51.872  0.00  0.00           O
ATOM   2280  HG1 THR X 143      74.035 -45.994  52.164  0.00  0.00           H
ATOM   2281  CG2 THR X 143      75.430 -44.498  49.815  0.00  0.00           C
ATOM   2282 HG21 THR X 143      76.539 -44.449  49.762  0.00  0.00           H
ATOM   2283 HG22 THR X 143      75.133 -45.467  49.358  0.00  0.00           H
ATOM   2284 HG23 THR X 143      75.093 -43.839  48.987  0.00  0.00           H
ATOM   2285  C   THR X 143      76.531 -43.050  51.947  0.00  0.00           C
ATOM   2286  O   THR X 143      77.092 -42.133  51.298  0.00  0.00           O
ATOM   2287  N   TYR X 144      77.144 -43.892  52.840  0.00  0.00           N
ATOM   2288  HN  TYR X 144      76.670 -44.702  53.176  0.00  0.00           H
ATOM   2289  CA  TYR X 144      78.547 -43.619  53.337  0.00  0.00           C
ATOM   2290  HA  TYR X 144      78.596 -42.582  53.635  0.00  0.00           H
ATOM   2291  CB  TYR X 144      78.905 -44.554  54.525  0.00  0.00           C
ATOM   2292  HB1 TYR X 144      78.313 -44.314  55.434  0.00  0.00           H
ATOM   2293  HB2 TYR X 144      78.508 -45.589  54.449  0.00  0.00           H
ATOM   2294  CG  TYR X 144      80.341 -44.666  54.924  0.00  0.00           C
ATOM   2295  CD1 TYR X 144      80.894 -43.598  55.666  0.00  0.00           C
ATOM   2296  HD1 TYR X 144      80.396 -42.703  56.009  0.00  0.00           H
ATOM   2297  CE1 TYR X 144      82.269 -43.605  56.142  0.00  0.00           C
ATOM   2298  HE1 TYR X 144      82.681 -42.798  56.729  0.00  0.00           H
ATOM   2299  CZ  TYR X 144      82.993 -44.830  56.017  0.00  0.00           C
ATOM   2300  OH  TYR X 144      84.258 -44.933  56.731  0.00  0.00           O
ATOM   2301  HH  TYR X 144      84.322 -44.283  57.435  0.00  0.00           H
ATOM   2302  CD2 TYR X 144      81.189 -45.830  54.691  0.00  0.00           C
ATOM   2303  HD2 TYR X 144      80.854 -46.658  54.084  0.00  0.00           H
ATOM   2304  CE2 TYR X 144      82.463 -45.873  55.206  0.00  0.00           C
ATOM   2305  HE2 TYR X 144      82.986 -46.817  55.160  0.00  0.00           H
ATOM   2306  C   TYR X 144      79.521 -43.665  52.147  0.00  0.00           C
ATOM   2307  O   TYR X 144      80.344 -42.771  51.862  0.00  0.00           O
ATOM   2308  N   LYS X 145      79.408 -44.741  51.276  0.00  0.00           N
ATOM   2309  HN  LYS X 145      78.759 -45.469  51.482  0.00  0.00           H
ATOM   2310  CA  LYS X 145      80.251 -45.050  50.150  0.00  0.00           C
ATOM   2311  HA  LYS X 145      81.249 -44.779  50.462  0.00  0.00           H
ATOM   2312  CB  LYS X 145      80.248 -46.506  49.673  0.00  0.00           C
ATOM   2313  HB1 LYS X 145      79.181 -46.800  49.574  0.00  0.00           H
ATOM   2314  HB2 LYS X 145      80.780 -46.471  48.699  0.00  0.00           H
ATOM   2315  CG  LYS X 145      81.065 -47.497  50.576  0.00  0.00           C
ATOM   2316  HG1 LYS X 145      80.920 -47.350  51.667  0.00  0.00           H
ATOM   2317  HG2 LYS X 145      80.648 -48.507  50.373  0.00  0.00           H
ATOM   2318  CD  LYS X 145      82.606 -47.519  50.398  0.00  0.00           C
ATOM   2319  HD1 LYS X 145      82.987 -47.715  49.373  0.00  0.00           H
ATOM   2320  HD2 LYS X 145      83.229 -46.647  50.694  0.00  0.00           H
ATOM   2321  CE  LYS X 145      83.273 -48.609  51.346  0.00  0.00           C
ATOM   2322  HE1 LYS X 145      83.020 -48.374  52.402  0.00  0.00           H
ATOM   2323  HE2 LYS X 145      82.963 -49.586  50.919  0.00  0.00           H
ATOM   2324  NZ  LYS X 145      84.698 -48.662  51.175  0.00  0.00           N
ATOM   2325  HZ1 LYS X 145      84.969 -48.642  50.171  0.00  0.00           H
ATOM   2326  HZ2 LYS X 145      85.110 -47.838  51.658  0.00  0.00           H
ATOM   2327  HZ3 LYS X 145      85.087 -49.518  51.619  0.00  0.00           H
ATOM   2328  C   LYS X 145      80.012 -44.049  49.089  0.00  0.00           C
ATOM   2329  O   LYS X 145      80.863 -43.784  48.225  0.00  0.00           O
ATOM   2330  N   ARG X 146      78.884 -43.308  49.010  0.00  0.00           N
ATOM   2331  HN  ARG X 146      78.114 -43.578  49.582  0.00  0.00           H
ATOM   2332  CA  ARG X 146      78.686 -42.207  48.020  0.00  0.00           C
ATOM   2333  HA  ARG X 146      79.120 -42.577  47.104  0.00  0.00           H
ATOM   2334  CB  ARG X 146      77.129 -41.974  47.799  0.00  0.00           C
ATOM   2335  HB1 ARG X 146      76.723 -42.996  47.645  0.00  0.00           H
ATOM   2336  HB2 ARG X 146      76.680 -41.611  48.749  0.00  0.00           H
ATOM   2337  CG  ARG X 146      76.797 -40.965  46.650  0.00  0.00           C
ATOM   2338  HG1 ARG X 146      75.688 -41.015  46.607  0.00  0.00           H
ATOM   2339  HG2 ARG X 146      77.106 -39.936  46.935  0.00  0.00           H
ATOM   2340  CD  ARG X 146      77.470 -41.163  45.353  0.00  0.00           C
ATOM   2341  HD1 ARG X 146      78.566 -40.983  45.345  0.00  0.00           H
ATOM   2342  HD2 ARG X 146      77.211 -42.183  44.997  0.00  0.00           H
ATOM   2343  NE  ARG X 146      76.900 -40.185  44.440  0.00  0.00           N
ATOM   2344  HE  ARG X 146      75.993 -39.777  44.541  0.00  0.00           H
ATOM   2345  CZ  ARG X 146      77.525 -39.565  43.460  0.00  0.00           C
ATOM   2346  NH1 ARG X 146      78.549 -40.066  42.859  0.00  0.00           N
ATOM   2347 HH11 ARG X 146      78.529 -39.851  41.882  0.00  0.00           H
ATOM   2348 HH12 ARG X 146      78.721 -41.033  43.046  0.00  0.00           H
ATOM   2349  NH2 ARG X 146      76.947 -38.447  42.942  0.00  0.00           N
ATOM   2350 HH21 ARG X 146      77.415 -38.003  42.178  0.00  0.00           H
ATOM   2351 HH22 ARG X 146      76.278 -38.012  43.544  0.00  0.00           H
ATOM   2352  C   ARG X 146      79.375 -40.905  48.357  0.00  0.00           C
ATOM   2353  O   ARG X 146      79.847 -40.137  47.520  0.00  0.00           O
ATOM   2354  N   PHE X 147      79.498 -40.600  49.608  0.00  0.00           N
ATOM   2355  HN  PHE X 147      79.255 -41.244  50.329  0.00  0.00           H
ATOM   2356  CA  PHE X 147      80.271 -39.477  50.139  0.00  0.00           C
ATOM   2357  HA  PHE X 147      79.863 -38.536  49.801  0.00  0.00           H
ATOM   2358  CB  PHE X 147      80.092 -39.508  51.668  0.00  0.00           C
ATOM   2359  HB1 PHE X 147      79.079 -39.674  52.094  0.00  0.00           H
ATOM   2360  HB2 PHE X 147      80.596 -40.325  52.227  0.00  0.00           H
ATOM   2361  CG  PHE X 147      80.509 -38.289  52.448  0.00  0.00           C
ATOM   2362  CD1 PHE X 147      81.608 -38.344  53.380  0.00  0.00           C
ATOM   2363  HD1 PHE X 147      81.991 -39.278  53.764  0.00  0.00           H
ATOM   2364  CE1 PHE X 147      81.951 -37.176  54.141  0.00  0.00           C
ATOM   2365  HE1 PHE X 147      82.725 -37.309  54.883  0.00  0.00           H
ATOM   2366  CZ  PHE X 147      81.363 -35.893  53.845  0.00  0.00           C
ATOM   2367  HZ  PHE X 147      81.559 -35.054  54.496  0.00  0.00           H
ATOM   2368  CD2 PHE X 147      79.923 -37.074  52.180  0.00  0.00           C
ATOM   2369  HD2 PHE X 147      79.162 -37.132  51.416  0.00  0.00           H
ATOM   2370  CE2 PHE X 147      80.376 -35.857  52.773  0.00  0.00           C
ATOM   2371  HE2 PHE X 147      79.868 -34.913  52.640  0.00  0.00           H
ATOM   2372  C   PHE X 147      81.712 -39.558  49.799  0.00  0.00           C
ATOM   2373  O   PHE X 147      82.374 -38.636  49.361  0.00  0.00           O
ATOM   2374  N   LEU X 148      82.388 -40.686  50.019  0.00  0.00           N
ATOM   2375  HN  LEU X 148      81.870 -41.470  50.351  0.00  0.00           H
ATOM   2376  CA  LEU X 148      83.755 -40.833  49.792  0.00  0.00           C
ATOM   2377  HA  LEU X 148      84.303 -39.973  50.147  0.00  0.00           H
ATOM   2378  CB  LEU X 148      84.258 -42.099  50.461  0.00  0.00           C
ATOM   2379  HB1 LEU X 148      83.813 -42.957  49.914  0.00  0.00           H
ATOM   2380  HB2 LEU X 148      85.365 -42.091  50.361  0.00  0.00           H
ATOM   2381  CG  LEU X 148      84.037 -42.164  51.971  0.00  0.00           C
ATOM   2382  HG  LEU X 148      82.979 -42.063  52.294  0.00  0.00           H
ATOM   2383  CD1 LEU X 148      84.286 -43.629  52.538  0.00  0.00           C
ATOM   2384 HD11 LEU X 148      85.380 -43.810  52.461  0.00  0.00           H
ATOM   2385 HD12 LEU X 148      83.894 -43.746  53.570  0.00  0.00           H
ATOM   2386 HD13 LEU X 148      83.888 -44.506  51.983  0.00  0.00           H
ATOM   2387  CD2 LEU X 148      84.827 -41.103  52.766  0.00  0.00           C
ATOM   2388 HD21 LEU X 148      85.922 -41.022  52.597  0.00  0.00           H
ATOM   2389 HD22 LEU X 148      84.504 -40.096  52.427  0.00  0.00           H
ATOM   2390 HD23 LEU X 148      84.684 -41.171  53.866  0.00  0.00           H
ATOM   2391  C   LEU X 148      84.136 -40.668  48.307  0.00  0.00           C
ATOM   2392  O   LEU X 148      85.165 -40.153  47.961  0.00  0.00           O
ATOM   2393  N   HSD X 149      83.126 -41.032  47.386  0.00  0.00           N
ATOM   2394  HN  HSD X 149      82.318 -41.504  47.729  0.00  0.00           H
ATOM   2395  CA  HSD X 149      83.216 -40.723  45.986  0.00  0.00           C
ATOM   2396  HA  HSD X 149      84.264 -40.919  45.814  0.00  0.00           H
ATOM   2397  CB  HSD X 149      82.310 -41.537  45.094  0.00  0.00           C
ATOM   2398  HB1 HSD X 149      82.265 -42.606  45.391  0.00  0.00           H
ATOM   2399  HB2 HSD X 149      81.242 -41.228  45.120  0.00  0.00           H
ATOM   2400  ND1 HSD X 149      82.579 -40.715  42.709  0.00  0.00           N
ATOM   2401  HD1 HSD X 149      82.045 -39.879  42.834  0.00  0.00           H
ATOM   2402  CG  HSD X 149      82.832 -41.620  43.688  0.00  0.00           C
ATOM   2403  CE1 HSD X 149      82.969 -41.262  41.556  0.00  0.00           C
ATOM   2404  HE1 HSD X 149      82.805 -40.805  40.580  0.00  0.00           H
ATOM   2405  NE2 HSD X 149      83.413 -42.530  41.700  0.00  0.00           N
ATOM   2406  CD2 HSD X 149      83.311 -42.732  43.030  0.00  0.00           C
ATOM   2407  HD2 HSD X 149      83.432 -43.670  43.557  0.00  0.00           H
ATOM   2408  C   HSD X 149      83.154 -39.199  45.722  0.00  0.00           C
ATOM   2409  O   HSD X 149      84.025 -38.690  45.026  0.00  0.00           O
ATOM   2410  N   ILE X 150      82.351 -38.407  46.436  0.00  0.00           N
ATOM   2411  HN  ILE X 150      81.826 -38.878  47.140  0.00  0.00           H
ATOM   2412  CA  ILE X 150      82.425 -36.984  46.355  0.00  0.00           C
ATOM   2413  HA  ILE X 150      82.379 -36.728  45.307  0.00  0.00           H
ATOM   2414  CB  ILE X 150      81.299 -36.312  47.149  0.00  0.00           C
ATOM   2415  HB  ILE X 150      81.307 -36.623  48.216  0.00  0.00           H
ATOM   2416  CG2 ILE X 150      81.497 -34.814  46.977  0.00  0.00           C
ATOM   2417 HG21 ILE X 150      82.310 -34.347  47.573  0.00  0.00           H
ATOM   2418 HG22 ILE X 150      81.867 -34.530  45.969  0.00  0.00           H
ATOM   2419 HG23 ILE X 150      80.570 -34.223  47.139  0.00  0.00           H
ATOM   2420  CG1 ILE X 150      79.913 -36.835  46.548  0.00  0.00           C
ATOM   2421 HG11 ILE X 150      79.763 -37.855  46.962  0.00  0.00           H
ATOM   2422 HG12 ILE X 150      79.163 -36.175  47.036  0.00  0.00           H
ATOM   2423  CD  ILE X 150      79.714 -36.810  44.980  0.00  0.00           C
ATOM   2424  HD1 ILE X 150      80.568 -37.240  44.414  0.00  0.00           H
ATOM   2425  HD2 ILE X 150      78.822 -37.333  44.574  0.00  0.00           H
ATOM   2426  HD3 ILE X 150      79.633 -35.730  44.730  0.00  0.00           H
ATOM   2427  C   ILE X 150      83.785 -36.377  46.816  0.00  0.00           C
ATOM   2428  O   ILE X 150      84.390 -35.532  46.159  0.00  0.00           O
ATOM   2429  N   LEU X 151      84.342 -36.861  47.937  0.00  0.00           N
ATOM   2430  HN  LEU X 151      83.975 -37.594  48.505  0.00  0.00           H
ATOM   2431  CA  LEU X 151      85.588 -36.266  48.422  0.00  0.00           C
ATOM   2432  HA  LEU X 151      85.487 -35.191  48.402  0.00  0.00           H
ATOM   2433  CB  LEU X 151      85.789 -36.751  49.856  0.00  0.00           C
ATOM   2434  HB1 LEU X 151      85.874 -37.858  49.899  0.00  0.00           H
ATOM   2435  HB2 LEU X 151      86.747 -36.384  50.281  0.00  0.00           H
ATOM   2436  CG  LEU X 151      84.741 -36.241  50.898  0.00  0.00           C
ATOM   2437  HG  LEU X 151      83.762 -36.706  50.653  0.00  0.00           H
ATOM   2438  CD1 LEU X 151      84.971 -36.657  52.359  0.00  0.00           C
ATOM   2439 HD11 LEU X 151      84.138 -36.346  53.024  0.00  0.00           H
ATOM   2440 HD12 LEU X 151      85.060 -37.764  52.397  0.00  0.00           H
ATOM   2441 HD13 LEU X 151      85.943 -36.297  52.759  0.00  0.00           H
ATOM   2442  CD2 LEU X 151      84.673 -34.759  50.657  0.00  0.00           C
ATOM   2443 HD21 LEU X 151      84.564 -34.320  51.671  0.00  0.00           H
ATOM   2444 HD22 LEU X 151      85.614 -34.247  50.361  0.00  0.00           H
ATOM   2445 HD23 LEU X 151      83.894 -34.438  49.932  0.00  0.00           H
ATOM   2446  C   LEU X 151      86.881 -36.689  47.622  0.00  0.00           C
ATOM   2447  O   LEU X 151      87.855 -35.929  47.623  0.00  0.00           O
ATOM   2448  N   SER X 152      86.821 -37.879  46.915  0.00  0.00           N
ATOM   2449  HN  SER X 152      86.068 -38.454  47.225  0.00  0.00           H
ATOM   2450  CA  SER X 152      87.713 -38.273  45.844  0.00  0.00           C
ATOM   2451  HA  SER X 152      88.658 -38.259  46.366  0.00  0.00           H
ATOM   2452  CB  SER X 152      87.639 -39.862  45.453  0.00  0.00           C
ATOM   2453  HB1 SER X 152      88.639 -40.053  45.010  0.00  0.00           H
ATOM   2454  HB2 SER X 152      87.561 -40.426  46.407  0.00  0.00           H
ATOM   2455  OG  SER X 152      86.489 -40.173  44.699  0.00  0.00           O
ATOM   2456  HG1 SER X 152      85.792 -39.551  44.921  0.00  0.00           H
ATOM   2457  C   SER X 152      87.865 -37.310  44.645  0.00  0.00           C
ATOM   2458  O   SER X 152      88.913 -37.285  44.077  0.00  0.00           O
ATOM   2459  N   LEU X 153      86.823 -36.582  44.403  0.00  0.00           N
ATOM   2460  HN  LEU X 153      85.990 -36.736  44.929  0.00  0.00           H
ATOM   2461  CA  LEU X 153      86.755 -35.523  43.447  0.00  0.00           C
ATOM   2462  HA  LEU X 153      87.461 -35.816  42.684  0.00  0.00           H
ATOM   2463  CB  LEU X 153      85.345 -35.454  42.804  0.00  0.00           C
ATOM   2464  HB1 LEU X 153      84.565 -34.925  43.393  0.00  0.00           H
ATOM   2465  HB2 LEU X 153      85.439 -34.928  41.830  0.00  0.00           H
ATOM   2466  CG  LEU X 153      84.841 -36.846  42.382  0.00  0.00           C
ATOM   2467  HG  LEU X 153      85.072 -37.657  43.104  0.00  0.00           H
ATOM   2468  CD1 LEU X 153      83.380 -36.792  42.112  0.00  0.00           C
ATOM   2469 HD11 LEU X 153      82.697 -36.344  42.865  0.00  0.00           H
ATOM   2470 HD12 LEU X 153      83.361 -36.013  41.320  0.00  0.00           H
ATOM   2471 HD13 LEU X 153      83.095 -37.822  41.811  0.00  0.00           H
ATOM   2472  CD2 LEU X 153      85.710 -37.338  41.077  0.00  0.00           C
ATOM   2473 HD21 LEU X 153      86.803 -37.146  41.109  0.00  0.00           H
ATOM   2474 HD22 LEU X 153      85.468 -38.417  40.969  0.00  0.00           H
ATOM   2475 HD23 LEU X 153      85.335 -36.760  40.206  0.00  0.00           H
ATOM   2476  C   LEU X 153      87.131 -34.125  43.963  0.00  0.00           C
ATOM   2477  O   LEU X 153      87.280 -33.101  43.327  0.00  0.00           O
ATOM   2478  N   LEU X 154      87.382 -34.067  45.292  0.00  0.00           N
ATOM   2479  HN  LEU X 154      87.151 -34.861  45.850  0.00  0.00           H
ATOM   2480  CA  LEU X 154      87.765 -32.819  45.900  0.00  0.00           C
ATOM   2481  HA  LEU X 154      87.685 -31.959  45.252  0.00  0.00           H
ATOM   2482  CB  LEU X 154      86.833 -32.474  47.154  0.00  0.00           C
ATOM   2483  HB1 LEU X 154      86.855 -33.296  47.901  0.00  0.00           H
ATOM   2484  HB2 LEU X 154      87.136 -31.486  47.559  0.00  0.00           H
ATOM   2485  CG  LEU X 154      85.399 -32.280  46.714  0.00  0.00           C
ATOM   2486  HG  LEU X 154      85.093 -33.319  46.465  0.00  0.00           H
ATOM   2487  CD1 LEU X 154      84.464 -31.954  47.851  0.00  0.00           C
ATOM   2488 HD11 LEU X 154      83.424 -32.195  47.542  0.00  0.00           H
ATOM   2489 HD12 LEU X 154      84.802 -32.441  48.791  0.00  0.00           H
ATOM   2490 HD13 LEU X 154      84.378 -30.859  48.016  0.00  0.00           H
ATOM   2491  CD2 LEU X 154      85.058 -31.355  45.622  0.00  0.00           C
ATOM   2492 HD21 LEU X 154      85.160 -31.835  44.625  0.00  0.00           H
ATOM   2493 HD22 LEU X 154      83.968 -31.150  45.691  0.00  0.00           H
ATOM   2494 HD23 LEU X 154      85.750 -30.488  45.568  0.00  0.00           H
ATOM   2495  C   LEU X 154      89.177 -32.819  46.373  0.00  0.00           C
ATOM   2496  O   LEU X 154      89.611 -31.779  46.976  0.00  0.00           O
ATOM   2497  N   GLY X 155      89.989 -33.881  46.050  0.00  0.00           N
ATOM   2498  HN  GLY X 155      89.711 -34.613  45.433  0.00  0.00           H
ATOM   2499  CA  GLY X 155      91.402 -33.924  46.501  0.00  0.00           C
ATOM   2500  HA1 GLY X 155      91.886 -33.108  45.985  0.00  0.00           H
ATOM   2501  HA2 GLY X 155      91.793 -34.884  46.197  0.00  0.00           H
ATOM   2502  C   GLY X 155      91.603 -33.854  48.041  0.00  0.00           C
ATOM   2503  O   GLY X 155      90.778 -34.177  48.849  0.00  0.00           O
ATOM   2504  N   ASP X 156      92.817 -33.217  48.486  0.00  0.00           N
ATOM   2505  HN  ASP X 156      93.449 -32.752  47.871  0.00  0.00           H
ATOM   2506  CA  ASP X 156      93.019 -33.148  49.987  0.00  0.00           C
ATOM   2507  HA  ASP X 156      92.568 -34.007  50.462  0.00  0.00           H
ATOM   2508  CB  ASP X 156      94.525 -33.233  50.311  0.00  0.00           C
ATOM   2509  HB1 ASP X 156      94.932 -32.383  49.722  0.00  0.00           H
ATOM   2510  HB2 ASP X 156      94.670 -33.313  51.409  0.00  0.00           H
ATOM   2511  CG  ASP X 156      95.183 -34.521  49.860  0.00  0.00           C
ATOM   2512  OD1 ASP X 156      94.630 -35.677  49.861  0.00  0.00           O
ATOM   2513  OD2 ASP X 156      96.429 -34.372  49.694  0.00  0.00           O
ATOM   2514  C   ASP X 156      92.492 -31.854  50.590  0.00  0.00           C
ATOM   2515  O   ASP X 156      92.388 -30.782  49.860  0.00  0.00           O
ATOM   2516  N   PRO X 157      92.006 -31.796  51.855  0.00  0.00           N
ATOM   2517  CD  PRO X 157      92.083 -32.900  52.814  0.00  0.00           C
ATOM   2518  HD1 PRO X 157      93.057 -33.434  52.784  0.00  0.00           H
ATOM   2519  HD2 PRO X 157      91.229 -33.591  52.647  0.00  0.00           H
ATOM   2520  CA  PRO X 157      91.656 -30.529  52.487  0.00  0.00           C
ATOM   2521  HA  PRO X 157      90.945 -29.962  51.904  0.00  0.00           H
ATOM   2522  CB  PRO X 157      90.959 -30.977  53.765  0.00  0.00           C
ATOM   2523  HB1 PRO X 157      89.946 -31.275  53.419  0.00  0.00           H
ATOM   2524  HB2 PRO X 157      90.881 -30.157  54.511  0.00  0.00           H
ATOM   2525  CG  PRO X 157      91.755 -32.267  54.177  0.00  0.00           C
ATOM   2526  HG1 PRO X 157      91.210 -33.027  54.777  0.00  0.00           H
ATOM   2527  HG2 PRO X 157      92.642 -32.112  54.827  0.00  0.00           H
ATOM   2528  C   PRO X 157      92.864 -29.601  52.811  0.00  0.00           C
ATOM   2529  O   PRO X 157      94.012 -30.082  52.733  0.00  0.00           O
ATOM   2530  N   GLU X 158      92.576 -28.344  52.930  0.00  0.00           N
ATOM   2531  HN  GLU X 158      91.633 -28.020  52.933  0.00  0.00           H
ATOM   2532  CA  GLU X 158      93.552 -27.276  53.114  0.00  0.00           C
ATOM   2533  HA  GLU X 158      94.303 -27.398  52.347  0.00  0.00           H
ATOM   2534  CB  GLU X 158      92.877 -25.875  52.886  0.00  0.00           C
ATOM   2535  HB1 GLU X 158      92.613 -25.946  51.809  0.00  0.00           H
ATOM   2536  HB2 GLU X 158      91.978 -25.862  53.540  0.00  0.00           H
ATOM   2537  CG  GLU X 158      93.749 -24.589  53.116  0.00  0.00           C
ATOM   2538  HG1 GLU X 158      93.966 -24.510  54.203  0.00  0.00           H
ATOM   2539  HG2 GLU X 158      94.742 -24.600  52.618  0.00  0.00           H
ATOM   2540  CD  GLU X 158      93.055 -23.363  52.641  0.00  0.00           C
ATOM   2541  OE1 GLU X 158      92.189 -23.436  51.696  0.00  0.00           O
ATOM   2542  OE2 GLU X 158      93.287 -22.316  53.281  0.00  0.00           O
ATOM   2543  C   GLU X 158      94.338 -27.240  54.461  0.00  0.00           C
ATOM   2544  O   GLU X 158      93.756 -27.451  55.537  0.00  0.00           O
ATOM   2545  N   VAL X 159      95.649 -26.863  54.567  0.00  0.00           N
ATOM   2546  HN  VAL X 159      96.235 -26.663  53.786  0.00  0.00           H
ATOM   2547  CA  VAL X 159      96.356 -26.839  55.812  0.00  0.00           C
ATOM   2548  HA  VAL X 159      96.552 -27.866  56.085  0.00  0.00           H
ATOM   2549  CB  VAL X 159      97.758 -26.305  55.436  0.00  0.00           C
ATOM   2550  HB  VAL X 159      98.352 -26.240  56.372  0.00  0.00           H
ATOM   2551  CG1 VAL X 159      98.329 -27.413  54.571  0.00  0.00           C
ATOM   2552 HG11 VAL X 159      97.911 -27.511  53.546  0.00  0.00           H
ATOM   2553 HG12 VAL X 159      99.432 -27.280  54.571  0.00  0.00           H
ATOM   2554 HG13 VAL X 159      98.087 -28.407  55.006  0.00  0.00           H
ATOM   2555  CG2 VAL X 159      97.719 -24.980  54.793  0.00  0.00           C
ATOM   2556 HG21 VAL X 159      96.876 -24.749  54.107  0.00  0.00           H
ATOM   2557 HG22 VAL X 159      97.531 -24.302  55.653  0.00  0.00           H
ATOM   2558 HG23 VAL X 159      98.613 -24.558  54.286  0.00  0.00           H
ATOM   2559  C   VAL X 159      95.719 -26.081  57.094  0.00  0.00           C
ATOM   2560  O   VAL X 159      94.862 -25.270  56.930  0.00  0.00           O
ATOM   2561  N   PRO X 160      96.156 -26.464  58.290  0.00  0.00           N
ATOM   2562  CD  PRO X 160      96.902 -27.675  58.554  0.00  0.00           C
ATOM   2563  HD1 PRO X 160      97.927 -27.596  58.133  0.00  0.00           H
ATOM   2564  HD2 PRO X 160      96.255 -28.530  58.261  0.00  0.00           H
ATOM   2565  CA  PRO X 160      95.865 -25.677  59.484  0.00  0.00           C
ATOM   2566  HA  PRO X 160      94.875 -25.980  59.792  0.00  0.00           H
ATOM   2567  CB  PRO X 160      96.945 -26.173  60.499  0.00  0.00           C
ATOM   2568  HB1 PRO X 160      96.552 -26.160  61.538  0.00  0.00           H
ATOM   2569  HB2 PRO X 160      97.916 -25.671  60.301  0.00  0.00           H
ATOM   2570  CG  PRO X 160      96.996 -27.730  60.146  0.00  0.00           C
ATOM   2571  HG1 PRO X 160      96.019 -28.205  60.378  0.00  0.00           H
ATOM   2572  HG2 PRO X 160      97.901 -28.209  60.576  0.00  0.00           H
ATOM   2573  C   PRO X 160      95.943 -24.177  59.493  0.00  0.00           C
ATOM   2574  O   PRO X 160      96.900 -23.656  58.969  0.00  0.00           O
ATOM   2575  N   VAL X 161      94.952 -23.510  60.072  0.00  0.00           N
ATOM   2576  HN  VAL X 161      94.149 -23.879  60.534  0.00  0.00           H
ATOM   2577  CA  VAL X 161      95.136 -22.033  60.338  0.00  0.00           C
ATOM   2578  HA  VAL X 161      95.478 -21.540  59.440  0.00  0.00           H
ATOM   2579  CB  VAL X 161      93.815 -21.392  60.823  0.00  0.00           C
ATOM   2580  HB  VAL X 161      93.269 -22.073  61.511  0.00  0.00           H
ATOM   2581  CG1 VAL X 161      93.926 -20.116  61.728  0.00  0.00           C
ATOM   2582 HG11 VAL X 161      94.255 -20.401  62.751  0.00  0.00           H
ATOM   2583 HG12 VAL X 161      94.691 -19.498  61.212  0.00  0.00           H
ATOM   2584 HG13 VAL X 161      92.987 -19.523  61.705  0.00  0.00           H
ATOM   2585  CG2 VAL X 161      92.889 -21.008  59.619  0.00  0.00           C
ATOM   2586 HG21 VAL X 161      93.449 -20.307  58.963  0.00  0.00           H
ATOM   2587 HG22 VAL X 161      92.530 -21.892  59.050  0.00  0.00           H
ATOM   2588 HG23 VAL X 161      91.882 -20.646  59.918  0.00  0.00           H
ATOM   2589  C   VAL X 161      96.254 -21.794  61.286  0.00  0.00           C
ATOM   2590  O   VAL X 161      96.366 -22.573  62.236  0.00  0.00           O
ATOM   2591  N   ARG X 162      97.206 -20.871  61.022  0.00  0.00           N
ATOM   2592  HN  ARG X 162      97.079 -20.270  60.236  0.00  0.00           H
ATOM   2593  CA  ARG X 162      98.261 -20.460  61.906  0.00  0.00           C
ATOM   2594  HA  ARG X 162      98.998 -21.243  61.801  0.00  0.00           H
ATOM   2595  CB  ARG X 162      99.040 -19.200  61.361  0.00  0.00           C
ATOM   2596  HB1 ARG X 162      99.953 -19.188  61.994  0.00  0.00           H
ATOM   2597  HB2 ARG X 162      99.165 -19.430  60.282  0.00  0.00           H
ATOM   2598  CG  ARG X 162      98.284 -17.876  61.405  0.00  0.00           C
ATOM   2599  HG1 ARG X 162      97.610 -17.689  60.542  0.00  0.00           H
ATOM   2600  HG2 ARG X 162      97.742 -17.655  62.350  0.00  0.00           H
ATOM   2601  CD  ARG X 162      99.242 -16.657  61.286  0.00  0.00           C
ATOM   2602  HD1 ARG X 162      99.916 -16.611  62.169  0.00  0.00           H
ATOM   2603  HD2 ARG X 162      99.923 -16.633  60.409  0.00  0.00           H
ATOM   2604  NE  ARG X 162      98.351 -15.452  61.252  0.00  0.00           N
ATOM   2605  HE  ARG X 162      98.224 -15.020  60.359  0.00  0.00           H
ATOM   2606  CZ  ARG X 162      98.100 -14.672  62.311  0.00  0.00           C
ATOM   2607  NH1 ARG X 162      98.479 -14.999  63.493  0.00  0.00           N
ATOM   2608 HH11 ARG X 162      98.312 -14.272  64.158  0.00  0.00           H
ATOM   2609 HH12 ARG X 162      99.089 -15.775  63.654  0.00  0.00           H
ATOM   2610  NH2 ARG X 162      97.563 -13.503  62.071  0.00  0.00           N
ATOM   2611 HH21 ARG X 162      97.367 -12.872  62.822  0.00  0.00           H
ATOM   2612 HH22 ARG X 162      97.215 -13.320  61.152  0.00  0.00           H
ATOM   2613  C   ARG X 162      97.967 -20.216  63.374  0.00  0.00           C
ATOM   2614  O   ARG X 162      96.762 -20.089  63.731  0.00  0.00           O
ATOM   2615  N   ASN X 163      99.005 -20.073  64.204  0.00  0.00           N
ATOM   2616  HN  ASN X 163      99.902 -19.998  63.776  0.00  0.00           H
ATOM   2617  CA  ASN X 163      98.862 -19.764  65.619  0.00  0.00           C
ATOM   2618  HA  ASN X 163      98.035 -20.325  66.029  0.00  0.00           H
ATOM   2619  CB  ASN X 163     100.004 -20.233  66.600  0.00  0.00           C
ATOM   2620  HB1 ASN X 163     100.928 -19.623  66.501  0.00  0.00           H
ATOM   2621  HB2 ASN X 163      99.763 -20.151  67.682  0.00  0.00           H
ATOM   2622  CG  ASN X 163     100.235 -21.718  66.343  0.00  0.00           C
ATOM   2623  OD1 ASN X 163      99.282 -22.465  66.036  0.00  0.00           O
ATOM   2624  ND2 ASN X 163     101.520 -22.256  66.493  0.00  0.00           N
ATOM   2625 HD21 ASN X 163     101.603 -23.136  66.025  0.00  0.00           H
ATOM   2626 HD22 ASN X 163     102.307 -21.783  66.891  0.00  0.00           H
ATOM   2627  C   ASN X 163      98.674 -18.271  65.802  0.00  0.00           C
ATOM   2628  O   ASN X 163      99.324 -17.454  65.140  0.00  0.00           O
ATOM   2629  N   LEU X 164      97.694 -17.796  66.627  0.00  0.00           N
ATOM   2630  HN  LEU X 164      97.204 -18.418  67.233  0.00  0.00           H
ATOM   2631  CA  LEU X 164      97.410 -16.349  66.783  0.00  0.00           C
ATOM   2632  HA  LEU X 164      97.441 -15.825  65.840  0.00  0.00           H
ATOM   2633  CB  LEU X 164      96.087 -16.337  67.596  0.00  0.00           C
ATOM   2634  HB1 LEU X 164      96.181 -16.998  68.485  0.00  0.00           H
ATOM   2635  HB2 LEU X 164      95.862 -15.318  67.975  0.00  0.00           H
ATOM   2636  CG  LEU X 164      94.933 -16.848  66.726  0.00  0.00           C
ATOM   2637  HG  LEU X 164      95.109 -17.940  66.626  0.00  0.00           H
ATOM   2638  CD1 LEU X 164      93.515 -16.642  67.354  0.00  0.00           C
ATOM   2639 HD11 LEU X 164      92.835 -17.107  66.609  0.00  0.00           H
ATOM   2640 HD12 LEU X 164      93.408 -17.191  68.314  0.00  0.00           H
ATOM   2641 HD13 LEU X 164      93.209 -15.581  67.479  0.00  0.00           H
ATOM   2642  CD2 LEU X 164      94.951 -16.333  65.316  0.00  0.00           C
ATOM   2643 HD21 LEU X 164      94.018 -16.335  64.713  0.00  0.00           H
ATOM   2644 HD22 LEU X 164      95.197 -15.250  65.288  0.00  0.00           H
ATOM   2645 HD23 LEU X 164      95.779 -16.846  64.783  0.00  0.00           H
ATOM   2646  C   LEU X 164      98.500 -15.817  67.737  0.00  0.00           C
ATOM   2647  O   LEU X 164      98.824 -16.395  68.757  0.00  0.00           O
ATOM   2648  N   THR X 165      99.000 -14.599  67.388  0.00  0.00           N
ATOM   2649  HN  THR X 165      98.752 -14.131  66.543  0.00  0.00           H
ATOM   2650  CA  THR X 165     100.083 -14.049  68.093  0.00  0.00           C
ATOM   2651  HA  THR X 165     100.583 -14.700  68.795  0.00  0.00           H
ATOM   2652  CB  THR X 165     101.113 -13.492  67.107  0.00  0.00           C
ATOM   2653  HB  THR X 165     102.002 -13.215  67.714  0.00  0.00           H
ATOM   2654  OG1 THR X 165     100.721 -12.335  66.391  0.00  0.00           O
ATOM   2655  HG1 THR X 165      99.833 -12.442  66.044  0.00  0.00           H
ATOM   2656  CG2 THR X 165     101.557 -14.520  66.052  0.00  0.00           C
ATOM   2657 HG21 THR X 165     101.979 -15.368  66.633  0.00  0.00           H
ATOM   2658 HG22 THR X 165     100.759 -14.759  65.317  0.00  0.00           H
ATOM   2659 HG23 THR X 165     102.466 -14.142  65.537  0.00  0.00           H
ATOM   2660  C   THR X 165      99.637 -12.914  69.004  0.00  0.00           C
ATOM   2661  O   THR X 165      98.452 -12.463  69.005  0.00  0.00           O
ATOM   2662  N   ALA X 166     100.656 -12.433  69.850  0.00  0.00           N
ATOM   2663  HN  ALA X 166     101.530 -12.907  69.920  0.00  0.00           H
ATOM   2664  CA  ALA X 166     100.406 -11.262  70.653  0.00  0.00           C
ATOM   2665  HA  ALA X 166      99.458 -11.482  71.121  0.00  0.00           H
ATOM   2666  CB  ALA X 166     101.457 -11.098  71.707  0.00  0.00           C
ATOM   2667  HB1 ALA X 166     101.201 -10.161  72.247  0.00  0.00           H
ATOM   2668  HB2 ALA X 166     101.429 -11.823  72.548  0.00  0.00           H
ATOM   2669  HB3 ALA X 166     102.423 -11.069  71.158  0.00  0.00           H
ATOM   2670  C   ALA X 166     100.191 -10.049  69.788  0.00  0.00           C
ATOM   2671  O   ALA X 166      99.440  -9.152  70.105  0.00  0.00           O
ATOM   2672  N   GLU X 167     100.776  -9.952  68.613  0.00  0.00           N
ATOM   2673  HN  GLU X 167     101.428 -10.596  68.221  0.00  0.00           H
ATOM   2674  CA  GLU X 167     100.667  -8.810  67.727  0.00  0.00           C
ATOM   2675  HA  GLU X 167     100.811  -7.911  68.309  0.00  0.00           H
ATOM   2676  CB  GLU X 167     101.747  -9.013  66.701  0.00  0.00           C
ATOM   2677  HB1 GLU X 167     101.540  -9.990  66.214  0.00  0.00           H
ATOM   2678  HB2 GLU X 167     101.619  -8.266  65.888  0.00  0.00           H
ATOM   2679  CG  GLU X 167     103.158  -8.905  67.296  0.00  0.00           C
ATOM   2680  HG1 GLU X 167     103.375  -8.097  68.027  0.00  0.00           H
ATOM   2681  HG2 GLU X 167     103.374  -9.878  67.788  0.00  0.00           H
ATOM   2682  CD  GLU X 167     104.204  -8.661  66.234  0.00  0.00           C
ATOM   2683  OE1 GLU X 167     104.519  -7.449  66.107  0.00  0.00           O
ATOM   2684  OE2 GLU X 167     104.926  -9.552  65.743  0.00  0.00           O
ATOM   2685  C   GLU X 167      99.315  -8.607  67.049  0.00  0.00           C
ATOM   2686  O   GLU X 167      98.889  -7.495  66.696  0.00  0.00           O
ATOM   2687  N   ASP X 168      98.583  -9.723  66.914  0.00  0.00           N
ATOM   2688  HN  ASP X 168      98.937 -10.568  67.308  0.00  0.00           H
ATOM   2689  CA  ASP X 168      97.194  -9.860  66.486  0.00  0.00           C
ATOM   2690  HA  ASP X 168      97.136  -9.320  65.553  0.00  0.00           H
ATOM   2691  CB  ASP X 168      96.843 -11.393  66.324  0.00  0.00           C
ATOM   2692  HB1 ASP X 168      96.997 -11.938  67.280  0.00  0.00           H
ATOM   2693  HB2 ASP X 168      95.739 -11.372  66.202  0.00  0.00           H
ATOM   2694  CG  ASP X 168      97.444 -11.998  65.081  0.00  0.00           C
ATOM   2695  OD1 ASP X 168      98.083 -13.069  65.194  0.00  0.00           O
ATOM   2696  OD2 ASP X 168      97.267 -11.402  63.996  0.00  0.00           O
ATOM   2697  C   ASP X 168      96.256  -9.113  67.477  0.00  0.00           C
ATOM   2698  O   ASP X 168      95.273  -8.535  67.080  0.00  0.00           O
ATOM   2699  N   PHE X 169      96.480  -9.197  68.813  0.00  0.00           N
ATOM   2700  HN  PHE X 169      97.227  -9.827  69.007  0.00  0.00           H
ATOM   2701  CA  PHE X 169      95.581  -8.758  69.848  0.00  0.00           C
ATOM   2702  HA  PHE X 169      94.534  -8.677  69.594  0.00  0.00           H
ATOM   2703  CB  PHE X 169      95.485  -9.645  71.140  0.00  0.00           C
ATOM   2704  HB1 PHE X 169      96.528  -9.863  71.453  0.00  0.00           H
ATOM   2705  HB2 PHE X 169      94.901  -9.075  71.894  0.00  0.00           H
ATOM   2706  CG  PHE X 169      94.777 -10.864  70.880  0.00  0.00           C
ATOM   2707  CD1 PHE X 169      93.388 -11.018  70.891  0.00  0.00           C
ATOM   2708  HD1 PHE X 169      92.690 -10.194  70.902  0.00  0.00           H
ATOM   2709  CE1 PHE X 169      92.746 -12.230  70.640  0.00  0.00           C
ATOM   2710  HE1 PHE X 169      91.677 -12.234  70.486  0.00  0.00           H
ATOM   2711  CZ  PHE X 169      93.491 -13.420  70.393  0.00  0.00           C
ATOM   2712  HZ  PHE X 169      93.000 -14.379  70.315  0.00  0.00           H
ATOM   2713  CD2 PHE X 169      95.492 -12.053  70.760  0.00  0.00           C
ATOM   2714  HD2 PHE X 169      96.566 -12.011  70.870  0.00  0.00           H
ATOM   2715  CE2 PHE X 169      94.897 -13.280  70.432  0.00  0.00           C
ATOM   2716  HE2 PHE X 169      95.465 -14.199  70.418  0.00  0.00           H
ATOM   2717  C   PHE X 169      95.926  -7.332  70.201  0.00  0.00           C
ATOM   2718  O   PHE X 169      95.098  -6.621  70.645  0.00  0.00           O
ATOM   2719  N   GLN X 170      97.161  -6.900  69.931  0.00  0.00           N
ATOM   2720  HN  GLN X 170      97.866  -7.536  69.627  0.00  0.00           H
ATOM   2721  CA  GLN X 170      97.458  -5.492  69.932  0.00  0.00           C
ATOM   2722  HA  GLN X 170      97.359  -4.926  70.845  0.00  0.00           H
ATOM   2723  CB  GLN X 170      98.967  -5.504  69.747  0.00  0.00           C
ATOM   2724  HB1 GLN X 170      99.271  -6.220  70.540  0.00  0.00           H
ATOM   2725  HB2 GLN X 170      99.245  -5.956  68.771  0.00  0.00           H
ATOM   2726  CG  GLN X 170      99.687  -4.159  69.926  0.00  0.00           C
ATOM   2727  HG1 GLN X 170     100.779  -4.356  69.991  0.00  0.00           H
ATOM   2728  HG2 GLN X 170      99.421  -3.440  69.123  0.00  0.00           H
ATOM   2729  CD  GLN X 170      99.316  -3.342  71.228  0.00  0.00           C
ATOM   2730  OE1 GLN X 170      99.633  -3.755  72.334  0.00  0.00           O
ATOM   2731  NE2 GLN X 170      98.426  -2.336  71.080  0.00  0.00           N
ATOM   2732 HE21 GLN X 170      98.184  -1.736  71.843  0.00  0.00           H
ATOM   2733 HE22 GLN X 170      97.918  -2.262  70.221  0.00  0.00           H
ATOM   2734  C   GLN X 170      96.782  -4.612  68.899  0.00  0.00           C
ATOM   2735  O   GLN X 170      96.460  -3.452  69.265  0.00  0.00           O
ATOM   2736  N   ARG X 171      96.552  -5.074  67.646  0.00  0.00           N
ATOM   2737  HN  ARG X 171      96.888  -6.000  67.491  0.00  0.00           H
ATOM   2738  CA  ARG X 171      95.759  -4.251  66.629  0.00  0.00           C
ATOM   2739  HA  ARG X 171      96.008  -3.225  66.858  0.00  0.00           H
ATOM   2740  CB  ARG X 171      96.298  -4.316  65.148  0.00  0.00           C
ATOM   2741  HB1 ARG X 171      95.583  -3.835  64.446  0.00  0.00           H
ATOM   2742  HB2 ARG X 171      97.234  -3.728  65.041  0.00  0.00           H
ATOM   2743  CG  ARG X 171      96.536  -5.766  64.770  0.00  0.00           C
ATOM   2744  HG1 ARG X 171      97.138  -6.251  65.568  0.00  0.00           H
ATOM   2745  HG2 ARG X 171      95.560  -6.293  64.709  0.00  0.00           H
ATOM   2746  CD  ARG X 171      97.285  -5.863  63.391  0.00  0.00           C
ATOM   2747  HD1 ARG X 171      96.644  -5.490  62.564  0.00  0.00           H
ATOM   2748  HD2 ARG X 171      98.292  -5.407  63.508  0.00  0.00           H
ATOM   2749  NE  ARG X 171      97.518  -7.317  63.177  0.00  0.00           N
ATOM   2750  HE  ARG X 171      96.952  -8.057  63.541  0.00  0.00           H
ATOM   2751  CZ  ARG X 171      98.459  -7.837  62.378  0.00  0.00           C
ATOM   2752  NH1 ARG X 171      99.249  -7.079  61.665  0.00  0.00           N
ATOM   2753 HH11 ARG X 171      99.840  -7.523  60.992  0.00  0.00           H
ATOM   2754 HH12 ARG X 171      99.213  -6.079  61.673  0.00  0.00           H
ATOM   2755  NH2 ARG X 171      98.523  -9.136  62.354  0.00  0.00           N
ATOM   2756 HH21 ARG X 171      99.252  -9.618  61.869  0.00  0.00           H
ATOM   2757 HH22 ARG X 171      97.836  -9.768  62.714  0.00  0.00           H
ATOM   2758  C   ARG X 171      94.351  -4.368  66.678  0.00  0.00           C
ATOM   2759  O   ARG X 171      93.681  -3.488  66.146  0.00  0.00           O
ATOM   2760  N   CYS X 172      93.813  -5.345  67.377  0.00  0.00           N
ATOM   2761  HN  CYS X 172      94.336  -6.117  67.731  0.00  0.00           H
ATOM   2762  CA  CYS X 172      92.528  -5.290  67.957  0.00  0.00           C
ATOM   2763  HA  CYS X 172      91.903  -4.784  67.237  0.00  0.00           H
ATOM   2764  CB  CYS X 172      91.948  -6.696  68.108  0.00  0.00           C
ATOM   2765  HB1 CYS X 172      92.661  -7.313  68.696  0.00  0.00           H
ATOM   2766  HB2 CYS X 172      91.060  -6.806  68.766  0.00  0.00           H
ATOM   2767  SG  CYS X 172      91.673  -7.433  66.498  0.00  0.00           S
ATOM   2768  HG1 CYS X 172      92.911  -7.857  66.292  0.00  0.00           H
ATOM   2769  C   CYS X 172      92.398  -4.576  69.337  0.00  0.00           C
ATOM   2770  O   CYS X 172      91.339  -4.120  69.737  0.00  0.00           O
ATOM   2771  N   SER X 173      93.449  -4.421  70.003  0.00  0.00           N
ATOM   2772  HN  SER X 173      94.309  -4.752  69.623  0.00  0.00           H
ATOM   2773  CA  SER X 173      93.459  -3.839  71.331  0.00  0.00           C
ATOM   2774  HA  SER X 173      94.498  -3.948  71.605  0.00  0.00           H
ATOM   2775  CB  SER X 173      93.130  -2.297  71.469  0.00  0.00           C
ATOM   2776  HB1 SER X 173      92.047  -2.093  71.603  0.00  0.00           H
ATOM   2777  HB2 SER X 173      93.414  -1.917  72.473  0.00  0.00           H
ATOM   2778  OG  SER X 173      93.686  -1.488  70.398  0.00  0.00           O
ATOM   2779  HG1 SER X 173      93.059  -1.568  69.675  0.00  0.00           H
ATOM   2780  C   SER X 173      92.763  -4.645  72.388  0.00  0.00           C
ATOM   2781  O   SER X 173      91.757  -5.271  72.208  0.00  0.00           O
ATOM   2782  N   ALA X 174      93.393  -4.473  73.646  0.00  0.00           N
ATOM   2783  HN  ALA X 174      94.164  -3.884  73.872  0.00  0.00           H
ATOM   2784  CA  ALA X 174      92.715  -5.263  74.723  0.00  0.00           C
ATOM   2785  HA  ALA X 174      92.448  -6.216  74.290  0.00  0.00           H
ATOM   2786  CB  ALA X 174      93.634  -5.416  75.970  0.00  0.00           C
ATOM   2787  HB1 ALA X 174      93.181  -6.114  76.706  0.00  0.00           H
ATOM   2788  HB2 ALA X 174      94.569  -5.869  75.578  0.00  0.00           H
ATOM   2789  HB3 ALA X 174      93.897  -4.471  76.490  0.00  0.00           H
ATOM   2790  C   ALA X 174      91.378  -4.590  75.171  0.00  0.00           C
ATOM   2791  O   ALA X 174      91.329  -3.357  75.295  0.00  0.00           O
ATOM   2792  N   PRO X 175      90.272  -5.260  75.608  0.00  0.00           N
ATOM   2793  CD  PRO X 175      90.299  -6.720  76.042  0.00  0.00           C
ATOM   2794  HD1 PRO X 175      90.790  -6.821  77.034  0.00  0.00           H
ATOM   2795  HD2 PRO X 175      90.881  -7.316  75.307  0.00  0.00           H
ATOM   2796  CA  PRO X 175      89.191  -4.592  76.271  0.00  0.00           C
ATOM   2797  HA  PRO X 175      88.804  -3.797  75.652  0.00  0.00           H
ATOM   2798  CB  PRO X 175      88.175  -5.742  76.555  0.00  0.00           C
ATOM   2799  HB1 PRO X 175      87.213  -5.583  76.023  0.00  0.00           H
ATOM   2800  HB2 PRO X 175      87.838  -5.789  77.613  0.00  0.00           H
ATOM   2801  CG  PRO X 175      88.804  -7.088  76.086  0.00  0.00           C
ATOM   2802  HG1 PRO X 175      88.507  -7.357  75.050  0.00  0.00           H
ATOM   2803  HG2 PRO X 175      88.648  -7.942  76.779  0.00  0.00           H
ATOM   2804  C   PRO X 175      89.616  -3.874  77.587  0.00  0.00           C
ATOM   2805  O   PRO X 175      90.711  -4.180  78.210  0.00  0.00           O
ATOM   2806  N   ASP X 176      88.831  -2.834  77.933  0.00  0.00           N
ATOM   2807  HN  ASP X 176      87.984  -2.642  77.443  0.00  0.00           H
ATOM   2808  CA  ASP X 176      88.976  -1.967  79.125  0.00  0.00           C
ATOM   2809  HA  ASP X 176      89.906  -1.429  79.014  0.00  0.00           H
ATOM   2810  CB  ASP X 176      87.808  -1.036  79.241  0.00  0.00           C
ATOM   2811  HB1 ASP X 176      86.839  -1.564  79.113  0.00  0.00           H
ATOM   2812  HB2 ASP X 176      87.780  -0.447  80.183  0.00  0.00           H
ATOM   2813  CG  ASP X 176      87.740   0.135  78.179  0.00  0.00           C
ATOM   2814  OD1 ASP X 176      86.823   0.193  77.357  0.00  0.00           O
ATOM   2815  OD2 ASP X 176      88.722   0.953  78.099  0.00  0.00           O
ATOM   2816  C   ASP X 176      89.014  -2.734  80.395  0.00  0.00           C
ATOM   2817  O   ASP X 176      88.283  -3.729  80.521  0.00  0.00           O
ATOM   2818  N   PRO X 177      89.824  -2.350  81.459  0.00  0.00           N
ATOM   2819  CD  PRO X 177      90.831  -1.315  81.406  0.00  0.00           C
ATOM   2820  HD1 PRO X 177      90.345  -0.324  81.530  0.00  0.00           H
ATOM   2821  HD2 PRO X 177      91.363  -1.267  80.431  0.00  0.00           H
ATOM   2822  CA  PRO X 177      89.983  -3.178  82.655  0.00  0.00           C
ATOM   2823  HA  PRO X 177      90.232  -4.178  82.333  0.00  0.00           H
ATOM   2824  CB  PRO X 177      91.142  -2.535  83.491  0.00  0.00           C
ATOM   2825  HB1 PRO X 177      91.820  -3.352  83.819  0.00  0.00           H
ATOM   2826  HB2 PRO X 177      90.854  -1.909  84.363  0.00  0.00           H
ATOM   2827  CG  PRO X 177      91.894  -1.742  82.480  0.00  0.00           C
ATOM   2828  HG1 PRO X 177      92.729  -2.311  82.018  0.00  0.00           H
ATOM   2829  HG2 PRO X 177      92.295  -0.816  82.945  0.00  0.00           H
ATOM   2830  C   PRO X 177      88.676  -3.323  83.387  0.00  0.00           C
ATOM   2831  O   PRO X 177      88.408  -4.311  84.072  0.00  0.00           O
ATOM   2832  N   ASP X 178      87.808  -2.315  83.385  0.00  0.00           N
ATOM   2833  HN  ASP X 178      87.870  -1.485  82.836  0.00  0.00           H
ATOM   2834  CA  ASP X 178      86.665  -2.391  84.143  0.00  0.00           C
ATOM   2835  HA  ASP X 178      86.915  -2.828  85.099  0.00  0.00           H
ATOM   2836  CB  ASP X 178      86.168  -0.939  84.242  0.00  0.00           C
ATOM   2837  HB1 ASP X 178      85.952  -0.506  83.242  0.00  0.00           H
ATOM   2838  HB2 ASP X 178      85.179  -0.852  84.741  0.00  0.00           H
ATOM   2839  CG  ASP X 178      87.088   0.001  84.958  0.00  0.00           C
ATOM   2840  OD1 ASP X 178      87.651  -0.452  85.984  0.00  0.00           O
ATOM   2841  OD2 ASP X 178      87.189   1.181  84.606  0.00  0.00           O
ATOM   2842  C   ASP X 178      85.660  -3.337  83.545  0.00  0.00           C
ATOM   2843  O   ASP X 178      84.850  -4.028  84.213  0.00  0.00           O
ATOM   2844  N   LEU X 179      85.677  -3.508  82.192  0.00  0.00           N
ATOM   2845  HN  LEU X 179      86.314  -3.018  81.603  0.00  0.00           H
ATOM   2846  CA  LEU X 179      84.974  -4.661  81.596  0.00  0.00           C
ATOM   2847  HA  LEU X 179      83.947  -4.668  81.929  0.00  0.00           H
ATOM   2848  CB  LEU X 179      85.018  -4.681  80.082  0.00  0.00           C
ATOM   2849  HB1 LEU X 179      86.095  -4.780  79.826  0.00  0.00           H
ATOM   2850  HB2 LEU X 179      84.512  -5.517  79.553  0.00  0.00           H
ATOM   2851  CG  LEU X 179      84.422  -3.455  79.325  0.00  0.00           C
ATOM   2852  HG  LEU X 179      84.849  -2.505  79.712  0.00  0.00           H
ATOM   2853  CD1 LEU X 179      84.717  -3.562  77.847  0.00  0.00           C
ATOM   2854 HD11 LEU X 179      84.075  -4.401  77.501  0.00  0.00           H
ATOM   2855 HD12 LEU X 179      84.484  -2.601  77.341  0.00  0.00           H
ATOM   2856 HD13 LEU X 179      85.743  -3.978  77.753  0.00  0.00           H
ATOM   2857  CD2 LEU X 179      82.916  -3.191  79.390  0.00  0.00           C
ATOM   2858 HD21 LEU X 179      82.322  -4.053  79.018  0.00  0.00           H
ATOM   2859 HD22 LEU X 179      82.724  -3.192  80.484  0.00  0.00           H
ATOM   2860 HD23 LEU X 179      82.616  -2.165  79.087  0.00  0.00           H
ATOM   2861  C   LEU X 179      85.404  -5.989  81.932  0.00  0.00           C
ATOM   2862  O   LEU X 179      84.577  -6.822  82.330  0.00  0.00           O
ATOM   2863  N   ALA X 180      86.693  -6.182  81.921  0.00  0.00           N
ATOM   2864  HN  ALA X 180      87.358  -5.522  81.578  0.00  0.00           H
ATOM   2865  CA  ALA X 180      87.359  -7.290  82.566  0.00  0.00           C
ATOM   2866  HA  ALA X 180      87.070  -8.272  82.223  0.00  0.00           H
ATOM   2867  CB  ALA X 180      88.876  -7.066  82.334  0.00  0.00           C
ATOM   2868  HB1 ALA X 180      89.181  -7.025  81.267  0.00  0.00           H
ATOM   2869  HB2 ALA X 180      89.153  -6.044  82.670  0.00  0.00           H
ATOM   2870  HB3 ALA X 180      89.545  -7.745  82.906  0.00  0.00           H
ATOM   2871  C   ALA X 180      87.030  -7.510  84.020  0.00  0.00           C
ATOM   2872  O   ALA X 180      86.702  -8.642  84.419  0.00  0.00           O
ATOM   2873  N   GLU X 181      86.935  -6.445  84.878  0.00  0.00           N
ATOM   2874  HN  GLU X 181      87.195  -5.523  84.601  0.00  0.00           H
ATOM   2875  CA  GLU X 181      86.537  -6.663  86.318  0.00  0.00           C
ATOM   2876  HA  GLU X 181      87.152  -7.403  86.810  0.00  0.00           H
ATOM   2877  CB  GLU X 181      86.763  -5.221  86.977  0.00  0.00           C
ATOM   2878  HB1 GLU X 181      87.737  -4.790  86.658  0.00  0.00           H
ATOM   2879  HB2 GLU X 181      86.115  -4.511  86.418  0.00  0.00           H
ATOM   2880  CG  GLU X 181      86.577  -5.173  88.505  0.00  0.00           C
ATOM   2881  HG1 GLU X 181      85.478  -5.224  88.660  0.00  0.00           H
ATOM   2882  HG2 GLU X 181      86.985  -6.128  88.899  0.00  0.00           H
ATOM   2883  CD  GLU X 181      87.217  -3.981  89.228  0.00  0.00           C
ATOM   2884  OE1 GLU X 181      86.847  -2.816  88.979  0.00  0.00           O
ATOM   2885  OE2 GLU X 181      88.102  -4.245  90.133  0.00  0.00           O
ATOM   2886  C   GLU X 181      85.088  -7.153  86.407  0.00  0.00           C
ATOM   2887  O   GLU X 181      84.725  -8.106  87.082  0.00  0.00           O
ATOM   2888  N   CYS X 182      84.131  -6.542  85.594  0.00  0.00           N
ATOM   2889  HN  CYS X 182      84.453  -5.769  85.054  0.00  0.00           H
ATOM   2890  CA  CYS X 182      82.738  -6.907  85.485  0.00  0.00           C
ATOM   2891  HA  CYS X 182      82.291  -6.703  86.447  0.00  0.00           H
ATOM   2892  CB  CYS X 182      81.932  -6.119  84.409  0.00  0.00           C
ATOM   2893  HB1 CYS X 182      82.364  -6.167  83.387  0.00  0.00           H
ATOM   2894  HB2 CYS X 182      80.874  -6.455  84.389  0.00  0.00           H
ATOM   2895  SG  CYS X 182      81.960  -4.352  84.845  0.00  0.00           S
ATOM   2896  HG1 CYS X 182      83.205  -4.077  84.485  0.00  0.00           H
ATOM   2897  C   CYS X 182      82.401  -8.361  85.104  0.00  0.00           C
ATOM   2898  O   CYS X 182      81.499  -9.072  85.624  0.00  0.00           O
ATOM   2899  N   TYR X 183      83.123  -8.855  84.039  0.00  0.00           N
ATOM   2900  HN  TYR X 183      83.832  -8.322  83.584  0.00  0.00           H
ATOM   2901  CA  TYR X 183      82.579  -9.957  83.223  0.00  0.00           C
ATOM   2902  HA  TYR X 183      81.593 -10.299  83.500  0.00  0.00           H
ATOM   2903  CB  TYR X 183      82.489  -9.600  81.768  0.00  0.00           C
ATOM   2904  HB1 TYR X 183      83.521  -9.280  81.511  0.00  0.00           H
ATOM   2905  HB2 TYR X 183      82.213 -10.477  81.145  0.00  0.00           H
ATOM   2906  CG  TYR X 183      81.545  -8.500  81.638  0.00  0.00           C
ATOM   2907  CD1 TYR X 183      80.169  -8.777  81.928  0.00  0.00           C
ATOM   2908  HD1 TYR X 183      80.006  -9.721  82.425  0.00  0.00           H
ATOM   2909  CE1 TYR X 183      79.243  -7.784  81.814  0.00  0.00           C
ATOM   2910  HE1 TYR X 183      78.244  -7.953  82.189  0.00  0.00           H
ATOM   2911  CZ  TYR X 183      79.552  -6.562  81.242  0.00  0.00           C
ATOM   2912  OH  TYR X 183      78.559  -5.519  81.062  0.00  0.00           O
ATOM   2913  HH  TYR X 183      77.688  -5.838  81.310  0.00  0.00           H
ATOM   2914  CD2 TYR X 183      81.790  -7.313  80.961  0.00  0.00           C
ATOM   2915  HD2 TYR X 183      82.781  -7.081  80.601  0.00  0.00           H
ATOM   2916  CE2 TYR X 183      80.812  -6.343  80.699  0.00  0.00           C
ATOM   2917  HE2 TYR X 183      81.109  -5.465  80.144  0.00  0.00           H
ATOM   2918  C   TYR X 183      83.571 -11.095  83.355  0.00  0.00           C
ATOM   2919  O   TYR X 183      84.128 -11.549  82.385  0.00  0.00           O
ATOM   2920  N   ARG X 184      83.870 -11.462  84.612  0.00  0.00           N
ATOM   2921  HN  ARG X 184      83.558 -10.835  85.322  0.00  0.00           H
ATOM   2922  CA  ARG X 184      84.635 -12.600  85.127  0.00  0.00           C
ATOM   2923  HA  ARG X 184      85.646 -12.599  84.748  0.00  0.00           H
ATOM   2924  CB  ARG X 184      84.740 -12.581  86.654  0.00  0.00           C
ATOM   2925  HB1 ARG X 184      83.689 -12.469  86.994  0.00  0.00           H
ATOM   2926  HB2 ARG X 184      85.182 -13.546  86.982  0.00  0.00           H
ATOM   2927  CG  ARG X 184      85.579 -11.396  87.202  0.00  0.00           C
ATOM   2928  HG1 ARG X 184      84.983 -10.460  87.148  0.00  0.00           H
ATOM   2929  HG2 ARG X 184      85.724 -11.616  88.281  0.00  0.00           H
ATOM   2930  CD  ARG X 184      86.941 -11.300  86.621  0.00  0.00           C
ATOM   2931  HD1 ARG X 184      87.605 -12.154  86.875  0.00  0.00           H
ATOM   2932  HD2 ARG X 184      87.006 -11.135  85.524  0.00  0.00           H
ATOM   2933  NE  ARG X 184      87.468 -10.094  87.335  0.00  0.00           N
ATOM   2934  HE  ARG X 184      86.907  -9.751  88.089  0.00  0.00           H
ATOM   2935  CZ  ARG X 184      88.661  -9.577  87.176  0.00  0.00           C
ATOM   2936  NH1 ARG X 184      89.370  -9.639  86.097  0.00  0.00           N
ATOM   2937 HH11 ARG X 184      90.032  -8.898  85.983  0.00  0.00           H
ATOM   2938 HH12 ARG X 184      88.979 -10.082  85.290  0.00  0.00           H
ATOM   2939  NH2 ARG X 184      89.070  -8.859  88.229  0.00  0.00           N
ATOM   2940 HH21 ARG X 184      90.045  -8.743  88.421  0.00  0.00           H
ATOM   2941 HH22 ARG X 184      88.435  -8.840  89.001  0.00  0.00           H
ATOM   2942  C   ARG X 184      84.151 -13.889  84.547  0.00  0.00           C
ATOM   2943  O   ARG X 184      82.981 -14.074  84.166  0.00  0.00           O
ATOM   2944  N   VAL X 185      85.047 -14.914  84.465  0.00  0.00           N
ATOM   2945  HN  VAL X 185      85.975 -14.778  84.804  0.00  0.00           H
ATOM   2946  CA  VAL X 185      84.712 -16.302  84.169  0.00  0.00           C
ATOM   2947  HA  VAL X 185      84.188 -16.240  83.227  0.00  0.00           H
ATOM   2948  CB  VAL X 185      85.948 -17.230  84.026  0.00  0.00           C
ATOM   2949  HB  VAL X 185      86.581 -17.154  84.935  0.00  0.00           H
ATOM   2950  CG1 VAL X 185      85.570 -18.679  83.676  0.00  0.00           C
ATOM   2951 HG11 VAL X 185      85.150 -19.230  84.545  0.00  0.00           H
ATOM   2952 HG12 VAL X 185      84.922 -18.685  82.774  0.00  0.00           H
ATOM   2953 HG13 VAL X 185      86.481 -19.267  83.439  0.00  0.00           H
ATOM   2954  CG2 VAL X 185      86.759 -16.731  82.840  0.00  0.00           C
ATOM   2955 HG21 VAL X 185      87.136 -15.696  82.988  0.00  0.00           H
ATOM   2956 HG22 VAL X 185      87.689 -17.317  82.679  0.00  0.00           H
ATOM   2957 HG23 VAL X 185      86.034 -16.728  81.999  0.00  0.00           H
ATOM   2958  C   VAL X 185      83.815 -16.762  85.435  0.00  0.00           C
ATOM   2959  O   VAL X 185      84.078 -16.453  86.593  0.00  0.00           O
ATOM   2960  N   PRO X 186      82.744 -17.541  85.261  0.00  0.00           N
ATOM   2961  CD  PRO X 186      82.283 -17.795  83.944  0.00  0.00           C
ATOM   2962  HD1 PRO X 186      82.900 -18.357  83.211  0.00  0.00           H
ATOM   2963  HD2 PRO X 186      81.984 -16.786  83.588  0.00  0.00           H
ATOM   2964  CA  PRO X 186      81.924 -18.135  86.284  0.00  0.00           C
ATOM   2965  HA  PRO X 186      81.531 -17.315  86.867  0.00  0.00           H
ATOM   2966  CB  PRO X 186      80.856 -18.984  85.552  0.00  0.00           C
ATOM   2967  HB1 PRO X 186      79.851 -18.704  85.935  0.00  0.00           H
ATOM   2968  HB2 PRO X 186      80.943 -20.082  85.702  0.00  0.00           H
ATOM   2969  CG  PRO X 186      80.915 -18.588  84.049  0.00  0.00           C
ATOM   2970  HG1 PRO X 186      80.033 -17.971  83.774  0.00  0.00           H
ATOM   2971  HG2 PRO X 186      80.888 -19.539  83.475  0.00  0.00           H
ATOM   2972  C   PRO X 186      82.485 -18.939  87.381  0.00  0.00           C
ATOM   2973  O   PRO X 186      83.476 -19.647  87.239  0.00  0.00           O
ATOM   2974  N   LEU X 187      81.886 -18.869  88.617  0.00  0.00           N
ATOM   2975  HN  LEU X 187      81.059 -18.315  88.675  0.00  0.00           H
ATOM   2976  CA  LEU X 187      82.163 -19.734  89.753  0.00  0.00           C
ATOM   2977  HA  LEU X 187      83.179 -20.071  89.606  0.00  0.00           H
ATOM   2978  CB  LEU X 187      81.949 -19.047  91.130  0.00  0.00           C
ATOM   2979  HB1 LEU X 187      80.881 -18.743  91.150  0.00  0.00           H
ATOM   2980  HB2 LEU X 187      82.000 -19.681  92.041  0.00  0.00           H
ATOM   2981  CG  LEU X 187      82.902 -17.859  91.480  0.00  0.00           C
ATOM   2982  HG  LEU X 187      82.759 -17.084  90.697  0.00  0.00           H
ATOM   2983  CD1 LEU X 187      82.555 -17.173  92.797  0.00  0.00           C
ATOM   2984 HD11 LEU X 187      81.483 -16.895  92.885  0.00  0.00           H
ATOM   2985 HD12 LEU X 187      82.765 -17.742  93.728  0.00  0.00           H
ATOM   2986 HD13 LEU X 187      83.223 -16.294  92.916  0.00  0.00           H
ATOM   2987  CD2 LEU X 187      84.356 -18.302  91.388  0.00  0.00           C
ATOM   2988 HD21 LEU X 187      84.557 -18.552  90.324  0.00  0.00           H
ATOM   2989 HD22 LEU X 187      85.014 -17.439  91.626  0.00  0.00           H
ATOM   2990 HD23 LEU X 187      84.578 -19.132  92.091  0.00  0.00           H
ATOM   2991  C   LEU X 187      81.293 -20.931  89.675  0.00  0.00           C
ATOM   2992  O   LEU X 187      80.234 -20.948  88.986  0.00  0.00           O
ATOM   2993  N   PRO X 188      81.641 -22.035  90.328  0.00  0.00           N
ATOM   2994  CD  PRO X 188      83.007 -22.360  90.648  0.00  0.00           C
ATOM   2995  HD1 PRO X 188      83.353 -21.668  91.445  0.00  0.00           H
ATOM   2996  HD2 PRO X 188      83.584 -22.186  89.714  0.00  0.00           H
ATOM   2997  CA  PRO X 188      80.753 -23.253  90.397  0.00  0.00           C
ATOM   2998  HA  PRO X 188      80.619 -23.616  89.389  0.00  0.00           H
ATOM   2999  CB  PRO X 188      81.519 -24.157  91.306  0.00  0.00           C
ATOM   3000  HB1 PRO X 188      81.260 -25.233  91.206  0.00  0.00           H
ATOM   3001  HB2 PRO X 188      81.259 -23.891  92.353  0.00  0.00           H
ATOM   3002  CG  PRO X 188      83.008 -23.850  90.947  0.00  0.00           C
ATOM   3003  HG1 PRO X 188      83.199 -24.434  90.022  0.00  0.00           H
ATOM   3004  HG2 PRO X 188      83.807 -24.040  91.695  0.00  0.00           H
ATOM   3005  C   PRO X 188      79.347 -22.942  90.865  0.00  0.00           C
ATOM   3006  O   PRO X 188      78.395 -23.596  90.385  0.00  0.00           O
ATOM   3007  N   VAL X 189      79.171 -21.951  91.785  0.00  0.00           N
ATOM   3008  HN  VAL X 189      79.992 -21.519  92.149  0.00  0.00           H
ATOM   3009  CA  VAL X 189      77.827 -21.443  92.171  0.00  0.00           C
ATOM   3010  HA  VAL X 189      77.292 -22.373  92.290  0.00  0.00           H
ATOM   3011  CB  VAL X 189      77.792 -20.749  93.575  0.00  0.00           C
ATOM   3012  HB  VAL X 189      78.269 -21.492  94.250  0.00  0.00           H
ATOM   3013  CG1 VAL X 189      78.762 -19.522  93.597  0.00  0.00           C
ATOM   3014 HG11 VAL X 189      78.793 -19.029  94.592  0.00  0.00           H
ATOM   3015 HG12 VAL X 189      79.781 -19.933  93.430  0.00  0.00           H
ATOM   3016 HG13 VAL X 189      78.533 -18.706  92.880  0.00  0.00           H
ATOM   3017  CG2 VAL X 189      76.368 -20.465  94.047  0.00  0.00           C
ATOM   3018 HG21 VAL X 189      75.708 -21.349  94.173  0.00  0.00           H
ATOM   3019 HG22 VAL X 189      76.468 -20.121  95.099  0.00  0.00           H
ATOM   3020 HG23 VAL X 189      75.970 -19.600  93.474  0.00  0.00           H
ATOM   3021  C   VAL X 189      77.052 -20.739  91.122  0.00  0.00           C
ATOM   3022  O   VAL X 189      75.838 -20.968  90.953  0.00  0.00           O
ATOM   3023  N   ASP X 190      77.726 -19.914  90.238  0.00  0.00           N
ATOM   3024  HN  ASP X 190      78.702 -19.732  90.326  0.00  0.00           H
ATOM   3025  CA  ASP X 190      77.149 -19.308  89.012  0.00  0.00           C
ATOM   3026  HA  ASP X 190      76.386 -18.612  89.331  0.00  0.00           H
ATOM   3027  CB  ASP X 190      78.224 -18.461  88.339  0.00  0.00           C
ATOM   3028  HB1 ASP X 190      79.090 -19.013  87.916  0.00  0.00           H
ATOM   3029  HB2 ASP X 190      77.754 -17.857  87.534  0.00  0.00           H
ATOM   3030  CG  ASP X 190      78.767 -17.401  89.306  0.00  0.00           C
ATOM   3031  OD1 ASP X 190      79.911 -17.015  89.083  0.00  0.00           O
ATOM   3032  OD2 ASP X 190      78.000 -16.958  90.202  0.00  0.00           O
ATOM   3033  C   ASP X 190      76.596 -20.281  88.005  0.00  0.00           C
ATOM   3034  O   ASP X 190      75.546 -20.025  87.462  0.00  0.00           O
ATOM   3035  N   LEU X 191      77.260 -21.373  87.706  0.00  0.00           N
ATOM   3036  HN  LEU X 191      78.148 -21.500  88.143  0.00  0.00           H
ATOM   3037  CA  LEU X 191      76.609 -22.435  86.862  0.00  0.00           C
ATOM   3038  HA  LEU X 191      75.879 -21.894  86.278  0.00  0.00           H
ATOM   3039  CB  LEU X 191      77.684 -23.102  86.053  0.00  0.00           C
ATOM   3040  HB1 LEU X 191      78.331 -23.539  86.843  0.00  0.00           H
ATOM   3041  HB2 LEU X 191      77.377 -23.953  85.407  0.00  0.00           H
ATOM   3042  CG  LEU X 191      78.625 -22.209  85.219  0.00  0.00           C
ATOM   3043  HG  LEU X 191      79.166 -21.522  85.905  0.00  0.00           H
ATOM   3044  CD1 LEU X 191      79.679 -23.167  84.584  0.00  0.00           C
ATOM   3045 HD11 LEU X 191      80.163 -23.697  85.432  0.00  0.00           H
ATOM   3046 HD12 LEU X 191      79.249 -23.994  83.981  0.00  0.00           H
ATOM   3047 HD13 LEU X 191      80.556 -22.661  84.126  0.00  0.00           H
ATOM   3048  CD2 LEU X 191      77.869 -21.315  84.237  0.00  0.00           C
ATOM   3049 HD21 LEU X 191      77.130 -20.561  84.584  0.00  0.00           H
ATOM   3050 HD22 LEU X 191      78.642 -20.823  83.609  0.00  0.00           H
ATOM   3051 HD23 LEU X 191      77.269 -21.886  83.497  0.00  0.00           H
ATOM   3052  C   LEU X 191      75.865 -23.486  87.588  0.00  0.00           C
ATOM   3053  O   LEU X 191      75.152 -24.318  87.013  0.00  0.00           O
ATOM   3054  N   LYS X 192      75.936 -23.488  88.978  0.00  0.00           N
ATOM   3055  HN  LYS X 192      76.583 -22.828  89.353  0.00  0.00           H
ATOM   3056  CA  LYS X 192      75.206 -24.368  89.881  0.00  0.00           C
ATOM   3057  HA  LYS X 192      75.508 -23.988  90.846  0.00  0.00           H
ATOM   3058  CB  LYS X 192      73.645 -24.443  89.800  0.00  0.00           C
ATOM   3059  HB1 LYS X 192      73.352 -24.621  88.744  0.00  0.00           H
ATOM   3060  HB2 LYS X 192      73.148 -25.295  90.311  0.00  0.00           H
ATOM   3061  CG  LYS X 192      72.835 -23.233  90.127  0.00  0.00           C
ATOM   3062  HG1 LYS X 192      73.031 -23.006  91.197  0.00  0.00           H
ATOM   3063  HG2 LYS X 192      73.152 -22.412  89.449  0.00  0.00           H
ATOM   3064  CD  LYS X 192      71.256 -23.351  89.957  0.00  0.00           C
ATOM   3065  HD1 LYS X 192      71.052 -23.762  88.945  0.00  0.00           H
ATOM   3066  HD2 LYS X 192      70.909 -24.076  90.725  0.00  0.00           H
ATOM   3067  CE  LYS X 192      70.492 -22.042  90.177  0.00  0.00           C
ATOM   3068  HE1 LYS X 192      70.613 -21.796  91.254  0.00  0.00           H
ATOM   3069  HE2 LYS X 192      71.004 -21.201  89.662  0.00  0.00           H
ATOM   3070  NZ  LYS X 192      69.069 -22.082  89.919  0.00  0.00           N
ATOM   3071  HZ1 LYS X 192      68.734 -21.098  89.883  0.00  0.00           H
ATOM   3072  HZ2 LYS X 192      68.816 -22.476  88.991  0.00  0.00           H
ATOM   3073  HZ3 LYS X 192      68.650 -22.670  90.668  0.00  0.00           H
ATOM   3074  C   LYS X 192      75.724 -25.825  89.905  0.00  0.00           C
ATOM   3075  O   LYS X 192      75.090 -26.847  89.934  0.00  0.00           O
ATOM   3076  N   ILE X 193      77.043 -25.896  89.694  0.00  0.00           N
ATOM   3077  HN  ILE X 193      77.553 -25.042  89.767  0.00  0.00           H
ATOM   3078  CA  ILE X 193      77.764 -27.105  89.778  0.00  0.00           C
ATOM   3079  HA  ILE X 193      77.125 -27.974  89.830  0.00  0.00           H
ATOM   3080  CB  ILE X 193      78.714 -27.273  88.508  0.00  0.00           C
ATOM   3081  HB  ILE X 193      79.053 -28.331  88.466  0.00  0.00           H
ATOM   3082  CG2 ILE X 193      77.859 -26.948  87.205  0.00  0.00           C
ATOM   3083 HG21 ILE X 193      78.308 -27.346  86.270  0.00  0.00           H
ATOM   3084 HG22 ILE X 193      76.803 -27.276  87.310  0.00  0.00           H
ATOM   3085 HG23 ILE X 193      77.664 -25.871  87.015  0.00  0.00           H
ATOM   3086  CG1 ILE X 193      80.050 -26.469  88.447  0.00  0.00           C
ATOM   3087 HG11 ILE X 193      79.870 -25.387  88.625  0.00  0.00           H
ATOM   3088 HG12 ILE X 193      80.803 -26.829  89.181  0.00  0.00           H
ATOM   3089  CD  ILE X 193      80.771 -26.507  87.108  0.00  0.00           C
ATOM   3090  HD1 ILE X 193      80.127 -26.171  86.268  0.00  0.00           H
ATOM   3091  HD2 ILE X 193      81.682 -25.880  87.221  0.00  0.00           H
ATOM   3092  HD3 ILE X 193      81.100 -27.556  86.945  0.00  0.00           H
ATOM   3093  C   ILE X 193      78.695 -27.179  90.943  0.00  0.00           C
ATOM   3094  O   ILE X 193      79.137 -26.169  91.501  0.00  0.00           O
ATOM   3095  N   SER X 194      79.065 -28.407  91.435  0.00  0.00           N
ATOM   3096  HN  SER X 194      78.757 -29.239  90.981  0.00  0.00           H
ATOM   3097  CA  SER X 194      79.968 -28.693  92.532  0.00  0.00           C
ATOM   3098  HA  SER X 194      79.542 -28.395  93.479  0.00  0.00           H
ATOM   3099  CB  SER X 194      80.011 -30.238  92.690  0.00  0.00           C
ATOM   3100  HB1 SER X 194      78.964 -30.595  92.786  0.00  0.00           H
ATOM   3101  HB2 SER X 194      80.451 -30.703  91.782  0.00  0.00           H
ATOM   3102  OG  SER X 194      80.867 -30.613  93.804  0.00  0.00           O
ATOM   3103  HG1 SER X 194      81.530 -31.219  93.466  0.00  0.00           H
ATOM   3104  C   SER X 194      81.385 -28.135  92.452  0.00  0.00           C
ATOM   3105  O   SER X 194      82.009 -28.115  91.375  0.00  0.00           O
ATOM   3106  N   PRO X 195      81.980 -27.650  93.556  0.00  0.00           N
ATOM   3107  CD  PRO X 195      81.359 -26.909  94.668  0.00  0.00           C
ATOM   3108  HD1 PRO X 195      81.110 -27.648  95.459  0.00  0.00           H
ATOM   3109  HD2 PRO X 195      80.438 -26.359  94.377  0.00  0.00           H
ATOM   3110  CA  PRO X 195      83.386 -27.387  93.512  0.00  0.00           C
ATOM   3111  HA  PRO X 195      83.672 -26.736  92.699  0.00  0.00           H
ATOM   3112  CB  PRO X 195      83.670 -26.683  94.855  0.00  0.00           C
ATOM   3113  HB1 PRO X 195      84.594 -26.079  94.738  0.00  0.00           H
ATOM   3114  HB2 PRO X 195      83.693 -27.512  95.595  0.00  0.00           H
ATOM   3115  CG  PRO X 195      82.390 -25.902  95.082  0.00  0.00           C
ATOM   3116  HG1 PRO X 195      82.250 -24.988  94.466  0.00  0.00           H
ATOM   3117  HG2 PRO X 195      82.298 -25.635  96.157  0.00  0.00           H
ATOM   3118  C   PRO X 195      84.160 -28.668  93.451  0.00  0.00           C
ATOM   3119  O   PRO X 195      85.322 -28.629  93.051  0.00  0.00           O
ATOM   3120  N   GLU X 196      83.595 -29.795  93.955  0.00  0.00           N
ATOM   3121  HN  GLU X 196      82.679 -29.791  94.349  0.00  0.00           H
ATOM   3122  CA  GLU X 196      84.395 -31.031  94.051  0.00  0.00           C
ATOM   3123  HA  GLU X 196      85.394 -30.849  93.683  0.00  0.00           H
ATOM   3124  CB  GLU X 196      84.475 -31.476  95.516  0.00  0.00           C
ATOM   3125  HB1 GLU X 196      83.440 -31.607  95.899  0.00  0.00           H
ATOM   3126  HB2 GLU X 196      84.947 -32.471  95.662  0.00  0.00           H
ATOM   3127  CG  GLU X 196      85.190 -30.399  96.437  0.00  0.00           C
ATOM   3128  HG1 GLU X 196      86.274 -30.362  96.196  0.00  0.00           H
ATOM   3129  HG2 GLU X 196      84.851 -29.390  96.120  0.00  0.00           H
ATOM   3130  CD  GLU X 196      85.008 -30.689  97.922  0.00  0.00           C
ATOM   3131  OE1 GLU X 196      85.155 -31.840  98.477  0.00  0.00           O
ATOM   3132  OE2 GLU X 196      84.676 -29.675  98.601  0.00  0.00           O
ATOM   3133  C   GLU X 196      83.797 -32.127  93.191  0.00  0.00           C
ATOM   3134  O   GLU X 196      82.585 -32.477  93.260  0.00  0.00           O
ATOM   3135  N   ASN X 197      84.526 -32.679  92.275  0.00  0.00           N
ATOM   3136  HN  ASN X 197      85.454 -32.371  92.080  0.00  0.00           H
ATOM   3137  CA  ASN X 197      83.959 -33.705  91.454  0.00  0.00           C
ATOM   3138  HA  ASN X 197      83.260 -34.307  92.016  0.00  0.00           H
ATOM   3139  CB  ASN X 197      83.307 -33.198  90.097  0.00  0.00           C
ATOM   3140  HB1 ASN X 197      84.148 -32.632  89.641  0.00  0.00           H
ATOM   3141  HB2 ASN X 197      82.925 -34.039  89.481  0.00  0.00           H
ATOM   3142  CG  ASN X 197      82.108 -32.241  90.281  0.00  0.00           C
ATOM   3143  OD1 ASN X 197      80.967 -32.725  90.418  0.00  0.00           O
ATOM   3144  ND2 ASN X 197      82.455 -30.991  89.877  0.00  0.00           N
ATOM   3145 HD21 ASN X 197      81.685 -30.365  89.751  0.00  0.00           H
ATOM   3146 HD22 ASN X 197      83.325 -30.703  90.278  0.00  0.00           H
ATOM   3147  C   ASN X 197      85.086 -34.730  91.194  0.00  0.00           C
ATOM   3148  O   ASN X 197      86.216 -34.281  91.169  0.00  0.00           O
ATOM   3149  N   LEU X 198      84.742 -35.993  91.082  0.00  0.00           N
ATOM   3150  HN  LEU X 198      83.758 -36.125  90.985  0.00  0.00           H
ATOM   3151  CA  LEU X 198      85.611 -37.142  91.135  0.00  0.00           C
ATOM   3152  HA  LEU X 198      86.544 -36.939  91.640  0.00  0.00           H
ATOM   3153  CB  LEU X 198      84.965 -38.366  91.800  0.00  0.00           C
ATOM   3154  HB1 LEU X 198      84.052 -38.664  91.243  0.00  0.00           H
ATOM   3155  HB2 LEU X 198      85.636 -39.251  91.809  0.00  0.00           H
ATOM   3156  CG  LEU X 198      84.544 -38.104  93.281  0.00  0.00           C
ATOM   3157  HG  LEU X 198      84.044 -37.123  93.434  0.00  0.00           H
ATOM   3158  CD1 LEU X 198      83.622 -39.224  93.968  0.00  0.00           C
ATOM   3159 HD11 LEU X 198      82.701 -39.237  93.347  0.00  0.00           H
ATOM   3160 HD12 LEU X 198      84.084 -40.227  93.853  0.00  0.00           H
ATOM   3161 HD13 LEU X 198      83.362 -39.037  95.032  0.00  0.00           H
ATOM   3162  CD2 LEU X 198      85.795 -37.955  94.115  0.00  0.00           C
ATOM   3163 HD21 LEU X 198      85.579 -37.922  95.204  0.00  0.00           H
ATOM   3164 HD22 LEU X 198      86.378 -38.887  93.952  0.00  0.00           H
ATOM   3165 HD23 LEU X 198      86.318 -37.045  93.750  0.00  0.00           H
ATOM   3166  C   LEU X 198      86.026 -37.547  89.689  0.00  0.00           C
ATOM   3167  O   LEU X 198      87.069 -38.208  89.559  0.00  0.00           O
ATOM   3168  N   SER X 199      85.269 -37.067  88.623  0.00  0.00           N
ATOM   3169  HN  SER X 199      84.484 -36.499  88.857  0.00  0.00           H
ATOM   3170  CA  SER X 199      85.766 -37.068  87.223  0.00  0.00           C
ATOM   3171  HA  SER X 199      85.878 -38.113  86.974  0.00  0.00           H
ATOM   3172  CB  SER X 199      84.638 -36.543  86.272  0.00  0.00           C
ATOM   3173  HB1 SER X 199      83.871 -37.323  86.466  0.00  0.00           H
ATOM   3174  HB2 SER X 199      84.255 -35.609  86.735  0.00  0.00           H
ATOM   3175  OG  SER X 199      84.951 -36.474  84.893  0.00  0.00           O
ATOM   3176  HG1 SER X 199      84.168 -36.724  84.397  0.00  0.00           H
ATOM   3177  C   SER X 199      87.146 -36.526  86.960  0.00  0.00           C
ATOM   3178  O   SER X 199      87.509 -35.541  87.616  0.00  0.00           O
ATOM   3179  N   PRO X 200      87.954 -37.113  85.965  0.00  0.00           N
ATOM   3180  CD  PRO X 200      87.781 -38.392  85.297  0.00  0.00           C
ATOM   3181  HD1 PRO X 200      87.170 -38.326  84.371  0.00  0.00           H
ATOM   3182  HD2 PRO X 200      87.420 -39.217  85.947  0.00  0.00           H
ATOM   3183  CA  PRO X 200      89.325 -36.706  85.904  0.00  0.00           C
ATOM   3184  HA  PRO X 200      89.666 -36.168  86.776  0.00  0.00           H
ATOM   3185  CB  PRO X 200      90.074 -38.075  85.804  0.00  0.00           C
ATOM   3186  HB1 PRO X 200      89.946 -38.660  86.740  0.00  0.00           H
ATOM   3187  HB2 PRO X 200      91.151 -38.041  85.533  0.00  0.00           H
ATOM   3188  CG  PRO X 200      89.167 -38.842  84.798  0.00  0.00           C
ATOM   3189  HG1 PRO X 200      89.314 -39.943  84.805  0.00  0.00           H
ATOM   3190  HG2 PRO X 200      89.333 -38.576  83.732  0.00  0.00           H
ATOM   3191  C   PRO X 200      89.524 -35.721  84.668  0.00  0.00           C
ATOM   3192  O   PRO X 200      90.604 -35.157  84.478  0.00  0.00           O
ATOM   3193  N   TRP X 201      88.555 -35.552  83.721  0.00  0.00           N
ATOM   3194  HN  TRP X 201      87.690 -36.047  83.756  0.00  0.00           H
ATOM   3195  CA  TRP X 201      88.668 -34.795  82.528  0.00  0.00           C
ATOM   3196  HA  TRP X 201      89.547 -35.172  82.026  0.00  0.00           H
ATOM   3197  CB  TRP X 201      87.452 -35.001  81.543  0.00  0.00           C
ATOM   3198  HB1 TRP X 201      86.504 -34.889  82.112  0.00  0.00           H
ATOM   3199  HB2 TRP X 201      87.514 -34.296  80.686  0.00  0.00           H
ATOM   3200  CG  TRP X 201      87.313 -36.357  80.924  0.00  0.00           C
ATOM   3201  CD1 TRP X 201      86.561 -37.421  81.291  0.00  0.00           C
ATOM   3202  HD1 TRP X 201      85.741 -37.436  81.995  0.00  0.00           H
ATOM   3203  NE1 TRP X 201      86.946 -38.526  80.633  0.00  0.00           N
ATOM   3204  HE1 TRP X 201      87.100 -39.403  81.033  0.00  0.00           H
ATOM   3205  CE2 TRP X 201      87.881 -38.197  79.622  0.00  0.00           C
ATOM   3206  CD2 TRP X 201      88.099 -36.848  79.786  0.00  0.00           C
ATOM   3207  CE3 TRP X 201      88.909 -36.189  78.871  0.00  0.00           C
ATOM   3208  HE3 TRP X 201      89.005 -35.114  78.851  0.00  0.00           H
ATOM   3209  CZ3 TRP X 201      89.583 -36.992  77.970  0.00  0.00           C
ATOM   3210  HZ3 TRP X 201      90.296 -36.537  77.299  0.00  0.00           H
ATOM   3211  CZ2 TRP X 201      88.458 -38.940  78.653  0.00  0.00           C
ATOM   3212  HZ2 TRP X 201      88.340 -40.013  78.608  0.00  0.00           H
ATOM   3213  CH2 TRP X 201      89.326 -38.320  77.758  0.00  0.00           C
ATOM   3214  HH2 TRP X 201      89.658 -38.835  76.868  0.00  0.00           H
ATOM   3215  C   TRP X 201      88.879 -33.299  82.797  0.00  0.00           C
ATOM   3216  O   TRP X 201      88.248 -32.794  83.731  0.00  0.00           O
ATOM   3217  N   ARG X 202      89.842 -32.689  82.081  0.00  0.00           N
ATOM   3218  HN  ARG X 202      90.288 -33.307  81.438  0.00  0.00           H
ATOM   3219  CA  ARG X 202      90.376 -31.396  82.395  0.00  0.00           C
ATOM   3220  HA  ARG X 202      89.835 -30.863  83.164  0.00  0.00           H
ATOM   3221  CB  ARG X 202      91.932 -31.515  82.750  0.00  0.00           C
ATOM   3222  HB1 ARG X 202      92.320 -31.875  81.773  0.00  0.00           H
ATOM   3223  HB2 ARG X 202      92.516 -30.584  82.913  0.00  0.00           H
ATOM   3224  CG  ARG X 202      92.298 -32.434  84.004  0.00  0.00           C
ATOM   3225  HG1 ARG X 202      91.825 -33.392  83.699  0.00  0.00           H
ATOM   3226  HG2 ARG X 202      93.386 -32.656  84.028  0.00  0.00           H
ATOM   3227  CD  ARG X 202      91.686 -32.006  85.373  0.00  0.00           C
ATOM   3228  HD1 ARG X 202      90.668 -31.646  85.109  0.00  0.00           H
ATOM   3229  HD2 ARG X 202      91.688 -32.932  85.987  0.00  0.00           H
ATOM   3230  NE  ARG X 202      92.656 -30.953  85.772  0.00  0.00           N
ATOM   3231  HE  ARG X 202      93.550 -30.941  85.324  0.00  0.00           H
ATOM   3232  CZ  ARG X 202      92.342 -29.810  86.376  0.00  0.00           C
ATOM   3233  NH1 ARG X 202      93.221 -28.793  86.360  0.00  0.00           N
ATOM   3234 HH11 ARG X 202      92.900 -27.861  86.526  0.00  0.00           H
ATOM   3235 HH12 ARG X 202      94.043 -28.906  85.802  0.00  0.00           H
ATOM   3236  NH2 ARG X 202      91.218 -29.543  86.944  0.00  0.00           N
ATOM   3237 HH21 ARG X 202      90.989 -28.696  87.425  0.00  0.00           H
ATOM   3238 HH22 ARG X 202      90.630 -30.330  87.132  0.00  0.00           H
ATOM   3239  C   ARG X 202      90.324 -30.590  81.109  0.00  0.00           C
ATOM   3240  O   ARG X 202      90.878 -31.008  80.078  0.00  0.00           O
ATOM   3241  N   GLY X 203      89.520 -29.488  81.082  0.00  0.00           N
ATOM   3242  HN  GLY X 203      88.922 -29.361  81.870  0.00  0.00           H
ATOM   3243  CA  GLY X 203      89.298 -28.623  79.991  0.00  0.00           C
ATOM   3244  HA1 GLY X 203      88.753 -27.802  80.432  0.00  0.00           H
ATOM   3245  HA2 GLY X 203      88.737 -29.189  79.262  0.00  0.00           H
ATOM   3246  C   GLY X 203      90.438 -27.997  79.316  0.00  0.00           C
ATOM   3247  O   GLY X 203      91.594 -27.890  79.775  0.00  0.00           O
ATOM   3248  N   GLY X 204      90.062 -27.419  78.142  0.00  0.00           N
ATOM   3249  HN  GLY X 204      89.172 -27.707  77.799  0.00  0.00           H
ATOM   3250  CA  GLY X 204      90.941 -26.521  77.444  0.00  0.00           C
ATOM   3251  HA1 GLY X 204      91.147 -25.642  78.038  0.00  0.00           H
ATOM   3252  HA2 GLY X 204      90.261 -26.259  76.647  0.00  0.00           H
ATOM   3253  C   GLY X 204      92.172 -26.998  76.659  0.00  0.00           C
ATOM   3254  O   GLY X 204      92.779 -28.055  76.735  0.00  0.00           O
ATOM   3255  N   GLU X 205      92.559 -26.034  75.876  0.00  0.00           N
ATOM   3256  HN  GLU X 205      91.980 -25.238  75.720  0.00  0.00           H
ATOM   3257  CA  GLU X 205      93.709 -26.075  74.967  0.00  0.00           C
ATOM   3258  HA  GLU X 205      93.427 -26.909  74.341  0.00  0.00           H
ATOM   3259  CB  GLU X 205      93.732 -24.881  73.957  0.00  0.00           C
ATOM   3260  HB1 GLU X 205      92.807 -25.010  73.355  0.00  0.00           H
ATOM   3261  HB2 GLU X 205      93.642 -23.945  74.548  0.00  0.00           H
ATOM   3262  CG  GLU X 205      94.977 -24.753  73.079  0.00  0.00           C
ATOM   3263  HG1 GLU X 205      95.900 -24.475  73.630  0.00  0.00           H
ATOM   3264  HG2 GLU X 205      95.219 -25.637  72.450  0.00  0.00           H
ATOM   3265  CD  GLU X 205      94.697 -23.675  72.041  0.00  0.00           C
ATOM   3266  OE1 GLU X 205      94.845 -23.895  70.778  0.00  0.00           O
ATOM   3267  OE2 GLU X 205      94.406 -22.525  72.540  0.00  0.00           O
ATOM   3268  C   GLU X 205      95.025 -26.438  75.573  0.00  0.00           C
ATOM   3269  O   GLU X 205      95.725 -27.190  74.912  0.00  0.00           O
ATOM   3270  N   THR X 206      95.315 -25.898  76.800  0.00  0.00           N
ATOM   3271  HN  THR X 206      94.701 -25.345  77.358  0.00  0.00           H
ATOM   3272  CA  THR X 206      96.641 -26.210  77.408  0.00  0.00           C
ATOM   3273  HA  THR X 206      97.382 -25.823  76.725  0.00  0.00           H
ATOM   3274  CB  THR X 206      96.888 -25.468  78.703  0.00  0.00           C
ATOM   3275  HB  THR X 206      96.161 -25.705  79.509  0.00  0.00           H
ATOM   3276  OG1 THR X 206      96.728 -24.074  78.399  0.00  0.00           O
ATOM   3277  HG1 THR X 206      95.793 -23.947  78.575  0.00  0.00           H
ATOM   3278  CG2 THR X 206      98.295 -25.690  79.185  0.00  0.00           C
ATOM   3279 HG21 THR X 206      99.090 -25.310  78.508  0.00  0.00           H
ATOM   3280 HG22 THR X 206      98.471 -25.040  80.069  0.00  0.00           H
ATOM   3281 HG23 THR X 206      98.724 -26.687  79.419  0.00  0.00           H
ATOM   3282  C   THR X 206      96.948 -27.727  77.636  0.00  0.00           C
ATOM   3283  O   THR X 206      98.042 -28.140  77.296  0.00  0.00           O
ATOM   3284  N   GLU X 207      96.050 -28.521  78.206  0.00  0.00           N
ATOM   3285  HN  GLU X 207      95.254 -28.098  78.632  0.00  0.00           H
ATOM   3286  CA  GLU X 207      96.165 -29.962  78.379  0.00  0.00           C
ATOM   3287  HA  GLU X 207      97.166 -30.186  78.718  0.00  0.00           H
ATOM   3288  CB  GLU X 207      95.001 -30.450  79.299  0.00  0.00           C
ATOM   3289  HB1 GLU X 207      94.038 -30.181  78.814  0.00  0.00           H
ATOM   3290  HB2 GLU X 207      95.089 -31.549  79.435  0.00  0.00           H
ATOM   3291  CG  GLU X 207      95.074 -29.899  80.753  0.00  0.00           C
ATOM   3292  HG1 GLU X 207      94.893 -28.804  80.704  0.00  0.00           H
ATOM   3293  HG2 GLU X 207      94.286 -30.435  81.324  0.00  0.00           H
ATOM   3294  CD  GLU X 207      96.492 -30.132  81.300  0.00  0.00           C
ATOM   3295  OE1 GLU X 207      96.695 -31.095  82.069  0.00  0.00           O
ATOM   3296  OE2 GLU X 207      97.374 -29.267  81.087  0.00  0.00           O
ATOM   3297  C   GLU X 207      96.013 -30.677  77.048  0.00  0.00           C
ATOM   3298  O   GLU X 207      96.853 -31.540  76.719  0.00  0.00           O
ATOM   3299  N   GLY X 208      94.962 -30.312  76.206  0.00  0.00           N
ATOM   3300  HN  GLY X 208      94.379 -29.624  76.631  0.00  0.00           H
ATOM   3301  CA  GLY X 208      94.459 -31.072  75.070  0.00  0.00           C
ATOM   3302  HA1 GLY X 208      93.612 -30.588  74.606  0.00  0.00           H
ATOM   3303  HA2 GLY X 208      94.224 -32.059  75.440  0.00  0.00           H
ATOM   3304  C   GLY X 208      95.618 -31.174  74.074  0.00  0.00           C
ATOM   3305  O   GLY X 208      95.834 -32.247  73.491  0.00  0.00           O
ATOM   3306  N   LEU X 209      96.372 -30.104  73.859  0.00  0.00           N
ATOM   3307  HN  LEU X 209      96.068 -29.263  74.299  0.00  0.00           H
ATOM   3308  CA  LEU X 209      97.416 -30.066  72.850  0.00  0.00           C
ATOM   3309  HA  LEU X 209      96.937 -30.531  72.001  0.00  0.00           H
ATOM   3310  CB  LEU X 209      97.844 -28.682  72.472  0.00  0.00           C
ATOM   3311  HB1 LEU X 209      96.885 -28.135  72.346  0.00  0.00           H
ATOM   3312  HB2 LEU X 209      98.413 -28.172  73.279  0.00  0.00           H
ATOM   3313  CG  LEU X 209      98.721 -28.487  71.201  0.00  0.00           C
ATOM   3314  HG  LEU X 209      99.749 -28.852  71.414  0.00  0.00           H
ATOM   3315  CD1 LEU X 209      98.092 -29.310  70.029  0.00  0.00           C
ATOM   3316 HD11 LEU X 209      98.737 -29.163  69.136  0.00  0.00           H
ATOM   3317 HD12 LEU X 209      98.197 -30.374  70.332  0.00  0.00           H
ATOM   3318 HD13 LEU X 209      97.039 -29.061  69.776  0.00  0.00           H
ATOM   3319  CD2 LEU X 209      98.757 -27.000  70.744  0.00  0.00           C
ATOM   3320 HD21 LEU X 209      99.561 -26.721  70.030  0.00  0.00           H
ATOM   3321 HD22 LEU X 209      97.817 -26.774  70.197  0.00  0.00           H
ATOM   3322 HD23 LEU X 209      98.723 -26.351  71.646  0.00  0.00           H
ATOM   3323  C   LEU X 209      98.622 -30.864  73.227  0.00  0.00           C
ATOM   3324  O   LEU X 209      99.261 -31.490  72.442  0.00  0.00           O
ATOM   3325  N   GLN X 210      98.885 -30.951  74.539  0.00  0.00           N
ATOM   3326  HN  GLN X 210      98.308 -30.523  75.230  0.00  0.00           H
ATOM   3327  CA  GLN X 210      99.917 -31.935  75.058  0.00  0.00           C
ATOM   3328  HA  GLN X 210     100.748 -31.766  74.389  0.00  0.00           H
ATOM   3329  CB  GLN X 210     100.309 -31.590  76.554  0.00  0.00           C
ATOM   3330  HB1 GLN X 210     100.734 -30.564  76.599  0.00  0.00           H
ATOM   3331  HB2 GLN X 210      99.416 -31.655  77.212  0.00  0.00           H
ATOM   3332  CG  GLN X 210     101.454 -32.500  77.043  0.00  0.00           C
ATOM   3333  HG1 GLN X 210     101.654 -32.367  78.128  0.00  0.00           H
ATOM   3334  HG2 GLN X 210     101.144 -33.555  76.884  0.00  0.00           H
ATOM   3335  CD  GLN X 210     102.735 -32.385  76.241  0.00  0.00           C
ATOM   3336  OE1 GLN X 210     103.411 -31.354  76.240  0.00  0.00           O
ATOM   3337  NE2 GLN X 210     103.201 -33.447  75.533  0.00  0.00           N
ATOM   3338 HE21 GLN X 210     103.959 -33.518  74.885  0.00  0.00           H
ATOM   3339 HE22 GLN X 210     102.844 -34.332  75.830  0.00  0.00           H
ATOM   3340  C   GLN X 210      99.383 -33.443  75.041  0.00  0.00           C
ATOM   3341  O   GLN X 210     100.069 -34.320  74.630  0.00  0.00           O
ATOM   3342  N   ARG X 211      98.128 -33.620  75.371  0.00  0.00           N
ATOM   3343  HN  ARG X 211      97.647 -32.910  75.880  0.00  0.00           H
ATOM   3344  CA  ARG X 211      97.385 -34.897  75.133  0.00  0.00           C
ATOM   3345  HA  ARG X 211      97.927 -35.719  75.578  0.00  0.00           H
ATOM   3346  CB  ARG X 211      95.968 -34.814  75.613  0.00  0.00           C
ATOM   3347  HB1 ARG X 211      95.497 -33.897  75.200  0.00  0.00           H
ATOM   3348  HB2 ARG X 211      95.355 -35.689  75.310  0.00  0.00           H
ATOM   3349  CG  ARG X 211      95.678 -34.684  77.147  0.00  0.00           C
ATOM   3350  HG1 ARG X 211      95.894 -33.688  77.590  0.00  0.00           H
ATOM   3351  HG2 ARG X 211      94.592 -34.827  77.336  0.00  0.00           H
ATOM   3352  CD  ARG X 211      96.364 -35.927  77.762  0.00  0.00           C
ATOM   3353  HD1 ARG X 211      96.035 -36.878  77.291  0.00  0.00           H
ATOM   3354  HD2 ARG X 211      97.471 -35.832  77.771  0.00  0.00           H
ATOM   3355  NE  ARG X 211      95.776 -35.949  79.166  0.00  0.00           N
ATOM   3356  HE  ARG X 211      95.435 -35.069  79.496  0.00  0.00           H
ATOM   3357  CZ  ARG X 211      95.560 -37.092  79.812  0.00  0.00           C
ATOM   3358  NH1 ARG X 211      96.032 -38.254  79.427  0.00  0.00           N
ATOM   3359 HH11 ARG X 211      96.097 -38.962  80.129  0.00  0.00           H
ATOM   3360 HH12 ARG X 211      96.844 -38.178  78.849  0.00  0.00           H
ATOM   3361  NH2 ARG X 211      94.836 -37.055  80.914  0.00  0.00           N
ATOM   3362 HH21 ARG X 211      94.510 -37.857  81.415  0.00  0.00           H
ATOM   3363 HH22 ARG X 211      94.293 -36.242  81.124  0.00  0.00           H
ATOM   3364  C   ARG X 211      97.409 -35.374  73.686  0.00  0.00           C
ATOM   3365  O   ARG X 211      97.657 -36.535  73.430  0.00  0.00           O
ATOM   3366  N   LEU X 212      97.169 -34.426  72.795  0.00  0.00           N
ATOM   3367  HN  LEU X 212      96.820 -33.566  73.160  0.00  0.00           H
ATOM   3368  CA  LEU X 212      97.226 -34.713  71.387  0.00  0.00           C
ATOM   3369  HA  LEU X 212      96.558 -35.549  71.242  0.00  0.00           H
ATOM   3370  CB  LEU X 212      96.649 -33.562  70.550  0.00  0.00           C
ATOM   3371  HB1 LEU X 212      95.551 -33.678  70.667  0.00  0.00           H
ATOM   3372  HB2 LEU X 212      96.907 -32.606  71.055  0.00  0.00           H
ATOM   3373  CG  LEU X 212      96.776 -33.483  69.007  0.00  0.00           C
ATOM   3374  HG  LEU X 212      97.837 -33.483  68.679  0.00  0.00           H
ATOM   3375  CD1 LEU X 212      96.073 -34.689  68.314  0.00  0.00           C
ATOM   3376 HD11 LEU X 212      96.599 -35.590  68.695  0.00  0.00           H
ATOM   3377 HD12 LEU X 212      95.043 -34.795  68.717  0.00  0.00           H
ATOM   3378 HD13 LEU X 212      96.215 -34.547  67.221  0.00  0.00           H
ATOM   3379  CD2 LEU X 212      96.175 -32.205  68.386  0.00  0.00           C
ATOM   3380 HD21 LEU X 212      96.667 -31.255  68.686  0.00  0.00           H
ATOM   3381 HD22 LEU X 212      96.380 -32.420  67.316  0.00  0.00           H
ATOM   3382 HD23 LEU X 212      95.068 -32.129  68.442  0.00  0.00           H
ATOM   3383  C   LEU X 212      98.594 -35.106  70.879  0.00  0.00           C
ATOM   3384  O   LEU X 212      98.692 -36.180  70.273  0.00  0.00           O
ATOM   3385  N   GLU X 213      99.680 -34.384  71.192  0.00  0.00           N
ATOM   3386  HN  GLU X 213      99.652 -33.501  71.654  0.00  0.00           H
ATOM   3387  CA  GLU X 213     100.977 -34.969  70.943  0.00  0.00           C
ATOM   3388  HA  GLU X 213     101.194 -35.101  69.894  0.00  0.00           H
ATOM   3389  CB  GLU X 213     102.181 -33.962  71.279  0.00  0.00           C
ATOM   3390  HB1 GLU X 213     102.153 -33.595  72.327  0.00  0.00           H
ATOM   3391  HB2 GLU X 213     103.122 -34.531  71.119  0.00  0.00           H
ATOM   3392  CG  GLU X 213     102.458 -32.798  70.284  0.00  0.00           C
ATOM   3393  HG1 GLU X 213     101.765 -31.930  70.241  0.00  0.00           H
ATOM   3394  HG2 GLU X 213     103.454 -32.515  70.687  0.00  0.00           H
ATOM   3395  CD  GLU X 213     102.790 -33.291  68.826  0.00  0.00           C
ATOM   3396  OE1 GLU X 213     103.722 -34.030  68.684  0.00  0.00           O
ATOM   3397  OE2 GLU X 213     102.059 -32.903  67.901  0.00  0.00           O
ATOM   3398  C   GLU X 213     101.271 -36.307  71.607  0.00  0.00           C
ATOM   3399  O   GLU X 213     101.856 -37.171  70.933  0.00  0.00           O
ATOM   3400  N   GLN X 214     100.965 -36.404  72.932  0.00  0.00           N
ATOM   3401  HN  GLN X 214     100.342 -35.681  73.220  0.00  0.00           H
ATOM   3402  CA  GLN X 214     101.258 -37.628  73.558  0.00  0.00           C
ATOM   3403  HA  GLN X 214     102.271 -37.991  73.469  0.00  0.00           H
ATOM   3404  CB  GLN X 214     100.963 -37.557  75.067  0.00  0.00           C
ATOM   3405  HB1 GLN X 214     101.608 -36.730  75.430  0.00  0.00           H
ATOM   3406  HB2 GLN X 214      99.888 -37.277  75.069  0.00  0.00           H
ATOM   3407  CG  GLN X 214     101.331 -38.737  75.994  0.00  0.00           C
ATOM   3408  HG1 GLN X 214     101.131 -38.492  77.059  0.00  0.00           H
ATOM   3409  HG2 GLN X 214     100.665 -39.562  75.661  0.00  0.00           H
ATOM   3410  CD  GLN X 214     102.671 -39.228  75.728  0.00  0.00           C
ATOM   3411  OE1 GLN X 214     102.970 -40.257  75.146  0.00  0.00           O
ATOM   3412  NE2 GLN X 214     103.645 -38.534  76.281  0.00  0.00           N
ATOM   3413 HE21 GLN X 214     104.585 -38.876  76.284  0.00  0.00           H
ATOM   3414 HE22 GLN X 214     103.570 -37.662  76.765  0.00  0.00           H
ATOM   3415  C   GLN X 214     100.513 -38.855  73.005  0.00  0.00           C
ATOM   3416  O   GLN X 214     101.024 -39.896  72.713  0.00  0.00           O
ATOM   3417  N   HSD X 215      99.220 -38.684  72.741  0.00  0.00           N
ATOM   3418  HN  HSD X 215      98.721 -37.899  73.099  0.00  0.00           H
ATOM   3419  CA  HSD X 215      98.389 -39.732  72.218  0.00  0.00           C
ATOM   3420  HA  HSD X 215      98.505 -40.569  72.892  0.00  0.00           H
ATOM   3421  CB  HSD X 215      96.880 -39.583  72.455  0.00  0.00           C
ATOM   3422  HB1 HSD X 215      96.553 -38.638  71.970  0.00  0.00           H
ATOM   3423  HB2 HSD X 215      96.353 -40.438  71.979  0.00  0.00           H
ATOM   3424  ND1 HSD X 215      97.074 -40.129  74.949  0.00  0.00           N
ATOM   3425  HD1 HSD X 215      97.865 -40.738  74.880  0.00  0.00           H
ATOM   3426  CG  HSD X 215      96.469 -39.528  73.901  0.00  0.00           C
ATOM   3427  CE1 HSD X 215      96.362 -39.825  76.042  0.00  0.00           C
ATOM   3428  HE1 HSD X 215      96.801 -40.196  76.968  0.00  0.00           H
ATOM   3429  NE2 HSD X 215      95.334 -39.109  75.798  0.00  0.00           N
ATOM   3430  CD2 HSD X 215      95.447 -38.856  74.445  0.00  0.00           C
ATOM   3431  HD2 HSD X 215      94.889 -38.064  73.960  0.00  0.00           H
ATOM   3432  C   HSD X 215      98.726 -40.277  70.871  0.00  0.00           C
ATOM   3433  O   HSD X 215      98.623 -41.474  70.693  0.00  0.00           O
ATOM   3434  N   LEU X 216      99.156 -39.434  69.920  0.00  0.00           N
ATOM   3435  HN  LEU X 216      99.116 -38.442  70.007  0.00  0.00           H
ATOM   3436  CA  LEU X 216      99.584 -39.765  68.588  0.00  0.00           C
ATOM   3437  HA  LEU X 216      99.265 -40.774  68.372  0.00  0.00           H
ATOM   3438  CB  LEU X 216      98.997 -38.745  67.524  0.00  0.00           C
ATOM   3439  HB1 LEU X 216      99.349 -37.704  67.686  0.00  0.00           H
ATOM   3440  HB2 LEU X 216      99.391 -38.884  66.495  0.00  0.00           H
ATOM   3441  CG  LEU X 216      97.417 -38.982  67.461  0.00  0.00           C
ATOM   3442  HG  LEU X 216      97.098 -38.861  68.519  0.00  0.00           H
ATOM   3443  CD1 LEU X 216      96.696 -37.971  66.631  0.00  0.00           C
ATOM   3444 HD11 LEU X 216      97.080 -38.015  65.590  0.00  0.00           H
ATOM   3445 HD12 LEU X 216      95.589 -38.062  66.619  0.00  0.00           H
ATOM   3446 HD13 LEU X 216      96.864 -36.943  67.019  0.00  0.00           H
ATOM   3447  CD2 LEU X 216      96.987 -40.380  67.029  0.00  0.00           C
ATOM   3448 HD21 LEU X 216      95.895 -40.461  66.840  0.00  0.00           H
ATOM   3449 HD22 LEU X 216      97.652 -40.733  66.211  0.00  0.00           H
ATOM   3450 HD23 LEU X 216      97.168 -41.115  67.842  0.00  0.00           H
ATOM   3451  C   LEU X 216     101.097 -39.934  68.445  0.00  0.00           C
ATOM   3452  O   LEU X 216     101.578 -40.400  67.400  0.00  0.00           O
ATOM   3453  N   THR X 217     101.941 -39.740  69.457  0.00  0.00           N
ATOM   3454  HN  THR X 217     101.633 -39.280  70.286  0.00  0.00           H
ATOM   3455  CA  THR X 217     103.324 -40.265  69.464  0.00  0.00           C
ATOM   3456  HA  THR X 217     103.778 -39.948  68.537  0.00  0.00           H
ATOM   3457  CB  THR X 217     104.024 -39.923  70.822  0.00  0.00           C
ATOM   3458  HB  THR X 217     103.353 -40.281  71.631  0.00  0.00           H
ATOM   3459  OG1 THR X 217     104.169 -38.497  70.919  0.00  0.00           O
ATOM   3460  HG1 THR X 217     103.312 -38.081  70.801  0.00  0.00           H
ATOM   3461  CG2 THR X 217     105.455 -40.537  70.928  0.00  0.00           C
ATOM   3462 HG21 THR X 217     105.447 -41.648  70.940  0.00  0.00           H
ATOM   3463 HG22 THR X 217     106.047 -40.376  70.002  0.00  0.00           H
ATOM   3464 HG23 THR X 217     105.900 -40.192  71.885  0.00  0.00           H
ATOM   3465  C   THR X 217     103.373 -41.767  69.240  0.00  0.00           C
ATOM   3466  O   THR X 217     102.518 -42.446  69.733  0.00  0.00           O
ATOM   3467  N   ASP X 218     104.272 -42.314  68.421  0.00  0.00           N
ATOM   3468  HN  ASP X 218     104.939 -41.730  67.964  0.00  0.00           H
ATOM   3469  CA  ASP X 218     104.409 -43.724  68.183  0.00  0.00           C
ATOM   3470  HA  ASP X 218     105.245 -43.925  67.530  0.00  0.00           H
ATOM   3471  CB  ASP X 218     104.713 -44.590  69.426  0.00  0.00           C
ATOM   3472  HB1 ASP X 218     103.997 -44.284  70.218  0.00  0.00           H
ATOM   3473  HB2 ASP X 218     104.755 -45.682  69.223  0.00  0.00           H
ATOM   3474  CG  ASP X 218     106.079 -44.229  69.877  0.00  0.00           C
ATOM   3475  OD1 ASP X 218     106.963 -43.684  69.173  0.00  0.00           O
ATOM   3476  OD2 ASP X 218     106.277 -44.451  71.105  0.00  0.00           O
ATOM   3477  C   ASP X 218     103.166 -44.409  67.474  0.00  0.00           C
ATOM   3478  O   ASP X 218     103.295 -45.541  67.020  0.00  0.00           O
ATOM   3479  N   GLN X 219     101.924 -43.756  67.355  0.00  0.00           N
ATOM   3480  HN  GLN X 219     101.828 -42.898  67.854  0.00  0.00           H
ATOM   3481  CA  GLN X 219     100.876 -44.190  66.465  0.00  0.00           C
ATOM   3482  HA  GLN X 219     100.423 -45.058  66.922  0.00  0.00           H
ATOM   3483  CB  GLN X 219      99.748 -43.123  66.335  0.00  0.00           C
ATOM   3484  HB1 GLN X 219      99.394 -42.849  67.352  0.00  0.00           H
ATOM   3485  HB2 GLN X 219     100.185 -42.152  66.021  0.00  0.00           H
ATOM   3486  CG  GLN X 219      98.511 -43.512  65.501  0.00  0.00           C
ATOM   3487  HG1 GLN X 219      97.702 -42.762  65.633  0.00  0.00           H
ATOM   3488  HG2 GLN X 219      98.784 -43.573  64.426  0.00  0.00           H
ATOM   3489  CD  GLN X 219      97.800 -44.857  65.971  0.00  0.00           C
ATOM   3490  OE1 GLN X 219      97.309 -45.533  65.067  0.00  0.00           O
ATOM   3491  NE2 GLN X 219      97.723 -45.137  67.311  0.00  0.00           N
ATOM   3492 HE21 GLN X 219      97.091 -45.897  67.461  0.00  0.00           H
ATOM   3493 HE22 GLN X 219      98.222 -44.529  67.928  0.00  0.00           H
ATOM   3494  C   GLN X 219     101.490 -44.546  65.129  0.00  0.00           C
ATOM   3495  O   GLN X 219     102.322 -43.805  64.603  0.00  0.00           O
ATOM   3496  N   GLY X 220     100.952 -45.740  64.597  0.00  0.00           N
ATOM   3497  HN  GLY X 220     100.333 -46.307  65.134  0.00  0.00           H
ATOM   3498  CA  GLY X 220     101.318 -46.249  63.223  0.00  0.00           C
ATOM   3499  HA1 GLY X 220     101.539 -45.409  62.581  0.00  0.00           H
ATOM   3500  HA2 GLY X 220     100.483 -46.818  62.840  0.00  0.00           H
ATOM   3501  C   GLY X 220     102.544 -47.174  63.293  0.00  0.00           C
ATOM   3502  O   GLY X 220     103.459 -46.958  62.549  0.00  0.00           O
ATOM   3503  N   TRP X 221     102.552 -48.168  64.232  0.00  0.00           N
ATOM   3504  HN  TRP X 221     101.760 -48.082  64.832  0.00  0.00           H
ATOM   3505  CA  TRP X 221     103.299 -49.413  64.247  0.00  0.00           C
ATOM   3506  HA  TRP X 221     104.315 -49.217  63.936  0.00  0.00           H
ATOM   3507  CB  TRP X 221     103.440 -50.000  65.687  0.00  0.00           C
ATOM   3508  HB1 TRP X 221     103.507 -51.103  65.799  0.00  0.00           H
ATOM   3509  HB2 TRP X 221     104.383 -49.540  66.052  0.00  0.00           H
ATOM   3510  CG  TRP X 221     102.462 -49.469  66.731  0.00  0.00           C
ATOM   3511  CD1 TRP X 221     102.762 -48.633  67.850  0.00  0.00           C
ATOM   3512  HD1 TRP X 221     103.716 -48.180  68.073  0.00  0.00           H
ATOM   3513  NE1 TRP X 221     101.637 -48.435  68.613  0.00  0.00           N
ATOM   3514  HE1 TRP X 221     101.416 -47.827  69.345  0.00  0.00           H
ATOM   3515  CE2 TRP X 221     100.663 -49.233  68.145  0.00  0.00           C
ATOM   3516  CD2 TRP X 221     101.146 -49.848  66.946  0.00  0.00           C
ATOM   3517  CE3 TRP X 221     100.194 -50.683  66.262  0.00  0.00           C
ATOM   3518  HE3 TRP X 221     100.494 -51.154  65.338  0.00  0.00           H
ATOM   3519  CZ3 TRP X 221      98.883 -50.801  66.678  0.00  0.00           C
ATOM   3520  HZ3 TRP X 221      98.243 -51.374  66.025  0.00  0.00           H
ATOM   3521  CZ2 TRP X 221      99.388 -49.397  68.591  0.00  0.00           C
ATOM   3522  HZ2 TRP X 221      99.071 -48.894  69.492  0.00  0.00           H
ATOM   3523  CH2 TRP X 221      98.472 -50.201  67.838  0.00  0.00           C
ATOM   3524  HH2 TRP X 221      97.441 -50.353  68.120  0.00  0.00           H
ATOM   3525  C   TRP X 221     102.628 -50.398  63.308  0.00  0.00           C
ATOM   3526  O   TRP X 221     101.560 -50.235  62.836  0.00  0.00           O
ATOM   3527  N   VAL X 222     103.261 -51.551  63.081  0.00  0.00           N
ATOM   3528  HN  VAL X 222     104.239 -51.534  63.276  0.00  0.00           H
ATOM   3529  CA  VAL X 222     102.553 -52.674  62.415  0.00  0.00           C
ATOM   3530  HA  VAL X 222     102.111 -52.347  61.486  0.00  0.00           H
ATOM   3531  CB  VAL X 222     103.462 -53.903  62.150  0.00  0.00           C
ATOM   3532  HB  VAL X 222     102.922 -54.538  61.414  0.00  0.00           H
ATOM   3533  CG1 VAL X 222     104.796 -53.390  61.503  0.00  0.00           C
ATOM   3534 HG11 VAL X 222     104.676 -52.671  60.665  0.00  0.00           H
ATOM   3535 HG12 VAL X 222     105.450 -52.916  62.266  0.00  0.00           H
ATOM   3536 HG13 VAL X 222     105.332 -54.252  61.052  0.00  0.00           H
ATOM   3537  CG2 VAL X 222     103.792 -54.716  63.334  0.00  0.00           C
ATOM   3538 HG21 VAL X 222     104.289 -55.646  62.984  0.00  0.00           H
ATOM   3539 HG22 VAL X 222     104.499 -54.182  64.003  0.00  0.00           H
ATOM   3540 HG23 VAL X 222     102.918 -55.143  63.871  0.00  0.00           H
ATOM   3541  C   VAL X 222     101.345 -53.121  63.245  0.00  0.00           C
ATOM   3542  O   VAL X 222     101.227 -53.073  64.485  0.00  0.00           O
ATOM   3543  N   ALA X 223     100.280 -53.656  62.584  0.00  0.00           N
ATOM   3544  HN  ALA X 223     100.387 -53.744  61.597  0.00  0.00           H
ATOM   3545  CA  ALA X 223      99.028 -54.005  63.206  0.00  0.00           C
ATOM   3546  HA  ALA X 223      98.737 -53.125  63.761  0.00  0.00           H
ATOM   3547  CB  ALA X 223      97.983 -54.345  62.110  0.00  0.00           C
ATOM   3548  HB1 ALA X 223      98.417 -55.046  61.366  0.00  0.00           H
ATOM   3549  HB2 ALA X 223      96.997 -54.672  62.505  0.00  0.00           H
ATOM   3550  HB3 ALA X 223      97.779 -53.450  61.483  0.00  0.00           H
ATOM   3551  C   ALA X 223      99.119 -55.167  64.230  0.00  0.00           C
ATOM   3552  O   ALA X 223      99.783 -56.167  63.977  0.00  0.00           O
ATOM   3553  N   SER X 224      98.411 -55.073  65.405  0.00  0.00           N
ATOM   3554  HN  SER X 224      97.745 -54.336  65.493  0.00  0.00           H
ATOM   3555  CA  SER X 224      98.207 -56.093  66.435  0.00  0.00           C
ATOM   3556  HA  SER X 224      99.253 -56.312  66.595  0.00  0.00           H
ATOM   3557  CB  SER X 224      97.618 -55.637  67.839  0.00  0.00           C
ATOM   3558  HB1 SER X 224      98.205 -54.785  68.242  0.00  0.00           H
ATOM   3559  HB2 SER X 224      96.598 -55.209  67.732  0.00  0.00           H
ATOM   3560  OG  SER X 224      97.565 -56.660  68.851  0.00  0.00           O
ATOM   3561  HG1 SER X 224      98.445 -56.976  69.068  0.00  0.00           H
ATOM   3562  C   SER X 224      97.449 -57.355  66.068  0.00  0.00           C
ATOM   3563  O   SER X 224      96.528 -57.240  65.278  0.00  0.00           O
ATOM   3564  N   PHE X 225      97.917 -58.523  66.512  0.00  0.00           N
ATOM   3565  HN  PHE X 225      98.696 -58.677  67.115  0.00  0.00           H
ATOM   3566  CA  PHE X 225      97.316 -59.800  66.046  0.00  0.00           C
ATOM   3567  HA  PHE X 225      97.013 -59.768  65.010  0.00  0.00           H
ATOM   3568  CB  PHE X 225      98.336 -61.014  66.172  0.00  0.00           C
ATOM   3569  HB1 PHE X 225      98.397 -61.435  67.199  0.00  0.00           H
ATOM   3570  HB2 PHE X 225      98.056 -61.796  65.435  0.00  0.00           H
ATOM   3571  CG  PHE X 225      99.708 -60.618  65.892  0.00  0.00           C
ATOM   3572  CD1 PHE X 225     100.107 -59.792  64.794  0.00  0.00           C
ATOM   3573  HD1 PHE X 225      99.335 -59.344  64.186  0.00  0.00           H
ATOM   3574  CE1 PHE X 225     101.460 -59.397  64.505  0.00  0.00           C
ATOM   3575  HE1 PHE X 225     101.568 -58.664  63.720  0.00  0.00           H
ATOM   3576  CZ  PHE X 225     102.418 -59.933  65.286  0.00  0.00           C
ATOM   3577  HZ  PHE X 225     103.439 -59.580  65.265  0.00  0.00           H
ATOM   3578  CD2 PHE X 225     100.764 -61.113  66.665  0.00  0.00           C
ATOM   3579  HD2 PHE X 225     100.541 -61.790  67.477  0.00  0.00           H
ATOM   3580  CE2 PHE X 225     102.170 -60.762  66.345  0.00  0.00           C
ATOM   3581  HE2 PHE X 225     102.945 -60.918  67.081  0.00  0.00           H
ATOM   3582  C   PHE X 225      96.140 -60.209  66.864  0.00  0.00           C
ATOM   3583  O   PHE X 225      95.716 -61.414  66.878  0.00  0.00           O
ATOM   3584  N   THR X 226      95.563 -59.255  67.583  0.00  0.00           N
ATOM   3585  HN  THR X 226      95.902 -58.333  67.409  0.00  0.00           H
ATOM   3586  CA  THR X 226      94.512 -59.387  68.531  0.00  0.00           C
ATOM   3587  HA  THR X 226      94.775 -60.104  69.294  0.00  0.00           H
ATOM   3588  CB  THR X 226      94.307 -58.007  69.281  0.00  0.00           C
ATOM   3589  HB  THR X 226      95.234 -57.742  69.833  0.00  0.00           H
ATOM   3590  OG1 THR X 226      93.305 -58.052  70.334  0.00  0.00           O
ATOM   3591  HG1 THR X 226      93.567 -57.355  70.941  0.00  0.00           H
ATOM   3592  CG2 THR X 226      93.981 -56.827  68.380  0.00  0.00           C
ATOM   3593 HG21 THR X 226      93.104 -57.067  67.742  0.00  0.00           H
ATOM   3594 HG22 THR X 226      93.709 -55.926  68.970  0.00  0.00           H
ATOM   3595 HG23 THR X 226      94.862 -56.593  67.744  0.00  0.00           H
ATOM   3596  C   THR X 226      93.156 -59.810  68.015  0.00  0.00           C
ATOM   3597  O   THR X 226      92.708 -59.479  66.919  0.00  0.00           O
ATOM   3598  N   LYS X 227      92.438 -60.686  68.754  0.00  0.00           N
ATOM   3599  HN  LYS X 227      92.662 -60.916  69.698  0.00  0.00           H
ATOM   3600  CA  LYS X 227      91.325 -61.452  68.232  0.00  0.00           C
ATOM   3601  HA  LYS X 227      91.481 -61.625  67.177  0.00  0.00           H
ATOM   3602  CB  LYS X 227      91.340 -62.888  68.986  0.00  0.00           C
ATOM   3603  HB1 LYS X 227      90.941 -62.812  70.021  0.00  0.00           H
ATOM   3604  HB2 LYS X 227      90.578 -63.477  68.432  0.00  0.00           H
ATOM   3605  CG  LYS X 227      92.724 -63.551  69.025  0.00  0.00           C
ATOM   3606  HG1 LYS X 227      93.436 -63.062  69.724  0.00  0.00           H
ATOM   3607  HG2 LYS X 227      92.571 -64.623  69.275  0.00  0.00           H
ATOM   3608  CD  LYS X 227      93.358 -63.573  67.581  0.00  0.00           C
ATOM   3609  HD1 LYS X 227      92.529 -63.888  66.912  0.00  0.00           H
ATOM   3610  HD2 LYS X 227      93.740 -62.602  67.199  0.00  0.00           H
ATOM   3611  CE  LYS X 227      94.415 -64.649  67.570  0.00  0.00           C
ATOM   3612  HE1 LYS X 227      93.933 -65.557  67.992  0.00  0.00           H
ATOM   3613  HE2 LYS X 227      94.755 -64.969  66.562  0.00  0.00           H
ATOM   3614  NZ  LYS X 227      95.646 -64.325  68.310  0.00  0.00           N
ATOM   3615  HZ1 LYS X 227      96.319 -63.840  67.682  0.00  0.00           H
ATOM   3616  HZ2 LYS X 227      95.621 -63.785  69.199  0.00  0.00           H
ATOM   3617  HZ3 LYS X 227      95.954 -65.250  68.672  0.00  0.00           H
ATOM   3618  C   LYS X 227      89.979 -60.735  68.387  0.00  0.00           C
ATOM   3619  O   LYS X 227      89.713 -60.151  69.452  0.00  0.00           O
ATOM   3620  N   PRO X 228      89.121 -60.840  67.416  0.00  0.00           N
ATOM   3621  CD  PRO X 228      89.219 -61.816  66.291  0.00  0.00           C
ATOM   3622  HD1 PRO X 228      89.198 -62.792  66.821  0.00  0.00           H
ATOM   3623  HD2 PRO X 228      90.079 -61.641  65.610  0.00  0.00           H
ATOM   3624  CA  PRO X 228      87.770 -60.356  67.584  0.00  0.00           C
ATOM   3625  HA  PRO X 228      87.866 -59.300  67.382  0.00  0.00           H
ATOM   3626  CB  PRO X 228      86.893 -61.197  66.634  0.00  0.00           C
ATOM   3627  HB1 PRO X 228      85.971 -60.642  66.358  0.00  0.00           H
ATOM   3628  HB2 PRO X 228      86.717 -62.227  67.013  0.00  0.00           H
ATOM   3629  CG  PRO X 228      87.913 -61.397  65.566  0.00  0.00           C
ATOM   3630  HG1 PRO X 228      87.976 -60.442  65.002  0.00  0.00           H
ATOM   3631  HG2 PRO X 228      87.584 -62.205  64.878  0.00  0.00           H
ATOM   3632  C   PRO X 228      87.051 -60.577  68.938  0.00  0.00           C
ATOM   3633  O   PRO X 228      87.377 -61.460  69.717  0.00  0.00           O
ATOM   3634  N   ARG X 229      86.054 -59.724  69.212  0.00  0.00           N
ATOM   3635  HN  ARG X 229      85.767 -59.021  68.566  0.00  0.00           H
ATOM   3636  CA  ARG X 229      85.345 -59.729  70.492  0.00  0.00           C
ATOM   3637  HA  ARG X 229      85.679 -60.549  71.111  0.00  0.00           H
ATOM   3638  CB  ARG X 229      85.541 -58.414  71.340  0.00  0.00           C
ATOM   3639  HB1 ARG X 229      84.984 -57.647  70.760  0.00  0.00           H
ATOM   3640  HB2 ARG X 229      85.095 -58.494  72.354  0.00  0.00           H
ATOM   3641  CG  ARG X 229      87.028 -58.045  71.382  0.00  0.00           C
ATOM   3642  HG1 ARG X 229      87.672 -58.837  71.821  0.00  0.00           H
ATOM   3643  HG2 ARG X 229      87.446 -57.834  70.375  0.00  0.00           H
ATOM   3644  CD  ARG X 229      87.201 -56.694  72.136  0.00  0.00           C
ATOM   3645  HD1 ARG X 229      86.562 -55.940  71.628  0.00  0.00           H
ATOM   3646  HD2 ARG X 229      87.000 -56.753  73.227  0.00  0.00           H
ATOM   3647  NE  ARG X 229      88.625 -56.273  71.864  0.00  0.00           N
ATOM   3648  HE  ARG X 229      89.339 -56.941  71.654  0.00  0.00           H
ATOM   3649  CZ  ARG X 229      89.181 -55.161  72.253  0.00  0.00           C
ATOM   3650  NH1 ARG X 229      90.529 -55.002  72.209  0.00  0.00           N
ATOM   3651 HH11 ARG X 229      91.037 -54.174  72.446  0.00  0.00           H
ATOM   3652 HH12 ARG X 229      91.040 -55.768  71.818  0.00  0.00           H
ATOM   3653  NH2 ARG X 229      88.415 -54.190  72.751  0.00  0.00           N
ATOM   3654 HH21 ARG X 229      88.822 -53.281  72.671  0.00  0.00           H
ATOM   3655 HH22 ARG X 229      87.421 -54.278  72.681  0.00  0.00           H
ATOM   3656  C   ARG X 229      83.887 -60.044  70.411  0.00  0.00           C
ATOM   3657  O   ARG X 229      83.151 -60.020  71.387  0.00  0.00           O
ATOM   3658  N   THR X 230      83.316 -60.306  69.201  0.00  0.00           N
ATOM   3659  HN  THR X 230      83.898 -60.059  68.430  0.00  0.00           H
ATOM   3660  CA  THR X 230      81.980 -60.821  68.814  0.00  0.00           C
ATOM   3661  HA  THR X 230      82.143 -61.354  67.889  0.00  0.00           H
ATOM   3662  CB  THR X 230      81.276 -61.835  69.763  0.00  0.00           C
ATOM   3663  HB  THR X 230      80.426 -62.210  69.153  0.00  0.00           H
ATOM   3664  OG1 THR X 230      80.801 -61.259  70.957  0.00  0.00           O
ATOM   3665  HG1 THR X 230      81.604 -60.803  71.221  0.00  0.00           H
ATOM   3666  CG2 THR X 230      82.285 -62.904  70.104  0.00  0.00           C
ATOM   3667 HG21 THR X 230      81.729 -63.725  70.605  0.00  0.00           H
ATOM   3668 HG22 THR X 230      82.845 -63.292  69.226  0.00  0.00           H
ATOM   3669 HG23 THR X 230      82.998 -62.558  70.882  0.00  0.00           H
ATOM   3670  C   THR X 230      81.056 -59.608  68.446  0.00  0.00           C
ATOM   3671  O   THR X 230      79.854 -59.778  68.278  0.00  0.00           O
ATOM   3672  N   ILE X 231      81.630 -58.412  68.253  0.00  0.00           N
ATOM   3673  HN  ILE X 231      82.624 -58.334  68.295  0.00  0.00           H
ATOM   3674  CA  ILE X 231      80.919 -57.180  67.843  0.00  0.00           C
ATOM   3675  HA  ILE X 231      79.848 -57.290  67.923  0.00  0.00           H
ATOM   3676  CB  ILE X 231      81.263 -56.067  68.823  0.00  0.00           C
ATOM   3677  HB  ILE X 231      80.937 -56.428  69.822  0.00  0.00           H
ATOM   3678  CG2 ILE X 231      82.745 -55.781  69.003  0.00  0.00           C
ATOM   3679 HG21 ILE X 231      83.112 -55.403  68.025  0.00  0.00           H
ATOM   3680 HG22 ILE X 231      82.904 -55.014  69.790  0.00  0.00           H
ATOM   3681 HG23 ILE X 231      83.187 -56.731  69.372  0.00  0.00           H
ATOM   3682  CG1 ILE X 231      80.499 -54.784  68.519  0.00  0.00           C
ATOM   3683 HG11 ILE X 231      80.886 -54.317  67.588  0.00  0.00           H
ATOM   3684 HG12 ILE X 231      79.423 -55.018  68.376  0.00  0.00           H
ATOM   3685  CD  ILE X 231      80.567 -53.702  69.615  0.00  0.00           C
ATOM   3686  HD1 ILE X 231      79.655 -53.640  70.246  0.00  0.00           H
ATOM   3687  HD2 ILE X 231      81.384 -53.773  70.364  0.00  0.00           H
ATOM   3688  HD3 ILE X 231      80.647 -52.684  69.179  0.00  0.00           H
ATOM   3689  C   ILE X 231      81.320 -56.964  66.460  0.00  0.00           C
ATOM   3690  O   ILE X 231      82.527 -57.163  66.209  0.00  0.00           O
ATOM   3691  N   PRO X 232      80.562 -56.581  65.426  0.00  0.00           N
ATOM   3692  CD  PRO X 232      79.119 -56.337  65.458  0.00  0.00           C
ATOM   3693  HD1 PRO X 232      78.831 -55.264  65.437  0.00  0.00           H
ATOM   3694  HD2 PRO X 232      78.643 -56.771  66.363  0.00  0.00           H
ATOM   3695  CA  PRO X 232      81.014 -56.499  64.025  0.00  0.00           C
ATOM   3696  HA  PRO X 232      81.515 -57.435  63.826  0.00  0.00           H
ATOM   3697  CB  PRO X 232      79.738 -56.385  63.182  0.00  0.00           C
ATOM   3698  HB1 PRO X 232      80.003 -57.154  62.426  0.00  0.00           H
ATOM   3699  HB2 PRO X 232      79.527 -55.311  62.991  0.00  0.00           H
ATOM   3700  CG  PRO X 232      78.741 -57.022  64.178  0.00  0.00           C
ATOM   3701  HG1 PRO X 232      78.622 -58.126  64.126  0.00  0.00           H
ATOM   3702  HG2 PRO X 232      77.745 -56.625  63.886  0.00  0.00           H
ATOM   3703  C   PRO X 232      81.882 -55.223  63.667  0.00  0.00           C
ATOM   3704  O   PRO X 232      82.242 -55.090  62.506  0.00  0.00           O
ATOM   3705  N   ASN X 233      82.259 -54.410  64.658  0.00  0.00           N
ATOM   3706  HN  ASN X 233      81.701 -54.575  65.466  0.00  0.00           H
ATOM   3707  CA  ASN X 233      83.377 -53.456  64.554  0.00  0.00           C
ATOM   3708  HA  ASN X 233      83.296 -52.759  63.733  0.00  0.00           H
ATOM   3709  CB  ASN X 233      83.462 -52.536  65.836  0.00  0.00           C
ATOM   3710  HB1 ASN X 233      83.385 -53.202  66.723  0.00  0.00           H
ATOM   3711  HB2 ASN X 233      84.432 -52.013  65.977  0.00  0.00           H
ATOM   3712  CG  ASN X 233      82.287 -51.580  65.717  0.00  0.00           C
ATOM   3713  OD1 ASN X 233      81.195 -52.038  66.145  0.00  0.00           O
ATOM   3714  ND2 ASN X 233      82.524 -50.345  65.277  0.00  0.00           N
ATOM   3715 HD21 ASN X 233      82.006 -49.562  65.622  0.00  0.00           H
ATOM   3716 HD22 ASN X 233      83.417 -50.126  64.883  0.00  0.00           H
ATOM   3717  C   ASN X 233      84.707 -54.113  64.364  0.00  0.00           C
ATOM   3718  O   ASN X 233      84.981 -55.180  64.901  0.00  0.00           O
ATOM   3719  N   SER X 234      85.631 -53.498  63.644  0.00  0.00           N
ATOM   3720  HN  SER X 234      85.297 -52.791  63.026  0.00  0.00           H
ATOM   3721  CA  SER X 234      87.005 -53.798  63.613  0.00  0.00           C
ATOM   3722  HA  SER X 234      87.044 -54.877  63.584  0.00  0.00           H
ATOM   3723  CB  SER X 234      87.594 -53.218  62.216  0.00  0.00           C
ATOM   3724  HB1 SER X 234      87.138 -53.827  61.407  0.00  0.00           H
ATOM   3725  HB2 SER X 234      87.200 -52.188  62.079  0.00  0.00           H
ATOM   3726  OG  SER X 234      89.025 -53.325  62.176  0.00  0.00           O
ATOM   3727  HG1 SER X 234      89.222 -53.542  61.262  0.00  0.00           H
ATOM   3728  C   SER X 234      87.799 -53.261  64.810  0.00  0.00           C
ATOM   3729  O   SER X 234      87.394 -52.366  65.562  0.00  0.00           O
ATOM   3730  N   LEU X 235      88.936 -53.995  65.132  0.00  0.00           N
ATOM   3731  HN  LEU X 235      89.074 -54.889  64.712  0.00  0.00           H
ATOM   3732  CA  LEU X 235      89.797 -53.680  66.191  0.00  0.00           C
ATOM   3733  HA  LEU X 235      89.217 -53.192  66.960  0.00  0.00           H
ATOM   3734  CB  LEU X 235      90.298 -54.885  67.066  0.00  0.00           C
ATOM   3735  HB1 LEU X 235      90.801 -55.667  66.459  0.00  0.00           H
ATOM   3736  HB2 LEU X 235      90.998 -54.575  67.871  0.00  0.00           H
ATOM   3737  CG  LEU X 235      89.152 -55.623  67.704  0.00  0.00           C
ATOM   3738  HG  LEU X 235      88.451 -55.954  66.907  0.00  0.00           H
ATOM   3739  CD1 LEU X 235      89.715 -57.000  68.306  0.00  0.00           C
ATOM   3740 HD11 LEU X 235      90.501 -56.764  69.055  0.00  0.00           H
ATOM   3741 HD12 LEU X 235      88.785 -57.423  68.743  0.00  0.00           H
ATOM   3742 HD13 LEU X 235      90.047 -57.685  67.497  0.00  0.00           H
ATOM   3743  CD2 LEU X 235      88.354 -54.890  68.792  0.00  0.00           C
ATOM   3744 HD21 LEU X 235      87.711 -55.530  69.433  0.00  0.00           H
ATOM   3745 HD22 LEU X 235      89.038 -54.510  69.580  0.00  0.00           H
ATOM   3746 HD23 LEU X 235      87.829 -54.010  68.362  0.00  0.00           H
ATOM   3747  C   LEU X 235      90.955 -52.804  65.838  0.00  0.00           C
ATOM   3748  O   LEU X 235      91.679 -52.487  66.764  0.00  0.00           O
ATOM   3749  N   LEU X 236      91.094 -52.421  64.514  0.00  0.00           N
ATOM   3750  HN  LEU X 236      90.449 -52.760  63.833  0.00  0.00           H
ATOM   3751  CA  LEU X 236      92.183 -51.569  64.102  0.00  0.00           C
ATOM   3752  HA  LEU X 236      93.078 -52.017  64.508  0.00  0.00           H
ATOM   3753  CB  LEU X 236      92.333 -51.528  62.593  0.00  0.00           C
ATOM   3754  HB1 LEU X 236      91.373 -51.270  62.095  0.00  0.00           H
ATOM   3755  HB2 LEU X 236      92.931 -50.677  62.203  0.00  0.00           H
ATOM   3756  CG  LEU X 236      92.882 -52.776  61.963  0.00  0.00           C
ATOM   3757  HG  LEU X 236      92.418 -53.616  62.522  0.00  0.00           H
ATOM   3758  CD1 LEU X 236      92.570 -52.969  60.510  0.00  0.00           C
ATOM   3759 HD11 LEU X 236      91.478 -53.131  60.382  0.00  0.00           H
ATOM   3760 HD12 LEU X 236      92.855 -52.112  59.863  0.00  0.00           H
ATOM   3761 HD13 LEU X 236      93.045 -53.875  60.076  0.00  0.00           H
ATOM   3762  CD2 LEU X 236      94.395 -53.016  62.298  0.00  0.00           C
ATOM   3763 HD21 LEU X 236      94.969 -52.077  62.145  0.00  0.00           H
ATOM   3764 HD22 LEU X 236      94.506 -53.283  63.370  0.00  0.00           H
ATOM   3765 HD23 LEU X 236      94.834 -53.854  61.715  0.00  0.00           H
ATOM   3766  C   LEU X 236      92.125 -50.151  64.657  0.00  0.00           C
ATOM   3767  O   LEU X 236      93.066 -49.563  65.136  0.00  0.00           O
ATOM   3768  N   PRO X 237      90.945 -49.506  64.740  0.00  0.00           N
ATOM   3769  CD  PRO X 237      89.729 -49.771  63.940  0.00  0.00           C
ATOM   3770  HD1 PRO X 237      89.115 -50.647  64.239  0.00  0.00           H
ATOM   3771  HD2 PRO X 237      90.120 -49.866  62.904  0.00  0.00           H
ATOM   3772  CA  PRO X 237      90.790 -48.259  65.408  0.00  0.00           C
ATOM   3773  HA  PRO X 237      91.773 -47.819  65.329  0.00  0.00           H
ATOM   3774  CB  PRO X 237      89.847 -47.496  64.526  0.00  0.00           C
ATOM   3775  HB1 PRO X 237      90.477 -47.024  63.741  0.00  0.00           H
ATOM   3776  HB2 PRO X 237      89.348 -46.613  64.978  0.00  0.00           H
ATOM   3777  CG  PRO X 237      88.905 -48.503  64.005  0.00  0.00           C
ATOM   3778  HG1 PRO X 237      88.448 -48.139  63.061  0.00  0.00           H
ATOM   3779  HG2 PRO X 237      88.058 -48.661  64.707  0.00  0.00           H
ATOM   3780  C   PRO X 237      90.377 -48.310  66.891  0.00  0.00           C
ATOM   3781  O   PRO X 237      89.508 -49.024  67.403  0.00  0.00           O
ATOM   3782  N   SER X 238      91.065 -47.486  67.784  0.00  0.00           N
ATOM   3783  HN  SER X 238      91.880 -47.027  67.440  0.00  0.00           H
ATOM   3784  CA  SER X 238      90.742 -47.318  69.181  0.00  0.00           C
ATOM   3785  HA  SER X 238      89.794 -47.792  69.388  0.00  0.00           H
ATOM   3786  CB  SER X 238      91.763 -48.196  70.059  0.00  0.00           C
ATOM   3787  HB1 SER X 238      91.667 -49.253  69.728  0.00  0.00           H
ATOM   3788  HB2 SER X 238      92.762 -47.822  69.746  0.00  0.00           H
ATOM   3789  OG  SER X 238      91.487 -48.127  71.458  0.00  0.00           O
ATOM   3790  HG1 SER X 238      92.029 -47.361  71.661  0.00  0.00           H
ATOM   3791  C   SER X 238      90.862 -45.824  69.459  0.00  0.00           C
ATOM   3792  O   SER X 238      91.618 -45.133  68.815  0.00  0.00           O
ATOM   3793  N   THR X 239      90.033 -45.327  70.350  0.00  0.00           N
ATOM   3794  HN  THR X 239      89.396 -45.966  70.774  0.00  0.00           H
ATOM   3795  CA  THR X 239      90.016 -44.025  70.938  0.00  0.00           C
ATOM   3796  HA  THR X 239      89.452 -43.426  70.239  0.00  0.00           H
ATOM   3797  CB  THR X 239      89.205 -43.946  72.254  0.00  0.00           C
ATOM   3798  HB  THR X 239      88.101 -44.069  72.223  0.00  0.00           H
ATOM   3799  OG1 THR X 239      89.349 -42.774  72.961  0.00  0.00           O
ATOM   3800  HG1 THR X 239      88.804 -42.176  72.444  0.00  0.00           H
ATOM   3801  CG2 THR X 239      89.870 -45.073  73.160  0.00  0.00           C
ATOM   3802 HG21 THR X 239      89.789 -44.844  74.244  0.00  0.00           H
ATOM   3803 HG22 THR X 239      89.213 -45.965  73.071  0.00  0.00           H
ATOM   3804 HG23 THR X 239      90.963 -45.191  73.001  0.00  0.00           H
ATOM   3805  C   THR X 239      91.395 -43.330  71.143  0.00  0.00           C
ATOM   3806  O   THR X 239      92.390 -43.869  71.639  0.00  0.00           O
ATOM   3807  N   THR X 240      91.402 -42.060  70.849  0.00  0.00           N
ATOM   3808  HN  THR X 240      90.570 -41.637  70.499  0.00  0.00           H
ATOM   3809  CA  THR X 240      92.631 -41.301  70.912  0.00  0.00           C
ATOM   3810  HA  THR X 240      93.439 -42.015  70.968  0.00  0.00           H
ATOM   3811  CB  THR X 240      92.730 -40.444  69.617  0.00  0.00           C
ATOM   3812  HB  THR X 240      92.104 -39.529  69.691  0.00  0.00           H
ATOM   3813  OG1 THR X 240      92.265 -41.086  68.425  0.00  0.00           O
ATOM   3814  HG1 THR X 240      91.320 -41.190  68.559  0.00  0.00           H
ATOM   3815  CG2 THR X 240      94.178 -40.175  69.310  0.00  0.00           C
ATOM   3816 HG21 THR X 240      94.831 -40.098  70.205  0.00  0.00           H
ATOM   3817 HG22 THR X 240      94.577 -40.961  68.633  0.00  0.00           H
ATOM   3818 HG23 THR X 240      94.315 -39.229  68.745  0.00  0.00           H
ATOM   3819  C   THR X 240      92.678 -40.542  72.141  0.00  0.00           C
ATOM   3820  O   THR X 240      93.693 -39.920  72.384  0.00  0.00           O
ATOM   3821  N   GLY X 241      91.605 -40.560  72.942  0.00  0.00           N
ATOM   3822  HN  GLY X 241      90.803 -41.125  72.763  0.00  0.00           H
ATOM   3823  CA  GLY X 241      91.515 -39.854  74.262  0.00  0.00           C
ATOM   3824  HA1 GLY X 241      92.322 -40.084  74.941  0.00  0.00           H
ATOM   3825  HA2 GLY X 241      90.654 -40.246  74.783  0.00  0.00           H
ATOM   3826  C   GLY X 241      91.433 -38.374  74.240  0.00  0.00           C
ATOM   3827  O   GLY X 241      91.867 -37.599  75.059  0.00  0.00           O
ATOM   3828  N   LEU X 242      90.781 -37.908  73.083  0.00  0.00           N
ATOM   3829  HN  LEU X 242      90.485 -38.590  72.420  0.00  0.00           H
ATOM   3830  CA  LEU X 242      90.565 -36.492  72.774  0.00  0.00           C
ATOM   3831  HA  LEU X 242      91.041 -35.979  73.597  0.00  0.00           H
ATOM   3832  CB  LEU X 242      91.396 -36.173  71.510  0.00  0.00           C
ATOM   3833  HB1 LEU X 242      91.164 -36.845  70.656  0.00  0.00           H
ATOM   3834  HB2 LEU X 242      91.308 -35.095  71.260  0.00  0.00           H
ATOM   3835  CG  LEU X 242      92.910 -36.417  71.613  0.00  0.00           C
ATOM   3836  HG  LEU X 242      93.164 -37.496  71.690  0.00  0.00           H
ATOM   3837  CD1 LEU X 242      93.659 -36.037  70.340  0.00  0.00           C
ATOM   3838 HD11 LEU X 242      93.565 -34.938  70.206  0.00  0.00           H
ATOM   3839 HD12 LEU X 242      94.729 -36.336  70.338  0.00  0.00           H
ATOM   3840 HD13 LEU X 242      93.181 -36.497  69.449  0.00  0.00           H
ATOM   3841  CD2 LEU X 242      93.403 -35.649  72.750  0.00  0.00           C
ATOM   3842 HD21 LEU X 242      94.492 -35.457  72.643  0.00  0.00           H
ATOM   3843 HD22 LEU X 242      93.098 -34.582  72.699  0.00  0.00           H
ATOM   3844 HD23 LEU X 242      93.029 -36.000  73.736  0.00  0.00           H
ATOM   3845  C   LEU X 242      89.129 -36.025  72.555  0.00  0.00           C
ATOM   3846  O   LEU X 242      88.965 -34.814  72.496  0.00  0.00           O
ATOM   3847  N   SER X 243      88.119 -36.861  72.487  0.00  0.00           N
ATOM   3848  HN  SER X 243      88.337 -37.833  72.510  0.00  0.00           H
ATOM   3849  CA  SER X 243      86.774 -36.344  72.103  0.00  0.00           C
ATOM   3850  HA  SER X 243      86.837 -35.952  71.099  0.00  0.00           H
ATOM   3851  CB  SER X 243      85.673 -37.453  71.899  0.00  0.00           C
ATOM   3852  HB1 SER X 243      84.723 -36.950  71.618  0.00  0.00           H
ATOM   3853  HB2 SER X 243      85.963 -38.126  71.064  0.00  0.00           H
ATOM   3854  OG  SER X 243      85.514 -38.242  73.053  0.00  0.00           O
ATOM   3855  HG1 SER X 243      84.590 -38.502  73.027  0.00  0.00           H
ATOM   3856  C   SER X 243      86.130 -35.110  72.803  0.00  0.00           C
ATOM   3857  O   SER X 243      85.480 -34.343  72.073  0.00  0.00           O
ATOM   3858  N   PRO X 244      86.353 -34.894  74.124  0.00  0.00           N
ATOM   3859  CD  PRO X 244      86.774 -35.899  75.070  0.00  0.00           C
ATOM   3860  HD1 PRO X 244      87.885 -35.903  75.099  0.00  0.00           H
ATOM   3861  HD2 PRO X 244      86.482 -36.960  74.922  0.00  0.00           H
ATOM   3862  CA  PRO X 244      85.821 -33.627  74.803  0.00  0.00           C
ATOM   3863  HA  PRO X 244      84.783 -33.595  74.507  0.00  0.00           H
ATOM   3864  CB  PRO X 244      86.139 -33.960  76.279  0.00  0.00           C
ATOM   3865  HB1 PRO X 244      85.272 -33.697  76.922  0.00  0.00           H
ATOM   3866  HB2 PRO X 244      87.051 -33.380  76.538  0.00  0.00           H
ATOM   3867  CG  PRO X 244      86.241 -35.494  76.410  0.00  0.00           C
ATOM   3868  HG1 PRO X 244      85.230 -35.909  76.612  0.00  0.00           H
ATOM   3869  HG2 PRO X 244      86.814 -35.826  77.301  0.00  0.00           H
ATOM   3870  C   PRO X 244      86.446 -32.339  74.366  0.00  0.00           C
ATOM   3871  O   PRO X 244      85.733 -31.333  74.134  0.00  0.00           O
ATOM   3872  N   TYR X 245      87.740 -32.321  74.061  0.00  0.00           N
ATOM   3873  HN  TYR X 245      88.393 -33.054  74.235  0.00  0.00           H
ATOM   3874  CA  TYR X 245      88.363 -31.249  73.319  0.00  0.00           C
ATOM   3875  HA  TYR X 245      88.081 -30.372  73.884  0.00  0.00           H
ATOM   3876  CB  TYR X 245      89.849 -31.363  73.202  0.00  0.00           C
ATOM   3877  HB1 TYR X 245      90.129 -32.204  72.532  0.00  0.00           H
ATOM   3878  HB2 TYR X 245      90.281 -30.423  72.796  0.00  0.00           H
ATOM   3879  CG  TYR X 245      90.467 -31.709  74.499  0.00  0.00           C
ATOM   3880  CD1 TYR X 245      90.543 -30.834  75.525  0.00  0.00           C
ATOM   3881  HD1 TYR X 245      90.186 -29.834  75.327  0.00  0.00           H
ATOM   3882  CE1 TYR X 245      91.154 -31.097  76.750  0.00  0.00           C
ATOM   3883  HE1 TYR X 245      91.269 -30.363  77.533  0.00  0.00           H
ATOM   3884  CZ  TYR X 245      91.625 -32.384  76.984  0.00  0.00           C
ATOM   3885  OH  TYR X 245      92.164 -32.688  78.260  0.00  0.00           O
ATOM   3886  HH  TYR X 245      91.759 -32.136  78.932  0.00  0.00           H
ATOM   3887  CD2 TYR X 245      90.950 -33.066  74.681  0.00  0.00           C
ATOM   3888  HD2 TYR X 245      90.816 -33.850  73.951  0.00  0.00           H
ATOM   3889  CE2 TYR X 245      91.495 -33.349  75.974  0.00  0.00           C
ATOM   3890  HE2 TYR X 245      91.906 -34.314  76.229  0.00  0.00           H
ATOM   3891  C   TYR X 245      87.727 -30.926  71.986  0.00  0.00           C
ATOM   3892  O   TYR X 245      87.517 -29.754  71.737  0.00  0.00           O
ATOM   3893  N   PHE X 246      87.605 -31.877  71.113  0.00  0.00           N
ATOM   3894  HN  PHE X 246      87.902 -32.820  71.247  0.00  0.00           H
ATOM   3895  CA  PHE X 246      86.954 -31.718  69.762  0.00  0.00           C
ATOM   3896  HA  PHE X 246      87.413 -30.921  69.195  0.00  0.00           H
ATOM   3897  CB  PHE X 246      87.020 -32.975  68.930  0.00  0.00           C
ATOM   3898  HB1 PHE X 246      86.442 -33.755  69.471  0.00  0.00           H
ATOM   3899  HB2 PHE X 246      86.502 -32.982  67.947  0.00  0.00           H
ATOM   3900  CG  PHE X 246      88.343 -33.625  68.654  0.00  0.00           C
ATOM   3901  CD1 PHE X 246      89.433 -32.749  68.434  0.00  0.00           C
ATOM   3902  HD1 PHE X 246      89.188 -31.701  68.520  0.00  0.00           H
ATOM   3903  CE1 PHE X 246      90.728 -33.251  68.157  0.00  0.00           C
ATOM   3904  HE1 PHE X 246      91.594 -32.686  67.846  0.00  0.00           H
ATOM   3905  CZ  PHE X 246      90.920 -34.656  68.171  0.00  0.00           C
ATOM   3906  HZ  PHE X 246      91.930 -35.034  68.115  0.00  0.00           H
ATOM   3907  CD2 PHE X 246      88.582 -35.022  68.698  0.00  0.00           C
ATOM   3908  HD2 PHE X 246      87.790 -35.695  68.991  0.00  0.00           H
ATOM   3909  CE2 PHE X 246      89.885 -35.538  68.488  0.00  0.00           C
ATOM   3910  HE2 PHE X 246      90.027 -36.602  68.606  0.00  0.00           H
ATOM   3911  C   PHE X 246      85.447 -31.290  69.877  0.00  0.00           C
ATOM   3912  O   PHE X 246      84.963 -30.386  69.161  0.00  0.00           O
ATOM   3913  N   SER X 247      84.733 -31.886  70.793  0.00  0.00           N
ATOM   3914  HN  SER X 247      85.139 -32.715  71.167  0.00  0.00           H
ATOM   3915  CA  SER X 247      83.284 -31.611  71.163  0.00  0.00           C
ATOM   3916  HA  SER X 247      82.705 -31.729  70.259  0.00  0.00           H
ATOM   3917  CB  SER X 247      82.786 -32.537  72.172  0.00  0.00           C
ATOM   3918  HB1 SER X 247      82.953 -33.619  71.981  0.00  0.00           H
ATOM   3919  HB2 SER X 247      83.162 -32.320  73.195  0.00  0.00           H
ATOM   3920  OG  SER X 247      81.396 -32.436  72.238  0.00  0.00           O
ATOM   3921  HG1 SER X 247      81.162 -32.960  71.469  0.00  0.00           H
ATOM   3922  C   SER X 247      83.075 -30.125  71.622  0.00  0.00           C
ATOM   3923  O   SER X 247      82.187 -29.380  71.244  0.00  0.00           O
ATOM   3924  N   MET X 248      84.039 -29.653  72.427  0.00  0.00           N
ATOM   3925  HN  MET X 248      84.831 -30.245  72.555  0.00  0.00           H
ATOM   3926  CA  MET X 248      83.939 -28.296  72.922  0.00  0.00           C
ATOM   3927  HA  MET X 248      82.889 -28.079  73.046  0.00  0.00           H
ATOM   3928  CB  MET X 248      84.576 -28.096  74.357  0.00  0.00           C
ATOM   3929  HB1 MET X 248      84.333 -28.968  75.000  0.00  0.00           H
ATOM   3930  HB2 MET X 248      85.666 -28.033  74.151  0.00  0.00           H
ATOM   3931  CG  MET X 248      84.029 -26.914  75.165  0.00  0.00           C
ATOM   3932  HG1 MET X 248      84.801 -26.723  75.942  0.00  0.00           H
ATOM   3933  HG2 MET X 248      84.009 -26.025  74.501  0.00  0.00           H
ATOM   3934  SD  MET X 248      82.222 -27.121  75.736  0.00  0.00           S
ATOM   3935  CE  MET X 248      82.338 -28.270  77.117  0.00  0.00           C
ATOM   3936  HE1 MET X 248      82.991 -27.864  77.919  0.00  0.00           H
ATOM   3937  HE2 MET X 248      81.378 -28.524  77.615  0.00  0.00           H
ATOM   3938  HE3 MET X 248      82.724 -29.258  76.789  0.00  0.00           H
ATOM   3939  C   MET X 248      84.518 -27.292  71.947  0.00  0.00           C
ATOM   3940  O   MET X 248      84.284 -26.087  71.900  0.00  0.00           O
ATOM   3941  N   GLY X 249      85.340 -27.793  70.963  0.00  0.00           N
ATOM   3942  HN  GLY X 249      85.395 -28.775  70.798  0.00  0.00           H
ATOM   3943  CA  GLY X 249      86.081 -26.962  69.993  0.00  0.00           C
ATOM   3944  HA1 GLY X 249      85.438 -26.156  69.674  0.00  0.00           H
ATOM   3945  HA2 GLY X 249      86.407 -27.618  69.199  0.00  0.00           H
ATOM   3946  C   GLY X 249      87.279 -26.325  70.499  0.00  0.00           C
ATOM   3947  O   GLY X 249      87.754 -25.242  70.043  0.00  0.00           O
ATOM   3948  N   CYS X 250      87.973 -27.033  71.433  0.00  0.00           N
ATOM   3949  HN  CYS X 250      87.633 -27.949  71.633  0.00  0.00           H
ATOM   3950  CA  CYS X 250      89.218 -26.742  72.072  0.00  0.00           C
ATOM   3951  HA  CYS X 250      89.396 -25.678  72.045  0.00  0.00           H
ATOM   3952  CB  CYS X 250      89.263 -27.245  73.523  0.00  0.00           C
ATOM   3953  HB1 CYS X 250      88.875 -28.287  73.519  0.00  0.00           H
ATOM   3954  HB2 CYS X 250      90.248 -27.027  73.988  0.00  0.00           H
ATOM   3955  SG  CYS X 250      88.045 -26.345  74.538  0.00  0.00           S
ATOM   3956  HG1 CYS X 250      88.726 -25.216  74.407  0.00  0.00           H
ATOM   3957  C   CYS X 250      90.321 -27.349  71.291  0.00  0.00           C
ATOM   3958  O   CYS X 250      91.428 -26.829  71.463  0.00  0.00           O
ATOM   3959  N   LEU X 251      90.143 -28.374  70.485  0.00  0.00           N
ATOM   3960  HN  LEU X 251      89.254 -28.744  70.229  0.00  0.00           H
ATOM   3961  CA  LEU X 251      91.156 -28.753  69.519  0.00  0.00           C
ATOM   3962  HA  LEU X 251      91.996 -28.084  69.399  0.00  0.00           H
ATOM   3963  CB  LEU X 251      91.714 -30.192  69.685  0.00  0.00           C
ATOM   3964  HB1 LEU X 251      90.828 -30.856  69.777  0.00  0.00           H
ATOM   3965  HB2 LEU X 251      92.435 -30.451  68.881  0.00  0.00           H
ATOM   3966  CG  LEU X 251      92.604 -30.459  71.029  0.00  0.00           C
ATOM   3967  HG  LEU X 251      92.167 -29.966  71.923  0.00  0.00           H
ATOM   3968  CD1 LEU X 251      92.812 -31.942  71.109  0.00  0.00           C
ATOM   3969 HD11 LEU X 251      93.506 -32.227  71.929  0.00  0.00           H
ATOM   3970 HD12 LEU X 251      91.811 -32.425  71.102  0.00  0.00           H
ATOM   3971 HD13 LEU X 251      93.469 -32.191  70.248  0.00  0.00           H
ATOM   3972  CD2 LEU X 251      94.035 -29.822  71.016  0.00  0.00           C
ATOM   3973 HD21 LEU X 251      94.663 -30.364  70.278  0.00  0.00           H
ATOM   3974 HD22 LEU X 251      93.980 -28.799  70.586  0.00  0.00           H
ATOM   3975 HD23 LEU X 251      94.447 -29.855  72.047  0.00  0.00           H
ATOM   3976  C   LEU X 251      90.540 -28.856  68.120  0.00  0.00           C
ATOM   3977  O   LEU X 251      89.379 -29.243  67.998  0.00  0.00           O
ATOM   3978  N   SER X 252      91.247 -28.609  67.006  0.00  0.00           N
ATOM   3979  HN  SER X 252      92.179 -28.275  67.121  0.00  0.00           H
ATOM   3980  CA  SER X 252      90.817 -28.843  65.627  0.00  0.00           C
ATOM   3981  HA  SER X 252      89.795 -28.497  65.648  0.00  0.00           H
ATOM   3982  CB  SER X 252      91.627 -27.905  64.656  0.00  0.00           C
ATOM   3983  HB1 SER X 252      91.545 -26.809  64.822  0.00  0.00           H
ATOM   3984  HB2 SER X 252      92.714 -28.119  64.732  0.00  0.00           H
ATOM   3985  OG  SER X 252      91.259 -28.139  63.290  0.00  0.00           O
ATOM   3986  HG1 SER X 252      91.907 -27.667  62.763  0.00  0.00           H
ATOM   3987  C   SER X 252      90.757 -30.269  65.087  0.00  0.00           C
ATOM   3988  O   SER X 252      91.773 -31.058  65.133  0.00  0.00           O
ATOM   3989  N   VAL X 253      89.610 -30.708  64.567  0.00  0.00           N
ATOM   3990  HN  VAL X 253      88.835 -30.088  64.663  0.00  0.00           H
ATOM   3991  CA  VAL X 253      89.370 -32.031  63.936  0.00  0.00           C
ATOM   3992  HA  VAL X 253      89.824 -32.784  64.563  0.00  0.00           H
ATOM   3993  CB  VAL X 253      87.878 -32.303  63.719  0.00  0.00           C
ATOM   3994  HB  VAL X 253      87.485 -31.413  63.184  0.00  0.00           H
ATOM   3995  CG1 VAL X 253      87.677 -33.619  62.997  0.00  0.00           C
ATOM   3996 HG11 VAL X 253      88.055 -34.477  63.593  0.00  0.00           H
ATOM   3997 HG12 VAL X 253      86.574 -33.662  62.869  0.00  0.00           H
ATOM   3998 HG13 VAL X 253      88.088 -33.640  61.965  0.00  0.00           H
ATOM   3999  CG2 VAL X 253      87.271 -32.331  65.147  0.00  0.00           C
ATOM   4000 HG21 VAL X 253      86.187 -32.574  65.111  0.00  0.00           H
ATOM   4001 HG22 VAL X 253      87.737 -33.203  65.655  0.00  0.00           H
ATOM   4002 HG23 VAL X 253      87.347 -31.514  65.896  0.00  0.00           H
ATOM   4003  C   VAL X 253      90.236 -32.125  62.646  0.00  0.00           C
ATOM   4004  O   VAL X 253      90.917 -33.150  62.395  0.00  0.00           O
ATOM   4005  N   ARG X 254      90.468 -30.954  61.918  0.00  0.00           N
ATOM   4006  HN  ARG X 254      89.841 -30.186  62.020  0.00  0.00           H
ATOM   4007  CA  ARG X 254      91.517 -30.832  60.890  0.00  0.00           C
ATOM   4008  HA  ARG X 254      91.396 -31.713  60.278  0.00  0.00           H
ATOM   4009  CB  ARG X 254      91.130 -29.694  59.948  0.00  0.00           C
ATOM   4010  HB1 ARG X 254      90.209 -30.021  59.419  0.00  0.00           H
ATOM   4011  HB2 ARG X 254      90.950 -28.826  60.617  0.00  0.00           H
ATOM   4012  CG  ARG X 254      92.142 -29.124  58.855  0.00  0.00           C
ATOM   4013  HG1 ARG X 254      92.730 -29.980  58.461  0.00  0.00           H
ATOM   4014  HG2 ARG X 254      91.621 -28.752  57.947  0.00  0.00           H
ATOM   4015  CD  ARG X 254      93.242 -28.162  59.236  0.00  0.00           C
ATOM   4016  HD1 ARG X 254      93.774 -28.528  60.140  0.00  0.00           H
ATOM   4017  HD2 ARG X 254      93.996 -27.916  58.458  0.00  0.00           H
ATOM   4018  NE  ARG X 254      92.559 -26.885  59.606  0.00  0.00           N
ATOM   4019  HE  ARG X 254      92.595 -26.635  60.573  0.00  0.00           H
ATOM   4020  CZ  ARG X 254      92.157 -25.916  58.745  0.00  0.00           C
ATOM   4021  NH1 ARG X 254      92.078 -26.118  57.476  0.00  0.00           N
ATOM   4022 HH11 ARG X 254      91.835 -25.317  56.929  0.00  0.00           H
ATOM   4023 HH12 ARG X 254      92.843 -26.620  57.072  0.00  0.00           H
ATOM   4024  NH2 ARG X 254      91.596 -24.843  59.262  0.00  0.00           N
ATOM   4025 HH21 ARG X 254      91.183 -24.122  58.706  0.00  0.00           H
ATOM   4026 HH22 ARG X 254      91.702 -24.710  60.247  0.00  0.00           H
ATOM   4027  C   ARG X 254      92.927 -30.922  61.324  0.00  0.00           C
ATOM   4028  O   ARG X 254      93.781 -31.505  60.673  0.00  0.00           O
ATOM   4029  N   THR X 255      93.264 -30.375  62.528  0.00  0.00           N
ATOM   4030  HN  THR X 255      92.676 -29.692  62.953  0.00  0.00           H
ATOM   4031  CA  THR X 255      94.627 -30.621  62.994  0.00  0.00           C
ATOM   4032  HA  THR X 255      95.292 -30.248  62.229  0.00  0.00           H
ATOM   4033  CB  THR X 255      94.987 -29.688  64.154  0.00  0.00           C
ATOM   4034  HB  THR X 255      94.168 -29.649  64.904  0.00  0.00           H
ATOM   4035  OG1 THR X 255      95.246 -28.373  63.671  0.00  0.00           O
ATOM   4036  HG1 THR X 255      94.469 -28.015  63.236  0.00  0.00           H
ATOM   4037  CG2 THR X 255      96.295 -30.206  64.899  0.00  0.00           C
ATOM   4038 HG21 THR X 255      96.104 -31.169  65.420  0.00  0.00           H
ATOM   4039 HG22 THR X 255      97.143 -30.305  64.188  0.00  0.00           H
ATOM   4040 HG23 THR X 255      96.438 -29.436  65.686  0.00  0.00           H
ATOM   4041  C   THR X 255      94.937 -32.071  63.273  0.00  0.00           C
ATOM   4042  O   THR X 255      95.925 -32.611  62.954  0.00  0.00           O
ATOM   4043  N   PHE X 256      93.993 -32.746  63.887  0.00  0.00           N
ATOM   4044  HN  PHE X 256      93.164 -32.279  64.184  0.00  0.00           H
ATOM   4045  CA  PHE X 256      93.920 -34.218  64.134  0.00  0.00           C
ATOM   4046  HA  PHE X 256      94.826 -34.495  64.654  0.00  0.00           H
ATOM   4047  CB  PHE X 256      92.607 -34.408  64.951  0.00  0.00           C
ATOM   4048  HB1 PHE X 256      92.710 -33.888  65.928  0.00  0.00           H
ATOM   4049  HB2 PHE X 256      91.750 -33.947  64.416  0.00  0.00           H
ATOM   4050  CG  PHE X 256      92.191 -35.820  65.156  0.00  0.00           C
ATOM   4051  CD1 PHE X 256      90.922 -36.325  64.764  0.00  0.00           C
ATOM   4052  HD1 PHE X 256      90.203 -35.789  64.163  0.00  0.00           H
ATOM   4053  CE1 PHE X 256      90.634 -37.669  65.062  0.00  0.00           C
ATOM   4054  HE1 PHE X 256      89.776 -38.177  64.645  0.00  0.00           H
ATOM   4055  CZ  PHE X 256      91.561 -38.503  65.680  0.00  0.00           C
ATOM   4056  HZ  PHE X 256      91.358 -39.550  65.851  0.00  0.00           H
ATOM   4057  CD2 PHE X 256      93.108 -36.605  65.868  0.00  0.00           C
ATOM   4058  HD2 PHE X 256      94.014 -36.160  66.253  0.00  0.00           H
ATOM   4059  CE2 PHE X 256      92.834 -37.987  66.041  0.00  0.00           C
ATOM   4060  HE2 PHE X 256      93.486 -38.596  66.649  0.00  0.00           H
ATOM   4061  C   PHE X 256      94.018 -35.115  62.910  0.00  0.00           C
ATOM   4062  O   PHE X 256      94.865 -35.999  62.802  0.00  0.00           O
ATOM   4063  N   PHE X 257      93.175 -34.837  61.856  0.00  0.00           N
ATOM   4064  HN  PHE X 257      92.476 -34.156  62.060  0.00  0.00           H
ATOM   4065  CA  PHE X 257      93.072 -35.463  60.543  0.00  0.00           C
ATOM   4066  HA  PHE X 257      92.868 -36.511  60.701  0.00  0.00           H
ATOM   4067  CB  PHE X 257      92.055 -34.830  59.676  0.00  0.00           C
ATOM   4068  HB1 PHE X 257      91.070 -34.828  60.191  0.00  0.00           H
ATOM   4069  HB2 PHE X 257      92.261 -33.781  59.374  0.00  0.00           H
ATOM   4070  CG  PHE X 257      91.833 -35.489  58.352  0.00  0.00           C
ATOM   4071  CD1 PHE X 257      91.168 -36.728  58.272  0.00  0.00           C
ATOM   4072  HD1 PHE X 257      90.648 -37.099  59.143  0.00  0.00           H
ATOM   4073  CE1 PHE X 257      91.175 -37.421  57.113  0.00  0.00           C
ATOM   4074  HE1 PHE X 257      90.699 -38.388  57.037  0.00  0.00           H
ATOM   4075  CZ  PHE X 257      91.670 -36.899  55.921  0.00  0.00           C
ATOM   4076  HZ  PHE X 257      91.669 -37.468  55.003  0.00  0.00           H
ATOM   4077  CD2 PHE X 257      92.319 -34.931  57.168  0.00  0.00           C
ATOM   4078  HD2 PHE X 257      92.787 -33.958  57.189  0.00  0.00           H
ATOM   4079  CE2 PHE X 257      92.210 -35.651  55.965  0.00  0.00           C
ATOM   4080  HE2 PHE X 257      92.539 -35.144  55.071  0.00  0.00           H
ATOM   4081  C   PHE X 257      94.477 -35.302  59.796  0.00  0.00           C
ATOM   4082  O   PHE X 257      95.143 -36.199  59.287  0.00  0.00           O
ATOM   4083  N   TYR X 258      95.056 -34.093  60.058  0.00  0.00           N
ATOM   4084  HN  TYR X 258      94.591 -33.288  60.419  0.00  0.00           H
ATOM   4085  CA  TYR X 258      96.306 -33.760  59.494  0.00  0.00           C
ATOM   4086  HA  TYR X 258      96.413 -34.158  58.496  0.00  0.00           H
ATOM   4087  CB  TYR X 258      96.450 -32.150  59.469  0.00  0.00           C
ATOM   4088  HB1 TYR X 258      95.584 -31.931  58.808  0.00  0.00           H
ATOM   4089  HB2 TYR X 258      96.272 -31.604  60.420  0.00  0.00           H
ATOM   4090  CG  TYR X 258      97.728 -31.620  58.884  0.00  0.00           C
ATOM   4091  CD1 TYR X 258      98.699 -30.973  59.679  0.00  0.00           C
ATOM   4092  HD1 TYR X 258      98.570 -30.851  60.744  0.00  0.00           H
ATOM   4093  CE1 TYR X 258      99.787 -30.224  59.118  0.00  0.00           C
ATOM   4094  HE1 TYR X 258     100.520 -29.800  59.788  0.00  0.00           H
ATOM   4095  CZ  TYR X 258      99.937 -30.313  57.686  0.00  0.00           C
ATOM   4096  OH  TYR X 258     101.022 -29.578  57.110  0.00  0.00           O
ATOM   4097  HH  TYR X 258     101.409 -29.016  57.785  0.00  0.00           H
ATOM   4098  CD2 TYR X 258      97.899 -31.672  57.516  0.00  0.00           C
ATOM   4099  HD2 TYR X 258      97.115 -32.082  56.896  0.00  0.00           H
ATOM   4100  CE2 TYR X 258      98.989 -31.004  56.924  0.00  0.00           C
ATOM   4101  HE2 TYR X 258      99.094 -30.907  55.853  0.00  0.00           H
ATOM   4102  C   TYR X 258      97.527 -34.471  60.286  0.00  0.00           C
ATOM   4103  O   TYR X 258      98.476 -34.816  59.646  0.00  0.00           O
ATOM   4104  N   ARG X 259      97.385 -34.696  61.597  0.00  0.00           N
ATOM   4105  HN  ARG X 259      96.651 -34.208  62.063  0.00  0.00           H
ATOM   4106  CA  ARG X 259      98.222 -35.637  62.310  0.00  0.00           C
ATOM   4107  HA  ARG X 259      99.224 -35.289  62.110  0.00  0.00           H
ATOM   4108  CB  ARG X 259      97.947 -35.650  63.827  0.00  0.00           C
ATOM   4109  HB1 ARG X 259      96.904 -35.946  64.068  0.00  0.00           H
ATOM   4110  HB2 ARG X 259      98.533 -36.499  64.239  0.00  0.00           H
ATOM   4111  CG  ARG X 259      98.185 -34.310  64.673  0.00  0.00           C
ATOM   4112  HG1 ARG X 259      97.306 -33.661  64.469  0.00  0.00           H
ATOM   4113  HG2 ARG X 259      98.241 -34.630  65.735  0.00  0.00           H
ATOM   4114  CD  ARG X 259      99.399 -33.612  64.281  0.00  0.00           C
ATOM   4115  HD1 ARG X 259     100.296 -34.266  64.316  0.00  0.00           H
ATOM   4116  HD2 ARG X 259      99.297 -33.189  63.258  0.00  0.00           H
ATOM   4117  NE  ARG X 259      99.596 -32.340  65.145  0.00  0.00           N
ATOM   4118  HE  ARG X 259      99.846 -32.400  66.111  0.00  0.00           H
ATOM   4119  CZ  ARG X 259      99.834 -31.135  64.580  0.00  0.00           C
ATOM   4120  NH1 ARG X 259     100.148 -30.180  65.394  0.00  0.00           N
ATOM   4121 HH11 ARG X 259     100.440 -29.328  64.960  0.00  0.00           H
ATOM   4122 HH12 ARG X 259     100.218 -30.414  66.363  0.00  0.00           H
ATOM   4123  NH2 ARG X 259      99.789 -30.705  63.337  0.00  0.00           N
ATOM   4124 HH21 ARG X 259     100.091 -29.769  63.154  0.00  0.00           H
ATOM   4125 HH22 ARG X 259      99.845 -31.444  62.666  0.00  0.00           H
ATOM   4126  C   ARG X 259      98.148 -37.071  61.727  0.00  0.00           C
ATOM   4127  O   ARG X 259      99.123 -37.666  61.356  0.00  0.00           O
ATOM   4128  N   LEU X 260      96.965 -37.672  61.630  0.00  0.00           N
ATOM   4129  HN  LEU X 260      96.208 -37.093  61.925  0.00  0.00           H
ATOM   4130  CA  LEU X 260      96.761 -39.068  61.121  0.00  0.00           C
ATOM   4131  HA  LEU X 260      97.456 -39.680  61.677  0.00  0.00           H
ATOM   4132  CB  LEU X 260      95.295 -39.530  61.344  0.00  0.00           C
ATOM   4133  HB1 LEU X 260      94.765 -39.044  60.498  0.00  0.00           H
ATOM   4134  HB2 LEU X 260      95.180 -40.602  61.075  0.00  0.00           H
ATOM   4135  CG  LEU X 260      94.634 -39.428  62.714  0.00  0.00           C
ATOM   4136  HG  LEU X 260      94.862 -38.417  63.113  0.00  0.00           H
ATOM   4137  CD1 LEU X 260      93.112 -39.585  62.609  0.00  0.00           C
ATOM   4138 HD11 LEU X 260      92.669 -38.836  61.919  0.00  0.00           H
ATOM   4139 HD12 LEU X 260      92.770 -40.619  62.389  0.00  0.00           H
ATOM   4140 HD13 LEU X 260      92.789 -39.452  63.664  0.00  0.00           H
ATOM   4141  CD2 LEU X 260      95.311 -40.360  63.631  0.00  0.00           C
ATOM   4142 HD21 LEU X 260      95.029 -41.400  63.362  0.00  0.00           H
ATOM   4143 HD22 LEU X 260      96.411 -40.246  63.527  0.00  0.00           H
ATOM   4144 HD23 LEU X 260      94.840 -40.039  64.585  0.00  0.00           H
ATOM   4145  C   LEU X 260      97.313 -39.113  59.610  0.00  0.00           C
ATOM   4146  O   LEU X 260      97.922 -40.142  59.197  0.00  0.00           O
ATOM   4147  N   SER X 261      97.100 -38.077  58.758  0.00  0.00           N
ATOM   4148  HN  SER X 261      96.515 -37.338  59.083  0.00  0.00           H
ATOM   4149  CA  SER X 261      97.635 -37.902  57.397  0.00  0.00           C
ATOM   4150  HA  SER X 261      97.341 -38.799  56.873  0.00  0.00           H
ATOM   4151  CB  SER X 261      97.079 -36.694  56.647  0.00  0.00           C
ATOM   4152  HB1 SER X 261      97.351 -35.812  57.265  0.00  0.00           H
ATOM   4153  HB2 SER X 261      97.518 -36.474  55.651  0.00  0.00           H
ATOM   4154  OG  SER X 261      95.649 -36.792  56.478  0.00  0.00           O
ATOM   4155  HG1 SER X 261      95.229 -36.966  57.324  0.00  0.00           H
ATOM   4156  C   SER X 261      99.151 -37.844  57.314  0.00  0.00           C
ATOM   4157  O   SER X 261      99.769 -38.496  56.414  0.00  0.00           O
ATOM   4158  N   ASN X 262      99.802 -37.173  58.269  0.00  0.00           N
ATOM   4159  HN  ASN X 262      99.168 -36.765  58.922  0.00  0.00           H
ATOM   4160  CA  ASN X 262     101.184 -37.205  58.560  0.00  0.00           C
ATOM   4161  HA  ASN X 262     101.636 -36.894  57.630  0.00  0.00           H
ATOM   4162  CB  ASN X 262     101.659 -36.358  59.758  0.00  0.00           C
ATOM   4163  HB1 ASN X 262     101.100 -35.398  59.727  0.00  0.00           H
ATOM   4164  HB2 ASN X 262     101.537 -36.901  60.720  0.00  0.00           H
ATOM   4165  CG  ASN X 262     103.158 -35.890  59.609  0.00  0.00           C
ATOM   4166  OD1 ASN X 262     103.779 -36.063  58.598  0.00  0.00           O
ATOM   4167  ND2 ASN X 262     103.686 -35.202  60.571  0.00  0.00           N
ATOM   4168 HD21 ASN X 262     104.224 -34.453  60.184  0.00  0.00           H
ATOM   4169 HD22 ASN X 262     103.345 -35.107  61.507  0.00  0.00           H
ATOM   4170  C   ASN X 262     101.801 -38.545  58.701  0.00  0.00           C
ATOM   4171  O   ASN X 262     102.661 -39.041  57.943  0.00  0.00           O
ATOM   4172  N   ILE X 263     101.223 -39.313  59.718  0.00  0.00           N
ATOM   4173  HN  ILE X 263     100.475 -38.955  60.272  0.00  0.00           H
ATOM   4174  CA  ILE X 263     101.651 -40.606  60.094  0.00  0.00           C
ATOM   4175  HA  ILE X 263     102.705 -40.617  60.332  0.00  0.00           H
ATOM   4176  CB  ILE X 263     100.827 -40.987  61.417  0.00  0.00           C
ATOM   4177  HB  ILE X 263      99.763 -40.926  61.102  0.00  0.00           H
ATOM   4178  CG2 ILE X 263     101.359 -42.452  61.720  0.00  0.00           C
ATOM   4179 HG21 ILE X 263     102.467 -42.388  61.670  0.00  0.00           H
ATOM   4180 HG22 ILE X 263     101.033 -42.920  62.673  0.00  0.00           H
ATOM   4181 HG23 ILE X 263     100.949 -43.200  61.008  0.00  0.00           H
ATOM   4182  CG1 ILE X 263     101.096 -39.963  62.579  0.00  0.00           C
ATOM   4183 HG11 ILE X 263     102.151 -40.003  62.924  0.00  0.00           H
ATOM   4184 HG12 ILE X 263     100.926 -38.895  62.324  0.00  0.00           H
ATOM   4185  CD  ILE X 263     100.191 -40.194  63.822  0.00  0.00           C
ATOM   4186  HD1 ILE X 263     100.562 -39.684  64.737  0.00  0.00           H
ATOM   4187  HD2 ILE X 263      99.116 -39.968  63.656  0.00  0.00           H
ATOM   4188  HD3 ILE X 263     100.104 -41.216  64.247  0.00  0.00           H
ATOM   4189  C   ILE X 263     101.431 -41.638  58.948  0.00  0.00           C
ATOM   4190  O   ILE X 263     102.232 -42.535  58.732  0.00  0.00           O
ATOM   4191  N   TYR X 264     100.365 -41.499  58.149  0.00  0.00           N
ATOM   4192  HN  TYR X 264      99.730 -40.749  58.316  0.00  0.00           H
ATOM   4193  CA  TYR X 264      99.961 -42.416  57.065  0.00  0.00           C
ATOM   4194  HA  TYR X 264     100.121 -43.410  57.456  0.00  0.00           H
ATOM   4195  CB  TYR X 264      98.513 -42.133  56.642  0.00  0.00           C
ATOM   4196  HB1 TYR X 264      97.837 -42.101  57.523  0.00  0.00           H
ATOM   4197  HB2 TYR X 264      98.501 -41.073  56.310  0.00  0.00           H
ATOM   4198  CG  TYR X 264      97.940 -43.148  55.648  0.00  0.00           C
ATOM   4199  CD1 TYR X 264      97.246 -42.765  54.461  0.00  0.00           C
ATOM   4200  HD1 TYR X 264      97.164 -41.742  54.126  0.00  0.00           H
ATOM   4201  CE1 TYR X 264      96.757 -43.730  53.564  0.00  0.00           C
ATOM   4202  HE1 TYR X 264      96.350 -43.461  52.600  0.00  0.00           H
ATOM   4203  CZ  TYR X 264      96.939 -45.097  53.854  0.00  0.00           C
ATOM   4204  OH  TYR X 264      96.663 -46.161  52.970  0.00  0.00           O
ATOM   4205  HH  TYR X 264      96.160 -45.837  52.220  0.00  0.00           H
ATOM   4206  CD2 TYR X 264      98.047 -44.527  55.966  0.00  0.00           C
ATOM   4207  HD2 TYR X 264      98.593 -44.840  56.844  0.00  0.00           H
ATOM   4208  CE2 TYR X 264      97.513 -45.492  55.054  0.00  0.00           C
ATOM   4209  HE2 TYR X 264      97.834 -46.522  55.105  0.00  0.00           H
ATOM   4210  C   TYR X 264     100.903 -42.311  55.888  0.00  0.00           C
ATOM   4211  O   TYR X 264     101.002 -43.229  55.012  0.00  0.00           O
ATOM   4212  N   ALA X 265     101.716 -41.233  55.794  0.00  0.00           N
ATOM   4213  HN  ALA X 265     101.717 -40.558  56.528  0.00  0.00           H
ATOM   4214  CA  ALA X 265     102.723 -41.033  54.787  0.00  0.00           C
ATOM   4215  HA  ALA X 265     102.557 -41.773  54.018  0.00  0.00           H
ATOM   4216  CB  ALA X 265     102.587 -39.517  54.364  0.00  0.00           C
ATOM   4217  HB1 ALA X 265     101.544 -39.344  54.020  0.00  0.00           H
ATOM   4218  HB2 ALA X 265     102.801 -38.928  55.281  0.00  0.00           H
ATOM   4219  HB3 ALA X 265     103.461 -39.278  53.721  0.00  0.00           H
ATOM   4220  C   ALA X 265     104.102 -41.247  55.375  0.00  0.00           C
ATOM   4221  O   ALA X 265     105.015 -41.788  54.747  0.00  0.00           O
ATOM   4222  N   GLN X 266     104.218 -41.028  56.654  0.00  0.00           N
ATOM   4223  HN  GLN X 266     103.480 -40.735  57.257  0.00  0.00           H
ATOM   4224  CA  GLN X 266     105.466 -41.414  57.356  0.00  0.00           C
ATOM   4225  HA  GLN X 266     106.309 -40.944  56.873  0.00  0.00           H
ATOM   4226  CB  GLN X 266     105.402 -40.884  58.828  0.00  0.00           C
ATOM   4227  HB1 GLN X 266     105.132 -39.809  58.757  0.00  0.00           H
ATOM   4228  HB2 GLN X 266     104.607 -41.396  59.411  0.00  0.00           H
ATOM   4229  CG  GLN X 266     106.576 -41.192  59.770  0.00  0.00           C
ATOM   4230  HG1 GLN X 266     106.737 -40.575  60.680  0.00  0.00           H
ATOM   4231  HG2 GLN X 266     106.542 -42.245  60.123  0.00  0.00           H
ATOM   4232  CD  GLN X 266     107.899 -40.931  59.079  0.00  0.00           C
ATOM   4233  OE1 GLN X 266     108.749 -41.841  58.904  0.00  0.00           O
ATOM   4234  NE2 GLN X 266     108.171 -39.685  58.681  0.00  0.00           N
ATOM   4235 HE21 GLN X 266     109.146 -39.462  58.687  0.00  0.00           H
ATOM   4236 HE22 GLN X 266     107.412 -39.036  58.734  0.00  0.00           H
ATOM   4237  C   GLN X 266     105.654 -42.970  57.331  0.00  0.00           C
ATOM   4238  O   GLN X 266     106.762 -43.450  57.058  0.00  0.00           O
ATOM   4239  N   ALA X 267     104.607 -43.772  57.628  0.00  0.00           N
ATOM   4240  HN  ALA X 267     103.661 -43.499  57.782  0.00  0.00           H
ATOM   4241  CA  ALA X 267     104.802 -45.165  57.767  0.00  0.00           C
ATOM   4242  HA  ALA X 267     105.809 -45.411  58.072  0.00  0.00           H
ATOM   4243  CB  ALA X 267     103.956 -45.800  58.893  0.00  0.00           C
ATOM   4244  HB1 ALA X 267     104.171 -45.271  59.846  0.00  0.00           H
ATOM   4245  HB2 ALA X 267     102.881 -45.652  58.655  0.00  0.00           H
ATOM   4246  HB3 ALA X 267     104.216 -46.879  58.941  0.00  0.00           H
ATOM   4247  C   ALA X 267     104.620 -45.893  56.444  0.00  0.00           C
ATOM   4248  O   ALA X 267     103.540 -45.661  55.774  0.00  0.00           O
ATOM   4249  N   LYS X 268     105.598 -46.763  56.090  0.00  0.00           N
ATOM   4250  HN  LYS X 268     106.273 -47.095  56.744  0.00  0.00           H
ATOM   4251  CA  LYS X 268     105.565 -47.513  54.843  0.00  0.00           C
ATOM   4252  HA  LYS X 268     105.203 -46.788  54.129  0.00  0.00           H
ATOM   4253  CB  LYS X 268     107.030 -47.834  54.365  0.00  0.00           C
ATOM   4254  HB1 LYS X 268     107.438 -48.610  55.047  0.00  0.00           H
ATOM   4255  HB2 LYS X 268     107.022 -48.175  53.308  0.00  0.00           H
ATOM   4256  CG  LYS X 268     108.127 -46.626  54.451  0.00  0.00           C
ATOM   4257  HG1 LYS X 268     108.464 -46.428  55.491  0.00  0.00           H
ATOM   4258  HG2 LYS X 268     109.110 -46.863  53.992  0.00  0.00           H
ATOM   4259  CD  LYS X 268     107.561 -45.294  53.895  0.00  0.00           C
ATOM   4260  HD1 LYS X 268     107.339 -45.399  52.811  0.00  0.00           H
ATOM   4261  HD2 LYS X 268     106.671 -44.879  54.415  0.00  0.00           H
ATOM   4262  CE  LYS X 268     108.597 -44.176  54.031  0.00  0.00           C
ATOM   4263  HE1 LYS X 268     109.563 -44.341  53.507  0.00  0.00           H
ATOM   4264  HE2 LYS X 268     108.104 -43.284  53.590  0.00  0.00           H
ATOM   4265  NZ  LYS X 268     108.929 -43.853  55.397  0.00  0.00           N
ATOM   4266  HZ1 LYS X 268     108.246 -43.457  56.073  0.00  0.00           H
ATOM   4267  HZ2 LYS X 268     109.240 -44.695  55.922  0.00  0.00           H
ATOM   4268  HZ3 LYS X 268     109.799 -43.287  55.335  0.00  0.00           H
ATOM   4269  C   LYS X 268     104.717 -48.782  54.849  0.00  0.00           C
ATOM   4270  O   LYS X 268     104.349 -49.267  55.880  0.00  0.00           O
ATOM   4271  N   HSD X 269     104.416 -49.338  53.680  0.00  0.00           N
ATOM   4272  HN  HSD X 269     104.473 -48.884  52.795  0.00  0.00           H
ATOM   4273  CA  HSD X 269     103.825 -50.666  53.563  0.00  0.00           C
ATOM   4274  HA  HSD X 269     103.965 -50.899  52.518  0.00  0.00           H
ATOM   4275  CB  HSD X 269     104.614 -51.783  54.257  0.00  0.00           C
ATOM   4276  HB1 HSD X 269     104.749 -51.687  55.356  0.00  0.00           H
ATOM   4277  HB2 HSD X 269     104.154 -52.765  54.018  0.00  0.00           H
ATOM   4278  ND1 HSD X 269     106.617 -51.721  52.566  0.00  0.00           N
ATOM   4279  HD1 HSD X 269     106.160 -51.359  51.754  0.00  0.00           H
ATOM   4280  CG  HSD X 269     106.085 -51.824  53.891  0.00  0.00           C
ATOM   4281  CE1 HSD X 269     107.974 -51.717  52.682  0.00  0.00           C
ATOM   4282  HE1 HSD X 269     108.592 -51.441  51.827  0.00  0.00           H
ATOM   4283  NE2 HSD X 269     108.311 -51.818  53.950  0.00  0.00           N
ATOM   4284  CD2 HSD X 269     107.175 -51.951  54.719  0.00  0.00           C
ATOM   4285  HD2 HSD X 269     106.963 -52.015  55.779  0.00  0.00           H
ATOM   4286  C   HSD X 269     102.366 -50.799  53.889  0.00  0.00           C
ATOM   4287  O   HSD X 269     101.833 -51.882  54.039  0.00  0.00           O
ATOM   4288  N   HSD X 270     101.602 -49.671  53.768  0.00  0.00           N
ATOM   4289  HN  HSD X 270     101.935 -48.744  53.617  0.00  0.00           H
ATOM   4290  CA  HSD X 270     100.267 -49.649  54.205  0.00  0.00           C
ATOM   4291  HA  HSD X 270      99.807 -48.726  53.884  0.00  0.00           H
ATOM   4292  CB  HSD X 270      99.296 -50.628  53.374  0.00  0.00           C
ATOM   4293  HB1 HSD X 270      99.270 -50.407  52.285  0.00  0.00           H
ATOM   4294  HB2 HSD X 270      99.499 -51.719  53.425  0.00  0.00           H
ATOM   4295  ND1 HSD X 270      97.110 -49.251  53.587  0.00  0.00           N
ATOM   4296  HD1 HSD X 270      97.354 -48.323  53.305  0.00  0.00           H
ATOM   4297  CG  HSD X 270      97.826 -50.460  53.734  0.00  0.00           C
ATOM   4298  CE1 HSD X 270      95.888 -49.503  54.079  0.00  0.00           C
ATOM   4299  HE1 HSD X 270      95.161 -48.718  54.289  0.00  0.00           H
ATOM   4300  NE2 HSD X 270      95.723 -50.724  54.581  0.00  0.00           N
ATOM   4301  CD2 HSD X 270      96.960 -51.354  54.312  0.00  0.00           C
ATOM   4302  HD2 HSD X 270      97.171 -52.350  54.682  0.00  0.00           H
ATOM   4303  C   HSD X 270     100.040 -49.684  55.673  0.00  0.00           C
ATOM   4304  O   HSD X 270      99.830 -50.729  56.285  0.00  0.00           O
ATOM   4305  N   SER X 271     100.094 -48.511  56.316  0.00  0.00           N
ATOM   4306  HN  SER X 271     100.295 -47.610  55.940  0.00  0.00           H
ATOM   4307  CA  SER X 271      99.908 -48.448  57.786  0.00  0.00           C
ATOM   4308  HA  SER X 271     100.319 -49.362  58.189  0.00  0.00           H
ATOM   4309  CB  SER X 271     100.713 -47.304  58.453  0.00  0.00           C
ATOM   4310  HB1 SER X 271     101.701 -47.371  57.950  0.00  0.00           H
ATOM   4311  HB2 SER X 271     100.260 -46.326  58.181  0.00  0.00           H
ATOM   4312  OG  SER X 271     100.799 -47.500  59.862  0.00  0.00           O
ATOM   4313  HG1 SER X 271     101.513 -48.115  60.043  0.00  0.00           H
ATOM   4314  C   SER X 271      98.484 -48.406  58.129  0.00  0.00           C
ATOM   4315  O   SER X 271      97.769 -47.417  58.093  0.00  0.00           O
ATOM   4316  N   LEU X 272      97.899 -49.531  58.611  0.00  0.00           N
ATOM   4317  HN  LEU X 272      98.476 -50.337  58.719  0.00  0.00           H
ATOM   4318  CA  LEU X 272      96.567 -49.855  58.951  0.00  0.00           C
ATOM   4319  HA  LEU X 272      95.978 -49.694  58.060  0.00  0.00           H
ATOM   4320  CB  LEU X 272      96.372 -51.430  59.322  0.00  0.00           C
ATOM   4321  HB1 LEU X 272      97.256 -51.741  59.918  0.00  0.00           H
ATOM   4322  HB2 LEU X 272      95.381 -51.456  59.823  0.00  0.00           H
ATOM   4323  CG  LEU X 272      96.256 -52.366  58.143  0.00  0.00           C
ATOM   4324  HG  LEU X 272      97.177 -52.277  57.528  0.00  0.00           H
ATOM   4325  CD1 LEU X 272      96.521 -53.760  58.699  0.00  0.00           C
ATOM   4326 HD11 LEU X 272      96.575 -54.492  57.865  0.00  0.00           H
ATOM   4327 HD12 LEU X 272      97.474 -53.864  59.261  0.00  0.00           H
ATOM   4328 HD13 LEU X 272      95.760 -54.058  59.451  0.00  0.00           H
ATOM   4329  CD2 LEU X 272      94.894 -52.291  57.394  0.00  0.00           C
ATOM   4330 HD21 LEU X 272      94.681 -51.305  56.927  0.00  0.00           H
ATOM   4331 HD22 LEU X 272      94.921 -53.027  56.563  0.00  0.00           H
ATOM   4332 HD23 LEU X 272      94.058 -52.482  58.101  0.00  0.00           H
ATOM   4333  C   LEU X 272      95.956 -48.940  60.036  0.00  0.00           C
ATOM   4334  O   LEU X 272      94.832 -48.427  59.840  0.00  0.00           O
ATOM   4335  N   PRO X 273      96.496 -48.654  61.259  0.00  0.00           N
ATOM   4336  CD  PRO X 273      97.523 -49.549  61.909  0.00  0.00           C
ATOM   4337  HD1 PRO X 273      98.526 -49.235  61.550  0.00  0.00           H
ATOM   4338  HD2 PRO X 273      97.556 -50.625  61.635  0.00  0.00           H
ATOM   4339  CA  PRO X 273      95.718 -47.845  62.172  0.00  0.00           C
ATOM   4340  HA  PRO X 273      94.817 -48.400  62.390  0.00  0.00           H
ATOM   4341  CB  PRO X 273      96.522 -48.077  63.484  0.00  0.00           C
ATOM   4342  HB1 PRO X 273      95.916 -47.855  64.388  0.00  0.00           H
ATOM   4343  HB2 PRO X 273      97.329 -47.314  63.479  0.00  0.00           H
ATOM   4344  CG  PRO X 273      97.048 -49.508  63.356  0.00  0.00           C
ATOM   4345  HG1 PRO X 273      96.157 -50.163  63.464  0.00  0.00           H
ATOM   4346  HG2 PRO X 273      97.839 -49.668  64.119  0.00  0.00           H
ATOM   4347  C   PRO X 273      95.459 -46.380  61.888  0.00  0.00           C
ATOM   4348  O   PRO X 273      94.260 -46.068  62.031  0.00  0.00           O
ATOM   4349  N   PRO X 274      96.387 -45.480  61.441  0.00  0.00           N
ATOM   4350  CD  PRO X 274      97.770 -45.648  61.069  0.00  0.00           C
ATOM   4351  HD1 PRO X 274      98.028 -46.624  60.605  0.00  0.00           H
ATOM   4352  HD2 PRO X 274      98.497 -45.601  61.908  0.00  0.00           H
ATOM   4353  CA  PRO X 274      95.998 -44.084  61.250  0.00  0.00           C
ATOM   4354  HA  PRO X 274      95.569 -43.758  62.186  0.00  0.00           H
ATOM   4355  CB  PRO X 274      97.309 -43.396  60.824  0.00  0.00           C
ATOM   4356  HB1 PRO X 274      97.753 -43.026  61.773  0.00  0.00           H
ATOM   4357  HB2 PRO X 274      97.237 -42.525  60.139  0.00  0.00           H
ATOM   4358  CG  PRO X 274      98.117 -44.494  60.195  0.00  0.00           C
ATOM   4359  HG1 PRO X 274      99.165 -44.126  60.211  0.00  0.00           H
ATOM   4360  HG2 PRO X 274      97.682 -44.639  59.183  0.00  0.00           H
ATOM   4361  C   PRO X 274      94.913 -43.972  60.169  0.00  0.00           C
ATOM   4362  O   PRO X 274      94.152 -43.087  60.290  0.00  0.00           O
ATOM   4363  N   VAL X 275      94.914 -44.729  59.103  0.00  0.00           N
ATOM   4364  HN  VAL X 275      95.569 -45.478  59.045  0.00  0.00           H
ATOM   4365  CA  VAL X 275      93.848 -44.639  58.031  0.00  0.00           C
ATOM   4366  HA  VAL X 275      93.847 -43.622  57.667  0.00  0.00           H
ATOM   4367  CB  VAL X 275      94.266 -45.307  56.780  0.00  0.00           C
ATOM   4368  HB  VAL X 275      95.175 -44.772  56.430  0.00  0.00           H
ATOM   4369  CG1 VAL X 275      94.512 -46.811  56.948  0.00  0.00           C
ATOM   4370 HG11 VAL X 275      93.543 -47.251  57.267  0.00  0.00           H
ATOM   4371 HG12 VAL X 275      94.854 -47.257  55.990  0.00  0.00           H
ATOM   4372 HG13 VAL X 275      95.161 -46.986  57.833  0.00  0.00           H
ATOM   4373  CG2 VAL X 275      93.198 -44.952  55.674  0.00  0.00           C
ATOM   4374 HG21 VAL X 275      92.879 -43.890  55.622  0.00  0.00           H
ATOM   4375 HG22 VAL X 275      93.599 -45.234  54.677  0.00  0.00           H
ATOM   4376 HG23 VAL X 275      92.324 -45.636  55.733  0.00  0.00           H
ATOM   4377  C   VAL X 275      92.504 -45.143  58.691  0.00  0.00           C
ATOM   4378  O   VAL X 275      91.458 -44.639  58.354  0.00  0.00           O
ATOM   4379  N   SER X 276      92.469 -46.174  59.614  0.00  0.00           N
ATOM   4380  HN  SER X 276      93.347 -46.554  59.893  0.00  0.00           H
ATOM   4381  CA  SER X 276      91.317 -46.637  60.287  0.00  0.00           C
ATOM   4382  HA  SER X 276      90.588 -46.930  59.546  0.00  0.00           H
ATOM   4383  CB  SER X 276      91.627 -47.863  61.143  0.00  0.00           C
ATOM   4384  HB1 SER X 276      92.442 -47.594  61.848  0.00  0.00           H
ATOM   4385  HB2 SER X 276      90.721 -48.289  61.626  0.00  0.00           H
ATOM   4386  OG  SER X 276      92.173 -48.869  60.387  0.00  0.00           O
ATOM   4387  HG1 SER X 276      93.072 -48.613  60.167  0.00  0.00           H
ATOM   4388  C   SER X 276      90.686 -45.679  61.201  0.00  0.00           C
ATOM   4389  O   SER X 276      89.456 -45.572  61.234  0.00  0.00           O
ATOM   4390  N   LEU X 277      91.501 -44.873  61.972  0.00  0.00           N
ATOM   4391  HN  LEU X 277      92.479 -45.011  62.106  0.00  0.00           H
ATOM   4392  CA  LEU X 277      91.053 -43.640  62.595  0.00  0.00           C
ATOM   4393  HA  LEU X 277      90.181 -43.848  63.198  0.00  0.00           H
ATOM   4394  CB  LEU X 277      92.199 -43.013  63.478  0.00  0.00           C
ATOM   4395  HB1 LEU X 277      92.953 -42.637  62.753  0.00  0.00           H
ATOM   4396  HB2 LEU X 277      91.737 -42.186  64.059  0.00  0.00           H
ATOM   4397  CG  LEU X 277      92.767 -44.005  64.503  0.00  0.00           C
ATOM   4398  HG  LEU X 277      93.008 -44.884  63.867  0.00  0.00           H
ATOM   4399  CD1 LEU X 277      94.068 -43.476  65.090  0.00  0.00           C
ATOM   4400 HD11 LEU X 277      94.630 -44.195  65.724  0.00  0.00           H
ATOM   4401 HD12 LEU X 277      94.758 -43.384  64.224  0.00  0.00           H
ATOM   4402 HD13 LEU X 277      93.931 -42.539  65.671  0.00  0.00           H
ATOM   4403  CD2 LEU X 277      91.811 -44.286  65.722  0.00  0.00           C
ATOM   4404 HD21 LEU X 277      91.875 -43.390  66.377  0.00  0.00           H
ATOM   4405 HD22 LEU X 277      90.812 -44.505  65.287  0.00  0.00           H
ATOM   4406 HD23 LEU X 277      92.198 -45.124  66.340  0.00  0.00           H
ATOM   4407  C   LEU X 277      90.509 -42.494  61.655  0.00  0.00           C
ATOM   4408  O   LEU X 277      89.583 -41.772  61.993  0.00  0.00           O
ATOM   4409  N   GLN X 278      91.125 -42.216  60.424  0.00  0.00           N
ATOM   4410  HN  GLN X 278      92.056 -42.555  60.308  0.00  0.00           H
ATOM   4411  CA  GLN X 278      90.555 -41.238  59.530  0.00  0.00           C
ATOM   4412  HA  GLN X 278      90.397 -40.338  60.104  0.00  0.00           H
ATOM   4413  CB  GLN X 278      91.612 -41.082  58.427  0.00  0.00           C
ATOM   4414  HB1 GLN X 278      91.862 -42.104  58.070  0.00  0.00           H
ATOM   4415  HB2 GLN X 278      91.194 -40.549  57.547  0.00  0.00           H
ATOM   4416  CG  GLN X 278      92.790 -40.347  59.093  0.00  0.00           C
ATOM   4417  HG1 GLN X 278      92.487 -39.279  59.057  0.00  0.00           H
ATOM   4418  HG2 GLN X 278      93.119 -40.726  60.084  0.00  0.00           H
ATOM   4419  CD  GLN X 278      94.027 -40.246  58.117  0.00  0.00           C
ATOM   4420  OE1 GLN X 278      94.213 -39.297  57.440  0.00  0.00           O
ATOM   4421  NE2 GLN X 278      94.913 -41.252  58.045  0.00  0.00           N
ATOM   4422 HE21 GLN X 278      95.815 -41.016  57.685  0.00  0.00           H
ATOM   4423 HE22 GLN X 278      94.672 -42.137  58.443  0.00  0.00           H
ATOM   4424  C   GLN X 278      89.236 -41.643  59.035  0.00  0.00           C
ATOM   4425  O   GLN X 278      88.285 -40.858  58.900  0.00  0.00           O
ATOM   4426  N   GLY X 279      89.036 -42.899  58.705  0.00  0.00           N
ATOM   4427  HN  GLY X 279      89.829 -43.494  58.813  0.00  0.00           H
ATOM   4428  CA  GLY X 279      87.727 -43.478  58.322  0.00  0.00           C
ATOM   4429  HA1 GLY X 279      88.118 -44.416  57.955  0.00  0.00           H
ATOM   4430  HA2 GLY X 279      87.215 -42.758  57.701  0.00  0.00           H
ATOM   4431  C   GLY X 279      86.731 -43.715  59.413  0.00  0.00           C
ATOM   4432  O   GLY X 279      85.542 -43.846  59.084  0.00  0.00           O
ATOM   4433  N   GLN X 280      87.128 -43.761  60.710  0.00  0.00           N
ATOM   4434  HN  GLN X 280      88.073 -43.815  61.023  0.00  0.00           H
ATOM   4435  CA  GLN X 280      86.204 -43.609  61.863  0.00  0.00           C
ATOM   4436  HA  GLN X 280      85.308 -44.205  61.771  0.00  0.00           H
ATOM   4437  CB  GLN X 280      87.000 -43.813  63.167  0.00  0.00           C
ATOM   4438  HB1 GLN X 280      87.982 -43.295  63.137  0.00  0.00           H
ATOM   4439  HB2 GLN X 280      86.498 -43.393  64.065  0.00  0.00           H
ATOM   4440  CG  GLN X 280      87.169 -45.226  63.642  0.00  0.00           C
ATOM   4441  HG1 GLN X 280      88.050 -45.651  63.115  0.00  0.00           H
ATOM   4442  HG2 GLN X 280      87.549 -45.178  64.685  0.00  0.00           H
ATOM   4443  CD  GLN X 280      85.932 -46.092  63.682  0.00  0.00           C
ATOM   4444  OE1 GLN X 280      85.733 -47.098  62.992  0.00  0.00           O
ATOM   4445  NE2 GLN X 280      84.886 -45.571  64.369  0.00  0.00           N
ATOM   4446 HE21 GLN X 280      84.141 -46.238  64.384  0.00  0.00           H
ATOM   4447 HE22 GLN X 280      84.918 -44.747  64.934  0.00  0.00           H
ATOM   4448  C   GLN X 280      85.733 -42.234  61.969  0.00  0.00           C
ATOM   4449  O   GLN X 280      84.608 -42.006  62.298  0.00  0.00           O
ATOM   4450  N   LEU X 281      86.667 -41.305  61.674  0.00  0.00           N
ATOM   4451  HN  LEU X 281      87.639 -41.507  61.581  0.00  0.00           H
ATOM   4452  CA  LEU X 281      86.356 -39.938  61.654  0.00  0.00           C
ATOM   4453  HA  LEU X 281      85.765 -39.807  62.549  0.00  0.00           H
ATOM   4454  CB  LEU X 281      87.626 -39.079  61.701  0.00  0.00           C
ATOM   4455  HB1 LEU X 281      88.132 -39.296  62.665  0.00  0.00           H
ATOM   4456  HB2 LEU X 281      88.321 -39.491  60.939  0.00  0.00           H
ATOM   4457  CG  LEU X 281      87.487 -37.599  61.579  0.00  0.00           C
ATOM   4458  HG  LEU X 281      87.094 -37.422  60.555  0.00  0.00           H
ATOM   4459  CD1 LEU X 281      86.462 -37.020  62.627  0.00  0.00           C
ATOM   4460 HD11 LEU X 281      85.450 -37.469  62.533  0.00  0.00           H
ATOM   4461 HD12 LEU X 281      86.895 -36.917  63.644  0.00  0.00           H
ATOM   4462 HD13 LEU X 281      86.242 -35.957  62.394  0.00  0.00           H
ATOM   4463  CD2 LEU X 281      88.844 -36.895  61.768  0.00  0.00           C
ATOM   4464 HD21 LEU X 281      89.110 -36.934  62.846  0.00  0.00           H
ATOM   4465 HD22 LEU X 281      89.657 -37.313  61.137  0.00  0.00           H
ATOM   4466 HD23 LEU X 281      88.640 -35.860  61.420  0.00  0.00           H
ATOM   4467  C   LEU X 281      85.383 -39.484  60.497  0.00  0.00           C
ATOM   4468  O   LEU X 281      84.376 -38.867  60.794  0.00  0.00           O
ATOM   4469  N   LEU X 282      85.568 -39.901  59.231  0.00  0.00           N
ATOM   4470  HN  LEU X 282      86.380 -40.363  58.883  0.00  0.00           H
ATOM   4471  CA  LEU X 282      84.636 -39.670  58.102  0.00  0.00           C
ATOM   4472  HA  LEU X 282      84.662 -38.596  57.989  0.00  0.00           H
ATOM   4473  CB  LEU X 282      85.308 -40.295  56.868  0.00  0.00           C
ATOM   4474  HB1 LEU X 282      85.718 -41.303  57.092  0.00  0.00           H
ATOM   4475  HB2 LEU X 282      84.606 -40.347  56.008  0.00  0.00           H
ATOM   4476  CG  LEU X 282      86.490 -39.433  56.322  0.00  0.00           C
ATOM   4477  HG  LEU X 282      87.105 -39.070  57.173  0.00  0.00           H
ATOM   4478  CD1 LEU X 282      87.392 -40.257  55.455  0.00  0.00           C
ATOM   4479 HD11 LEU X 282      86.908 -40.583  54.509  0.00  0.00           H
ATOM   4480 HD12 LEU X 282      88.278 -39.718  55.057  0.00  0.00           H
ATOM   4481 HD13 LEU X 282      87.690 -41.152  56.042  0.00  0.00           H
ATOM   4482  CD2 LEU X 282      85.976 -38.162  55.664  0.00  0.00           C
ATOM   4483 HD21 LEU X 282      85.494 -37.599  56.492  0.00  0.00           H
ATOM   4484 HD22 LEU X 282      86.824 -37.533  55.318  0.00  0.00           H
ATOM   4485 HD23 LEU X 282      85.332 -38.222  54.761  0.00  0.00           H
ATOM   4486  C   LEU X 282      83.178 -39.884  58.307  0.00  0.00           C
ATOM   4487  O   LEU X 282      82.332 -39.192  57.741  0.00  0.00           O
ATOM   4488  N   TRP X 283      82.744 -40.839  59.236  0.00  0.00           N
ATOM   4489  HN  TRP X 283      83.388 -41.393  59.757  0.00  0.00           H
ATOM   4490  CA  TRP X 283      81.393 -41.099  59.657  0.00  0.00           C
ATOM   4491  HA  TRP X 283      80.821 -41.291  58.761  0.00  0.00           H
ATOM   4492  CB  TRP X 283      81.273 -42.219  60.698  0.00  0.00           C
ATOM   4493  HB1 TRP X 283      82.112 -42.119  61.419  0.00  0.00           H
ATOM   4494  HB2 TRP X 283      80.333 -42.200  61.290  0.00  0.00           H
ATOM   4495  CG  TRP X 283      81.283 -43.576  60.078  0.00  0.00           C
ATOM   4496  CD1 TRP X 283      82.363 -44.490  59.896  0.00  0.00           C
ATOM   4497  HD1 TRP X 283      83.383 -44.274  60.175  0.00  0.00           H
ATOM   4498  NE1 TRP X 283      81.871 -45.663  59.296  0.00  0.00           N
ATOM   4499  HE1 TRP X 283      82.466 -46.383  59.013  0.00  0.00           H
ATOM   4500  CE2 TRP X 283      80.546 -45.523  58.979  0.00  0.00           C
ATOM   4501  CD2 TRP X 283      80.133 -44.216  59.508  0.00  0.00           C
ATOM   4502  CE3 TRP X 283      78.788 -43.868  59.305  0.00  0.00           C
ATOM   4503  HE3 TRP X 283      78.451 -42.847  59.403  0.00  0.00           H
ATOM   4504  CZ3 TRP X 283      77.948 -44.779  58.655  0.00  0.00           C
ATOM   4505  HZ3 TRP X 283      76.965 -44.475  58.326  0.00  0.00           H
ATOM   4506  CZ2 TRP X 283      79.648 -46.394  58.428  0.00  0.00           C
ATOM   4507  HZ2 TRP X 283      80.033 -47.351  58.107  0.00  0.00           H
ATOM   4508  CH2 TRP X 283      78.351 -45.994  58.253  0.00  0.00           C
ATOM   4509  HH2 TRP X 283      77.603 -46.656  57.842  0.00  0.00           H
ATOM   4510  C   TRP X 283      80.707 -39.831  60.208  0.00  0.00           C
ATOM   4511  O   TRP X 283      79.515 -39.547  59.973  0.00  0.00           O
ATOM   4512  N   ARG X 284      81.412 -39.033  61.045  0.00  0.00           N
ATOM   4513  HN  ARG X 284      82.132 -39.540  61.513  0.00  0.00           H
ATOM   4514  CA  ARG X 284      81.063 -37.716  61.516  0.00  0.00           C
ATOM   4515  HA  ARG X 284      80.179 -37.720  62.135  0.00  0.00           H
ATOM   4516  CB  ARG X 284      82.237 -37.114  62.240  0.00  0.00           C
ATOM   4517  HB1 ARG X 284      82.537 -37.854  63.012  0.00  0.00           H
ATOM   4518  HB2 ARG X 284      83.151 -36.996  61.618  0.00  0.00           H
ATOM   4519  CG  ARG X 284      81.958 -35.738  62.964  0.00  0.00           C
ATOM   4520  HG1 ARG X 284      80.949 -35.701  63.429  0.00  0.00           H
ATOM   4521  HG2 ARG X 284      82.689 -35.662  63.797  0.00  0.00           H
ATOM   4522  CD  ARG X 284      82.102 -34.505  62.110  0.00  0.00           C
ATOM   4523  HD1 ARG X 284      83.186 -34.341  61.930  0.00  0.00           H
ATOM   4524  HD2 ARG X 284      81.533 -34.445  61.157  0.00  0.00           H
ATOM   4525  NE  ARG X 284      81.595 -33.354  62.960  0.00  0.00           N
ATOM   4526  HE  ARG X 284      81.458 -33.474  63.944  0.00  0.00           H
ATOM   4527  CZ  ARG X 284      81.914 -32.080  62.622  0.00  0.00           C
ATOM   4528  NH1 ARG X 284      82.437 -31.783  61.459  0.00  0.00           N
ATOM   4529 HH11 ARG X 284      82.654 -30.835  61.228  0.00  0.00           H
ATOM   4530 HH12 ARG X 284      82.993 -32.456  60.970  0.00  0.00           H
ATOM   4531  NH2 ARG X 284      81.564 -31.067  63.367  0.00  0.00           N
ATOM   4532 HH21 ARG X 284      81.535 -30.133  63.011  0.00  0.00           H
ATOM   4533 HH22 ARG X 284      81.071 -31.324  64.199  0.00  0.00           H
ATOM   4534  C   ARG X 284      80.721 -36.734  60.370  0.00  0.00           C
ATOM   4535  O   ARG X 284      79.602 -36.204  60.254  0.00  0.00           O
ATOM   4536  N   GLU X 285      81.722 -36.713  59.511  0.00  0.00           N
ATOM   4537  HN  GLU X 285      82.431 -37.413  59.477  0.00  0.00           H
ATOM   4538  CA  GLU X 285      81.560 -35.800  58.310  0.00  0.00           C
ATOM   4539  HA  GLU X 285      81.459 -34.794  58.690  0.00  0.00           H
ATOM   4540  CB  GLU X 285      82.895 -35.823  57.505  0.00  0.00           C
ATOM   4541  HB1 GLU X 285      83.154 -36.855  57.185  0.00  0.00           H
ATOM   4542  HB2 GLU X 285      82.731 -35.191  56.606  0.00  0.00           H
ATOM   4543  CG  GLU X 285      84.070 -35.335  58.319  0.00  0.00           C
ATOM   4544  HG1 GLU X 285      84.170 -36.049  59.164  0.00  0.00           H
ATOM   4545  HG2 GLU X 285      85.003 -35.487  57.735  0.00  0.00           H
ATOM   4546  CD  GLU X 285      83.958 -33.890  58.728  0.00  0.00           C
ATOM   4547  OE1 GLU X 285      84.110 -33.465  59.892  0.00  0.00           O
ATOM   4548  OE2 GLU X 285      83.782 -33.141  57.749  0.00  0.00           O
ATOM   4549  C   GLU X 285      80.409 -36.129  57.349  0.00  0.00           C
ATOM   4550  O   GLU X 285      79.613 -35.297  56.978  0.00  0.00           O
ATOM   4551  N   PHE X 286      80.226 -37.482  57.124  0.00  0.00           N
ATOM   4552  HN  PHE X 286      80.996 -37.997  57.492  0.00  0.00           H
ATOM   4553  CA  PHE X 286      79.113 -38.191  56.446  0.00  0.00           C
ATOM   4554  HA  PHE X 286      79.204 -37.955  55.396  0.00  0.00           H
ATOM   4555  CB  PHE X 286      79.269 -39.709  56.553  0.00  0.00           C
ATOM   4556  HB1 PHE X 286      80.150 -40.078  55.985  0.00  0.00           H
ATOM   4557  HB2 PHE X 286      79.364 -40.036  57.611  0.00  0.00           H
ATOM   4558  CG  PHE X 286      78.016 -40.436  56.063  0.00  0.00           C
ATOM   4559  CD1 PHE X 286      77.578 -40.220  54.765  0.00  0.00           C
ATOM   4560  HD1 PHE X 286      78.260 -39.663  54.140  0.00  0.00           H
ATOM   4561  CE1 PHE X 286      76.310 -40.683  54.369  0.00  0.00           C
ATOM   4562  HE1 PHE X 286      76.049 -40.613  53.323  0.00  0.00           H
ATOM   4563  CZ  PHE X 286      75.488 -41.392  55.226  0.00  0.00           C
ATOM   4564  HZ  PHE X 286      74.451 -41.513  54.951  0.00  0.00           H
ATOM   4565  CD2 PHE X 286      77.217 -41.166  56.913  0.00  0.00           C
ATOM   4566  HD2 PHE X 286      77.435 -41.362  57.952  0.00  0.00           H
ATOM   4567  CE2 PHE X 286      75.904 -41.674  56.521  0.00  0.00           C
ATOM   4568  HE2 PHE X 286      75.367 -42.224  57.280  0.00  0.00           H
ATOM   4569  C   PHE X 286      77.729 -37.701  56.989  0.00  0.00           C
ATOM   4570  O   PHE X 286      76.838 -37.235  56.313  0.00  0.00           O
ATOM   4571  N   PHE X 287      77.611 -37.895  58.375  0.00  0.00           N
ATOM   4572  HN  PHE X 287      78.371 -38.392  58.788  0.00  0.00           H
ATOM   4573  CA  PHE X 287      76.402 -37.480  59.226  0.00  0.00           C
ATOM   4574  HA  PHE X 287      75.550 -37.993  58.805  0.00  0.00           H
ATOM   4575  CB  PHE X 287      76.491 -37.953  60.711  0.00  0.00           C
ATOM   4576  HB1 PHE X 287      77.477 -37.559  61.038  0.00  0.00           H
ATOM   4577  HB2 PHE X 287      75.757 -37.413  61.348  0.00  0.00           H
ATOM   4578  CG  PHE X 287      76.441 -39.430  60.952  0.00  0.00           C
ATOM   4579  CD1 PHE X 287      75.687 -40.345  60.162  0.00  0.00           C
ATOM   4580  HD1 PHE X 287      75.125 -39.944  59.331  0.00  0.00           H
ATOM   4581  CE1 PHE X 287      75.613 -41.695  60.538  0.00  0.00           C
ATOM   4582  HE1 PHE X 287      74.975 -42.334  59.946  0.00  0.00           H
ATOM   4583  CZ  PHE X 287      76.273 -42.135  61.703  0.00  0.00           C
ATOM   4584  HZ  PHE X 287      76.260 -43.179  61.978  0.00  0.00           H
ATOM   4585  CD2 PHE X 287      77.051 -39.947  62.112  0.00  0.00           C
ATOM   4586  HD2 PHE X 287      77.647 -39.172  62.571  0.00  0.00           H
ATOM   4587  CE2 PHE X 287      77.069 -41.267  62.480  0.00  0.00           C
ATOM   4588  HE2 PHE X 287      77.548 -41.658  63.366  0.00  0.00           H
ATOM   4589  C   PHE X 287      76.095 -36.043  59.148  0.00  0.00           C
ATOM   4590  O   PHE X 287      74.964 -35.647  58.889  0.00  0.00           O
ATOM   4591  N   TYR X 288      77.115 -35.207  59.364  0.00  0.00           N
ATOM   4592  HN  TYR X 288      78.041 -35.510  59.578  0.00  0.00           H
ATOM   4593  CA  TYR X 288      76.994 -33.775  59.545  0.00  0.00           C
ATOM   4594  HA  TYR X 288      76.271 -33.553  60.315  0.00  0.00           H
ATOM   4595  CB  TYR X 288      78.299 -33.181  60.088  0.00  0.00           C
ATOM   4596  HB1 TYR X 288      78.630 -33.809  60.943  0.00  0.00           H
ATOM   4597  HB2 TYR X 288      79.228 -33.199  59.479  0.00  0.00           H
ATOM   4598  CG  TYR X 288      78.190 -31.674  60.392  0.00  0.00           C
ATOM   4599  CD1 TYR X 288      78.365 -30.694  59.388  0.00  0.00           C
ATOM   4600  HD1 TYR X 288      78.664 -30.899  58.371  0.00  0.00           H
ATOM   4601  CE1 TYR X 288      78.259 -29.379  59.784  0.00  0.00           C
ATOM   4602  HE1 TYR X 288      78.335 -28.646  58.993  0.00  0.00           H
ATOM   4603  CZ  TYR X 288      78.049 -28.938  61.080  0.00  0.00           C
ATOM   4604  OH  TYR X 288      77.718 -27.622  61.325  0.00  0.00           O
ATOM   4605  HH  TYR X 288      77.585 -27.445  62.259  0.00  0.00           H
ATOM   4606  CD2 TYR X 288      78.218 -31.293  61.746  0.00  0.00           C
ATOM   4607  HD2 TYR X 288      78.374 -32.071  62.479  0.00  0.00           H
ATOM   4608  CE2 TYR X 288      77.986 -29.936  62.115  0.00  0.00           C
ATOM   4609  HE2 TYR X 288      77.690 -29.721  63.131  0.00  0.00           H
ATOM   4610  C   TYR X 288      76.552 -33.295  58.127  0.00  0.00           C
ATOM   4611  O   TYR X 288      75.841 -32.322  58.032  0.00  0.00           O
ATOM   4612  N   THR X 289      77.031 -33.890  57.033  0.00  0.00           N
ATOM   4613  HN  THR X 289      77.780 -34.544  57.104  0.00  0.00           H
ATOM   4614  CA  THR X 289      76.552 -33.493  55.661  0.00  0.00           C
ATOM   4615  HA  THR X 289      76.627 -32.417  55.624  0.00  0.00           H
ATOM   4616  CB  THR X 289      77.448 -34.058  54.501  0.00  0.00           C
ATOM   4617  HB  THR X 289      77.499 -35.155  54.673  0.00  0.00           H
ATOM   4618  OG1 THR X 289      78.797 -33.662  54.710  0.00  0.00           O
ATOM   4619  HG1 THR X 289      79.014 -34.070  55.552  0.00  0.00           H
ATOM   4620  CG2 THR X 289      77.035 -33.569  53.132  0.00  0.00           C
ATOM   4621 HG21 THR X 289      77.946 -33.646  52.500  0.00  0.00           H
ATOM   4622 HG22 THR X 289      76.194 -34.192  52.759  0.00  0.00           H
ATOM   4623 HG23 THR X 289      76.827 -32.479  53.187  0.00  0.00           H
ATOM   4624  C   THR X 289      75.113 -33.878  55.331  0.00  0.00           C
ATOM   4625  O   THR X 289      74.386 -33.060  54.702  0.00  0.00           O
ATOM   4626  N   VAL X 290      74.573 -35.098  55.640  0.00  0.00           N
ATOM   4627  HN  VAL X 290      75.141 -35.856  55.951  0.00  0.00           H
ATOM   4628  CA  VAL X 290      73.153 -35.276  55.522  0.00  0.00           C
ATOM   4629  HA  VAL X 290      72.782 -35.229  54.509  0.00  0.00           H
ATOM   4630  CB  VAL X 290      72.894 -36.720  55.975  0.00  0.00           C
ATOM   4631  HB  VAL X 290      73.483 -36.840  56.909  0.00  0.00           H
ATOM   4632  CG1 VAL X 290      71.372 -37.046  56.136  0.00  0.00           C
ATOM   4633 HG11 VAL X 290      71.009 -36.551  57.063  0.00  0.00           H
ATOM   4634 HG12 VAL X 290      70.741 -36.821  55.250  0.00  0.00           H
ATOM   4635 HG13 VAL X 290      71.210 -38.142  56.221  0.00  0.00           H
ATOM   4636  CG2 VAL X 290      73.452 -37.622  54.940  0.00  0.00           C
ATOM   4637 HG21 VAL X 290      72.984 -37.285  53.990  0.00  0.00           H
ATOM   4638 HG22 VAL X 290      74.551 -37.501  54.834  0.00  0.00           H
ATOM   4639 HG23 VAL X 290      73.187 -38.656  55.250  0.00  0.00           H
ATOM   4640  C   VAL X 290      72.299 -34.308  56.473  0.00  0.00           C
ATOM   4641  O   VAL X 290      71.265 -33.754  56.056  0.00  0.00           O
ATOM   4642  N   ALA X 291      72.748 -34.091  57.725  0.00  0.00           N
ATOM   4643  HN  ALA X 291      73.613 -34.534  57.947  0.00  0.00           H
ATOM   4644  CA  ALA X 291      72.132 -33.379  58.862  0.00  0.00           C
ATOM   4645  HA  ALA X 291      71.161 -33.758  59.143  0.00  0.00           H
ATOM   4646  CB  ALA X 291      73.020 -33.497  60.179  0.00  0.00           C
ATOM   4647  HB1 ALA X 291      73.184 -34.584  60.336  0.00  0.00           H
ATOM   4648  HB2 ALA X 291      74.029 -33.068  60.000  0.00  0.00           H
ATOM   4649  HB3 ALA X 291      72.506 -33.095  61.079  0.00  0.00           H
ATOM   4650  C   ALA X 291      72.066 -31.904  58.553  0.00  0.00           C
ATOM   4651  O   ALA X 291      71.004 -31.288  58.910  0.00  0.00           O
ATOM   4652  N   SER X 292      73.077 -31.322  57.815  0.00  0.00           N
ATOM   4653  HN  SER X 292      73.868 -31.924  57.732  0.00  0.00           H
ATOM   4654  CA  SER X 292      73.070 -29.927  57.319  0.00  0.00           C
ATOM   4655  HA  SER X 292      72.763 -29.336  58.169  0.00  0.00           H
ATOM   4656  CB  SER X 292      74.490 -29.399  56.910  0.00  0.00           C
ATOM   4657  HB1 SER X 292      75.278 -29.605  57.667  0.00  0.00           H
ATOM   4658  HB2 SER X 292      74.980 -29.768  55.984  0.00  0.00           H
ATOM   4659  OG  SER X 292      74.556 -27.983  56.784  0.00  0.00           O
ATOM   4660  HG1 SER X 292      75.270 -27.617  57.311  0.00  0.00           H
ATOM   4661  C   SER X 292      72.018 -29.685  56.269  0.00  0.00           C
ATOM   4662  O   SER X 292      71.493 -28.573  56.312  0.00  0.00           O
ATOM   4663  N   ALA X 293      71.675 -30.712  55.491  0.00  0.00           N
ATOM   4664  HN  ALA X 293      71.982 -31.646  55.656  0.00  0.00           H
ATOM   4665  CA  ALA X 293      70.831 -30.519  54.358  0.00  0.00           C
ATOM   4666  HA  ALA X 293      70.817 -29.477  54.074  0.00  0.00           H
ATOM   4667  CB  ALA X 293      71.461 -31.368  53.247  0.00  0.00           C
ATOM   4668  HB1 ALA X 293      71.104 -31.077  52.235  0.00  0.00           H
ATOM   4669  HB2 ALA X 293      72.548 -31.140  53.231  0.00  0.00           H
ATOM   4670  HB3 ALA X 293      71.341 -32.445  53.491  0.00  0.00           H
ATOM   4671  C   ALA X 293      69.425 -31.013  54.711  0.00  0.00           C
ATOM   4672  O   ALA X 293      68.529 -31.050  53.865  0.00  0.00           O
ATOM   4673  N   THR X 294      69.217 -31.484  55.962  0.00  0.00           N
ATOM   4674  HN  THR X 294      69.847 -31.218  56.688  0.00  0.00           H
ATOM   4675  CA  THR X 294      67.995 -32.220  56.341  0.00  0.00           C
ATOM   4676  HA  THR X 294      67.363 -32.142  55.468  0.00  0.00           H
ATOM   4677  CB  THR X 294      68.180 -33.735  56.674  0.00  0.00           C
ATOM   4678  HB  THR X 294      68.987 -33.697  57.437  0.00  0.00           H
ATOM   4679  OG1 THR X 294      68.694 -34.412  55.493  0.00  0.00           O
ATOM   4680  HG1 THR X 294      69.618 -34.156  55.527  0.00  0.00           H
ATOM   4681  CG2 THR X 294      66.841 -34.501  57.089  0.00  0.00           C
ATOM   4682 HG21 THR X 294      66.159 -34.240  56.251  0.00  0.00           H
ATOM   4683 HG22 THR X 294      67.080 -35.574  57.247  0.00  0.00           H
ATOM   4684 HG23 THR X 294      66.534 -34.089  58.074  0.00  0.00           H
ATOM   4685  C   THR X 294      67.329 -31.613  57.433  0.00  0.00           C
ATOM   4686  O   THR X 294      67.805 -31.781  58.561  0.00  0.00           O
ATOM   4687  N   PRO X 295      66.229 -30.844  57.295  0.00  0.00           N
ATOM   4688  CD  PRO X 295      65.880 -30.095  56.083  0.00  0.00           C
ATOM   4689  HD1 PRO X 295      65.242 -30.662  55.372  0.00  0.00           H
ATOM   4690  HD2 PRO X 295      66.809 -29.733  55.592  0.00  0.00           H
ATOM   4691  CA  PRO X 295      65.386 -30.455  58.444  0.00  0.00           C
ATOM   4692  HA  PRO X 295      66.065 -29.924  59.095  0.00  0.00           H
ATOM   4693  CB  PRO X 295      64.305 -29.597  57.786  0.00  0.00           C
ATOM   4694  HB1 PRO X 295      63.788 -28.888  58.467  0.00  0.00           H
ATOM   4695  HB2 PRO X 295      63.534 -30.219  57.282  0.00  0.00           H
ATOM   4696  CG  PRO X 295      65.084 -28.910  56.656  0.00  0.00           C
ATOM   4697  HG1 PRO X 295      65.730 -28.054  56.947  0.00  0.00           H
ATOM   4698  HG2 PRO X 295      64.426 -28.500  55.861  0.00  0.00           H
ATOM   4699  C   PRO X 295      64.875 -31.733  59.101  0.00  0.00           C
ATOM   4700  O   PRO X 295      64.295 -32.604  58.526  0.00  0.00           O
ATOM   4701  N   ASN X 296      65.078 -31.897  60.400  0.00  0.00           N
ATOM   4702  HN  ASN X 296      65.536 -31.147  60.871  0.00  0.00           H
ATOM   4703  CA  ASN X 296      64.533 -32.981  61.228  0.00  0.00           C
ATOM   4704  HA  ASN X 296      64.744 -32.551  62.196  0.00  0.00           H
ATOM   4705  CB  ASN X 296      63.061 -33.034  61.142  0.00  0.00           C
ATOM   4706  HB1 ASN X 296      62.810 -33.394  60.121  0.00  0.00           H
ATOM   4707  HB2 ASN X 296      62.666 -33.769  61.875  0.00  0.00           H
ATOM   4708  CG  ASN X 296      62.350 -31.679  61.479  0.00  0.00           C
ATOM   4709  OD1 ASN X 296      63.018 -30.938  62.227  0.00  0.00           O
ATOM   4710  ND2 ASN X 296      61.234 -31.310  60.875  0.00  0.00           N
ATOM   4711 HD21 ASN X 296      60.773 -31.915  60.225  0.00  0.00           H
ATOM   4712 HD22 ASN X 296      60.860 -30.388  60.982  0.00  0.00           H
ATOM   4713  C   ASN X 296      65.363 -34.287  61.095  0.00  0.00           C
ATOM   4714  O   ASN X 296      64.727 -35.396  61.094  0.00  0.00           O
ATOM   4715  N   PHE X 297      66.748 -34.205  60.986  0.00  0.00           N
ATOM   4716  HN  PHE X 297      67.243 -33.344  61.077  0.00  0.00           H
ATOM   4717  CA  PHE X 297      67.508 -35.492  61.027  0.00  0.00           C
ATOM   4718  HA  PHE X 297      66.990 -36.157  60.352  0.00  0.00           H
ATOM   4719  CB  PHE X 297      68.921 -35.086  60.640  0.00  0.00           C
ATOM   4720  HB1 PHE X 297      68.909 -34.670  59.609  0.00  0.00           H
ATOM   4721  HB2 PHE X 297      69.366 -34.386  61.379  0.00  0.00           H
ATOM   4722  CG  PHE X 297      69.780 -36.251  60.496  0.00  0.00           C
ATOM   4723  CD1 PHE X 297      69.561 -37.189  59.430  0.00  0.00           C
ATOM   4724  HD1 PHE X 297      68.695 -37.172  58.785  0.00  0.00           H
ATOM   4725  CE1 PHE X 297      70.427 -38.290  59.345  0.00  0.00           C
ATOM   4726  HE1 PHE X 297      70.292 -38.992  58.536  0.00  0.00           H
ATOM   4727  CZ  PHE X 297      71.370 -38.521  60.329  0.00  0.00           C
ATOM   4728  HZ  PHE X 297      72.088 -39.327  60.321  0.00  0.00           H
ATOM   4729  CD2 PHE X 297      70.784 -36.559  61.434  0.00  0.00           C
ATOM   4730  HD2 PHE X 297      70.777 -35.766  62.167  0.00  0.00           H
ATOM   4731  CE2 PHE X 297      71.659 -37.676  61.369  0.00  0.00           C
ATOM   4732  HE2 PHE X 297      72.418 -37.934  62.093  0.00  0.00           H
ATOM   4733  C   PHE X 297      67.529 -36.126  62.426  0.00  0.00           C
ATOM   4734  O   PHE X 297      67.340 -37.383  62.525  0.00  0.00           O
ATOM   4735  N   THR X 298      67.482 -35.277  63.466  0.00  0.00           N
ATOM   4736  HN  THR X 298      67.401 -34.290  63.349  0.00  0.00           H
ATOM   4737  CA  THR X 298      67.408 -35.674  64.896  0.00  0.00           C
ATOM   4738  HA  THR X 298      67.909 -36.605  65.119  0.00  0.00           H
ATOM   4739  CB  THR X 298      68.080 -34.535  65.707  0.00  0.00           C
ATOM   4740  HB  THR X 298      67.906 -34.647  66.798  0.00  0.00           H
ATOM   4741  OG1 THR X 298      67.593 -33.234  65.254  0.00  0.00           O
ATOM   4742  HG1 THR X 298      68.299 -32.632  65.502  0.00  0.00           H
ATOM   4743  CG2 THR X 298      69.621 -34.492  65.475  0.00  0.00           C
ATOM   4744 HG21 THR X 298      70.089 -33.742  66.148  0.00  0.00           H
ATOM   4745 HG22 THR X 298      70.109 -35.465  65.698  0.00  0.00           H
ATOM   4746 HG23 THR X 298      69.841 -34.275  64.408  0.00  0.00           H
ATOM   4747  C   THR X 298      66.011 -35.827  65.348  0.00  0.00           C
ATOM   4748  O   THR X 298      65.596 -35.394  66.430  0.00  0.00           O
ATOM   4749  N   GLN X 299      65.235 -36.587  64.595  0.00  0.00           N
ATOM   4750  HN  GLN X 299      65.591 -36.949  63.737  0.00  0.00           H
ATOM   4751  CA  GLN X 299      63.920 -36.876  64.943  0.00  0.00           C
ATOM   4752  HA  GLN X 299      63.797 -37.067  65.998  0.00  0.00           H
ATOM   4753  CB  GLN X 299      62.992 -35.739  64.340  0.00  0.00           C
ATOM   4754  HB1 GLN X 299      63.256 -35.556  63.276  0.00  0.00           H
ATOM   4755  HB2 GLN X 299      61.986 -36.207  64.412  0.00  0.00           H
ATOM   4756  CG  GLN X 299      62.987 -34.293  64.877  0.00  0.00           C
ATOM   4757  HG1 GLN X 299      63.898 -33.667  64.764  0.00  0.00           H
ATOM   4758  HG2 GLN X 299      62.289 -33.718  64.232  0.00  0.00           H
ATOM   4759  CD  GLN X 299      62.489 -34.240  66.376  0.00  0.00           C
ATOM   4760  OE1 GLN X 299      62.951 -33.286  67.066  0.00  0.00           O
ATOM   4761  NE2 GLN X 299      61.619 -35.120  66.816  0.00  0.00           N
ATOM   4762 HE21 GLN X 299      61.357 -35.014  67.776  0.00  0.00           H
ATOM   4763 HE22 GLN X 299      61.249 -35.816  66.201  0.00  0.00           H
ATOM   4764  C   GLN X 299      63.573 -38.151  64.145  0.00  0.00           C
ATOM   4765  O   GLN X 299      64.162 -38.431  63.104  0.00  0.00           O
ATOM   4766  N   MET X 300      62.523 -38.905  64.556  0.00  0.00           N
ATOM   4767  HN  MET X 300      62.080 -38.786  65.441  0.00  0.00           H
ATOM   4768  CA  MET X 300      62.033 -40.066  63.873  0.00  0.00           C
ATOM   4769  HA  MET X 300      62.856 -40.454  63.292  0.00  0.00           H
ATOM   4770  CB  MET X 300      61.520 -41.021  64.924  0.00  0.00           C
ATOM   4771  HB1 MET X 300      62.329 -41.185  65.668  0.00  0.00           H
ATOM   4772  HB2 MET X 300      60.821 -40.496  65.609  0.00  0.00           H
ATOM   4773  CG  MET X 300      60.879 -42.348  64.448  0.00  0.00           C
ATOM   4774  HG1 MET X 300      59.848 -42.229  64.052  0.00  0.00           H
ATOM   4775  HG2 MET X 300      61.474 -42.745  63.598  0.00  0.00           H
ATOM   4776  SD  MET X 300      60.805 -43.624  65.678  0.00  0.00           S
ATOM   4777  CE  MET X 300      59.792 -44.654  64.482  0.00  0.00           C
ATOM   4778  HE1 MET X 300      60.471 -44.991  63.669  0.00  0.00           H
ATOM   4779  HE2 MET X 300      59.271 -45.500  64.980  0.00  0.00           H
ATOM   4780  HE3 MET X 300      58.981 -44.112  63.950  0.00  0.00           H
ATOM   4781  C   MET X 300      60.849 -39.787  62.972  0.00  0.00           C
ATOM   4782  O   MET X 300      60.822 -40.205  61.833  0.00  0.00           O
ATOM   4783  N   ALA X 301      59.764 -39.060  63.347  0.00  0.00           N
ATOM   4784  HN  ALA X 301      59.776 -38.510  64.178  0.00  0.00           H
ATOM   4785  CA  ALA X 301      58.725 -38.652  62.403  0.00  0.00           C
ATOM   4786  HA  ALA X 301      58.596 -39.508  61.757  0.00  0.00           H
ATOM   4787  CB  ALA X 301      57.481 -38.412  63.202  0.00  0.00           C
ATOM   4788  HB1 ALA X 301      56.560 -38.153  62.637  0.00  0.00           H
ATOM   4789  HB2 ALA X 301      57.258 -39.294  63.840  0.00  0.00           H
ATOM   4790  HB3 ALA X 301      57.586 -37.537  63.878  0.00  0.00           H
ATOM   4791  C   ALA X 301      59.124 -37.378  61.663  0.00  0.00           C
ATOM   4792  O   ALA X 301      59.539 -36.374  62.266  0.00  0.00           O
ATOM   4793  N   GLY X 302      59.051 -37.510  60.343  0.00  0.00           N
ATOM   4794  HN  GLY X 302      58.792 -38.369  59.907  0.00  0.00           H
ATOM   4795  CA  GLY X 302      59.357 -36.392  59.387  0.00  0.00           C
ATOM   4796  HA1 GLY X 302      59.225 -35.490  59.967  0.00  0.00           H
ATOM   4797  HA2 GLY X 302      58.703 -36.513  58.537  0.00  0.00           H
ATOM   4798  C   GLY X 302      60.806 -36.368  58.900  0.00  0.00           C
ATOM   4799  O   GLY X 302      61.260 -35.465  58.249  0.00  0.00           O
ATOM   4800  N   ASN X 303      61.475 -37.463  59.312  0.00  0.00           N
ATOM   4801  HN  ASN X 303      61.029 -38.084  59.951  0.00  0.00           H
ATOM   4802  CA  ASN X 303      62.811 -37.825  58.967  0.00  0.00           C
ATOM   4803  HA  ASN X 303      63.338 -36.928  58.679  0.00  0.00           H
ATOM   4804  CB  ASN X 303      63.610 -38.256  60.217  0.00  0.00           C
ATOM   4805  HB1 ASN X 303      63.742 -37.418  60.935  0.00  0.00           H
ATOM   4806  HB2 ASN X 303      63.112 -39.117  60.712  0.00  0.00           H
ATOM   4807  CG  ASN X 303      65.001 -38.761  59.846  0.00  0.00           C
ATOM   4808  OD1 ASN X 303      65.317 -39.030  58.672  0.00  0.00           O
ATOM   4809  ND2 ASN X 303      65.933 -38.924  60.792  0.00  0.00           N
ATOM   4810 HD21 ASN X 303      66.890 -39.006  60.515  0.00  0.00           H
ATOM   4811 HD22 ASN X 303      65.720 -38.739  61.751  0.00  0.00           H
ATOM   4812  C   ASN X 303      62.684 -38.762  57.696  0.00  0.00           C
ATOM   4813  O   ASN X 303      62.143 -39.870  57.846  0.00  0.00           O
ATOM   4814  N   PRO X 304      63.277 -38.386  56.502  0.00  0.00           N
ATOM   4815  CD  PRO X 304      63.715 -37.020  56.274  0.00  0.00           C
ATOM   4816  HD1 PRO X 304      64.423 -36.815  57.105  0.00  0.00           H
ATOM   4817  HD2 PRO X 304      62.891 -36.277  56.324  0.00  0.00           H
ATOM   4818  CA  PRO X 304      63.180 -39.195  55.337  0.00  0.00           C
ATOM   4819  HA  PRO X 304      62.162 -39.547  55.256  0.00  0.00           H
ATOM   4820  CB  PRO X 304      63.560 -38.216  54.119  0.00  0.00           C
ATOM   4821  HB1 PRO X 304      62.651 -37.787  53.647  0.00  0.00           H
ATOM   4822  HB2 PRO X 304      64.134 -38.772  53.348  0.00  0.00           H
ATOM   4823  CG  PRO X 304      64.397 -37.109  54.801  0.00  0.00           C
ATOM   4824  HG1 PRO X 304      64.212 -36.114  54.342  0.00  0.00           H
ATOM   4825  HG2 PRO X 304      65.491 -37.290  54.727  0.00  0.00           H
ATOM   4826  C   PRO X 304      64.110 -40.406  55.410  0.00  0.00           C
ATOM   4827  O   PRO X 304      63.725 -41.501  55.019  0.00  0.00           O
ATOM   4828  N   ILE X 305      65.304 -40.226  56.057  0.00  0.00           N
ATOM   4829  HN  ILE X 305      65.600 -39.381  56.497  0.00  0.00           H
ATOM   4830  CA  ILE X 305      66.358 -41.282  56.127  0.00  0.00           C
ATOM   4831  HA  ILE X 305      66.479 -41.840  55.210  0.00  0.00           H
ATOM   4832  CB  ILE X 305      67.746 -40.701  56.601  0.00  0.00           C
ATOM   4833  HB  ILE X 305      67.515 -40.019  57.447  0.00  0.00           H
ATOM   4834  CG2 ILE X 305      68.678 -41.843  56.942  0.00  0.00           C
ATOM   4835 HG21 ILE X 305      69.662 -41.339  57.054  0.00  0.00           H
ATOM   4836 HG22 ILE X 305      68.447 -42.268  57.942  0.00  0.00           H
ATOM   4837 HG23 ILE X 305      68.586 -42.518  56.064  0.00  0.00           H
ATOM   4838  CG1 ILE X 305      68.291 -39.714  55.523  0.00  0.00           C
ATOM   4839 HG11 ILE X 305      69.362 -39.958  55.357  0.00  0.00           H
ATOM   4840 HG12 ILE X 305      67.811 -39.973  54.554  0.00  0.00           H
ATOM   4841  CD  ILE X 305      67.989 -38.256  55.927  0.00  0.00           C
ATOM   4842  HD1 ILE X 305      67.010 -38.166  56.443  0.00  0.00           H
ATOM   4843  HD2 ILE X 305      68.739 -37.794  56.604  0.00  0.00           H
ATOM   4844  HD3 ILE X 305      67.881 -37.665  54.993  0.00  0.00           H
ATOM   4845  C   ILE X 305      65.788 -42.308  57.148  0.00  0.00           C
ATOM   4846  O   ILE X 305      65.814 -43.443  56.842  0.00  0.00           O
ATOM   4847  N   CYS X 306      65.172 -41.942  58.331  0.00  0.00           N
ATOM   4848  HN  CYS X 306      64.931 -40.979  58.422  0.00  0.00           H
ATOM   4849  CA  CYS X 306      64.693 -42.895  59.353  0.00  0.00           C
ATOM   4850  HA  CYS X 306      65.593 -43.487  59.432  0.00  0.00           H
ATOM   4851  CB  CYS X 306      64.334 -42.185  60.626  0.00  0.00           C
ATOM   4852  HB1 CYS X 306      65.049 -41.357  60.821  0.00  0.00           H
ATOM   4853  HB2 CYS X 306      63.360 -41.662  60.521  0.00  0.00           H
ATOM   4854  SG  CYS X 306      64.249 -43.261  62.172  0.00  0.00           S
ATOM   4855  HG1 CYS X 306      63.356 -44.099  61.666  0.00  0.00           H
ATOM   4856  C   CYS X 306      63.592 -43.814  58.911  0.00  0.00           C
ATOM   4857  O   CYS X 306      62.498 -43.473  58.497  0.00  0.00           O
ATOM   4858  N   LEU X 307      63.754 -45.187  59.085  0.00  0.00           N
ATOM   4859  HN  LEU X 307      64.677 -45.546  59.196  0.00  0.00           H
ATOM   4860  CA  LEU X 307      62.654 -46.138  59.096  0.00  0.00           C
ATOM   4861  HA  LEU X 307      62.160 -45.925  58.160  0.00  0.00           H
ATOM   4862  CB  LEU X 307      63.179 -47.592  59.013  0.00  0.00           C
ATOM   4863  HB1 LEU X 307      63.939 -47.738  59.810  0.00  0.00           H
ATOM   4864  HB2 LEU X 307      62.335 -48.312  59.052  0.00  0.00           H
ATOM   4865  CG  LEU X 307      64.045 -47.866  57.722  0.00  0.00           C
ATOM   4866  HG  LEU X 307      64.796 -47.050  57.646  0.00  0.00           H
ATOM   4867  CD1 LEU X 307      64.828 -49.147  57.951  0.00  0.00           C
ATOM   4868 HD11 LEU X 307      64.147 -50.009  58.113  0.00  0.00           H
ATOM   4869 HD12 LEU X 307      65.660 -49.304  57.232  0.00  0.00           H
ATOM   4870 HD13 LEU X 307      65.463 -49.102  58.861  0.00  0.00           H
ATOM   4871  CD2 LEU X 307      63.266 -47.796  56.377  0.00  0.00           C
ATOM   4872 HD21 LEU X 307      63.983 -48.028  55.561  0.00  0.00           H
ATOM   4873 HD22 LEU X 307      62.421 -48.513  56.462  0.00  0.00           H
ATOM   4874 HD23 LEU X 307      62.790 -46.816  56.159  0.00  0.00           H
ATOM   4875  C   LEU X 307      61.622 -45.944  60.170  0.00  0.00           C
ATOM   4876  O   LEU X 307      61.997 -45.490  61.238  0.00  0.00           O
ATOM   4877  N   GLN X 308      60.314 -46.115  59.897  0.00  0.00           N
ATOM   4878  HN  GLN X 308      59.951 -46.280  58.983  0.00  0.00           H
ATOM   4879  CA  GLN X 308      59.302 -45.934  60.868  0.00  0.00           C
ATOM   4880  HA  GLN X 308      59.501 -45.220  61.653  0.00  0.00           H
ATOM   4881  CB  GLN X 308      58.028 -45.428  60.235  0.00  0.00           C
ATOM   4882  HB1 GLN X 308      57.703 -46.013  59.348  0.00  0.00           H
ATOM   4883  HB2 GLN X 308      57.285 -45.370  61.058  0.00  0.00           H
ATOM   4884  CG  GLN X 308      58.317 -43.930  59.610  0.00  0.00           C
ATOM   4885  HG1 GLN X 308      58.933 -43.861  58.688  0.00  0.00           H
ATOM   4886  HG2 GLN X 308      57.330 -43.515  59.315  0.00  0.00           H
ATOM   4887  CD  GLN X 308      59.026 -42.970  60.590  0.00  0.00           C
ATOM   4888  OE1 GLN X 308      58.349 -42.685  61.575  0.00  0.00           O
ATOM   4889  NE2 GLN X 308      60.185 -42.448  60.247  0.00  0.00           N
ATOM   4890 HE21 GLN X 308      60.473 -41.697  60.841  0.00  0.00           H
ATOM   4891 HE22 GLN X 308      60.601 -42.690  59.371  0.00  0.00           H
ATOM   4892  C   GLN X 308      58.868 -47.210  61.521  0.00  0.00           C
ATOM   4893  O   GLN X 308      57.930 -47.916  61.114  0.00  0.00           O
ATOM   4894  N   ILE X 309      59.665 -47.630  62.489  0.00  0.00           N
ATOM   4895  HN  ILE X 309      60.380 -46.983  62.744  0.00  0.00           H
ATOM   4896  CA  ILE X 309      59.494 -48.956  63.135  0.00  0.00           C
ATOM   4897  HA  ILE X 309      58.827 -49.565  62.542  0.00  0.00           H
ATOM   4898  CB  ILE X 309      60.899 -49.735  63.316  0.00  0.00           C
ATOM   4899  HB  ILE X 309      61.416 -48.999  63.968  0.00  0.00           H
ATOM   4900  CG2 ILE X 309      60.688 -51.003  64.059  0.00  0.00           C
ATOM   4901 HG21 ILE X 309      61.611 -51.531  64.380  0.00  0.00           H
ATOM   4902 HG22 ILE X 309      60.195 -50.797  65.033  0.00  0.00           H
ATOM   4903 HG23 ILE X 309      60.197 -51.724  63.371  0.00  0.00           H
ATOM   4904  CG1 ILE X 309      61.634 -49.893  61.997  0.00  0.00           C
ATOM   4905 HG11 ILE X 309      61.205 -50.786  61.494  0.00  0.00           H
ATOM   4906 HG12 ILE X 309      61.530 -49.007  61.336  0.00  0.00           H
ATOM   4907  CD  ILE X 309      63.138 -50.098  62.192  0.00  0.00           C
ATOM   4908  HD1 ILE X 309      63.399 -50.963  62.838  0.00  0.00           H
ATOM   4909  HD2 ILE X 309      63.575 -50.153  61.172  0.00  0.00           H
ATOM   4910  HD3 ILE X 309      63.617 -49.184  62.605  0.00  0.00           H
ATOM   4911  C   ILE X 309      58.892 -48.801  64.508  0.00  0.00           C
ATOM   4912  O   ILE X 309      59.154 -47.908  65.279  0.00  0.00           O
ATOM   4913  N   CYS X 310      57.889 -49.607  64.870  0.00  0.00           N
ATOM   4914  HN  CYS X 310      57.682 -50.389  64.287  0.00  0.00           H
ATOM   4915  CA  CYS X 310      57.186 -49.570  66.179  0.00  0.00           C
ATOM   4916  HA  CYS X 310      56.973 -48.516  66.284  0.00  0.00           H
ATOM   4917  CB  CYS X 310      56.036 -50.531  66.437  0.00  0.00           C
ATOM   4918  HB1 CYS X 310      55.691 -50.675  67.483  0.00  0.00           H
ATOM   4919  HB2 CYS X 310      55.152 -50.154  65.879  0.00  0.00           H
ATOM   4920  SG  CYS X 310      56.658 -52.124  65.864  0.00  0.00           S
ATOM   4921  HG1 CYS X 310      57.727 -52.056  66.644  0.00  0.00           H
ATOM   4922  C   CYS X 310      58.120 -49.786  67.331  0.00  0.00           C
ATOM   4923  O   CYS X 310      59.022 -50.636  67.244  0.00  0.00           O
ATOM   4924  N   TRPPX 311      58.032 -48.922  68.380  0.00  0.00           N
ATOM   4925  HN  TRPPX 311      57.303 -48.260  68.538  0.00  0.00           H
ATOM   4926  CA  TRPPX 311      58.898 -49.069  69.527  0.00  0.00           C
ATOM   4927  HA  TRPPX 311      59.304 -50.069  69.559  0.00  0.00           H
ATOM   4928  CB  TRPPX 311      60.084 -47.963  69.602  0.00  0.00           C
ATOM   4929  HB1 TRPPX 311      59.587 -47.001  69.852  0.00  0.00           H
ATOM   4930  HB2 TRPPX 311      60.707 -48.227  70.483  0.00  0.00           H
ATOM   4931  CG  TRPPX 311      60.997 -47.822  68.360  0.00  0.00           C
ATOM   4932  CD1 TRPPX 311      61.175 -46.802  67.463  0.00  0.00           C
ATOM   4933  HD1 TRPPX 311      60.541 -45.934  67.355  0.00  0.00           H
ATOM   4934  NE1 TRPPX 311      62.039 -47.182  66.454  0.00  0.00           N
ATOM   4935  HE1 TRPPX 311      61.899 -47.064  65.495  0.00  0.00           H
ATOM   4936  CE2 TRPPX 311      62.551 -48.421  66.716  0.00  0.00           C
ATOM   4937  CD2 TRPPX 311      61.921 -48.892  67.909  0.00  0.00           C
ATOM   4938  CE3 TRPPX 311      62.186 -50.186  68.395  0.00  0.00           C
ATOM   4939  HE3 TRPPX 311      61.733 -50.631  69.268  0.00  0.00           H
ATOM   4940  CZ3 TRPPX 311      63.246 -50.880  67.791  0.00  0.00           C
ATOM   4941  HZ3 TRPPX 311      63.419 -51.848  68.238  0.00  0.00           H
ATOM   4942  CZ2 TRPPX 311      63.421 -49.244  66.034  0.00  0.00           C
ATOM   4943  HZ2 TRPPX 311      63.825 -48.885  65.098  0.00  0.00           H
ATOM   4944  CH2 TRPPX 311      63.742 -50.470  66.569  0.00  0.00           C
ATOM   4945  HH2 TRPPX 311      64.561 -50.973  66.076  0.00  0.00           H
ATOM   4946  C   TRPPX 311      58.136 -49.092  70.789  0.00  0.00           C
ATOM   4947  O   TRPPX 311      57.041 -48.608  70.866  0.00  0.00           O
ATOM   4948  N   TYR X 312      58.639 -49.815  71.774  0.00  0.00           N
ATOM   4949  HN  TYR X 312      59.569 -50.173  71.766  0.00  0.00           H
ATOM   4950  CA  TYR X 312      58.009 -50.136  72.980  0.00  0.00           C
ATOM   4951  HA  TYR X 312      57.218 -50.766  72.601  0.00  0.00           H
ATOM   4952  CB  TYR X 312      58.843 -51.050  73.872  0.00  0.00           C
ATOM   4953  HB1 TYR X 312      59.244 -51.834  73.194  0.00  0.00           H
ATOM   4954  HB2 TYR X 312      59.773 -50.636  74.316  0.00  0.00           H
ATOM   4955  CG  TYR X 312      58.026 -51.791  74.909  0.00  0.00           C
ATOM   4956  CD1 TYR X 312      57.284 -52.946  74.614  0.00  0.00           C
ATOM   4957  HD1 TYR X 312      57.057 -53.121  73.573  0.00  0.00           H
ATOM   4958  CE1 TYR X 312      56.613 -53.668  75.648  0.00  0.00           C
ATOM   4959  HE1 TYR X 312      56.105 -54.566  75.329  0.00  0.00           H
ATOM   4960  CZ  TYR X 312      56.969 -53.430  76.977  0.00  0.00           C
ATOM   4961  OH  TYR X 312      56.475 -54.190  78.048  0.00  0.00           O
ATOM   4962  HH  TYR X 312      55.931 -54.918  77.739  0.00  0.00           H
ATOM   4963  CD2 TYR X 312      58.233 -51.448  76.261  0.00  0.00           C
ATOM   4964  HD2 TYR X 312      58.822 -50.581  76.519  0.00  0.00           H
ATOM   4965  CE2 TYR X 312      57.730 -52.247  77.283  0.00  0.00           C
ATOM   4966  HE2 TYR X 312      57.995 -51.933  78.282  0.00  0.00           H
ATOM   4967  C   TYR X 312      57.535 -48.949  73.863  0.00  0.00           C
ATOM   4968  O   TYR X 312      58.252 -47.994  74.115  0.00  0.00           O
ATOM   4969  N   LYS X 313      56.340 -49.098  74.396  0.00  0.00           N
ATOM   4970  HN  LYS X 313      55.796 -49.918  74.240  0.00  0.00           H
ATOM   4971  CA  LYS X 313      55.607 -48.220  75.272  0.00  0.00           C
ATOM   4972  HA  LYS X 313      55.415 -47.352  74.659  0.00  0.00           H
ATOM   4973  CB  LYS X 313      54.169 -48.696  75.636  0.00  0.00           C
ATOM   4974  HB1 LYS X 313      53.607 -47.890  76.156  0.00  0.00           H
ATOM   4975  HB2 LYS X 313      53.754 -48.777  74.609  0.00  0.00           H
ATOM   4976  CG  LYS X 313      54.024 -50.115  76.303  0.00  0.00           C
ATOM   4977  HG1 LYS X 313      54.376 -50.917  75.619  0.00  0.00           H
ATOM   4978  HG2 LYS X 313      54.666 -50.075  77.209  0.00  0.00           H
ATOM   4979  CD  LYS X 313      52.536 -50.423  76.773  0.00  0.00           C
ATOM   4980  HD1 LYS X 313      51.889 -50.248  75.887  0.00  0.00           H
ATOM   4981  HD2 LYS X 313      52.364 -51.515  76.878  0.00  0.00           H
ATOM   4982  CE  LYS X 313      52.021 -49.488  77.862  0.00  0.00           C
ATOM   4983  HE1 LYS X 313      52.306 -48.419  77.762  0.00  0.00           H
ATOM   4984  HE2 LYS X 313      50.923 -49.624  77.964  0.00  0.00           H
ATOM   4985  NZ  LYS X 313      52.483 -49.899  79.239  0.00  0.00           N
ATOM   4986  HZ1 LYS X 313      53.226 -50.569  78.955  0.00  0.00           H
ATOM   4987  HZ2 LYS X 313      52.879 -49.089  79.757  0.00  0.00           H
ATOM   4988  HZ3 LYS X 313      51.806 -50.437  79.818  0.00  0.00           H
ATOM   4989  C   LYS X 313      56.311 -47.709  76.546  0.00  0.00           C
ATOM   4990  O   LYS X 313      57.177 -48.469  77.035  0.00  0.00           O
ATOM   4991  N   ASP X 314      55.857 -46.549  77.056  0.00  0.00           N
ATOM   4992  HN  ASP X 314      55.274 -46.010  76.453  0.00  0.00           H
ATOM   4993  CA  ASP X 314      56.348 -46.062  78.321  0.00  0.00           C
ATOM   4994  HA  ASP X 314      56.135 -45.016  78.486  0.00  0.00           H
ATOM   4995  CB  ASP X 314      55.613 -46.964  79.445  0.00  0.00           C
ATOM   4996  HB1 ASP X 314      55.821 -47.969  79.020  0.00  0.00           H
ATOM   4997  HB2 ASP X 314      55.986 -46.820  80.482  0.00  0.00           H
ATOM   4998  CG  ASP X 314      54.148 -46.831  79.316  0.00  0.00           C
ATOM   4999  OD1 ASP X 314      53.568 -45.914  78.635  0.00  0.00           O
ATOM   5000  OD2 ASP X 314      53.504 -47.607  80.100  0.00  0.00           O
ATOM   5001  C   ASP X 314      57.861 -45.931  78.604  0.00  0.00           C
ATOM   5002  O   ASP X 314      58.709 -46.413  77.802  0.00  0.00           O
ATOM   5003  N   ALA X 315      58.218 -45.359  79.760  0.00  0.00           N
ATOM   5004  HN  ALA X 315      57.487 -44.928  80.283  0.00  0.00           H
ATOM   5005  CA  ALA X 315      59.576 -45.080  80.179  0.00  0.00           C
ATOM   5006  HA  ALA X 315      60.222 -45.215  79.324  0.00  0.00           H
ATOM   5007  CB  ALA X 315      59.511 -43.541  80.574  0.00  0.00           C
ATOM   5008  HB1 ALA X 315      59.121 -43.451  81.611  0.00  0.00           H
ATOM   5009  HB2 ALA X 315      60.513 -43.061  80.573  0.00  0.00           H
ATOM   5010  HB3 ALA X 315      58.840 -42.998  79.875  0.00  0.00           H
ATOM   5011  C   ALA X 315      60.113 -45.966  81.267  0.00  0.00           C
ATOM   5012  O   ALA X 315      61.273 -45.860  81.718  0.00  0.00           O
ATOM   5013  N   GLU X 316      59.285 -46.912  81.751  0.00  0.00           N
ATOM   5014  HN  GLU X 316      58.343 -46.960  81.427  0.00  0.00           H
ATOM   5015  CA  GLU X 316      59.654 -47.972  82.687  0.00  0.00           C
ATOM   5016  HA  GLU X 316      59.748 -47.717  83.733  0.00  0.00           H
ATOM   5017  CB  GLU X 316      58.537 -49.034  82.928  0.00  0.00           C
ATOM   5018  HB1 GLU X 316      58.356 -49.424  81.904  0.00  0.00           H
ATOM   5019  HB2 GLU X 316      58.865 -49.827  83.633  0.00  0.00           H
ATOM   5020  CG  GLU X 316      57.329 -48.436  83.571  0.00  0.00           C
ATOM   5021  HG1 GLU X 316      57.405 -48.036  84.605  0.00  0.00           H
ATOM   5022  HG2 GLU X 316      57.125 -47.580  82.893  0.00  0.00           H
ATOM   5023  CD  GLU X 316      56.084 -49.299  83.540  0.00  0.00           C
ATOM   5024  OE1 GLU X 316      54.964 -48.814  83.746  0.00  0.00           O
ATOM   5025  OE2 GLU X 316      56.151 -50.409  83.002  0.00  0.00           O
ATOM   5026  C   GLU X 316      60.899 -48.708  82.331  0.00  0.00           C
ATOM   5027  O   GLU X 316      61.810 -48.725  83.175  0.00  0.00           O
ATOM   5028  N   ARG X 317      61.064 -49.213  81.083  0.00  0.00           N
ATOM   5029  HN  ARG X 317      60.254 -49.133  80.508  0.00  0.00           H
ATOM   5030  CA  ARG X 317      62.260 -49.848  80.639  0.00  0.00           C
ATOM   5031  HA  ARG X 317      62.489 -50.642  81.334  0.00  0.00           H
ATOM   5032  CB  ARG X 317      62.238 -50.604  79.266  0.00  0.00           C
ATOM   5033  HB1 ARG X 317      61.864 -49.822  78.571  0.00  0.00           H
ATOM   5034  HB2 ARG X 317      63.271 -50.944  79.037  0.00  0.00           H
ATOM   5035  CG  ARG X 317      61.299 -51.837  79.290  0.00  0.00           C
ATOM   5036  HG1 ARG X 317      61.623 -52.570  80.060  0.00  0.00           H
ATOM   5037  HG2 ARG X 317      60.279 -51.505  79.578  0.00  0.00           H
ATOM   5038  CD  ARG X 317      61.360 -52.534  77.944  0.00  0.00           C
ATOM   5039  HD1 ARG X 317      61.019 -51.959  77.057  0.00  0.00           H
ATOM   5040  HD2 ARG X 317      62.423 -52.826  77.803  0.00  0.00           H
ATOM   5041  NE  ARG X 317      60.580 -53.764  78.210  0.00  0.00           N
ATOM   5042  HE  ARG X 317      59.968 -53.824  78.999  0.00  0.00           H
ATOM   5043  CZ  ARG X 317      60.452 -54.823  77.441  0.00  0.00           C
ATOM   5044  NH1 ARG X 317      61.066 -54.930  76.306  0.00  0.00           N
ATOM   5045 HH11 ARG X 317      61.416 -54.077  75.917  0.00  0.00           H
ATOM   5046 HH12 ARG X 317      60.939 -55.761  75.766  0.00  0.00           H
ATOM   5047  NH2 ARG X 317      59.765 -55.831  77.968  0.00  0.00           N
ATOM   5048 HH21 ARG X 317      59.564 -56.652  77.433  0.00  0.00           H
ATOM   5049 HH22 ARG X 317      59.608 -55.674  78.943  0.00  0.00           H
ATOM   5050  C   ARG X 317      63.488 -48.938  80.702  0.00  0.00           C
ATOM   5051  O   ARG X 317      64.599 -49.213  81.202  0.00  0.00           O
ATOM   5052  N   LEU X 318      63.286 -47.730  80.192  0.00  0.00           N
ATOM   5053  HN  LEU X 318      62.402 -47.493  79.796  0.00  0.00           H
ATOM   5054  CA  LEU X 318      64.252 -46.690  80.013  0.00  0.00           C
ATOM   5055  HA  LEU X 318      64.979 -47.119  79.340  0.00  0.00           H
ATOM   5056  CB  LEU X 318      63.568 -45.433  79.352  0.00  0.00           C
ATOM   5057  HB1 LEU X 318      63.048 -45.797  78.440  0.00  0.00           H
ATOM   5058  HB2 LEU X 318      62.812 -44.961  80.015  0.00  0.00           H
ATOM   5059  CG  LEU X 318      64.622 -44.352  78.959  0.00  0.00           C
ATOM   5060  HG  LEU X 318      65.239 -44.010  79.818  0.00  0.00           H
ATOM   5061  CD1 LEU X 318      65.583 -44.775  77.774  0.00  0.00           C
ATOM   5062 HD11 LEU X 318      64.996 -45.187  76.926  0.00  0.00           H
[truncated: 7,541,029 more chars]
