# Supplementary material for: Protein and Solvent Reorganization Drives Radical Pair Stability in Avian Cryptochrome 4a
Source: J Am Chem Soc. 2025 Nov 14;147(47):43934–45. doi: 10.1021/jacs.5c15726 (PMC12673606; doi:10.1021/jacs.5c15726)
Supplement: Supplementary file 2 [file ja5c15726_si_002.zip › Cry4a_data/electrostatic_potential/dark_state/FAD_ds_sol.txt]

   4.2850820e+00
   4.7667938e+00
   4.4901404e+00
   4.2928701e+00
   4.1899270e+00
   4.4645827e+00
   4.3248287e+00
   4.6014840e+00
   4.5684211e+00
   4.0566712e+00
   3.8864588e+00
   4.9153348e+00
   4.2516473e+00
   4.1386484e+00
   4.4233723e+00
   3.8891764e+00
   4.1118950e+00
   4.0796165e+00
   3.9790124e+00
   4.1938482e+00
   3.8797806e+00
   3.4798190e+00
   4.0495315e+00
   4.2635884e+00
   4.3704260e+00
   4.1153109e+00
   4.3054887e+00
   3.9661037e+00
   3.6793788e+00
   4.3976930e+00
   3.7997653e+00
   4.0348756e+00
   4.1814518e+00
   3.6519106e+00
   3.6435566e+00
   4.7276314e+00
   4.4420037e+00
   4.2158819e+00
   4.1597090e+00
   4.5428599e+00
   4.0873132e+00
   4.4419442e+00
   3.9273363e+00
   4.9959562e+00
   3.9472942e+00
   4.3615112e+00
   3.6315352e+00
   4.2235910e+00
   4.5792850e+00
   4.4700477e+00
   3.9477687e+00
   4.3925333e+00
   4.4497161e+00
   5.1999046e+00
   4.4826711e+00
   4.5005643e+00
   4.2029275e+00
   4.3345043e+00
   4.6909770e+00
   4.6409762e+00
   4.1132495e+00
   4.9557695e+00
   4.7387659e+00
   4.6399242e+00
   4.4877923e+00
   4.1592778e+00
   4.2743638e+00
   4.7653337e+00
   4.5433576e+00
   4.4978289e+00
   4.4704035e+00
   4.4641187e+00
   4.4769794e+00
   4.5864395e+00
   4.3816889e+00
   4.0859395e+00
   4.4800621e+00
   4.2631599e+00
   3.9910588e+00
   4.0249597e+00
   4.0476624e+00
   3.8035603e+00
   3.9046541e+00
   3.8378634e+00
   4.4925909e+00
   4.2411539e+00
   4.0426128e+00
   4.2055402e+00
   3.8491372e+00
   4.4411684e+00
   4.0779053e+00
   3.6956599e+00
   3.8161751e+00
   4.1257938e+00
   3.9614639e+00
   3.1124829e+00
   3.7841351e+00
   3.9399565e+00
   3.3579711e+00
   3.5603241e+00
   3.5043753e+00
   4.0860587e+00
   4.1869544e+00
   4.0334755e+00
   4.2722767e+00
   4.3049046e+00
   3.9122879e+00
   3.8590259e+00
   3.3131218e+00
   4.0298053e+00
   4.3708434e+00
   4.2069191e+00
   4.6702327e+00
   3.9894256e+00
   4.3749117e+00
   3.9222445e+00
   4.7403277e+00
   3.9395582e+00
   4.2320669e+00
   4.6581119e+00
   4.0646506e+00
   4.3993783e+00
   4.6075023e+00
   4.2928442e+00
   4.4753967e+00
   3.5985630e+00
   4.3959279e+00
   4.5420799e+00
   3.9049457e+00
   4.8448431e+00
   3.9588065e+00
   4.2464214e+00
   4.5828513e+00
   4.0186750e+00
   4.6423470e+00
   4.3999252e+00
   4.2522592e+00
   4.7654721e+00
   4.6001147e+00
   4.2901810e+00
   4.4366357e+00
   3.8921657e+00
   4.0976988e+00
   4.0320998e+00
   3.7574314e+00
   3.8961161e+00
   4.0699954e+00
   3.8973217e+00
   3.8548008e+00
   3.9627144e+00
   4.3663152e+00
   3.5671478e+00
   3.8956213e+00
   3.6369257e+00
   3.5652220e+00
   3.8050715e+00
   3.4343177e+00
   3.9290600e+00
   3.2770768e+00
   3.9407976e+00
   3.8533354e+00
   3.6347276e+00
   4.3634772e+00
   4.1908220e+00
   3.9225645e+00
   4.5512323e+00
   4.2403780e+00
   3.8491052e+00
   3.5792043e+00
   3.9400224e+00
   3.9723967e+00
   3.5429074e+00
   3.6077841e+00
   3.4375019e+00
   3.9493209e+00
   3.4873008e+00
   3.9759405e+00
   3.9554417e+00
   3.7841577e+00
   4.2522151e+00
   3.6243801e+00
   4.1683425e+00
   4.4044054e+00
   3.4883936e+00
   3.7882557e+00
   3.8764775e+00
   3.4608239e+00
   3.6675695e+00
   4.0152344e+00
   3.9530631e+00
   4.3575732e+00
   4.9628511e+00
   3.9727172e+00
   4.2172598e+00
   4.2984555e+00
   3.6683922e+00
   3.8039905e+00
   4.6133270e+00
   4.1409958e+00
   3.8128743e+00
   4.3173089e+00
   4.6675832e+00
   4.3834678e+00
   4.6311354e+00
   3.7604318e+00
   4.4230634e+00
   4.1378514e+00
   4.5233001e+00
   4.6120871e+00
   4.4443028e+00
   4.5385839e+00
   4.6689303e+00
   4.4920387e+00
   4.8309529e+00
   4.2802991e+00
   3.8356223e+00
   3.9384278e+00
   4.0964988e+00
   4.1161430e+00
   3.6933879e+00
   4.2674256e+00
   3.8064764e+00
   3.8292554e+00
   3.6382815e+00
   4.0664570e+00
   4.1740260e+00
   4.0269867e+00
   4.3777493e+00
   4.0066011e+00
   3.8645600e+00
   3.8323234e+00
   3.7037864e+00
   3.7677490e+00
   3.6625247e+00
   3.7296795e+00
   4.0414523e+00
   3.7795452e+00
   4.2370584e+00
   3.9715469e+00
   4.6730514e+00
   4.2183195e+00
   4.3229812e+00
   3.6348039e+00
   4.5652107e+00
   3.8366691e+00
   4.1514149e+00
   3.8809671e+00
   4.3476444e+00
   4.5632056e+00
   4.0620012e+00
   4.5078567e+00
   4.2078226e+00
   4.2009249e+00
   4.0295917e+00
   4.1092480e+00
   4.3639194e+00
   4.6064854e+00
   4.9447517e+00
   4.7032446e+00
   4.5360271e+00
   4.1143774e+00
   4.3203869e+00
   4.0603524e+00
   4.0735309e+00
   4.6566626e+00
   4.4260309e+00
   4.4116647e+00
   4.4572460e+00
   4.2467051e+00
   4.6202181e+00
   3.9373793e+00
   4.4825166e+00
   4.4179691e+00
   4.3156272e+00
   4.4380667e+00
   4.0323408e+00
   4.5098334e+00
   3.9878090e+00
   4.4070229e+00
   4.2113483e+00
   4.0308491e+00
   4.0481456e+00
   4.0992614e+00
   4.2385608e+00
   4.1693550e+00
   4.3785234e+00
   3.7016494e+00
   4.3276128e+00
   4.1876265e+00
   4.5190623e+00
   4.0497959e+00
   3.9099186e+00
   3.6790598e+00
   3.7007135e+00
   3.9174746e+00
   3.5768750e+00
   3.5995150e+00
   4.0419481e+00
   3.6366603e+00
   3.2078673e+00
   3.8721288e+00
   4.1671783e+00
   3.9203863e+00
   4.1014052e+00
   3.6025603e+00
   3.4200323e+00
   3.8141652e+00
   4.1886476e+00
   3.9243624e+00
   3.9064792e+00
   4.3633411e+00
   4.3741715e+00
   4.3140627e+00
   4.0412599e+00
   4.4721652e+00
   4.5504781e+00
   4.6388161e+00
   4.2849875e+00
   4.2997383e+00
   3.9662052e+00
   4.4354206e+00
   4.6055355e+00
   4.3172568e+00
   4.5549006e+00
   4.1692490e+00
   4.2406744e+00
   4.2259167e+00
   4.4204569e+00
   3.7562603e+00
   3.9418855e+00
   4.4426766e+00
   4.5844407e+00
   4.3728719e+00
   4.5410623e+00
   4.8550229e+00
   4.4223723e+00
   3.8131515e+00
   4.1187627e+00
   4.3269292e+00
   3.9733789e+00
   4.1689690e+00
   3.9687217e+00
   3.7824392e+00
   3.5544309e+00
   4.0787353e+00
   3.9863772e+00
   3.6639451e+00
   4.3244414e+00
   4.1102269e+00
   4.0776661e+00
   3.8438089e+00
   3.2964013e+00
   4.3312757e+00
   3.6637727e+00
   3.6480770e+00
   3.9086022e+00
   3.5043419e+00
   3.2058735e+00
   3.9648634e+00
   3.7511548e+00
   3.9747290e+00
   3.4812860e+00
   3.9993829e+00
   4.1085383e+00
   4.1587221e+00
   3.8988430e+00
   3.8397127e+00
   3.8532757e+00
   3.6040083e+00
   3.1489465e+00
   3.0439327e+00
   3.7233179e+00
   3.5188407e+00
   3.6788474e+00
   4.0465564e+00
   3.8439326e+00
   4.2473671e+00
   3.9372271e+00
   3.4028894e+00
   3.6553042e+00
   3.8271253e+00
   4.0910660e+00
   3.5525263e+00
   4.0469986e+00
   4.0047958e+00
   3.6219585e+00
   3.8180154e+00
   3.5370610e+00
   3.9013850e+00
   4.1884754e+00
   4.3054227e+00
   4.2945136e+00
   4.3034974e+00
   3.8551709e+00
   3.8119363e+00
   4.2847453e+00
   4.3195269e+00
   4.7221196e+00
   3.6034741e+00
   4.5924509e+00
   4.2918107e+00
   4.4480138e+00
   4.6099805e+00
   3.6364317e+00
   4.3545622e+00
   4.2510456e+00
   4.2471879e+00
   4.4909343e+00
   5.1192494e+00
   4.5860518e+00
   4.9226515e+00
   4.4934988e+00
   4.1563291e+00
   4.9342487e+00
   4.1917898e+00
   3.5729937e+00
   4.2624078e+00
   4.0133855e+00
   3.7870344e+00
   4.0982017e+00
   3.5587512e+00
   3.7169207e+00
   4.2183858e+00
   3.9838580e+00
   3.8968803e+00
   4.1199017e+00
   4.3393829e+00
   4.2790189e+00
   4.3697781e+00
   3.3456726e+00
   4.4071790e+00
   3.7165638e+00
   3.7980498e+00
   3.4379501e+00
   3.2877143e+00
   4.1491103e+00
   3.2848829e+00
   3.9930290e+00
   3.6982215e+00
   3.8636111e+00
   4.0196792e+00
   4.1935683e+00
   3.9957622e+00
   4.2571383e+00
   3.9403951e+00
   4.4368336e+00
   4.7272435e+00
   4.4559136e+00
   4.1053254e+00
   4.0273131e+00
   4.1714189e+00
   4.2219926e+00
   5.1298264e+00
   4.4572568e+00
   4.0689623e+00
   3.9378133e+00
   4.2384418e+00
   3.9290569e+00
   4.6966928e+00
   4.4511616e+00
   4.7608245e+00
   4.6639444e+00
   4.5866448e+00
   4.2647918e+00
   4.5478036e+00
   4.7791797e+00
   4.4218168e+00
   4.1681052e+00
   4.4250462e+00
   4.5405907e+00
   4.6698324e+00
   4.3077474e+00
   4.7542719e+00
   4.1878284e+00
   3.9524711e+00
   4.1948221e+00
   3.9392795e+00
   3.9779073e+00
   3.8060600e+00
   3.7983901e+00
   3.6960991e+00
   3.9642375e+00
   4.2211699e+00
   3.9310015e+00
   4.2778927e+00
   4.0731929e+00
   3.8718776e+00
   4.1237105e+00
   4.2076448e+00
   3.7960657e+00
   4.1421568e+00
   3.6702193e+00
   3.3476261e+00
   3.8166374e+00
   3.9537097e+00
   3.4477330e+00
   3.4619539e+00
   3.7161151e+00
   3.7652588e+00
   3.2836746e+00
   3.7667355e+00
   3.8624588e+00
   3.5589910e+00
   4.5514307e+00
   3.8810105e+00
   3.6447986e+00
   4.1019802e+00
   4.2843136e+00
   4.0746050e+00
   3.5591996e+00
   4.0067783e+00
   4.3313175e+00
   4.0883761e+00
   4.6064081e+00
   4.0612616e+00
   4.2025333e+00
   4.3364235e+00
   4.1070779e+00
   4.4417869e+00
   4.5073149e+00
   4.6517401e+00
   4.5190288e+00
   4.9188222e+00
   4.0622464e+00
   3.7103807e+00
   4.4921382e+00
   4.1798804e+00
   4.0890327e+00
   3.8498910e+00
   4.3611437e+00
   4.5267654e+00
   4.2425658e+00
   4.1672594e+00
   5.0674171e+00
   4.7845308e+00
   4.0712650e+00
   3.9989753e+00
   4.2787634e+00
   4.4648494e+00
   4.2318781e+00
   4.2204832e+00
   4.2939635e+00
   4.2722659e+00
   3.2657042e+00
   4.0614254e+00
   4.2657600e+00
   4.5157964e+00
   4.2210088e+00
   3.8418531e+00
   3.7077101e+00
   4.3163590e+00
   4.6635890e+00
   4.2443526e+00
   4.0136994e+00
   3.5164152e+00
   3.2690096e+00
   3.6543834e+00
   3.3797274e+00
   4.3016562e+00
   3.5833518e+00
   3.5366818e+00
   3.5713826e+00
   3.7479046e+00
   4.2203924e+00
   4.5316247e+00
   3.9112700e+00
   3.8663085e+00
   4.0023913e+00
   4.2025769e+00
   3.6417300e+00
   3.4327846e+00
   3.7092483e+00
   3.7745469e+00
   3.7914556e+00
   3.3948409e+00
   3.8207243e+00
   3.9070734e+00
   3.4639214e+00
   3.5736479e+00
   3.6112180e+00
   3.3671812e+00
   3.5087640e+00
   4.0814083e+00
   4.1761367e+00
   3.3858270e+00
   3.7348112e+00
   3.9113348e+00
   3.3598543e+00
   3.9081499e+00
   3.9081000e+00
   3.9971453e+00
   4.2441982e+00
   4.1585517e+00
   4.0153630e+00
   4.1559933e+00
   4.3430735e+00
   4.2330105e+00
   4.1804678e+00
   4.4257617e+00
   4.1930847e+00
   4.7860990e+00
   4.3747760e+00
   4.4228884e+00
   4.2451061e+00
   4.4847876e+00
   4.4554971e+00
   3.9843850e+00
   4.5094698e+00
   4.8809277e+00
   4.7430941e+00
   4.5358293e+00
   3.9193541e+00
   3.7911658e+00
   4.7739653e+00
   4.2206636e+00
   3.7740429e+00
   4.2426168e+00
   3.7541933e+00
   4.2438397e+00
   3.1549266e+00
   3.8887402e+00
   3.8278104e+00
   3.8411035e+00
   4.3181203e+00
   3.7036285e+00
   3.9402483e+00
   4.2185793e+00
   4.1358539e+00
   4.1360163e+00
   3.5290008e+00
   3.7314369e+00
   4.1525606e+00
   3.3842310e+00
   3.9395775e+00
   4.1645241e+00
   4.0776522e+00
   3.7383706e+00
   3.9616869e+00
   3.9107003e+00
   3.6142113e+00
   4.1409862e+00
   4.4240230e+00
   3.9574920e+00
   4.3738175e+00
   4.2171270e+00
   3.8060139e+00
   4.4813074e+00
   4.0668323e+00
   4.0801449e+00
   4.1312317e+00
   4.4464634e+00
   4.6697211e+00
   4.4807819e+00
   4.2800844e+00
   4.2349235e+00
   4.7471169e+00
   4.1024175e+00
   4.6211221e+00
   4.0475746e+00
   4.8067089e+00
   4.6157944e+00
   4.5745273e+00
   4.9295255e+00
   3.9719745e+00
   4.3806361e+00
   4.8871789e+00
   4.9329046e+00
   4.5368481e+00
   4.2927585e+00
   4.7370959e+00
   4.8842104e+00
   4.3838385e+00
   4.0578382e+00
   4.9571190e+00
   4.1834175e+00
   3.6973165e+00
   4.0193691e+00
   4.2208217e+00
   4.1101106e+00
   4.3804072e+00
   3.7485302e+00
   4.1840236e+00
   3.6328739e+00
   3.9646821e+00
   4.2198734e+00
   3.7867976e+00
   3.8286535e+00
   4.2019734e+00
   3.9926074e+00
   4.5583255e+00
   3.7321187e+00
   4.2108650e+00
   3.8239290e+00
   3.7967255e+00
   3.3063514e+00
   3.9382889e+00
   3.4513860e+00
   3.6283553e+00
   3.6751265e+00
   3.2638934e+00
   3.3760027e+00
   3.9294175e+00
   3.8729431e+00
   3.8560387e+00
   3.7954107e+00
   4.4117390e+00
   3.8779298e+00
   3.4989459e+00
   3.9338692e+00
   3.8221442e+00
   4.3586292e+00
   4.3260275e+00
   4.3657669e+00
   4.4345335e+00
   4.0106378e+00
   4.3229981e+00
   4.7436832e+00
   3.8912660e+00
   4.8048508e+00
   3.9724292e+00
   4.5762339e+00
   4.7533610e+00
   4.3429009e+00
   4.3637616e+00
   4.2476693e+00
   4.5790431e+00
   4.3236367e+00
   4.2676445e+00
   4.1036925e+00
   3.7070099e+00
   4.1530703e+00
   4.2938677e+00
   4.1990670e+00
   4.6811328e+00
   4.3352912e+00
   4.8069287e+00
   4.6350672e+00
   4.2563406e+00
   4.7107767e+00
   4.5947545e+00
   4.4012696e+00
   3.9976703e+00
   4.5341744e+00
   3.7678511e+00
   4.0602964e+00
   3.7883908e+00
   4.1468892e+00
   4.1483273e+00
   4.0533733e+00
   4.5132270e+00
   4.0699695e+00
   4.2155069e+00
   3.6281959e+00
   3.7268793e+00
   3.0538127e+00
   3.4310584e+00
   3.9601270e+00
   4.1762211e+00
   4.5381440e+00
   4.1044589e+00
   4.1908665e+00
   3.8663227e+00
   3.7070280e+00
   3.9958679e+00
   4.2855688e+00
   3.9239932e+00
   4.0811757e+00
   3.3669649e+00
   3.9380809e+00
   3.6300331e+00
   3.7654927e+00
   3.6115312e+00
   3.5618685e+00
   3.7929559e+00
   3.6945064e+00
   3.8199462e+00
   3.4738379e+00
   3.0122265e+00
   3.7958395e+00
   4.1755793e+00
   4.2532927e+00
   3.9437399e+00
   3.7783615e+00
   3.8717541e+00
   3.9793105e+00
   4.3125799e+00
   3.6580938e+00
   3.4802242e+00
   3.7378061e+00
   3.7623228e+00
   4.1281351e+00
   3.9124882e+00
   3.4399165e+00
   4.0395603e+00
   4.1428165e+00
   4.5792484e+00
   4.1501345e+00
   3.9346734e+00
   3.7126219e+00
   3.9357766e+00
