# Supplementary material for: Protein and Solvent Reorganization Drives Radical Pair Stability in Avian Cryptochrome 4a
Source: J Am Chem Soc. 2025 Nov 14;147(47):43934–45. doi: 10.1021/jacs.5c15726 (PMC12673606; doi:10.1021/jacs.5c15726)
Supplement: Supplementary file 2 [file ja5c15726_si_002.zip › Cry4a_data/electrostatic_potential/dark_state/FAD_ds_rsd.txt]

   4.9130827e-01   8.7085105e-03   6.5298259e-01   1.0759848e+00  -6.6619789e-01   6.9373583e-03   8.1863198e-01   4.1371273e-03  -1.5228765e-02  -6.3474376e-01   1.8374149e-02   1.6484584e-02   1.4361273e-02   1.2384504e-02   9.6531044e-03   1.0279078e-02   9.9540082e-03   7.3768279e-03   1.5435583e-02   8.6143810e-03   2.1074650e-03  -3.2333018e-01  -1.9023109e-03   3.5654409e-03  -5.7368508e-04   2.1959996e-03  -7.2364910e-03   1.4100083e-02  -1.2661742e-02   1.0812101e-02  -5.4628909e-01   5.5108177e-01  -1.5522397e-02  -1.2112273e-02  -1.6426701e-02  -2.2573523e-02  -3.9948293e-03  -1.0757428e-02   4.3582408e-02  -2.6232036e-02  -4.0479510e-02  -1.2498474e-02  -1.0427304e-04   2.3055987e-02   1.2626755e+00   2.2208665e-03   3.8902518e-02   2.3596754e-02   1.1363628e-02   5.3944200e-03   3.1823637e-02   5.8014843e-03   8.9295634e-03  -4.9843080e-01  -5.6318578e-01   1.3139149e-02   1.4067635e-02   5.0411628e-01   2.6918330e-02   7.1823106e-03   9.9821366e-03   5.5284848e-03   5.0504011e-03   2.2434326e-03  -2.9591219e-03   1.2985456e-03   8.1119563e-03  -9.0426103e-03   8.1381712e-03  -8.0603478e-03   6.7078270e-04  -5.3287652e-03  -4.3956892e-01   1.6680664e-02  -4.5291010e-01   1.1440739e-02   9.2858833e-03   7.8564176e-03   3.7314715e-01  -3.5937813e-01   1.2560918e-03  -1.6316672e-03  -4.4364670e-03   3.2323569e-01  -2.2216837e-03  -1.3467500e-03   6.0628176e-03   7.1501709e-04  -3.1192550e-03  -2.4643114e-03   2.3851621e-03   6.3714274e-03  -6.7535812e-01  -4.2680746e-05  -9.1774831e-01   1.5335544e-02  -1.0936068e+00   2.1402439e-02   2.8366770e-02   2.4698003e-02   6.4681350e-01  -5.5177814e-01   1.2900564e-02  -5.8654066e-01   1.0664947e-02   1.4369572e-02   1.1666374e-02   5.6368776e-03   1.2813498e-02   9.3773631e-03   7.9692803e-03   5.2834363e-03  -3.4962049e-01   3.8949553e-03   1.0581283e-03   1.9117965e-03  -3.7688741e-01   5.0246189e-03  -6.9309624e-03   6.3013855e-03   5.9320667e-04  -2.1483981e-04  -8.1257698e-03  -2.9221449e-02   3.9742311e-02   2.6543597e-02  -2.0639344e-02  -5.7178208e-01   1.3186811e-03  -1.2151211e-02   5.0769655e-01   1.4863886e-02   6.6484676e-03  -4.9099555e-01   9.3539000e-03   1.3089113e-02   4.7828099e-03   2.5793409e-03   7.8561946e-03   1.4760799e-02  -1.6291912e-02  -2.1916521e-02   3.1635735e-02   5.3508467e-02   7.1439644e-01   5.7168951e-01   2.1464469e-02   1.6401049e-02   9.0519648e-03   1.4427092e-02   1.4403174e-02   1.3689854e-02   5.9943544e-03   1.8790477e-03  -1.6475354e-02  -5.1047184e-01   1.8332198e-02  -5.4977210e-01  -4.2903062e-03   1.6326849e-02  -7.7014774e-03   4.3105466e-01   9.1201493e-03  -1.4861187e-03   5.2049326e-04  -1.0848695e-03  -3.4594998e-01  -4.1290369e-01   5.1064369e-03   8.0218563e-03   3.6926028e-01  -1.7043703e-04  -2.9572167e-03   2.2297353e-03   5.6290183e-03  -3.2255706e-01  -1.2007886e-03  -3.5170447e-01  -5.0900616e-03  -2.3813155e-04  -3.6707120e-01  -1.3501743e-03  -2.0577369e-04   4.2273787e-01   9.6844138e-03  -4.7829090e-03  -1.9450153e-03   1.5981218e-03  -3.0919812e-04  -4.4356944e-01   3.9623639e-04   4.4383247e-01   1.2883762e-02  -2.7649839e-03   9.1241857e-04  -6.3361919e-01   2.1204570e-03  -5.9799534e-03   2.0809952e-02   2.4963745e-02   1.4350544e-02   5.9938714e-01   1.9027838e-02  -7.0853141e-03  -6.2088962e-01   2.3617908e-03  -5.9521010e-01  -1.8368050e-03  -4.3865843e-03   8.6682439e-03   8.7046958e-01   1.8764101e-03  -5.5363149e-01   1.8198447e-02   2.2875343e-03   8.6631394e-03   1.3550694e-02  -6.0766323e-01  -1.8190615e-02   2.2771059e-02  -2.8517389e-02   1.0706206e-02   2.1177274e-02  -3.9301641e-03   1.2512208e-02   1.6506059e-02   4.6911217e-01  -1.1832973e-02   5.2224686e-01   4.2506014e-03   1.2176971e-02  -2.0508165e-03   1.0932151e-02  -4.6199907e-02  -1.4540074e-02   9.2467695e-03  -2.6080923e-02  -5.9813125e-03   1.0691597e-01   7.5905352e-02   5.4670853e-02   2.2886937e-02   1.2849346e-01  -1.7895640e-03   9.6099894e-03   5.7988395e-02   4.4903416e-02   2.9814892e-02   3.7965001e-02   3.6969639e-02  -1.0602104e-02   4.9890335e-04   1.5522553e-02   6.6109970e-01   2.1960372e-02   2.5546214e-02   1.2657005e-02   1.0106892e-02   6.4194948e-01   1.9077261e-02   1.0764607e-02   1.3618797e-02   1.8320303e-02   1.2719013e-02   7.1917422e-03   2.2653713e-02   5.0071446e-03   4.3587953e-01   1.0700584e-02   1.6136773e-02  -1.6534072e-02  -1.6310608e-02  -2.8992928e-02  -3.1500563e-02  -2.5915819e-02  -1.0891008e-02  -4.3811210e-02  -1.2676437e-02  -2.8005646e-02   6.6620021e-02  -3.6696507e-02  -1.8824599e-02  -5.9361223e-03   1.5325543e+00  -9.0024889e-01   2.9039706e-02   6.2041829e-02   4.7929404e-02   4.1076735e-02   3.2422975e-02   4.1446157e-02   2.2858757e-02   1.4678562e-02   7.8237761e-03  -2.3637770e-02  -1.6019891e-02   7.1940354e-03   2.2905311e-02   1.4052046e-02   3.7150465e-03   7.3936706e-03   1.8837242e-02   5.0876620e-02   4.4805608e-03   1.1124560e-02   1.3065781e-02  -1.8361212e-02   1.0410554e-02  -6.6460591e-04  -4.1429251e-03   1.2460942e-02  -1.4924721e-02   5.7181750e-01  -5.7569865e-01  -1.4444441e-02  -5.2022630e-01   5.5408414e-01  -1.7776506e-02   3.0738312e-03   5.2596026e-01  -5.5222430e-03   7.7649129e-01  -5.2504567e-03   2.1523111e-02  -6.6193355e-04   1.6784454e-02   7.5958297e-03  -1.1832527e-02  -1.9486296e-02  -2.1980506e-02  -2.8945132e-02  -7.0377580e-01  -1.6334207e-02  -1.7603067e-02  -4.1275800e-02   9.3798957e-04   1.6004341e-02   6.3300166e-03   7.7303435e-01   6.6826006e-03  -8.4274895e-01  -5.9443904e-02   1.1591652e-01  -9.9353220e-02  -5.9878726e-02   2.2271220e-01   3.0191205e-02   1.9399250e-02   3.1777120e+00  -1.4004280e-01   1.3364045e-02   4.9507299e-02   6.2575843e-02   3.6490450e-02   2.8482434e-02   4.4974174e-02   3.9145846e-02   8.9962291e-01   2.4143149e-02  -6.8788655e-01   2.0423535e-02   1.6533964e-02  -1.4672200e-02  -4.1098042e-02  -4.7716450e-02  -8.4946711e-01  -8.4303791e-01  -2.4546915e-02  -4.7258673e-02   8.1011756e-01  -2.1314550e-03   6.4482406e-02  -1.3817127e+00  -8.7085480e-01   4.2060224e-02   1.0169160e-01   2.6761487e-02  -2.8062504e+00   1.2133392e-01  -1.6630646e+00  -1.1072553e-01  -6.3794563e-02   1.2899292e-02  -2.2100751e-01  -3.8541402e-02   8.2426775e-02   2.6062578e-01   1.1170927e-01   6.3498031e-02   5.9639224e-02   8.9296498e-02   6.3594652e-02   3.3441795e-02   5.2209772e-02  -2.4609058e-02  -2.0354035e-02  -1.7544793e-03   1.2286362e-02   8.3852561e-03  -1.1372545e-03  -1.1627777e-03   6.0681145e-01   1.5361139e-02   5.4974735e-03  -7.3759973e-04   9.6529009e-03  -8.1045038e-03   5.3636817e-01   2.0835079e-02   1.5021591e-03   5.2193413e-01   6.1666157e-01   3.0991920e-02  -5.8496441e-01   1.6799076e-03   8.9898400e-03   4.6747321e-03   1.0319957e-02  -5.1486115e-04  -5.4348643e-03   4.8708186e-01   6.9841629e-01   8.4270343e-03   2.5095910e-03   9.4942731e-03   9.3526239e-03   5.9577629e-03   4.8147465e-01   8.0396980e-04  -3.4267881e-03  -8.8785857e-03  -9.7076821e-03   3.9384509e-01  -1.7009964e-03  -4.3438926e-03  -7.1965276e-03  -4.7846000e-01   1.0924914e-02   3.1973456e-03   8.4047409e-03   1.5571608e-03  -4.5656479e-03  -3.2782058e-01  -3.2016959e-01  -3.7039477e-01  -4.0451943e-03   3.1674335e-01   5.0729201e-03  -1.8503657e-03  -6.2882275e-03  -2.5731698e-03  -7.3305564e-03   8.1544234e-03   7.5801294e-03   3.7372326e-01  -4.1844305e-01   1.1246985e-02  -4.6000016e-05  -8.3698658e-03   1.2535327e-02   1.1056493e-02  -1.0026145e-03  -8.6806503e-03  -3.2715793e-03   4.7139604e-01  -4.4096157e-01   2.5855307e-03   6.9737187e-03  -4.8976084e-01  -2.4353079e-03   1.7746975e-02  -6.1005078e-04  -8.3018866e-03   5.9148570e-03   8.8422570e-03   4.6014983e-01   5.5332269e-03   9.4848440e-03   4.9825123e-01  -4.3679357e-01  -5.0390080e-01   1.2688066e-02  -5.5006711e-03   4.1566671e-01  -3.5087144e-03   1.6102580e-02   4.5567672e-03  -5.4273730e-01  -2.3529308e+00
   4.8870011e-01   1.0056584e-02   6.2906722e-01   9.9437910e-01  -6.3186175e-01   4.7177551e-04   7.7878158e-01   6.0500970e-03  -1.1578455e-02  -6.3768213e-01   9.7511539e-03   1.7304094e-02   1.3604030e-02   1.2892771e-02   8.5965337e-03   1.0013549e-02   9.7590491e-03   8.2566845e-03   1.5187013e-02   1.3338446e-02  -3.0486337e-04  -3.2253467e-01  -1.1017582e-03   6.1882729e-03  -4.5298592e-03  -1.4173573e-03  -8.8160856e-03   1.4131235e-02  -1.3925119e-02   1.0445038e-02  -5.2880611e-01   4.9779017e-01  -1.1525820e-02  -1.3661611e-02  -1.3250833e-02  -2.1627234e-03  -7.7117456e-03  -6.4284976e-03   3.9763728e-02   2.4117815e-03  -4.3282077e-02  -1.7827860e-02   1.6699285e-03   2.6580736e-02   1.1937934e+00   1.0416444e-02   3.9771285e-02   2.6591252e-02   1.3657854e-02   7.8761135e-03   2.7420391e-02   1.1315574e-02   8.0730900e-03  -5.1126399e-01  -5.7243198e-01   1.4362750e-02   1.6022820e-02   5.0395189e-01   2.3275848e-02   8.9819701e-03   8.7316447e-03   1.3838422e-02   6.9809501e-03   3.4266941e-03  -2.0718241e-03   3.7812959e-03   8.2940514e-03  -4.5968997e-03   7.1380458e-03  -8.1839438e-03   1.9998654e-03  -7.5774704e-03  -4.3570610e-01   1.4484903e-02  -4.2716092e-01   9.4409352e-03   8.2991576e-03   6.8451381e-03   3.5694493e-01  -3.3184543e-01   2.0916868e-03  -2.2017783e-03  -2.9521118e-03   3.1317887e-01  -2.3414842e-03  -3.2861861e-04   6.4029972e-03   4.9083757e-03   1.4482709e-03  -7.7473448e-04   4.5323270e-03   7.1516073e-03  -6.6822063e-01  -5.2299931e-03  -8.7007748e-01   2.2655872e-02  -9.4941647e-01   1.9367802e-02   2.2175349e-02   3.8547451e-02   6.2162121e-01  -5.2465589e-01   1.3324929e-02  -5.5089536e-01   9.1806970e-03   1.5589384e-02   1.0136858e-02  -4.5570879e-03   8.7232065e-03   7.8172576e-03   7.0784964e-03   5.8444417e-03  -3.3722274e-01   1.9782611e-03   1.2731736e-03   2.1376506e-03  -3.8307306e-01   9.0761081e-03  -2.3848615e-03   7.2516223e-03  -1.0076540e-02  -3.1453390e-03  -3.7480226e-03  -4.6927263e-02   3.8837471e-02   2.6881910e-02   7.3948254e-05  -5.9240391e-01   1.2172620e-02  -1.8872935e-02   5.0334794e-01   1.1798171e-02   7.9203937e-03  -4.6553119e-01   9.9000601e-03   4.1041673e-03  -2.3671198e-03   1.3866014e-03   1.2236040e-02   1.8609336e-02  -2.1626065e-02  -1.2916530e-02   2.9454307e-02   4.7039745e-02   6.4115383e-01   5.6708542e-01   2.1926771e-02   1.2633151e-02   6.3856037e-04   1.6630740e-02   1.2092002e-02   1.3420369e-02   5.3034680e-03   2.0041412e-03  -1.5360082e-02  -5.3431743e-01   1.8489572e-02  -5.5156013e-01  -1.2784124e-03   1.9096433e-02  -6.8670814e-03   4.3011221e-01   2.1097369e-02  -1.6199298e-03  -1.3811134e-03  -1.1635920e-03  -3.3238600e-01  -3.9819295e-01   1.0975040e-03  -5.9962916e-03   3.5992028e-01   1.5376105e-03  -7.1187694e-03   2.0245359e-03   6.8495024e-03  -3.3118163e-01  -1.4889067e-03  -3.2224315e-01   2.4403406e-03   7.1052029e-04  -3.8226022e-01  -3.0048200e-03  -6.0915019e-03   4.4584191e-01   1.0662053e-02  -8.8650511e-03  -3.0663011e-03   6.4976602e-04  -5.5232780e-03  -4.3416195e-01  -3.1961904e-03   4.2935541e-01   1.8044829e-02  -1.4732338e-02  -1.6057436e-03  -5.9717199e-01  -1.8766949e-02  -2.4653829e-03   2.2396728e-02  -8.7045318e-03  -9.1302430e-03   5.5641986e-01   1.2741368e-02  -1.6769236e-02  -6.1556698e-01  -7.8584713e-04  -6.2034068e-01   4.5674767e-04  -4.6231182e-03   1.9692213e-02   8.5873875e-01  -3.5048153e-03  -5.4017278e-01   1.4758451e-02  -1.4117871e-02   4.7009177e-03   1.4357348e-02  -5.3495772e-01  -5.6447812e-03   2.2910164e-02  -2.7881657e-02   9.6591602e-03   2.1589736e-02  -6.6683972e-03   9.9045412e-03   1.1694583e-02   4.6547904e-01   2.6432101e-03   5.0329355e-01  -1.0922941e-02   1.2607041e-02  -1.3626021e-02   5.1512169e-02  -3.7110336e-02  -8.0518171e-03  -3.2822312e-03   8.0723763e-03   6.8878308e-03   1.0850376e-01   7.3237852e-02   4.7950271e-02   6.3571921e-03   8.6341653e-02  -2.1965259e-02   6.6129191e-03   5.0694850e-02  -5.0151169e-02   1.6873516e-02   3.8118270e-02   1.5622651e-02  -1.4618565e-02  -1.8223105e-02   1.7369253e-02   6.4825299e-01   2.1136198e-02   3.0011709e-02   1.1652517e-02   7.2268233e-03   6.2862791e-01   2.1163839e-02   9.6593816e-03   1.5906272e-02   1.5816766e-02   1.3644562e-02   9.2735010e-03   2.1820416e-02   6.4917965e-03   4.1515576e-01  -1.1084180e-02   1.8720987e-02  -1.4144246e-02  -1.6011030e-02  -2.7816419e-02  -2.7561294e-02  -2.6746958e-02  -2.6256758e-02  -4.0045597e-02  -2.1097618e-02  -2.5272870e-02   2.7557345e-02  -2.4061979e-02  -1.3092219e-02  -1.0114091e-02   1.3758245e+00  -9.2894284e-01   3.2494135e-02   7.9907027e-02   3.8997939e-02   3.6878382e-02   3.4367070e-02   4.4725969e-02   2.0169378e-02   1.6743202e-02  -4.0393390e-03  -1.4763190e-02  -1.1619530e-02   6.0174311e-03   2.7252274e-02   1.8453532e-02   4.3273458e-03   9.9099039e-03   1.8462138e-02   5.2581550e-02   2.8933703e-03   1.8895152e-02   1.6504694e-02  -1.9031788e-02   7.4587588e-03  -1.0745687e-03   2.5937017e-03   1.0915932e-02  -1.2303108e-02   5.9636633e-01  -5.8245047e-01  -1.6155042e-02  -5.3379041e-01   5.6733288e-01  -1.7246911e-02  -2.6851779e-03   5.4061522e-01  -1.4638201e-02   8.2312579e-01   2.9173602e-03   2.5238731e-02   3.0882584e-02   1.7635952e-02   9.1780663e-03  -1.1938832e-02  -2.1086179e-02  -1.5513830e-02  -2.9249436e-02  -7.2434947e-01  -1.5782273e-02  -1.1951337e-02  -3.3143060e-02   1.0895122e-02   5.6445162e-02   4.9409844e-03   7.2628512e-01   4.9006334e-03  -8.7311604e-01  -5.2968641e-02   1.0149735e-01  -1.0199217e-01  -3.2717100e-02   2.0473044e-01   8.3173930e-03   8.7607462e-03   3.3369214e+00  -1.6234612e-01   1.4738335e-02   5.3816948e-02   7.7622270e-02   4.1191959e-02   2.5942881e-02   4.7835495e-02   4.5475208e-02   8.9852310e-01   2.9739503e-02  -6.8989221e-01   2.3795623e-02   7.1125526e-03  -1.4730040e-02  -4.6654619e-02  -6.3488101e-02  -8.6555240e-01  -8.1986672e-01  -3.7695981e-02  -5.1490963e-02   7.8455119e-01  -8.8651199e-03   7.1360087e-02  -1.2616042e+00  -8.7847006e-01   2.9288414e-02   9.7577936e-02   3.3917340e-02  -2.8844702e+00   9.2067754e-02  -1.6416111e+00  -7.8549223e-02  -3.8762407e-02  -2.0648569e-01  -2.4341897e-01  -1.6255122e-02   8.3103693e-02   4.9911030e-01   9.5543859e-02   7.1329022e-02   4.7605038e-02   7.9550685e-02   6.6185839e-02   3.7934297e-02   4.6455200e-02  -2.4222724e-02   9.9906181e-03   1.2327741e-02   2.2152243e-02   1.4846719e-02   6.5848480e-03   4.6144095e-03   5.6647711e-01   1.3374080e-02  -2.8854356e-03  -1.1973852e-02   5.2769393e-03  -6.3032428e-03   5.4577334e-01   9.7967665e-03   3.8911535e-03   5.3276375e-01   6.2628746e-01   7.1691383e-03  -6.1709553e-01   1.1078559e-03   7.1770133e-03   7.1467303e-03   1.2542482e-02  -3.8460420e-03  -5.1989749e-03   4.9456661e-01   5.7120744e-01   8.0933586e-03   3.3936642e-03   8.8867216e-03   1.0255638e-02   5.8759314e-04   4.3333762e-01  -1.0515620e-03  -1.7411685e-03  -1.0753792e-02  -9.4438218e-03   3.7270854e-01  -6.8477149e-03  -5.3792442e-03  -1.0993235e-02  -5.2306695e-01   1.1819687e-02   4.2874667e-03   8.4361539e-03   7.3493807e-04  -3.3293308e-03  -3.3388388e-01  -3.2297282e-01  -3.7163552e-01   1.5451458e-03   3.1962289e-01  -1.4108550e-03  -2.4250064e-03  -5.7416333e-03  -1.0063126e-03  -7.0230416e-03   7.2131359e-03   4.3552225e-03   3.7575711e-01  -4.1702656e-01   1.2933496e-02   3.0734239e-03  -8.3225209e-03   1.2838760e-02   1.2139828e-02  -2.6305952e-03  -1.2062559e-02   1.3563872e-04   4.4522231e-01  -4.5388470e-01  -2.9100750e-03  -1.5044139e-02  -4.9420617e-01  -1.7628948e-03   2.0016422e-02  -2.9567866e-03  -4.5893267e-03   2.9370346e-03  -5.1110228e-04   4.6747479e-01   7.7594943e-03   9.9349511e-03   5.0142184e-01  -4.3813162e-01  -5.2665005e-01   8.0642243e-03  -2.3712315e-03   4.0968326e-01   8.7033497e-03   9.9823914e-03   7.7464463e-03  -5.1461091e-01  -2.2148089e+00
   4.9032940e-01   6.9465321e-03   6.4403858e-01   1.0071534e+00  -6.4707934e-01   1.3072354e-02   7.9998926e-01   7.1702543e-03  -1.6202747e-02  -6.1739789e-01   2.9903082e-03   1.5193906e-02   1.4842740e-02   1.2534427e-02   8.3332099e-03   1.0099401e-02   1.0093756e-02   7.0691168e-03   1.6739469e-02   7.2217521e-03  -4.0940828e-03  -3.2229742e-01  -2.3518750e-04   6.5714839e-03  -4.3237647e-03  -1.4372784e-03  -6.5849937e-03   1.3414886e-02  -9.3447300e-03   1.0379679e-02  -5.2639040e-01   4.8416523e-01  -1.6593959e-02  -1.7667650e-02  -1.2487853e-02  -1.2328650e-02  -3.6242740e-03  -3.2482999e-03   3.5058287e-02  -2.6548972e-02  -4.0049733e-02  -1.4750497e-02   2.8142427e-03   2.3506891e-02   1.1604665e+00   5.0062216e-03   3.6594648e-02   2.4351750e-02   1.1229149e-02   6.6618827e-03   1.8866925e-02   8.4599712e-03   7.1319958e-03  -5.1187806e-01  -5.6022187e-01   1.1087455e-02   1.2882091e-02   4.8800431e-01   2.3434503e-02   7.9241515e-03   1.0395333e-02   1.7426329e-02   6.5328567e-03   4.2254634e-03  -6.3645194e-03   2.9869820e-03   7.8452104e-03  -5.2852120e-03   7.5066236e-03  -7.9047515e-03   2.0421676e-03  -6.0165931e-03  -4.4310676e-01   1.2605926e-02  -4.3812059e-01   4.4759043e-03   7.5710795e-03   7.3174249e-03   3.6734483e-01  -3.4736084e-01   4.6446115e-03  -9.0868486e-04  -1.6033662e-03   3.1779583e-01  -2.7779700e-03  -2.7579740e-04   4.6820624e-03  -1.8879840e-03  -5.3999501e-03   6.7995568e-04   4.2920458e-03   5.5545418e-03  -6.7435036e-01  -6.7995269e-03  -8.4781058e-01   2.3019861e-02  -1.0148468e+00   2.4616487e-02   3.1858710e-02   4.1235786e-02   6.1357445e-01  -5.7497373e-01   1.2154878e-02  -5.6741247e-01   1.0800299e-02   1.6383254e-02   1.1067027e-02   9.2695003e-03   9.2844275e-03   9.0228057e-03   8.3856427e-03   6.2815351e-03  -3.5769655e-01   5.0617709e-03   3.2621033e-03  -1.8726342e-04  -3.8637911e-01   2.5367737e-03  -5.2447363e-03   8.7255339e-03   3.5503480e-03   2.9673962e-03  -3.5688405e-03  -4.8722893e-02   3.1686073e-02   2.8519066e-02  -1.6186208e-02  -5.7296322e-01   6.1598212e-03  -2.3699653e-02   4.8345456e-01   1.3007386e-02   5.0909051e-03  -4.7456044e-01   1.1606171e-02   1.5417459e-02  -1.5698886e-03   7.1613620e-04  -1.0347209e-02   1.7404492e-02  -1.6655359e-02  -2.4816532e-02   1.7451300e-02   4.9391507e-02   6.9237292e-01   5.6641955e-01   2.4182535e-02   1.4202139e-02   2.2971848e-02   1.5461601e-02   1.7419475e-02   7.6266913e-03   9.2764317e-03  -6.6778482e-04  -1.7520087e-02  -5.1592231e-01   1.9630269e-02  -5.2874196e-01  -4.6568988e-03   1.6298962e-02  -8.3574981e-03   4.1894373e-01   1.9780712e-02   1.8281362e-04   2.4345080e-04  -4.8227586e-04  -3.3574087e-01  -4.0136551e-01   3.6341421e-04  -3.8057278e-03   3.6584547e-01   6.0911555e-04  -3.0245625e-03   2.3239951e-03   5.7528698e-03  -3.2798109e-01  -9.5335839e-04  -3.1417409e-01  -2.9050002e-03   1.2735388e-03  -3.4659175e-01  -2.0612641e-03  -3.9733041e-03   3.7126576e-01   9.2752415e-03  -8.7805217e-03  -3.8792319e-03   3.1821403e-03  -1.7197654e-03  -4.3746361e-01  -2.6607520e-03   4.4151954e-01   1.1391237e-02  -5.7939437e-03  -4.5276749e-03  -5.8044072e-01  -1.1454567e-02   3.3595907e-03   2.9797141e-02   2.2282154e-02   7.3730250e-03   6.2206065e-01   1.2764945e-02  -1.3104942e-02  -6.0282746e-01   1.8508368e-03  -6.2779689e-01  -4.7563323e-05  -5.5208332e-03   5.4685461e-04   8.4912367e-01   3.5036484e-03  -5.1758649e-01   7.8409057e-03  -5.5767754e-03   6.9964974e-03   1.3704685e-02  -5.7252614e-01  -2.0418985e-02   2.0494407e-02  -2.8638179e-02   1.4376655e-02   2.1579467e-02  -7.4228516e-03   8.7220307e-03   1.7723246e-02   4.7609377e-01   1.2064480e-03   5.3181630e-01  -6.6097816e-03   1.4247506e-02   6.8600118e-03  -2.9671934e-02  -4.4324542e-02  -1.4171111e-02   5.5002689e-04  -1.0337056e-02  -4.5856736e-03   7.3277360e-02   6.0275346e-02   4.4889299e-02   2.1734333e-02   1.3664153e-01   2.0746029e-03   1.6705297e-03   3.8795987e-02   4.4376175e-02   5.3794483e-03   3.1019394e-02   3.5324950e-02  -1.2559158e-02  -1.9899275e-02   1.5343354e-02   6.4081081e-01   1.7123967e-02   2.4260400e-02   1.3326690e-02   8.0782340e-03   6.1336632e-01   1.8497725e-02   1.9076352e-02   1.6008749e-02   1.1584378e-02   1.1368835e-02   8.8270206e-03   1.9038500e-02   5.6496422e-03   3.8487504e-01  -1.7332886e-02   1.6075507e-02  -1.2915746e-02  -1.3114858e-02  -2.5656094e-02  -2.5165195e-02  -2.2569786e-02  -2.7017235e-02  -3.7743240e-02  -3.6081739e-02  -2.5933498e-02   3.9190994e-02  -4.5291122e-02  -2.0182687e-02  -3.1804021e-02   1.4862842e+00  -8.9215473e-01   3.7025493e-02   5.3872589e-02   4.3601964e-02   4.2079679e-02   3.2070279e-02   3.6720052e-02   2.8738727e-02   1.8511169e-02  -4.9751415e-03  -4.9080982e-03  -9.8808861e-03  -3.8427400e-03   8.9985744e-03  -3.2288359e-02   5.2918615e-03   1.0795542e-02   1.9479895e-02   5.0727650e-02   4.8059236e-03   1.1976549e-02   1.4095806e-02  -1.4913851e-02   1.0614380e-02  -3.5662983e-03   3.8183266e-03   1.0672647e-02  -1.3681597e-02   5.6282529e-01  -5.9286169e-01  -1.5090836e-02  -5.3854527e-01   5.7720274e-01  -1.8360680e-02  -2.1098708e-02   5.2596713e-01  -1.6854968e-04   8.5525120e-01  -2.4956087e-03   2.3130729e-02   2.2949996e-02   1.5848106e-02   8.9851894e-03  -1.0764694e-02  -1.9231684e-02  -1.4373938e-02  -3.1497994e-02  -7.0839169e-01  -1.0641283e-02  -1.0819281e-03  -3.5476446e-02   4.2798644e-03  -1.5456677e-02   1.9968202e-02   7.3055876e-01   1.4229341e-02  -8.6707167e-01  -4.4611924e-02   7.0368949e-02  -1.0137138e-01  -4.3755170e-02   1.8191306e-01   2.0360127e-02   3.4168496e-02   3.1687493e+00  -1.4353637e-01   1.4774685e-02   5.3650045e-02   6.8994233e-02   3.8888676e-02   2.9956703e-02   5.3169041e-02   4.5719408e-02   9.4879988e-01   3.2064711e-02  -6.6252412e-01   2.2355616e-02   1.5603401e-02  -1.1838899e-02  -4.8797270e-02  -5.7725726e-02  -8.5663931e-01  -8.4029919e-01  -3.3852096e-02  -4.6373850e-02   8.3396105e-01   7.1671888e-03   8.2969197e-02  -1.1294967e+00  -8.4632264e-01   5.8435633e-02   1.1353011e-01   3.3668506e-02  -2.6603127e+00   1.1699388e-01  -1.5278021e+00  -9.0674155e-02  -3.3068911e-02  -6.0866708e-02  -2.6121074e-01  -2.7349378e-02   9.8317853e-02   3.8987530e-01   1.3355013e-01   5.3131513e-02   4.7717096e-02   7.4424109e-02   6.9394063e-02   3.2788129e-02   5.5689752e-02  -2.3413709e-02  -7.0966344e-03  -7.5849448e-03   8.1290525e-03   3.9958369e-03   9.6647966e-04  -3.9895338e-04   6.5167996e-01   1.8351260e-02   1.4843157e-03  -1.2215721e-02   1.8370011e-03  -7.3205347e-03   5.5320843e-01   1.3137028e-02   1.2418154e-04   5.2607197e-01   6.2753680e-01   3.5415670e-02  -6.0789659e-01   2.9212181e-03   8.1134843e-03   8.0736254e-03   1.6063224e-02   1.2328461e-04  -6.9248878e-03   5.0193109e-01   6.9245013e-01  -3.4041227e-03   4.2991440e-03   7.3574491e-03   7.4036344e-03   7.1838541e-03   4.6618925e-01  -1.5065344e-03  -2.5814840e-03  -1.1138776e-02  -1.1540722e-03   3.7551648e-01  -4.2739714e-03  -6.5809216e-03  -1.3231510e-02  -5.1181319e-01   1.0521612e-02   5.3156490e-03   8.6262017e-03  -8.0737146e-04  -3.8662859e-03  -3.3100380e-01  -3.2348024e-01  -3.7048227e-01  -1.2316107e-03   3.2042361e-01  -3.6278327e-03  -1.5289784e-03  -5.1541235e-03  -2.7861831e-04  -6.0385691e-03   8.4578480e-03   3.9126019e-03   3.7326687e-01  -4.1710775e-01   1.0528801e-02  -2.3707994e-03  -8.8886572e-03   1.0142890e-02   8.3784723e-03   1.6462986e-03  -1.6288235e-02  -1.9326917e-02   4.7774179e-01  -4.4771715e-01  -2.3063368e-03   4.2145008e-03  -5.0361475e-01   1.2435018e-02   1.8228007e-02  -2.0791152e-03  -4.7536035e-03   5.2711343e-03   1.0664300e-02   4.8486534e-01   1.3831744e-02   1.1595754e-02   5.1173960e-01  -4.5096123e-01  -5.0961225e-01  -1.0491568e-02   4.8462865e-03   4.1668858e-01   2.7631256e-03   1.2835089e-02   2.2499554e-03  -6.4573244e-01  -2.3215703e+00
   4.8329130e-01   5.9899323e-03   6.1637167e-01   1.0279415e+00  -6.4610328e-01   1.1410218e-02   8.0683825e-01   6.9142173e-03  -1.6826614e-02  -6.4723767e-01   1.0254448e-03   1.3733980e-02   1.3695039e-02   1.1450190e-02   8.9569094e-03   1.0043050e-02   9.9296244e-03   7.3012471e-03   1.4717244e-02   1.1528101e-02   1.2657661e-03  -3.1834768e-01  -4.2207184e-04   2.7730802e-03  -3.8230595e-03   2.1107136e-03  -7.0920753e-03   1.5614417e-02  -1.1086420e-02   1.0002419e-02  -5.1497586e-01   4.7583011e-01  -1.3336490e-02  -1.4197285e-02  -1.6475481e-02  -2.0740402e-02  -1.4778658e-02  -6.7456338e-03   1.3616112e-02   2.0675178e-02  -2.8264675e-02  -1.9635581e-02  -3.0585198e-03   2.5460402e-02   1.2165075e+00  -2.4862734e-03   3.5946902e-02   2.2565901e-02   1.3975861e-02   7.2173094e-03   2.3301239e-02   1.1500029e-02   1.0008932e-02  -5.0091715e-01  -5.8143219e-01   1.3232625e-02   1.5108142e-02   5.1471434e-01   2.4181690e-02   7.8877450e-03   8.9432840e-03   1.6608265e-02   9.5505551e-03   4.5159870e-03  -5.8929290e-03   8.2535979e-03   5.7355193e-03  -8.3463833e-03   6.7299426e-03  -7.5938877e-03  -3.6543157e-03  -6.8605676e-03  -4.1643162e-01   1.2613555e-02  -4.1765423e-01   8.0743428e-03   8.1150932e-03   6.0412003e-03   3.5937363e-01  -3.3403057e-01   3.8684012e-03  -2.1943103e-03  -9.4416223e-04   3.2081550e-01  -4.9246977e-03  -1.4227760e-03   4.1305253e-03  -3.8092542e-03  -4.9961690e-03   2.0075720e-03   2.7065598e-03   6.3171518e-03  -6.7373543e-01  -6.5168846e-03  -8.6484381e-01   2.4778378e-02  -1.0800137e+00   2.3850712e-02   2.3273147e-02   7.0371430e-03   6.2606413e-01  -5.3663938e-01   1.7495010e-02  -5.6755128e-01   1.0014031e-02   1.4185480e-02   1.0140146e-02   2.5825826e-03   7.3975630e-03   7.7754098e-03   7.6530497e-03   5.7587691e-03  -3.3988828e-01   3.0472665e-03   2.4393973e-03   5.1520218e-04  -3.7538201e-01   3.1115451e-03  -5.8617603e-03   1.0739194e-02  -9.1008712e-04   4.0434007e-03  -3.7089380e-03  -5.6064320e-02   2.7284077e-02   2.8424734e-02  -2.0963475e-02  -5.8449865e-01   8.8766475e-03   1.0282335e-02   4.8527234e-01   1.3846629e-02   5.6547540e-03  -4.7147941e-01   1.0505232e-02   9.1455066e-03   2.4898868e-03  -1.2413547e-04   1.0176504e-02   1.7199276e-02  -2.1587357e-02  -1.3567157e-02   1.4494480e-02   4.9713115e-02   6.7837879e-01   5.6174615e-01   2.7021502e-02   1.2205264e-02   3.8500357e-03   1.6314061e-02   1.4909882e-02   2.2505023e-03   8.8499843e-03   5.3645252e-03  -1.6474938e-02  -5.2021885e-01   1.7282700e-02  -5.2242079e-01  -1.6499081e-03   1.7957600e-02  -7.6072741e-03   4.2682019e-01  -2.0285437e-03  -1.5231101e-03   2.2224358e-04   7.2466370e-04  -3.4409131e-01  -4.0962970e-01   2.2662451e-03   1.0925672e-02   3.4502235e-01  -3.1843156e-03  -8.0222714e-03   4.9122967e-03   4.9060467e-03  -3.2468346e-01  -2.6061096e-03  -3.1845952e-01  -3.4425879e-03   1.2782798e-03  -3.7557514e-01  -1.3116810e-03  -3.1957400e-03   3.8562922e-01   1.1074685e-02  -1.0606202e-02  -7.1048435e-04   2.6734786e-03  -1.6643856e-03  -4.2709746e-01  -1.3582108e-03   4.3616494e-01   1.3565361e-02  -1.7943690e-02  -2.4536832e-03  -5.9103114e-01  -1.0883159e-02  -1.7274336e-03   2.0263411e-02   1.6759919e-03   1.2044784e-02   5.8160198e-01   2.2329369e-02  -1.4808494e-02  -6.3805289e-01   3.8241984e-04  -6.3100322e-01   5.5488521e-03  -6.9252229e-03   1.3264410e-03   8.8985844e-01   3.2512691e-03  -5.8202903e-01   1.9145521e-02  -8.5987161e-03   7.3579572e-03   1.5785212e-02  -6.2285639e-01  -2.2999913e-02   2.1582394e-02  -2.7350665e-02   1.4867417e-02   2.3239131e-02  -1.3154727e-02   8.1735694e-03   1.8482654e-02   4.6011707e-01  -1.0485743e-02   4.9329970e-01  -1.4000787e-03   1.1385939e-02  -1.1091602e-02   1.3507835e-02  -3.9343975e-02  -9.8833619e-03   1.5765829e-03   3.1198533e-02  -3.9276596e-04   9.5473138e-02   8.5291316e-02   4.3465847e-02   1.6085619e-02   1.4176097e-01  -1.9050661e-02   5.3002332e-03   6.1861788e-02   2.2193143e-02   3.6222444e-02   3.6373793e-02   1.4235605e-02  -5.8712344e-03  -1.9991950e-02   9.5568827e-03   6.4178542e-01   2.0372012e-02   2.3544833e-02   1.5081778e-02   1.1266192e-02   6.3707151e-01   2.0450626e-02   2.1001967e-02   1.3917980e-02   1.9021908e-02   1.0588760e-02   9.3665784e-03   1.9414294e-02   6.1670063e-03   4.1889527e-01  -1.6392223e-02   1.8771940e-02  -9.6685210e-03  -1.1243009e-02  -2.4806941e-02  -3.0483841e-02  -2.5622957e-02  -7.6182479e-03  -4.4054885e-02  -2.2406310e-02  -2.8532050e-02   6.6376078e-02  -4.0917946e-02  -2.0364442e-02  -1.2341682e-03   1.3730732e+00  -9.2291253e-01   3.3964105e-02   8.4701611e-02   4.8477183e-02   3.9858021e-02   3.7501810e-02   4.2169328e-02   2.6616841e-02   1.6667332e-02  -7.2360673e-03  -1.2885163e-02   2.3547592e-02   5.3374043e-03   4.3423816e-03   1.6256730e-02   3.2572726e-03   8.3110687e-03   1.8742413e-02   4.3121346e-02   2.9183651e-03   8.9679251e-03   9.2732812e-03  -1.7720738e-02   1.1416931e-02  -3.1877363e-03   1.0129952e-03   1.4899737e-02  -8.2898090e-03   6.5533753e-01  -5.7412035e-01  -9.9414005e-03  -5.1117310e-01   5.3887042e-01  -1.5379950e-02  -4.9051255e-03   5.3560473e-01  -1.6305654e-02   7.9968430e-01  -4.3734731e-03   2.1496576e-02   2.0852158e-02   2.1010221e-02   8.7620689e-03  -1.1144913e-02  -1.9673191e-02  -2.0358484e-02  -2.8771661e-02  -6.9896010e-01  -1.4670787e-02  -1.4235490e-02  -3.0274775e-02   9.6041982e-03  -1.3349282e-02   5.5151624e-04   7.3946621e-01   3.0642077e-02  -8.8149091e-01  -5.3471555e-02   1.2632134e-01  -1.0873528e-01  -3.9892154e-02   1.5908194e-01  -9.5918118e-04   2.9825602e-02   3.3147570e+00  -1.0273480e-01   2.4340710e-02   5.0162061e-02   6.7793584e-02   4.2170678e-02   2.9175995e-02   4.3549286e-02   4.0096905e-02   9.0274629e-01   2.8223973e-02  -6.6062149e-01   2.2129979e-02   1.2525807e-02  -1.8654095e-02  -5.1503284e-02  -6.5895024e-02  -8.5868908e-01  -8.2347961e-01  -3.3930965e-02  -7.2363458e-02   7.8895827e-01  -7.9996689e-03   6.5935573e-02  -1.2594522e+00  -8.5631642e-01   3.2707844e-02   9.0546630e-02   9.5198084e-03  -2.7657211e+00   9.7516397e-02  -1.7470619e+00  -8.1038707e-02  -2.5121024e-02  -1.0880258e-02  -1.5146535e-01  -3.1221466e-02   6.2510253e-02   3.6992993e-01   8.9342470e-02   5.5693712e-02   5.0662587e-02   8.7709323e-02   6.6344405e-02   3.6671673e-02   5.0328083e-02  -2.2055580e-02   1.7035919e-02   1.5035275e-02  -8.7117059e-03  -1.0487465e-02   4.7862034e-03   6.2634086e-03   6.7397491e-01   1.7365182e-02  -4.0417666e-04  -9.5825664e-03  -1.4951611e-03  -6.4973092e-03   5.2683517e-01   2.1364857e-02   2.8116830e-03   5.2315911e-01   5.8560171e-01   4.6129282e-04  -6.1172597e-01   4.1641048e-03   1.9398609e-02   7.6000133e-03   1.4366736e-02  -3.8125685e-03  -5.8893771e-03   4.9593413e-01   6.8679194e-01  -2.0991216e-03   2.0787564e-03   8.2520093e-03   9.5473833e-03   6.8587483e-03   5.0360130e-01  -6.2431418e-03  -4.0849229e-03  -1.0849627e-02  -3.0960255e-03   3.7859044e-01  -2.1033426e-03  -3.8844521e-03  -1.2591559e-02  -4.9484710e-01   1.0587004e-02   3.1177111e-03   9.5944541e-03   8.6969726e-04  -3.7282472e-03  -3.3650441e-01  -3.1980705e-01  -3.6636666e-01  -3.5361192e-03   3.1756907e-01  -1.4261494e-03  -4.0865637e-03  -6.7382851e-03  -1.8976329e-03  -5.9535339e-03   8.4936805e-03   5.5190820e-03   3.6961106e-01  -4.1439652e-01   1.2866472e-02  -1.6140650e-03  -9.6434448e-03   1.2618712e-02   8.1189598e-03  -3.6465475e-04  -1.9043727e-02   1.0356520e-03   4.8981882e-01  -4.4318645e-01   3.0027335e-03  -1.1286505e-02  -4.9497683e-01   1.4017107e-02   2.3934432e-02   1.4580290e-04   2.7279249e-04   4.2119647e-03   6.9537654e-03   4.8736604e-01   9.8670003e-05   5.7383742e-03   5.0498507e-01  -4.1417159e-01  -5.0468385e-01   3.2161399e-03   4.8151336e-03   4.0192836e-01   1.0340956e-03   1.4561485e-02   2.9196604e-03  -5.7187721e-01  -2.3088523e+00
   4.9297076e-01   6.1194184e-03   6.3645209e-01   1.0514133e+00  -6.6004381e-01   1.6286835e-02   8.2353639e-01   6.0440677e-03  -1.6842630e-02  -6.3548408e-01   5.6783484e-03   1.4306816e-02   1.5238672e-02   1.2824834e-02   8.1758259e-03   1.0777710e-02   1.0668454e-02   7.4499064e-03   1.5853592e-02   8.1531672e-03  -1.9399245e-03  -3.2376515e-01  -4.6002774e-06   2.3477603e-03  -3.8801287e-03  -1.1804000e-03  -6.0562413e-03   1.5235735e-02  -1.0673920e-02   9.7812022e-03  -5.0579538e-01   4.9215400e-01  -1.5504746e-02  -1.6920369e-02  -1.4700320e-02  -3.2101935e-02  -4.9590350e-03   4.7491214e-03   1.7379203e-02  -2.2876161e-02  -3.3701869e-02  -1.7587495e-02  -8.7311483e-04   1.7960723e-02   1.2215370e+00   4.7344733e-03   3.9441347e-02   2.5288962e-02   1.3213380e-02   7.6059457e-03  -7.7590252e-03   8.6899328e-03   8.0008358e-03  -4.9385617e-01  -5.6951203e-01   1.0849608e-02   1.3562706e-02   5.1154826e-01   2.3405722e-02   7.4027118e-03   9.4988862e-03   1.7611287e-02   7.9751887e-03  -1.3608988e-03  -3.7772131e-03   4.8322158e-03   8.0147569e-03  -4.9273851e-03   8.7186482e-03  -8.5229855e-03   1.5953318e-02  -7.2970737e-03  -4.4861765e-01   1.3144432e-02  -4.4737755e-01   6.3523288e-03   1.0227047e-02   7.1496064e-03   3.7787524e-01  -3.3791672e-01   7.0291863e-03  -8.5718723e-04  -6.8971618e-03   3.1670741e-01  -4.3696477e-03  -7.3858864e-04   4.7836218e-03  -4.1604296e-03   1.1994467e-02  -1.3140236e-04   3.5367237e-03   7.4370597e-03  -6.7106623e-01  -8.0692903e-03  -8.6391401e-01   1.5534780e-02  -9.8530744e-01   2.1665138e-02   2.8858936e-02   4.5487261e-02   6.4813738e-01  -5.5685086e-01   2.1728646e-02  -5.7936089e-01   1.1444972e-02   1.5358565e-02   1.2878403e-02   2.2816966e-02   9.9133604e-03   7.9873480e-03   7.9301131e-03   6.9316667e-03  -3.5305488e-01   4.3254206e-03   2.6964217e-03   7.6591900e-05  -3.7648561e-01   6.7937656e-03  -6.3437402e-03   1.9464707e-02  -7.4052185e-03   4.4217581e-04  -7.4184362e-03  -5.2204270e-02   2.5879741e-02   2.7444900e-02  -1.8503401e-02  -5.7789447e-01   5.0877760e-03  -1.9930004e-02   4.8502320e-01   1.0558665e-02   4.5714862e-03  -4.9138804e-01   1.0387954e-02   1.3821978e-02   2.8804407e-03   6.0141239e-03   1.0051801e-02   1.5656010e-02  -2.4063765e-02  -1.2305107e-02   2.3325890e-02   2.4173328e-02   6.3285069e-01   5.7867184e-01   2.5012919e-02   1.5156604e-02   4.0806974e-03   1.6456611e-02   1.4986476e-02   7.0516068e-03   7.8770866e-03   2.1733514e-03  -1.6000732e-02  -5.1121594e-01   2.0919804e-02  -5.2648912e-01  -3.9094580e-03   1.5076737e-02  -7.9532212e-03   4.2036826e-01   2.1848762e-02   2.6605212e-03  -4.2791077e-04  -1.6800496e-03  -3.3378469e-01  -4.0256807e-01   2.3355593e-03   3.0065597e-03   3.6171926e-01  -6.8227908e-05  -5.1770481e-03   4.2776264e-03   5.3515610e-03  -3.2427890e-01  -4.0786507e-03  -3.0943904e-01  -3.5747354e-03   2.3836268e-04  -3.6643588e-01  -5.2708306e-04  -3.5144391e-03   3.9008993e-01   9.6826632e-03  -9.5589458e-03  -3.1005022e-03   3.1253792e-03  -1.2028105e-03  -4.4392376e-01  -3.4657564e-03   4.2959086e-01   1.1235707e-02  -1.6617804e-02  -1.5575636e-02  -5.6202524e-01  -1.3381595e-03   3.2819310e-03   3.9726690e-02   2.5109899e-02   2.0013170e-02   5.8647370e-01   1.2038161e-02  -1.0629952e-02  -6.2954518e-01   6.0129856e-03  -5.9561052e-01  -1.3556297e-04  -7.4311786e-03   9.2838642e-03   8.6094008e-01   7.6684996e-03  -5.3183219e-01   1.1261927e-02  -1.5533929e-02   8.9013241e-03   3.0200433e-03  -5.5994278e-01   2.0218984e-02   2.0783804e-02  -2.9068150e-02   1.8154823e-02   1.8823986e-02  -1.5534130e-02   9.5967155e-03   1.4818440e-02   4.8892466e-01  -1.5078469e-02   5.0579712e-01  -1.1212237e-02   8.9871912e-03  -2.6138108e-03   2.1851839e-02  -3.4160730e-02  -5.7357034e-03   6.6626048e-03   2.8175458e-02   6.5609412e-03   8.4168407e-02   7.6357316e-02   4.3836281e-02   1.4987421e-02   1.1227021e-01  -1.8581450e-03  -4.0208590e-03   4.1296726e-02   6.0264268e-02   5.5390717e-03   3.1997830e-02   1.7999963e-02  -1.6121420e-02  -1.6813265e-02   1.3382593e-02   6.5514921e-01   2.3988873e-02   2.7789345e-02   1.4654233e-02   1.0273641e-02   6.1460955e-01   2.1259001e-02   9.5394479e-03   1.2947894e-02   1.3459229e-02   1.5476976e-02   7.4766545e-03  -4.1365626e-03   8.6154840e-03   3.8600267e-01  -1.6250736e-02   7.0564350e-03  -6.0263188e-03  -1.2024107e-02  -2.6266513e-02  -2.6370951e-02  -2.3279191e-02  -5.6943971e-02  -3.6714372e-02  -2.4382196e-02  -2.6995211e-02   5.7895352e-02  -2.9386751e-02  -1.1394678e-02  -2.5083877e-02   1.3111416e+00  -9.7955630e-01   3.8999200e-02   7.8474011e-02   5.3171307e-02   3.7152437e-02   3.7612622e-02   4.0534217e-02   2.5715313e-02   1.7096928e-02  -6.7754744e-03  -8.3914073e-03  -6.5005051e-03   1.7636510e-03   3.2496951e-02   1.5035289e-02   2.9710163e-03   9.2047105e-03   1.6062194e-02   5.8088918e-02   7.3377347e-03   1.6776537e-02   1.4211041e-02  -2.0392356e-02   9.6300519e-03  -3.7429653e-03   5.2847109e-03   1.5996863e-02  -1.7936611e-02   6.5385000e-01  -5.8280128e-01  -1.7761970e-02  -5.3085191e-01   5.4381300e-01  -1.4477165e-02  -1.0663503e-03   5.4128550e-01   4.6986634e-03   8.2672016e-01   4.7038837e-04   2.4082049e-02   2.7988333e-02   1.3557722e-02   8.8285876e-03  -9.7391427e-03  -2.2278542e-02  -1.7263009e-02  -2.9707623e-02  -7.1057579e-01  -1.3670871e-02  -1.2688431e-02  -2.9373725e-02   3.9435639e-03   6.7426688e-03   9.1725793e-03   7.3287718e-01  -2.6630450e-03  -8.9181977e-01  -6.9019683e-02   1.1723662e-01  -5.5310297e-02   9.4795138e-04   1.6220078e-01   3.4251820e-02   1.8467148e-02   3.0536104e+00  -9.1621214e-02   1.2155983e-02   5.0457026e-02   6.6831007e-02   2.8258377e-02   2.7939309e-02   4.7424858e-02   3.3196232e-02   9.2142337e-01   2.5906956e-02  -6.3388617e-01   2.3658863e-02   1.0002928e-02  -1.4002011e-02  -4.9762953e-02  -6.6437793e-02  -8.4890376e-01  -8.0809926e-01  -3.2622412e-02  -9.0196758e-02   7.8108031e-01  -1.1936352e-02   6.3526309e-02  -1.0994204e+00  -8.7260259e-01   3.5219735e-02   8.5112340e-02   1.0489610e-02  -2.7141246e+00   1.1053065e-01  -1.5881825e+00  -1.1823242e-01  -6.6382171e-02   1.1474566e-03  -2.7975144e-01  -5.2286244e-02   8.7015236e-02   3.2457278e-01   1.2262727e-01   5.1788570e-02   3.8525852e-02   7.6288000e-02   7.1446516e-02   3.6255962e-02   6.4724229e-02  -1.8849139e-02  -1.3272175e-02  -5.5794529e-03   2.4252879e-03  -1.4815435e-02  -2.1560268e-02   2.7902174e-03   7.0077496e-01   8.7917967e-03   5.1716637e-03   1.6566715e-03   4.4990649e-03  -1.0016746e-02   5.3981634e-01   2.1649328e-02   2.3505745e-03   5.2391412e-01   6.1518509e-01   1.2692047e-02  -5.8953789e-01   1.3015973e-04   1.4652688e-02   7.9667063e-03   1.7499276e-02  -6.2721219e-03  -5.6780495e-03   5.0123737e-01   6.3151329e-01  -2.1614206e-03   2.3230789e-03   9.5436215e-03   1.0427111e-02   7.6862919e-03   5.0740761e-01  -2.8432747e-03  -1.4499761e-03  -9.1409826e-03  -2.8066519e-03   3.7563379e-01  -6.2416302e-03  -7.3492748e-03  -1.4796513e-02  -4.8391364e-01   1.0337729e-02   4.5353742e-03   9.0095582e-03  -6.2652164e-05  -4.5949892e-03  -3.4073101e-01  -3.1855167e-01  -3.6736823e-01  -5.7050246e-03   3.1281836e-01   5.8060110e-03  -2.6052318e-03  -8.1697465e-03   2.3038841e-03  -5.7945590e-03   8.3678079e-03   7.2807019e-03   3.7996297e-01  -4.2345113e-01   1.4563768e-02   3.8853337e-03  -9.6752176e-03   1.1200622e-02   4.5361987e-03  -1.9215346e-04  -2.0155261e-02  -1.7201338e-02   4.7309874e-01  -4.3792672e-01   2.4419615e-03  -7.9412452e-03  -4.9317307e-01   1.4170884e-02   1.2588844e-02  -4.6509297e-03  -1.4590637e-03   2.8567209e-03   6.8669793e-03   4.8481030e-01   4.4709530e-03   1.0532295e-02   5.0699018e-01  -4.6760883e-01  -4.9996703e-01   1.1390171e-02   6.5692841e-03   4.1369864e-01  -3.6283874e-03   1.2787726e-02  -8.3703685e-03  -4.9115298e-01  -2.2475673e+00
   4.9470320e-01   6.6734966e-03   6.4133605e-01   1.0238010e+00  -6.6652484e-01   8.8200272e-03   8.3575930e-01   6.8646698e-03  -1.5160197e-02  -6.3426474e-01   2.1170677e-02   1.6979344e-02   1.5813696e-02   1.1040418e-02   9.6757583e-03   9.2554322e-03   1.0164777e-02   7.9542431e-03   1.6454338e-02   2.2827502e-03   1.1352880e-03  -3.2190505e-01  -3.1397564e-04   1.2881939e-03  -6.3444516e-03  -8.8397721e-04  -8.0924931e-03   1.6268996e-02  -1.1278515e-02   9.3350854e-03  -5.2064304e-01   4.8027363e-01  -1.5063565e-02  -1.1117841e-02  -1.3668791e-02  -2.1910333e-02  -5.9403494e-03   2.3512462e-03   1.4867790e-02  -3.9110554e-03  -3.6997103e-02  -3.7280955e-03   2.2538676e-03   2.5264959e-02   1.2425985e+00   5.5414547e-05   4.2908989e-02   2.2816882e-02   1.5689126e-02   8.9343617e-03  -7.8337742e-03   6.6581847e-03   9.0955148e-03  -4.9354556e-01  -5.6726542e-01   1.4289281e-02   1.5786016e-02   4.9811057e-01   2.4550149e-02   8.2437152e-03   9.9943594e-03   1.3508133e-02   8.1299670e-03   5.7024477e-03  -6.8578613e-03   6.9055234e-03   6.7578046e-03  -7.5753425e-03   7.0854142e-03  -1.0155121e-02   9.3317490e-04  -5.3047847e-03  -4.4231363e-01   1.2238015e-02  -4.2831806e-01   4.8836520e-03   8.9605917e-03   7.6812826e-03   3.6849709e-01  -3.5111931e-01   6.2719237e-03  -1.6789793e-04  -4.5527108e-03   3.4179973e-01  -2.9466056e-03  -3.3629395e-03   6.0808642e-03  -3.3153600e-03   3.0038121e-03   1.4379854e-03   1.7751527e-03   8.1555966e-03  -6.9013894e-01  -8.7154407e-03  -8.7118005e-01   2.1774204e-02  -1.0805519e+00   2.5201857e-02   2.8985449e-02   3.5079896e-02   6.2249419e-01  -5.7553272e-01   1.1244235e-02  -5.7711698e-01   1.0932249e-02   1.5893921e-02   1.0645047e-02   2.2307920e-02   5.2982292e-03   8.5126077e-03   6.5866708e-03   5.4275917e-03  -3.4957049e-01   4.6950015e-03   3.4976102e-03  -1.0037689e-03  -3.7379536e-01   4.9961330e-05  -3.9092350e-03   9.9848284e-03  -7.4378859e-03  -4.4124895e-04  -3.7723072e-02  -5.2637478e-02   3.5239571e-02   2.7436511e-02  -2.4329657e-02  -5.7472900e-01   9.1944620e-03   2.1038223e-02   4.8750564e-01   1.4588735e-02   8.3720760e-03  -4.6703682e-01   1.0589318e-02  -5.8382492e-03  -1.2007196e-03   1.5297207e-03   5.8006958e-04   1.8703879e-02  -2.4661468e-02  -2.1881196e-02   3.0584629e-02   5.3163304e-02   6.9178795e-01   5.7448859e-01   2.3433127e-02   1.4453970e-02   9.9911086e-03   1.5592941e-02   1.5745469e-02   1.5018902e-02   6.8595516e-03   3.5384548e-03  -1.5008956e-02  -5.3319217e-01   1.8015696e-02  -5.2746866e-01  -1.2798480e-03   1.5996160e-02  -7.0108234e-03   4.1870776e-01   2.1623822e-02  -5.7333302e-06   5.5108083e-04  -1.0962708e-03  -3.4033248e-01  -4.0508945e-01   2.4599975e-03   3.2159097e-03   3.6207434e-01   2.4958655e-03  -6.7961692e-03   4.1809560e-03   4.5577692e-03  -3.3527904e-01  -2.8647103e-03  -3.0056573e-01  -3.9063762e-03   1.9747044e-03  -3.7851264e-01  -1.0562435e-03  -6.6532520e-03   4.1518024e-01   9.8143880e-03  -8.2606729e-03  -3.2061760e-03   1.2534719e-03  -8.7966865e-04  -4.3318653e-01  -1.2664128e-03   4.3802861e-01   1.3974264e-02  -5.1798172e-03  -6.7943717e-03  -6.2094603e-01  -1.0582449e-02   1.4819519e-02   2.5528953e-02   2.6562512e-02   3.5806775e-03   6.6752547e-01   1.9042105e-02  -1.3604626e-02  -6.1762556e-01  -2.7895033e-03  -6.2593203e-01  -3.8344555e-03  -9.1430416e-03   8.8572552e-05   8.4635226e-01  -4.1075091e-03  -5.6941859e-01   2.1433866e-02  -8.0739388e-03   9.1379550e-03   1.6749437e-02  -5.9623712e-01  -1.2009620e-02   2.2717643e-02  -3.1049174e-02   1.3003088e-02   2.3346417e-02  -5.7643230e-03   8.4934050e-03   1.2588811e-02   4.6543268e-01  -7.3685424e-03   5.1458893e-01  -5.2957472e-03   1.5434546e-02   1.6514637e-02   5.0069311e-03  -2.3987668e-02  -8.6590417e-03   4.9147127e-03  -4.6510136e-02  -9.6138033e-03   1.0156348e-01   7.4012348e-02   5.4568771e-02   3.1008656e-02   1.2405438e-01   8.6754970e-05  -7.7948390e-03   5.3413371e-02   7.3691079e-02   2.5407398e-02   3.5286248e-02   1.2290451e-02  -2.2954906e-02  -1.7653980e-02   1.9511998e-02   6.5951203e-01   1.9012716e-02   2.2618417e-02   1.6986245e-02   1.2392027e-02   6.2365049e-01   1.9969277e-02   1.0303142e-02   1.2854162e-02   1.7938747e-02   1.3679299e-02   9.4127923e-03   2.4081536e-02   1.1056812e-02   3.9712955e-01  -4.5019635e-03  -4.0473728e-03  -5.4967683e-04  -1.3880452e-02  -2.7462599e-02  -2.8974199e-02  -2.6748606e-02  -5.1417373e-02  -4.3164415e-02  -2.0251965e-02  -2.7600935e-02   7.3753091e-02  -3.9555789e-02  -1.5677716e-02   6.5840310e-03   1.3963322e+00  -1.0023771e+00   3.7836408e-02   6.7650994e-02   4.6121078e-02   3.9809149e-02   3.7908676e-02   4.1319138e-02   2.8729945e-02   1.3646740e-02  -3.2165397e-04  -2.1177947e-03  -5.8282077e-03   8.0304941e-03   3.3841000e-02  -3.1948359e-02   6.5005129e-06   9.0386972e-03   1.5018074e-02   4.3528683e-02   4.4162025e-03   1.3213287e-02   1.1894460e-02  -1.6273101e-02   1.8909572e-02   1.7779448e-03  -4.8686956e-03   1.0557817e-02  -1.6356686e-02   5.8628310e-01  -5.6931732e-01  -1.5641123e-02  -5.1627874e-01   5.6763868e-01  -1.4087528e-02  -2.2694640e-03   5.2673531e-01  -3.2779779e-03   7.7570429e-01  -4.2910783e-03   1.6585117e-02   1.7904648e-03   1.7510024e-02   1.0111036e-02  -1.1689685e-02  -1.8993910e-02  -1.5109207e-02  -2.7556891e-02  -6.9889744e-01  -9.7605304e-03  -1.8405414e-02  -3.0867326e-02   3.5690130e-03  -9.2406323e-03   4.6102313e-03   7.2803372e-01   3.4923505e-03  -8.9503958e-01  -5.3410850e-02   1.4181396e-01  -1.0935613e-01  -4.5047684e-02   1.7689617e-01   2.5195089e-02   2.6904632e-02   3.2315326e+00  -1.0217608e-01   1.7014062e-02   5.1646253e-02   7.1050636e-02   3.3377172e-02   2.9732639e-02   4.1224352e-02   4.7098560e-02   9.2281416e-01   2.1627950e-02  -6.5133133e-01   2.1395491e-02   1.7281490e-02  -1.3021699e-02  -3.7430375e-02  -5.5403905e-02  -8.0675836e-01  -8.0296892e-01  -3.9953635e-02  -7.8936401e-02   7.6524986e-01  -5.8787675e-03   1.5306891e-02  -1.1487334e+00  -8.4130144e-01   2.0221142e-02   5.7325925e-02   1.4225653e-02  -2.8611310e+00   1.0535298e-01  -1.6579382e+00  -1.0970517e-01  -8.2417801e-02  -1.5021911e-02  -1.7534636e-01  -2.9989066e-02   8.4778062e-02   2.3646353e-01   1.8360294e-01   6.2391209e-02   5.1409094e-02   8.4691684e-02   6.5413822e-02   3.2434834e-02   5.2342027e-02  -2.4311342e-02  -1.6377790e-02  -4.8597555e-03  -1.1421825e-02   1.4147899e-02  -3.0382266e-03  -7.2306164e-03   6.5475383e-01   1.5633932e-02   1.2221970e-02  -1.1936779e-02   1.1790888e-04  -9.8544429e-03   5.4038069e-01   1.5490824e-02   9.1382274e-03   5.0560707e-01   6.0059504e-01  -4.7688503e-03  -6.0287365e-01   1.2083082e-03   8.9217803e-03   5.7605239e-03   1.5302652e-02   8.1588104e-03  -4.8348098e-03   5.1639128e-01   6.7614971e-01   1.5250262e-02   5.4533092e-03   1.0517474e-02   1.1451778e-02   5.5845283e-03   5.3978550e-01  -2.9037770e-03  -2.1958398e-03  -8.7233414e-03  -1.9830187e-03   3.7381813e-01  -2.7925556e-03  -2.2791500e-03  -1.1634179e-02  -4.8408231e-01   1.2231416e-02   3.6878447e-03   9.1413182e-03  -1.5354855e-04  -4.1097728e-03  -3.4565645e-01  -3.1923343e-01  -3.6483946e-01  -1.9883208e-03   3.2031898e-01  -6.0376832e-03  -2.2590950e-03  -6.4389973e-03   1.5467613e-03  -6.2131129e-03   8.6723566e-03   7.2287148e-03   3.8010992e-01  -4.2586679e-01   1.0926459e-02  -4.5705239e-03  -7.2969941e-03   1.1122578e-02   7.7403326e-03   1.3497089e-03  -1.8548152e-02  -1.0174504e-02   4.6423879e-01  -4.3063833e-01   2.0948088e-03  -1.2224906e-02  -4.8524574e-01   1.3086422e-02   1.7369433e-02  -2.5002840e-03   1.0183343e-02   4.1285059e-03   6.3195818e-03   4.8717513e-01  -5.7428369e-03   8.7707097e-03   5.2563417e-01  -4.4671503e-01  -5.1684433e-01   1.2240831e-02   5.9695280e-03   4.3368337e-01  -1.2676130e-03   7.8441486e-03   6.1145547e-03  -4.6284981e-01  -2.2134099e+00
   4.8910821e-01   8.3255151e-03   6.2380590e-01   1.0264287e+00  -6.7199982e-01   1.7185827e-02   8.5254434e-01   1.0129328e-02  -1.7799798e-02  -6.5514182e-01   3.9930426e-03   1.6157367e-02   1.5810578e-02   1.3681214e-02   8.3237553e-03   1.0288224e-02   1.0765483e-02   7.6480571e-03   1.5340786e-02   7.4134700e-03  -4.8197001e-03  -3.2601427e-01  -1.2160615e-03   3.8247594e-03  -5.8071906e-03  -3.1878444e-03  -9.1428145e-03   1.5382357e-02  -1.0428476e-02   1.1461115e-02  -5.0206100e-01   4.7519992e-01  -1.6058499e-02  -1.2105163e-02  -1.4590986e-02  -1.9534606e-02  -1.4184713e-02  -5.1858855e-03   3.1725874e-02   3.8131475e-02  -3.7546081e-02  -1.3795470e-02   3.2622277e-03   2.4662967e-02   1.2789415e+00   1.0178102e-03   3.8687303e-02   2.1055445e-02   9.3273586e-03   7.7295906e-03   2.7050931e-02   6.7309339e-03   6.8269629e-03  -5.1135881e-01  -5.7049938e-01   1.4080189e-02   1.7360681e-02   5.2434538e-01   2.8134418e-02   8.6014628e-03   1.1257149e-02   7.9700032e-03   7.9616842e-03   3.7823211e-03   5.4477777e-04   4.3923942e-03   5.0600337e-03  -5.4370837e-03   7.1072441e-03  -1.0264857e-02   2.9793735e-03  -6.5785662e-03  -4.2324117e-01   1.1258424e-02  -4.3157780e-01   7.2304726e-03   7.3443633e-03   5.6194064e-03   3.6937702e-01  -3.4679672e-01   5.7093867e-03  -5.9483312e-04   1.2911685e-03   3.3666147e-01  -4.2407966e-03  -3.4447758e-03   5.1871983e-03  -4.5149224e-05  -4.7576472e-04   2.0414777e-03   6.6841431e-04   5.9048757e-03  -6.7224523e-01  -1.4899067e-03  -8.5176541e-01   2.5572104e-02  -1.0685763e+00   2.3301754e-02   2.7356462e-02   4.1658325e-02   6.1843188e-01  -5.9049372e-01   1.9086838e-02  -5.5907800e-01   1.0341153e-02   1.5399519e-02   1.1325018e-02   2.7735669e-03   9.4432788e-03   8.5547626e-03   7.4859572e-03   6.4790862e-03  -3.5693184e-01   4.5249683e-03   4.3149495e-03   1.5985151e-03  -3.7603680e-01   2.6222968e-03  -2.6865907e-03   1.0097929e-02  -3.0449344e-03   2.0958727e-03  -4.3775992e-02  -4.6278839e-02   2.6838567e-02   2.5034478e-02  -1.8680384e-02  -5.5934016e-01  -6.5580341e-03   1.9646237e-03   5.0411064e-01   1.3407003e-02   7.1643561e-03  -4.7354454e-01   8.5658906e-03   6.8768044e-03  -4.5710739e-04   2.3770000e-03   1.0043491e-02   1.6125714e-02  -2.0352879e-02  -2.0612104e-02   4.0158927e-03   1.6590632e-02   7.5240991e-01   5.5868885e-01   2.7093840e-02   1.4539251e-02   5.3368341e-03   1.7258751e-02   1.5414605e-02   1.7078105e-02   6.3354363e-03   8.0022259e-04  -1.2223048e-02  -5.5072233e-01   1.5197515e-02  -5.7570586e-01  -1.9513212e-03   1.5620357e-02  -9.0802089e-03   4.2812102e-01   2.1587773e-02  -7.6378450e-05   8.3204665e-04  -1.2954393e-03  -3.5220030e-01  -4.1492555e-01   1.5450862e-03  -2.6594858e-03   3.7016089e-01   1.1020941e-03  -6.7938528e-03   5.0476152e-03   1.4946627e-03  -3.1737212e-01  -3.3051969e-03  -3.0024139e-01  -3.4961596e-03   3.0313415e-03  -3.7313888e-01  -9.2315474e-04  -5.3851047e-03   4.1166239e-01   8.6229721e-03  -1.0682669e-02  -1.8005481e-03   1.6529955e-03  -1.8536142e-03  -4.3908051e-01  -1.4498406e-03   4.2718434e-01   1.5680554e-02  -2.6417889e-03  -6.8340132e-03  -7.0585092e-01  -1.6960769e-02  -3.9742569e-03   3.4113961e-02   2.8193812e-02   6.2899967e-03   6.1441040e-01   1.2553859e-02  -7.9110072e-03  -6.3704928e-01   1.1006821e-03  -6.6732887e-01  -2.6233291e-03  -7.8462197e-03   1.5883121e-03   8.4091734e-01   3.7734603e-03  -5.4295754e-01   7.7578048e-03  -6.6881179e-03   5.3930317e-03   9.2034248e-03  -6.3346634e-01  -1.7289077e-02   2.8241381e-02  -8.4387212e-03  -2.6378860e-04   2.3687246e-02  -5.0054440e-03   1.0538476e-02  -4.0331046e-03   4.7762180e-01  -1.1542501e-02   5.5635915e-01   5.1883054e-03   1.6601185e-02   6.2715900e-03  -2.0651760e-02  -4.6611026e-02  -1.9660028e-02   7.0331914e-03   2.9885790e-02  -6.7163939e-03   6.1053062e-02   6.7523066e-02   5.1524159e-02   1.0616015e-02   1.1727653e-01  -1.4492201e-02  -4.2659564e-03   5.2014218e-02   5.4233198e-02   2.6944825e-02   4.1835566e-02   3.7070576e-02  -1.5956916e-02  -1.5507000e-02   1.9307902e-02   6.6042174e-01   2.2008770e-02   3.4843672e-02   1.7379907e-02   9.4928348e-03   6.2139684e-01   2.1259446e-02   1.9439698e-02   1.5630161e-02   1.7033315e-02   1.0405063e-02   8.1757620e-03   2.1313974e-02   9.5329123e-03   4.3054822e-01  -1.6946780e-02  -3.2551598e-03  -1.9154905e-02  -1.7292944e-02  -2.6296985e-02  -2.8681526e-02  -2.3588280e-02  -5.4369562e-02  -4.1462200e-02  -1.5099281e-02  -2.6355068e-02   6.2124399e-02  -3.7331535e-02  -1.8409587e-02  -1.3931544e-02   1.3400638e+00  -9.7715787e-01   3.1429883e-02   8.1973118e-02   5.1462516e-02   3.7298809e-02   3.2130767e-02   3.7026738e-02   2.2230388e-02   1.5423452e-02   3.4165126e-04  -8.2062674e-03  -1.0356274e-02   5.8806475e-03   4.4155004e-02   1.2066282e-02  -2.0175168e-03   7.3015321e-03   1.8830081e-02   4.4553663e-02   4.3990786e-03   1.6494617e-02   7.6952273e-03  -5.6825149e-03  -5.7134134e-03   1.4558314e-03  -2.5263187e-03   2.0574571e-02  -1.5801540e-02   6.8690669e-01  -6.0373524e-01  -1.2579468e-02  -5.5313389e-01   5.7725328e-01  -1.5223326e-02  -1.6778318e-02   5.3628519e-01  -4.9177801e-03   8.2505339e-01   6.3644631e-04   2.3486771e-02  -5.5547476e-04   1.0498952e-02   7.1943893e-03  -1.1928157e-02  -2.2604455e-02  -1.8796080e-02  -2.9885646e-02  -7.0503067e-01  -1.2123885e-02  -1.2503234e-02  -3.4522399e-02   6.6086612e-03  -7.9910263e-04   4.4685696e-03   7.4419491e-01   1.3027348e-02  -8.9854803e-01  -6.8593136e-02   5.8580181e-02  -9.1184349e-02  -1.6204835e-02   2.0884900e-01   2.7962601e-02   1.7902889e-02   3.1827193e+00  -1.1801102e-01   1.6419599e-02   6.1956405e-02   7.1660077e-02   3.7377441e-02   2.8862291e-02   4.2074391e-02   4.0301237e-02   9.2789842e-01   2.6826474e-02  -6.7479058e-01   2.6130044e-02   1.2488086e-02  -1.6401678e-02  -3.5601704e-02  -5.4611905e-02  -8.5034667e-01  -8.3351479e-01  -5.2389442e-02  -9.9462041e-02   7.8051559e-01  -7.8076952e-03   4.4649934e-02  -1.2089896e+00  -8.4316492e-01   3.2517684e-02   8.6805335e-02   3.7646839e-02  -2.8209934e+00   1.1823192e-01  -1.6319208e+00  -9.4696161e-02  -6.8479171e-02  -1.4096692e-02  -2.1689629e-01   6.0114880e-03   8.9257027e-02   5.8718947e-01   1.0180307e-01   5.7314529e-02   5.0454686e-02   8.9505867e-02   7.3407423e-02   3.7961997e-02   4.6512642e-02  -1.5352694e-02  -1.2348319e-02  -1.6426828e-03   2.0983472e-02   1.9469816e-02   1.6902546e-03   1.0811034e-02   6.3299011e-01   1.5775090e-02  -3.9571900e-03  -1.7178432e-02   2.7126133e-04  -7.2193618e-03   5.7249093e-01   1.0880029e-02   6.4050724e-03   5.4321158e-01   6.2276880e-01  -9.1718729e-03  -6.1377960e-01   4.1479286e-03   2.9811522e-03   5.4494505e-03   6.3491663e-03   1.8257352e-03  -2.7456376e-03   5.1213764e-01   7.2167593e-01   7.4229397e-04   3.5649346e-03   1.1457682e-02   1.1349704e-02   5.6119188e-03   5.4492946e-01   3.2509352e-03   1.0828454e-04  -9.5463121e-03  -1.1742004e-03   3.8910562e-01  -3.9119466e-03  -5.8451256e-03  -1.4411960e-02  -4.9994680e-01   1.0801402e-02   3.2879773e-03   7.8473913e-03  -1.7489168e-04  -2.9603789e-03  -3.2578231e-01  -3.1664783e-01  -3.7214260e-01  -1.9357762e-03   3.1652754e-01  -8.1236050e-03  -2.4789516e-03  -5.3761647e-03  -7.8084712e-04  -6.9643666e-03   8.3453954e-03   6.5587614e-03   3.8989912e-01  -4.2577766e-01   9.1134345e-03  -1.2922952e-03  -7.7574202e-03   1.3051135e-02   6.3100023e-03   1.0057348e-02  -9.8549945e-03  -8.7832160e-03   4.4564243e-01  -4.2505247e-01  -9.4378172e-04  -1.5319742e-02  -4.7256619e-01   1.0623175e-02   1.5406993e-02  -5.8400241e-03  -3.6931438e-03   6.6462929e-03   9.8010048e-03   4.8788455e-01  -2.1561377e-03   1.2281355e-02   5.2882685e-01  -4.5979609e-01  -5.2521195e-01  -4.0604412e-04   1.3817526e-02   4.2199608e-01   6.3321741e-03  -4.2764961e-03   1.1629170e-02  -3.8617299e-01  -2.2934335e+00
   4.9347613e-01   1.0050459e-02   6.1966927e-01   1.0314872e+00  -6.7688025e-01   1.6872052e-02   8.5150882e-01   8.4618171e-03  -1.4187610e-02  -6.5656052e-01   3.8686355e-03   1.6751617e-02   1.2703409e-02   1.1227162e-02   8.0453319e-03   1.0147663e-02   9.9247756e-03   7.0597567e-03   1.2654274e-02   7.3442034e-03   3.9090068e-03  -3.1509106e-01  -2.6594772e-04   6.2564781e-03  -3.0640202e-03   1.8075271e-03  -8.3212116e-03   1.5903825e-02  -9.5783105e-03   7.4099852e-03  -4.9474785e-01   4.6481933e-01  -1.3937856e-02  -8.9978213e-03  -1.4028473e-02  -2.8352422e-02  -2.0758707e-02  -9.5573363e-03   4.0712774e-02   2.2943064e-02  -3.0937760e-02  -9.3135082e-03   1.3777377e-03   2.6410671e-02   1.2293308e+00   8.6879456e-03   4.2678498e-02   2.3279863e-02   1.0278648e-02   5.6930925e-03   3.3400057e-02   2.1327459e-03   8.6425041e-03  -5.0898392e-01  -5.6132718e-01   1.2757313e-02   1.2930733e-02   5.1238503e-01   2.1892620e-02   7.0508129e-03   8.1357725e-03   1.6458428e-02   7.5706473e-03   3.4787030e-03  -7.1312301e-03   2.5228801e-03   9.3494232e-03  -6.6455461e-03   7.9683079e-03  -9.3240431e-03  -5.0508556e-03  -6.8407211e-03  -4.1361060e-01   1.0491922e-02  -4.3125006e-01   6.2767383e-03   9.2439725e-03   7.0800703e-03   3.6775542e-01  -3.4371749e-01   6.6564245e-03   2.6435466e-04  -2.9427404e-03   3.3314143e-01  -5.1806335e-03  -1.2221283e-03   5.3290317e-03  -3.5653516e-03   6.4407431e-03  -1.0732834e-03   2.0962142e-03   7.3754615e-03  -6.7109345e-01  -7.6696533e-03  -8.5671038e-01   1.7504335e-02  -1.0605005e+00   2.6546076e-02   2.5198176e-02   3.8861007e-02   6.1432644e-01  -5.6190433e-01   1.8325529e-02  -5.5942861e-01   1.1404983e-02   6.5211870e-03   1.1040092e-02   1.3564566e-02   8.7990529e-03   8.1641339e-03   7.5493737e-03   5.4811464e-03  -3.4997611e-01   3.1526159e-03   2.6841131e-03   4.9889382e-04  -3.6448241e-01   5.0974193e-03  -8.1266546e-04   1.4109303e-02  -3.2802222e-03  -8.1123187e-04  -3.2981377e-02  -4.1971330e-02   2.8486764e-02   2.6788757e-02  -2.3382922e-02  -5.8274851e-01  -9.9035286e-03   8.3271716e-03   4.9836229e-01   1.3905901e-02   5.7589970e-03  -4.6799837e-01   7.7534734e-03   8.4789625e-03   3.9729726e-03   1.2942389e-03   7.7688509e-03   1.5901533e-02  -1.6199746e-02  -1.6980336e-02   2.5061140e-02   4.7212295e-02   6.5161709e-01   5.6378118e-01   1.9545668e-02   1.2843616e-02   2.5759522e-02   1.3371777e-02   1.6224246e-02   7.7049552e-03   1.0369334e-02   4.2759877e-03  -1.5841444e-02  -4.9948333e-01   1.9770519e-02  -5.4772388e-01  -4.3333755e-03   1.3174005e-02  -5.8951129e-03   4.1046212e-01   2.1045395e-02   3.6000768e-03   8.4102990e-05  -7.5438994e-04  -3.3446387e-01  -3.9505497e-01   2.1280358e-03  -4.0152154e-03   3.5180547e-01   3.2712201e-03  -6.3537106e-03   3.8562676e-03   4.7014870e-03  -3.2827802e-01  -2.0164186e-03  -3.0138487e-01  -3.2687737e-03   2.0740049e-03  -3.4689444e-01   1.0225636e-03  -3.0120692e-03   3.7688852e-01   8.9336465e-03  -6.6874474e-03  -2.0872091e-03   3.9409071e-03  -1.6177373e-03  -4.3165863e-01   4.7805433e-04   4.2293168e-01   1.5078866e-02   3.8759837e-04  -8.3314313e-03  -6.2503726e-01  -1.7837797e-02  -4.7659149e-03   2.8276704e-02   2.9209261e-02   1.0168028e-02   5.8539313e-01   2.4099204e-02  -8.7313874e-03  -6.2452901e-01  -7.4475064e-04  -5.9414764e-01  -3.2763636e-03  -5.1577108e-03   1.4296134e-02   7.0440906e-01   4.0570314e-03  -5.2510447e-01   9.8391284e-03   3.8303970e-02   5.1556895e-03   1.7318698e-02  -6.1474063e-01  -2.0185622e-02   1.9762920e-02  -8.5982738e-03   4.1443805e-03   3.1838721e-02  -5.9717490e-03   8.4009033e-03  -3.9482934e-03   4.8608537e-01   6.9989348e-03   5.2336641e-01  -2.6851606e-02   2.3680358e-02   2.5976571e-02   8.0905304e-04  -2.3221977e-02  -1.4649630e-02  -6.1303597e-05  -4.3351851e-02  -1.2641955e-03   9.5740123e-02   6.7464094e-02   5.5876878e-02   2.3983912e-02   1.6032520e-01  -1.9000585e-03   1.4540549e-03   4.6887494e-02   1.3746683e-01   4.8742759e-03   3.2279349e-02   1.0702427e-02  -2.0924248e-02  -1.5807204e-02   1.6936751e-02   6.6840583e-01   2.4811456e-02   2.7071740e-02   1.6657686e-02   1.0372473e-02   6.2783934e-01   2.3695112e-02   9.3962213e-03   1.2116358e-02   1.6660110e-02   1.9303953e-02   8.1012040e-03   1.1693109e-02   1.1013831e-02   4.2896833e-01  -1.6908653e-02  -3.8219521e-03  -4.7902802e-03  -1.8188743e-02  -2.7452171e-02  -2.7084313e-02  -2.5662477e-02  -5.2212811e-02  -3.9971830e-02  -1.4031278e-02  -2.2870426e-02   6.0857182e-02  -4.2010086e-02  -1.2332263e-02  -1.0665514e-02   1.3650355e+00  -9.8865909e-01   2.7737038e-02   7.3020884e-02   3.6330370e-02   4.1261937e-02   3.7031248e-02   4.1454104e-02   3.7174169e-02   1.5943838e-02  -7.1641247e-03  -7.5478098e-03  -3.2994017e-03   1.0858635e-02   3.5851701e-02  -1.0327105e-03   7.0787948e-03   7.0274178e-03   2.1725338e-02   5.4137598e-02   4.0397683e-03   1.2568519e-02   3.4815276e-02  -1.7201058e-02   1.6278762e-02   1.0742932e-03  -1.7237847e-03   1.1114496e-02  -2.1157319e-02   6.8691973e-01  -5.8418771e-01  -1.7906435e-02  -5.0321559e-01   5.6094008e-01  -1.5434496e-02  -1.1174100e-02   5.1994558e-01  -1.1468712e-02   7.6218042e-01  -3.8279733e-03   2.1133054e-02   1.3467777e-03   1.5976966e-02   9.6918295e-03  -1.2443328e-02  -2.1273373e-02  -2.0550196e-02  -3.2399411e-02  -7.1247272e-01  -1.4340098e-02  -7.0646907e-03  -3.5413663e-02   4.5352948e-03  -1.2646803e-02   9.4680076e-03   7.1012695e-01   2.0893095e-02  -8.6462366e-01  -4.8396643e-02   1.2263181e-01  -1.0945642e-01  -5.4670073e-02   1.7664194e-01   3.7207273e-02   3.4782640e-02   3.2196069e+00  -9.9031341e-02   1.1210686e-02   5.6970848e-02   8.0269446e-02   4.0186180e-02   3.0400170e-02   4.4951498e-02   4.3000207e-02   9.0427929e-01   2.7711121e-02  -6.5903553e-01   2.3399171e-02   1.0333072e-02  -2.4001365e-02  -4.2625202e-02  -5.2993679e-02  -8.5632341e-01  -8.1466133e-01  -3.0422905e-02  -9.6549641e-02   7.5380321e-01  -9.0647337e-03   5.0510600e-02  -1.2663850e+00  -8.4199433e-01   3.3391651e-02   9.5395128e-02   1.8515472e-02  -2.7110849e+00   9.1170857e-02  -1.5874808e+00  -9.4137697e-02  -8.2779984e-02  -2.0351516e-02  -1.7136713e-01  -1.1946135e-02   9.1014099e-02   3.5101690e-01   1.8037631e-01   6.0331001e-02   4.5557341e-02   8.3356431e-02   6.6576773e-02   3.6520366e-02   5.6941733e-02  -2.8848734e-02   1.1103148e-02  -8.5259817e-04   1.1241974e-03   7.0116472e-03   8.0563367e-04  -2.2492487e-03   6.4294912e-01   1.4617758e-02   4.9141471e-03  -8.0135126e-03  -1.0032585e-04  -1.0453746e-02   5.6844473e-01   5.4967034e-03  -6.1553019e-03   5.2613719e-01   6.2768149e-01  -1.8669061e-03  -6.0717759e-01  -8.3017726e-04   6.3713379e-03   1.1269666e-02   2.0634837e-02   2.9588228e-03  -7.8494162e-03   5.1475071e-01   6.2684291e-01   6.6238360e-03   1.8455536e-03   1.1477447e-02   1.0460060e-02   6.9714539e-03   4.8752064e-01  -1.7709535e-03  -2.8631888e-03  -8.4847521e-03   1.5351499e-03   3.6853085e-01  -4.8944493e-03  -6.1785216e-03  -1.0414919e-02  -4.8968930e-01   1.1342235e-02   4.2436943e-03   9.5361590e-03  -8.0408241e-04  -4.0928143e-03  -3.3678739e-01  -3.2302485e-01  -3.6813268e-01  -9.8415954e-04   3.1722530e-01   5.3955743e-03   1.7057361e-03  -3.7023987e-03   8.1994467e-04  -6.1640548e-03   7.4276944e-03   6.1308149e-03   4.0120790e-01  -4.2986310e-01   1.3776591e-02  -2.6857242e-04  -7.8602107e-03   1.4177656e-02   1.0585860e-02  -1.4713651e-03  -1.4108691e-02  -4.5054727e-03   4.9259287e-01  -4.2328521e-01  -6.7640040e-03   1.1029199e-03  -5.0541405e-01   1.3842791e-02   1.6916673e-02  -4.3683793e-03  -7.8854876e-03   5.7960477e-03   6.5591661e-03   4.8699360e-01   1.0397005e-02   1.2340778e-02   5.1078232e-01  -4.2354812e-01  -4.8977383e-01   8.8278224e-03   1.9940241e-03   4.0763705e-01   8.2149517e-04  -9.1943909e-03  -1.4809058e-03  -4.6660134e-01  -2.5782697e+00
   4.8764034e-01   7.2300509e-03   6.2958768e-01   9.9224453e-01  -6.4558419e-01   1.5435553e-02   8.2513954e-01   8.1524583e-03  -1.8253773e-02  -6.4269470e-01   5.5350730e-03   1.5962818e-02   1.1995811e-02   9.7514325e-03   7.9282335e-03   1.1051753e-02   8.2709611e-03   7.1092990e-03   1.3971800e-02   1.3584778e-02   1.2619871e-03  -3.2251742e-01  -1.1016831e-03  -8.2181484e-04  -4.3997227e-03   3.5375156e-04  -5.5185552e-03   1.6046571e-02  -1.0171510e-02   8.2733961e-03  -5.1402444e-01   4.5312731e-01  -1.2187941e-02  -1.2682271e-02  -1.4240448e-02  -2.7476901e-02  -3.3805798e-03   2.2395348e-03   3.5051062e-02   1.2406371e-02  -3.6642074e-02  -1.4048084e-02   5.9076758e-04   2.2775872e-02   1.1938575e+00   3.6219260e-03   3.7449182e-02   2.0514908e-02   1.2145836e-02   6.7716746e-03   3.3209337e-02   8.7639509e-03   8.6364219e-03  -5.0588652e-01  -5.8050323e-01   1.3377475e-02   1.6776759e-02   4.5124596e-01   2.2262526e-02   8.0308310e-03   8.8945404e-03   1.3247199e-02   7.3321748e-03   4.9105696e-03  -2.2561593e-03   8.0939162e-03   8.3989021e-03  -6.4498892e-03   7.8395902e-03  -9.1991229e-03  -1.6798469e-03  -5.3477508e-03  -4.2207007e-01   1.5310465e-02  -4.3607203e-01   1.0331131e-02   8.4048862e-03   7.3212586e-03   3.6668843e-01  -3.5615764e-01   5.7650787e-03   3.2773954e-04  -2.0644094e-03   3.3247781e-01  -3.9769868e-03  -2.4275030e-03   4.3450372e-03  -1.1394406e-03   1.9203980e-03   7.6100035e-04   2.5311803e-03   7.7188965e-03  -6.7668633e-01  -3.5532067e-03  -8.3093819e-01   2.6996627e-02  -1.0758724e+00   2.5710343e-02   3.0718959e-02   4.1162695e-02   6.3084045e-01  -5.6467259e-01   2.0216643e-02  -5.6377517e-01   1.1690588e-02   1.6378131e-02   1.1276710e-02   6.6319470e-03   3.6464753e-03   8.1036208e-03   7.2487376e-03   6.6132426e-03  -3.5310763e-01   4.1645550e-03   3.4790026e-03  -6.7303384e-04  -3.7268297e-01   3.7210052e-03  -2.2297522e-03   1.6176906e-02  -1.4168793e-03   2.9280599e-03  -3.5686016e-02  -6.7023512e-02   2.3779060e-02   2.8653354e-02  -2.2583541e-02  -5.6292210e-01   9.8890615e-03   4.8309296e-03   4.8393422e-01   1.3701512e-02   6.7545457e-03  -4.6956343e-01   7.2999030e-03   1.7556497e-02  -2.0970158e-03   7.5532843e-04   2.5221488e-03   1.8312791e-02  -2.0958573e-02  -8.9535001e-03  -2.7608721e-03   3.8351059e-02   6.9028423e-01   5.5340482e-01   2.1835082e-02   9.9479571e-03   4.5505410e-03   1.6790451e-02   8.6714205e-03   8.7257946e-03   8.8100300e-03  -2.1858855e-03  -1.4133921e-02  -5.0365754e-01   1.7106275e-02  -5.4227704e-01  -3.7146018e-03   1.5139710e-02  -4.9535797e-03   4.0907079e-01   1.6581696e-02  -1.8004784e-03  -5.0223946e-04  -4.4126830e-04  -3.3754600e-01  -3.9415236e-01   1.6552174e-03   3.1609278e-03   3.5757946e-01  -3.6658915e-03  -6.0917118e-03   5.1754377e-03   3.6423939e-03  -3.3064591e-01  -3.4977022e-03  -2.9948093e-01  -4.4635008e-03   2.4079804e-03  -3.4495840e-01  -1.0038831e-03  -1.9070298e-03   3.8088962e-01   1.0096945e-02  -9.0635458e-03  -3.6142661e-03   1.0052020e-03  -3.5124173e-03  -4.3352510e-01   3.1983001e-03   4.3045974e-01   1.8068832e-02  -1.9026126e-02  -5.6528321e-03  -5.7801892e-01  -6.3498759e-03   5.7521913e-03   2.1398065e-02   1.8251775e-02   1.3888976e-02   6.6847643e-01   2.4700691e-02  -1.0132020e-02  -6.4840486e-01  -2.5303014e-04  -6.6083795e-01   7.8136986e-04  -7.3376889e-03   1.6586015e-02   8.3179505e-01   7.2577028e-03  -5.3838370e-01   3.0390945e-02   1.6800613e-02   7.6476327e-03   1.4098255e-02  -5.3099048e-01  -5.6490759e-03   2.6115028e-02  -5.4238119e-03   8.6269704e-03   3.3129777e-02  -3.6326409e-03   7.6405091e-03   1.5124312e-02   4.8123256e-01   4.6383207e-03   5.1354955e-01  -5.6886782e-03   1.8335232e-02   8.9974058e-03  -1.1296483e-02  -3.2827881e-02  -1.6212438e-02   4.7793156e-03  -4.2750252e-02   1.0716669e-02   1.0446793e-01   7.4521222e-02   3.7848851e-02   1.5453520e-02   1.7653279e-01  -6.6692107e-03  -1.0410815e-02   5.7379529e-02   1.5078292e-01   1.7950556e-02   3.1839950e-02   1.4763437e-02  -1.4092932e-02  -9.7969601e-03   1.7760665e-02   6.6375309e-01   2.1263601e-02   2.8619797e-02   1.6740710e-02   1.1012763e-02   6.2515156e-01   2.3981554e-02   2.0696648e-02   1.4361302e-02   1.4475707e-02   1.5549805e-02   6.8637022e-03   1.5908568e-02   1.1708240e-02   4.2998992e-01  -1.1568510e-02   9.7901020e-03  -1.2341945e-02  -1.6773240e-02  -2.8364413e-02  -2.6530446e-02  -2.7140275e-02  -5.2436619e-02  -4.1910783e-02  -2.9365230e-02  -2.6944264e-02   4.9498337e-02  -4.1457867e-02  -1.4597372e-02  -9.3675832e-03   1.2920651e+00  -9.8012750e-01   4.3859423e-02   7.5764086e-02   3.7705792e-02   3.5621462e-02   4.2513551e-02   4.0707572e-02   2.9778602e-02   1.3298824e-02  -8.6555615e-03  -8.6603477e-03   3.7267784e-03   4.3642660e-03   3.9468670e-02  -4.6349804e-02  -5.3837570e-03   7.5277237e-03   1.6509822e-02   5.1956099e-02   3.2115051e-03   2.1832319e-02   2.1085795e-02  -1.8573020e-02  -3.9657821e-03  -2.7761103e-03   1.3527543e-03   2.1213536e-02  -2.0141900e-02   7.3540348e-01  -5.9326053e-01  -1.5244562e-02  -5.1766420e-01   5.6466805e-01  -1.2161559e-02  -2.0513660e-03   5.3695885e-01  -9.4067026e-04   8.3784442e-01  -1.4254706e-03   2.3969238e-02   2.5455984e-03   1.2645293e-02   1.0096048e-02  -1.2267580e-02  -1.8679203e-02  -1.1590671e-02  -3.1124942e-02  -7.0240666e-01  -1.5500678e-02  -1.4511286e-02  -3.0140052e-02  -2.1879127e-03   3.1747632e-02   5.6572014e-03   7.2706750e-01   7.3112397e-03  -8.4225776e-01  -6.4238531e-02   1.1180272e-01  -9.9081055e-02  -2.8295820e-02   2.2172152e-01   2.8780986e-02   2.6298105e-02   3.2902965e+00  -1.3653654e-01   2.3653772e-02   4.7309118e-02   6.3124625e-02   3.5794245e-02   2.7489737e-02   4.2102430e-02   3.7412689e-02   9.2373705e-01   2.6881629e-02  -6.3774639e-01   1.9279666e-02   1.2322624e-02  -2.2567934e-02  -4.0729971e-02  -5.7525441e-02  -8.2653233e-01  -8.2594866e-01  -3.3854876e-02  -8.8435628e-02   7.9165608e-01  -7.5571495e-03   4.3706756e-02  -1.1462529e+00  -8.7616398e-01   3.3701775e-02   9.5775676e-02   2.9977604e-02  -2.9082110e+00   9.8471050e-02  -1.6175573e+00  -7.2912458e-02  -6.2933959e-02  -8.8358000e-02  -1.8747642e-01  -1.9207415e-02   9.2442028e-02   6.2236306e-01   1.1247045e-01   4.2815676e-02   5.6009275e-02   8.4459006e-02   6.0922748e-02   3.8409877e-02   5.1163010e-02  -2.1435964e-02  -3.3883423e-03   8.6819916e-03  -3.7841301e-03   1.1706618e-02  -2.0720482e-02   8.0984645e-03   6.1513241e-01   9.7523986e-03   5.0610379e-04  -8.5337828e-03   5.5272741e-04  -7.0428175e-03   5.2693155e-01   1.1197997e-02   5.5643541e-03   5.1500672e-01   6.0866412e-01  -2.7068115e-03  -5.9857097e-01   2.7535043e-03   1.4264859e-02   4.0794765e-03   9.5921167e-03  -6.0219028e-03  -4.3759120e-03   5.1081436e-01   6.5408819e-01   5.5508583e-03   2.8124886e-03   1.0569726e-02   1.2054307e-02   2.9571592e-03   4.7115291e-01  -3.4607079e-03  -3.1625236e-03  -1.0549065e-02  -5.9081798e-03   3.6790409e-01  -5.6547357e-03  -4.6459941e-03  -1.0876395e-02  -4.7659970e-01   1.1458164e-02   3.7484275e-03   9.2625826e-03  -8.4109425e-04  -4.7899411e-03  -3.3836615e-01  -3.2195355e-01  -3.6556220e-01  -2.7475206e-03   3.1889535e-01   3.4625686e-03  -4.8820257e-03  -5.7452248e-03   1.3684081e-03  -4.1334271e-03   8.0993469e-03   4.3179857e-03   3.6302218e-01  -4.1923226e-01   1.1382534e-02  -7.1352001e-04  -9.5996117e-03   1.2114144e-02   6.7246280e-03   9.7193210e-03  -1.0383729e-02  -1.0694001e-02   4.3794531e-01  -4.1367435e-01  -2.8093387e-03  -1.6434558e-02  -4.6967934e-01   1.3379650e-02   8.2362770e-03  -4.2197559e-03  -2.9881513e-03   4.9728104e-03   4.2996529e-03   4.7113601e-01   6.7075605e-03   1.0289897e-02   5.1616478e-01  -4.3339059e-01  -5.2482228e-01   9.0416653e-03  -3.9329473e-03   4.0447587e-01  -1.5358021e-03  -6.7927945e-03  -1.2927417e-03  -5.2660720e-01  -2.4987448e+00
   4.8422052e-01   4.3702199e-03   6.2148523e-01   1.0197195e+00  -6.4919879e-01   1.3021622e-02   8.1686430e-01   7.3437353e-03  -1.7091664e-02  -6.3085999e-01   6.7482139e-03   1.5005472e-02   1.4234379e-02   1.0994176e-02   9.4768823e-03   1.0100191e-02   1.0184085e-02   7.0355060e-03   1.5297829e-02   1.2804746e-02   2.2122410e-03  -3.2066437e-01  -1.6967880e-03   2.7122310e-03  -2.9950598e-03   3.1519619e-03  -6.6604165e-03   1.5361631e-02  -1.0467554e-02   9.6409502e-03  -4.9861282e-01   4.5366575e-01  -9.9919523e-03  -1.0661294e-02  -1.4307894e-02  -2.0967891e-02  -1.0989786e-02  -8.3653605e-03   2.0475869e-02  -7.9016934e-04  -3.0124791e-02  -2.5142884e-02   9.2459127e-04   2.7094399e-02   1.1897828e+00   6.2163516e-03   3.9397930e-02   1.4728173e-02   8.5285875e-03   6.5247015e-03  -4.0781193e-04   4.9039351e-03   8.1229538e-03  -4.8605393e-01  -5.6665725e-01   1.2240587e-02   1.4910142e-02   5.0499432e-01   1.9298783e-02   7.5991029e-03   9.2176719e-03   9.1281781e-03   7.4042046e-03   4.6916425e-03  -5.5315507e-03   1.5594569e-03   8.0392337e-03  -7.8376971e-03   7.5489263e-03  -8.4321866e-03   8.8715653e-03  -4.6703544e-03  -4.1316310e-01   9.6384232e-03  -4.3252208e-01   8.5544256e-03   8.4913842e-03   7.4534571e-03   3.6525149e-01  -3.4537355e-01   5.6412399e-03  -5.1480767e-04  -2.5097496e-03   3.2653932e-01  -4.3799725e-03  -1.2125275e-04   4.4642316e-03  -4.4672685e-04  -3.2214596e-03   9.6247176e-04   4.1920959e-03   6.2757684e-03  -6.6511175e-01  -2.0491164e-03  -8.3766555e-01   2.2169034e-02  -1.0525045e+00   2.7145377e-02   2.7199698e-02   5.8706231e-03   6.1002155e-01  -5.8089444e-01   1.9563787e-02  -5.5523431e-01   1.1533617e-02   1.5237152e-02   1.0802925e-02   8.6885412e-03   9.4972060e-03   8.7199004e-03   7.8278888e-03   6.3798826e-03  -3.5259660e-01   4.2980283e-03   2.9014261e-03  -4.6125941e-04  -3.8050573e-01   2.7714835e-03  -3.2550969e-03   1.8670854e-02  -5.5100075e-03   8.2875545e-04  -3.3257530e-02  -4.7222610e-02   3.1078877e-02   2.6254858e-02  -2.2205726e-02  -5.6510886e-01   1.0837617e-02  -2.2445900e-02   5.2188094e-01   1.0997302e-02   7.5027266e-03  -4.6381641e-01   1.1021992e-02   1.5754529e-02   5.3541890e-04  -2.6008476e-03   7.2127635e-03   1.9281720e-02  -2.0055789e-02  -2.4688631e-02   2.9510862e-02   1.5357193e-02   7.5104148e-01   5.7919788e-01   2.8942634e-02   1.4897569e-02   2.5702533e-02   1.6459103e-02   1.6228966e-02   2.1485191e-03   1.1138192e-02   3.3081876e-03  -1.5924757e-02  -4.7411406e-01   1.6032618e-02  -5.2120913e-01  -3.9585900e-03   1.5970927e-02  -8.7103338e-03   4.0166644e-01   1.6953889e-02  -8.4621661e-04   3.3056176e-04  -2.0298363e-03  -3.3236421e-01  -3.9007414e-01   1.6070960e-03   9.4264291e-03   3.5408509e-01  -1.2875371e-03  -7.2725277e-03   4.2418079e-03   4.5301647e-03  -3.2143685e-01  -2.7239259e-03  -2.9825584e-01  -3.8839414e-03   1.8110597e-03  -3.3350866e-01  -5.7928679e-04  -1.9973435e-03   3.8506312e-01   1.0236187e-02  -9.2349955e-03  -2.1736301e-03   5.8288619e-03   1.9724937e-04  -4.1968105e-01   4.8278803e-05   4.2258010e-01   1.5410689e-02  -1.5377963e-02  -1.1653072e-02  -5.4147531e-01  -7.5309808e-03   9.8026810e-03   3.5767420e-02   1.9047129e-02   2.1563295e-03   5.7995005e-01   1.8222686e-02  -8.1354054e-03  -6.3319858e-01  -2.5486672e-03  -6.3949733e-01  -1.2641441e-03  -7.8384788e-03   1.1684337e-02   7.7701328e-01   3.6577010e-03  -5.3206742e-01   2.2781929e-02   1.8883854e-03   7.1127147e-03   1.5700760e-02  -5.9009512e-01  -1.3009923e-02   2.6084360e-02  -1.7845489e-02   1.1611216e-02   3.3417783e-02  -8.5786904e-03   1.0518590e-02   1.7022006e-02   5.0180485e-01   1.2589264e-02   5.6153476e-01  -1.9711462e-02   1.6358052e-02  -4.1160037e-02   5.1124241e-02  -3.9910840e-02  -1.9511370e-02   5.2747866e-03  -3.4868920e-02   3.1438680e-03   1.1448396e-01   7.3143346e-02   5.0255545e-02   1.6928963e-02   1.0698712e-01  -1.7429867e-02   5.8286646e-04   5.0079735e-02   8.0660627e-02   1.6226980e-02   2.7236707e-02   1.0683716e-02  -9.8876261e-03  -7.4925769e-03   1.5734248e-02   6.4821438e-01   1.3890755e-02   3.3942357e-02   2.0650209e-02   8.9339672e-03   5.9581583e-01   2.1513276e-02   2.3226476e-02   1.0415121e-02   1.4598148e-02   6.3136018e-03   7.7314226e-03   8.2467557e-03   9.9595526e-03   4.1115901e-01  -3.6431690e-03   1.0900950e-02  -9.7077225e-03  -1.7752319e-02  -2.8395485e-02  -2.5822317e-02  -2.6642579e-02  -5.6496601e-02  -4.0431771e-02  -2.4783824e-02  -2.3146862e-02   5.6675529e-02  -2.5152299e-02  -1.6675693e-04  -1.0649207e-02   1.2225363e+00  -9.3513714e-01   3.2258945e-02   4.9651699e-02   3.4581944e-02   4.3392754e-02   3.8958433e-02   4.2616172e-02   3.4807840e-02   1.2643683e-02  -1.0593167e-02  -9.4995511e-03   2.5669218e-02   1.0415495e-02   4.2783640e-02  -4.7113603e-02   9.3134719e-03   9.9179886e-03   1.8474501e-02   4.9051793e-02   5.8162861e-03   9.9757151e-03   1.2168445e-02  -2.0585660e-02   8.5587908e-03   2.0619526e-04  -2.2900399e-03   1.9903917e-02  -1.4328874e-02   6.4006868e-01  -6.0142383e-01  -1.6620415e-02  -5.1034173e-01   5.7289182e-01  -1.5049579e-02  -1.8754665e-02   5.3154955e-01  -1.0861338e-02   7.6431934e-01   1.7702913e-03   2.1136109e-02   2.7130518e-02   2.1798324e-02   9.6994246e-03  -1.2308657e-02  -2.1149515e-02  -1.4593227e-02  -3.1541433e-02  -7.1210294e-01  -1.4104998e-02  -1.4474358e-02  -2.9910217e-02   7.1057026e-03   1.3107671e-03   1.4682770e-02   7.5154219e-01   6.8818530e-03  -8.3597392e-01  -4.6944206e-02   1.0165541e-01  -9.7053929e-02  -1.9288744e-02   1.9472516e-01   7.3006029e-03   2.5766186e-02   3.0395597e+00  -5.3371156e-02   2.0802273e-02   5.7823602e-02   7.9419056e-02   3.8576853e-02   3.0765413e-02   4.6535776e-02   3.7657017e-02   9.3120174e-01   3.0681826e-02  -6.7384226e-01   2.6260088e-02   1.6561442e-02  -1.9518917e-02  -3.0740234e-02  -3.4650869e-02  -8.4732769e-01  -8.0021495e-01  -1.7600319e-02  -8.1352708e-02   7.6140394e-01  -2.5041428e-03   6.5013190e-02  -1.0875176e+00  -9.1203180e-01   3.7234735e-02   1.0023845e-01   2.7314578e-02  -2.6036164e+00   9.0043692e-02  -1.5868503e+00  -1.1407810e-01  -6.6902579e-02   3.6422980e-03  -2.8315624e-01  -3.9165024e-02   8.3597971e-02   2.5933466e-01   1.2361980e-01   7.1957682e-02   6.2769426e-02   8.7034978e-02   7.1228998e-02   4.0096510e-02   3.4388773e-02  -2.1841708e-02   1.5244241e-03  -1.6798204e-03   2.3018411e-04   1.3654173e-02  -2.1393969e-03  -4.2179115e-03   5.3615877e-01   1.4082404e-02   1.8300131e-03  -6.7011834e-03  -5.8201656e-03  -1.1101313e-02   5.4953990e-01   1.5266300e-02  -4.0899804e-03   5.3608656e-01   6.3400134e-01  -1.8617631e-03  -6.0860182e-01   3.0266139e-03   6.2353814e-04   6.0689932e-03   1.4830966e-02  -2.6164752e-04  -4.1803622e-03   5.1825468e-01   6.7063602e-01  -2.2833427e-03   3.2958303e-03   9.2275551e-03   8.5887452e-03   5.4164430e-03   4.7357521e-01  -6.7075596e-04  -4.2093244e-03  -1.0277944e-02  -4.0179252e-03   3.7473926e-01  -4.8942684e-03  -6.1670996e-03  -1.5317696e-02  -5.0172594e-01   1.1347431e-02   5.0661831e-03   8.3804366e-03   2.0714375e-04  -4.4625064e-03  -3.5583859e-01  -3.1966037e-01  -3.6586442e-01  -9.2487709e-04   3.2002511e-01   6.2030311e-03  -2.3163634e-03  -4.7343634e-03  -1.5529261e-04  -6.3496903e-03   7.8723698e-03   4.1076687e-03   3.5809417e-01  -4.2497206e-01   1.0992498e-02   5.2750176e-03  -5.5729067e-03   1.3654097e-02   4.8173737e-03   4.1292804e-04  -1.1782692e-02  -1.6540058e-02   4.5009183e-01  -4.2001848e-01  -4.8379518e-03  -2.9198384e-03  -4.7715074e-01   1.0844088e-02   9.9225451e-03  -3.4472284e-03  -1.6991408e-03   5.2342620e-03   7.7818183e-03   4.9615299e-01   7.8490969e-03   1.0966605e-02   5.1024910e-01  -4.3401064e-01  -5.1595476e-01   5.3725438e-03  -1.9095381e-04   4.1061421e-01   1.3871923e-02   2.4220682e-03  -1.6710738e-03  -5.4174071e-01  -2.3676043e+00
   4.7867529e-01   5.0385009e-03   6.0815963e-01   9.7064625e-01  -6.4733333e-01   1.3581077e-02   8.1149124e-01   8.3137611e-03  -1.5880441e-02  -6.1588807e-01   5.8398840e-03   1.5525940e-02   1.4276216e-02   1.2005290e-02   7.4416408e-03   9.7111227e-03   1.0105722e-02   7.5777306e-03   1.4020062e-02   6.1692409e-03  -4.7752304e-04  -3.1523133e-01  -1.2992608e-03   3.3058057e-03  -3.0751821e-03  -2.2583328e-03  -8.3003323e-03   1.1938045e-02  -1.1828565e-02   7.9307356e-03  -4.9762649e-01   5.3139443e-01  -1.4663307e-02  -1.0375360e-02  -1.3107556e-02  -2.2980166e-02  -1.1665647e-02   3.6090562e-03   1.6107024e-02   1.4591414e-02  -3.6044724e-02  -1.7916566e-02   5.0773694e-05   2.0477098e-02   1.2049946e+00   4.0198820e-03   3.7186937e-02   1.3575949e-02   1.2715376e-02   6.9033558e-03  -5.0316083e-03   6.1905273e-03   8.4899501e-03  -5.2320108e-01  -5.7051847e-01   1.1413679e-02   1.4745117e-02   5.0243821e-01   2.3464093e-02   7.1985694e-03   9.2237454e-03   7.9092996e-03   6.4951846e-03   4.7744967e-03   1.9584000e-03   7.6790348e-03   9.2269961e-03  -6.1714090e-03   5.4938976e-03  -9.9308429e-03   2.6026264e-04  -5.3839648e-03  -3.8903602e-01   2.7448562e-03  -3.9522870e-01   9.2057767e-03   7.5892190e-03   5.4192564e-03   3.5630137e-01  -3.3529462e-01   5.4943299e-03  -1.0671119e-03   2.3171318e-03   3.1999273e-01  -3.3480900e-03  -3.4087426e-03   5.5154133e-03   1.6220196e-04   2.6334704e-03   4.5756083e-04   2.6199930e-03   7.0483693e-03  -6.5492600e-01  -4.8479601e-03  -8.0803052e-01   1.6649315e-02  -1.0020055e+00   2.3235039e-02   2.5785953e-02   2.9575229e-02   6.0714627e-01  -5.5344905e-01   1.8612699e-02  -5.4991403e-01   1.0621587e-02   1.6988661e-02   1.0970754e-02   8.3620090e-04   9.4967682e-03   8.6962400e-03   7.3153329e-03   5.6876733e-03  -3.3946987e-01   5.6556880e-03   3.5105143e-03   1.0742855e-03  -3.6639502e-01   4.0215319e-03  -3.6641129e-03   5.3550102e-03  -1.9682483e-03   4.5636606e-04  -3.3600739e-02  -4.5512541e-02   3.1576720e-02   2.3677013e-02  -2.0694533e-02  -5.5806965e-01   6.7360697e-03   1.0190392e-02   4.7673837e-01   1.1606951e-02   4.0765323e-03  -4.9975461e-01   8.9186174e-03   5.7166405e-03   1.9454193e-03   3.9906990e-03   1.6566050e-02   1.2475964e-02  -2.4995805e-02  -2.1907735e-02   2.2179890e-02   4.4617783e-02   6.7333794e-01   5.7725638e-01   2.6306208e-02   1.4632961e-02   5.1621546e-03   1.5706066e-02   1.7768592e-02   1.0316997e-02   9.2800224e-03   1.7409221e-03  -1.8713282e-02  -5.0534243e-01   1.5171197e-02  -5.2801197e-01   1.6459500e-03   1.6261295e-02  -8.5347773e-03   3.9441003e-01   1.4845272e-02   4.7736125e-04  -2.0330123e-03  -1.6635950e-03  -3.4537600e-01  -3.7175916e-01   2.2441939e-03  -2.1119763e-03   3.2527767e-01   4.5105344e-04  -8.8677921e-03   4.7637877e-03   4.9232567e-03  -3.1771789e-01  -4.1141404e-03  -2.9323290e-01  -3.8199836e-03   2.0008852e-03  -3.4197522e-01  -2.4300870e-03  -2.7704503e-03   3.8372067e-01   7.6980213e-03  -1.1919372e-02   4.1252343e-04   7.1095213e-03   8.0292678e-05  -4.2252508e-01   1.9202430e-03   4.2084023e-01   1.5252668e-02  -1.1186378e-02  -5.9753922e-03  -6.9379530e-01  -7.6091701e-03  -8.2846406e-04   4.3349183e-02   1.5669824e-02   7.9983811e-03   5.9001096e-01   1.8251258e-02  -1.1192380e-02  -6.3220109e-01   3.9130444e-03  -6.3602292e-01  -2.5567380e-03  -5.7744709e-03   7.4797759e-03   8.5361984e-01   2.5732761e-03  -5.2839495e-01   1.4741465e-02   2.4290798e-03   4.0788710e-03   1.6869200e-02  -5.5969286e-01  -1.4087237e-02   2.7065784e-02  -2.2997631e-02   8.8505181e-03   3.2087469e-02  -5.6919416e-03   1.0039561e-02   1.8079333e-02   4.8108868e-01  -8.2595658e-04   5.1302570e-01  -8.7992621e-03   1.6354054e-02   1.9802230e-02   1.0737519e-01  -5.1208534e-02  -1.2411044e-02   6.4723889e-03   4.0836480e-02  -1.4491117e-02   8.3876195e-02   8.2017932e-02   5.3293282e-02   2.5557697e-02   1.2808681e-01  -7.2039085e-03  -3.8258285e-03   4.3457818e-02   7.1273029e-02   1.5259315e-02   2.7796417e-02   8.6720275e-03  -1.6378163e-02  -2.2242717e-02   8.0692229e-03   6.5295653e-01   2.1410317e-02   2.8839287e-02   1.7100695e-02   8.3849144e-03   5.9804761e-01   2.2858030e-02   9.4263599e-03   1.4578081e-02   1.6015360e-02   2.0059554e-02   7.3530577e-03  -3.4875466e-04   1.0822890e-02   4.1768387e-01   1.1433189e-03   3.0354473e-03  -1.0430470e-02  -1.6326700e-02  -2.1981180e-02  -3.0179512e-02  -2.2054739e-02  -5.0372522e-02  -4.2472748e-02  -1.7432381e-02  -2.7352450e-02  -1.4856614e-01  -5.0143680e-02  -1.0555101e-02  -8.7255300e-03   1.2357767e+00  -9.7672125e-01   3.7268380e-02   8.4710624e-02   3.5353215e-02   4.2719203e-02   3.5389704e-02   4.1057975e-02   3.7927770e-02   1.8450783e-02  -9.7471808e-03  -6.2669046e-03   2.3474750e-02   9.4720430e-03   1.8523586e-02   1.7895111e-02   5.2813772e-03   1.0118996e-02   1.4466688e-02   4.6871217e-02  -1.0658616e-03   1.1199148e-02   1.5239413e-02  -2.0457778e-02   7.9289728e-03  -6.1852752e-05   4.2154559e-04   1.4661511e-02  -1.3985781e-02   5.4415090e-01  -5.7920587e-01  -1.2989831e-02  -5.0652735e-01   5.5405586e-01  -1.3446781e-02   1.1038340e-03   5.3405814e-01  -7.7376569e-04   8.3909796e-01  -3.1761343e-03   1.9389825e-02   2.9538463e-02   1.9782942e-02   9.7219159e-03  -1.0056034e-02  -2.2792993e-02  -1.0334586e-02  -3.0529039e-02  -7.0157011e-01  -1.3444016e-02  -1.0336590e-02  -3.5187860e-02   1.5159416e-03  -1.3925890e-02   1.5581481e-02   7.5247575e-01   2.3209480e-02  -8.5819208e-01  -3.9348144e-02   1.2534266e-01  -9.4589868e-02  -4.7297352e-02   1.8902339e-01   2.2337475e-02   1.4957128e-02   3.4714867e+00   1.0096625e-01   1.0252138e-02   4.5688917e-02   6.5271824e-02   4.0878277e-02   2.8272137e-02   4.4914568e-02   4.1859475e-02   9.5670463e-01   2.9834977e-02  -6.5415698e-01   2.4822036e-02   8.7966741e-03  -1.5571756e-02  -4.5342535e-02  -5.7893272e-02  -8.6242589e-01  -8.0761763e-01  -2.4303700e-02  -7.8948814e-02   7.8202866e-01   2.4598932e-03   5.9866918e-02  -1.0981659e+00  -8.4297694e-01   2.7090042e-02   9.3435272e-02   2.9749522e-02  -2.8743361e+00   9.4712586e-02  -1.4500658e+00  -1.0623004e-01  -6.0510643e-02  -1.1016816e-01  -3.5022520e-01  -2.9870516e-02   8.2788334e-02   3.9679201e-01   1.2313019e-01   6.0036302e-02   4.3308321e-02   8.6245179e-02   7.3367979e-02   3.0204279e-02   3.1229529e-02  -1.9744354e-02  -9.7685006e-03  -4.6950597e-03  -8.0290920e-03   9.5339627e-03  -1.8062029e-02   2.4959299e-03   6.5776183e-01   9.6599044e-03  -1.1592786e-03  -1.3757965e-02   2.8379510e-03  -9.1092913e-03   5.6009483e-01   1.6803961e-02   2.4133640e-04   5.2392171e-01   6.3230504e-01   1.6401176e-03  -6.1520936e-01  -6.0459771e-04   1.0741978e-02   8.3360135e-03   1.4061282e-02   2.7314070e-03  -5.1009166e-03   5.1968781e-01   6.6584080e-01   1.0458407e-03   5.9425039e-03   1.0072301e-02   1.0558962e-02   6.6614234e-03   4.4511970e-01   5.7341361e-05  -3.1572604e-03  -9.7573598e-03  -7.0172039e-03   3.7904566e-01  -4.1624795e-03  -5.0429518e-03  -1.3295987e-02  -4.9194812e-01   1.0627008e-02   5.2199268e-03   8.7353588e-03   7.2283609e-04  -3.9395326e-03  -3.3238054e-01  -3.1530407e-01  -3.6761190e-01  -2.8433736e-03   3.0807865e-01  -1.5531169e-03  -2.5862594e-03  -6.7779016e-03  -3.5696402e-03  -5.2254188e-03   9.1858219e-03   7.8706333e-03   3.5690146e-01  -4.1184142e-01   1.3027536e-02   2.5336938e-03  -7.0195924e-03   1.1783307e-02   3.6483028e-03   2.2017310e-03  -4.0746743e-03  -8.3608452e-03   5.1022103e-01  -4.2971324e-01  -2.8354046e-03   8.5212224e-04  -5.1214689e-01   1.3724366e-02   2.1418121e-02  -2.2714229e-03  -6.9146443e-03   5.4664639e-03   6.3361361e-03   4.9611500e-01  -2.7052302e-03   1.1897801e-02   5.3989174e-01  -4.2776349e-01  -4.7249496e-01  -1.6311254e-04  -1.1763149e-02   4.3449309e-01   9.0595228e-03  -1.4684876e-03  -2.9418390e-04  -5.2674383e-01  -2.3973237e+00
   4.8865727e-01   6.6470066e-03   6.1345568e-01   1.0164443e+00  -6.1685918e-01   1.1314699e-02   7.7506858e-01   7.0401020e-03  -1.7090774e-02  -6.2419936e-01   3.1115130e-03   1.6196887e-02   1.4600944e-02   1.0684070e-02   8.5289031e-03   1.0465650e-02   1.0238105e-02   6.3313170e-03   1.2607463e-02  -1.3454747e-03   3.1232624e-05  -3.2722328e-01   9.3715561e-05   3.1295631e-04  -6.7379379e-03  -2.0598527e-03  -8.4501132e-03   1.2443820e-02  -1.1798398e-02   1.1649906e-02  -5.0926568e-01   5.4152618e-01  -1.5628588e-02  -1.1529110e-02  -1.5912025e-02  -2.4376260e-02  -1.5616991e-02   1.8169415e-03   1.7212415e-02   2.9123615e-02   2.3242419e-02   2.2924193e-02   5.9198231e-03   2.3292216e-02   1.2266828e+00   8.4136301e-03   4.0185245e-02   2.2703494e-02   1.1599222e-02   6.9006574e-03   1.0991935e-02   5.3307191e-03   1.0178295e-02  -5.0752135e-01  -5.6647195e-01   1.3242086e-02   1.6314555e-02   4.8722083e-01   2.4597102e-02   8.5471018e-03   8.1543841e-03   5.9727633e-03   7.5560260e-03   4.3956560e-03  -7.6327760e-04   1.7413904e-03   9.5016719e-03  -5.4526319e-03   7.9014773e-03  -8.9851955e-03  -7.8594397e-05  -7.3944938e-03  -4.1882796e-01   1.3727708e-02  -4.4081708e-01   9.6133968e-03   8.4096318e-03   5.5834116e-03   3.7542041e-01  -3.4777932e-01   6.3876913e-03  -1.0968814e-03  -4.9010727e-03   3.2989895e-01  -5.2245377e-03   6.2411407e-04   3.4222644e-03   3.1647149e-03   6.1588994e-04   2.4062719e-03   1.9668524e-03   1.0170907e-02  -6.6267601e-01  -1.3381134e-02  -8.4767359e-01   2.4708116e-02  -1.0466936e+00   2.9220088e-02   2.5224517e-02   4.2037478e-02   6.2132681e-01  -5.9558154e-01   1.7854217e-02  -5.6988692e-01   1.0966483e-02   1.9600448e-02   1.1536002e-02   4.2442778e-03   9.2597631e-03   8.2545433e-03   8.2619443e-03   6.6487937e-03  -3.5436484e-01   5.3287776e-03   2.5399584e-03   8.1235629e-04  -3.6153747e-01   5.4057729e-03  -3.8887244e-03   3.2799545e-03  -1.0476819e-02  -1.3090808e-03   1.5277740e-02  -2.9409040e-02   3.4287236e-02   2.5644374e-02  -2.3927935e-02  -5.9646045e-01   1.8073192e-03  -1.7857120e-02   4.8303269e-01   1.3029852e-02   5.7083360e-03  -4.5359394e-01   9.7623956e-03   1.4040478e-02   4.0833628e-03   5.1257138e-03   6.6867962e-03   1.7663478e-02  -1.9925493e-02  -2.1509292e-02   8.5767216e-03   3.8162418e-02   6.9622650e-01   5.6488507e-01   2.1724025e-02   1.6335757e-02   1.2830097e-02   1.5484410e-02   1.4573197e-02   5.6512592e-04   7.5146948e-03   4.0768024e-03  -1.6715227e-02  -5.2347758e-01   2.0145716e-02  -5.4736267e-01  -7.8360967e-04   1.8267390e-02  -4.8774617e-03   3.8878208e-01   2.0721281e-02   9.3293213e-04   8.4917331e-04  -9.4818376e-05  -3.2630686e-01  -3.7349653e-01   4.0600951e-03   9.0174373e-03   3.3479916e-01   2.1735384e-03  -6.8862978e-03   3.4159471e-03   6.0954928e-03  -3.2837562e-01  -2.3548293e-03  -3.1789594e-01  -4.0692549e-03  -2.4419948e-04  -3.3997006e-01  -5.7743347e-04  -8.3921544e-03   3.8322508e-01   9.5433946e-03  -9.5060867e-03  -1.2126580e-03   4.0843564e-03  -3.2659002e-03  -4.1985859e-01   5.6438936e-03   4.2534938e-01   1.3203598e-02   1.1123519e-02  -9.3057278e-03  -6.6772198e-01  -1.8004102e-02   9.6365383e-03   3.1961514e-02   1.5175639e-02   7.7980042e-03   6.1784699e-01   1.9046105e-02  -8.1639311e-03  -6.2582119e-01   4.4883561e-03  -6.4505690e-01   4.9394635e-03  -4.8461989e-03   1.1806713e-02   8.5379404e-01   1.4027536e-03  -5.2793259e-01   2.2950822e-02   8.1851932e-03   6.8995290e-03   1.9047066e-02  -5.5787233e-01   1.0404615e-02   2.5871403e-02  -1.3108505e-02   4.5441009e-03   2.2670260e-02  -2.0552975e-03   9.4096562e-03   1.3720001e-02   4.7641941e-01  -3.2728175e-05   5.0439322e-01  -1.2824890e-02   1.0296723e-02  -4.5846222e-03  -7.9577690e-03  -1.1099238e-02  -1.0213230e-02  -7.9079622e-04   2.0164912e-02   3.5019838e-03   9.0023341e-02   6.8681184e-02   4.4312439e-02   2.0961108e-02   1.2034646e-01  -2.2081141e-02  -2.1173682e-03   5.4101232e-02   6.5730308e-02   2.9624336e-02   3.6150820e-02   9.3587276e-03  -1.7662010e-02  -2.0299695e-02   1.8722428e-02   6.4683576e-01   4.0406745e-03   3.0292849e-02   1.6173151e-02   6.3481414e-03   5.9307777e-01   2.1507025e-02   7.1607950e-03   1.0437964e-02   1.2499993e-02   1.4263436e-02   7.0516484e-03   9.1584541e-03   9.9873951e-03   4.3915945e-01  -2.0450138e-02   5.0376655e-03  -1.7852617e-02  -1.6884724e-02  -2.6203200e-02  -2.6668019e-02  -2.7159834e-02  -5.0178852e-02  -3.8416169e-02  -1.7634297e-02  -2.4276273e-02  -1.3268011e-01  -3.9678427e-02  -1.2018038e-02  -1.7228774e-02   1.3004017e+00  -9.8832921e-01   2.7482607e-02   6.5017052e-02   1.6073463e-02   2.9871190e-02   3.6280989e-02   4.3721625e-02   2.0624227e-02   1.3479719e-02  -7.4406710e-03  -7.7841391e-03   1.9055135e-02   1.0892307e-02  -3.8099712e-02   1.7795564e-02   7.5694568e-03   9.0881204e-03   1.7238632e-02   4.8669099e-02   2.4808812e-03   1.0874107e-02   2.4871709e-02  -1.5865125e-02   7.1484449e-03   4.5856704e-03   1.1366484e-03   1.2236902e-02  -2.2196822e-02   5.2147962e-01  -5.9671583e-01  -1.3815967e-02  -5.1539258e-01   5.6450884e-01  -1.3082237e-02   2.0352141e-04   5.4675215e-01  -8.7114038e-03   7.5166142e-01  -3.4559644e-03   2.2792257e-02   2.7850495e-02   1.8019033e-02   6.2327628e-03  -1.1700309e-02  -2.0202517e-02  -3.0533199e-03  -2.7937482e-02  -6.9748592e-01  -1.4867982e-02  -8.4107741e-03  -4.1628824e-02   4.6527139e-03  -2.1039552e-02   1.8286269e-02   7.2420097e-01  -7.2591075e-03  -8.5814183e-01  -5.9680070e-02   9.7610701e-02  -9.8846436e-02  -5.7420458e-02   1.8118588e-01   1.3556815e-02   2.9013790e-02   3.1858036e+00   8.4283363e-02   1.7048011e-02   4.9688481e-02   6.0001710e-02   2.3131402e-02   2.3639597e-02   4.3675914e-02   4.1574323e-02   9.5293939e-01   2.3558879e-02  -6.3764335e-01   2.2760699e-02   1.4053226e-02  -1.2559598e-02  -4.5552107e-02  -5.7917597e-02  -8.6681107e-01  -8.4411287e-01  -2.4190894e-02  -9.9767997e-02   8.0600515e-01  -9.0783732e-03   7.0892639e-02  -1.1881801e+00  -8.6032283e-01   4.1361403e-02   1.1807885e-01   3.5693914e-02  -2.5412143e+00   1.0539717e-01  -1.6755941e+00  -1.1429797e-01  -4.4445249e-02   7.2025411e-02  -2.0711597e-01  -2.6272830e-02   8.7596148e-02   3.7562392e-01   1.6675893e-01   6.1069147e-02   5.3743140e-02   9.0676478e-02   6.1904445e-02   3.9619453e-02   2.8999167e-02  -2.0493902e-02  -1.9035930e-02   1.2235732e-03   3.1405780e-03   1.4236071e-02  -1.9091325e-02  -4.7960232e-04   6.3244027e-01   4.7564712e-03  -6.0229794e-03  -7.1404941e-03   1.1788504e-02  -5.7212210e-04   5.1992772e-01   1.1580329e-02   6.3552629e-03   4.8963668e-01   6.1266298e-01  -1.7718569e-03  -5.8346519e-01   2.2012701e-03   5.4312462e-03   6.2703632e-03  -2.7509665e-03   3.6705046e-03  -5.2541897e-03   4.9225343e-01   6.3788638e-01  -6.2100878e-04   5.1534382e-03   9.5304385e-03   9.1939990e-03   5.5477718e-03   4.6308415e-01   5.4318312e-03  -1.8276065e-03  -1.1068650e-02  -8.1436297e-03   3.6885245e-01  -3.6752598e-03  -3.1001121e-03  -1.0480850e-02  -4.8940018e-01   9.7068271e-03   5.8990012e-03  -8.7485305e-04   8.6186128e-04  -3.5237227e-03  -3.3185708e-01  -3.0972072e-01  -3.6205162e-01  -4.1781355e-04   3.1569281e-01   4.8979142e-03  -4.3211413e-03  -6.9588992e-03  -3.5691826e-03  -6.6475583e-03   8.1445434e-03   5.7950748e-03   3.7901515e-01  -4.0779666e-01   1.1094444e-02   4.1335454e-05  -8.4366688e-03   1.2184835e-02   2.3758034e-03  -1.1057587e-03  -5.8380746e-03  -1.1574686e-02   4.6219803e-01  -4.3914078e-01  -4.7810816e-03  -5.6749676e-03  -5.0675926e-01   1.1721823e-02   1.3655415e-02  -3.8762569e-03  -1.1564095e-02   6.2574084e-03   1.9014354e-03   5.1024193e-01   8.8113605e-03   1.0719772e-02   5.0529808e-01  -4.3063519e-01  -5.1120176e-01   3.6264787e-03  -1.5676607e-03   4.1530690e-01   6.1826898e-03   6.3494812e-04   7.9061449e-03  -5.0318922e-01  -2.4589902e+00
   4.7430213e-01   8.6402232e-03   6.0088072e-01   9.3229906e-01  -5.7937277e-01   1.3042459e-02   7.3790307e-01   7.8159152e-03  -1.0352555e-02  -5.7815413e-01   5.1818093e-03   1.3181072e-02   1.4625982e-02   9.3109287e-03   8.7709865e-03   9.3406438e-03   8.7887017e-03   5.8488574e-03   7.0374265e-03  -3.0400121e-04  -7.9946757e-04  -3.1520321e-01  -9.9079482e-04   3.8646234e-03  -4.4973610e-03  -3.8246519e-03  -6.0000897e-03   1.1430807e-02  -1.0345593e-02   9.5044635e-03  -5.1420030e-01   5.2054177e-01  -1.5574584e-02  -1.1678269e-02  -1.7504626e-02  -9.3073167e-03   2.9095431e-03   6.0575508e-05   2.0365144e-02   3.1955725e-02   2.2323606e-02   1.3057565e-02   1.2549306e-04   2.3332366e-02   1.2678064e+00   8.0310325e-03   3.9467012e-02   2.7156020e-02   1.1611265e-02   9.3422158e-03  -1.0606972e-02   1.0059302e-02   9.5607461e-03  -5.1573127e-01  -5.6902061e-01   1.1817064e-02   1.4594315e-02   4.8844246e-01   2.3197634e-02   7.9467044e-03   8.6590466e-03  -1.7393868e-03   7.4106435e-03   4.5823460e-03   2.8987058e-04   2.4816919e-03   8.9664594e-03  -8.2765014e-03   6.9483699e-03  -8.1192344e-03   1.4811759e-02  -5.9124309e-03  -4.3571008e-01   1.5811217e-02  -4.4853269e-01   1.0898003e-02   9.2792086e-03   7.9470828e-03   3.8187680e-01  -3.5106777e-01   5.8920161e-03   2.3066150e-04   5.3877958e-03   3.1339884e-01  -2.7087850e-03   1.8072079e-03   7.0132632e-03   8.2690557e-04  -8.4634643e-03   1.7981420e-03  -1.0865111e-03   9.2493902e-03  -6.2273504e-01  -1.3726578e-02  -7.9655850e-01   1.5301868e-02  -9.9097786e-01   2.4019379e-02   2.7521361e-02   3.2936357e-02   5.8449275e-01  -5.2881116e-01   1.8603438e-02  -5.4219413e-01   1.0682114e-02   1.5558107e-02   1.0859505e-02   1.9683622e-02   9.9494310e-03   8.3966877e-03   7.5447974e-03   5.8854830e-03  -3.4428930e-01   3.3300470e-03   1.0807267e-03   1.6127325e-03  -3.4944525e-01   4.4881197e-03  -6.5429424e-03   5.2650006e-03  -4.3469199e-03  -6.2042198e-03   1.3238279e-02  -1.5984042e-02   4.5025042e-02   2.4295251e-02  -1.5546591e-02  -5.3938993e-01   1.0421231e-02   7.2516888e-03   4.7358763e-01   1.4353601e-02   7.3151853e-03  -4.5322378e-01   7.3490504e-03   7.2223880e-03   6.7958307e-05  -1.0789299e-03   1.3041813e-02   1.1950699e-02  -2.7167281e-02  -1.9211351e-02   8.5873468e-03   4.0017866e-02   7.1715397e-01   5.7363703e-01   2.1612010e-02   1.5618214e-02   2.5334742e-02   1.6099177e-02   1.2385428e-02   1.1226025e-02   6.3460245e-03   3.4502621e-03  -1.4411845e-02  -4.9957923e-01   1.8684835e-02  -5.2727413e-01  -1.2870294e-03   1.4874911e-02  -5.6006145e-03   3.8839983e-01   2.0126548e-02  -2.2989070e-03  -8.6323127e-06  -9.2705046e-04  -3.3433407e-01  -3.6897142e-01   2.9897607e-03   8.3726968e-03   3.3158060e-01   8.6657571e-04  -2.7648004e-03   3.4272038e-03   4.5954315e-03  -3.1497881e-01  -3.1124909e-03  -3.0527339e-01  -4.3964244e-03   1.8688468e-03  -3.3103279e-01   1.3169071e-03  -2.0773792e-03   3.7431007e-01   8.0482529e-03  -9.0893934e-03  -4.6752516e-03   2.9388858e-03  -2.5357202e-03  -4.1950393e-01   2.5309846e-03   4.3442127e-01   1.3202781e-02   4.2303788e-03  -8.7228901e-03  -6.8496675e-01  -6.4030646e-04   1.1038230e-02   3.9427732e-02   8.4410769e-03  -1.0870519e-02   5.6998030e-01   1.2984378e-02  -2.3978899e-02  -6.1853968e-01  -3.9441442e-03  -6.4649026e-01  -1.4116493e-03  -3.2799502e-03   6.6352233e-04   8.2893904e-01   8.2941372e-04  -5.3580941e-01   2.8297724e-02   1.8162522e-02   8.6436433e-03   1.5108439e-02  -6.0777093e-01  -2.6789906e-02   2.9827044e-02  -1.4533624e-02   5.4011783e-03   3.0347833e-02  -9.3508138e-04   6.4022238e-03   1.2263067e-02   4.7883005e-01   6.9593737e-03   4.9251242e-01  -1.2528123e-02   1.6906884e-02   1.6863914e-02  -1.7743268e-02  -4.6382893e-02  -2.4341740e-02  -5.8338368e-03   2.8056979e-02   1.1417733e-02   9.2974399e-02   7.1923889e-02   5.0942336e-02   2.1437705e-02   1.1842143e-01  -3.6586530e-03   1.1438650e-02   3.5579836e-02   8.5228159e-02   1.7426699e-02   2.7007903e-02   1.1677818e-02  -1.6444024e-02  -1.8152008e-02   1.1689586e-02   6.0483572e-01   1.3745736e-02   2.5349237e-02   1.3246585e-02   2.1421667e-03   5.7084554e-01   2.1223898e-02   1.0646148e-02   8.4108747e-03   1.3590834e-02   1.5539918e-02   6.9141201e-03   2.0559696e-02   8.7082521e-03   4.2033158e-01  -1.5879494e-02   1.0234957e-02  -1.7142745e-02  -1.8506955e-02  -2.6213948e-02  -2.9186451e-02  -2.2319506e-02  -3.6015829e-02  -3.7596537e-02  -2.5056653e-02  -3.1161070e-02  -1.2613570e-01  -4.8331116e-02  -1.1759548e-02  -3.5713756e-03   1.2376113e+00  -9.3658575e-01   4.1813654e-02   5.6444446e-02   3.8126926e-02   4.2118369e-02   3.8762223e-02   3.7159193e-02   2.1562471e-02   1.5666884e-02  -7.7105164e-03  -8.5713160e-03   1.3025138e-02  -3.0518503e-03   2.0203433e-02  -2.0275810e-04   3.0266705e-03   8.5287274e-03   1.4342162e-02   4.4447696e-02  -1.2606686e-03   1.3424650e-02   1.9094714e-02  -1.5752926e-02   3.4706944e-03   1.4521666e-03   3.2144659e-04   2.2411405e-02  -1.6831981e-02   6.3526817e-01  -5.9788010e-01  -1.3436202e-02  -5.2750193e-01   6.0053303e-01  -1.5237893e-02  -1.4437474e-02   5.4641804e-01  -1.1706416e-02   7.7984937e-01  -1.7897029e-03   2.4750177e-02   7.3083481e-03   1.5629146e-02   8.0435289e-03  -1.2891877e-02  -2.0829019e-02  -4.2343001e-03  -3.0513290e-02  -7.2340247e-01  -1.4379786e-02  -1.2111715e-02  -3.7429384e-02   6.8549362e-03   2.3331164e-02   1.7652559e-02   7.4019663e-01   8.0487651e-03  -8.2759012e-01  -5.8452344e-02   1.0830371e-01  -9.9292067e-02  -4.5734179e-02   2.2203791e-01   3.8541655e-02   2.2131182e-02   3.3194901e+00   3.5669003e-02   2.2322025e-02   5.4791535e-02   6.8507537e-02   2.8487034e-02   2.7084871e-02   5.0387597e-02   5.1667697e-02   9.7451118e-01   3.0593133e-02  -6.6258021e-01   2.0560832e-02   1.1169848e-02  -1.9173798e-02  -4.3186507e-02  -4.8654737e-02  -8.6633153e-01  -8.3772619e-01  -1.9959236e-02  -2.8829246e-02   8.0833155e-01  -5.8870455e-03   6.9086973e-02  -1.1672582e+00  -8.7454936e-01   4.3915491e-02   1.2203686e-01   4.0855473e-02  -2.5836977e+00   8.7919048e-02  -1.4976269e+00  -8.4232990e-02  -4.6568013e-02  -7.6245868e-02  -2.4285399e-01  -5.2405154e-02   7.5463908e-02   2.9336490e-01   1.3439178e-01   5.5406620e-02   2.9754222e-02   8.6361082e-02   6.8809051e-02   3.7438058e-02   3.0230478e-02  -1.8172558e-02   4.7546561e-03   4.9021594e-03   3.1598988e-03   1.9448896e-02  -2.2305888e-02  -5.0589037e-03   6.5178206e-01   1.3559441e-02   7.4982535e-03   1.0732811e-03   5.0625219e-03  -3.6157743e-03   5.4788321e-01   9.6395302e-03  -2.0900716e-04   5.2647360e-01   6.1213089e-01  -5.7219894e-03  -6.0749125e-01   2.2479789e-03   9.5457148e-03   4.6144537e-03   1.3664754e-02  -2.9856596e-03  -7.3146100e-03   5.0952995e-01   7.2338828e-01  -5.8980855e-03   3.4532202e-03   1.1550453e-02   1.1710981e-02   9.2794750e-03   4.8709707e-01   6.7373352e-03  -1.5781789e-03  -1.1310191e-02  -1.1979637e-02   3.8641401e-01  -4.2713574e-03  -8.0937620e-03  -1.3972524e-02  -5.0427325e-01   1.0650490e-02   2.7934117e-03   1.1208019e-02  -1.5509513e-04  -2.3459033e-03  -3.5675180e-01  -3.2489442e-01  -3.7006730e-01  -3.5876715e-03   3.2250994e-01   6.5200096e-03  -1.9565494e-03  -6.2936751e-03  -3.4712103e-03  -5.6645686e-03   9.5518076e-03   9.4974690e-03   3.7478503e-01  -4.2521838e-01   1.2334069e-02  -7.0284816e-04  -1.2811316e-02   1.2429698e-02   2.8608711e-03   6.5518480e-03  -3.1728531e-03  -4.3449644e-03   5.1496524e-01  -4.3820832e-01  -5.7591989e-03  -4.8498079e-03  -5.0920058e-01   1.1083338e-02   2.1686965e-02  -1.2608208e-03   3.8884678e-03   6.2759943e-03   7.7601476e-03   4.9647339e-01   5.2692481e-03   9.9162887e-03   5.3682542e-01  -4.4305974e-01  -4.8906581e-01   1.2210566e-02  -1.4209303e-02   4.4019864e-01   1.1290430e-03  -2.2236658e-03  -5.5755706e-03  -5.1982407e-01  -2.3719341e+00
   4.8831605e-01   8.1603948e-03   6.2695734e-01   1.0037320e+00  -5.8563865e-01  -1.7969494e-03   7.5285162e-01   7.9013231e-03   2.6201678e-03  -6.0148268e-01   7.4115945e-03   1.4411637e-02   1.3143647e-02   9.2930576e-03   8.6924940e-03   1.0394208e-02   8.6588665e-03   5.6557676e-03   1.4585482e-02   5.1693559e-03  -8.5969612e-04  -3.1857580e-01  -2.7095061e-03   3.3961502e-03  -1.9983562e-03  -2.1271836e-03  -8.3962417e-03   4.3053532e-03  -1.1257032e-02   1.1816585e-02  -5.1641822e-01   5.5854313e-01  -1.6020770e-02  -1.3320887e-02  -1.6349682e-02  -2.7339393e-02   6.9354740e-03   3.3359544e-03   2.8537585e-02   4.8763970e-03   2.5154130e-02   1.4086557e-02  -9.2890676e-04   2.8673094e-02   1.2408469e+00   1.1749822e-02   4.2412737e-02   2.4674954e-02   1.4475358e-02   6.4003905e-03   5.7902294e-03   8.8735532e-03   8.3197326e-03  -5.0835641e-01  -5.6475395e-01   1.2497234e-02   1.3175261e-02   4.9391498e-01   2.4222342e-02   7.8843042e-03   9.3328553e-03   4.6770717e-03   9.0413794e-03   5.2172073e-03  -6.2455167e-03   7.4419344e-03   7.7086112e-03  -4.8761975e-03   8.2958462e-03  -9.3141978e-03   5.8289616e-03  -5.5354126e-03  -4.3866632e-01   1.2618733e-02  -4.2579811e-01   1.0553620e-02   8.5011966e-03   6.8536952e-03   3.7782098e-01  -3.4164526e-01   6.5667894e-03  -2.3639177e-04  -5.1033299e-03   3.3018668e-01  -5.0002165e-03  -4.0582897e-03   2.5579991e-03  -2.8956038e-03  -2.6375565e-05   3.4411066e-03  -1.1044321e-03   7.8771532e-03  -6.6259335e-01  -1.2320983e-02  -8.2897057e-01   2.7117241e-02  -1.0577489e+00   2.5907314e-02   2.8903502e-02   3.6741794e-02   6.2160866e-01  -5.9730298e-01   1.7432491e-02  -5.6325801e-01   1.0515805e-02   1.7831028e-02   1.1084606e-02   2.2132823e-03   8.9419515e-03   8.8889849e-03   7.7982170e-03   5.8384337e-03  -3.5118265e-01   4.3663624e-03   2.4020646e-03  -5.3650704e-04  -3.6564826e-01   2.4069524e-03  -5.9628602e-03   1.1408381e-04  -1.1570103e-02  -6.8970961e-03   3.1797228e-02  -3.6385268e-02   2.8307327e-02   2.4678109e-02  -2.1265348e-02  -5.5631377e-01  -1.3079027e-02  -2.1931040e-02   4.7844367e-01   1.4168646e-02   5.3244227e-03  -4.9624944e-01   9.2994806e-03   7.2341710e-03   2.9784221e-03   3.0320080e-03   3.4124131e-03   1.5278507e-02  -2.6661526e-02  -1.6352266e-02   2.6512997e-02   2.5954740e-02   6.0694235e-01   5.7177360e-01   2.5105098e-02   1.5336927e-02   1.9539265e-03   1.1100513e-02   1.7635444e-02   8.7358170e-03   1.0689086e-02   3.1602241e-03  -1.5645835e-02  -5.1994668e-01   1.2221376e-02  -4.8801865e-01   2.0229937e-03   1.6994102e-02  -6.4578897e-03   3.8688451e-01   1.5347889e-02  -2.5210792e-03  -8.5247724e-04  -1.5369958e-03  -3.2156949e-01  -3.7066559e-01   3.6708544e-03   2.2368015e-03   3.2900107e-01   1.9092492e-03  -3.2252293e-03   5.3660407e-03   2.7325272e-03  -3.1521930e-01  -2.7867217e-03  -3.0146358e-01  -3.6833593e-03   2.2074321e-03  -3.7289847e-01   7.6397729e-04  -2.0374800e-03   3.9240308e-01   9.0051129e-03  -1.0179140e-02  -8.3365879e-04   6.0711655e-03  -1.1485959e-04  -4.2976046e-01   2.2698599e-03   4.3626926e-01   1.4237443e-02  -1.8498573e-02  -4.2702076e-04  -7.0686403e-01  -9.8826342e-03   2.5528558e-03   3.3534543e-02   3.2316475e-03  -3.2127670e-03   5.7323227e-01   1.7935546e-02  -1.2662541e-02  -6.0882014e-01   2.4471265e-03  -6.4972782e-01  -1.8700279e-03  -3.7638617e-03   1.8905734e-02   8.3441233e-01   1.6541778e-03  -5.4111589e-01   2.0399561e-02  -1.5353599e-02   4.1931043e-03   1.8822911e-02  -5.6417084e-01  -1.6755450e-02   3.3126162e-02  -2.4061675e-02   5.7480805e-03   2.9504969e-02  -4.6728920e-03   7.3295185e-03   1.4530968e-02   4.7075857e-01   1.1140413e-02   5.1227199e-01  -2.9614020e-02   2.4344125e-02   1.2758333e-03  -3.0141247e-02  -5.4263860e-02  -1.0830568e-02  -2.9826809e-04   3.7365644e-02  -4.0976612e-03   8.4085773e-02   7.1457905e-02   4.7605914e-02   2.3429035e-02   1.2827665e-01  -1.3159866e-02  -7.2877429e-04   3.4077164e-02   8.9391665e-02   1.4019070e-02   2.4615235e-02   1.0741768e-02  -1.8357693e-02  -1.9699960e-02   1.1139700e-02   6.4472282e-01   1.8519018e-02   1.6925312e-02   1.2579221e-02   8.7735260e-03   5.7454154e-01   2.1377942e-02   2.0759375e-02   1.0586994e-02   1.6290338e-02   1.4252841e-02   7.3470567e-03   2.0234452e-02   1.1468829e-02   4.1429272e-01  -6.4082572e-03   6.5532531e-03  -8.0637616e-04  -1.4965736e-02  -2.6242938e-02  -2.3759038e-02  -2.3220132e-02  -3.5664960e-02  -3.7109023e-02  -3.1714607e-02  -2.2897955e-02   4.4457727e-02  -4.0407351e-02  -9.2110577e-03  -7.5686604e-03   1.2601560e+00  -9.4090452e-01   3.2269890e-02   6.2458437e-02   1.6072095e-02   4.0690853e-02   3.1969366e-02   4.2960657e-02   2.3546641e-02   1.6801401e-02  -9.0633029e-04  -9.0400739e-03  -4.1149313e-03   4.9731555e-03   5.2508908e-03   1.8513269e-02   7.1604375e-03   7.2011905e-03   1.1443185e-02   4.8263604e-02   5.2734449e-03   1.4776599e-02   2.2181607e-02  -1.4884817e-02   1.1266737e-02  -1.8723613e-04  -4.8525358e-03   1.9760487e-02  -1.5303913e-02   6.3834086e-01  -5.9368320e-01  -1.7967518e-02  -5.3261105e-01   5.6671256e-01  -1.3364794e-02  -1.9308079e-02   5.3750657e-01  -6.9514846e-03   8.3665333e-01  -4.3842132e-03   2.6260080e-02   2.1426350e-02   1.7463853e-02   1.1032067e-02  -1.2859401e-02  -1.9628734e-02  -1.9375313e-02  -2.5403127e-02  -7.2162537e-01  -1.5923944e-02  -1.4431663e-02  -3.1278920e-02  -2.8189041e-03  -2.9202600e-02   1.8855046e-02   7.5374759e-01  -9.6931864e-04  -8.1773099e-01  -5.2424679e-02   1.0758996e-01  -1.0352217e-01  -4.1786553e-02   1.9430459e-01   1.3556001e-02   4.2414853e-02   3.3367467e+00   1.0642833e-01   6.3793553e-03   4.3950256e-02   8.6964104e-02   2.8295896e-02   2.8466413e-02   4.2952872e-02   3.4610787e-02   9.3329457e-01   2.7208868e-02  -6.6768135e-01   2.3507115e-02   1.0907221e-02  -1.2847370e-02  -3.7464389e-02  -6.4598370e-02  -8.5058955e-01  -8.1975474e-01  -3.2606101e-02  -3.8100817e-02   8.0862654e-01   2.0352665e-03   7.2075553e-02  -1.1875163e+00  -8.9968981e-01   3.2203117e-02   8.3244119e-02   2.6043261e-02  -2.7111907e+00   8.9788520e-02  -1.5704309e+00  -1.0370830e-01  -6.7856187e-02   2.7363621e-02  -2.1240816e-01  -4.4935121e-02   8.0224711e-02   2.9078316e-01   1.0705842e-01   3.6673554e-02   4.4572479e-02   8.7669808e-02   7.1439442e-02   3.3126614e-02   2.8832441e-02  -2.1124969e-02  -2.2477160e-03   1.1292933e-02   3.9860129e-04   1.1583362e-02  -1.0139980e-02   6.6420887e-03   5.4971158e-01   1.4468399e-02   1.5470956e-02  -6.4570421e-03   8.1908168e-03  -6.3879696e-03   5.3886713e-01   2.0437839e-02  -3.2633828e-03   5.1643229e-01   6.3168103e-01  -3.3518941e-03  -5.8994986e-01  -1.7288546e-03   8.3151754e-03   8.0968820e-03   1.1639002e-02   5.3325755e-03  -5.6230233e-03   4.8562601e-01   5.9762555e-01   6.7444520e-04   4.2346814e-03   1.0167912e-02   9.1186673e-03   8.3350214e-03   4.6886156e-01   2.8991139e-03  -1.6472141e-03  -7.8756912e-03  -1.0391602e-03   3.7390090e-01  -3.2055560e-03  -7.9397761e-03  -9.4921043e-03  -4.9216550e-01   1.1723179e-02   2.4332564e-03   1.0424239e-02  -1.1979930e-04  -4.8712256e-03  -3.3088717e-01  -3.2090261e-01  -3.6952930e-01  -1.5186433e-03   3.2232444e-01   4.2962989e-03  -3.0060027e-03  -8.0130431e-03   1.5350322e-03  -4.4842506e-03   8.1417333e-03   5.5849522e-03   3.9163726e-01  -4.2382360e-01   1.0924755e-02   2.2247651e-03  -1.1518711e-02   1.2516773e-02   5.5254304e-03   4.3358895e-03  -3.4471503e-03  -8.4939967e-03   4.7970750e-01  -4.2893357e-01  -1.9376913e-03   4.3812486e-04  -4.9683257e-01   1.1129397e-02   1.0407206e-02  -5.0537817e-03  -9.9991721e-03   6.6762153e-03   9.4028183e-03   4.8721832e-01   1.6089470e-02   1.0118350e-02   5.3060412e-01  -4.4027569e-01  -4.8872380e-01   8.5243915e-03  -1.6095492e-02   4.3602739e-01  -1.6670573e-03  -2.6962312e-03   1.5388924e-03  -4.4012616e-01  -2.4078845e+00
   4.8611889e-01   7.0158255e-03   6.1622562e-01   1.0242666e+00  -6.0386146e-01   1.1827080e-02   7.7061084e-01   9.8369160e-03   1.4640112e-02  -6.0736250e-01   9.1135557e-03   1.4809203e-02   1.3701475e-02   1.0621241e-02   8.2394392e-03   9.8039664e-03   9.2052095e-03   6.2435212e-03   1.4530099e-02   8.9088524e-03   2.6057246e-04  -3.1808186e-01  -1.7420019e-04   4.1136887e-03  -3.6905488e-03  -1.5953681e-03  -6.8121197e-03   7.4105718e-03  -1.2128330e-02   1.1188503e-02  -5.2166012e-01   5.1286940e-01  -1.7386796e-02  -1.7827080e-02  -1.6924194e-02  -2.6298484e-02  -4.7325223e-03  -9.3706144e-04   3.2175546e-02  -2.5001855e-02   1.4482929e-02   1.4336613e-02   1.6677374e-03   2.6099222e-02   1.2621460e+00   1.2149411e-03   3.4421372e-02   2.5516124e-02   1.5062656e-02   9.4487861e-03   7.2156653e-03   3.3291006e-03   1.0395347e-02  -5.0391876e-01  -5.7784857e-01   1.2551135e-02   1.4085689e-02   5.1977851e-01   2.4712048e-02   7.3177218e-03   8.4627087e-03   7.0602105e-03   8.0414150e-03   1.0152054e-03  -2.2629672e-03   1.8198640e-03   6.9552670e-03  -7.8969068e-03   8.6786119e-03  -8.5391402e-03  -7.7439364e-03  -5.1477210e-03  -4.2267604e-01   8.7419626e-03  -4.3942803e-01   1.0770122e-02   9.6277619e-03   7.2563474e-03   3.8084281e-01  -3.4621514e-01   5.1934048e-03  -7.8435888e-04   2.6141297e-05   3.3928481e-01  -5.2880371e-04   3.7496979e-04   3.8645637e-03  -1.4052831e-03   2.3886119e-03   4.6897482e-03   2.8596316e-03   7.4917020e-03  -6.5259278e-01  -1.5430865e-02  -8.3994914e-01   3.1814742e-02  -1.0736419e+00   2.8776700e-02   2.5287765e-02   3.9148613e-02   6.2560944e-01  -5.5653822e-01   1.8286084e-02  -5.5968139e-01   1.2127055e-02   2.3270640e-02   1.0532978e-02   1.8647907e-02   3.6523238e-03   8.3726749e-03   7.3150623e-03   5.6402868e-03  -3.5207351e-01   4.5829204e-03   3.2658148e-03  -7.2697740e-04  -3.7856238e-01   4.5824525e-03  -4.1855524e-03   4.8414236e-03  -7.4755342e-03  -4.9208770e-03  -4.0471254e-03  -4.3020903e-02   2.0183748e-02   2.1936127e-02  -2.3865467e-02  -5.6528301e-01  -8.2426254e-03   1.5825478e-02   4.8259428e-01   1.4932929e-02   7.0084924e-03  -4.4832279e-01   9.2420651e-03   1.0623906e-02  -6.3006033e-05  -1.0478571e-03  -5.2685772e-03   1.6297763e-02  -1.6716708e-02  -2.2060342e-02  -1.6845685e-03   3.3667924e-02   6.0001911e-01   5.5742516e-01   2.6106626e-02   1.3436237e-02   2.7149715e-03   1.3453194e-02   1.6114488e-02   1.7483740e-02   8.1155374e-03   5.0700521e-03  -1.4277215e-02  -4.9313663e-01   1.6258817e-02  -5.1128172e-01  -4.3510296e-03   1.5261976e-02  -3.9090770e-03   3.8569393e-01   1.5188605e-02  -2.6303566e-03  -1.5489230e-03  -1.1017582e-03  -3.2127941e-01  -3.7220693e-01   2.2273545e-03   1.3595550e-03   3.2512752e-01   4.3069680e-04  -3.0096963e-03   4.4318236e-03   5.5284362e-03  -3.2521105e-01  -2.7302123e-03  -3.0003772e-01  -2.7819952e-03   2.7077134e-03  -3.3887140e-01   1.7633139e-03   7.0009740e-04   3.9427349e-01   9.6030202e-03  -9.8767939e-03  -4.0884288e-03   1.0913591e-03  -3.2747172e-03  -4.2332655e-01   5.0820299e-03   4.2361025e-01   1.6688358e-02   1.2685982e-03  -5.4498922e-03  -7.0691166e-01  -1.6040742e-02  -1.6169291e-02   1.9388443e-02   2.4855454e-02   9.4031280e-03   5.9551173e-01   1.1492645e-02  -1.7955428e-02  -6.3447581e-01  -1.2154326e-03  -6.5332255e-01   2.8896391e-03  -4.9719324e-03   1.1696214e-02   8.5734279e-01   4.8485903e-03  -5.3707185e-01   2.4559471e-02   1.1338441e-02   8.2801440e-03   1.6642527e-02  -5.6771966e-01  -2.2412776e-02   3.4402598e-02  -2.8673114e-02   1.5860332e-02   1.3548748e-02   2.8285273e-03   8.7652568e-03   1.3837275e-02   4.6359872e-01   2.3250465e-03   5.3526004e-01  -1.3595674e-02   1.4571989e-02  -1.8869663e-02   5.9568223e-02  -4.4919602e-02  -1.3260342e-02   2.4050009e-03   1.2618040e-02   3.4417478e-03   8.1819706e-02   6.1166435e-02   4.0177730e-02   9.2803646e-03   9.5208311e-02  -6.3325632e-03  -5.4007046e-03   5.7040291e-02   9.2051539e-02   2.2042750e-02   2.8010479e-02   1.0833441e-02  -1.8764376e-02  -2.1946852e-02   1.5130162e-02   6.3709972e-01   1.5240420e-02   2.6830683e-02   1.0698729e-02   6.7385619e-03   5.8090244e-01   1.9903965e-02   2.2301155e-02   5.2329313e-03   1.6225189e-02   1.3309224e-02   6.7653984e-03   1.8251338e-02   1.0032824e-02   3.9743480e-01  -1.0092886e-02  -6.4287466e-03  -1.0778623e-02  -1.4742645e-02  -2.2604502e-02  -2.6633980e-02  -2.0667231e-02  -3.8390117e-02  -3.2945859e-02  -1.2988069e-02  -1.9285956e-02   5.5431877e-02  -4.6587752e-02  -1.2776888e-02  -1.7053169e-02   1.2284982e+00  -9.4089658e-01   2.6164509e-02   8.0359456e-02   1.8007867e-02   3.0712634e-02   2.9754507e-02   3.2783877e-02   3.2631124e-02   1.8971284e-02  -3.2841521e-03  -7.6025656e-03  -1.2567797e-03   7.8804780e-04   3.9014601e-02   6.8913383e-03   6.5312991e-03   5.6579896e-03   1.2169727e-02   3.4511298e-02   1.5443469e-03  -1.1875949e-03   2.7919482e-02  -1.6359062e-02   1.0347862e-02   5.9928122e-04   2.0614121e-03   1.3415713e-02  -1.4387162e-02   5.6695239e-01  -5.9197225e-01  -1.5039969e-02  -5.4991583e-01   5.7187491e-01  -1.3821974e-02  -6.8291700e-03   5.4343563e-01  -1.2693004e-02   7.9707827e-01  -6.5851701e-03   2.5497532e-02   1.2185065e-03   1.7369128e-02   7.5758509e-03  -1.2491837e-02  -2.1559291e-02  -1.3917733e-02  -2.8545247e-02  -7.2407282e-01  -1.0780642e-02  -7.9570840e-03  -3.4306522e-02  -4.5053835e-04  -2.4302253e-02   2.0691487e-02   8.1881087e-01  -1.0128053e-03  -8.6150470e-01  -4.3787069e-02   1.3892401e-01  -8.8662794e-02  -2.4934870e-03   1.6298499e-01   3.5659399e-03   1.5400583e-02   3.0775346e+00   9.9427174e-02   5.8838761e-03   5.4261661e-02   9.1180866e-02   3.6855262e-02   2.7482022e-02   5.0243381e-02   5.2115053e-02   9.6943919e-01   2.8332314e-02  -6.6091187e-01   2.5155307e-02   1.6686609e-02  -1.0570128e-02  -4.4712634e-02  -6.9503640e-02  -8.8374824e-01  -8.3888548e-01  -2.6917691e-02  -2.9059887e-02   8.1354732e-01   5.5288672e-03   9.1235745e-02  -1.2449339e+00  -8.6712780e-01   2.9038114e-02   8.3077378e-02   2.0933151e-02  -2.6654666e+00   1.1241892e-01  -1.6071305e+00  -9.8592600e-02  -7.7797765e-02  -5.1707075e-02  -2.1349611e-01  -4.0285967e-02   8.8916381e-02   2.5197818e-01   7.8403706e-02   5.9386306e-02   6.1881662e-02   7.8993212e-02   7.0270923e-02   3.5725802e-02   3.8936780e-02  -2.7354016e-02  -1.2719700e-02   8.2225514e-03  -2.7248862e-03   1.1522545e-02  -1.9472524e-02  -3.0687172e-03   5.8316370e-01   5.7755615e-03  -6.0228478e-04  -4.7603748e-03   7.6410066e-04  -9.1666221e-03   5.5048879e-01   1.6042959e-02   3.8091149e-03   5.3046363e-01   6.5778098e-01   1.1894018e-02  -5.8711805e-01   4.3224497e-03   9.4432836e-03   8.3108679e-03   4.8476004e-03   1.2909249e-04  -2.5112634e-03   4.8948836e-01   6.6872272e-01   1.1543004e-02   3.3104706e-03   1.1245402e-02   1.2363327e-02   8.7894133e-03   4.6966968e-01  -4.3068828e-03  -2.7728520e-03  -7.3532116e-03  -5.1245561e-05   3.6614819e-01  -4.4816258e-03  -6.0369963e-03  -1.5619914e-02  -5.0656138e-01   1.0550432e-02   4.6863235e-03   7.4967059e-03  -1.7511899e-04  -6.4282546e-03  -3.4087210e-01  -3.1434253e-01  -3.6571409e-01  -1.6231672e-03   3.3959991e-01  -4.9380563e-03   6.0213273e-04  -5.0501332e-03   3.0169062e-03  -4.9967169e-03   7.7763312e-03   6.4989576e-03   3.8042209e-01  -4.1964700e-01   1.2326753e-02   4.7912550e-04  -1.3469058e-02   1.2014504e-02   4.8742740e-03  -3.0388025e-03   6.4541879e-03  -8.6700414e-03   5.4702813e-01  -4.4592102e-01  -2.4944586e-03  -5.0656364e-03  -5.0720228e-01   1.0720296e-02   1.6254780e-02  -4.6595662e-03  -8.3754564e-03   7.5280603e-03   9.4266744e-03   5.0277355e-01   1.3504146e-02   1.0330589e-02   5.2420927e-01  -4.4984414e-01  -4.9417267e-01   7.9341194e-03  -1.8355798e-02   4.3362491e-01  -7.7955161e-03  -8.1915130e-03  -1.9590235e-03  -5.1421308e-01  -2.4991623e+00
   4.9393145e-01   7.7320814e-03   6.1478641e-01   1.1264996e+00  -6.1019819e-01   1.4614998e-02   7.6371390e-01   7.3842758e-03   2.4468470e-02  -6.1308959e-01   8.4254668e-03   1.4634388e-02   1.4263354e-02   9.1576847e-03   8.2311782e-03   1.0520644e-02   9.3752298e-03   6.5558220e-03   1.0753776e-02   3.5841408e-03   1.0573503e-03  -3.1436461e-01  -2.9159511e-04   3.2770546e-03  -3.1844828e-03  -9.5746202e-04  -8.9467835e-03   1.2368005e-02  -1.4604294e-02   1.1531157e-02  -5.1019338e-01   5.5905447e-01  -1.3094956e-02  -1.2611670e-02  -1.0676817e-02  -2.3972367e-02  -1.3646361e-02  -4.4215937e-04   2.2650273e-02   3.9669521e-02   2.3349550e-02   1.4080278e-02   1.7903891e-03   1.9835400e-02   1.2455053e+00  -7.8582433e-04   3.5434111e-02   1.6017486e-02   9.4369901e-03   6.9324828e-03   3.1135190e-04   1.2775456e-02   7.9595746e-03  -4.9391805e-01  -5.7512038e-01   1.3330292e-02   1.7062482e-02   5.2611441e-01   2.4516334e-02   7.6323060e-03   8.7492638e-03   1.0887277e-02   7.8515138e-03  -3.3746261e-03  -1.0792030e-02   3.1906439e-03   1.0427205e-02  -7.0341786e-03   8.3310655e-03  -9.7837550e-03   2.3240593e-03  -4.8411811e-03  -4.1576023e-01   1.2474419e-02  -4.3137169e-01   1.1263762e-02   9.5864122e-03   6.7468961e-03   3.7425352e-01  -3.4879654e-01   4.3492191e-03   1.9777798e-04   5.2186577e-05   3.4000056e-01  -2.4389902e-03   1.5009383e-03   5.4060395e-03   4.2877618e-03  -1.0316403e-02   1.6358245e-03   2.6596991e-04   8.7500549e-03  -6.5547799e-01  -1.3482601e-02  -8.1334587e-01   2.5468826e-02  -1.0801997e+00   2.8503081e-02   2.6577660e-02   7.1016445e-03   6.1727437e-01  -5.7077097e-01   1.7742533e-02  -5.5839663e-01   1.1216301e-02   2.0582191e-02   1.1184026e-02   1.4898901e-02   5.5043141e-03   8.4695554e-03   7.5138128e-03   5.9556615e-03  -3.4667981e-01   6.6987334e-03   3.7830151e-03   1.4875825e-03  -3.5112552e-01   4.9635278e-03  -3.8097549e-03   1.6769923e-03  -9.8246887e-03  -5.9766303e-03   7.0962468e-03  -2.2863324e-02   2.6405715e-02   2.0233639e-02  -2.4617022e-02  -5.6609187e-01   1.0017810e-02   1.5386373e-02   4.7847898e-01   1.6265174e-02   4.6581464e-03  -4.4937736e-01   1.0343740e-02   6.1451745e-03  -7.9353142e-05   1.1005331e-03   1.9979745e-04   1.3885079e-02  -1.8211849e-02  -2.3524220e-02   1.6084004e-02   3.9434524e-02   5.8369839e-01   5.4330666e-01   1.9247197e-02   1.4302405e-02   4.1304531e-03   1.4060745e-02   1.6845496e-02   4.0683472e-03   4.9650667e-03  -1.8389058e-03  -1.4989573e-02  -5.2443804e-01   1.0736340e-02  -5.0204765e-01   2.1558603e-03   1.4960032e-02  -8.6398766e-03   3.9829067e-01   9.8906757e-03  -3.1272194e-03  -1.4786588e-03  -7.9199122e-04  -3.3556022e-01  -3.7650693e-01   3.6985943e-03   6.3865853e-03   3.2691594e-01   5.4966550e-05  -5.5021003e-03   3.6402347e-03   5.2500431e-03  -3.3015417e-01  -3.6609719e-03  -3.0705133e-01  -4.3424240e-03   4.3219718e-03  -3.6321738e-01   6.7316986e-04   1.7490743e-03   4.0024208e-01   1.0522984e-02  -1.1602595e-02  -1.2648649e-03   4.8014776e-03  -2.2475058e-04  -4.3162860e-01   9.5611472e-04   4.2770755e-01   1.3843028e-02  -1.7331920e-03  -9.1238051e-04  -6.0725510e-01  -2.1156647e-02  -3.4603333e-04   1.4371722e-02   2.4031162e-02   4.9793783e-03   5.9812954e-01   1.8041601e-02  -1.0209900e-02  -6.3595290e-01   8.4371864e-04  -6.3488018e-01   2.1141602e-03  -3.4866066e-03   1.0323272e-02   8.5031233e-01   4.5050157e-03  -5.3312518e-01   2.3834974e-02   8.3996668e-03   3.9941661e-03   1.4094173e-02  -6.2496981e-01   4.2852675e-04   3.1465173e-02  -2.9818802e-02   1.3862375e-02   2.4658665e-02  -5.4592186e-03   9.6830845e-03   2.9301863e-03   4.5936369e-01   1.7035870e-03   4.9852499e-01  -1.6109237e-02   1.9455905e-02   7.2207691e-03   6.9079154e-02  -3.2954746e-02  -1.8392785e-02   3.8961662e-03  -4.8632121e-03  -5.3687278e-03   8.9301588e-02   7.4885725e-02   4.0331759e-02   2.1325748e-02   1.2189205e-01  -1.1952576e-02  -4.0157337e-03   4.3116151e-02   7.1011615e-02   2.6058254e-02   3.7465816e-02   1.5981112e-02  -2.0460643e-02  -1.6268574e-02   1.0559212e-02   6.5097107e-01   1.7806216e-02   2.3885197e-02   1.0127064e-02   7.1781704e-03   5.8879206e-01   1.8813484e-02   1.0054218e-02   2.1582827e-02   1.3518514e-02   9.4840931e-03   5.8343176e-03   1.1515190e-02   1.1654438e-02   4.1194435e-01  -1.1295589e-02  -1.1571544e-02  -1.8576538e-02  -2.2480310e-02  -2.7384609e-02  -2.7387639e-02  -2.0446940e-02  -2.1235165e-02  -3.2982274e-02  -2.1183100e-02  -1.3146460e-02   8.4087202e-02  -4.0272480e-02  -8.5525298e-03  -9.7727516e-03   1.1996607e+00  -9.0728817e-01   3.2016187e-02   5.7287273e-02   3.9085148e-02   3.4406039e-02   3.2836525e-02   4.2269327e-02   3.1984104e-02   1.5755079e-02  -2.5264882e-03  -8.5218613e-03   3.7039094e-02  -4.3520900e-05   1.2270444e-02   4.4703173e-03   2.7444623e-03   5.4381153e-03   1.5975396e-02   4.6632927e-02   3.9122176e-03   3.5921650e-03   1.0922129e-02  -1.8759142e-02   1.5052309e-02   4.9012415e-04  -6.0437512e-03   1.3657542e-02  -2.6240793e-02   7.5325162e-01  -6.1193836e-01  -1.6754787e-02  -5.2032598e-01   5.8464609e-01  -1.2619015e-02   7.9668977e-03   5.2893606e-01  -4.4830847e-03   8.5305921e-01   2.1937003e-03   2.3470712e-02   2.7095169e-02   1.7908632e-02   8.0375359e-03  -1.3776314e-02  -1.9734762e-02  -3.1204194e-03  -2.8817859e-02  -7.0532471e-01  -1.0035722e-02  -1.4226855e-02  -2.8494916e-02  -1.6604441e-03  -1.2773108e-02   1.8066886e-02   7.4136316e-01   2.4866245e-03  -8.7264168e-01  -6.6632957e-02   1.2631776e-01  -9.8451660e-02  -6.6760330e-02   1.0571293e-01   1.9069692e-02   2.5028610e-02   3.4217131e+00   6.7328907e-02   1.3862521e-02   5.7943122e-02   7.0407333e-02   4.2585278e-02   2.9645945e-02   4.6874480e-02   4.6306985e-02   1.0018844e+00   2.3615195e-02  -6.2649609e-01   2.1089086e-02   4.9459009e-03  -1.6225264e-02  -3.6328754e-02  -6.0067726e-02  -8.6567597e-01  -8.4526817e-01  -3.3955734e-02  -3.1536107e-02   8.0522467e-01   4.9522824e-03   8.0434151e-02  -1.0951667e+00  -8.7342204e-01   4.7499632e-02   1.0443379e-01   2.0025589e-02  -2.7558997e+00   1.1432447e-01  -1.6032226e+00  -7.1360800e-02  -4.4966033e-02  -7.2990794e-03  -3.3883303e-01  -4.4463315e-02   9.1521700e-02   5.2985311e-01   1.4071185e-01   5.2597998e-02   4.2828760e-02   1.0722888e-01   8.0229427e-02   4.0459284e-02   4.7317489e-02  -2.4488048e-02  -1.9242479e-02  -1.7225950e-03   7.5563289e-04   2.1365302e-02  -2.8221761e-02  -7.9693226e-03   6.4315241e-01   1.6677196e-02  -1.1502045e-02  -1.1227531e-02   2.4970430e-03  -7.4595306e-03   5.4830827e-01   2.0246329e-02   6.0040372e-03   5.0042868e-01   6.1154844e-01  -7.2486455e-04  -5.8980374e-01   1.6272557e-03   9.8225387e-03   8.1827096e-03  -1.6599930e-03   8.7624416e-04  -6.6745307e-03   4.9281623e-01   7.1077765e-01   5.8970347e-03   1.3846867e-03   1.1511243e-02   1.2179301e-02   5.9454565e-03   4.3982996e-01   1.0737688e-02  -9.4749516e-04  -1.1417022e-02  -2.9230415e-03   3.6684272e-01  -5.1506230e-03  -5.3491927e-03  -1.3394806e-02  -4.8561178e-01   1.0836468e-02   2.9985971e-03   1.0564122e-02  -5.8296158e-05  -3.0381560e-03  -3.3847065e-01  -3.1754891e-01  -3.6818091e-01  -2.0353941e-03   3.4593782e-01  -2.8579226e-03  -3.3844261e-03  -5.5404504e-03  -1.5239364e-03  -7.2089667e-03   7.8725239e-03   6.0399220e-03   3.8060148e-01  -4.2066599e-01   1.1656631e-02  -5.8800594e-04  -1.0031915e-02   1.2712613e-02   1.2289444e-02   8.4402494e-03  -1.2118386e-02  -1.3024515e-03   5.1778743e-01  -4.4207572e-01  -2.8185007e-03  -2.7791421e-03  -5.1688774e-01   8.1459154e-03   1.7383077e-02  -4.2049352e-03  -1.3479124e-02   6.0298632e-03   2.5704304e-03   5.0335226e-01   1.7226107e-03   8.9167439e-03   5.4495362e-01  -4.6147574e-01  -4.8154394e-01   1.4074115e-02  -2.0648344e-02   4.5211000e-01  -2.8290107e-03   1.0390672e-03  -4.8388414e-03  -4.5016836e-01  -2.4803983e+00
   4.9594792e-01   6.8536832e-03   6.0480732e-01   9.9618020e-01  -6.0121964e-01   1.3483624e-02   7.4744821e-01   6.6206097e-03   1.8043313e-02  -6.0310824e-01   7.0064834e-03   1.4259797e-02   1.3680686e-02   9.9213976e-03   8.6391675e-03   9.4218145e-03   9.3077143e-03   6.0604652e-03   1.4491422e-02   6.2098596e-03  -9.1497537e-06  -3.2053465e-01  -1.0975035e-03   4.2060883e-03  -3.7578598e-03  -1.2152226e-04  -7.5893383e-03   1.0691107e-02  -1.4108985e-02   9.6032502e-03  -5.4312389e-01   5.9558526e-01  -1.6432041e-02  -1.5654833e-02  -1.7481702e-02  -2.6178147e-02  -4.0399441e-03  -8.6696606e-03   2.4737542e-02  -3.0249635e-02   2.1264565e-02   7.4009934e-03  -3.1930617e-04   1.8302411e-02   1.2764478e+00   2.3364307e-03   3.6246462e-02   2.9789901e-02   1.2956305e-02   9.3700824e-03   1.8969160e-03   7.5275585e-03   7.4263443e-03  -4.8648910e-01  -5.6386296e-01   1.2849345e-02   1.4025482e-02   5.0169069e-01   2.1697932e-02   7.1311361e-03   8.7380164e-03   8.5015952e-03   6.1069536e-03   4.2160189e-03   2.1796712e-04   2.4631622e-03   9.4774456e-03  -4.9339664e-03   9.7891137e-03  -9.2077436e-03  -3.7544667e-03  -4.9853263e-03  -4.2542098e-01   8.6271135e-03  -4.3518933e-01   1.0476820e-02   8.3939483e-03   7.3799496e-03   3.8799677e-01  -3.5521149e-01   6.9242118e-03  -2.3991075e-04  -3.0093517e-03   3.3350931e-01  -2.0855270e-03   1.0726959e-03   4.6492082e-03   5.1421287e-05  -8.0583342e-03   3.3942022e-04  -6.7196595e-04   9.0409319e-03  -6.4244089e-01  -8.7638392e-03  -8.2603794e-01   2.2191244e-02  -1.0038328e+00   2.6551955e-02   2.6632345e-02   4.8216320e-03   6.2077497e-01  -5.5559309e-01   1.8372737e-02  -5.5465838e-01   1.0990303e-02   1.6857027e-02   1.0227534e-02   9.5667013e-03   1.0852725e-02   8.5453026e-03   7.6157056e-03   6.1201585e-03  -3.4748593e-01   3.9368404e-03   2.3614637e-03  -7.8446045e-05  -3.7141420e-01   6.5770746e-03  -3.3490573e-03   6.0603357e-03  -5.0092127e-03  -7.0282930e-03   2.7183818e-03  -1.2666738e-02   3.4799986e-02   2.5683494e-02  -2.0998636e-02  -5.5251558e-01  -1.0165536e-02  -1.6938574e-03   4.8415212e-01   1.4707497e-02   4.7437924e-03  -4.8853986e-01   1.0655196e-02   5.3867014e-03   3.9914989e-03   5.8964117e-03   2.4589980e-03   1.7116291e-02  -2.4045426e-02  -2.8611160e-02  -5.0330395e-03   4.5630989e-02   6.2204432e-01   5.6714054e-01   2.5294068e-02   1.6613873e-02   4.8098515e-03   1.4927764e-02   1.6536141e-02   6.2844801e-03   6.8605472e-03   3.7338597e-03  -1.5624228e-02  -5.1079363e-01   1.1468440e-02  -5.2144114e-01   1.5469270e-03   1.6637031e-02  -6.2516491e-03   3.9874702e-01   7.1462446e-03  -4.2400060e-03  -5.6107617e-04   9.5674590e-04  -3.1937346e-01  -3.5829749e-01   1.3223241e-03   7.0031178e-03   3.1555737e-01   2.4299254e-04  -6.2849611e-03   2.9998799e-03   5.6830386e-03  -3.2281286e-01  -2.9599614e-03  -3.0676330e-01  -4.1052975e-03   2.2214071e-03  -3.5525465e-01   2.5187041e-03   2.6067466e-03   3.8895741e-01   9.1553637e-03  -8.9566944e-03  -2.1139698e-03   4.4013326e-04  -4.5483487e-03  -4.2405569e-01  -3.5936695e-03   4.2710640e-01   1.5172458e-02  -7.9231651e-03  -7.1610257e-03  -5.3024675e-01  -1.0157723e-02  -2.7806160e-04   9.4687001e-03   1.9940913e-02   2.4836658e-02   5.8855607e-01   1.5989658e-02  -1.0679246e-02  -6.2561472e-01   1.2316552e-05  -6.3267098e-01  -1.6706206e-04  -5.7463735e-03   2.8696311e-03   8.3161570e-01  -1.7003455e-03  -5.2276407e-01   1.9688438e-02  -1.8284107e-02   6.0270286e-03   1.5035507e-02  -6.4764689e-01  -2.6933091e-02   3.2013051e-02  -3.6704895e-02   1.4698861e-02   2.7331329e-02  -1.0266321e-02   5.5337767e-03   1.8036111e-02   4.6595109e-01   2.9727945e-03   5.3915999e-01  -9.2654708e-03   2.1632314e-02   2.5500248e-03  -9.6272428e-03  -5.2720393e-02  -2.7004148e-02  -7.0770280e-03   1.3305110e-02  -1.9996416e-02   8.3750930e-02   7.2431482e-02   4.8116651e-02   1.0809727e-02   1.2597038e-01  -1.5431033e-02   6.2903188e-03   3.5352240e-02   8.6820903e-02   3.0941574e-02   2.7568439e-02   9.8178676e-03  -1.6391233e-02  -1.9913399e-02   1.3462439e-02   6.6586529e-01   2.2461692e-02   2.6058007e-02   1.0332986e-02   7.6669730e-03   6.0178971e-01   1.9403351e-02   6.4738485e-03   9.2276186e-03   1.5613521e-02   1.7698530e-02   7.2179937e-03   1.9656340e-02   9.8353384e-03   4.2940297e-01  -1.2048072e-02  -2.4827067e-03  -1.0058170e-02  -1.5592246e-02  -2.5740779e-02  -2.9106848e-02  -2.4493000e-02  -3.8020637e-02  -3.9879658e-02  -2.8339555e-02  -2.7733562e-02   5.1323226e-02  -4.3168014e-02  -1.2718669e-02   8.2599384e-03   1.2463532e+00  -9.1955981e-01   3.6690938e-02   5.1059844e-02   1.7978695e-02   4.3608653e-02   3.8208802e-02   4.1469907e-02   2.9022451e-02   1.1526832e-02  -1.4162055e-03  -1.2464499e-02  -5.4077131e-03   1.0014486e-03   2.6116681e-02   6.5503369e-03   2.3662651e-03   3.0548604e-03   1.6997050e-02   3.8848981e-02   1.3633378e-03   2.9131696e-03   1.3357290e-02  -1.2146051e-02   9.0611777e-03   1.8759116e-03  -8.6627882e-04   1.7233012e-02  -2.1364672e-02   7.4162618e-01  -6.0619648e-01  -1.3654881e-02  -5.4749286e-01   5.9459872e-01  -1.6347587e-02  -1.8793221e-03   5.3994935e-01  -4.9277603e-03   8.1978764e-01  -4.6107027e-03   2.3025679e-02   5.6910748e-04   1.9786359e-02   9.7461525e-03  -1.2777107e-02  -1.9337941e-02  -1.4493243e-02  -2.8524008e-02  -7.1329286e-01  -1.1257495e-02  -1.1078378e-02  -3.4653781e-02   3.0923938e-03  -2.0509281e-02   1.0825749e-02   8.0687533e-01  -2.5031626e-03  -8.6510272e-01  -6.7343670e-02   5.3436837e-02  -1.1867175e-01  -1.9874193e-02   6.6068937e-02   3.5385127e-02   3.3579888e-02   3.1956962e+00   7.1629567e-02   1.5069195e-02   5.3802475e-02   7.8271042e-02   4.2435957e-02   3.2715108e-02   4.7328846e-02   3.2922835e-02   9.7370194e-01   2.6352611e-02  -6.2251390e-01   2.4143617e-02   7.5829239e-03  -2.2123697e-02  -4.8526931e-02  -5.0250161e-02  -8.2554509e-01  -8.1764338e-01  -2.8185267e-02  -5.7254711e-02   9.9098349e-01  -8.8115495e-04   8.5945272e-02  -1.1833617e+00  -8.7460856e-01   2.6839958e-02   1.1984453e-01   2.8834676e-02  -2.6599474e+00   1.2879515e-01  -1.5045806e+00  -9.2904748e-02  -7.8856927e-02  -1.1042654e-01  -3.1785750e-01  -3.6463051e-02   7.9224531e-02   5.0124953e-01   1.4726890e-01   2.1635052e-02   5.1941239e-02   9.7825929e-02   7.7385919e-02   4.4443917e-02   4.8500285e-02  -3.0333143e-02   7.8256559e-03   9.2475458e-03  -4.9523768e-03  -2.2528098e-02  -2.0000897e-02  -2.6050661e-03   6.3246992e-01   1.8714572e-02  -1.7578454e-02  -4.7704917e-03   3.3423838e-03  -8.0740368e-03   5.4453166e-01   1.7644200e-02   4.1348550e-03   4.9904784e-01   6.1152701e-01   4.0013523e-03  -6.0286690e-01  -2.5294414e-04   1.6248521e-02   6.9740796e-03   6.8741871e-03   4.4052914e-03  -2.9119276e-03   4.7665654e-01   5.9065363e-01   8.3712440e-03   4.8955790e-03   1.2177039e-02   1.1175203e-02   3.8451142e-03   4.2966939e-01   3.7642765e-03  -2.2966646e-03  -1.0263728e-02  -2.8338834e-03   3.7296825e-01  -4.9687139e-03  -7.4825657e-03  -1.1477761e-02  -4.9381460e-01   1.2619522e-02   3.0823319e-03   7.0162512e-03   7.8545983e-04  -5.0407199e-03  -3.3117381e-01  -3.2420497e-01  -3.7769243e-01  -3.8232210e-03   3.2656894e-01  -4.3636041e-03  -1.4923765e-03  -4.9667798e-03  -3.6071299e-03  -7.0089042e-03   9.2884192e-03   4.6155340e-03   3.9161137e-01  -4.2503096e-01   1.2993022e-02  -1.6302595e-03  -9.0929768e-03   1.2156003e-02   7.8086576e-03   3.6772511e-03   1.3321671e-03  -5.4761173e-03   5.7766967e-01  -4.3518018e-01   9.5328810e-04  -1.5962487e-02  -4.9667484e-01   1.2500418e-02   1.6000775e-02  -3.9985362e-03   1.0291731e-02   3.7802065e-03   9.7602586e-04   5.0088391e-01   1.2536282e-02   1.1083271e-02   5.4238711e-01  -4.4064343e-01  -5.0032924e-01   2.1570997e-03  -2.0243910e-02   4.0416273e-01   1.3536652e-03   7.2471355e-03  -5.6878612e-03  -3.3891161e-01  -2.4367640e+00
   4.9871935e-01   7.6700532e-03   6.2285741e-01   1.0337020e+00  -6.3730162e-01   1.6373586e-02   7.8992144e-01   7.6506141e-03   1.9449944e-02  -6.5836427e-01   3.1178288e-03   1.4325155e-02   1.4763203e-02   1.0658876e-02   8.4149383e-03   1.1151996e-02   1.0249857e-02   7.3780722e-03   5.8088639e-03   1.3283058e-03   4.1301791e-05  -3.2242050e-01  -1.6359008e-03   4.5878334e-03  -2.2404506e-03   5.9273311e-03  -5.1556839e-03   1.5551056e-02  -1.3296040e-02   8.7252027e-03  -5.2589225e-01   5.5489685e-01  -1.5461101e-02  -1.5468304e-02  -1.5704896e-02  -2.2896918e-02  -8.7356199e-03  -3.3120522e-03   2.4827166e-02   1.2139231e-02   7.4240056e-03   8.8217785e-03  -3.0973172e-03   1.8539376e-02   1.2593104e+00   4.1022733e-03   4.2519063e-02   2.3070189e-02   1.1485484e-02   5.5366108e-03  -2.8640545e-03   3.4683923e-03   8.0162953e-03  -4.9163056e-01  -5.7244348e-01   1.2784446e-02   1.4224577e-02   4.8033342e-01   2.3022572e-02   8.4147299e-03   9.3948102e-03   7.8428792e-03   6.1477860e-03   3.7893884e-03  -5.6469586e-03   2.1524956e-03   9.3407545e-03  -7.0939169e-03   9.7813692e-03  -9.8631220e-03   1.5178319e-03  -6.9688325e-03  -4.2730196e-01   1.1090916e-02  -4.3242596e-01   9.3683175e-03   9.1617550e-03   7.7138054e-03   3.8283697e-01  -3.5390577e-01   4.4445965e-03  -7.4640111e-04  -6.7332054e-03   3.2235086e-01  -3.3380827e-03   5.2168201e-04   6.1692824e-03  -8.7907756e-04  -8.2898907e-03   1.0394146e-03  -2.1910976e-03   6.1089068e-03  -6.6156982e-01  -1.7320828e-02  -8.6904880e-01   1.9463928e-02  -1.0715190e+00   2.4802971e-02   2.8317895e-02   3.9155211e-02   6.1889987e-01  -5.4591884e-01   1.1282697e-02  -5.6425067e-01   1.1392762e-02   1.8389892e-02   1.1650724e-02   4.3064652e-03   4.4769839e-03   8.8483357e-03   6.7084928e-03   5.3747844e-03  -3.5016820e-01   4.8257109e-03   1.8243878e-03   1.6231631e-03  -3.6390079e-01   6.1443032e-03  -4.6756311e-03   5.6825816e-03  -6.7519604e-03  -3.8457327e-03   2.5691701e-02  -1.9433869e-02   3.3246174e-02   2.8612200e-02  -2.2691250e-02  -5.6827202e-01  -8.7836988e-03  -9.1280999e-03   4.9637321e-01   1.3786829e-02   7.5045147e-03  -4.6527266e-01   8.3103002e-03   7.1838180e-03   1.0403465e-03   3.5462823e-03   5.5298950e-03   1.7594940e-02  -2.2955616e-02  -1.2212003e-02   1.6430404e-02   4.2436726e-02   6.3204632e-01   5.6232644e-01   2.5878085e-02   1.8760730e-02   2.9752563e-04   1.5224801e-02   1.7443032e-02   5.9806140e-03   7.8086528e-03  -1.8450669e-03  -1.4706089e-02  -5.5677980e-01   1.8165037e-02  -5.2135903e-01   1.8069553e-04   1.6585127e-02  -7.9906942e-03   4.0551783e-01   1.5405692e-02  -2.4374451e-03  -8.8890854e-04  -1.0018904e-03  -3.3055619e-01  -3.8544196e-01   1.6045403e-03   8.3077904e-03   3.5169313e-01   9.6900639e-04  -6.0960663e-03   5.8197342e-03   5.4820981e-03  -3.2992626e-01  -3.3647216e-03  -3.0068352e-01  -4.0215462e-03   2.7514909e-03  -3.7127034e-01   6.1620257e-03   1.3025758e-03   3.9117779e-01   8.6601412e-03  -1.0279881e-02  -2.0385383e-03   3.3353486e-03  -6.1828453e-04  -4.2587308e-01  -9.0193939e-05   4.2555723e-01   1.5992976e-02  -1.8598063e-02   2.0208620e-06  -5.9328163e-01  -7.3456317e-03   5.3399567e-04   2.5393964e-02   2.0203229e-02   2.1909682e-02   5.8536927e-01   1.8396667e-02  -6.6568545e-03  -6.3230486e-01   4.5577279e-03  -6.5750886e-01   3.8603471e-03  -6.1414141e-03   1.1176073e-02   8.4918416e-01  -4.0333512e-03  -5.2761314e-01   2.1925357e-02  -1.3492432e-03   1.0368639e-03   1.1874507e-02  -6.2885725e-01   3.0920057e-03   2.5747627e-02  -3.1138608e-02   1.2115119e-02   2.7792910e-02  -6.9847352e-03   1.0414928e-02   1.8288653e-02   4.6962057e-01   1.1785082e-02   5.2980757e-01   7.0110680e-03   2.1067092e-02   9.6595093e-03   1.4352350e-02  -4.3647369e-02  -1.5079866e-02  -3.8712497e-03   9.0255130e-03  -1.8880387e-02   1.0024564e-01   7.9027534e-02   5.2585037e-02   2.1549880e-02   1.4590068e-01  -1.1891930e-02  -3.3755758e-03   5.9407993e-02   6.1517110e-02   2.5201303e-02   3.1849987e-02   5.9505934e-03  -2.2972019e-02  -1.0695880e-02   1.8502046e-02   6.8942463e-01   7.6268553e-03   2.3874188e-02   1.3278796e-02   8.0593298e-03   5.6239914e-01   2.1755944e-02   9.7384108e-03   7.5261755e-03   1.4253910e-02   1.4690914e-02   7.5515641e-03   1.7238521e-02   1.1209939e-02   4.0936801e-01  -1.0025384e-02  -4.6286251e-05  -1.5274465e-02  -1.7434240e-02  -2.5259810e-02  -2.9534596e-02  -2.6553692e-02  -2.6841463e-02  -3.6992723e-02  -2.7906689e-02  -2.9228021e-02   3.0034461e-02  -5.1251029e-02  -1.8325248e-02  -2.0741396e-03   1.3664665e+00  -1.0307655e+00   3.5234173e-02   7.1236575e-02   4.7785826e-02   4.4879658e-02   3.9472284e-02   4.1851320e-02   3.6890066e-02   1.9138079e-02  -4.0447346e-03  -8.4904201e-03  -7.5796429e-03   1.2049621e-03   1.4423070e-02   5.9655596e-03  -1.0875508e-03   8.7577199e-03   1.2983074e-02   5.5176499e-02   6.8559908e-03   1.6844650e-02   1.5570477e-02  -1.0062611e-02   6.6932767e-03   1.5859082e-04   3.0741006e-03   2.1763624e-02  -2.2473472e-02   6.2569626e-01  -6.0438497e-01  -1.4418679e-02  -5.1067916e-01   5.9089183e-01  -1.4735984e-02  -1.0254959e-03   5.4372557e-01  -1.1725226e-03   7.4916966e-01  -3.2303016e-03   2.5046350e-02   2.8369057e-02   1.4857414e-02   7.5562026e-03  -1.2231049e-02  -1.8160781e-02  -1.8125348e-02  -2.9241822e-02  -6.9377876e-01  -1.6039513e-02  -2.3552007e-02  -2.9071576e-02   5.6747382e-03  -2.4588840e-02   9.3917795e-03   7.9858022e-01  -4.6356800e-03  -8.6337795e-01  -6.5988017e-02   9.9717879e-02  -1.1306087e-01  -1.1949391e-02   8.3992693e-02   3.2916780e-02   2.5062215e-02   3.5229263e+00   7.5426564e-02   1.1058710e-02   4.1773928e-02   6.2237177e-02   2.5514064e-02   2.4339545e-02   4.2182712e-02   4.1256467e-02   9.4910829e-01   2.2409658e-02  -6.1837420e-01   2.1853070e-02   1.6654710e-02  -2.2165527e-02  -4.1944902e-02  -4.9149347e-02  -8.1158235e-01  -7.9038587e-01  -2.8715914e-02  -5.5018424e-02   9.2873867e-01  -3.6346034e-05   8.3493626e-02  -1.1558282e+00  -8.4685660e-01   3.3628068e-02   1.1593608e-01   1.8124864e-02  -2.9033964e+00   9.7355806e-02  -1.6094683e+00  -1.0842291e-01  -6.2323942e-02  -1.1540506e-01  -2.6311605e-01  -2.9208138e-02   8.4740458e-02   5.7127375e-01   1.3582902e-01   5.5709056e-02   4.2779825e-02   8.8601387e-02   5.2945791e-02   3.2533575e-02   6.2083963e-02  -2.1094646e-02   2.9214591e-04   1.0945723e-02   2.4396541e-02  -4.7415963e-03  -2.7249700e-02  -1.6473713e-03   6.3190695e-01   1.9893774e-02  -1.0752645e-02  -1.8028681e-02   1.9129087e-03  -8.0669454e-03   5.2898567e-01   1.9497549e-02   4.6759409e-03   5.0520483e-01   6.1938392e-01   1.7722681e-03  -6.0630757e-01   1.1384554e-03   6.9060286e-03   7.8226266e-03   7.7523786e-03   6.2974881e-03  -5.8460931e-03   4.8986648e-01   6.2893689e-01   3.6152457e-03   3.3947526e-03   1.0217845e-02   1.0470602e-02   6.9325767e-03   4.6305172e-01  -2.5212757e-04  -2.6540949e-03  -8.3080439e-03  -7.2322034e-03   3.6813765e-01  -4.5681260e-03  -5.9209671e-03  -1.2944844e-02  -5.1894008e-01   9.1875163e-03   3.4354831e-03   7.0661192e-03   1.3592583e-04  -3.6034254e-03  -3.3201468e-01  -3.0893383e-01  -3.6652701e-01  -2.6920473e-03   3.1690454e-01   3.8890160e-03   8.1187824e-04  -5.2298829e-03  -1.3440575e-03  -6.6507352e-03   8.9894228e-03   5.1111908e-03   3.8069949e-01  -4.1120000e-01   1.3256885e-02   6.8718481e-03  -1.0896106e-02   1.0610165e-02  -5.1149753e-04   1.5760567e-03   2.9980021e-03  -2.7538933e-03   5.2996143e-01  -4.1553235e-01  -4.8268272e-03  -4.4631111e-03  -5.0584723e-01   9.6661027e-03   1.3158443e-02  -4.0204092e-03   5.5066555e-03   3.4759702e-03   8.3678436e-04   5.0038872e-01   5.7800800e-03   1.0762795e-02   5.3358130e-01  -4.3272393e-01  -4.9733978e-01   1.6625313e-02  -1.5849153e-02   4.2624808e-01   1.8552400e-03   6.0678794e-03   6.9990014e-04  -3.6289199e-01  -2.5308120e+00
   4.8390826e-01   7.9229239e-03   6.1748556e-01   9.9120623e-01  -6.3111041e-01   1.0427220e-02   7.8599402e-01   5.7136919e-03   1.9004215e-02  -6.0778894e-01   2.8875440e-03   1.4889824e-02   1.3851766e-02   9.3480248e-03   8.5397671e-03   1.0564653e-02   9.2378404e-03   6.5946728e-03  -5.4007572e-04   4.3711954e-03  -1.1724952e-03  -3.2246981e-01  -2.4291654e-03   5.0849942e-03  -4.1187449e-03   1.6099259e-03  -7.6888696e-03   1.4612386e-02  -1.1411084e-02   1.0073742e-02  -5.2316647e-01   5.7402180e-01  -1.6481652e-02  -1.5312365e-02  -1.1658580e-02  -2.0417443e-02  -7.7829382e-03   4.6062707e-04   2.2076594e-02  -2.4101675e-02   1.4695570e-02   1.3789245e-02   2.2348485e-03   3.4128793e-02   1.1877234e+00   2.6940411e-03   3.9594445e-02   2.3843892e-02   1.3038304e-02   1.0139725e-02  -4.4904742e-03   3.6511371e-03   1.0692353e-02  -5.1867865e-01  -5.6494561e-01   1.2393811e-02   1.8690583e-02   4.7897448e-01   2.2640978e-02   8.3296627e-03   1.0102515e-02   1.8673951e-02   7.9000731e-03   4.6759271e-03  -4.4216855e-03   4.6276698e-05   8.2869719e-03  -4.3564973e-03   9.7987624e-03  -8.4717673e-03  -2.1258437e-03  -5.4182541e-03  -4.1959948e-01   1.0561553e-02  -4.3635474e-01   1.1094820e-02   8.6754279e-03   6.5369731e-03   3.6280790e-01  -3.4927689e-01   3.0229972e-03  -4.9931098e-04  -4.8258239e-03   3.3814227e-01  -3.8563775e-03  -2.8546966e-04   3.9944824e-03  -3.6607405e-04   2.4358382e-03   2.9514763e-03   1.8418641e-03   8.0232493e-03  -6.5543948e-01  -9.4588136e-03  -8.3607597e-01   2.4170564e-02  -1.0318168e+00   2.1281462e-02   2.9069807e-02   6.4916015e-03   6.1587577e-01  -5.9175730e-01   1.9767098e-02  -5.5812989e-01   1.0427074e-02   2.1158438e-02   1.0230754e-02   1.9849522e-02   4.5452098e-03   8.8187806e-03   7.6561566e-03   6.4837693e-03  -3.6331589e-01   6.6165226e-03   3.2281277e-03  -2.4446864e-04  -3.6479615e-01   4.5422878e-03  -3.8083861e-03   6.0694719e-03  -1.0085106e-02  -1.0330610e-02   3.1963120e-02  -2.0685881e-02   3.7577192e-02   2.8198616e-02  -1.7056696e-02  -5.4977345e-01  -1.2348449e-03  -1.1657973e-02   4.7130290e-01   1.3892506e-02   4.1377077e-03  -4.8054879e-01   8.1949587e-03   1.0144835e-02  -3.2847586e-04   3.1377630e-03  -5.9574114e-03   1.3009823e-02  -1.8214236e-02  -1.7746524e-02  -4.5303234e-03   2.8433912e-02   5.9720975e-01   5.6159020e-01   2.2948068e-02   1.6674052e-02   2.8655022e-03   1.4728971e-02   1.9583102e-02   5.2185275e-03   8.6907526e-03   1.7187263e-03  -1.6779629e-02  -5.0674243e-01   9.1622448e-03  -5.0826195e-01   5.7021552e-03   1.3983896e-02  -8.9867218e-03   3.9711111e-01   9.1860928e-03   1.6008264e-03  -5.4400702e-03  -5.9259803e-04  -3.2328511e-01  -3.5671921e-01   2.2930160e-03  -6.9149973e-03   3.0829802e-01   3.9869962e-05  -2.9086388e-03   4.6329163e-03   4.5307314e-03  -3.2152270e-01  -1.4298079e-03  -3.0264059e-01  -3.4558144e-03   3.4732212e-03  -3.4909218e-01   2.8816158e-04  -1.7038628e-03   3.9885550e-01   1.0176454e-02  -8.8222581e-03  -4.1912534e-04   1.9499857e-03  -3.8092584e-03  -4.3362965e-01   1.0053673e-03   4.5318023e-01   1.5501722e-02  -1.8188623e-02  -7.8797497e-03  -6.6224720e-01  -6.2478697e-03   2.4801332e-03   2.5286273e-02   1.7779678e-02   1.4956351e-02   5.8332811e-01   2.0728003e-02  -3.8671341e-03  -6.2043669e-01  -1.9929313e-04  -6.2830515e-01   1.4105525e-03  -4.5731703e-03   4.4626191e-03   8.4087829e-01  -4.3160676e-03  -5.4837515e-01   2.1956712e-02  -2.1791367e-03   2.5063657e-03   1.1039679e-02  -6.1768343e-01  -1.5069297e-02   2.9689907e-02  -3.1302628e-02   1.5908401e-02   2.7603221e-02  -6.5019535e-03   1.1994421e-02   1.5291369e-02   4.7194606e-01   1.2278888e-02   5.1963865e-01  -5.2822094e-03   1.8108445e-02   3.2804289e-03   3.2025077e-02  -5.1340583e-02  -2.3274098e-02   3.7893385e-03   3.1765205e-02   3.2908021e-04   9.7673363e-02   7.0324686e-02   4.6747618e-02   1.3941299e-02   1.2896233e-01  -1.9344754e-02  -3.8064868e-03   5.4567865e-02   1.2919521e-01   3.1040757e-02   3.5344349e-02   1.0523099e-02  -1.1264692e-02  -1.2736327e-02   1.2880193e-02   6.4687205e-01   2.4235443e-02   2.0544852e-02   1.4470959e-02   5.7729765e-03   5.6702926e-01   1.8331067e-02   1.4992641e-02   2.2509645e-02   1.4884140e-02   1.3004253e-02   6.7549939e-03   2.0561974e-02   1.0116956e-02   4.0024993e-01  -1.5380791e-02   1.0423988e-02  -1.4755203e-02  -1.4618670e-02  -2.3835151e-02  -2.2770416e-02  -2.2151638e-02  -3.2952920e-02  -3.8676087e-02  -1.6870424e-02  -2.3620350e-02   5.6983592e-02  -4.5465611e-02  -2.2348242e-02  -1.6959843e-02   1.2381414e+00  -9.5906672e-01   3.1686342e-02   8.2234797e-02   4.0501665e-02   3.8901377e-02   3.5277982e-02   4.0798805e-02   1.9514786e-02   1.2942030e-02  -4.4776575e-03  -1.6914842e-02  -1.1305406e-02  -3.0806937e-03   1.4267452e-02   1.8827273e-03  -5.2651604e-03   4.8988525e-03   8.1489519e-03   4.1668057e-02   3.8071863e-03   7.7149001e-03   8.1217890e-03  -8.1908468e-03   7.7974112e-03   5.5234974e-03   3.1653423e-03   2.0332204e-02  -2.5578101e-02   7.6275252e-01  -6.1092698e-01  -1.9594650e-02  -5.2106845e-01   5.9644725e-01  -1.1619920e-02   2.0891843e-03   5.3261910e-01  -5.5855868e-03   8.1658965e-01  -4.5303727e-03   2.6190924e-02   2.3960009e-02   2.4681624e-02   9.9995129e-03  -1.0601937e-02  -2.0296346e-02  -1.7470199e-02  -3.0742709e-02  -7.1486917e-01  -1.0725802e-02  -1.0452055e-02  -3.5051602e-02   9.7515398e-04   1.4561054e-02   1.8148262e-02   8.1799903e-01  -6.0568603e-03  -8.9707553e-01  -4.4858632e-02   1.0657348e-01  -9.3267113e-02  -3.0492188e-02   1.1309385e-01   4.2784210e-02   3.5115477e-02   3.2905422e+00   9.2742418e-02   1.3220024e-02   4.2374187e-02   7.7569851e-02   4.1380520e-02   2.9536509e-02   4.6245671e-02   3.8811640e-02   9.8105040e-01   3.1493526e-02  -6.8579257e-01   2.3148259e-02   1.2590122e-02  -2.0948817e-02  -4.0421734e-02  -6.4470486e-02  -8.6520524e-01  -8.2574486e-01  -2.4060957e-02  -4.7552006e-02   9.5115929e-01  -6.5455657e-03   8.6221191e-02  -1.1219109e+00  -8.4138725e-01   3.8480837e-02   9.6904636e-02   3.6907834e-02  -2.7689584e+00   8.5367839e-02  -1.5881295e+00  -8.4776105e-02  -7.4550893e-02  -5.5746980e-02  -2.5578568e-01  -2.4306175e-02   9.6134001e-02   5.0553558e-01   1.1018114e-01   5.7608041e-02   3.7300624e-02   9.7377320e-02   6.3811621e-02   3.6967299e-02   6.5474633e-02  -2.5958632e-02  -1.9889628e-03   2.1618553e-03   2.9315798e-03  -1.7135140e-02  -2.4193311e-02  -3.9451552e-03   6.4361587e-01   1.9578303e-02  -9.4535528e-03  -9.4322985e-03   5.2803618e-03  -1.0223809e-02   5.4616802e-01   1.9841425e-02   8.7558517e-04   5.2908026e-01   6.0937808e-01  -4.1709401e-03  -6.1199273e-01  -1.2435294e-03   1.0314899e-02   8.9554853e-03   4.0909427e-03  -5.1562870e-03  -3.5397979e-03   4.9568651e-01   6.4914447e-01  -7.4670884e-04  -5.3731159e-05   7.6592076e-03   9.7127428e-03   3.5026616e-03   4.2573665e-01  -4.7353182e-03   2.7352568e-04  -8.8285830e-03  -7.8082385e-03   3.7117822e-01  -6.1011305e-03  -8.7053304e-03  -1.4591943e-02  -5.1095916e-01   1.0759726e-02   2.7330811e-03   8.5675563e-03  -3.4324039e-04  -5.5391559e-03  -3.4258240e-01  -3.2139739e-01  -3.6865205e-01   3.4526041e-03   3.3382619e-01  -1.9083490e-03   3.3848959e-04  -2.4494779e-03  -2.7037991e-03  -5.2096322e-03   8.8916622e-03   8.1417763e-03   3.8318338e-01  -4.1378532e-01   1.1355554e-02   3.6650588e-03  -1.1883934e-02   1.0691052e-02   1.3522961e-02   1.8434503e-03  -2.1966502e-04   8.7639284e-04   6.1460333e-01  -4.4136181e-01  -1.7973946e-03  -1.9683937e-02  -5.0797825e-01   1.1892521e-02   2.2207296e-02  -1.1408581e-03  -4.4584679e-03   5.2822781e-03  -6.9312897e-04   5.1103227e-01   1.4759314e-02   9.3523072e-03   5.4434089e-01  -4.3711601e-01  -4.9238460e-01   1.4374296e-02  -1.6446314e-02   4.3558139e-01   3.4689772e-03   3.8828959e-03   6.6114984e-03  -3.4378613e-01  -2.6765997e+00
   4.9455744e-01   9.0477585e-03   6.1051313e-01   1.0042920e+00  -6.3757461e-01   1.2503822e-02   8.0132281e-01   8.3772489e-03   2.3420826e-02  -6.1852740e-01   4.0485614e-03   1.5599766e-02   1.5221226e-02   1.0018147e-02   9.5980887e-03   1.0723747e-02   9.1656521e-03   7.9224572e-03   7.0861419e-03   2.4921675e-03  -1.6519529e-03  -3.1693034e-01  -6.8172146e-04   3.4769711e-03  -4.2922464e-03  -2.9783545e-04  -8.0831209e-03   1.5754426e-02  -1.2878102e-02   9.3707772e-03  -5.1892434e-01   5.4537603e-01  -1.6935482e-02  -1.4652576e-02  -1.3790434e-02  -2.7875457e-02  -3.1687312e-03  -2.5425153e-03   2.3719970e-02  -1.6638958e-02   2.3354172e-02   1.8197755e-02   1.4432827e-03   3.3219186e-02   1.2509743e+00   1.7328130e-02   3.9036563e-02   2.4285731e-02   1.0606324e-02   8.1580300e-03  -1.1382290e-02   8.1004843e-03   9.0840154e-03  -5.0466144e-01  -5.7575098e-01   1.2752378e-02   1.4540334e-02   4.9500303e-01   2.3954788e-02   7.3707616e-03   7.7836550e-03   8.7067452e-03   6.4388840e-03   4.3959061e-03  -3.8102484e-03   1.1513919e-03   8.7656557e-03  -6.8966189e-03   8.7237427e-03  -8.5477821e-03  -1.1201480e-03  -5.9038191e-03  -4.3313316e-01   1.6511804e-02  -4.2448322e-01   1.7120210e-03   9.0124232e-03   6.8314029e-03   3.5038111e-01  -3.5595552e-01   2.9525153e-03  -7.7167665e-04  -4.3233564e-03   3.4538818e-01  -6.0098519e-03   7.5602009e-04   4.8061129e-03  -3.1476089e-03  -6.0549350e-03   4.0403500e-04  -8.3624868e-03   8.1836757e-03  -6.5722685e-01  -1.1043311e-02  -8.4192399e-01   1.4567010e-02  -1.0402530e+00   3.0974588e-02   2.8296391e-02   4.1828896e-02   6.1490527e-01  -5.7885611e-01   2.0927934e-02  -5.5981526e-01   1.1811083e-02   1.7289322e-02   1.1549572e-02   1.2902053e-02   9.4731457e-03   9.3557882e-03   7.5933872e-03   6.3631886e-03  -3.6399562e-01   5.0366582e-03   3.0086269e-03   7.8338865e-04  -3.6435407e-01   3.6218583e-03  -5.0875726e-03   8.3624578e-03  -9.7316384e-03  -5.7785058e-03   2.8361592e-02  -6.9313046e-03   4.2385243e-02   2.6087512e-02  -1.5504357e-02  -5.4863757e-01  -1.0518451e-02  -1.1686811e-02   4.8203066e-01   1.3109069e-02   3.3393473e-03  -4.6210885e-01   7.7004812e-03   1.7633472e-02   4.6753467e-03   6.3630409e-03  -1.0754197e-03   1.5248093e-02  -2.2034593e-02  -1.7914007e-02   1.6087611e-02   4.2471509e-02   6.1035904e-01   5.7044191e-01   2.6980055e-02   1.6394199e-02   5.0830707e-04   1.6313226e-02   1.7560756e-02   2.7351819e-03   8.2618871e-03   6.1390268e-03  -1.5277032e-02  -4.9487584e-01   1.6188413e-02  -5.1133349e-01   2.8805470e-03   1.8479478e-02  -5.6125888e-03   3.9671218e-01   1.2903990e-02  -3.3211798e-03   1.4876234e-03  -9.3684604e-05  -3.2222228e-01  -3.8067946e-01   3.0989766e-03   7.2830007e-03   3.2822112e-01  -1.4589327e-03  -4.9495788e-03   5.9305312e-03   2.3831898e-03  -3.1950472e-01  -3.2761162e-03  -3.0454585e-01  -3.8039690e-03   3.0275032e-03  -3.4468694e-01   1.3344432e-03   4.0820622e-03   3.7958697e-01   9.2143596e-03  -1.0875499e-02   1.3174927e-03   6.5251889e-03  -4.1904603e-04  -4.3809316e-01   3.2602366e-03   4.4423023e-01   1.4886076e-02  -1.2792182e-03  -7.4123508e-03  -6.8048116e-01  -1.0626884e-02   6.9508785e-03   3.8432820e-02   3.4457690e-02   6.7943994e-03   5.8876532e-01   2.2455899e-02  -1.1894508e-02  -6.2926220e-01   1.7979867e-03  -6.4871780e-01   7.7877237e-04  -6.0656131e-03   1.1594040e-02   8.7248537e-01   1.0391001e-03  -5.2011004e-01   2.6079642e-02  -8.0650052e-03   3.8183229e-03   8.8201934e-03  -6.3021476e-01  -2.3014905e-02   1.8796575e-02  -1.5816737e-02   5.9458946e-03   2.2941416e-02  -5.3184848e-03   1.1982003e-02   1.8211171e-02   4.6710473e-01   1.1836884e-02   5.1108739e-01   5.9608415e-03   1.4792991e-02  -4.0634309e-03   8.1086788e-02  -4.8603198e-02  -1.3608203e-02   7.8089461e-03   4.1575683e-02   1.1000513e-02   9.3060208e-02   7.3474543e-02   5.2792020e-02   1.7061637e-02   1.4999108e-01   2.9146721e-03   6.2813544e-03   5.0469635e-02   2.5182996e-03   3.1179971e-02   3.8896437e-02   2.8534809e-02  -1.7775435e-02  -1.5891189e-02   1.8062259e-02   6.1380601e-01   2.2612562e-02   2.8012733e-02   1.3571231e-02   1.1135242e-02   6.0616621e-01   2.0079281e-02   8.3835641e-03   9.9429582e-03   1.7931942e-02   6.4400635e-03   8.4691951e-03   2.0317588e-02   1.1936684e-02   4.3175826e-01  -1.0675222e-02   2.8610727e-03  -1.2606779e-02  -2.0174045e-02  -2.8924731e-02  -2.7150264e-02  -2.8916578e-02  -3.5674988e-02  -3.6265841e-02  -3.1868186e-02  -2.6453223e-02   6.0997713e-02  -4.0642846e-02  -6.3762119e-03  -7.8793835e-04   1.3075098e+00  -9.9895338e-01   3.8144336e-02   6.1801718e-02   4.0722718e-02   3.8923115e-02   3.5791947e-02   4.3371502e-02   3.3007977e-02   1.7345177e-02  -2.5441929e-03  -3.3151150e-03   4.1070646e-04   8.7214443e-04   9.0822531e-03   2.3470122e-02  -1.6538978e-03   1.1377166e-02   1.7036953e-02   4.6269145e-02   4.4954525e-03   1.5161416e-02   1.1504674e-02  -7.5779054e-03   1.1222036e-02  -5.9296870e-03   7.7646699e-03   1.2725454e-02  -2.1839326e-02   7.2890852e-01  -6.0463514e-01  -1.7445494e-02  -5.2067704e-01   5.9627917e-01  -1.5008299e-02  -6.3270863e-03   5.3957948e-01  -3.9344794e-04   8.1140654e-01  -9.1450052e-03   2.3656636e-02   1.5289381e-02   8.8199993e-03   9.1993055e-03  -1.2912971e-02  -1.9971766e-02  -6.7892204e-03  -3.1096299e-02  -7.1114944e-01  -1.3106624e-02  -1.3440812e-02  -3.6004108e-02   4.2909806e-06  -1.8354541e-02   1.8496218e-02   8.0492329e-01  -1.5933225e-03  -8.7118763e-01  -7.3453296e-02   9.1602829e-02  -8.0518069e-02  -2.6721874e-03   8.5311176e-02   3.3561453e-02   2.2165126e-02   3.1701555e+00   7.9952198e-02   1.1715717e-02   5.1071534e-02   7.2996659e-02   5.0194933e-02   2.6989291e-02   4.2443816e-02   2.8523553e-02   9.4780467e-01   1.7059549e-02  -6.5323335e-01   2.4477061e-02   1.3417808e-02  -1.8352480e-02  -4.5882996e-02  -6.5768701e-02  -8.4196438e-01  -8.2968928e-01  -3.3712924e-02  -3.3033499e-02   9.3206812e-01   4.4490404e-03   1.0537543e-01  -1.1399364e+00  -8.7160085e-01   3.8000831e-02   1.2368984e-01   4.0886158e-02  -2.7083009e+00   7.5931413e-02  -1.6211159e+00  -6.9299019e-02  -5.3021587e-02  -2.3895629e-02  -3.1239293e-01  -5.4026450e-02   1.0910190e-01   1.9823304e-01   1.1506667e-01   6.0490615e-02   3.8121820e-02   9.0956317e-02   6.9306258e-02   3.9534940e-02   5.6442107e-02  -1.3498282e-02  -1.3526921e-02  -4.3385539e-03  -1.2251069e-03  -1.5786511e-03  -2.1626808e-02  -1.2435789e-03   6.2374189e-01   2.0640778e-02  -1.3025339e-02  -5.1434126e-03   1.7665839e-03  -4.9643546e-03   5.3870824e-01   1.0162740e-02   5.8041011e-03   5.2209077e-01   5.8871741e-01   1.2027275e-03  -5.9845928e-01   1.5707586e-03   8.9644394e-03   9.7835147e-03   1.1322968e-02   4.7294885e-03  -1.0999956e-02   4.8759145e-01   6.1739345e-01   3.0208755e-03   2.5641458e-03   1.0688475e-02   1.3175451e-02   4.1257957e-03   4.4896171e-01   1.6731310e-03  -1.1728402e-03  -9.2581402e-03  -6.6013445e-03   3.7139594e-01  -7.0162260e-03  -7.5961446e-03  -1.4121552e-02  -4.9686291e-01   1.0410174e-02   4.4364903e-03   7.8256360e-03  -1.1025755e-03  -2.2599580e-03  -3.3370871e-01  -3.1747149e-01  -3.6628382e-01  -1.6420586e-03   3.1341559e-01  -1.2881317e-03  -7.1759173e-04  -5.4932260e-03   9.9978732e-04  -6.2316102e-03   7.2194143e-03   6.1051052e-03   3.8101824e-01  -4.2733466e-01   1.0773420e-02   4.0004053e-03  -7.1838434e-03   1.2859003e-02   7.7409114e-03   3.7313676e-03  -1.2947279e-02  -4.9281314e-03   6.2028050e-01  -4.3551832e-01   1.9632333e-04  -1.4102706e-02  -5.2119069e-01   1.4552839e-02   2.4269026e-02  -3.3979862e-03  -3.6460089e-03   7.1863000e-03   1.1480421e-02   5.0097532e-01   9.8348394e-03   1.0481480e-02   5.4846064e-01  -4.3037214e-01  -4.8376939e-01   1.4374582e-02  -2.0270549e-02   4.4106832e-01   3.2980146e-03   9.1965547e-04   5.5577880e-03  -4.0940848e-01  -2.4835868e+00
   4.8392064e-01   9.4609113e-03   6.1993900e-01   9.9513185e-01  -6.1170701e-01   9.6218514e-03   7.6976083e-01   9.6112747e-03   2.6611112e-02  -6.3010630e-01   1.0786299e-02   1.4927319e-02   1.4448533e-02   8.7310079e-03   8.6953676e-03   1.1053582e-02   9.9941677e-03   7.3245406e-03   1.4486948e-02   4.9510807e-03  -8.4071823e-04  -3.3758408e-01  -1.9187882e-03   4.4671717e-03  -3.1588031e-03  -1.6287341e-03  -8.5616120e-03   1.6980099e-02  -1.0127353e-02   1.0220616e-02  -5.3099171e-01   5.7672814e-01  -1.8281580e-02  -1.4771888e-02  -1.6403570e-02  -2.0759338e-02  -2.9500880e-03   5.3438342e-03   4.2173524e-02  -3.0747193e-02   2.0369593e-02   2.4336457e-02   8.9077353e-04   2.7317959e-02   1.3460218e+00   2.5799501e-03   3.9687611e-02   2.3682981e-02   1.0710108e-02   6.3133370e-03  -1.0187164e-02   6.3260610e-03   9.0673404e-03  -5.1495072e-01  -5.7669360e-01   1.3264753e-02   1.4486383e-02   4.9436705e-01   2.6025843e-02   7.8466189e-03   1.0254699e-02   1.4027968e-02   7.7909963e-03   4.5332097e-03  -2.9353697e-03   1.4629736e-05   9.2937737e-03  -4.7843822e-03   7.6631379e-03  -9.5290125e-03  -2.6468959e-03  -5.0697137e-03  -4.2064155e-01   1.6646990e-02  -4.1263529e-01   1.0740353e-02   9.0419377e-03   7.4731524e-03   3.5893728e-01  -3.4338693e-01   5.8502288e-03  -3.4053779e-04  -4.9553847e-03   3.3449899e-01  -3.0922413e-03   1.2712468e-03   5.1972746e-03  -4.2883059e-03  -5.8928804e-03   3.6147299e-03   5.7919713e-03   9.8530884e-03  -6.7354035e-01  -1.5785156e-02  -8.3324553e-01   3.1691133e-02  -1.0365974e+00   2.3597693e-02   2.9387769e-02   4.0216447e-02   6.0140992e-01  -5.6748869e-01   2.0837897e-02  -5.5005127e-01   1.1137130e-02   1.5703419e-02   1.1703500e-02   1.2063664e-02   1.1086707e-02   8.8625303e-03   6.8465743e-03   5.9906433e-03  -3.4506859e-01   6.2414887e-03   3.0598023e-03   1.1870934e-03  -3.6749091e-01   4.5276686e-03  -6.7341694e-03   8.2504557e-03  -4.2479380e-03  -8.3999548e-03   3.3666771e-03  -2.6682175e-02   3.3802055e-02   2.7606528e-02  -1.9251160e-02  -5.6356177e-01   8.0160928e-03  -2.5987846e-03   4.8844022e-01   1.6390545e-02   4.3307872e-03  -4.7844777e-01   9.7631370e-03   1.0082949e-02  -9.1807524e-04  -2.7539338e-03  -5.7262190e-03   1.3433741e-02  -2.5182123e-02  -1.5609316e-02   1.3162251e-02   4.6726953e-02   6.7755199e-01   5.6648017e-01   2.5383387e-02   1.2416779e-02   5.5580265e-03   1.3284789e-02   9.6299202e-03   1.3850527e-02   9.9131559e-03   2.3914280e-03  -1.6236565e-02  -5.2905793e-01   1.5198067e-02  -4.8375769e-01   4.2824714e-03   1.5193375e-02  -9.8532282e-03   3.8395775e-01   3.3705259e-03  -1.7028682e-03   9.3852742e-04  -2.4687780e-04  -3.2954566e-01  -3.5805408e-01   3.2790437e-03   1.7686459e-03   3.1324473e-01   1.5195425e-04  -8.6179698e-03   4.9678281e-03   3.2081353e-03  -3.2249593e-01  -3.0861261e-03  -3.0622520e-01  -3.5968565e-03   3.7673355e-03  -3.6606973e-01   2.1794984e-04  -1.1955444e-03   4.1877042e-01   1.0595914e-02  -8.9639808e-03  -2.9799880e-03   1.7322673e-03  -2.7945988e-03  -4.3229439e-01   1.4162916e-03   4.2695214e-01   1.3943877e-02  -3.6133801e-03   1.2371706e-03  -6.2303542e-01  -1.9915618e-02  -4.5970046e-03   2.6073392e-02   1.7368819e-02   1.6386000e-03   5.6616639e-01   1.8486641e-02  -4.8242871e-03  -6.2742970e-01   4.3631408e-03  -6.6277544e-01   3.3613193e-03  -8.3093508e-03   1.1955283e-02   8.4669990e-01   3.5761950e-03  -5.2654087e-01   1.1430914e-02  -1.2167413e-02   4.3727374e-03   1.8571577e-02  -5.9210797e-01  -2.0202583e-02   3.0219510e-02  -4.2557955e-02   9.4182433e-03   2.3300296e-02  -8.9140607e-03   8.7755762e-03   1.1552261e-02   4.6004538e-01   8.4829312e-04   5.0644230e-01   5.6277985e-03   1.5027948e-02  -1.3763620e-02   4.8939583e-02  -2.1923013e-02  -1.8162139e-02   1.8861969e-03   1.7789651e-02  -9.1751606e-03   7.6629010e-02   7.2990428e-02   5.6299925e-02   1.5003001e-02   1.4161419e-01  -1.0261728e-02   4.0547361e-03   4.3217380e-02   7.3225202e-02   1.4482748e-02   3.0886948e-02   2.4942969e-02  -2.0832792e-02  -1.6972489e-02   2.1433566e-02   6.2626692e-01   2.3256226e-02   2.1981941e-02   1.3148250e-02   4.9803073e-03   6.1291024e-01   2.1315320e-02   5.3835422e-03   1.1394650e-02   1.5744854e-02   1.3887144e-02   6.9774774e-03   3.3069130e-03   7.6755452e-03   4.0958980e-01  -1.2805742e-02  -1.1602777e-02  -1.0971781e-02  -1.8356991e-02  -2.8202792e-02  -2.9517247e-02  -2.4916660e-02  -3.2127847e-02  -4.4853516e-02  -2.0754016e-02  -2.4774087e-02   5.2848967e-02  -3.9378371e-02  -6.4012603e-03   6.9284582e-03   1.3043566e+00  -9.2184048e-01   3.1103920e-02   6.2601777e-02   3.8002878e-02   4.0097556e-02   3.4488996e-02   4.3235114e-02   3.5055843e-02   1.7878749e-02  -4.2343122e-04  -6.9122994e-03   1.9374985e-02   6.0417559e-03   3.3084428e-02   1.2651116e-02  -6.6589788e-03   6.9177643e-03   1.9127220e-02   5.2273903e-02   1.5752337e-03   1.3771791e-02   1.6881105e-02  -2.9014243e-03   1.2482195e-02   5.9059792e-04   1.0293951e-02   2.0547915e-02  -1.5700026e-02   7.4904272e-01  -6.0904071e-01  -1.4275552e-02  -5.3225750e-01   5.9445139e-01  -1.2575823e-02  -5.2891765e-03   5.3581729e-01  -1.5226027e-02   7.5557743e-01  -2.7217067e-03   2.2095891e-02   3.0286160e-02   2.2218577e-02   9.1844657e-03  -1.2369200e-02  -2.0069749e-02  -1.5092938e-02  -2.7645979e-02  -7.1628040e-01  -1.0840639e-02  -1.3393063e-02  -3.0481511e-02   7.2516535e-03  -2.5507369e-03   5.5868452e-03   8.3412248e-01  -1.0677387e-02  -8.6458831e-01  -5.8979213e-02   1.4488315e-01  -1.1004073e-01   1.3974471e-02   6.6812166e-02   3.5684364e-02   2.4866619e-02   3.1002550e+00   7.8183242e-02   1.4192965e-02   4.6604976e-02   7.3325033e-02   3.7637261e-02   2.6799097e-02   4.7331170e-02   4.0489560e-02   9.3152543e-01   2.4330558e-02  -6.5172195e-01   2.4745119e-02   2.0351853e-02  -1.8149573e-02  -2.4171156e-02  -4.7786305e-02  -8.4815817e-01  -8.4007752e-01  -4.7402237e-02  -5.4912936e-02   9.4324463e-01  -4.9398892e-03   3.8065711e-02  -1.1901558e+00  -8.6092583e-01   4.3397746e-02   8.2180425e-02   2.6293639e-02  -2.8202881e+00   9.8210911e-02  -1.6170261e+00  -8.3023307e-02  -9.5045322e-02  -7.2564485e-03  -2.4631955e-01  -4.1614441e-02   9.9669832e-02   3.7356727e-01   1.1243557e-01   5.2359302e-02   6.1620329e-02   9.5057909e-02   7.6266003e-02   3.6825148e-02   6.3429703e-02  -2.1799763e-02  -1.7637053e-02   3.4848357e-03   7.0950239e-03   1.5028583e-02   3.3900050e-04  -4.8364088e-03   5.6410383e-01   1.8950581e-02  -1.0477959e-02  -1.5473928e-02  -3.1490143e-03  -6.1188222e-03   5.6044834e-01   1.3611805e-02   3.9578928e-03   5.1472765e-01   6.5792020e-01   7.7746835e-03  -5.8388941e-01   2.3807935e-03   1.2983935e-02   1.0038684e-02   1.7577596e-02   1.6614807e-03  -6.2823493e-03   4.8709123e-01   6.5044549e-01  -1.0668458e-03   2.8429586e-03   9.0869691e-03   1.0474552e-02   4.1550156e-03   4.7680070e-01  -8.4699391e-04  -1.8450671e-03  -1.1347915e-02  -8.7360134e-03   3.7106651e-01  -3.3681081e-03  -7.9969984e-03  -1.1205044e-02  -4.8732335e-01   1.0645958e-02   3.2900087e-03   7.1385460e-03   3.6369861e-04  -1.8587001e-03  -3.3726176e-01  -3.1959493e-01  -3.6506323e-01  -5.5699291e-03   3.3931508e-01  -6.4156564e-04  -2.5725578e-03  -6.4904890e-03  -7.3757444e-04  -6.6417758e-03   7.8333770e-03   4.1181237e-03   3.9811744e-01  -4.3251251e-01   1.3198868e-02   3.6680899e-03  -1.1967516e-02   1.1848421e-02   5.2446014e-03  -3.7137806e-03  -1.9318633e-03  -2.8735870e-03   6.0283142e-01  -4.3384974e-01  -2.1522809e-03   4.3531904e-03  -5.0690696e-01   8.3194931e-03   1.6822792e-02  -1.0305459e-03  -5.4024150e-03   7.7444547e-03   7.8544555e-03   5.0002423e-01   4.3206052e-03   9.8092325e-03   5.3940307e-01  -4.2355573e-01  -4.9745239e-01   1.8765709e-02   9.6817632e-05   4.1469300e-01   1.5210162e-03   1.9717940e-03  -2.3604373e-03  -3.8725829e-01  -2.4096837e+00
   4.8972059e-01   5.6207292e-03   6.2419045e-01   1.0080093e+00  -6.3464223e-01   1.4878093e-02   7.9777182e-01   5.7156982e-03   2.2237554e-02  -6.0465579e-01   7.9577820e-03   1.4138820e-02   1.4832984e-02   9.2296744e-03   8.0202084e-03   1.0452418e-02   9.2144928e-03   6.9284468e-03   6.6412585e-03   3.3506775e-03  -1.6470326e-03  -3.1511204e-01  -2.4181016e-03   3.7578173e-03  -4.7608491e-03   2.6565906e-03  -5.6467364e-03   1.5201336e-02  -1.2881612e-02   9.6891697e-03  -5.3723760e-01   5.7450850e-01  -1.7345335e-02  -1.2333775e-02  -1.0793071e-02  -1.9268931e-02  -4.6143597e-03  -2.2448839e-03   2.4775131e-02  -1.9357873e-02   2.4372334e-02   1.2972146e-02   5.8207808e-03   2.2428448e-02   1.2193977e+00  -3.2356072e-03   4.1693477e-02   2.6031261e-02   1.3319242e-02   7.2736999e-03  -5.3334231e-03   6.7400483e-03   9.1637029e-03  -4.9741215e-01  -5.5974896e-01   1.1279381e-02   1.5302677e-02   5.1271149e-01   2.2946224e-02   7.1455228e-03   6.9191564e-03   1.7571710e-02   8.1194520e-03   4.0951200e-03  -2.2637459e-03   1.1584081e-03   7.7615361e-03  -6.8779806e-03   7.8920346e-03  -8.4780002e-03   8.8978603e-03  -6.8131730e-03  -4.4637070e-01   1.3432613e-02  -4.5617553e-01   1.1775252e-02   9.3004116e-03   8.9044078e-03   3.9183961e-01  -3.5181846e-01   5.9175296e-03  -1.7762702e-04  -4.2695160e-03   3.2667262e-01  -1.5346075e-03  -3.7007709e-03   5.2459539e-03   2.6738028e-03   7.1728536e-03   2.3036316e-03   2.5449844e-03   4.8769787e-03  -6.4538596e-01  -1.6377194e-02  -8.6704575e-01   2.4830186e-02  -1.0409422e+00   2.7685221e-02   3.2303005e-02   4.0575022e-02   6.1430929e-01  -5.6028929e-01   1.0917010e-02  -5.7049394e-01   1.1881108e-02   1.3148760e-02   1.2231770e-02   1.6013694e-02   9.9426603e-03   9.3868266e-03   7.4662941e-03   6.4014525e-03  -3.5884141e-01   5.5092558e-03   3.3721629e-03  -1.4708133e-03  -3.5928178e-01   3.6322667e-03  -4.7820076e-03   7.1793334e-03  -9.2127423e-03  -4.2474853e-03   1.0251238e-02  -2.7160010e-02   8.3461718e-04   2.8856161e-02  -1.4791279e-02  -5.5838895e-01   6.9202947e-03  -2.0373556e-03   4.7227153e-01   1.3128971e-02   6.8845435e-03  -4.5865645e-01   8.7793152e-03   9.8848306e-03  -6.3607140e-04   5.6749440e-03   4.5191514e-03   1.5527640e-02  -2.1552454e-02  -2.6422142e-02   2.9313332e-02   1.8575268e-02   6.7882803e-01   5.8628413e-01   2.4842933e-02   1.5387726e-02   1.0221749e-03   1.3541022e-02   1.5897609e-02   9.7566057e-03   7.2051772e-03   6.1616110e-04  -1.5821416e-02  -5.2653870e-01   1.5428735e-02  -5.1472381e-01   2.3253315e-03   1.4260996e-02  -8.8741053e-03   3.9407046e-01   1.6166748e-02  -9.4451393e-04   2.1603843e-03   3.5123992e-04  -3.2618376e-01  -3.5672454e-01   3.9572398e-03   9.1633311e-04   3.2599679e-01  -3.2016123e-04  -7.5918527e-03   4.8263399e-03   4.5572044e-03  -3.2638813e-01  -2.7480722e-03  -3.0392922e-01  -3.4357615e-03   1.7525707e-03  -3.4784281e-01   1.5382229e-03   8.6222563e-04   4.0432441e-01   8.2518665e-03  -7.3968940e-03  -2.3982987e-03   2.4218104e-03  -3.5223793e-04  -4.4212117e-01  -2.2249892e-03   4.2978936e-01   1.7864999e-02  -1.1961624e-03  -1.2768914e-02  -5.9427774e-01  -1.2661012e-02   4.2119183e-04   2.4874541e-02   2.6960572e-02   2.0094884e-02   5.6214743e-01   1.2642086e-02  -8.9942926e-03  -6.2599132e-01   4.8914587e-03  -6.3709697e-01  -5.1349099e-04  -6.3461475e-03  -2.2374560e-03   8.1364782e-01   1.5063527e-03  -5.3962284e-01   1.5317575e-02  -5.5673088e-03  -2.3996097e-05   1.3522278e-02  -6.5804244e-01  -2.7069241e-02   2.7146803e-02  -3.2206619e-02   1.6169949e-02   2.6255752e-02  -2.3651987e-03   9.6216797e-03   1.6930886e-02   4.5363484e-01   1.0901708e-02   5.0999170e-01   3.0544315e-03   1.5012474e-02   2.9723268e-03   6.8173722e-02  -4.7442706e-02  -2.8349729e-02   6.9725596e-03   4.7822167e-02   2.1675567e-02   9.8994175e-02   6.1811101e-02   4.9016666e-02   2.1990753e-02   1.4234646e-01  -2.3867688e-02   8.3584035e-04   3.4374940e-02   1.3348589e-01   2.6031497e-02   3.0517994e-02   7.5217348e-03  -1.8869958e-02  -1.7754922e-02   1.7291955e-02   6.6236042e-01   6.8675574e-03   2.6507034e-02   1.0461575e-02   7.7519260e-03   6.0368397e-01   2.3487220e-02   5.3459620e-03   1.5796960e-02   1.4463019e-02   8.1789431e-03   9.1133088e-03   1.7818246e-02   1.1317237e-02   4.2366147e-01  -1.3292327e-02  -1.5882094e-02  -1.9253339e-02  -1.5201223e-02  -2.7134474e-02  -2.6563438e-02  -2.2559973e-02  -4.3499590e-02  -3.9476029e-02  -1.5022995e-02  -1.9023417e-02   8.9093724e-02  -2.2226579e-02  -9.7840196e-03  -6.6737471e-03   1.3421592e+00  -8.6906187e-01   3.5772080e-02   5.3119800e-02   3.6464218e-02   3.5271972e-02   3.4619755e-02   3.4515230e-02   2.7435808e-02   2.0970539e-02   7.2285551e-03  -9.7569721e-03   1.2181028e-02  -1.2375560e-02   9.8171252e-03  -3.6505588e-03   5.4708296e-03   8.1073261e-03   1.5458016e-02   4.2606473e-02   4.3972643e-03   1.9644357e-02   1.6093614e-02  -6.9913600e-03  -6.7144804e-03  -3.4798995e-03  -1.1065955e-02   1.2633289e-03  -2.3685114e-02   7.4885169e-01  -6.2152342e-01  -1.8284873e-02  -5.1843438e-01   5.8524970e-01  -1.4063048e-02  -1.8643468e-02   5.4269793e-01  -2.5869514e-03   8.2247652e-01  -4.4855927e-03   2.4568718e-02   3.4258070e-02   1.9387239e-02   1.0371399e-02  -1.2544764e-02  -1.8521376e-02  -2.0881554e-02  -3.1637275e-02  -7.1820860e-01  -1.7560755e-02  -1.0193504e-02  -4.2381583e-02   6.8788759e-03  -2.3886769e-02   1.8651764e-02   7.8629446e-01   2.1212798e-03  -8.5874733e-01  -5.8655310e-02   1.2666302e-01  -8.9157194e-02  -4.0433628e-02   8.6859293e-02   2.6455159e-02   3.0794885e-02   3.3715030e+00   1.0053287e-01   2.1251408e-02   6.2843064e-02   7.5095765e-02   3.5965847e-02   2.4290293e-02   4.2069743e-02   3.9760572e-02   9.5823830e-01   2.7995136e-02  -6.6280379e-01   2.2255550e-02   1.0558449e-02  -2.2350490e-02  -3.0729576e-02  -5.7599020e-02  -8.3219638e-01  -7.9631301e-01  -4.3533546e-03  -3.8541230e-02   9.3941056e-01  -2.6209466e-04   6.9061926e-02  -1.1353837e+00  -8.6306216e-01   2.4315706e-02   8.9808294e-02   2.6958994e-02  -2.7406575e+00   1.0467345e-01  -1.6476510e+00  -9.1333393e-02  -1.8463920e-02  -1.2004243e-02  -1.9436883e-01  -2.8897605e-02   8.7819906e-02   2.9975119e-01   1.2518721e-01   4.8990673e-02   4.7988166e-02   8.8735805e-02   6.8447352e-02   3.4860097e-02   5.1748089e-02  -1.5026790e-02  -2.5105912e-03   6.4661098e-03  -1.9469578e-03  -3.4822422e-03  -1.0613947e-03  -2.3663364e-03   5.5523131e-01   1.9270885e-02  -1.3181850e-02  -1.5038928e-02   1.1765658e-03  -5.2155362e-03   5.4137999e-01   1.9966036e-02   8.2237018e-03   5.1456878e-01   5.9236214e-01   3.9494450e-03  -5.8493263e-01   6.4275987e-04   2.1819205e-02   5.5963759e-03   1.2397989e-02  -7.0615584e-03  -4.5595277e-03   4.8180589e-01   6.6970441e-01   5.7316028e-03   3.2706119e-03   9.4044472e-03   8.9224497e-03   4.9356305e-03   5.1259362e-01  -2.9289872e-04  -2.6383881e-03  -1.0225653e-02  -2.5019294e-03   3.7610893e-01  -2.3207654e-03  -5.9863331e-03  -1.2569228e-02  -4.8956874e-01   1.1220456e-02   2.3623050e-03   9.0287508e-03   4.2144244e-05  -4.1145648e-03  -3.4876361e-01  -3.1767433e-01  -3.7139675e-01  -6.8407960e-03   3.4236152e-01  -1.9704623e-03  -2.4733236e-03  -3.3907587e-03   2.5476607e-04  -5.0997516e-03   9.3475126e-03   4.7301207e-03   3.7709813e-01  -4.3055279e-01   1.3462553e-02  -1.2923941e-03  -9.8933364e-03   1.2211145e-02   3.5228447e-03  -1.9935782e-03  -4.3818036e-03  -4.9902751e-03   6.0865635e-01  -4.3572816e-01   1.0614288e-04  -8.7258719e-04  -5.0476381e-01   8.0133977e-03   1.7568529e-02  -1.9550325e-03  -2.7112398e-03   5.7288066e-03   1.2180958e-02   4.8774719e-01   8.6904243e-03   1.1919692e-02   5.5578789e-01  -4.2097531e-01  -4.7457456e-01   7.9983418e-03   9.4929807e-03   4.2196638e-01   1.1626338e-03   2.9054757e-03   1.0503056e-02  -3.6559096e-01  -2.4203555e+00
   4.8570667e-01   6.8934947e-03   6.2184323e-01   1.0152743e+00  -6.1093958e-01   1.0810793e-02   7.7117363e-01   9.0536648e-03   2.7674761e-02  -6.1067069e-01   4.7481677e-03   1.4684615e-02   1.3805225e-02   9.1067595e-03   8.5889071e-03   1.0647307e-02   9.7237475e-03   7.3335425e-03   3.0169142e-03   3.1838023e-03   1.2855801e-03  -3.1595866e-01  -1.3434648e-03   3.6263176e-03  -2.7842775e-03   6.3085969e-04  -8.8007342e-03   1.2538213e-02  -1.0263908e-02   1.1492853e-02  -5.3915401e-01   5.8909502e-01  -1.5833627e-02  -1.3579090e-02  -1.1022440e-02  -2.7702010e-02  -2.2363566e-02  -4.5494718e-03   1.8072092e-02  -3.8736792e-02   2.3945660e-02   1.4813771e-02   2.8784375e-03   3.1228800e-02   1.2500481e+00   7.2663508e-03   4.3718265e-02   2.9017922e-02   2.0854233e-02   8.7275727e-03   2.2956256e-03   9.8423056e-03   9.4243813e-03  -4.9835756e-01  -5.5926376e-01   1.4797185e-02   1.4060026e-02   4.8246829e-01   2.3823171e-02   8.0902001e-03   8.5717726e-03   1.4450692e-02   9.7648146e-03   5.3072100e-03  -7.1576172e-03   1.3292889e-03   5.6569523e-03  -8.3040361e-03   7.4252210e-03  -7.9815004e-03   1.0781605e-02  -1.1600570e-03  -4.2215445e-01   1.0372990e-02  -4.4466553e-01   1.0259096e-02   8.9681609e-03   6.4773000e-03   3.8736360e-01  -3.5196864e-01   6.2414804e-03  -1.9980436e-04  -4.5315456e-03   3.1860915e-01  -4.0638846e-03  -2.7062182e-03   5.5065476e-03   3.2147455e-03   3.5445068e-03   2.1729242e-03   3.0272857e-03   1.0318687e-02  -6.5668686e-01  -1.4227825e-02  -8.3721970e-01   2.6494849e-02  -1.0615184e+00   2.5945505e-02   2.9309038e-02   4.2455270e-02   6.1759643e-01  -5.8022868e-01   2.0592960e-02  -5.6481262e-01   1.1978018e-02   1.9787399e-02   1.1706900e-02  -2.9264520e-03   6.8738397e-03   9.0652499e-03   7.7072494e-03   6.0455565e-03  -3.5303645e-01   5.0089037e-03   2.8304669e-03   1.8443141e-04  -3.5675766e-01   5.4692596e-03  -4.3120867e-03   4.7798260e-03  -1.1912767e-02  -6.6207997e-03   2.1455167e-03  -2.5668601e-02   4.5189847e-02   2.9279223e-02  -1.4770127e-02  -5.8258286e-01   1.0440631e-02  -1.5020495e-02   5.1518220e-01   1.4735631e-02   5.6330602e-03  -4.6941719e-01   1.0050165e-02   1.2530708e-02   1.5766375e-03   5.6634422e-03  -1.7831704e-03   1.7792137e-02  -1.5643200e-02  -2.1688075e-02   1.7019429e-02   3.3785629e-02   6.2722820e-01   5.5894560e-01   2.1772289e-02   1.7236484e-02   6.1175839e-03   1.4654084e-02   1.8555178e-02   1.0159224e-03   8.5790676e-03   1.8356892e-03  -1.6080585e-02  -5.5434300e-01   1.0715847e-02  -4.8529144e-01   2.1845649e-03   1.5238134e-02  -7.1630829e-03   3.9031690e-01   4.6514133e-04  -1.0741718e-03  -6.9295179e-03  -2.3008309e-04  -3.2987468e-01  -3.6163485e-01   3.7327961e-03   1.0414312e-02   3.0623225e-01  -1.0186553e-03  -8.4893114e-03   5.2260521e-03   5.3261706e-03  -3.2643353e-01  -4.3586446e-03  -3.0813174e-01  -3.3835176e-03   3.2388093e-03  -3.6549991e-01   4.8460582e-04  -9.4793832e-04   3.9446674e-01   8.7569747e-03  -9.3971567e-03  -5.9721850e-03   2.6054457e-03  -1.0976061e-03  -4.4927017e-01  -1.6752274e-03   4.3839179e-01   1.6076914e-02   2.6093347e-03  -1.1999464e-02  -6.4341655e-01   3.6232783e-03   1.6911152e-03   2.5659031e-02   2.2432662e-02   1.8673841e-02   5.6029936e-01   1.1948925e-02  -1.0437204e-02  -6.3019464e-01   3.4690054e-03  -6.4686709e-01   1.1180309e-03  -3.0873896e-03   4.3010873e-03   8.5756915e-01   3.8006994e-03  -5.2398209e-01   1.7283539e-02  -5.8077996e-03  -2.0818704e-02   8.4601365e-03  -6.4212200e-01  -2.6223571e-02   3.6564670e-02  -1.6161222e-02   2.5990439e-03   2.0132786e-02   1.5254056e-04   8.1976707e-03  -1.3071861e-03   4.6515147e-01   1.3382225e-02   5.0392937e-01  -7.3871814e-04   1.0998571e-02   8.4828076e-04   5.7774919e-02  -5.8693492e-02  -1.0757784e-02   5.9269825e-03   2.3162065e-02  -1.3147635e-02   8.8238494e-02   6.9361290e-02   3.6371027e-02   1.3349606e-02   1.3433459e-01  -2.0204275e-02  -1.6030724e-03   4.1211515e-02   1.1660290e-01   2.3899993e-02   2.9167219e-02   3.0078931e-02  -1.5498559e-02  -1.8370542e-02   1.6651379e-02   6.3746543e-01   1.9676393e-02   2.3700273e-02   1.3374767e-02   7.5930298e-03   6.0142877e-01   2.0865696e-02   8.5274855e-03   1.3260345e-02   1.4548503e-02   2.1070342e-02   8.2204198e-03   4.6114546e-03   7.7991772e-03   3.8798049e-01  -1.3825437e-02  -6.3139422e-03  -1.4301950e-02  -1.8248207e-02  -2.7395064e-02  -2.8374689e-02  -2.6700117e-02  -5.7860431e-02  -4.3883845e-02  -1.4907743e-02  -2.2308014e-02   5.0377943e-02  -1.9399683e-02  -1.5288786e-02  -2.0366668e-02   1.4162468e+00  -9.5285664e-01   2.9702325e-02   5.5362132e-02   1.6693514e-02   2.9857009e-02   2.4861133e-02   4.1745686e-02   2.2538268e-02   1.7261280e-02   1.2445606e-03  -2.3589589e-03   2.6073255e-02   2.8520459e-03   1.6962812e-02   1.9599487e-02  -8.4434981e-03   6.9783163e-03   1.5528066e-02   3.6501341e-02   9.2760101e-03   1.6964825e-02   1.6618104e-02  -7.0256417e-03  -6.0835827e-03  -5.5289228e-03  -1.8605045e-03   1.7282003e-02  -2.0998509e-02   6.8686165e-01  -6.1660285e-01  -1.1841555e-02  -5.1736970e-01   6.0497205e-01  -1.5301153e-02  -2.3957691e-04   5.3537049e-01  -6.1367031e-03   8.4948863e-01  -3.1947616e-03   2.2982056e-02   2.6357463e-02   2.0067041e-02   7.7979544e-03  -1.3083419e-02  -1.8774843e-02   1.3404191e-03  -2.7469296e-02  -7.1148530e-01  -1.5834599e-02  -1.3944951e-02  -3.1446740e-02   8.4543906e-03   2.5042022e-03   2.1263573e-02   8.0133050e-01   1.2123439e-04  -9.5335218e-01  -6.4203458e-02   7.3285312e-02  -1.0636896e-01  -5.6343067e-02   5.4185624e-02   2.5242661e-02   1.7079857e-02   3.0768818e+00   9.6545876e-02   1.4538231e-02   4.9265952e-02   8.2926877e-02   3.2508685e-02   3.1780231e-02   4.7028190e-02   3.8065560e-02   9.5168560e-01   2.7187730e-02  -6.3028645e-01   2.3814932e-02   1.7081158e-02  -1.2035947e-02  -3.3186421e-02  -5.4106030e-02  -8.4411479e-01  -8.3438997e-01  -2.1079923e-02  -4.0274349e-02   9.8552933e-01  -7.6629286e-03   4.6234839e-02  -1.1936134e+00  -8.5716146e-01   3.6232404e-02   1.1037175e-01   2.9253113e-02  -2.8005889e+00   1.0389699e-01  -1.6922042e+00  -8.7803151e-02  -4.2066356e-02   1.3017473e-02  -2.3698699e-01  -2.7096592e-02   8.2767928e-02   2.5483018e-01   9.6720437e-02   3.6374830e-02   2.7251758e-02   9.1159232e-02   6.4228006e-02   3.9768301e-02   6.1043505e-02  -2.0434749e-02  -1.1814174e-02  -3.9295051e-03  -1.6305500e-02  -9.1761324e-03  -2.0673837e-03  -7.4108999e-03   5.8586806e-01   1.9443726e-02  -1.3331135e-02   1.1668608e-04   1.3580105e-02  -1.8469245e-03   5.4377833e-01   2.0544962e-02   3.8997019e-03   4.8415385e-01   5.9055483e-01   3.1941982e-03  -5.7799119e-01   3.3666708e-03  -8.4066329e-04   7.5416251e-03  -1.8318895e-03  -3.4754890e-03  -1.0700116e-02   4.9400464e-01   6.3053774e-01  -9.8254392e-04   2.5598936e-03   1.1866204e-02   9.0854132e-03   6.7084245e-03   4.9651161e-01  -1.4640424e-03  -1.9430798e-03  -1.0511534e-02  -9.4029300e-03   3.8009898e-01  -3.5867216e-03  -7.4137767e-03  -1.6469837e-02  -4.8357225e-01   1.2135801e-02   2.3806227e-03   9.3653214e-03   4.7900799e-04  -4.6391393e-03  -3.5276824e-01  -3.0987711e-01  -3.6461035e-01  -3.1059734e-04   3.1892516e-01  -8.0808915e-04  -3.2339149e-03  -7.2585265e-03  -2.8576321e-03  -5.7862291e-03   7.1533912e-03   3.6011251e-03   3.8536458e-01  -4.2894762e-01   1.2825101e-02   2.8857257e-03  -1.3267647e-02   1.0030726e-02   5.0579879e-03   3.0657648e-03  -7.2181338e-03  -1.5127168e-03   6.0519632e-01  -4.3936656e-01   8.9351307e-04   3.5156764e-03  -4.8834402e-01   1.0559932e-02   1.5571648e-02  -2.6612142e-03   9.0292629e-03   6.7407280e-03   9.7028682e-03   4.9141141e-01  -7.1254413e-06   1.1437644e-02   5.6079699e-01  -4.2876862e-01  -4.5837626e-01   1.7599144e-02   1.9427366e-02   4.2254169e-01   6.4151575e-03   8.8513405e-03   1.7804144e-02  -4.1398978e-01  -2.3296217e+00
   4.8784933e-01   5.8307421e-03   6.1938281e-01   1.0118166e+00  -6.2917906e-01   1.4677094e-02   7.7976382e-01   6.8965961e-03   2.4403930e-02  -6.1317630e-01   1.7479565e-03   1.4513689e-02   1.2233285e-02   8.1827815e-03   8.3268042e-03   1.0746811e-02   7.7914851e-03   5.5718097e-03   1.3908611e-02   3.7928822e-03  -1.8077477e-03  -3.1585795e-01  -2.6423709e-03   3.4862780e-03  -4.0767352e-03   1.2503940e-03  -8.1224599e-03   1.3985732e-02  -1.1522299e-02   9.5987789e-03  -5.1426583e-01   5.7843190e-01  -1.6674382e-02  -1.5043171e-02  -1.5219966e-02  -1.9674330e-02  -2.2478380e-02  -4.3011166e-03   2.4970057e-02  -7.5730176e-03   2.0968724e-02   7.4837180e-03   2.3243876e-03   2.9589439e-02   1.2057139e+00   8.3613125e-04   3.8377453e-02   2.5689012e-02   1.3847636e-02   7.1282203e-03  -3.2973239e-03   3.8249563e-03   8.1478350e-03  -5.0967375e-01  -5.6513794e-01   1.3576478e-02   1.6534358e-02   4.8148944e-01   2.3655962e-02   8.3235614e-03   8.3317086e-03   1.5916886e-02   6.9399295e-03   3.7600973e-03  -2.4409256e-03  -1.5728894e-03   7.7796330e-03  -6.2780936e-03   7.9414399e-03  -7.5387808e-03   1.5376035e-02  -8.6773401e-03  -4.0966019e-01   1.2859362e-02  -4.2772968e-01   1.1096143e-02   8.5881692e-03   7.6823372e-03   3.8128359e-01  -3.5082507e-01  -4.0970102e-03  -3.0466938e-04   3.2464841e-03   3.2720178e-01  -3.6648837e-03   5.8525019e-04   5.6280115e-03  -7.9352604e-04  -5.4194129e-03   2.5281026e-03  -1.5167382e-03   6.5779950e-03  -6.6862414e-01  -5.1930123e-03  -8.4687025e-01   2.2141652e-02  -1.0594439e+00   2.3454126e-02   2.8358391e-02   4.1451468e-02   6.0945361e-01  -5.6547130e-01   1.9027164e-02  -5.6187081e-01   1.1478991e-02   2.1633758e-02   1.1792270e-02  -1.7198582e-03   9.3510861e-03   9.1063351e-03   7.1450714e-03   5.6206670e-03  -3.3830883e-01   3.1613033e-03   2.2407426e-03   4.6754661e-04  -3.7427758e-01   3.8143038e-03  -5.0203942e-03   5.3802425e-03  -8.2016770e-03  -9.5603660e-03   1.3086193e-02  -3.1470522e-02   3.4416736e-02   2.8831388e-02  -2.2049063e-02  -5.7758375e-01   1.1247468e-02  -7.5457877e-03   4.8978832e-01   1.7951830e-02   7.3789386e-03  -4.9986192e-01   8.2140443e-03   5.6307146e-03   1.2638086e-03   1.1861383e-03  -1.3397374e-03   1.2530325e-02  -2.2810286e-02  -3.0455166e-02   1.2707930e-02   4.0771479e-02   6.6513224e-01   5.6513953e-01   2.0192004e-02   1.3375892e-02   5.2367963e-03   1.4267740e-02   1.6382269e-02   8.5556244e-03   5.8704069e-03   5.6692902e-03  -1.5581154e-02  -4.8693589e-01   1.0139909e-02  -4.9187947e-01   5.0474520e-03   1.3712707e-02  -7.1542672e-03   3.9136742e-01   1.0452827e-02   1.2776747e-03  -6.5983863e-03   9.8617582e-04  -3.1452566e-01  -3.4851649e-01   2.0212979e-03   9.5597261e-03   3.1677771e-01  -8.0159074e-04  -5.5721725e-03   5.6011435e-03   4.0126745e-03  -3.2575686e-01  -2.3419015e-03  -3.0605692e-01  -2.3353989e-03   3.0990151e-03  -3.3399808e-01  -8.0271461e-04  -2.5789660e-03   3.9326382e-01   9.9747563e-03  -8.2078855e-03  -6.0057877e-04   7.5509021e-03  -1.3294699e-03  -4.3523682e-01  -1.3245627e-03   4.4108965e-01   1.5350386e-02   1.0923267e-03  -6.4785898e-03  -5.7267855e-01  -6.7520346e-03   1.2190808e-03   2.6009862e-02   1.5481648e-02  -4.9429379e-03   5.8946706e-01   2.1475474e-02  -4.9871380e-03  -6.2385146e-01   7.0965351e-03  -6.3132322e-01  -3.0168364e-03  -6.0572013e-03  -6.6074644e-04   8.1503913e-01  -1.2198232e-03  -5.3632040e-01   1.2893713e-02  -2.2399174e-02  -1.2184268e-02   3.8982559e-03  -6.6843956e-01  -2.7331117e-02   3.2086158e-02  -2.7194924e-02   1.2112687e-02   2.4959580e-02  -1.0097141e-02   7.0229907e-03  -1.5970249e-03   4.5154493e-01   9.1837347e-03   5.3098590e-01  -1.4190950e-04   1.7439860e-02  -6.2213068e-03   4.0956976e-02  -4.7451591e-02  -9.1811779e-04   8.3527077e-03   3.9683899e-02   1.0036034e-02   9.9491684e-02   7.3122653e-02   5.6269978e-02   2.3354811e-02   1.0312405e-01  -1.8782871e-02  -1.2659658e-03   5.0103340e-02   7.8902507e-02   2.8831319e-02   2.5854896e-02   1.0506998e-02  -1.8233062e-02  -2.0041646e-02   1.3919780e-02   6.3226631e-01   1.8564790e-02   2.6931305e-02   1.3026412e-02   8.5907365e-03   6.0106569e-01   2.2585720e-02   7.6068418e-03   6.0920378e-03   1.5541488e-02   1.1202444e-02   1.0214087e-02   8.6055022e-03   4.9900068e-03   3.8548353e-01   2.8329124e-03  -1.0495127e-02   5.9836237e-04  -1.6060966e-02  -2.4873882e-02  -2.7296405e-02  -2.7978271e-02  -4.5286812e-02  -3.5084567e-02  -1.1761421e-02  -1.9995284e-02   7.6167737e-02  -2.7278472e-02  -1.4508096e-02   6.4607899e-03   1.2555306e+00  -9.7218904e-01   3.6180583e-02   6.4841156e-02   4.2847062e-02   3.7234512e-02   3.8093066e-02   4.1243320e-02   2.4226368e-02   1.7649792e-02  -1.5648095e-03  -2.4410914e-03  -6.6746399e-03  -3.5843339e-03   2.9367174e-02   7.5920053e-03  -7.3658351e-04   8.2359209e-03   1.1448435e-02   3.9768529e-02   3.1569812e-03   5.3270094e-03   9.2814276e-03  -4.9054870e-03  -1.2291232e-02   5.7030719e-03   4.9057422e-03   2.7022486e-02  -1.7481598e-02   7.6262829e-01  -6.3106423e-01  -1.3880267e-02  -5.0554006e-01   6.0828248e-01  -1.1191130e-02  -1.5440961e-02   5.3371376e-01  -1.1015255e-02   7.3862733e-01  -4.5638143e-03   2.2004560e-02   1.7984934e-02   1.8050898e-02   8.8079610e-03  -1.0903962e-02  -2.1217886e-02  -5.2791419e-03  -2.8580963e-02  -7.0318410e-01  -1.1632920e-02  -1.5358494e-02  -3.7315496e-02   7.6803884e-03   3.5463053e-03   1.2627454e-02   7.8744272e-01   7.2295560e-03  -8.7592465e-01  -4.3236332e-02   1.0159633e-01  -9.0500385e-02  -5.7254611e-02   6.9473632e-02   2.6991740e-02   2.9806797e-02   3.0064401e+00   8.5137315e-02   1.0141586e-02   4.8556399e-02   7.3982246e-02   4.1210841e-02   2.6748097e-02   4.5598116e-02   4.8105344e-02   9.7601635e-01   1.8024663e-02  -6.2408378e-01   2.6776784e-02   1.5303443e-02  -1.5198285e-02  -3.4412531e-02  -6.2485495e-02  -8.6304566e-01  -8.3323780e-01  -3.5560400e-02  -3.9573656e-02   9.7213473e-01  -6.5069478e-03   9.5683323e-02  -1.1590878e+00  -8.8405818e-01   3.4860609e-02   9.2227718e-02   2.1935822e-02  -2.6149026e+00   9.6049197e-02  -1.5975864e+00  -1.2104519e-01  -3.8088108e-02   2.1614846e-02  -2.5911030e-01  -1.9572016e-02   9.1572671e-02   3.3537218e-01   1.1046617e-01   5.9013442e-02   4.7145100e-02   9.4122285e-02   7.4812066e-02   3.5503545e-02   6.4428218e-02  -2.7374386e-02  -1.0292091e-02   1.3120319e-02  -3.2747944e-03   2.5569304e-02  -1.9165213e-02   2.1904667e-03   6.1299745e-01   1.9138516e-02  -1.4896006e-02  -5.4473304e-03   7.2916075e-03  -5.5644295e-03   5.5079235e-01   1.2105718e-02   3.0554117e-03   5.1261618e-01   6.1982416e-01  -9.9395825e-03  -6.0126822e-01   1.5586119e-03   9.7232533e-03   6.2631173e-03   1.0467915e-02   4.3011119e-03  -6.4286671e-03   4.8256009e-01   6.8334991e-01  -2.8097098e-04   8.3306922e-04   7.6794305e-03   7.0046685e-03   7.5573355e-03   4.8708955e-01   3.9163866e-03  -2.4885617e-04  -1.1610919e-02  -1.0725656e-02   3.6778619e-01  -3.4899056e-03  -8.2576906e-03  -1.3047644e-02  -4.9059645e-01   1.1387293e-02   3.2008960e-03   7.0654378e-03  -2.8833009e-04  -3.4798472e-03  -3.4513662e-01  -3.1280349e-01  -3.6853066e-01  -3.3432689e-03   3.3478360e-01   8.2238024e-04  -3.8342568e-03  -6.0831198e-03  -3.5191069e-04  -7.3746699e-03   7.5765797e-03   5.9264659e-03   3.7238074e-01  -4.2843782e-01   1.1563658e-02   1.1233218e-04  -9.6602766e-03   1.0824183e-02   9.2269949e-03  -3.1936571e-03  -7.8867500e-03  -7.4965864e-03   5.9325827e-01  -4.3889759e-01   5.4072762e-04  -1.3596118e-02  -4.9313229e-01   1.1372463e-02   1.6771470e-02  -2.0127814e-03  -7.4862073e-03   6.2885126e-03   5.5755269e-04   4.9952992e-01  -2.5300706e-03   1.0761269e-02   5.7514570e-01  -4.4418533e-01  -4.6213024e-01   1.9962059e-02  -1.3362614e-03   4.3207016e-01   8.3686706e-03  -1.4214742e-03  -5.2832023e-03  -4.2322123e-01  -2.5376487e+00
   5.0470107e-01   4.6101395e-03   6.3432600e-01   1.0461661e+00  -6.4858125e-01   1.2286882e-02   8.1946104e-01   8.8570992e-03   2.3709224e-02  -6.3152591e-01   8.1042135e-03   1.6624810e-02   1.4442232e-02   8.5059963e-03   7.9284905e-03   1.0942150e-02   9.3791796e-03   5.8321623e-03   1.3033422e-02   3.9387404e-03   1.3888452e-03  -3.3053757e-01  -1.4285913e-03   3.0138582e-03  -3.8294425e-03   4.3499861e-03  -8.6157841e-03   1.6102319e-02  -1.0541736e-02   1.1153866e-02  -5.1531640e-01   5.6236564e-01  -1.5965846e-02  -1.4636821e-02  -1.8904636e-02  -2.1330153e-02  -1.3098184e-02  -1.6904365e-03   1.7121791e-02  -1.7409684e-02   2.5157506e-02   1.3109831e-02  -1.3550656e-03   2.3444259e-02   1.2367808e+00   1.1167043e-02   3.8651484e-02   2.1419437e-02   1.0729137e-02   8.6409062e-03  -8.4566088e-03   4.7703955e-03   7.5783360e-03  -5.1779137e-01  -5.7101314e-01   1.4006695e-02   1.5737512e-02   5.0254118e-01   2.5179494e-02   7.2203472e-03   8.6663758e-03   1.7044826e-02   8.8962610e-03   4.6862302e-03  -1.7126675e-03   3.3162706e-03   6.3319431e-03  -7.9483260e-03   7.8476919e-03  -8.7543891e-03   9.1038273e-03  -7.4467241e-03  -4.3578774e-01   7.6234083e-03  -4.4378559e-01   1.0147656e-02   9.8996621e-03   6.6359668e-03   3.9026279e-01  -3.6053002e-01   5.6313300e-03  -5.7236530e-04  -1.6871642e-03   3.2269086e-01  -4.6168013e-03  -4.1820265e-04   4.4396106e-03   1.6036818e-03   2.8491302e-03   3.0259630e-03  -1.1222227e-03   7.9527994e-03  -6.6186926e-01  -9.4096420e-03  -8.8081021e-01   2.0357848e-02  -1.0965644e+00   2.6784869e-02   2.9430976e-02   4.3364055e-02   6.3175893e-01  -5.8297663e-01   2.0407088e-02  -5.7874263e-01   1.2275616e-02   1.6881939e-02   1.1784053e-02   4.6691220e-03   1.0429997e-02   8.7133975e-03   7.5532291e-03   5.5621762e-03  -3.5667471e-01   4.7400471e-03   2.8477131e-03  -1.7239538e-04  -3.8324036e-01   5.6900571e-03  -2.5372272e-03   1.3217959e-03  -1.2942407e-02  -1.1387797e-02   3.8691630e-03  -3.1361979e-02  -1.5766547e-03   2.3983784e-02  -2.1101125e-02  -5.5452283e-01   4.1088626e-03   4.2113175e-03   4.8559671e-01   1.5900711e-02   7.1859147e-03  -4.5791355e-01   8.3713887e-03   1.1601735e-02   5.6554751e-04   3.2538019e-03  -5.5306046e-03   6.3579314e-03  -1.8542929e-02  -1.4130289e-02  -6.7023675e-04   4.6237296e-02   7.1193299e-01   5.5077504e-01   2.1266237e-02   1.5954169e-02   2.4895694e-02   1.1788703e-02   1.5330467e-02   1.3907793e-02   8.6948602e-03   9.1354422e-03  -1.3777186e-02  -5.1738994e-01   1.3628823e-02  -5.1593193e-01   1.3943621e-03   1.7763000e-02  -7.1055370e-03   4.0696821e-01   1.2178409e-02   2.8794073e-04  -6.8711151e-04  -3.1579447e-03  -3.4004806e-01  -3.8617525e-01   6.9202236e-05   5.6963059e-03   3.5675487e-01  -2.7624995e-04  -5.2687507e-03   4.4585356e-03   6.3591757e-03  -3.4487090e-01  -4.1685841e-03  -3.1202188e-01  -3.9173714e-03   3.1887551e-03  -3.4800085e-01   1.4603269e-03  -1.5207405e-03   4.0100558e-01   8.8848581e-03  -8.5584285e-03  -5.7579314e-04   5.4403265e-03   9.2424772e-04  -4.3012969e-01  -1.6254317e-03   4.3847471e-01   1.6489158e-02   7.4571633e-03  -9.1783741e-03  -5.9940881e-01  -4.8081673e-03  -1.8021740e-04   4.1007684e-02   1.4020392e-02  -4.3782927e-03   6.1319981e-01   1.8858259e-02  -1.1515854e-02  -6.4119557e-01  -1.1069449e-03  -6.3119714e-01   3.1108023e-03  -8.3611387e-03  -1.6178864e-03   8.1688549e-01   9.9083287e-04  -5.2382180e-01   1.8571709e-02  -3.0199983e-03  -8.2474209e-03  -3.9104274e-03  -7.0326420e-01  -1.7438668e-02   2.6431310e-02  -3.6158813e-02   1.1297025e-02   1.8233155e-02  -3.1850707e-03   8.8524046e-03   1.1418903e-02   4.4657724e-01   6.7903878e-03   5.0673718e-01   3.4067113e-03   1.8010937e-02   6.2750585e-03   2.1590907e-02  -2.6722083e-02  -1.6172071e-02   4.0995535e-03  -3.6063963e-03   1.6691081e-02   9.8640295e-02   7.1834692e-02   5.7574853e-02   1.9033234e-02   1.3526193e-01  -5.4680829e-03  -1.7539696e-03   5.1835651e-02   5.2755506e-02   2.6252296e-02   3.6747363e-02   9.0506234e-03  -2.0963381e-02  -1.9538263e-02   2.1908330e-02   6.9020195e-01   1.8169043e-02   2.5721647e-02   1.3580470e-02   7.4406979e-03   6.0276947e-01   2.1058817e-02   1.2343448e-02   3.8663760e-03   1.4187732e-02   1.3183593e-02   8.0762181e-03   2.0869697e-02   8.6516373e-03   4.3398454e-01  -1.8106381e-02   2.2742079e-04  -1.0823514e-02  -1.2059740e-02  -2.7662395e-02  -2.8894904e-02  -2.7781713e-02  -6.0554596e-02  -4.4590154e-02  -1.5434951e-02  -2.6961674e-02   6.9151967e-02  -3.3079542e-02  -1.3224717e-02   1.7727133e-02   1.2836671e+00  -9.7831862e-01   4.2505165e-02   6.3750525e-02   4.2220081e-02   4.3290717e-02   3.6152851e-02   4.2019929e-02   2.8495617e-02   1.4794211e-02  -4.3350827e-03  -1.6859240e-02  -2.8014658e-03  -2.6590695e-03   3.1266485e-02  -2.3642920e-03  -3.9332012e-03   3.8656112e-03   1.5829800e-02   4.9781414e-02   4.6785525e-03   2.0348407e-02   2.1743804e-02  -7.6159629e-03   1.3702582e-02  -2.4171762e-04  -1.1028402e-02   4.8756004e-03  -2.0707961e-02   6.9803004e-01  -5.9043084e-01  -1.6779484e-02  -5.0664087e-01   5.7561062e-01  -1.7643558e-02  -4.1340007e-03   5.2773337e-01  -1.1379281e-02   7.2116325e-01  -7.6643907e-03   1.8528405e-02   2.9126758e-02   1.3660977e-02   9.4799941e-03  -1.0953003e-02  -2.0154448e-02  -5.8040904e-03  -2.8163854e-02  -6.9422702e-01  -1.1230408e-02  -9.8789231e-03  -2.9559964e-02   1.1612104e-03  -1.7686622e-02   9.3251321e-03   8.1128556e-01  -2.3631426e-03  -8.4558030e-01  -5.2122327e-02   9.9475321e-02  -8.6656684e-02  -2.9568917e-02   7.6359535e-02   2.5828370e-02   3.2326050e-02   3.0459227e+00   8.4485315e-02   1.3093418e-02   4.6843326e-02   7.6943345e-02   3.0199380e-02   2.7163274e-02   4.1433965e-02   3.6863703e-02   9.3474120e-01   2.3430653e-02  -6.3100185e-01   2.7064795e-02   2.4812507e-02  -2.3625917e-02  -3.6130597e-02  -6.8435014e-02  -8.6615612e-01  -8.2400915e-01  -2.4018901e-02  -2.2304200e-02   7.8266086e-01  -6.8539377e-03   4.3763237e-02  -1.1868037e+00  -8.6103462e-01   2.6987707e-02   9.1133311e-02   2.8038022e-02  -2.9161664e+00   1.0547453e-01  -1.6602694e+00  -9.3608209e-02  -6.7630892e-02  -3.2924727e-02  -1.8187643e-01  -2.8281846e-02   8.7604866e-02   4.6442231e-01   9.9721583e-02   4.9173408e-02   3.2383485e-02   8.0292445e-02   6.7226328e-02   3.6056011e-02   5.4495047e-02  -2.4352657e-02  -2.8183267e-02  -7.6508629e-03  -9.4971911e-03   8.5826267e-03  -5.8802909e-05  -2.6130286e-03   5.7234004e-01   1.7673131e-02  -1.0917659e-02  -3.6053166e-04   6.3370742e-03   1.4728983e-03   5.5306408e-01   1.8897751e-02   6.3486412e-03   5.0575082e-01   5.7924782e-01   3.8759481e-03  -5.8443294e-01  -9.6998190e-04   3.3182946e-03   5.8543911e-03   1.4003502e-02  -3.2121778e-03  -4.8556981e-03   4.8007601e-01   6.7712421e-01   2.5627890e-03   4.8760223e-03   1.0046209e-02   8.7598830e-03   7.6640220e-03   4.7654953e-01   2.2838599e-03  -2.7635846e-03  -8.7280345e-03  -5.8432615e-03   3.5844505e-01  -4.8500683e-03  -5.4783791e-03  -1.2050392e-02  -4.8566296e-01   1.0153783e-02   3.8862999e-03   6.9978221e-03  -2.7121943e-04  -3.0538274e-03  -3.3895528e-01  -3.2232423e-01  -3.6224480e-01  -7.9715526e-03   3.2983136e-01  -1.4630492e-04  -2.5988113e-03  -6.7688364e-03  -3.3189891e-03  -5.6388005e-03   8.0563102e-03   2.5996037e-03   3.8859302e-01  -4.1382948e-01   9.4410600e-03   4.8027083e-03  -8.6755704e-03   1.2762312e-02   6.7273497e-03  -7.6434685e-04  -2.7555501e-03  -7.2869288e-03   5.9319451e-01  -4.2728668e-01  -2.0950603e-03  -4.7181284e-03  -5.0679792e-01   7.7845303e-03   1.9576697e-02  -2.5669281e-04   4.3110245e-03   6.6785186e-03   7.0371631e-04   5.0443588e-01   7.9546742e-03   1.1065718e-02   5.3715273e-01  -4.3578231e-01  -4.4979886e-01   1.8275611e-02   1.5589946e-02   4.1835694e-01  -3.3290872e-04   2.4674759e-03  -4.0393118e-03  -3.1640077e-01  -2.5262458e+00
   5.0825415e-01   5.4053539e-03   6.2185049e-01   1.0351854e+00  -6.4828968e-01   1.1513946e-02   8.1927812e-01   7.9897986e-03   2.0100063e-02  -6.3291093e-01   4.7093208e-03   1.5335875e-02   1.4370141e-02   9.7021567e-03   8.2728858e-03   1.0894008e-02   1.0173387e-02   6.9490186e-03   1.3609218e-02   3.2803984e-03   7.5297739e-04  -3.1585743e-01  -1.4277337e-03   3.6198564e-03  -1.9883522e-03  -4.0398772e-03  -9.6319475e-03   1.3285847e-02  -1.1405796e-02   8.9270931e-03  -5.0325264e-01   5.8253866e-01  -1.2139889e-02  -1.0367716e-02  -1.1769725e-02  -2.7420836e-02  -7.2597391e-03  -1.1691491e-03   1.8424480e-02   3.8680313e-02   3.0616377e-02   1.7656182e-02   4.7366899e-03   2.6386893e-02   1.2275246e+00   9.9301231e-03   4.0998947e-02   2.1016892e-02   1.0166744e-02   7.1434901e-03  -5.1253102e-03   7.3118320e-03   7.8079692e-03  -4.9784835e-01  -5.6328387e-01   1.1405523e-02   1.3887105e-02   4.3543320e-01   2.1608140e-02   8.7520428e-03   9.9894065e-03   1.3654566e-02   5.9534806e-03   2.7468093e-03  -8.1817370e-04   2.4276822e-03   5.2465145e-03  -7.2785664e-03   8.8429628e-03  -8.3379484e-03   1.6290730e-02  -6.0709013e-03  -4.1571056e-01   9.6758986e-03  -4.3464699e-01   9.4065630e-03   8.0625523e-03   6.9645183e-03   3.8299395e-01  -3.5275447e-01  -1.0539002e-03  -9.1402313e-04   6.9770040e-04   3.3734630e-01  -4.9354855e-03  -4.7873973e-03   4.1855321e-03   4.2214348e-04   7.7837415e-03   2.9655393e-03   4.7970933e-03   7.3579742e-03  -6.5480242e-01  -1.4378248e-02  -8.7803877e-01   1.5381699e-02  -1.0928905e+00   2.7112818e-02   2.6645505e-02   4.1056812e-03   6.1900072e-01  -5.5138581e-01   1.9839417e-02  -5.6585164e-01   1.1092019e-02   2.0976407e-02   1.2202208e-02  -3.3339629e-03   9.2474175e-03   9.3035254e-03   8.2423135e-03   5.8262607e-03  -3.5472691e-01   5.2091902e-03   2.5269932e-03  -1.0604680e-03  -3.7352896e-01   5.1272285e-03  -3.1931831e-03   4.7359664e-03  -8.3806351e-03  -6.3167094e-03   1.3832223e-02  -3.1261243e-02   2.3699233e-02   2.2783915e-02  -2.4676081e-02  -5.5075792e-01  -7.4765082e-03   1.2423708e-02   5.0232352e-01   1.1220828e-02   6.3180988e-03  -4.6173354e-01   8.1097144e-03   7.8083331e-03  -6.9119939e-04   4.6983500e-03   3.1299394e-03   1.6450033e-02  -2.6047931e-02  -1.7494073e-02   3.4275165e-03   4.5220438e-02   6.4481745e-01   5.5072755e-01   2.4280823e-02   1.2852442e-02   2.2520642e-03   1.4916616e-02   1.4627338e-02   6.9399048e-03   8.6952748e-03   1.0083864e-02  -1.1305437e-02  -4.9432408e-01   1.2477045e-02  -5.0342986e-01   3.3637282e-04   1.6152200e-02  -6.7208637e-03   3.9956803e-01   1.2114100e-02  -2.8892912e-03  -3.4375561e-03  -2.2700097e-03  -3.2660681e-01  -3.7549774e-01   3.3037006e-03   8.3975591e-03   3.4302834e-01   2.2745897e-03  -6.8831560e-03   5.3152120e-03   5.3677969e-03  -3.3723373e-01  -2.2468867e-03  -3.0580357e-01  -4.6084374e-03   3.8759985e-03  -3.7074437e-01   2.1566297e-03  -3.0250482e-03   3.9750503e-01   1.0401011e-02  -1.0375360e-02  -2.6966079e-03   3.3177903e-03  -2.2229831e-03  -4.2680598e-01  -5.1956591e-04   4.3012470e-01   1.8895143e-02   6.9968386e-03   7.9012370e-04  -5.8685732e-01  -1.4071626e-02  -4.2139568e-04   3.5159838e-02   1.4456354e-02  -1.3046749e-02   5.8494409e-01   2.0306984e-02  -9.0455986e-03  -6.3473200e-01  -1.5193713e-03  -6.4136055e-01   2.2831972e-03  -1.0034565e-02  -1.0958046e-03   8.5341792e-01  -5.4538422e-04  -5.5970955e-01   2.0142806e-02  -4.4867547e-03  -7.7405432e-03  -4.7883322e-03  -6.0467882e-01  -9.7748542e-03   3.1501447e-02  -3.1419188e-02   1.1725392e-02   3.1124985e-02  -2.7966562e-03   1.0869356e-02  -2.6534697e-03   4.4616662e-01   7.5233499e-03   5.9632361e-01  -4.0548135e-03   1.1398135e-02  -8.4084810e-03  -2.5914598e-02  -5.9882856e-02  -1.0236321e-02   7.1921195e-03   3.1453658e-02   1.2185267e-02   8.6151879e-02   6.2925911e-02   4.1266228e-02   2.2372185e-02   8.4728565e-02  -6.1075332e-03  -5.3158886e-03   5.5818956e-02   1.0098417e-01   2.4366260e-02   3.3724858e-02   1.7969278e-02  -1.4876027e-02  -1.6117689e-02   2.1882313e-02   6.5896142e-01   2.0062302e-02   2.6164347e-02   1.1721570e-02   4.7695989e-03   5.9459716e-01   2.0303686e-02   2.1405159e-02   7.2877532e-03   1.3974043e-02   1.6725995e-02   8.8441660e-03   1.1000395e-03   7.6841584e-03   4.1705946e-01  -1.2190400e-02  -1.3900994e-03  -1.4116365e-02  -1.5623607e-02  -2.6656036e-02  -2.8416806e-02  -2.1173384e-02  -5.0322150e-02  -3.6011086e-02  -8.6795935e-03  -3.0288035e-02   4.9200785e-02  -3.4005772e-02  -8.5236947e-03   1.3782725e-02   1.2526767e+00  -9.4426210e-01   3.6802534e-02   5.3796309e-02   1.4514879e-02   3.9078919e-02   2.8916649e-02   3.4508688e-02   2.9704617e-02   1.4179844e-02  -7.2108544e-03  -1.3672324e-02  -7.5809407e-03  -8.8931742e-03   1.0854568e-02   2.8299651e-02   4.4995970e-03   7.0192198e-03   2.1063020e-02   4.6351481e-02   5.4346685e-03   1.3249806e-02   1.0969228e-02  -1.6424195e-03  -1.4627587e-03  -5.7145821e-03   3.0249377e-03   1.1613029e-02  -2.4114947e-02   7.7399352e-01  -5.9660507e-01  -1.4855568e-02  -5.5961584e-01   5.7591191e-01  -1.6716691e-02   1.7929374e-03   5.4297602e-01  -1.2160639e-02   8.2786196e-01   1.4502601e-03   2.5164929e-02   3.0562068e-02   1.6115214e-02   7.0812899e-03  -1.0951082e-02  -1.8397398e-02  -5.2546147e-03  -2.6884477e-02  -7.1539176e-01  -1.5602874e-02  -1.5133421e-02  -4.2863763e-02  -2.5983916e-04  -3.6098892e-03   2.3309798e-02   8.0139179e-01   1.5405865e-03  -8.7569572e-01  -6.6651476e-02   1.1050306e-01  -9.7527801e-02  -3.8937109e-02   6.7249271e-02   9.9639793e-03   1.8212313e-02   3.1261743e+00   9.6819622e-02   1.3038100e-02   5.4377335e-02   7.9549943e-02   3.9428885e-02   2.4363812e-02   4.4742477e-02   4.3606542e-02   9.3953891e-01   3.0518952e-02  -6.2631558e-01   2.8603420e-02   1.0434704e-02  -2.1827652e-02  -3.3922236e-02  -6.0263214e-02  -8.5592449e-01  -8.4721189e-01  -2.8799797e-02  -6.2296332e-04   7.8913306e-01  -2.9333933e-03   9.0407576e-02  -1.1029335e+00  -8.5894030e-01   1.6215561e-02   1.1363745e-01   2.7241900e-02  -2.5901776e+00   8.6061009e-02  -1.6295321e+00  -9.6361943e-02  -7.0852501e-02  -7.9404918e-03  -2.2914645e-01  -2.2357479e-02   7.9095124e-02   1.7047841e-01   1.1885912e-01   5.1928618e-02   3.9866013e-02   9.4743705e-02   6.5810105e-02   3.6901537e-02   5.4704037e-02  -2.9776815e-02  -4.0805972e-02  -6.6275843e-03  -4.2231603e-03   1.3778536e-02  -1.1308188e-03  -9.0948552e-03   5.7092664e-01   2.4376863e-02  -1.0402118e-02  -9.5515227e-03   5.8720322e-03  -5.0244698e-03   5.4416360e-01   2.4212400e-02   6.7760260e-03   5.0051517e-01   5.8911056e-01  -8.0869573e-03  -6.0884553e-01   5.0933103e-03   1.3111413e-02   5.4747707e-03  -2.8490260e-03  -1.2159689e-02  -1.0093982e-02   4.9387292e-01   7.1793963e-01   9.5408148e-03   2.9096843e-03   9.1622759e-03   8.3458205e-03   4.6772708e-03   4.9342771e-01  -4.5288793e-03  -3.2244175e-03  -8.4221665e-03  -1.9183651e-03   3.7134667e-01  -4.3014787e-03  -7.5679461e-03  -1.0628830e-02  -4.8629609e-01   1.2543088e-02   4.4257218e-03   1.1160359e-02  -5.0424202e-05  -3.2938617e-03  -3.6027748e-01  -3.2349923e-01  -3.7309856e-01  -4.8906701e-03   3.3913983e-01   1.9373577e-03  -1.6308715e-03  -6.0904566e-03  -1.6657174e-03  -6.0347005e-03   8.9280735e-03   4.6998996e-03   3.9182660e-01  -4.4043675e-01   1.6153385e-02  -2.2012179e-03  -1.1481970e-02   1.2209819e-02   5.3927372e-03   2.9782377e-03  -1.6831557e-02  -9.7618403e-03   5.7349963e-01  -4.4361688e-01  -1.5675719e-03  -1.7843167e-02  -5.0962750e-01   8.1488330e-03   1.3636917e-02  -9.9452671e-04  -1.0141395e-02   6.0084440e-03   9.3267581e-03   5.0692668e-01   2.6477412e-04   1.1593795e-02   5.4985416e-01  -4.2823751e-01  -4.8171145e-01   2.4397465e-02   6.9363469e-03   3.8908685e-01   4.7983269e-03   3.1110003e-03  -7.7184963e-03  -3.5920320e-01  -2.2270975e+00
   4.9558771e-01   1.0991284e-02   6.2997931e-01   1.0525581e+00  -6.6073577e-01   1.5671883e-02   8.4076334e-01   7.0327438e-03   2.0403526e-02  -6.5588756e-01   3.8836326e-03   1.6357584e-02   1.4594024e-02   1.0884559e-02   9.5787821e-03   1.0495893e-02   9.7167167e-03   7.2015500e-03   7.4596461e-03   4.7391836e-03  -9.8564534e-04  -3.1324428e-01  -1.4926084e-03   4.8758803e-03  -2.5695550e-03   3.6148407e-03  -6.2661795e-03   1.6480152e-02  -1.2717834e-02   1.0555127e-02  -5.3050172e-01   5.6937694e-01  -1.4961725e-02  -1.4723109e-02  -1.4999940e-02  -2.2458813e-02  -9.3239322e-03  -2.0610593e-03   2.2309166e-02   4.5726458e-02   2.1738468e-02   4.7669275e-03  -1.5831601e-03   2.6899848e-02   1.2557304e+00   2.9598684e-03   3.7064905e-02   1.7208247e-02   1.0808001e-02   6.0260650e-03  -4.0801858e-03   1.4161007e-02   8.1831595e-03  -5.0475940e-01  -5.7701300e-01   1.3967756e-02   1.6807577e-02   4.4016148e-01   2.2095419e-02   8.6808350e-03   8.1220981e-03   1.0023512e-02   8.5897863e-03   4.6232778e-03  -6.6338441e-03   1.6682256e-03   6.7574946e-03  -6.6931462e-03   8.5290357e-03  -6.5513888e-03   1.4507751e-02  -6.4185965e-03  -4.2947977e-01   1.1233894e-02  -4.4617154e-01   1.0015318e-02   8.6428528e-03   7.6753077e-03   3.8801428e-01  -3.6120544e-01  -8.9649261e-04  -6.6929753e-04  -3.8938228e-03   3.2882206e-01  -3.6489275e-03  -4.1119613e-03   5.7727665e-03   9.2988604e-04  -2.8728730e-03   2.2434827e-03   4.5724061e-03   9.2579889e-03  -6.5754093e-01  -1.5894373e-02  -8.6425497e-01   1.9947904e-02  -1.0923539e+00   2.4504366e-02   3.0157760e-02   4.5780248e-02   6.3326479e-01  -5.7759999e-01   2.1730583e-02  -5.7978413e-01   1.0773835e-02   1.7449843e-02   1.1992938e-02   7.8277169e-04   9.3860430e-03   8.7621392e-03   8.3327828e-03   6.9856654e-03  -3.5494732e-01   3.4486859e-03   2.6326490e-03   7.5505111e-04  -3.8316377e-01   4.9408226e-03  -4.7881741e-03   3.2194450e-03  -1.1881468e-02  -3.9460559e-03   2.8403462e-02  -5.1940454e-02   2.5129420e-02   2.5715414e-02  -2.0737295e-02  -5.6016048e-01   3.3724837e-03  -1.9802198e-02   4.9050172e-01   1.5147174e-02   6.4600170e-03  -4.6615522e-01   9.6492965e-03   1.2174527e-02  -2.5442868e-03   8.9063393e-04   1.4867952e-03   1.5883997e-02  -2.4471155e-02  -1.6059930e-02   2.0525956e-02   3.7954155e-02   6.1325514e-01   5.5434974e-01   2.1751272e-02   1.2901967e-02   6.3883054e-03   1.6878028e-02   1.7697001e-02   1.6778995e-02   6.6412408e-03   1.2536281e-03  -1.6815851e-02  -5.1110730e-01   1.9727594e-02  -5.4155951e-01  -9.7620835e-03   1.2773806e-02  -3.6687487e-03   3.9790844e-01   1.0408434e-02  -7.8757197e-04   1.2490125e-03  -8.2133145e-04  -3.2698717e-01  -3.8068114e-01   2.3397919e-03   1.4316765e-03   3.2758915e-01  -1.1612409e-05  -7.4084921e-03   4.8636844e-03   4.9302486e-03  -3.3006020e-01  -3.4084129e-03  -3.1657932e-01  -4.2233162e-03   1.5696406e-03  -3.2696954e-01  -2.1985690e-04  -2.0502954e-03   3.9097922e-01   9.8207307e-03  -8.9717616e-03  -4.9992081e-03   4.4014989e-03  -1.6469641e-03  -4.4578245e-01  -1.5831644e-03   4.2459300e-01   1.6844629e-02  -1.1128873e-02  -1.2782758e-02  -5.8458171e-01  -3.2514177e-03   5.8149715e-03   2.8075316e-02   4.1260564e-03   1.7972224e-03   5.6296175e-01   1.5736932e-02  -9.5823535e-03  -6.4151389e-01  -9.4334432e-05  -6.2121543e-01  -1.0182388e-03  -9.2735496e-03  -5.1545682e-03   8.3710737e-01   3.3408391e-03  -5.4766806e-01   3.4908049e-02  -7.1016235e-03  -1.0509253e-02   9.0066412e-04  -5.6702462e-01  -4.6891627e-04   3.0588636e-02  -3.2143577e-02   1.5920699e-02   2.3446565e-02  -9.4012925e-03   3.4710728e-03   3.8608182e-05   4.4788422e-01   1.1111046e-02   5.6694127e-01   4.2177749e-03   2.0666698e-02   9.7253510e-03   7.6012693e-02  -3.2132873e-02  -1.9372093e-02   2.6728003e-05   1.5133072e-02  -3.2183073e-02   7.9768875e-02   6.6732653e-02   4.1517357e-02   1.5381218e-02   1.2931988e-01  -1.5233865e-02  -1.3050090e-03   4.6920796e-02   1.0062742e-01   2.7998102e-02   3.6757957e-02   1.3969140e-02  -2.0797799e-02  -1.7178432e-02   1.8754923e-02   7.0170220e-01   2.5290481e-02   3.1416514e-02   2.0285941e-02   7.0292347e-03   5.7967705e-01   2.0727819e-02   5.9903185e-03   1.7153028e-02   1.5442147e-02   2.0159091e-02   1.0515047e-02   2.0889627e-02   1.0747236e-02   4.1832191e-01  -1.6603473e-02   2.3120111e-02  -1.0473127e-02  -1.8347476e-02  -2.7805167e-02  -3.0590559e-02  -2.6466543e-02  -5.3346314e-02  -3.8803606e-02  -1.4295151e-02  -3.0108061e-02   4.2596722e-02  -3.7576644e-02  -1.2248821e-02   3.4977007e-02   1.3683751e+00  -1.0057173e+00   3.3665560e-02   8.4102929e-02   1.3210704e-02   3.4650099e-02   3.3041349e-02   4.2290722e-02   2.6835211e-02   1.8797883e-02  -1.1847186e-03  -8.0213589e-03  -7.7892855e-03  -4.3484457e-03   1.2731063e-02  -3.2132768e-02   1.5338574e-03   5.9359033e-03   1.7176050e-02   5.0353372e-02   3.7076817e-03   1.8971064e-02   1.4926556e-02  -8.9688090e-03   1.4475495e-02  -5.5500241e-03   2.0950726e-03   1.2008993e-02  -2.5481671e-02   6.3316612e-01  -5.7453603e-01  -1.5223688e-02  -5.1663698e-01   5.5232041e-01  -1.7275786e-02  -1.7960598e-02   5.3091023e-01  -1.4884738e-02   8.4648078e-01   3.6672816e-03   2.4497851e-02   2.9564595e-02   1.9809042e-02   1.0507510e-02  -1.2695007e-02  -2.0516223e-02  -1.3240335e-02  -3.1191978e-02  -7.0423410e-01  -1.7987563e-02  -1.4142220e-02  -3.6572586e-02   3.8624444e-03  -1.3071791e-02   1.4297109e-02   7.9611469e-01  -1.3648466e-02  -8.5851888e-01  -5.3710680e-02   1.4450063e-01  -9.6581454e-02  -6.0977199e-03   7.6089444e-02   1.6475834e-02   2.5907108e-02   3.1919732e+00   1.0681572e-01   1.0566013e-02   4.9457869e-02   6.9114166e-02   3.0039961e-02   2.5337296e-02   4.6061931e-02   4.2626773e-02   9.2386824e-01   2.6670087e-02  -6.3036291e-01   2.3802344e-02   1.8330680e-02  -1.7466094e-02  -3.8589199e-02  -5.6876772e-02  -8.4200722e-01  -8.2009811e-01  -4.8588601e-02  -3.4433195e-02   7.9559819e-01  -8.5423326e-04   6.7692891e-02  -1.2793807e+00  -8.7195124e-01   4.2412711e-02   9.5557374e-02   2.6169662e-02  -2.8346250e+00   9.7314923e-02  -1.6798119e+00  -1.2392218e-01  -6.0940905e-02   2.7134023e-02  -2.1797452e-01  -1.8872898e-02   1.0192164e-01   3.9077834e-01   9.2278013e-02   6.2095549e-02   1.2314721e-01   9.0780460e-02   5.8350886e-02   4.3074727e-02   5.6802474e-02  -2.1635611e-02   2.1237473e-03   1.9750490e-02   1.0895102e-02  -3.0853530e-02   6.6502153e-03  -8.4994635e-03   5.7136737e-01   1.7369122e-02  -1.1551320e-02  -6.6723006e-03   9.1450533e-03  -5.1078453e-03   5.2840919e-01   2.2148163e-02   4.5476236e-03   4.8990561e-01   5.8133197e-01  -3.9500108e-03  -5.7549105e-01  -1.5871986e-04   8.9346775e-03   6.8761190e-03   1.2973318e-02   6.0062400e-03  -3.7160239e-03   4.6567772e-01   6.5926406e-01   1.3412491e-02   2.2209577e-03   8.6123707e-03   1.0761604e-02   7.4968834e-03   4.8409617e-01   6.8823261e-03  -1.1910937e-03  -1.0046678e-02  -3.8536933e-03   3.6659640e-01  -3.6296732e-03  -5.5315209e-03  -1.2613268e-02  -4.8380641e-01   1.0079912e-02   4.2704261e-03   8.2921519e-03  -2.8232058e-04  -3.3660831e-03  -3.3785467e-01  -3.1836947e-01  -3.6129126e-01  -2.4274566e-03   3.3566377e-01   7.1083913e-04  -3.2459646e-03  -5.9246561e-03  -1.4730773e-03  -7.6375372e-03   8.3799145e-03   4.2872732e-03   3.7664413e-01  -4.1942234e-01   1.2543427e-02  -6.5025288e-04  -8.0171410e-03   1.2100219e-02   3.4885273e-03   1.7137761e-03   4.8971635e-03  -8.8935641e-03   5.4762626e-01  -4.1857849e-01  -4.1594256e-03  -2.1380260e-03  -4.9332455e-01   7.6510766e-03   1.4851402e-02  -2.2663946e-03  -1.1467053e-02   4.4751367e-03   2.2482723e-03   5.0491702e-01   5.2984255e-03   1.1461315e-02   5.6062651e-01  -4.3762638e-01  -4.6756772e-01   1.9651767e-02   4.0219146e-03   4.4242786e-01   2.2730380e-03   2.2597647e-03  -5.1876095e-03  -4.2422656e-01  -2.2824657e+00
   4.9068551e-01   4.6884077e-03   6.1711527e-01   1.0065545e+00  -6.4083944e-01   1.1784337e-02   7.9737774e-01   6.0024217e-03   2.4959593e-02  -6.1620157e-01   7.6513848e-04   1.5467344e-02   1.5554571e-02   9.6367639e-03   7.2142039e-03   1.0756390e-02   1.0796370e-02   7.4907290e-03   4.3116683e-03   3.2233118e-03  -1.9762584e-03  -3.3730604e-01  -1.5835010e-04   4.7365027e-03  -5.8978508e-03   1.6736452e-03  -6.7280370e-03   1.3195708e-02  -1.0715849e-02   1.0449269e-02  -5.1908633e-01   5.4986959e-01  -1.5482465e-02  -1.3110863e-02  -1.6180955e-02  -2.4891957e-02   1.2998731e-04  -7.0506892e-04   2.2395417e-02   2.1775797e-02   1.6766953e-02   1.9857533e-02   2.8062656e-03   2.1668351e-02   1.2088260e+00   7.2257467e-03   4.3808388e-02   2.8291261e-02   1.0681454e-02   9.2586333e-03  -8.6924403e-03   6.8408257e-03   7.0795992e-03  -5.0598957e-01  -5.6325461e-01   1.1311760e-02   1.7277439e-02   4.4068401e-01   2.1878629e-02   7.7377056e-03   8.8568997e-03   1.6862517e-02   4.4715160e-03   3.2465203e-03  -6.9872638e-03   3.0816682e-03   7.6567384e-03  -5.2776132e-03   9.2263562e-03  -8.4069759e-03  -4.4324026e-03  -5.5851820e-03  -4.4474504e-01   9.1480273e-03  -4.3724599e-01   7.5035690e-03   8.5755596e-03   7.6819206e-03   3.6146755e-01  -3.4354606e-01   4.7489522e-03  -4.9995684e-04  -4.4473302e-03   3.2518926e-01  -3.9934309e-03   7.2376876e-04   6.1458614e-03  -1.4996726e-03   5.6809274e-03   1.2724878e-03   2.8672552e-03   6.9574734e-03  -6.5774280e-01  -1.2502438e-02  -8.3969958e-01   2.2809750e-02  -1.0531477e+00   2.8491335e-02   2.6202943e-02   4.1369109e-02   6.1688773e-01  -5.5423098e-01   1.8505531e-02  -5.6542565e-01   1.2320191e-02   1.9043864e-02   1.1081384e-02  -4.7128947e-03   4.6201269e-03   7.9005849e-03   7.6206570e-03   6.3435890e-03  -3.4370778e-01   3.7076400e-03   8.2872245e-04   6.3643589e-04  -3.7600208e-01   3.6818784e-03  -5.5647803e-03   3.2856956e-03  -1.0766962e-02  -2.6613991e-03   2.7442120e-02  -3.0818059e-02   2.9182450e-02   2.4489875e-02  -2.1285032e-02  -5.5716939e-01  -4.5507228e-03  -2.0635803e-02   4.9570074e-01   1.5556070e-02   7.1636654e-03  -4.7769106e-01   7.4656509e-03   3.8082539e-03   2.5527122e-03   1.8375561e-03   2.3515902e-03   1.7135680e-02  -1.6161968e-02  -1.3770896e-02   1.3742651e-02   1.2559654e-02   6.1788358e-01   5.4471463e-01   2.1521393e-02   1.1947149e-02   5.2047392e-04   1.4346041e-02   1.5798625e-02   2.9211808e-03   7.6585412e-03   1.3507920e-02  -1.2093979e-02  -5.1591016e-01   1.5837820e-02  -5.2957079e-01  -5.6255523e-03   1.4412554e-02  -5.0288637e-03   4.0240968e-01   2.0545590e-02   1.2780926e-03   4.3130244e-05  -8.3279008e-04  -3.3623689e-01  -3.9609047e-01   2.4518544e-03   9.3174405e-03   3.4563743e-01   8.1407032e-04  -7.0339035e-03   3.1536170e-03   5.6814264e-03  -3.2903876e-01  -4.1022957e-03  -3.1314550e-01  -2.9182479e-03   4.1812799e-03  -3.3644564e-01   2.1475967e-03   1.0846190e-03   3.8291762e-01   1.0608078e-02  -9.5745692e-03   8.1833437e-04   6.1745157e-03  -3.4895114e-03  -4.2933877e-01   3.9057729e-03   4.3466445e-01   1.7961349e-02   1.3678900e-02  -4.7794328e-03  -6.3723030e-01  -1.3469801e-02  -2.1487810e-03   2.3849004e-02   3.0397323e-02   7.8137337e-04   6.0745656e-01   1.9183957e-02  -1.0920024e-02  -6.2773787e-01   5.6395745e-04  -6.3772096e-01   2.6470676e-03  -4.6422106e-03   8.6087966e-03   8.0181426e-01   3.9879003e-03  -5.1758519e-01  -2.4996227e-03  -7.9340933e-03  -8.0987695e-03  -2.6330452e-03  -5.6114755e-01  -1.8752541e-02   2.8550276e-02  -3.8070978e-02   1.3034533e-02   2.1161528e-02  -4.7090821e-03   8.6300835e-03  -3.7026195e-03   4.7461258e-01   1.2738903e-02   5.4387307e-01  -7.0618045e-03   2.0041448e-02   1.2002318e-02  -2.1097196e-02  -5.7773634e-02  -1.6892054e-02   3.3151501e-03   2.4040364e-02  -3.9098514e-02   8.2468613e-02   6.4752741e-02   5.3946420e-02   2.0709632e-02   1.3332774e-01  -9.0509273e-03  -1.0139095e-02   4.3032857e-02   7.3953354e-02   3.6089446e-02   3.1929579e-02   3.5998715e-02  -1.3853379e-02  -1.5855479e-02   1.9210539e-02   6.6639345e-01   1.4168806e-02   2.4282411e-02   1.6400340e-02   7.9351149e-03   5.7998056e-01   2.2790695e-02   2.2414566e-02   1.6025270e-02   1.4105664e-02   2.0340111e-02   9.1196690e-03   2.3406454e-03   7.4980141e-03   3.9829746e-01  -1.0477084e-02   3.1064349e-03  -2.2077183e-02  -1.8993090e-02  -2.5131103e-02  -2.5486654e-02  -2.4759172e-02  -4.1157880e-02  -3.8436512e-02  -1.1744538e-02  -2.9726377e-02   4.5734121e-02  -3.7837670e-02  -1.1163140e-02  -6.6313305e-03   1.2359375e+00  -9.2604442e-01   2.8139318e-02   7.9700235e-02   1.3970128e-02   9.5678772e-03   3.4652173e-02   3.8085075e-02   2.1419225e-02   1.5040621e-02  -9.3761191e-05  -1.0688925e-02  -9.1843026e-03   1.2689822e-03   3.3683734e-02  -3.7940146e-03   5.7988571e-04   6.1931350e-03   1.4756997e-02   5.3227860e-02   4.3740102e-03   2.5052723e-02   2.0641783e-02  -5.5995606e-03   2.5396070e-02   5.9379410e-04   1.4139915e-03   9.1283403e-03  -1.1179911e-02   7.0742462e-01  -5.9578036e-01  -1.6919805e-02  -5.2659006e-01   5.8347634e-01  -1.3291851e-02   1.5575076e-03   5.4488095e-01  -8.1081372e-03   8.2728441e-01   2.1848055e-03   2.1509480e-02   2.8242737e-02   1.8774959e-02   7.2571756e-03  -1.1960238e-02  -2.0659383e-02  -2.5085637e-02  -2.9770227e-02  -7.1439866e-01  -1.4725014e-02  -1.1112583e-02  -4.0652529e-02   1.7398605e-03  -3.6767536e-04   1.5650329e-02   8.0463127e-01   1.6207944e-02  -8.6682676e-01  -6.0318522e-02   1.1475145e-01  -8.0552716e-02  -1.4930747e-02   7.1841114e-02   2.8196099e-02   1.5568215e-02   3.2515469e+00   8.9058581e-02   9.5725548e-03   5.3326314e-02   8.0482601e-02   5.1238520e-02   2.7292324e-02   3.9503705e-02   4.0764742e-02   9.7348231e-01   1.8021429e-02  -6.4536045e-01   2.5107787e-02   5.8242641e-03  -1.7736634e-02  -3.6157873e-02  -5.5318515e-02  -8.4771816e-01  -8.3110463e-01  -3.1936573e-02  -4.4688324e-02   8.0444342e-01  -1.8759852e-03   6.1430221e-02  -1.1698339e+00  -8.6032374e-01   2.5031422e-02   1.1931718e-01   3.3734165e-02  -2.8780698e+00   1.0229317e-01  -1.5721493e+00  -8.7913200e-02  -5.7700772e-02  -6.1261741e-02  -3.9036552e-01  -4.0779995e-02   5.9826208e-02   3.7084461e-01   1.2758595e-01   6.0900399e-02   1.3212621e-01   8.3727792e-02   6.3200316e-02   4.0959906e-02   5.7742216e-02  -3.6023063e-02  -1.9256395e-04   1.0904406e-05   4.4436595e-03   1.2096372e-02  -3.0855531e-03  -6.9492566e-03   5.6028678e-01   2.0358202e-02  -1.2798910e-02  -1.0404870e-02   1.2678609e-04  -6.2389969e-03   5.4885696e-01   2.4027000e-02   3.4655336e-03   4.9789425e-01   6.0807539e-01  -2.4859763e-03  -6.0284278e-01   2.4566368e-03   9.8604823e-03   6.2637462e-03   1.3135780e-02   1.9190352e-03  -4.9025339e-03   4.7232465e-01   6.9274495e-01  -6.6624396e-03   4.7962155e-03   1.2443989e-02   1.0101391e-02   4.5956988e-03   5.2797394e-01  -1.3689977e-03  -1.2890157e-03  -1.1637079e-02  -7.8195464e-03   3.7192696e-01  -3.5381871e-03  -7.9607457e-03  -1.1798380e-02  -4.8493971e-01   1.1228639e-02   3.4073673e-03   9.0738562e-03  -3.8943157e-04  -2.8625711e-03  -3.5359218e-01  -3.1397068e-01  -3.6850234e-01  -2.7535649e-03   3.2992581e-01   2.8299131e-03   3.1082437e-04  -5.0240428e-03  -1.4597216e-03  -6.6266732e-03   8.1773435e-03   5.8784273e-03   3.8839756e-01  -4.2763540e-01   1.3105591e-02  -4.3740013e-04  -9.2915030e-03   1.1699777e-02   2.6403540e-03  -4.9861293e-03  -5.1275437e-03  -7.6929128e-03   6.1443637e-01  -4.3737452e-01  -1.6840884e-03  -1.7781933e-02  -5.1043486e-01   1.2237361e-02   1.4818107e-02  -2.3181126e-03  -9.1183161e-03   6.5112092e-03   1.1150978e-02   5.0935869e-01  -1.2434110e-03   1.2266875e-02   5.2561783e-01  -4.5886518e-01  -4.6729494e-01   1.5491118e-02   5.1883308e-03   4.9045588e-01   4.3189678e-03   3.3565474e-03  -8.5675484e-03  -3.4532089e-01  -2.6944782e+00
   4.9610513e-01   8.9919744e-03   6.3355240e-01   1.0227377e+00  -6.4259226e-01   8.4316108e-03   8.0772863e-01   5.1214055e-03   2.5888757e-02  -6.3080073e-01   3.8871357e-03   1.5452401e-02   1.5076159e-02   9.8772294e-03   8.5360999e-03   9.6511389e-03   9.9717922e-03   6.6208375e-03   1.5791642e-02   1.0275832e-02   2.8569174e-04  -3.2619921e-01  -2.0598581e-03   4.0898965e-03  -3.6969284e-03   4.9200603e-04  -7.2934584e-03   1.4899166e-02  -1.0813100e-02   9.1929205e-03  -4.9513452e-01   5.7606390e-01  -1.5406036e-02  -1.3167015e-02  -2.0049755e-02  -2.5043331e-02  -1.4665424e-02  -8.4932515e-03   4.9300017e-02   2.9271053e-02   1.2636609e-02   3.9738140e-03   1.2740170e-03   1.7007802e-02   1.1839198e+00   1.7503875e-03   3.2781055e-02   1.9837815e-02   1.1913462e-02   6.4743618e-03  -3.8414209e-03   2.8529318e-03   5.6684735e-03  -5.0089268e-01  -5.6247721e-01   1.2749162e-02   1.5487422e-02   4.2357739e-01   2.3846338e-02   6.4594071e-03   8.1894575e-03   1.7347229e-02   5.1338580e-03   2.6176954e-03   1.9472296e-03  -4.3778356e-03   4.6687180e-03  -6.0001916e-03   8.8952549e-03  -9.9372825e-03  -1.3156078e-03  -6.5171509e-03  -4.2469250e-01   9.6832931e-03  -4.5018984e-01   1.0867399e-02   9.1594749e-03   7.5360493e-03   3.6404840e-01  -3.4730322e-01   7.1127711e-03   8.4094922e-04   3.1753983e-03   3.2232290e-01  -2.8313392e-03   1.0479847e-03   5.0155185e-03   1.3323743e-03  -4.0565186e-03   1.9600888e-03  -7.6380208e-03   4.2534581e-03  -6.6258845e-01  -1.2695600e-02  -8.3571417e-01   2.3550625e-02  -1.0780721e+00   3.1257563e-02   3.0178359e-02   4.2481594e-02   6.3729044e-01  -5.8523391e-01   2.1469051e-02  -5.6718442e-01   1.2217862e-02   1.8153093e-02   1.1254620e-02   3.2298085e-03   1.0905988e-02   8.8846858e-03   7.9429113e-03   7.1891344e-03  -3.4365571e-01   5.7438118e-03   3.2550620e-03   2.6164904e-04  -3.6973940e-01   4.1710186e-03  -4.9722144e-03   5.1538149e-03  -7.4708332e-03  -8.7980293e-03   2.7764659e-02  -4.6388461e-02   2.7372992e-02   2.8682801e-02  -1.9076083e-02  -5.5577742e-01  -6.4718846e-03  -2.3744932e-02   4.9363638e-01   1.4730921e-02   4.8552044e-03  -4.9012720e-01   8.1673131e-03   7.3717708e-03   1.7157749e-03   1.8091975e-03  -2.6721662e-03   1.7386006e-02  -2.1063935e-02  -1.9645679e-02   2.6923272e-02   2.0296211e-02   6.0549538e-01   5.5510026e-01   2.0156735e-02   1.1777295e-02   5.3194163e-03   1.4559499e-02   1.7884935e-02   7.8689618e-03   8.0715698e-03   8.0283250e-03  -1.4291611e-02  -4.9499043e-01   1.7471458e-02  -4.9597044e-01  -5.2648799e-03   1.5311370e-02  -4.0066614e-03   3.9821091e-01   1.4214201e-02   9.5638139e-04  -2.8642755e-04  -1.5401185e-03  -3.3597422e-01  -3.9465935e-01   2.5606961e-03   8.9452312e-03   3.5800360e-01   5.1357259e-03  -2.2741133e-03   3.7364922e-03   4.8478172e-03  -3.2576864e-01  -2.8581674e-03  -3.0711982e-01  -2.7878088e-03   1.0438642e-03  -3.4040678e-01  -3.9331653e-03  -7.4494708e-03   3.8740492e-01   1.1210446e-02  -7.3853269e-03  -4.6944341e-03  -2.3534669e-03  -4.4154597e-03  -4.2927601e-01  -6.0408727e-04   4.3998384e-01   1.0566781e-02  -3.7721913e-03  -9.2337085e-03  -5.7626451e-01  -1.0750682e-02  -5.9747185e-03   2.8251737e-02   1.5840199e-02   1.1925619e-02   6.0248801e-01   1.3593741e-02  -4.7186003e-03  -6.3466313e-01   3.4064510e-05  -6.3802672e-01  -1.7968798e-03  -1.0176838e-02   7.5180683e-03   8.4579596e-01   2.3978282e-03  -5.3290922e-01   2.1287494e-02   6.9313761e-03  -1.0878177e-02   1.8557035e-03  -6.8188622e-01  -1.2018990e-02   3.2001211e-02  -2.8530393e-02   2.0227995e-02   9.1394430e-03  -7.0046763e-03   9.4107518e-03  -2.4952432e-03   4.6977496e-01   1.2667959e-02   5.6463446e-01  -6.9838498e-03   2.2124556e-02   2.2670997e-02   9.6095482e-02  -2.1700113e-02  -2.1372852e-02   2.4830994e-03   3.4079040e-02  -3.9357200e-02   7.2988245e-02   6.4836720e-02   3.3329196e-02   1.7691059e-02   1.1366489e-01  -1.1591898e-02   6.8104819e-03   6.5722479e-02   5.4235849e-02   1.2408873e-02   3.5732597e-02   2.5411974e-02  -1.2004304e-02  -1.8598620e-02   2.1457043e-02   6.9061377e-01   2.2873650e-02   3.2852358e-02   1.3926465e-02   8.5723009e-03   5.8178956e-01   2.0503147e-02   3.2061208e-03   1.3773543e-02   1.7324044e-02   2.1418906e-02   1.0113019e-02   1.8461228e-02   8.9098526e-03   4.0011858e-01  -6.8657975e-03   1.8342350e-02  -1.4257530e-02  -1.8732069e-02  -2.5140202e-02  -2.4976379e-02  -2.6167782e-02  -5.0602583e-02  -3.6544177e-02  -2.4109880e-02  -2.2862316e-02   5.0862416e-02  -3.8875931e-02  -1.0573536e-02  -7.7174113e-03   1.2744561e+00  -9.3635732e-01   2.4469335e-02   6.5745238e-02   3.2698086e-02   7.8280641e-03   2.8813200e-02   4.2504531e-02   2.1997259e-02   1.7654515e-02  -2.8986741e-03  -1.2767298e-02   5.2815619e-03   4.8705148e-04   3.0046408e-02   3.5236928e-03   3.7091611e-05   3.8743860e-03   1.2231631e-02   4.7858388e-02   9.8740542e-04   1.2396202e-02   1.4335485e-02  -1.4807068e-02   1.9418635e-02  -2.5645357e-03   1.3984723e-03   1.0945061e-02  -1.8284365e-02   7.5853065e-01  -5.9545218e-01  -1.8303211e-02  -5.2005433e-01   5.6000185e-01  -8.6547285e-03   1.6707011e-03   5.3326076e-01  -7.5499407e-03   8.3287774e-01  -9.8947272e-04   1.8826682e-02   2.7090061e-02   1.8790989e-02   9.3189841e-03  -1.2607078e-02  -2.0008595e-02  -8.1884015e-03  -2.8625592e-02  -7.0825655e-01  -1.2168984e-02  -8.0469354e-03  -3.3237132e-02  -1.1985012e-04  -2.7279951e-02   2.1658192e-02   8.1338773e-01   2.3352261e-03  -8.5266715e-01  -5.6763450e-02   1.2870992e-01  -1.1073385e-01  -2.2179437e-02   1.1002154e-01   2.3973337e-02   3.5267520e-02   3.2964855e+00   7.7552438e-02   1.0367672e-02   4.6893707e-02   7.3116197e-02   3.3493656e-02   2.6782823e-02   4.4182505e-02   4.2274047e-02   9.1386720e-01   1.8187997e-02  -6.3210017e-01   2.2376691e-02   1.4479124e-02  -1.3607580e-02  -3.7585717e-02  -6.6766425e-02  -8.6386095e-01  -8.3391550e-01  -3.9813508e-02  -1.4016283e-02   8.5293760e-01  -6.6463692e-03   8.0826100e-02  -1.1158507e+00  -8.6717074e-01   2.2132004e-02   9.7910355e-02   1.6594710e-02  -2.7308169e+00   1.0667187e-01  -1.6789278e+00  -1.3581669e-01  -7.6912668e-02  -5.6864054e-02  -1.4470565e-01  -3.0812564e-02   9.8805299e-02   4.5519666e-01   1.2975963e-01   5.0964937e-02   1.2393569e-01   8.8232524e-02   6.1355456e-02   3.6692393e-02   5.8729261e-02  -2.4450304e-02   1.3230154e-02   1.3094689e-02   8.6833508e-03   5.0297694e-03   5.6696345e-03  -3.5347855e-03   5.6954181e-01   1.7896857e-02  -1.5735848e-02  -1.1218964e-02   4.1913573e-03  -6.1422479e-03   5.4672026e-01   1.8398246e-02   4.6834481e-03   5.1024121e-01   5.9731860e-01   5.2460008e-05  -6.2248431e-01   7.7088824e-05   9.9962806e-03   6.8660782e-03   1.3872984e-02   1.0185062e-02  -7.4043903e-03   4.6740885e-01   6.2556309e-01  -2.6393015e-03   3.9368847e-03   1.0431316e-02   8.3077473e-03   5.9933367e-03   5.0588299e-01  -2.9959860e-03  -2.0647078e-03  -1.0905945e-02  -1.7497965e-03   3.6599191e-01  -3.2856422e-03  -5.7386540e-03  -1.4040041e-02  -4.6115279e-01   1.1750709e-02   4.6417777e-03   9.2129708e-03   4.7335593e-04  -4.3235434e-03  -3.4192300e-01  -3.2171718e-01  -3.6649073e-01  -7.1751881e-03   3.1636925e-01   5.1886501e-03  -1.1611893e-03  -6.3443092e-03   6.1122790e-04  -5.1350961e-03   8.6924745e-03   5.2688812e-03   3.6863739e-01  -4.3142444e-01   1.3192006e-02  -7.6486054e-04  -1.0159521e-02   1.0229695e-02   1.1470176e-02   4.2588427e-04  -6.1841693e-03  -7.6199694e-03   6.0746115e-01  -4.4327492e-01   4.2701333e-04  -1.4640132e-02  -4.9512945e-01   1.1659437e-02   1.6226669e-02  -1.5755970e-03   4.2703585e-03   4.9549200e-03   2.9294206e-03   4.8505137e-01   4.1893660e-03   9.6661394e-03   5.2954887e-01  -4.2828230e-01  -4.7236995e-01   1.5275660e-02  -9.3512328e-04   5.6903075e-01  -2.7822316e-03   3.4051659e-03   3.7150998e-03  -3.8347877e-01  -2.5785887e+00
   5.0374525e-01   1.0109996e-02   6.4384587e-01   1.0686380e+00  -6.5954557e-01   1.3425302e-02   8.2805482e-01   7.5008711e-03   2.6420077e-02  -6.4727062e-01   5.2056762e-03   1.8124648e-02   1.6294507e-02   1.0935102e-02   8.6343755e-03   1.1148753e-02   1.0308910e-02   7.4058437e-03   1.2444419e-02   4.0585185e-03  -4.0131521e-04  -3.2751464e-01  -1.0663503e-03   5.7480729e-03  -1.7899788e-03   4.8568461e-03  -7.4853286e-03   1.5190895e-02  -1.2656604e-02   1.1318554e-02  -5.1313590e-01   5.4340363e-01  -1.6721149e-02  -1.5005144e-02  -1.4246666e-02  -1.9985798e-02  -1.4680232e-02  -3.6706177e-03   2.9731600e-02   1.2126079e-03   1.2900345e-02   8.5788043e-03   2.0347375e-03   2.3643482e-02   1.1882745e+00  -5.1329779e-03   3.4581498e-02   2.3495596e-02   7.1006369e-03   5.2264109e-03  -7.4131029e-03   8.8260135e-03   6.8513713e-03  -5.0339736e-01  -5.7540428e-01   1.1221662e-02   1.8429001e-02   4.3860746e-01   2.1708966e-02   8.2015768e-03   8.6729778e-03   1.5849533e-02   5.9584271e-03   4.3687561e-03  -7.0783438e-03   3.5122719e-04   6.5106854e-03  -6.3223391e-03   8.5299594e-03  -1.0183222e-02  -8.5627492e-05  -5.0694414e-03  -4.6437692e-01   9.1665925e-03  -4.5503158e-01   1.1983966e-02   9.6912905e-03   7.0104400e-03   3.7520631e-01  -3.6090207e-01   4.9145940e-03  -5.6246337e-04   1.7659898e-03   3.3848398e-01  -3.6472867e-03  -2.8560643e-03   6.3806105e-03  -3.2065766e-05  -9.8763769e-04   2.6662480e-03   3.5716224e-03   9.5097661e-03  -6.8252445e-01  -1.4855541e-02  -8.5413751e-01   2.4079863e-02  -1.0757388e+00   2.3891829e-02   3.0380083e-02   4.2267999e-02   6.2630542e-01  -5.7743243e-01   2.0923770e-02  -5.7375552e-01   1.1627383e-02   1.4798596e-02   1.1647461e-02   1.6921367e-02   1.0018359e-02   8.1884452e-03   8.1016039e-03   6.3055659e-03  -3.4338351e-01   3.3927423e-03   2.1928209e-03  -8.7673181e-04  -3.7114133e-01   4.2219575e-03  -4.5203795e-03   1.5074792e-02  -1.3652330e-02  -6.3081694e-03   2.8575326e-02  -4.8830094e-02   2.8923726e-02   2.9568227e-02  -1.7879740e-02  -5.7743759e-01  -1.0918015e-02   1.4983870e-02   4.8243322e-01   1.4372016e-02   9.0273548e-03  -4.8430404e-01   1.0615136e-02   2.0519195e-02   6.2780244e-04  -5.1526635e-03   1.1419267e-02   1.7068405e-02  -2.1308988e-02  -1.5521816e-02   1.4029241e-02   2.9970340e-02   5.9818613e-01   5.5588857e-01   2.1942687e-02   1.0002248e-02   8.2792414e-04   1.2490848e-02   1.6702434e-02   1.2897746e-02   7.1963665e-03   1.0351762e-02  -1.3237032e-02  -5.0643102e-01   1.4040730e-02  -5.3330191e-01   6.7892035e-04   1.7188637e-02  -6.8504191e-03   4.0951468e-01   1.6468607e-02   2.8912958e-03  -1.6071947e-03  -9.7962389e-04  -3.3989646e-01  -4.0041384e-01   2.3347568e-03   7.5129376e-03   3.7076747e-01   3.2418314e-03  -5.4306898e-03  -1.3366723e-03   4.6906875e-03  -3.2176948e-01  -3.5809430e-03  -3.2166667e-01  -4.4359031e-03   2.4415219e-03  -3.2816848e-01   1.2719627e-03   4.3901881e-03   3.8057039e-01   9.5100587e-03  -1.1040231e-02  -2.9319713e-03   4.0169778e-03  -6.0473401e-04  -4.2502905e-01   2.0830539e-03   4.1660938e-01   1.2137818e-02  -1.7757322e-02  -7.8913200e-03  -5.4334614e-01  -1.1733217e-02  -5.8010678e-03   3.2853621e-02   1.8326575e-02   6.1933307e-03   6.1248244e-01   1.8738708e-02  -1.5537078e-02  -6.4406349e-01  -6.9093186e-03  -6.5240095e-01   3.0482235e-03  -6.0064854e-03  -4.8627578e-04   8.7818526e-01   4.9872410e-03  -5.3736022e-01  -1.3049393e-02  -1.0144338e-02  -1.4528184e-02   6.0810711e-04  -6.4163839e-01  -1.1387342e-02   3.7158704e-02  -1.5670594e-02   1.2787569e-02   1.5846871e-02  -4.1005772e-03   1.0297651e-02   1.6996377e-02   4.5109625e-01  -2.7365707e-03   5.8618355e-01  -1.8695010e-04   3.0590188e-02   4.2091655e-03   1.7643044e-02  -5.5058478e-02  -2.7338629e-02  -4.4481444e-03   3.0438791e-02  -8.8396770e-03   8.8383911e-02   6.9796489e-02   5.0401852e-02   1.9952225e-02   1.1852963e-01   9.9218214e-03  -3.3921104e-03   5.2719905e-02   4.5624822e-02   8.7562913e-03   4.1635379e-02   1.9726767e-02  -1.3304545e-02  -1.9731073e-02   1.9362369e-02   6.9326177e-01   5.4467644e-03   2.9574227e-02   2.2231116e-02   4.6165237e-03   5.6540417e-01   1.9248552e-02   4.9123269e-03   7.6933246e-03   1.5982681e-02   1.8768831e-02   9.7417272e-03   2.0152303e-02   7.8264150e-03   3.8665252e-01  -6.8560980e-03   2.0522933e-02  -2.4422728e-04  -1.8519492e-02  -2.6726861e-02  -3.0690292e-02  -2.2728905e-02  -5.2152606e-02  -3.4409031e-02  -2.4084172e-02  -3.0037702e-02   4.9765943e-02  -4.4956630e-02  -2.2580885e-02  -1.0017660e-02   1.4475122e+00  -1.0228607e+00   2.7094356e-02   6.2141584e-02   4.0877670e-02   3.8791298e-02   3.5908273e-02   3.9258887e-02   3.3803230e-02   1.3200833e-02  -1.0734211e-02  -6.4315352e-03  -1.7331870e-02   3.8108392e-03   3.1548840e-02   1.7415654e-02   1.3544831e-03   8.9254938e-03   9.9333146e-03   4.6974424e-02   5.3726022e-03   1.3230433e-02   5.2705242e-03  -1.7783825e-02   1.5074875e-02   1.2199048e-03   1.9897760e-03   1.9362788e-02  -2.0807557e-02   7.6861445e-01  -5.9153121e-01  -1.5979811e-02  -5.3255038e-01   5.7084360e-01  -1.1222395e-02  -6.4709762e-03   5.4610395e-01  -8.7159763e-03   7.3734958e-01  -3.6224062e-03   2.1460026e-02   2.6484000e-02   1.7920797e-02   9.4513166e-03  -9.4694503e-03  -1.6470513e-02  -1.2445037e-02  -2.5529843e-02  -7.0618186e-01  -1.1898488e-02  -7.5196486e-03  -3.1943242e-02   6.0043332e-03  -1.9078709e-02   1.2116477e-02   8.1841473e-01   8.0029823e-03  -8.6750188e-01  -4.2910942e-02   1.1015879e-01  -1.0127835e-01  -4.4091666e-02   6.4521345e-02   2.1938209e-02   1.7662233e-02   3.1531382e+00   4.7529694e-02   8.8353074e-03   5.2494386e-02   7.9220207e-02   4.4055804e-02   3.1477248e-02   4.4445692e-02   4.2394188e-02   9.0538106e-01   2.9082137e-02  -6.5109569e-01   2.2758670e-02   1.3306075e-02  -1.5008451e-02  -2.5975471e-02  -5.1797330e-02  -8.6771647e-01  -8.6226714e-01  -2.0701683e-02  -4.9361805e-02   9.7394478e-01  -9.1113773e-03   6.8777838e-02  -1.2624930e+00  -8.8022143e-01   2.7800724e-02   8.2920837e-02   1.0307332e-03  -2.7383815e+00   1.0775174e-01  -1.6669138e+00  -1.2591162e-01  -3.9712098e-02   2.8985731e-02  -3.0938254e-01  -2.9293327e-02   1.0396128e-01   3.6007317e-01   1.5631434e-01   6.0252547e-02   1.0416055e-01   7.0981490e-02   6.9652709e-02   3.9490517e-02   5.4691839e-02  -1.8876199e-02   5.3778284e-04   2.2554240e-03   2.0620145e-03   4.8087388e-03  -1.8299719e-02  -7.4038766e-03   5.4646955e-01   1.3163508e-02  -1.5793123e-02  -1.4016090e-02  -7.6711037e-03  -1.6315433e-02   5.2824449e-01   2.1531500e-02   4.7118245e-03   5.0810576e-01   5.8337216e-01   3.4341853e-03  -6.1892810e-01   3.2869477e-03   8.8897792e-03   8.1557846e-03   7.1593357e-03  -1.4417243e-03  -5.8020663e-03   4.8942169e-01   6.0952644e-01   8.1806140e-03   5.4636363e-03   1.0840044e-02   1.1794365e-02   6.1171658e-03   4.8170853e-01   5.4259697e-03  -3.1018272e-03  -7.8446572e-03   1.9936261e-03   3.7207972e-01  -2.0877306e-03  -6.3814353e-03  -1.5761037e-02  -4.8130552e-01   1.0592494e-02   3.2912801e-03   6.7832987e-03  -8.9226010e-05  -4.8428359e-03  -3.4733399e-01  -3.1675873e-01  -3.6796360e-01  -3.9840889e-03   3.1749018e-01   1.1466308e-03  -3.2703507e-03  -4.3777194e-03   2.1286140e-03  -5.7549794e-03   9.2158515e-03   4.2214063e-03   3.5666947e-01  -4.3038369e-01   1.1567811e-02  -2.6360501e-03  -9.7881855e-03   1.3172727e-02   1.1014828e-02   5.1759020e-03  -7.1726669e-03  -2.6849563e-03   5.4850422e-01  -4.3122470e-01   6.5384674e-04  -1.5391869e-02  -4.9339729e-01   4.0729564e-03   1.4290521e-02  -6.8673739e-04  -4.1445168e-03   7.2786534e-03   7.0339419e-03   4.9134403e-01   1.0895205e-02   1.0705930e-02   5.3111407e-01  -4.4148633e-01  -4.7740213e-01   1.8449799e-02   2.2285714e-02   4.3513851e-01   1.3688501e-03   3.2264998e-03   4.5386293e-03  -3.3536648e-01  -2.6299553e+00
   4.9765458e-01   9.9212401e-03   6.0968593e-01   1.0120673e+00  -6.4726055e-01   1.4959979e-03   8.0990307e-01   7.3173885e-03   2.3687727e-02  -6.3741345e-01  -4.8546427e-04   1.3213072e-02   1.4252146e-02   9.9668245e-03   8.6513127e-03   9.9813111e-03   9.0258472e-03   6.6638963e-03   1.4341288e-02   4.8056327e-03  -6.0330855e-04  -3.1768511e-01  -1.6642048e-03   4.4004346e-03  -3.9376214e-04   4.9562037e-03  -7.0300933e-03   9.7752316e-03  -1.1808773e-02   1.0438676e-02  -5.3841190e-01   5.5857134e-01  -1.4844241e-02  -1.5919963e-02  -1.7361060e-02  -2.1721375e-02  -1.8346683e-02  -6.7810442e-03   2.6241404e-02  -2.1718808e-02   2.3649131e-02   2.2903101e-02   6.7357777e-03   2.2233377e-02   1.2645500e+00   4.1552917e-03   4.2055069e-02   2.3026243e-02   1.3148750e-02   5.8420719e-03  -5.0074677e-03   6.5034464e-03   5.7173328e-03  -5.1056588e-01  -5.6836963e-01   1.2722107e-02   1.1807482e-02   4.3802330e-01   2.5327038e-02   6.9003645e-03   3.3225877e-03   1.7369055e-02   7.2894010e-03   4.5886956e-03   1.5358788e-03  -8.4437225e-03   5.9596222e-03  -6.8531127e-03   6.8897053e-03  -9.3969322e-03   1.6865839e-02  -7.9823017e-03  -4.4677196e-01   1.3242131e-02  -4.3786066e-01   7.3163253e-03   8.7696251e-03   7.5566040e-03   3.8326993e-01  -3.5244270e-01   5.3791832e-03  -4.9313657e-04   2.6512398e-04   3.2869850e-01  -3.5896859e-03   3.2479084e-04   5.3703095e-03  -1.1602866e-03   1.3831978e-03   2.1694949e-03   2.0260999e-03   8.2229256e-03  -6.5661944e-01  -7.9245611e-03  -8.4038449e-01   2.1848611e-02  -1.0445387e+00   3.0153879e-02   2.6256714e-02   4.2193546e-02   6.1727772e-01  -5.7358785e-01   2.0040045e-02  -5.7030964e-01   1.1978770e-02   1.5060475e-02   1.1614101e-02   7.7085039e-03   8.6342132e-03   9.3177663e-03   8.0674466e-03   5.7245131e-03  -3.4999280e-01   4.3492263e-03   2.5639120e-03   2.9611466e-04  -3.6125985e-01   4.2005378e-03  -6.2181472e-03   1.4182217e-02  -6.2326115e-03  -5.8898796e-03   2.3338529e-02  -4.5128661e-02   1.9897883e-02   2.3771280e-02  -2.3011141e-02  -5.5160587e-01  -2.8157036e-05   1.5535411e-02   4.7142854e-01   1.7108546e-02   8.4707137e-03  -4.6245694e-01   8.5261451e-03   3.4372124e-03  -1.3319735e-03   7.9498223e-04  -1.7750007e-04   1.8732721e-02  -1.8713058e-02  -9.1038384e-03   2.2836724e-02   1.6859293e-02   5.7973695e-01   5.3926627e-01   2.2419138e-02   1.0438913e-02  -4.7396807e-04   1.1670635e-02   1.7294887e-02  -1.2493955e-03   8.0714241e-03   1.1683177e-02  -6.2698703e-03  -5.2266055e-01   1.3423916e-02  -4.8389772e-01   4.4603096e-04   1.6223045e-02  -6.9909439e-03   3.9938092e-01  -3.0504280e-03   3.3656849e-03  -6.3706804e-04  -3.9810354e-04  -3.2598088e-01  -3.9336060e-01   3.6590775e-03  -4.4458531e-03   3.6175929e-01   6.0083505e-04  -7.2196274e-03  -4.3237291e-05   5.7065790e-03  -3.2122239e-01  -3.3249311e-03  -3.3444326e-01  -6.0830475e-03   4.0395547e-03  -3.5128277e-01   4.0504963e-03   2.5351577e-03   4.0122414e-01   7.5176948e-03  -1.0597161e-02  -4.3846437e-05   4.1262086e-03  -1.0971451e-03  -4.4945642e-01   2.3998472e-03   4.4585777e-01   1.4898866e-02  -2.2633452e-02   2.9839010e-03  -6.0125623e-01  -2.2248602e-03   3.6463339e-03   2.7395293e-02   7.4903110e-05  -1.9817113e-02   6.1442145e-01   1.9605455e-02  -7.5497625e-03  -6.3749264e-01  -8.8982492e-03  -6.5567480e-01   4.4387809e-03  -7.6762043e-03   9.7064212e-03   8.7790369e-01  -2.7510322e-03  -5.6210676e-01   2.1747444e-02  -1.4393835e-02  -1.5129487e-02  -5.1720956e-03  -6.5634943e-01   1.0535792e-03   3.1029320e-02   2.2255917e-02   3.3240212e-03  -7.3231072e-03   1.3807354e-02   1.3812252e-02  -3.8263370e-03   4.6387886e-01  -2.8314930e-03   5.6577028e-01  -6.2895766e-03   2.5913483e-02  -2.7486119e-03   3.0997780e-03  -3.5549939e-02  -1.4307881e-02   2.9170989e-03   3.9624655e-02  -3.8427379e-02   6.6674725e-02   7.1582492e-02   5.2066574e-02   1.5234326e-02   1.5702784e-01  -8.6819608e-03   3.5276681e-03   4.0079623e-02   6.5683701e-02   1.2958096e-02   4.0072581e-02   2.7621729e-02  -1.2733152e-02  -6.8683843e-03   1.2789041e-02   6.3953006e-01   1.9480897e-02   2.4716233e-02   1.5427336e-02   7.5594147e-03   5.7081143e-01   2.0567109e-02   9.8024134e-03   1.4228473e-02   1.0638812e-02   1.5388303e-02   6.9453139e-03   5.0063881e-03   8.5056474e-03   3.7904117e-01  -9.9592093e-04   8.5324589e-03  -1.9064511e-02  -1.8037246e-02  -2.8762603e-02  -2.7298010e-02  -2.1435601e-02  -4.8123577e-02  -3.2829758e-02  -1.2357271e-02  -2.3629035e-02   8.2671689e-02  -3.4195212e-02  -1.2997399e-02   4.3949927e-03   1.2383586e+00  -8.9031986e-01   2.7991873e-02   8.3692246e-02   2.8807331e-02   3.5209258e-02   3.2587936e-02   3.8016301e-02   2.9767330e-02   1.5426593e-02  -6.3092011e-03  -1.7996316e-03   2.7595458e-02   6.7508892e-03   2.2530334e-02   1.0457452e-02  -8.1578307e-03   8.3369242e-03   2.0711415e-02   5.7737334e-02   4.9772119e-03   1.2032329e-02   1.6013521e-02  -1.3960725e-02   2.2382597e-02  -1.1561699e-03   4.6843940e-03   2.2510693e-02  -1.4357531e-02   7.4398188e-01  -5.8198029e-01  -1.9551080e-02  -5.3676708e-01   5.8035360e-01  -1.5395357e-02  -1.3394380e-02   5.4618953e-01  -9.1001936e-03   7.4165718e-01  -1.1243310e-03   2.1266292e-02   2.3207832e-02   1.8018691e-02   7.9327861e-03  -1.0255692e-02  -2.2491107e-02  -1.2324947e-02  -2.7338292e-02  -7.2334017e-01  -1.4712968e-02  -1.2709137e-02  -3.7042983e-02   5.2555534e-03  -2.1479544e-02   1.6852260e-02   8.0314289e-01   3.5321625e-03  -8.5814549e-01  -5.8693013e-02   9.4937841e-02  -1.1528107e-01  -4.8870775e-02   6.6010948e-02   2.3492143e-02   1.7784040e-02   3.3064741e+00   7.7940831e-02   2.3261707e-02   5.2638577e-02   7.9297998e-02   3.9993806e-02   2.6816185e-02   4.6573019e-02   4.0169624e-02   9.2402872e-01   2.8874310e-02  -6.8593950e-01   2.7581281e-02   1.5271683e-02  -1.8457950e-02  -4.1933035e-02  -6.4869694e-02  -8.5867360e-01  -8.3978235e-01  -2.8671066e-02  -3.5477735e-02   9.4514573e-01  -3.3056691e-03   8.0387814e-02  -1.1221934e+00  -8.3706534e-01   3.7158161e-02   1.0489370e-01   3.3141341e-02  -2.7821620e+00   9.1679334e-02  -1.5925268e+00  -1.1306175e-01  -4.4899199e-02  -1.1401327e-01  -3.2150846e-01  -3.6323813e-02   7.4585576e-02   5.0621634e-01   1.0830826e-01   6.4838417e-02   9.3664576e-02   8.9386820e-02   7.0813012e-02   4.0930283e-02   5.4656344e-02  -1.9458482e-02   7.7702010e-03  -2.9934424e-03   3.2673015e-02   2.1463886e-02  -5.0471910e-04  -7.7343409e-03   5.5291769e-01   1.7649261e-02  -1.2994024e-02  -1.4377506e-02  -5.4767186e-03  -1.0318910e-02   5.5087429e-01   2.1262855e-02   2.0002405e-03   5.3044450e-01   6.3552335e-01  -3.2538546e-03  -6.2375116e-01  -3.4476969e-03   4.3486540e-03   8.5380444e-03   1.5586484e-02  -7.1944674e-03  -5.0516182e-03   4.8720364e-01   7.1023871e-01   2.1577667e-03   4.2292559e-03   1.0455804e-02   9.9228320e-03   6.3225123e-03   4.8665133e-01  -5.6089106e-03  -3.3756992e-03  -9.5406985e-03  -1.8888500e-04   3.9245763e-01  -4.3174714e-03  -5.6095211e-03  -1.7228855e-02  -5.0074794e-01   1.0995939e-02   3.8388588e-03   8.7026682e-03   7.1529670e-05  -4.4049336e-03  -3.5518924e-01  -3.2527305e-01  -3.7387555e-01  -3.0428666e-03   3.2483464e-01  -1.5731179e-04  -2.2889184e-03  -9.0480018e-03  -2.5010983e-03  -5.9741445e-03   9.5974126e-03   5.3902926e-03   3.6121758e-01  -4.3223005e-01   1.1489333e-02  -2.8126854e-03  -9.0145169e-03   1.3464894e-02   9.4488490e-03   1.3343344e-03   6.6393311e-03  -6.9781491e-03   5.4924419e-01  -4.4634018e-01   4.9919721e-03   5.0399366e-03  -4.7161788e-01   9.1844702e-03   1.8747284e-02  -1.9004483e-03   1.3109172e-04   4.7655935e-03   9.3253646e-03   4.8716789e-01   1.4300208e-02   8.9103557e-03   5.4512593e-01  -4.2939978e-01  -4.9306892e-01   1.7237249e-02  -1.2362504e-03   4.2425487e-01   3.1016726e-03   1.1056155e-03  -1.0165737e-02  -3.5360210e-01  -2.4607218e+00
   4.8322450e-01   8.7967075e-03   6.2539209e-01   1.0102498e+00  -6.4623299e-01   1.3268827e-02   8.1840125e-01   7.8545540e-03   2.1851738e-02  -6.4209552e-01  -3.2500260e-04   1.4484122e-02   1.4347901e-02   1.1799918e-02   9.1381067e-03   9.7959601e-03   9.8710852e-03   7.3354857e-03   1.5358035e-02   6.9892453e-03  -1.4400941e-03  -3.1905475e-01  -1.2688721e-03   3.3497351e-03  -7.2280483e-04   5.7993995e-03  -3.9101215e-03   1.2511801e-02  -1.1095783e-02   1.1862656e-02  -5.2832338e-01   5.5376636e-01  -1.6985329e-02  -1.2953768e-02  -1.5527831e-02  -2.7690449e-02  -1.4994280e-02  -8.0063641e-04   1.4747818e-02  -2.1427789e-02   2.4426929e-02   1.4407537e-02   3.2133192e-03   2.2604791e-02   1.2047882e+00   2.7277401e-03   3.9772628e-02   2.4801534e-02   1.1023822e-02   9.8350499e-03   8.4953362e-04   1.1600585e-02   8.2509240e-03  -5.0712527e-01  -5.7816608e-01   1.3647387e-02   1.6769680e-02   4.3517601e-01   2.1503895e-02   6.3555998e-03   7.6730554e-03   9.5921341e-03   5.3977464e-03   2.2797347e-03   1.4627371e-03   1.6836734e-03   8.8105386e-03  -9.0123732e-03   8.5347441e-03  -9.8571456e-03   2.0625700e-02  -7.1014743e-03  -4.1623851e-01   1.3768211e-02  -4.4020618e-01   3.3153189e-03   9.3870095e-03   7.2302640e-03   3.7547852e-01  -3.4569473e-01  -3.2160690e-03  -2.6051148e-03   6.2977432e-04   3.3600375e-01  -4.8745895e-03  -4.1217268e-03   4.4778393e-03   1.0818658e-03  -5.7685539e-03   3.2861789e-03  -1.6847515e-03   8.6870342e-03  -6.7266617e-01  -1.4082139e-02  -8.5455627e-01   2.0573166e-02  -1.0362015e+00   2.4317783e-02   2.6252311e-02   5.2444066e-03   6.3102576e-01  -5.7376633e-01   1.9598594e-02  -5.5756683e-01   1.0529543e-02   2.0275561e-02   1.2296347e-02   2.0887218e-02   5.1177354e-03   8.8941149e-03   7.6130145e-03   6.4654883e-03  -3.5864133e-01   4.8315599e-03   2.0189493e-03  -1.3698605e-04  -3.6339477e-01   3.9815033e-03  -3.6194322e-03   1.5699109e-02  -6.2306517e-03  -1.3178680e-03   3.9042422e-03  -2.7710604e-02   3.7819814e-02   2.6839811e-02  -1.7626787e-02  -5.4540533e-01   1.1204734e-03  -2.1005893e-02   4.6002368e-01   1.2957917e-02   6.3192298e-03  -4.4728940e-01   5.6762977e-03   7.5066464e-03  -2.6159589e-03   3.8014991e-03  -3.1761038e-04   1.1707494e-02  -2.4638048e-02  -1.1559647e-02   2.8398284e-03   4.4760604e-02   5.8226374e-01   5.7170604e-01   2.8876160e-02   1.2402925e-02   3.0806821e-03   1.5576057e-02   1.7235253e-02   8.3663988e-03   7.2750542e-03   1.2754077e-02  -9.4391577e-03  -5.4237058e-01   1.5932753e-02  -5.1636116e-01   5.1535355e-04   1.6094871e-02  -8.2502788e-03   4.0923562e-01   2.0886805e-02   7.5287468e-04   9.1222410e-04   3.2017338e-04  -3.4768576e-01  -3.9833699e-01   3.8323435e-03   9.7685290e-03   3.5104643e-01   6.8567759e-04  -7.9458729e-03  -2.0924855e-03   5.6261627e-03  -3.3378736e-01  -1.6240194e-03  -3.2945453e-01  -4.2882042e-03   1.2371269e-03  -3.4646449e-01  -8.2096508e-03  -7.5415904e-03   3.8884264e-01   9.2907624e-03  -1.0575341e-02   1.0989760e-03   5.6253299e-03  -9.7414003e-04  -4.3765215e-01   1.5943808e-03   4.4155946e-01   1.5980348e-02  -1.4893569e-03  -5.1644367e-03  -6.0983687e-01  -1.7783507e-02  -4.4261527e-03   8.0171559e-03   2.0319435e-02   2.0776598e-02   5.9085624e-01   1.7145866e-02  -1.1515141e-02  -6.3770415e-01  -8.2508253e-04  -6.3934889e-01   1.6149687e-03  -7.8062856e-03   1.6232805e-02   8.6889240e-01  -3.1676036e-03  -5.5285877e-01  -1.2587224e-02  -8.2307915e-03  -1.5361767e-02   5.5013115e-03  -7.2392737e-01  -6.0932631e-03   1.9892457e-02   2.2655993e-02   1.0273914e-02  -1.9445042e-02   2.3159832e-02   2.0447172e-02   9.1933285e-03   4.6776356e-01   1.4728589e-02   5.9686724e-01   3.4921954e-03   2.8449169e-02  -1.4257635e-02   7.4794119e-02  -2.2700546e-02  -1.1923381e-03   1.5232627e-02   3.6586185e-02  -1.8933554e-02   9.2543034e-02   8.0570344e-02   5.6589774e-02   2.0717264e-02   1.3666879e-01   1.2340484e-02  -6.4480683e-03   4.3412276e-02   4.7543336e-02   5.7784893e-03   3.6740164e-02   3.9275371e-02  -8.1390232e-03  -7.8432381e-03   1.6572096e-02   6.5180812e-01   2.4184430e-02   2.4970539e-02   1.3395361e-02   7.5675787e-03   5.8982225e-01   1.8031664e-02  -1.8821455e-04   1.1825273e-02   1.2197011e-02   1.7435359e-02   6.9792974e-03   6.7393524e-03   6.5428754e-03   4.1674473e-01  -5.6554490e-03   1.1133640e-02  -1.8813374e-02  -1.9476902e-02  -2.6198244e-02  -2.9761844e-02  -2.2312702e-02  -2.4102523e-02  -3.2814013e-02  -1.7940161e-02  -1.3502456e-02   7.4450508e-02  -4.0426658e-02  -1.6258561e-02   7.8302938e-04   1.2381690e+00  -9.6047856e-01   3.5282883e-02   7.3578737e-02   4.7491483e-02   3.2637564e-02   3.1940477e-02   4.0283223e-02   1.9719148e-02   1.5397330e-02  -8.3416457e-04  -8.7395999e-03   2.3277146e-02   7.7432527e-03  -7.2791551e-03   1.3344031e-02   3.2576945e-03   6.8659081e-03   1.7418703e-02   5.1528091e-02   6.9006021e-03   8.8574970e-04   7.3483455e-03  -1.5386235e-02   1.0175256e-02  -1.3214351e-03  -1.2419343e-03   1.0478970e-02  -2.3401517e-02   7.4711242e-01  -5.9527052e-01  -1.5691818e-02  -5.2702149e-01   5.7163676e-01  -1.6079011e-02  -6.5876944e-03   5.4171029e-01  -1.3066487e-02   7.5015761e-01  -2.1261253e-03   2.1300577e-02  -2.2455062e-03   2.1626158e-02   1.0297188e-02  -1.3361602e-02  -2.0357260e-02  -2.3343014e-02  -2.7363804e-02  -7.2063543e-01  -1.0290413e-02  -1.4974683e-02  -4.4341312e-02   6.3472038e-03  -1.8595422e-02   1.3047801e-02   8.2178797e-01  -2.1091415e-02  -8.6130856e-01  -6.5306054e-02   9.3941105e-02  -7.1750868e-02  -3.4028757e-02   9.7272032e-02   9.9625213e-03   8.6558830e-03   3.3816336e+00   7.0249205e-02   1.4156397e-02   5.3621551e-02   7.5456359e-02   4.3774495e-02   2.9513974e-02   4.5439795e-02   3.9284924e-02   9.2399236e-01   2.9031953e-02  -6.9388341e-01   2.3133330e-02   8.6112172e-03  -1.9489513e-02  -3.8425727e-02  -5.4345623e-02  -8.4096061e-01  -8.3183771e-01  -3.9227870e-02  -5.5692714e-02   9.8427218e-01   4.8002192e-03   6.2277240e-02  -1.1393916e+00  -8.7430467e-01   3.2369269e-02   8.3371959e-02   2.8671996e-02  -2.8317433e+00   7.8176833e-02  -1.5681222e+00  -9.8063508e-02  -8.6593755e-02  -7.0484693e-02  -2.8326826e-01  -2.3361547e-02   8.4736654e-02   3.1251935e-01   1.4022709e-01   3.8009681e-02   1.1730627e-01   8.8034400e-02   6.6014304e-02   3.5239307e-02   4.2730160e-02  -2.3539928e-02   2.2674557e-02   2.2435850e-02   3.7660437e-02   1.4582065e-02   4.3803340e-04  -2.0214223e-03   5.5549120e-01   1.9093264e-02  -1.7434410e-02  -1.5530930e-02  -4.6182162e-03  -1.3176116e-02   5.5588944e-01   2.3292184e-02   5.8286363e-03   5.3006026e-01   6.3562824e-01   6.8554564e-03  -6.0342860e-01   1.1924324e-03  -1.4631028e-03   6.9717818e-03   1.2512022e-02  -6.1383344e-03  -6.7501406e-03   5.0734218e-01   6.0869266e-01   1.1370019e-03   5.2460115e-03   9.0704231e-03   9.4402315e-03   4.7983645e-03   4.9645177e-01  -1.8837887e-03  -2.6555965e-03  -8.9548331e-03  -2.5693221e-03   3.9148275e-01  -3.8589630e-03  -6.2731673e-03  -1.6123147e-02  -5.0249532e-01   1.2165905e-02   2.8450917e-03   8.5159780e-03   2.4461346e-04  -3.6053085e-03  -3.3633210e-01  -3.2255043e-01  -3.7414095e-01  -1.1017167e-03   3.2008533e-01  -3.3083191e-03  -3.1047578e-03  -5.1441996e-03  -1.8267716e-03  -7.1792939e-03   9.5279344e-03   6.9780345e-03   3.8007006e-01  -4.2753599e-01   1.1591697e-02  -3.1495312e-03  -9.8117052e-03   1.0537931e-02   3.3129007e-04  -3.6236776e-03  -2.0323829e-03  -5.6922365e-03   5.3062127e-01  -4.3900120e-01   7.0035360e-04   2.5729968e-03  -4.7737540e-01   1.0026788e-02   2.3518301e-02  -6.1221635e-04  -9.5138104e-03   5.4414004e-03   9.9393621e-03   4.9872777e-01   5.7106752e-04   1.1719836e-02   5.4494529e-01  -4.2656104e-01  -5.0217251e-01   1.0910973e-02   2.5290897e-04   4.2634206e-01   1.7245844e-03   5.7147238e-03  -1.0475846e-03  -3.5812770e-01  -2.2828145e+00
   4.8918652e-01   4.6406048e-03   6.0447099e-01   9.7690018e-01  -6.5889037e-01   1.3742461e-02   8.2439659e-01   7.5756521e-03   2.2304155e-02  -6.2811960e-01  -1.5144025e-03   1.3886127e-02   1.2854421e-02   1.2382106e-02   8.4968544e-03   9.2291747e-03   9.2312829e-03   7.8529994e-03   5.8950564e-03   6.0559964e-03  -1.9694205e-03  -3.1310666e-01  -6.8850415e-04   5.0316912e-03  -2.7985183e-03   6.5297498e-03  -4.4717908e-03   1.6022383e-02  -1.0381005e-02   1.0242147e-02  -4.9019508e-01   5.1049593e-01  -1.4345632e-02  -1.3438447e-02  -1.5694913e-02  -1.2562361e-02  -1.0996277e-02  -5.7114715e-03   2.3857603e-02   2.5237940e-02   2.2101815e-02   2.3064567e-02   4.2949431e-03   3.1178702e-02   1.1854459e+00   5.5075140e-03   3.8363844e-02   1.9287768e-02   1.0460215e-02   4.4890239e-03  -1.3754042e-03   8.6686845e-03   8.1676291e-03  -5.0387584e-01  -5.7985861e-01   1.2513568e-02   1.8020967e-02   4.5660260e-01   2.2477060e-02   6.8307507e-03   8.6874029e-03   6.8533009e-03   4.3603562e-03   2.9116301e-03  -2.6875256e-03  -7.3445217e-04   5.5161012e-03  -7.3307271e-03   6.7287729e-03  -1.0883633e-02  -4.1244910e-03  -6.5484869e-03  -4.1076644e-01   8.9069218e-03  -4.2515097e-01   1.0105380e-02   7.9897931e-03   5.9204306e-03   3.7087457e-01  -3.4261205e-01   1.7381820e-03   1.0296346e-04  -6.0657008e-03   3.2455085e-01  -3.3165658e-03  -1.6634868e-03   5.0819108e-03   2.7148222e-03  -3.2828610e-03   1.0681804e-03   3.5018982e-03   6.0806148e-03  -6.2835851e-01  -1.6952085e-02  -8.3296055e-01   2.3415316e-02  -1.0320251e+00   2.4839351e-02   2.6577181e-02   6.5573975e-03   6.1797327e-01  -5.5069802e-01   1.9875903e-02  -5.5675018e-01   1.0747718e-02   1.9768331e-02   1.1314007e-02   2.0803692e-02   9.3802630e-03   8.5180776e-03   7.3024161e-03   5.6306441e-03  -3.6070506e-01   6.0220592e-03   2.5293865e-03  -8.3979284e-05  -3.7364052e-01   3.6877812e-03  -2.4456453e-03   1.3828544e-02  -5.9592999e-03   3.0559912e-03   3.5728350e-02  -2.2843752e-02   2.4466015e-02   2.5102706e-02  -2.2392542e-02  -5.7682090e-01   1.0302794e-02  -2.1594569e-02   4.6809006e-01   1.5779864e-02   7.9500628e-03  -4.6398269e-01   9.6266952e-03   1.6785664e-02   1.1324690e-03   5.9936050e-03   1.1361181e-03   1.3915476e-02  -2.2103986e-02  -1.2731915e-02   1.1734880e-02   4.5585378e-02   6.5611211e-01   5.5232802e-01   2.2792233e-02   1.0675328e-02   1.8805286e-02   1.2333067e-02   1.3908748e-02   4.5129395e-03   1.0097062e-02   7.0954865e-03  -1.3787922e-02  -5.2548929e-01   1.7124490e-02  -5.0142493e-01  -1.7242105e-03   1.6222200e-02  -7.3020156e-03   3.9630567e-01   1.6479886e-02   2.2663572e-04  -2.2876763e-03  -1.6655479e-04  -3.3166442e-01  -3.8703932e-01   1.9699987e-03   6.0854300e-03   3.4436197e-01   2.9761468e-03  -3.0399766e-03   5.8541081e-04   5.0638916e-03  -3.2603887e-01  -4.7500714e-03  -3.2473546e-01  -4.4934987e-03   1.3658771e-03  -3.3181544e-01   8.1002376e-05  -2.1335489e-03   3.9418965e-01   8.7129166e-03  -1.0528578e-02  -3.0326313e-03   3.6606539e-03  -1.4900251e-04  -4.3224956e-01  -5.2570206e-03   4.4207614e-01   1.5260262e-02  -4.6937001e-03  -8.7022400e-03  -5.4389764e-01   3.9159061e-04   8.6561706e-04   1.9259663e-02   2.2803797e-02   1.0218646e-02   5.9648414e-01   2.0224747e-02  -1.1252077e-02  -6.3413757e-01   1.5470112e-03  -6.4283348e-01   1.5153007e-03  -6.2859481e-03   6.3868090e-03   8.6269111e-01   4.7666312e-04  -5.4868449e-01   1.1212982e-02  -1.9654921e-02  -1.8463720e-02   1.8162256e-03  -6.4635878e-01  -1.6712776e-02   2.9994830e-02   3.3181648e-02   1.2392517e-02  -1.7443784e-02  -5.1873532e-03   1.1448737e-02  -6.0217662e-03   4.7171538e-01   8.1203780e-03   6.3055901e-01  -9.5644804e-04   2.6497810e-02   1.7727696e-02   4.6728062e-02  -5.4546945e-02  -2.8055852e-02  -3.3074082e-03   2.5538381e-02  -1.3730605e-02   8.4456119e-02   7.4313019e-02   4.5897271e-02   2.0306819e-02   1.7175193e-01   1.4765599e-03   8.8360584e-03   5.8874076e-02   4.8341183e-02   1.4833161e-02   3.4668920e-02   3.5261771e-02  -1.3385604e-02  -1.9546743e-02   1.4853102e-02   6.4140670e-01   2.0086939e-02   2.3283765e-02   1.2029764e-02   5.8253524e-03   5.6063311e-01   2.2200826e-02   1.0057775e-02   1.2372277e-02   1.3377465e-02   1.9220742e-02   6.8895183e-03  -1.5245267e-03   8.4263223e-03   4.1410804e-01  -1.1955636e-02  -6.9874186e-03  -2.4203682e-02  -1.6878587e-02  -2.6027140e-02  -2.4910894e-02  -2.3582676e-02  -2.1903430e-02  -3.1703925e-02  -1.9449419e-02  -1.7779313e-02   7.2391559e-02  -3.5345178e-02  -1.8015225e-02   1.0036434e-02   1.2852640e+00  -9.6224750e-01   2.7112809e-02   6.7761162e-02   4.2194235e-02   3.9233035e-02   3.4096222e-02   3.6582757e-02   2.6380079e-02   1.5367462e-02  -9.6217485e-03  -6.7552110e-03   3.7562741e-02  -1.3417940e-03   5.4754222e-03  -2.3432352e-02  -3.1170261e-03  -1.6432163e-02  -1.4701123e-03   2.2923897e-02  -3.5477589e-03   9.4448650e-03   2.4008569e-02  -1.0038836e-02   9.8223967e-03  -9.8082004e-03   4.3088810e-03   1.3264084e-02  -2.5581942e-02   7.1736869e-01  -5.7057333e-01  -1.5269337e-02  -5.2043104e-01   5.5937037e-01  -1.4871911e-02  -1.7545927e-02   5.3433584e-01  -8.8683462e-03   7.4122006e-01  -2.3877204e-03   2.3518125e-02   1.1933038e-02   1.4437300e-02   6.7377523e-03  -1.1158377e-02  -2.2479968e-02  -1.8671105e-02  -3.0966503e-02  -7.2900192e-01  -1.6141865e-02  -9.8337673e-03  -3.4081561e-02   1.0677827e-02  -2.0895729e-02   1.3948311e-02   8.2168967e-01  -1.2348544e-02  -8.5122470e-01  -5.8683349e-02   1.5197244e-01  -8.5215373e-02  -9.9277120e-03   8.5447539e-02   2.1471519e-02   2.9567164e-02   3.0860698e+00   5.8806991e-02   1.4113718e-02   5.9579358e-02   8.5182553e-02   4.5477583e-02   2.7786741e-02   4.5954229e-02   4.2209123e-02   9.6423557e-01   2.9787262e-02  -6.7596384e-01   2.2521730e-02   7.3548765e-03  -1.5593742e-02  -3.2492307e-02  -6.2563825e-02  -8.4114055e-01  -7.8823953e-01  -1.9004962e-02  -2.1609235e-02   9.8083402e-01  -6.9745184e-03   9.3757257e-02  -1.1895659e+00  -8.6093144e-01   2.4946798e-02   1.0507765e-01   2.9354118e-02  -2.7783806e+00   7.2928748e-02  -1.5839230e+00  -1.0892504e-01  -7.9158653e-02  -7.0702802e-02  -3.2563584e-01  -3.6750979e-02   8.6910024e-02   4.5845986e-01   7.1867107e-02   3.9092100e-02   1.3400575e-01   1.0324004e-01   6.7664974e-02   3.9594701e-02   5.3524998e-02  -2.6982320e-02   6.1596804e-03   6.1148837e-03   3.9822186e-04   8.1570764e-03  -2.2676518e-03  -3.3697437e-03   5.5860960e-01   1.6665543e-02  -1.4246875e-02  -1.1641098e-02   1.6231414e-03  -1.0609482e-02   5.6397585e-01   2.0062031e-02   4.2290258e-04   5.2029779e-01   6.5774914e-01   3.4770753e-03  -6.2051879e-01   4.0692121e-03   4.1879318e-03   9.5170057e-03   1.2426923e-02  -4.8312155e-03  -6.5423039e-03   5.1431865e-01   6.9435379e-01   7.9451598e-03   5.6985704e-03   1.0791600e-02   7.4439839e-03   3.5406330e-03   5.0620844e-01   3.6252110e-03  -3.7936807e-03  -9.7616153e-03  -2.0820334e-03   3.7341721e-01  -3.4975428e-03  -4.8413494e-03  -8.8127689e-03  -4.7403548e-01   1.0132319e-02   4.8127578e-03   8.3957023e-03   1.7374593e-03  -3.7670835e-03  -3.7836094e-01  -3.1597864e-01  -3.6708561e-01  -5.1259502e-03   3.4228249e-01   1.5496829e-03  -4.7883999e-03  -5.6782482e-03  -1.5228979e-04  -6.1676892e-03   8.6155474e-03   5.1703622e-03   3.6445043e-01  -4.3773212e-01   1.0507192e-02  -3.4921020e-04  -8.6820638e-03   1.1392344e-02   3.0750687e-03   2.1286625e-03  -1.7971481e-02  -2.3884109e-03   4.5169478e-01  -4.4319924e-01   1.4345400e-03  -2.9379704e-03  -4.9884937e-01   1.4817419e-02   1.9768606e-02  -1.3582629e-03  -2.5065845e-03   6.1930553e-03   8.1769246e-03   4.9057673e-01   6.9278264e-03   1.2335493e-02   5.3241152e-01  -4.2946845e-01  -5.2588179e-01   1.5594208e-02   1.1586192e-02   4.3717094e-01   4.6638724e-03   4.0533865e-03   8.7640174e-04  -3.5855571e-01  -2.6221675e+00
   4.9069083e-01   7.0022405e-03   6.1112802e-01   1.0609454e+00  -6.7046716e-01   1.2729608e-02   8.5265567e-01   9.8992266e-03   2.3279782e-02  -6.5169882e-01   4.1664606e-03   1.4372183e-02   1.4684048e-02   1.1178770e-02   8.9729845e-03   1.0975575e-02   8.4088862e-03   7.0419983e-03   1.6248686e-03   5.0605005e-03   1.5558389e-03  -3.2052089e-01  -1.5582661e-03   3.4208188e-03  -2.8116070e-03   5.9214544e-03  -5.5858999e-03   1.7491306e-02  -1.1994171e-02   9.8372837e-03  -5.1490570e-01   5.3562318e-01  -1.5832943e-02  -1.4522345e-02  -1.8134003e-02  -2.0377753e-02  -1.9541841e-02  -3.2405177e-03   2.0554545e-02  -1.9098095e-02   2.3150012e-02   1.8000510e-02   5.0441418e-03   2.1675687e-02   1.2534474e+00   8.7331794e-03   1.5629987e-02   2.8440215e-02   1.3004517e-02   4.4527119e-03  -5.8805885e-03   1.3928725e-03   6.0008949e-03  -5.0854370e-01  -5.7933542e-01   1.2191715e-02   1.6008192e-02   4.6123904e-01   2.1354342e-02   6.6973927e-03   5.3217995e-03   1.0549110e-02   3.9367491e-03   3.1855509e-03   1.3571442e-03  -1.9867527e-03   7.1287249e-03  -9.5206505e-03   6.9754652e-03  -1.0435491e-02  -4.9062713e-03  -6.4525374e-03  -4.5409716e-01   1.2809005e-02  -4.2236657e-01   6.7379405e-03   9.6319272e-03   6.6204385e-03   3.7102649e-01  -3.5770833e-01   4.5171087e-03  -4.9240782e-04   9.3962443e-04   3.2610140e-01  -4.1066491e-03  -2.5404361e-04   4.2941583e-03   2.2980002e-03  -2.9404780e-03  -1.2566235e-03   6.7692585e-03   8.9714933e-03  -6.7087175e-01  -1.5784624e-02  -8.2060650e-01   2.3337958e-02  -1.0498898e+00   1.9989003e-02   2.7855597e-02   4.1203070e-03   6.1705730e-01  -5.3541802e-01   1.7080248e-02  -5.6178455e-01   1.0574793e-02   1.8064916e-02   1.1321674e-02   1.0896627e-02   9.4574328e-03   8.0672594e-03   7.8168159e-03   5.8546304e-03  -3.4554413e-01   2.4235820e-03   8.8340919e-04  -1.2533553e-03  -3.7083641e-01   1.9272124e-03  -5.6294877e-03   1.3212500e-02  -1.0682003e-02  -2.6133718e-03   7.4983245e-03  -4.4122676e-02   3.0476362e-02   2.4764288e-02  -2.2874394e-02  -5.6627708e-01   6.7740951e-03  -2.0190596e-02   4.8484094e-01   1.6447719e-02   9.7722271e-03  -4.6749109e-01   1.0248974e-02   1.4894043e-02   7.8808864e-04  -7.8363013e-04  -9.9717289e-04   1.6977508e-02  -1.8754753e-02  -1.7907773e-02   2.4017080e-02   4.7982963e-02   7.0233682e-01   5.6839282e-01   2.1592176e-02   1.5430935e-02   3.4761679e-03   1.6922555e-02   1.7858841e-02   1.6988125e-02   8.9020372e-03   1.2095755e-02  -1.2261243e-02  -5.0383593e-01   1.5650809e-02  -5.1906198e-01  -1.6226152e-03   1.5658038e-02  -4.3335614e-03   3.9711721e-01   1.4926611e-02   2.0364791e-03   3.9721322e-04  -3.5762722e-04  -3.3614114e-01  -3.8425590e-01   3.7375194e-03   8.9592851e-03   3.1647261e-01   2.5021087e-03  -2.0882657e-03   1.4389410e-03   5.7345654e-03  -3.2273666e-01  -2.3716309e-03  -3.2343780e-01  -4.0652448e-03   2.1552516e-03  -3.3486600e-01   1.0878525e-03   7.5784692e-04   3.9062417e-01   8.0683815e-03  -7.5685638e-03  -4.4557975e-03   9.9352276e-04  -3.0282441e-03  -4.2218141e-01  -3.3302172e-03   4.2853868e-01   1.6363254e-02  -7.9816832e-03  -9.6865773e-04  -4.9770799e-01   1.9125724e-02   1.3846920e-03   1.4767946e-02  -1.1989512e-05  -1.3665450e-03   5.5754103e-01   2.1960907e-02  -1.1688501e-02  -6.4962887e-01   9.3661719e-04  -6.4968752e-01   2.9887766e-03  -6.2183615e-03   1.7572110e-02   8.6277662e-01   6.3696676e-03  -5.3950053e-01   1.7460663e-02  -9.6299203e-03  -1.9374389e-02   1.1318758e-02  -6.5601569e-01  -2.6666371e-02   1.5224362e-02   6.9257847e-03   4.7020430e-03  -7.9519982e-03  -2.0690825e-03   1.1481694e-02  -6.7593442e-03   4.5236369e-01  -3.5051277e-03   5.6820417e-01  -2.5010323e-02   2.9040901e-02  -3.1874647e-03  -4.3233490e-03  -4.3738934e-02  -1.4389013e-03   1.2674396e-02   4.0681544e-02  -2.2830304e-02   8.4093979e-02   7.6797350e-02   5.5994827e-02   1.8462940e-02   1.2133203e-01   6.8009702e-03  -9.1667315e-04   4.8527335e-02   8.4012251e-02   6.0695170e-03   3.6829780e-02   3.1124296e-02  -1.6672537e-02  -7.3388587e-03   1.6361242e-02   6.5097427e-01   2.0892389e-02   2.9147204e-02   1.5637285e-02   7.7678785e-03   5.9810756e-01   1.8042145e-02   6.8120571e-03   1.4890140e-02   1.7021636e-02   2.2340312e-02   1.0084477e-02   3.0065112e-03   7.9907644e-03   4.0160019e-01  -1.5346418e-02   3.7867109e-03  -7.5008503e-03  -1.8995925e-02  -2.9262482e-02  -2.7977910e-02  -2.5188358e-02  -3.6224211e-02  -3.9025218e-02  -2.0829165e-02  -2.9847223e-02   6.4258654e-02  -4.1813405e-02  -5.0864642e-03   9.8496720e-03   1.3417561e+00  -9.7824613e-01   2.9787498e-02   8.1286800e-02   2.4672086e-02   3.6967716e-02   3.5262792e-02   3.9143246e-02   1.5694539e-02   1.5519628e-02  -9.0738161e-03  -4.4763240e-03   2.6820215e-02   7.1096715e-03   3.6085468e-02   5.3539068e-03   3.9878760e-03  -7.9234855e-03  -2.0496075e-04   1.6520399e-02   1.0245935e-02   1.8155808e-02   7.9266976e-03  -1.7606049e-02   1.5141683e-02  -3.1907229e-03   1.6258638e-04   2.4671891e-02  -2.2758414e-02   6.2085138e-01  -5.7988139e-01  -1.4441199e-02  -5.2110666e-01   5.7513049e-01  -1.3904954e-02  -7.7334213e-04   5.3530003e-01  -1.0862037e-02   8.3489489e-01  -5.4096922e-03   2.1671864e-02   8.1756560e-03   1.4506227e-02   8.7514306e-03  -1.3379906e-02  -1.9952035e-02  -1.8097415e-02  -2.5066190e-02  -7.0154235e-01  -6.6499763e-03  -4.5803766e-03  -2.9104486e-02   1.1776860e-02  -2.7889604e-03   1.1700968e-02   7.7252378e-01   1.5174477e-02  -8.3702938e-01  -4.9453456e-02   9.7462996e-02  -1.1156876e-01  -3.8250528e-02   8.8366208e-02   2.1090696e-02   2.6951944e-02   2.9621480e+00   8.3424411e-02   1.9948618e-02   5.9864879e-02   7.5237349e-02   3.5201296e-02   2.5778250e-02   4.4969811e-02   4.4981450e-02   9.2900575e-01   2.9475844e-02  -6.8825624e-01   2.2480118e-02   6.8813131e-03  -1.9192207e-02  -4.1113183e-02  -6.3974813e-02  -8.4589946e-01  -8.0775512e-01  -2.5044757e-02  -5.3053636e-02   9.9290156e-01   8.7791885e-03   7.5624173e-02  -1.1558656e+00  -8.4875438e-01   3.2073695e-02   1.0005310e-01   1.9387630e-02  -2.8932986e+00   1.0976803e-01  -1.5777093e+00  -1.0844152e-01  -7.3812217e-02   3.2160134e-02  -2.1283076e-01  -3.0257981e-02   9.1140713e-02   3.2215497e-01   1.4109463e-01   4.5240731e-02   1.3411817e-01   7.4469816e-02   6.3198670e-02   3.4286741e-02   6.1848252e-02  -2.4370601e-02   1.5997268e-02   1.8328655e-02   3.5199668e-02   2.0760763e-03   2.9118389e-03  -5.6527255e-03   5.5246595e-01   1.5300029e-02  -1.0243570e-02  -1.2411607e-02  -4.4974516e-03  -1.0807285e-02   5.8598286e-01   2.5827737e-02   7.3478039e-03   5.2925577e-01   6.2207630e-01   4.7048987e-03  -5.6930737e-01  -2.9754341e-04   5.9479907e-03   7.2537200e-03   1.0658236e-02  -3.6944121e-04  -6.7116300e-03   4.9933845e-01   6.4590137e-01   2.1954628e-03   2.2016009e-03   1.0335105e-02   1.2830555e-02   6.4387045e-03   4.7753081e-01  -2.2274705e-04  -1.6300266e-03  -9.1550706e-03  -7.5332367e-03   3.7249066e-01  -4.4624350e-03  -6.8048161e-03  -1.3168134e-02  -4.8706415e-01   1.0890375e-02   3.7847384e-03   9.4438803e-03   1.0015100e-03  -4.8499917e-03  -3.2737342e-01  -3.0655329e-01  -3.6596922e-01  -6.5828362e-03   3.2429561e-01   4.6915201e-03  -2.3275291e-04  -4.1118062e-03   9.9828329e-05  -5.9344561e-03   8.6719135e-03   5.3408439e-03   3.5566622e-01  -4.1630465e-01   1.0269966e-02  -2.8618279e-03  -9.9821887e-03   1.1398293e-02   6.2331189e-03   1.4389188e-03  -1.8703620e-02  -1.9548422e-02   4.7020309e-01  -4.4929478e-01   1.8140551e-03   1.4891792e-03  -4.9150896e-01   1.5022282e-02   3.0121653e-02  -1.9545744e-03  -7.4106436e-03   7.9501638e-03   1.1998295e-02   4.8834176e-01   1.0422257e-03   1.1925868e-02   5.4654163e-01  -4.3306360e-01  -4.8753688e-01   1.9852670e-02   1.1732590e-02   4.4075613e-01   2.3852797e-03  -4.8833310e-03  -3.8609644e-03  -3.2551127e-01  -2.4552140e+00
   4.8380715e-01   3.0091465e-03   6.1594048e-01   1.0089898e+00  -6.1266751e-01   1.2954227e-02   7.7950513e-01   8.5289667e-03   2.4801770e-02  -6.5623303e-01   6.8034280e-03   1.5904325e-02   1.5001219e-02   8.7195750e-03   8.6850321e-03   1.0215950e-02   9.9280335e-03   6.8832223e-03   1.5341167e-02   4.7438903e-03   1.5774848e-03  -3.1885056e-01  -1.3632283e-03   5.6382819e-03  -2.5362508e-03   6.0911932e-03  -5.0055160e-03   1.3237666e-02  -9.8262135e-03   7.5959013e-03  -4.9450395e-01   5.4214828e-01  -1.3711695e-02  -1.2796259e-02  -1.4578189e-02  -2.3094420e-02  -9.9892806e-03  -8.4318723e-04   1.6855518e-02  -2.2093420e-02   1.9001216e-02   1.7228828e-02   4.6289320e-03   1.6717688e-02   1.1312588e+00   4.1660368e-03   9.8238109e-03   2.0440013e-02   1.2580690e-02   5.6699578e-03  -8.6679394e-03   5.7604080e-03   8.4197640e-03  -5.0576040e-01  -5.6325410e-01   1.1280747e-02   1.5126971e-02   4.9507022e-01   2.3566885e-02   6.7551976e-03   8.6879225e-03   9.8994067e-03   4.4838594e-03   2.9871043e-03  -1.1290029e-03  -6.2327748e-04   7.2698211e-03  -7.5699533e-03   4.9214410e-03  -8.7107868e-03   4.5703560e-04  -6.3806755e-03  -4.1977554e-01   1.3816465e-02  -4.3308817e-01   9.6304866e-03   8.1433561e-03   7.4043928e-03   3.7023949e-01  -3.3676187e-01   5.5469760e-03  -4.4415398e-04  -4.5904228e-03   3.2473273e-01  -4.3938143e-03  -2.5823686e-04   6.8523158e-03  -8.5384544e-04  -1.5600904e-03   1.1731011e-03   4.1017242e-03   6.4695921e-03  -6.3456006e-01  -8.6211094e-03  -8.2516469e-01   2.5211895e-02  -1.0135097e+00   2.0329008e-02   2.8768593e-02   8.1472116e-03   6.1610682e-01  -5.6598983e-01   1.8291895e-02  -5.5597555e-01   1.1374305e-02   1.7565240e-02   1.1088919e-02  -3.3747274e-03   1.0113572e-02   8.9983551e-03   7.0291094e-03   5.6944539e-03  -3.5013628e-01   5.4012356e-03   1.4855562e-03  -1.9974746e-04  -3.6590918e-01   4.7217210e-03  -2.4870684e-03   1.3740253e-02  -8.1002250e-03  -4.5820094e-03  -1.8898963e-03  -2.6530650e-02   2.5318810e-02   2.2868059e-02  -2.1207271e-02  -5.7914114e-01  -8.7405339e-03  -1.8645626e-02   4.8449275e-01   1.6079612e-02   7.6513574e-03  -4.7427138e-01   9.2136507e-03   1.4162117e-02  -2.9241297e-04   1.3793953e-03   1.3293842e-02   1.9541201e-02  -2.5182157e-02  -1.2713585e-02   2.2404861e-02   3.7889462e-04   7.5683698e-01   5.5452260e-01   1.8169582e-02   1.2844074e-02  -4.6594307e-05   1.4751860e-02   1.6427011e-02   1.5852114e-02   9.5337072e-03   1.2641796e-02  -1.1309583e-02  -4.9075226e-01   1.6941776e-02  -5.2824336e-01  -3.5008606e-04   1.7035810e-02  -5.9683144e-03   3.9373762e-01   1.1792334e-02   4.5479512e-04  -1.0674669e-03  -8.5899016e-04  -3.3270624e-01  -3.8807562e-01   3.7022000e-03   5.0617844e-03   3.2833918e-01   9.7035437e-04  -6.4076132e-03   3.2195566e-03   4.3810754e-03  -3.2642905e-01  -2.3925232e-03  -3.1731546e-01  -3.4670170e-03   3.4214298e-03  -3.5509444e-01   5.6252716e-04  -2.1462773e-03   3.9874110e-01   9.6355974e-03  -9.3559429e-03  -8.1737379e-04  -1.0054857e-04  -2.9332781e-03  -4.1350812e-01  -4.8167979e-03   4.2299826e-01   1.2868091e-02  -3.2555444e-03  -8.6200336e-03  -4.9980023e-01   1.7189580e-02  -1.9238283e-04   2.3547632e-02   1.5171944e-02  -5.4253071e-03   5.4631384e-01   1.7304988e-02  -7.3407089e-03  -6.2338125e-01  -7.0617208e-04  -6.2994230e-01   2.1580104e-03  -3.5730966e-03   1.3220711e-03   8.2671698e-01   7.4902070e-03  -5.2169147e-01   7.7484267e-03  -1.3252231e-02  -1.4809861e-02   5.6300497e-03  -7.1989728e-01  -1.3267346e-02  -6.5378719e-03   2.9031051e-03  -3.9501091e-04  -1.3581623e-02   2.8722252e-03   1.2949455e-02  -8.9332679e-04   4.7562681e-01   8.5971237e-03   6.0169156e-01   7.5165639e-03   3.0634642e-02   2.8663693e-02  -3.6462503e-03  -4.3666272e-02  -6.1287613e-03   4.5559372e-03   2.2336367e-02  -6.8565618e-03   8.6942369e-02   7.3315008e-02   5.0246013e-02   2.6232957e-02   1.2132622e-01  -1.5801277e-02   1.2775749e-02   5.5381044e-02   7.7533043e-02   3.5066951e-02   3.1295883e-02   2.4177401e-02  -1.9972831e-02  -1.2837289e-02   1.0026387e-02   6.6649801e-01   2.6684365e-02   2.8236386e-02   1.6025888e-02   8.0886301e-03   5.9968782e-01   2.0659397e-02   9.7905777e-03   1.4954247e-02   1.6356788e-02   1.7303314e-02   6.6353282e-03  -4.1143056e-03   8.3016721e-03   3.9116008e-01  -9.4684502e-03   2.5396331e-03  -1.7612199e-02  -2.2677144e-02  -2.6598776e-02  -2.6913364e-02  -2.6424890e-02  -3.3193859e-02  -4.2495186e-02  -2.1732976e-02  -2.7188305e-02   7.4772843e-02  -4.2418114e-02  -1.3140769e-02  -9.7893546e-04   1.3751437e+00  -9.6312922e-01   2.5270305e-02   6.6818275e-02   3.6333809e-02   3.6919999e-02   3.5472517e-02   4.2084012e-02   3.3384285e-02   1.0381809e-02  -2.9987248e-03  -2.5687413e-03   1.3807935e-03   1.0992349e-03   1.7207655e-02   2.3972126e-02  -1.8043922e-03  -1.5538663e-02  -4.7236586e-03   3.0724321e-02   9.5037664e-05   1.2525746e-02   2.0592541e-02  -9.0567879e-03  -1.6326235e-03  -5.9109034e-03  -1.1531579e-03   8.6526546e-03  -1.6364108e-02   7.6249745e-01  -5.8131861e-01  -1.5008830e-02  -5.2176882e-01   5.8413778e-01  -1.6769003e-02  -8.4422322e-03   5.4030114e-01  -7.2580128e-03   7.5104253e-01   2.5437170e-03   2.5317659e-02   2.6508570e-02   1.2511701e-02   8.0580895e-03  -1.2504334e-02  -1.9171006e-02  -2.1231261e-02  -2.7779803e-02  -7.0841537e-01  -1.1913347e-02  -1.7106808e-02  -3.4361614e-02   8.8435143e-03  -6.5272242e-03   2.0946834e-02   8.0996514e-01   5.5152724e-03  -8.0628702e-01  -3.7551310e-02   9.0133858e-02  -8.8749291e-02  -6.0515522e-02   3.5311500e-02   1.1687754e-02   2.3994637e-02   3.0739084e+00   3.3184612e-02   1.2687042e-02   5.1070659e-02   7.2962552e-02   3.3989763e-02   2.7724900e-02   4.4422958e-02   4.7714672e-02   9.2074271e-01   2.8925377e-02  -6.8475231e-01   2.4931733e-02   1.3113922e-02  -2.0063966e-02  -3.6447813e-02  -5.7362071e-02  -8.5086735e-01  -8.4360118e-01  -2.2547414e-02  -4.7401000e-02   9.6541636e-01   1.3194501e-02   7.9718230e-02  -1.1386992e+00  -8.6422595e-01   3.5480393e-02   7.0462325e-02   1.8421504e-02  -2.5070086e+00   1.0655641e-01  -1.5490539e+00  -1.1798849e-01  -7.9792568e-02  -1.4749197e-01  -2.7911524e-01  -2.7937897e-02   8.5209065e-02   5.8940624e-01   9.5197253e-02   3.8414795e-02   1.3518001e-01   8.7087212e-02   6.9179552e-02   4.0224851e-02   5.7228159e-02  -2.3631387e-02   1.1311373e-02   5.9559789e-03   2.6932803e-03  -4.2586020e-03   1.2421192e-02  -3.6308439e-03   5.3350697e-01   1.6574393e-02  -1.4706363e-02  -1.2189528e-02  -8.9857422e-04  -6.1233093e-03   5.5525661e-01   2.4846665e-02   7.9741559e-03   5.2420953e-01   6.0673209e-01  -2.7328529e-03  -5.8459942e-01   2.0876530e-03   5.9181224e-03   6.5224245e-03   1.2656733e-02   1.2521005e-03  -4.5264904e-03   4.7827161e-01   7.3620836e-01  -8.1954284e-04   2.9837110e-03   7.3039817e-03   8.0666707e-03   3.2872307e-03   4.6860159e-01  -5.9130091e-04  -2.3133702e-03  -8.7312109e-03  -2.0783047e-03   3.7535075e-01  -1.3244923e-03  -5.7731957e-03  -9.6952412e-03  -5.2090865e-01   1.2070732e-02   3.6260394e-03   1.0113206e-02   1.3909755e-04  -2.0020718e-03  -3.4662838e-01  -3.1522910e-01  -3.6995183e-01   2.4707734e-03   3.1699127e-01   2.4123126e-03  -3.8220247e-03  -4.2810371e-03   1.6276295e-03  -2.9827320e-03   1.0524668e-02   1.6741476e-03   3.5977490e-01  -4.2960132e-01   1.1733663e-02   6.2047228e-04  -1.0560624e-02   1.3211173e-02   6.8117312e-03   1.7229244e-03  -2.7887292e-02  -2.3690057e-03   4.7875726e-01  -4.5149204e-01   3.5930595e-03  -2.1562875e-03  -5.0446250e-01   1.4675819e-02   1.7612813e-02  -1.9024347e-03   1.7425455e-03   6.4686764e-03   1.2762558e-02   5.0233103e-01   6.5100807e-03   1.3071332e-02   5.3271437e-01  -4.4027134e-01  -4.5898679e-01   1.4244179e-02   1.8869167e-02   4.7215717e-01   3.0390212e-03  -4.1497099e-03   3.8732903e-03  -3.1497017e-01  -2.6261357e+00
   4.9942938e-01   7.5799524e-03   6.3375524e-01   1.0101201e+00  -6.5721338e-01   1.5297271e-02   8.2677930e-01   6.6783332e-03   2.2261570e-02  -6.2789917e-01   9.1998891e-03   1.5699840e-02   1.5432604e-02   1.1132576e-02   9.2455105e-03   1.0480785e-02   1.0188353e-02   6.6567998e-03   1.6585040e-02   4.3168805e-03  -1.4623481e-03  -3.2295167e-01   2.1122107e-04   6.2093264e-03  -5.4887725e-03   3.4675797e-03  -4.2762333e-03   1.4418899e-02  -1.3394362e-02   8.5100067e-03  -5.1397941e-01   5.0987852e-01  -1.4613840e-02  -1.3434115e-02  -1.6823912e-02  -3.0072654e-02  -5.7458521e-03  -2.6956157e-03   2.9962401e-02  -5.1831248e-03   2.6352038e-02   1.6197964e-02   5.0380115e-03   3.1846303e-02   1.2311027e+00   4.6914501e-03   3.6961443e-02   2.2925933e-02   8.6975181e-03   4.6699529e-03  -7.2335363e-03   1.3017289e-02   7.3971499e-03  -4.8918826e-01  -5.5879532e-01   1.2095268e-02   1.4244664e-02   4.9163713e-01   2.3885207e-02   7.0802843e-03   9.7634695e-03   1.3500697e-02   6.0601145e-03   2.8873181e-03  -5.3054133e-03   3.7626244e-05   8.1892486e-03  -7.1460722e-03   9.0681906e-03  -8.0522463e-03  -4.2222145e-03  -6.8084046e-03  -4.6853500e-01   1.0990682e-02  -4.3953531e-01   1.0890035e-02   9.2508722e-03   7.4003639e-03   3.8643049e-01  -3.5673386e-01   6.2244171e-03  -5.6398678e-05   2.1870569e-03   3.2065472e-01  -4.0257782e-03  -4.0664420e-04   2.7107947e-03  -4.3443821e-03   4.4896082e-03   5.5295586e-03  -6.1247985e-03   6.6756716e-03  -6.4845387e-01  -1.2310519e-02  -8.7180623e-01   2.1252193e-02  -1.0559836e+00   2.7768999e-02   3.1717428e-02   4.3919780e-02   6.2683760e-01  -5.8443516e-01   1.8417507e-02  -5.6105176e-01   1.0430111e-02   1.8892133e-02   1.1202545e-02   5.6861783e-03   1.0105339e-02   8.9460702e-03   7.2169295e-03   6.1995388e-03  -3.6603803e-01   5.8814894e-03   3.6169065e-03   1.8150073e-03  -3.8071733e-01   2.8201147e-03  -6.9603699e-03   1.4171055e-02  -5.7533977e-03  -2.7203870e-03   2.5526006e-03  -2.0249060e-02   3.4929319e-02   2.6717373e-02  -2.3019195e-02  -5.7539188e-01  -7.9591237e-04   1.4006798e-02   4.8597593e-01   1.4675455e-02   4.8489747e-03  -4.7188001e-01   9.6692333e-03   2.0340618e-02   4.6701321e-03   8.2951239e-05   1.0157953e-02   1.6892539e-02  -1.4555301e-02  -1.8396747e-02   1.6096891e-02   4.1346146e-02   6.1484315e-01   5.4508276e-01   1.8711118e-02   1.2668464e-02   2.2283426e-02   1.3795332e-02   1.7258164e-02   9.2907983e-03   7.7898047e-03   1.3125044e-02  -1.0441653e-02  -5.3189614e-01   1.7940512e-02  -5.4456129e-01  -2.0793898e-03   1.5226750e-02  -7.6086078e-03   4.0871292e-01   9.2027231e-03  -7.8806183e-04   8.9349027e-04  -9.4640266e-04  -3.3139949e-01  -3.9236289e-01   4.0101102e-03   1.0134237e-02   3.2124281e-01  -3.0464932e-04  -3.5004898e-03   3.3207145e-03   6.4210090e-03  -3.2571961e-01   6.0377202e-05  -3.1711709e-01  -3.1502991e-03   4.0230443e-03  -3.4727087e-01  -5.6444957e-04  -4.7253867e-03   3.8431670e-01   9.9009430e-03  -1.1438104e-02  -2.5032756e-03   1.8408351e-03   2.2857396e-04  -4.2789635e-01  -1.6863757e-03   4.3615880e-01   1.5149660e-02  -6.4291827e-03  -5.7858639e-03  -5.8607745e-01   2.8199371e-03   2.1714098e-03   2.2592237e-02   1.0176862e-02  -5.5242818e-03   6.3015971e-01   1.2932774e-02  -9.9071447e-03  -6.3275196e-01  -3.5248571e-03  -6.2855686e-01   2.1564881e-03  -4.3062211e-03  -1.9597760e-03   8.5097464e-01   4.1820847e-03  -5.2984134e-01  -1.4141969e-02   6.8595410e-03  -1.8952303e-02   1.4694614e-02  -6.4801552e-01  -5.0977885e-03   1.5258276e-02   2.1485150e-02   2.3750698e-03  -6.4388951e-03   2.3421947e-03   1.7505452e-02  -2.5517676e-03   4.6473256e-01   4.5835131e-03   5.9003768e-01  -6.6180992e-03   3.7504146e-02   2.6688567e-02  -3.7461488e-02  -7.6509919e-02  -1.5436429e-02   7.9379991e-03   3.2076957e-02   1.4992789e-03   6.1546317e-02   6.7039073e-02   4.6314922e-02   1.8460112e-02   1.2272311e-01  -1.1407088e-02  -3.7542996e-03   5.1397054e-02   3.7497145e-02   1.5706983e-02   3.6541290e-02   1.2341212e-02  -1.8784435e-02  -1.2973536e-02   1.9488189e-02   6.6277238e-01   2.6287603e-02   3.1956375e-02   2.2047211e-02   8.7621022e-03   6.0289027e-01   1.9637793e-02   7.2771214e-03   1.0443387e-02   1.6259702e-02   1.9622192e-02   9.0797184e-03   1.9976219e-02   9.5437501e-03   3.8196294e-01   2.7285694e-03   8.1575380e-03  -1.5916976e-02  -1.7551425e-02  -2.5064753e-02  -2.6709336e-02  -2.5728426e-02  -2.7150428e-02  -4.6983461e-02  -2.3705818e-02  -2.7874695e-02   3.1720342e-02  -3.4649095e-02  -9.8267110e-03   1.4430335e-02   1.3840745e+00  -9.8215691e-01   3.2468088e-02   7.2073145e-02   5.4039078e-02   3.7357980e-02   3.3785379e-02   4.5180408e-02   2.7287322e-02   1.7930882e-02  -5.0776964e-03  -1.2330166e-02  -6.8440050e-03  -2.1027194e-03   1.3192430e-02  -2.7878002e-02  -7.3415369e-03  -1.6537323e-02  -5.9805577e-03   2.7502023e-02  -8.4103700e-04   1.0195481e-02   1.4838902e-02  -5.5825917e-03   5.8994426e-03  -1.0661976e-02   6.9844809e-03   1.1229265e-02  -1.8291645e-02   6.9048870e-01  -6.0477541e-01  -1.5041924e-02  -5.2898260e-01   5.7300433e-01  -1.5058196e-02  -3.3699229e-03   5.4575894e-01  -2.3086626e-03   7.4703565e-01  -2.0033148e-03   2.3101677e-02   2.8123054e-02   1.6278631e-02   9.6690253e-03  -1.1265997e-02  -1.9996491e-02  -3.7075851e-03  -2.7612933e-02  -7.3532428e-01  -1.6772071e-02  -1.6158246e-02  -3.5656621e-02   3.5230376e-03  -2.0802401e-02   1.6137286e-02   8.3895006e-01  -8.8745192e-03  -8.7659284e-01  -4.3197089e-02   1.0224685e-01  -8.6256955e-02  -2.3001569e-02   6.3610374e-02   3.3528527e-02   2.4633133e-02   3.1008798e+00   6.5046306e-02   1.2283421e-02   5.4559422e-02   7.9705164e-02   5.6184593e-02   2.8557227e-02   4.5551148e-02   1.8876631e-02   9.4277039e-01   2.3697881e-02  -6.4813665e-01   2.4523408e-02   1.6845657e-02  -2.2515041e-02  -3.4040199e-02  -6.7752520e-02  -8.6621463e-01  -8.3757533e-01  -3.7988653e-02  -5.9233368e-02   9.8616119e-01   3.1106619e-03   1.0010867e-01  -1.2481530e+00  -8.6730183e-01   4.0598619e-02   1.1478032e-01   2.5755510e-02  -2.6377527e+00   1.0559222e-01  -1.6103176e+00  -1.1759257e-01  -5.5743072e-02  -1.4180169e-01  -3.1969487e-01  -2.8743409e-02   1.1308821e-01   2.2264310e-01   1.3148067e-01   3.3273101e-02   1.2648290e-01   9.0043512e-02   7.0980313e-02   4.2370036e-02   5.5982414e-02  -2.0346922e-02   1.6869357e-02   7.9017713e-03  -6.9863482e-03   9.2710551e-03  -3.9219194e-03  -8.8563250e-03   5.6053807e-01   1.6995622e-02   4.0419783e-03  -3.1206868e-03  -1.6693701e-03  -1.1372961e-02   5.4911938e-01   2.2201232e-02   7.6229530e-03   5.1596101e-01   6.1102381e-01  -8.5635164e-03  -6.0044733e-01   1.2953366e-05   1.1096911e-02   5.5677905e-03   1.0135453e-02  -8.5996326e-03  -6.7300279e-03   4.9857771e-01   6.6866688e-01   1.1057652e-04   2.6657244e-03   9.1141303e-03   9.5246453e-03   5.8193418e-03   4.4224143e-01  -4.8847622e-03  -2.3287217e-03  -9.3967925e-03  -8.0167709e-03   3.9777136e-01  -2.1905235e-03  -5.1125949e-03  -1.2366231e-02  -5.2951644e-01   1.1455262e-02   5.5335047e-03   7.4739534e-03  -2.0025151e-04  -3.6665617e-03  -3.5022151e-01  -3.1460078e-01  -3.6675259e-01  -4.5515644e-03   3.5152730e-01  -4.7169331e-03  -3.1439412e-03  -6.6536458e-03  -1.6450918e-03  -7.6169871e-03   9.0757135e-03   5.2636696e-03   3.6847379e-01  -4.3374793e-01   1.1385430e-02   9.7041336e-05  -1.0249582e-02   1.3159299e-02   3.2213801e-03  -1.4888418e-03  -2.0312278e-02   3.0880255e-03   4.5481585e-01  -4.5176567e-01   5.1802136e-05   3.7417485e-03  -4.6317960e-01  -5.1481053e-03   1.3446651e-02  -3.2289806e-03  -6.7981976e-03   4.0138615e-03   9.2915031e-03   4.7505648e-01   5.6775209e-03   9.3863411e-03   5.4341661e-01  -4.5205322e-01  -5.1125057e-01   1.7030938e-02  -6.3043048e-03   4.2853040e-01  -1.5691481e-03  -6.8984816e-04   1.0113457e-02  -3.2081993e-01  -2.3186588e+00
   4.8351552e-01   8.8442098e-03   6.2906583e-01   9.7921728e-01  -6.1351044e-01   1.5212556e-02   7.8465256e-01   8.0345975e-03   2.4740967e-02  -6.3699795e-01   1.2284295e-04   1.1656314e-02   1.3530250e-02   1.0697486e-02   8.3898038e-03   1.0430946e-02   9.7991553e-03   6.1353478e-03   1.6417322e-02   2.4556614e-03  -3.8380962e-03  -3.3058920e-01  -3.2667494e-04   2.8552003e-03  -5.7297421e-03   3.6449063e-03  -6.3617029e-03   1.4990559e-02  -1.0224234e-02   1.1475176e-02  -5.0774733e-01   4.8576790e-01  -1.4003204e-02  -1.4688017e-02  -1.4845812e-02  -2.7736845e-02  -1.6883579e-02  -7.0341325e-03   3.7958964e-02   6.5745475e-03   2.2006861e-02   1.1297231e-02   1.1065099e-03   2.3093043e-02   1.2039176e+00  -2.3826253e-04   3.8262116e-02   2.7382917e-02   1.0021021e-02   5.6973864e-03  -9.3213264e-03   8.3397912e-03   8.3069123e-03  -4.9003635e-01  -5.6409617e-01   1.3450701e-02   1.3443723e-02   4.7955614e-01   2.3275138e-02   8.6516159e-03   3.8361986e-03   1.3407732e-02   4.8822669e-03   3.5911817e-03  -3.2801871e-03   1.1849920e-03   8.6420695e-03  -6.7303855e-03   7.3911491e-03  -7.4799561e-03   9.0550213e-03  -3.0040644e-03  -4.4979443e-01   1.0311214e-02  -4.4318138e-01   8.8214993e-03   8.7145058e-03   5.9866860e-03   3.8420545e-01  -3.4641108e-01   4.4433109e-03  -7.8118997e-04  -3.1041389e-03   3.2968363e-01  -4.1829407e-03  -7.0022307e-03   4.2672619e-03  -1.6259174e-03   1.8134020e-03   3.1963998e-03   3.7471819e-03   1.0599534e-02  -6.5345621e-01  -1.4938752e-02  -8.2373722e-01   2.4189482e-02  -1.0400102e+00   2.6429518e-02   2.8704108e-02   8.6463501e-03   6.0918440e-01  -5.7457962e-01   1.9290815e-02  -5.6846968e-01   1.1403326e-02   1.8347671e-02   1.0558000e-02  -4.5148081e-03   1.0019039e-02   8.9499646e-03   7.2739154e-03   6.5548192e-03  -3.3936801e-01   3.2391371e-03   2.3137970e-03   7.5390300e-04  -3.7277666e-01   4.4424853e-03  -2.3202140e-03   1.2685115e-02  -9.0456396e-03  -5.3439888e-03   1.8730488e-04  -3.3587435e-02   2.5568114e-02   2.6869777e-02  -2.2571243e-02  -5.7139273e-01   3.4089217e-04  -2.2414837e-02   4.8119725e-01   1.3307013e-02   6.6384730e-03  -4.9159969e-01   8.8885330e-03   1.8778175e-02   5.5633427e-03  -2.3606444e-03  -6.3529357e-03   1.5772101e-02  -2.1905965e-02  -1.5621179e-02   1.1609028e-02   3.3734220e-03   6.4601240e-01   5.6327520e-01   2.2161254e-02   1.0887163e-02   7.3846077e-03   1.6737226e-02   1.5130709e-02   9.0333828e-03   7.9899394e-03   1.3485535e-02  -8.9566458e-03  -5.2857254e-01   1.0988534e-02  -4.9028024e-01   1.5197539e-03   1.7885597e-02  -5.5105853e-03   4.0112729e-01   1.4237893e-02  -4.1518298e-04  -9.8007978e-04  -1.6216372e-03  -3.2934400e-01  -3.8280249e-01   4.1664133e-03   7.3974979e-03   3.3908534e-01   1.0751377e-03  -6.7689454e-03   4.4988052e-03   5.3010388e-03  -3.3650801e-01  -2.2093427e-03  -3.2656551e-01  -2.7978748e-03   3.7781478e-03  -3.6443498e-01  -3.7644267e-04   3.5085797e-03   3.9992997e-01   8.7844673e-03  -8.3252537e-03  -2.7459601e-03   7.5331862e-04  -3.1219129e-03  -4.3256633e-01  -4.5959741e-03   4.3003280e-01   1.4084173e-02  -1.3300615e-02  -9.7789050e-03  -5.0688713e-01  -1.1523688e-02  -5.8327545e-03   2.8513744e-02   2.3313239e-02  -8.1370525e-04   5.7078872e-01   1.7790357e-02  -1.2015356e-02  -6.2087910e-01   2.8362928e-04  -6.2729520e-01   1.0448386e-03  -8.7747654e-03  -6.1655416e-03   8.4485569e-01   5.2683548e-04  -5.3417138e-01   1.4941948e-02  -1.4604465e-02  -1.0059688e-02   6.4764926e-03  -7.3323228e-01  -3.6115457e-02   1.6641598e-02   1.3985703e-02   3.1439971e-03  -1.2227981e-02  -5.5332786e-03   1.8393894e-02  -1.8236183e-03   4.9630423e-01  -3.1282039e-03   5.9335345e-01   2.2305113e-04   2.4909332e-02   1.6618345e-02   1.9492937e-02  -4.7147268e-02  -1.4960321e-02   7.0187880e-03   2.5410267e-02  -3.3841476e-02   9.2672148e-02   7.1241119e-02   5.1435793e-02   2.8341472e-02   1.3303774e-01  -1.9300636e-02  -8.1047983e-03   5.4219027e-02   6.3502061e-02  -2.2899034e-03   3.0360243e-02   2.0874010e-02  -1.8551518e-02  -1.8735756e-02   1.6895766e-02   6.7151479e-01   1.1902300e-02   2.0427909e-02   1.2598751e-02   1.0259477e-02   6.1052888e-01   2.2482497e-02   1.5374738e-02   1.0293057e-02   1.9101931e-02   2.1407239e-02   1.0226327e-02   5.4515010e-03   6.5876788e-03   4.0283790e-01  -1.8387734e-03   1.9396550e-03  -1.1248264e-02  -1.8416130e-02  -2.7885012e-02  -2.5094992e-02  -2.3987520e-02  -2.9822239e-02  -3.0895204e-02  -1.3471511e-02  -2.0423477e-02   7.9722170e-02  -2.8454918e-02  -6.4015026e-03  -2.7486679e-03   1.3025637e+00  -9.5742981e-01   2.2722151e-02   5.2917602e-02   4.2147647e-02   4.0053013e-02   3.7261193e-02   4.4847839e-02   1.3423124e-02   1.3971936e-02  -2.0710290e-03  -1.0714364e-02  -1.0189514e-02   4.6904071e-03   2.3072096e-02  -3.7365831e-02   1.6301229e-02  -1.3406499e-02  -4.5444664e-03   1.7327813e-02   2.5047134e-03   5.8598437e-03   8.2253729e-03  -2.0532960e-02   1.0924695e-02  -6.7757378e-03   3.9315253e-03   2.3819466e-02  -1.3696902e-02   7.5476494e-01  -5.8752282e-01  -1.5702631e-02  -5.5919074e-01   5.6459113e-01  -1.8140794e-02  -3.4656207e-03   5.4543313e-01  -4.9776953e-03   7.6377752e-01  -6.7431294e-03   2.2758002e-02   2.6636325e-03   1.6232647e-02   7.7961744e-03  -9.7127135e-03  -2.0288048e-02  -1.3553025e-02  -3.0146949e-02  -7.2205280e-01  -1.4813453e-02  -9.1292526e-03  -3.2079101e-02   6.6366412e-03  -1.3028808e-02   1.7301194e-02   8.2410938e-01  -3.1558077e-03  -8.4028277e-01  -4.7237753e-02   1.0551214e-01  -1.1163821e-01  -5.0382108e-02   7.1484367e-02   6.5670516e-02   3.2644698e-02   3.2439948e+00   4.6219481e-02   8.9595564e-03   4.9973206e-02   7.8757487e-02   3.5097865e-02   2.5132903e-02   4.4528579e-02   4.5022412e-02   9.3641373e-01   3.0537216e-02  -6.7771650e-01   2.0176400e-02   1.1028632e-02  -1.4955661e-02  -1.8513739e-02  -4.2764141e-02  -8.5140510e-01  -8.3008882e-01  -2.1580538e-02  -4.8521952e-02   9.7034064e-01  -4.0300767e-03   7.3135524e-02  -1.1730103e+00  -8.6526430e-01   3.1876813e-02   1.0390307e-01   2.4471442e-02  -2.5944565e+00   8.9594093e-02  -1.5801248e+00  -1.0542768e-01  -6.7711694e-02  -3.2174214e-02  -2.5746339e-01  -3.4553626e-02   6.8514096e-02   3.4452837e-01   1.3405908e-01   3.7023771e-02   1.4513646e-01   7.9396457e-02   6.4204610e-02   4.0107841e-02   5.4910491e-02  -2.3871085e-02   1.8824924e-02   1.0706324e-02  -1.0473184e-03  -2.1792659e-02   1.6721325e-03  -3.5369393e-03   5.5690506e-01   1.0919860e-02   3.3434121e-03  -6.5822360e-03  -3.2594604e-03  -6.9322260e-03   5.6039433e-01   1.4516562e-02   9.6204740e-03   5.2794655e-01   6.5339114e-01   2.7086102e-03  -5.9563965e-01  -1.5218735e-03   1.3556647e-02   7.3642716e-03   1.2662238e-02  -1.9779303e-03  -8.0185267e-03   4.8923239e-01   6.0001229e-01   2.9413320e-03   2.9004542e-03   1.0364185e-02   1.0282567e-02   7.2958631e-03   4.2867254e-01   7.8011360e-04  -4.1260706e-03  -7.4773001e-03  -4.1010515e-03   3.7920560e-01  -3.1351462e-03  -5.7144087e-03  -1.5332384e-02  -4.9412319e-01   1.1170141e-02   4.1994251e-03   1.0337850e-02   7.0711858e-04  -4.0714798e-03  -3.3619662e-01  -3.1418977e-01  -3.6775999e-01  -4.1233802e-03   3.1880608e-01   2.1449485e-03   1.0653542e-04  -4.8785421e-03   5.2574288e-04  -6.8881875e-03   8.7916645e-03   5.7877084e-03   3.6177821e-01  -4.2964849e-01   1.1235075e-02  -2.7274485e-03  -9.4245142e-03   1.2141878e-02   8.0977475e-03   9.9467169e-05  -1.5144247e-02  -1.7956026e-02   4.9126827e-01  -4.4118824e-01   3.6034268e-03   7.8769239e-03  -5.1396442e-01  -5.8311621e-03   1.9579430e-02  -1.8167380e-03  -2.2256244e-03   6.7198642e-03   8.9390005e-03   4.8903223e-01  -1.3407296e-03   9.2474145e-03   5.4026400e-01  -4.4282020e-01  -5.1519493e-01   2.1395839e-02   3.6428189e-03   4.3382807e-01  -1.0468778e-03  -7.2429293e-04   4.5578080e-03  -3.2224262e-01  -2.4503861e+00
   4.9373969e-01   1.0090145e-02   6.2297981e-01   9.9155222e-01  -6.5354939e-01   1.1909603e-02   8.4161816e-01   6.3048082e-03   1.3086646e-02  -6.5508628e-01   6.4471180e-03   1.1901760e-02   1.6404893e-02   9.8814147e-03   9.2663028e-03   1.0919654e-02   9.9534150e-03   7.0469251e-03   1.3155202e-02   3.5866108e-03  -3.9781077e-03  -3.3187519e-01   2.1929892e-04   4.8044980e-03  -4.6896240e-03   1.8482012e-03  -7.4656303e-03   1.6306153e-02  -1.1733310e-02   1.0960364e-02  -5.0223598e-01   4.8422523e-01  -1.5101131e-02  -1.2724800e-02  -1.2458047e-02  -2.0917633e-02  -3.8104362e-03  -5.6612340e-03   2.5949995e-02   7.9119702e-04   1.8811889e-02   2.8648935e-03   1.2539364e-03   2.2347822e-02   1.1826600e+00   7.0849102e-04   3.9880097e-02   2.3198664e-02   1.4172835e-02   7.6648323e-03   1.8895803e-04   1.1181778e-02   7.0940343e-03  -5.0387389e-01  -5.6607863e-01   1.2949327e-02   1.2816861e-02   4.9867582e-01   2.4805513e-02   7.9676149e-03   8.6024095e-03   7.4994357e-03   4.3705392e-03   2.3923111e-03  -6.2514147e-03   1.5025270e-03   7.1867020e-03  -5.6371755e-03   6.8957450e-03  -8.6662896e-03  -3.4426437e-03  -6.7958451e-03  -4.3331519e-01   1.7101420e-02  -4.4661985e-01   1.0160778e-02   9.2226111e-03   7.7580981e-03   3.8158269e-01  -3.5690354e-01   5.9183403e-03  -5.0111467e-04  -5.2956995e-03   3.2799931e-01  -4.1439524e-03  -8.6802746e-04   4.8133964e-03  -1.7844465e-03  -3.6624645e-03   4.1073926e-03  -2.1247349e-03   8.2639184e-03  -6.7004319e-01  -1.1029900e-02  -8.4634379e-01   2.3369675e-02  -1.0436155e+00   2.6348544e-02   2.7639634e-02   4.3268677e-02   6.2510733e-01  -5.4879475e-01   1.0169492e-02  -5.5795918e-01   1.0772457e-02   1.4115493e-02   1.2048620e-02  -2.6753303e-03   4.0686774e-03   8.4365362e-03   8.2832374e-03   5.9231249e-03  -3.5561213e-01   3.6265036e-03   3.1025017e-03   8.7057904e-04  -3.7673691e-01   6.7035078e-03  -4.2757802e-03   1.1939592e-02  -1.1511032e-02   3.6019052e-03   1.8231610e-02  -3.8950017e-02   2.8256178e-02   3.1980415e-02  -2.0288659e-02  -5.8801718e-01  -7.8558156e-03   1.0445964e-02   4.8517782e-01   1.2324040e-02   6.2278637e-03  -4.8841011e-01   1.0079894e-02   1.5629737e-02  -2.4262133e-03  -1.4895038e-04   7.9909818e-03   1.4664363e-02  -1.8480501e-02  -1.9278146e-02   1.0154525e-02   4.8751164e-02   7.1468044e-01   5.6393180e-01   1.7662636e-02   1.4254100e-02   6.1839838e-03   1.4445193e-02   1.5896595e-02   1.1508347e-02   7.5822914e-03   8.9458583e-03  -1.7496993e-02  -5.0669247e-01   1.6074365e-02  -5.3379104e-01  -1.2658942e-03   1.6967708e-02  -2.3707115e-04   4.0701353e-01   9.9912707e-03  -6.0187763e-04  -4.6705214e-04  -1.3633023e-04  -3.3908980e-01  -3.9598863e-01   3.5140895e-03   6.7960776e-03   3.3286009e-01   3.6757677e-03  -3.0137864e-03   1.9796427e-03   5.5374613e-03  -3.2869213e-01  -4.5834714e-03  -3.2802804e-01  -4.6797421e-03   3.1646357e-03  -3.4334661e-01   1.4987507e-03  -1.3631014e-03   3.7391341e-01   1.2216939e-02  -4.8109186e-03  -8.6227279e-04   2.5079461e-03  -2.8008872e-03  -4.4070382e-01  -9.9651982e-04   4.1677428e-01   1.6425688e-02  -2.1703479e-04  -9.5717430e-03  -5.6701094e-01   1.9157681e-04  -1.4074007e-04   3.0314480e-02   2.5970030e-02   8.9334498e-03   6.0904978e-01   1.3507415e-02  -1.4347134e-02  -6.2658088e-01   3.6846820e-04  -6.4913801e-01  -3.5133815e-03  -8.8796571e-03  -5.6040653e-03   8.6354694e-01   2.0564048e-03  -5.3980729e-01   1.8826246e-02  -1.3811056e-02  -1.0412586e-02   1.2731767e-02  -6.8734334e-01  -1.9748909e-02   1.4816118e-02   1.0759233e-02   2.6444390e-03  -1.2329679e-02   1.7027074e-02   1.2004319e-02  -2.1725630e-03   5.0692427e-01  -3.3661641e-03   5.4285291e-01  -1.3801510e-03   2.1492066e-02   1.1576262e-02   5.4962130e-02  -5.1895635e-02  -9.0297083e-03   8.1081163e-03   2.4626006e-02   6.5326774e-03   8.2022378e-02   7.3705078e-02   5.1144016e-02   2.2544980e-02   1.3277469e-01  -1.0397890e-02   9.2605256e-03   5.5921431e-02   9.6124573e-02   1.7993478e-02   3.9855592e-02   3.6280856e-02  -1.2149767e-02  -1.0563117e-02   2.0575144e-02   6.7573045e-01   1.8506508e-02   2.7876242e-02   1.5341942e-02   8.9648244e-03   6.2168102e-01   2.1684790e-02   7.7474057e-03   2.5810199e-02   1.6226801e-02   1.0998326e-03   9.1990391e-03   1.9012419e-02   6.7835699e-03   4.0247426e-01  -1.3366597e-02   6.6778774e-03  -1.6006704e-02  -1.6074577e-02  -2.6635970e-02  -2.9443447e-02  -2.3749298e-02  -5.5314213e-02  -3.6011528e-02  -2.7571521e-02  -2.9265847e-02   3.3345049e-02  -4.6292765e-02  -1.4285668e-02   1.2468040e-03   1.3805522e+00  -1.0073093e+00   2.7745199e-02   6.8266143e-02   4.3840668e-02   4.8484884e-02   3.6539013e-02   4.5600607e-02   2.3440902e-02   1.5584851e-02  -3.8458289e-03  -5.7764239e-03  -7.7707484e-04   9.1623356e-03   3.1827687e-02   8.0271080e-03   6.3822930e-03  -1.0799019e-02  -4.7829708e-05   2.0781038e-02   8.7965092e-03   1.3689140e-02   1.1258232e-02  -1.8734636e-02   7.5612627e-03  -3.2803311e-03   7.7733476e-03   1.5823354e-02  -2.4623700e-02   7.5810921e-01  -6.0355119e-01  -1.5529190e-02  -5.2901573e-01   5.7787257e-01  -1.1218978e-02  -1.1819369e-02   5.3252269e-01  -7.8456527e-04   8.1734096e-01  -3.3853854e-03   2.5889244e-02   2.9321873e-02   1.6520671e-02   7.6057904e-03  -1.1866838e-02  -2.0172560e-02  -2.7166236e-02  -2.8391534e-02  -7.0357297e-01  -1.4020101e-02  -9.4149283e-03  -3.1745904e-02   5.1612510e-03  -1.9450013e-02   1.4389724e-02   7.7789077e-01   2.6150973e-02  -8.8033353e-01  -5.4625540e-02   1.0930868e-01  -9.1836934e-02  -5.0831726e-02   5.3474272e-02   4.5617340e-02   3.2472894e-02   3.0515316e+00   5.7817640e-02   2.3525010e-02   5.3053211e-02   8.7113630e-02   4.8541951e-02   3.1355403e-02   4.5316278e-02   3.9651782e-02   9.0507585e-01   2.5149266e-02  -6.8340605e-01   2.0419063e-02  -4.6463261e-05  -2.2923429e-02  -3.9791560e-02  -5.7030153e-02  -8.4989376e-01  -8.3456489e-01  -1.9500268e-02  -2.3105513e-02   9.0895508e-01   3.7089962e-03   8.1681326e-02  -1.1228825e+00  -8.4384175e-01   3.9374064e-02   1.1241616e-01   2.3050736e-02  -2.6822202e+00   1.1621269e-01  -1.6354701e+00  -1.1919009e-01  -6.0853858e-02  -1.1332182e-01  -2.3829823e-01  -4.5923568e-02   8.8110063e-02   3.3531213e-01   9.8042161e-02   3.4420133e-02   1.2346876e-01   7.3382228e-02   6.3657964e-02   3.8813523e-02   5.5329396e-02  -2.3802017e-02   1.4196479e-02  -2.0538988e-04   1.0410365e-02   1.2180405e-02  -1.6805596e-02  -6.2179048e-03   5.4790756e-01   1.8316724e-02  -5.9107004e-03  -8.8503454e-03  -1.0431935e-03  -8.4463860e-03   5.4815890e-01   1.7045802e-02   7.2277919e-03   5.1207156e-01   6.4316606e-01   3.0671504e-03  -5.8462762e-01   1.6114813e-03   1.9870229e-02   9.0923981e-03   2.0739574e-02   2.6014389e-03  -8.3263207e-03   5.0897554e-01   6.8484232e-01   5.4665068e-03   1.1412317e-03   7.8193176e-03   9.8958437e-03   6.6508467e-03   4.6917309e-01  -4.3659477e-03  -3.6970831e-03  -8.5313591e-03  -1.2438635e-02   3.7743265e-01  -3.0657408e-03  -7.9068666e-03  -1.3773915e-02  -4.9975236e-01   9.1124389e-03   1.8180507e-03   9.2923692e-03   6.8921568e-04  -4.9853427e-03  -3.4459550e-01  -3.1703702e-01  -3.6622892e-01  -5.1690931e-03   3.2048392e-01  -3.1877366e-04  -2.5149908e-03  -6.2586898e-03  -5.4205301e-04  -6.9425637e-03   9.3697474e-03   2.5418044e-03   3.7448638e-01  -4.2377776e-01   1.1278229e-02  -2.1770502e-03  -8.9355687e-03   1.1246313e-02   1.8653241e-03   3.4857318e-04  -1.2481353e-02  -7.4294052e-03   5.5320021e-01  -4.5021297e-01   3.9268064e-04   9.0184684e-03  -5.0252594e-01   1.5293564e-02   2.3135947e-02   6.6302192e-04  -1.0039977e-02   6.6581444e-03   1.1578770e-03   4.9835672e-01   9.2637663e-03   1.0614021e-02   5.3076158e-01  -4.3811071e-01  -5.1143665e-01   1.6699149e-02   7.2579447e-03   4.2181573e-01  -6.1184225e-04  -1.3303865e-03  -4.8177101e-03  -3.0210767e-01  -2.4853889e+00
   4.8306181e-01   6.5543032e-03   6.2324587e-01   9.7356137e-01  -6.4509531e-01   1.4936119e-02   8.1996731e-01   6.9290220e-03   3.2183104e-02  -6.5090649e-01   2.9406045e-03   1.5106554e-02   1.6160543e-02   1.0815486e-02   8.9278175e-03   1.1170231e-02   1.0464667e-02   6.8672847e-03   1.5797477e-02   4.6549511e-03  -4.0312823e-03  -3.2403005e-01  -1.0149610e-03   3.2443442e-03  -2.8502145e-03   4.9881486e-03  -7.3213092e-03   1.1376213e-02  -9.9608424e-03   1.0364121e-02  -5.0585736e-01   5.1243322e-01  -1.6668905e-02  -1.4426206e-02  -1.0690519e-02  -1.0875531e-02  -1.5179485e-02  -4.2475128e-03   1.7946950e-02   2.3923844e-02   2.2681792e-02   2.0203645e-02   8.0086903e-04   2.1745614e-02   1.1601129e+00   3.0917049e-03   3.6330620e-02   2.4447984e-02   1.1990789e-02   5.5227249e-03   1.8629038e-03   7.4207976e-03   7.6918297e-03  -5.0395649e-01  -5.6420670e-01   1.2461081e-02   1.5221805e-02   4.8980823e-01   2.2792108e-02   6.4204335e-03   8.0422615e-03   1.1805198e-02   3.0172551e-03   3.3005775e-03  -7.1302804e-03  -3.8357143e-03   5.0037360e-03  -5.8152869e-03   6.8566479e-03  -1.0835552e-02  -5.8811940e-04  -5.7489022e-03  -4.0797093e-01   7.8421700e-03  -4.2635675e-01   9.2750166e-03   8.0174710e-03   6.5188151e-03   3.5997833e-01  -3.4751066e-01   4.7819797e-03  -4.2621663e-04  -5.5642002e-03   3.2072340e-01  -1.4202672e-03   9.1948688e-04   5.2538786e-03  -2.8024206e-03  -6.8742869e-03   2.9460661e-03   4.0988155e-03   7.4646846e-03  -6.4656467e-01  -1.7468447e-03  -8.5321531e-01   1.8238850e-02  -1.0277042e+00   2.4798128e-02   2.6425055e-02   7.3896969e-03   6.0667347e-01  -5.3499740e-01   1.7171187e-02  -5.5771047e-01   1.0365591e-02   1.9836467e-02   9.8225963e-03   1.7712143e-02   8.2518444e-03   8.8950767e-03   7.3612000e-03   5.3112236e-03  -3.4435849e-01   4.5492578e-03   3.3752878e-03   1.2320146e-03  -3.6103067e-01   6.0013972e-03  -4.0181768e-03   1.7046075e-02  -8.7176872e-03  -1.4459929e-03   7.2738453e-03  -5.3541564e-02   3.0540961e-02   3.0207795e-02  -2.1752751e-02  -5.7221783e-01  -1.1196760e-02  -2.2714969e-02   4.8009197e-01   1.7774627e-02   1.1956506e-02  -4.7215006e-01   1.0511348e-02   6.3556594e-03   2.3555508e-03   7.3033447e-03   4.8484033e-04   1.8122298e-02  -1.6377821e-02  -1.1198609e-02   2.0784972e-02   1.9551120e-02   5.9496527e-01   5.6346418e-01   2.0446909e-02   1.0869843e-02  -2.4469668e-04   1.5134631e-02   1.7805403e-02   1.5756891e-02   1.0363676e-02   1.4041961e-02  -9.0159943e-03  -5.2374103e-01   1.1259587e-02  -4.8876980e-01   1.0715524e-03   1.7020410e-02  -5.3080873e-03   4.0139385e-01   1.2708083e-02  -1.8964954e-03   9.4293029e-04  -8.9247834e-04  -3.3893109e-01  -3.9354623e-01   3.2167177e-03   7.6568921e-03   3.4100975e-01   4.4409363e-03  -6.3719757e-03   3.8419701e-03   4.0469391e-03  -3.2622873e-01  -3.7623572e-03  -3.1359912e-01  -3.1572587e-03   1.2526953e-03  -3.4282651e-01   6.0534873e-04  -2.4169286e-04   3.8743548e-01   7.8916718e-03  -8.7132638e-03  -1.7139985e-03   1.8328960e-03   1.8012779e-03  -4.3989120e-01  -6.4873524e-04   4.3389224e-01   1.6515301e-02  -1.7894029e-03  -6.1280097e-03  -6.0623258e-01  -3.3724136e-03  -5.6683765e-03   1.2778275e-02   6.7344493e-03  -9.0302570e-04   5.7042009e-01   1.3386354e-02  -1.0789334e-02  -6.2356789e-01  -3.3873032e-04  -6.4714839e-01  -3.9309487e-03  -8.0353773e-03   4.0849519e-03   8.5427003e-01   4.8040175e-03  -5.3135039e-01   1.7282574e-02  -6.8110650e-04  -1.8012111e-02   2.9750542e-03  -7.2942204e-01  -2.2574678e-02   1.2911154e-02  -1.9422786e-03   3.1861720e-03  -8.1507693e-03  -1.0632006e-02   2.1416676e-02   8.9286304e-04   4.8086180e-01   1.6782854e-03   6.2401204e-01  -1.6790345e-03   1.8794651e-02   2.1604556e-02  -4.5230977e-02  -5.2127717e-02  -2.0222530e-02   7.7241290e-03   3.8722482e-02  -1.1291133e-02   9.4427684e-02   7.2386079e-02   4.6580199e-02   1.6981906e-02   1.3934489e-01   5.3790324e-04  -3.9294747e-04   5.3290423e-02   6.7873975e-02   2.1855128e-02   3.2976740e-02   1.8414821e-02  -1.1353769e-02  -1.1172676e-02   1.9026801e-02   6.6486102e-01   4.3007532e-03   2.7006510e-02   1.8456200e-02   9.9588108e-03   6.2490625e-01   2.0745426e-02   9.7607852e-03   1.4978123e-02   1.6615931e-02   2.0815897e-02   9.6784385e-03   1.1839285e-02   8.6303224e-03   4.2570828e-01  -1.0897909e-02  -5.1096084e-04  -1.5350752e-02  -1.9082924e-02  -2.8039577e-02  -2.7224486e-02  -2.5480388e-02  -6.1123929e-02  -4.1644475e-02  -1.7068019e-02  -2.4403025e-02   6.6365728e-02  -3.7834294e-02  -7.5977301e-03   3.7509062e-03   1.3436619e+00  -9.7457454e-01   3.0039022e-02   7.4477294e-02   3.6450508e-02   3.3981125e-02   3.3852258e-02   4.0459390e-02   3.2247994e-02   1.2771630e-02  -6.0467472e-03  -1.3248865e-02   5.5793420e-03  -3.8190010e-03   2.8076305e-02  -8.7934035e-03  -4.1879308e-03  -1.8925002e-02  -7.0887689e-03   1.5783065e-02   2.2623273e-03   7.8794534e-03   1.0195234e-02  -1.4798963e-02   2.4671543e-02   4.6354803e-04   3.7530558e-03   1.5007293e-02  -1.6769171e-02   7.4682062e-01  -5.8800662e-01  -1.8776693e-02  -5.4009463e-01   5.7480793e-01  -9.6445380e-03  -4.7947698e-03   5.3780490e-01  -6.9003120e-03   8.5759269e-01  -2.1343764e-03   2.3644221e-02   2.5498240e-02   1.2931986e-02   9.0896477e-03  -8.7529422e-03  -2.1273698e-02  -2.8934154e-02  -3.0539674e-02  -7.0652969e-01  -1.5406226e-02  -1.3097711e-02  -3.2588465e-02   2.8960533e-03  -3.4421040e-02   1.3610528e-02   8.0504695e-01   1.3772542e-02  -8.5545996e-01  -5.8778638e-02   7.1881057e-02  -9.1680319e-02  -5.3136531e-02   7.3302431e-02   5.1323371e-02   4.1790002e-02   3.0042152e+00   3.0314755e-02   1.5294077e-02   4.9494806e-02   8.2005053e-02   3.9691161e-02   1.9496621e-02   4.4512980e-02   4.1446820e-02   9.8970425e-01   3.3284750e-02  -6.7433125e-01   2.4161126e-02   9.2510941e-03  -1.5825319e-02  -4.3263283e-02  -4.7681517e-02  -8.4534630e-01  -8.3926467e-01  -2.7781094e-02  -4.9233724e-02   9.3159303e-01   7.9647580e-03   8.2224484e-02  -1.1502549e+00  -8.6491009e-01   4.5199985e-02   1.1284060e-01   3.1526473e-02  -2.5646774e+00   8.5418088e-02  -1.5328464e+00  -7.5369539e-02  -5.7543265e-02  -2.5251002e-01  -2.0958484e-01  -3.4086887e-02   9.0290607e-02   5.1400946e-01   7.1600046e-02   4.6300033e-02   1.6992312e-01   9.2047714e-02   6.3059990e-02   3.6219463e-02   4.7527848e-02  -2.4107868e-02   6.0064339e-03   1.2511772e-02   1.1873154e-02  -1.2641378e-02  -2.0175444e-02  -6.5551942e-03   6.2519756e-01   1.6357405e-02  -1.4805778e-02  -1.6685593e-02  -3.4560134e-03  -1.0147993e-02   5.4819276e-01   2.3981251e-02   5.1500292e-03   5.0130929e-01   6.4707919e-01   6.1581495e-03  -6.0828461e-01   5.2781524e-03   1.9355642e-02   6.0403825e-03  -1.6242646e-02  -3.9709179e-04  -7.4072229e-04   5.0268258e-01   6.3352172e-01  -2.4110792e-03   4.3420037e-03   1.0042065e-02   1.0746457e-02   6.0059290e-03   4.5676307e-01   1.5442450e-03  -2.6243382e-03  -9.4705348e-03  -1.3291949e-02   3.7200947e-01  -4.1244340e-03  -7.1868743e-03  -1.3863897e-02  -4.9972738e-01   1.1466439e-02   3.8449532e-03   4.9249023e-04   1.8337389e-03  -3.4627330e-03  -3.4461124e-01  -3.1630892e-01  -3.7680941e-01  -2.8017346e-03   3.2164965e-01   5.1057645e-03  -4.1997304e-04  -3.0011725e-03   4.5151213e-04  -5.3655457e-03   8.0043064e-03   4.2378236e-03   3.9099414e-01  -4.1233005e-01   1.1763372e-02   1.1847077e-03  -1.0088844e-02   1.1264684e-02   5.7667192e-03   3.2563604e-03  -1.9862627e-02   1.5523064e-03   4.8803829e-01  -4.5125489e-01   2.1327576e-03  -1.4811503e-02  -5.1142151e-01   1.3486794e-02   2.6703538e-02  -2.4797712e-03   9.4143203e-03   7.5534185e-03   9.8672119e-03   5.0406182e-01   1.5520508e-02   1.0612747e-02   5.4360275e-01  -4.3909970e-01  -4.9294560e-01   1.7273971e-02  -2.0297001e-02   4.1921564e-01  -3.2745649e-04   9.5097231e-04  -1.0194994e-03  -3.1805359e-01  -2.5073347e+00
   4.9790975e-01   5.8675677e-03   6.1823927e-01   1.1057006e+00  -6.3848771e-01   1.6874387e-02   8.0550531e-01   6.3268932e-03   7.7173212e-03  -6.6042025e-01   1.0669173e-03   1.2819258e-02   1.6419908e-02   1.0921962e-02   8.3192904e-03   1.0296090e-02   9.9928734e-03   7.2486550e-03   1.5169290e-02   4.4967359e-03  -2.5304849e-03  -3.2175107e-01  -1.7784392e-03   2.9119505e-03  -4.4878106e-03   5.4035740e-03  -4.2851418e-03   1.6972541e-02  -1.1672756e-02   1.0009588e-02  -5.1287815e-01   5.0137455e-01  -1.5441895e-02  -1.4594486e-02  -1.7869175e-02  -1.8489878e-02  -1.4159525e-02  -4.2062375e-03   4.1713296e-02  -1.7487384e-02   2.2945323e-02   1.5246151e-02   4.0729503e-03   2.6739390e-02   1.2436107e+00   6.6820830e-03   4.0193263e-02   3.0260635e-02   1.0825081e-02   7.8909843e-03  -1.0959598e-02   5.2593657e-03   8.5412887e-03  -5.0728612e-01  -5.7076360e-01   1.3720162e-02   1.9570102e-02   5.0983521e-01   2.3786625e-02   8.8934514e-03   9.6885104e-03   8.4468090e-03   5.2139016e-03   2.2567461e-03  -8.1881357e-04   6.2457355e-04   5.4432638e-03  -7.4593183e-03   7.1508639e-03  -7.9578403e-03   1.7112434e-02  -8.3533354e-03  -4.4290039e-01   1.4501487e-02  -4.2037635e-01   1.0316266e-02   8.0453756e-03   6.3231628e-03   3.6556427e-01  -3.5094729e-01   5.3351177e-03  -3.3612259e-04   4.2745274e-03   3.2407033e-01  -3.3729967e-03  -1.7379119e-04   6.6909227e-03   1.6815468e-03  -5.1295360e-03   1.5784964e-03   1.5938775e-03   7.3512759e-03  -6.3905044e-01  -1.3807646e-02  -8.0080302e-01   9.3377697e-03  -1.0305568e+00   2.7914436e-02   2.8740982e-02   3.8368640e-02   6.2393677e-01  -5.6617167e-01   1.8436285e-02  -5.6524506e-01   1.1484862e-02   1.4271127e-02   1.1347083e-02   6.6017887e-03   5.5558367e-03   8.4839232e-03   7.4649265e-03   5.9078184e-03  -3.5613701e-01   5.0650802e-03   2.9583960e-03   5.8176081e-04  -3.6129828e-01   3.9835526e-03  -8.2297740e-03   1.2581631e-02  -4.6745291e-03  -1.5536716e-03  -9.6636158e-03  -5.1867581e-02   3.5363480e-02   2.8357644e-02  -2.1929928e-02  -5.6843311e-01  -5.1510887e-03   1.6936529e-02   4.8143024e-01   1.3618276e-02   8.2104941e-03  -4.7292964e-01   7.8685703e-03   1.2711252e-02  -8.3922559e-04   4.4478118e-03  -2.0530279e-03   1.4537896e-02  -2.9157602e-02  -2.2435502e-02   1.0572603e-02   2.0051154e-02   6.0748969e-01   5.6254651e-01   2.3056695e-02   1.1862774e-02   2.3023532e-02   1.6305864e-02   1.5237673e-02   7.6595673e-03   7.4068320e-03   1.0951969e-02  -8.9564329e-03  -4.9690485e-01   1.6697819e-02  -5.1624903e-01  -4.5439603e-03   1.3767167e-02  -6.1096977e-03   4.0431865e-01   1.1775348e-02   1.5778573e-03   8.9756854e-05  -3.9905155e-04  -3.3436117e-01  -3.9822132e-01   3.3892809e-03   6.2362936e-03   3.5182988e-01  -7.7370364e-04  -6.5501161e-03   2.4209164e-03   5.4315786e-03  -3.2509653e-01  -3.6482703e-03  -3.2181477e-01  -4.0775304e-03   1.3024244e-03  -3.4983657e-01  -3.8429956e-03  -6.9550576e-03   3.9922518e-01   8.7769120e-03  -8.0353106e-03  -2.6635840e-03   1.8503162e-03  -2.5962456e-03  -4.3983030e-01  -2.2862381e-03   4.4859925e-01   1.7020559e-02  -1.5540730e-02  -1.0457447e-02  -6.0686649e-01  -1.8656622e-03   4.9552852e-03   8.8446627e-03   2.6410553e-02   1.4445111e-02   6.6551463e-01   2.1024469e-02  -8.9516563e-03  -6.1806828e-01   2.1525483e-03  -6.5307893e-01   2.7826410e-04  -6.2116047e-03   1.2657351e-02   8.3257756e-01  -7.5348110e-04  -5.4834724e-01   1.2254507e-02  -1.5502730e-02  -1.5935749e-02   4.0690850e-03  -7.3462021e-01  -3.5877649e-02   9.6125907e-03   4.7766097e-03   9.1567666e-03  -5.0847102e-03  -1.1477781e-02   1.1250813e-02  -9.3642790e-04   4.7774267e-01   4.1174649e-03   5.6343468e-01  -1.1182057e-02   2.7949580e-02   1.9561556e-02  -1.2599887e-03  -5.9436868e-02  -1.5642742e-02   1.2556454e-02   1.8376244e-02  -4.0144097e-02   8.2777346e-02   7.2290396e-02   4.9542622e-02   1.7269062e-02   1.1359622e-01  -1.8940572e-04  -8.2448821e-04   4.7367527e-02   4.4084214e-02   2.7777013e-02   3.5650959e-02   2.0934670e-02  -1.0397433e-02  -1.5061406e-02   1.5750956e-02   6.5509639e-01   9.2747927e-03   2.8518095e-02   1.7356794e-02   6.3342277e-03   5.9516271e-01   2.0248870e-02   6.8935611e-03   1.2809718e-02   1.6905002e-02   1.8569636e-02   1.0391133e-02   8.0770870e-03   9.2171608e-03   3.9173000e-01  -2.4581170e-04  -2.8889006e-03  -1.2350811e-02  -1.6740666e-02  -2.4760397e-02  -2.6898101e-02  -2.3018407e-02  -5.5717702e-02  -4.2076882e-02  -1.8313672e-02  -2.3816934e-02   5.7018640e-02  -4.7043088e-02  -9.7165263e-03   2.3054033e-02   1.3354142e+00  -9.7302644e-01   2.7807808e-02   6.6897394e-02   3.2177182e-02   3.8253714e-02   3.9692155e-02   4.2153927e-02   3.5380058e-02   1.6896870e-02  -6.2718616e-03  -1.3319742e-02   1.3811956e-02  -2.5122709e-03   1.4148684e-02  -2.9541662e-03   7.9139302e-03   5.3155487e-03   1.4772865e-02   4.6005518e-02   4.5664786e-03   6.4402415e-03   1.3194995e-02  -1.4940756e-02   1.4774744e-02   7.6910258e-04  -2.7893474e-03   1.5698634e-02  -1.9643307e-02   7.5119292e-01  -5.8536678e-01  -1.4604809e-02  -5.2111044e-01   5.6823613e-01  -1.2371737e-02  -3.3678804e-02   5.3784978e-01  -1.2139221e-02   8.3540924e-01  -6.1665211e-03   2.2766161e-02   3.7786984e-03   1.4333359e-02   8.5615987e-03  -1.2169232e-02  -1.9019550e-02  -1.2912484e-02  -2.7936697e-02  -7.1012888e-01  -1.2883130e-02  -1.2584685e-02  -3.3865579e-02   2.9183748e-03  -3.3974610e-02   1.8747005e-02   7.7510867e-01   8.8508049e-03  -8.3368696e-01  -5.4747501e-02   8.7036943e-02  -9.9170819e-02   1.6559024e-03   1.0773588e-01   2.6641614e-02   2.7138339e-02   3.1935290e+00   3.5761249e-02   9.4312613e-03   4.6887139e-02   7.9746172e-02   3.2171590e-02   2.9270352e-02   4.9070020e-02   4.1484911e-02   9.6214461e-01   1.7847662e-02  -6.6428074e-01   2.2167013e-02   1.2145422e-02  -1.5868221e-02  -4.2259441e-02  -6.0976859e-02  -8.4761107e-01  -8.2089983e-01  -1.6706310e-02  -1.5049336e-02   1.0090031e+00   1.2337032e-02   8.0259105e-02  -1.2314722e+00  -8.7988156e-01   3.4202920e-02   9.1261053e-02   3.1636463e-02  -2.7171055e+00   1.0247870e-01  -1.5088027e+00  -9.6457563e-02  -7.9081623e-02  -1.7303911e-01  -3.3895308e-01  -4.1217710e-02   1.0185773e-01   5.3997448e-01   1.6072783e-01   5.8126114e-02   1.2901706e-01   1.0027870e-01   7.3946725e-02   4.0046931e-02   6.2222599e-02  -2.4666629e-02  -2.6174351e-04   7.0714676e-03  -2.5983755e-03  -5.0427946e-03   4.8953065e-05  -4.4990685e-03   5.7433585e-01   1.9358561e-02  -1.5080099e-02  -8.4939973e-03   4.8697060e-03  -5.6092889e-03   5.3801958e-01   1.7953433e-02   6.7439996e-03   4.8926048e-01   6.3351416e-01   1.1085468e-02  -6.8119063e-01   1.3491549e-03   1.2147546e-02   9.1877306e-03   1.0536797e-02   2.6047052e-03  -3.3011091e-03   4.8961059e-01   6.6306638e-01   5.0160701e-03   3.1790189e-03   9.2521163e-03   8.4634117e-03   4.9836977e-03   4.6233277e-01  -2.0194290e-05  -1.2700085e-03  -1.0119505e-02  -1.2327230e-02   3.6433124e-01  -2.5938802e-03  -2.6051514e-03  -1.3363344e-02  -4.8020440e-01   1.0359360e-02   5.0701473e-03   8.2882589e-03   2.3396383e-04  -1.7910584e-03  -3.3613057e-01  -3.1177788e-01  -3.6368976e-01  -3.4652932e-03   3.3059128e-01   2.4567329e-03  -1.6858591e-03  -5.5958975e-03   4.8012426e-04  -5.8141427e-03   7.7033108e-03   6.0609721e-03   3.6768350e-01  -4.1247676e-01   1.1935014e-02   2.0543594e-03  -1.0080052e-02   1.2039774e-02   9.4588031e-03   1.6764250e-03  -1.4545405e-02  -3.0163926e-03   4.9290699e-01  -4.3909737e-01   4.1717911e-03   6.0659085e-03  -5.0442223e-01   8.5714661e-03   1.4502003e-02  -5.5368755e-03   2.9247417e-03   5.4905260e-03   2.5375929e-03   4.7673090e-01  -1.7122064e-03   9.6641883e-03   5.4499531e-01  -4.6300289e-01  -4.9305918e-01   2.2675306e-02  -2.1038215e-02   4.1273098e-01   5.8686966e-03  -4.9182462e-03   2.4797043e-03  -3.7518856e-01  -2.5143618e+00
   4.9503331e-01   8.6283795e-03   5.9744936e-01   9.5669670e-01  -6.4854411e-01   1.6045915e-02   8.2049317e-01   6.2011222e-03   8.0548596e-03  -6.3339221e-01   4.8782133e-05   1.2708540e-02   1.2757294e-02   1.0001762e-02   7.7646140e-03   1.1049852e-02   1.0143219e-02   7.6210255e-03   1.3149895e-02   2.8522202e-03  -2.4117017e-04  -3.2016120e-01  -9.4586799e-05   3.4920167e-03  -1.7012152e-03   2.4878556e-03  -6.9901837e-03   1.4054233e-02  -9.8054145e-03   1.1232357e-02  -5.1553660e-01   4.8671754e-01  -1.6577685e-02  -1.5994819e-02  -1.4972092e-02  -2.2233302e-02  -7.1049939e-03  -2.5771176e-04   3.2492570e-02  -2.8046663e-02   2.0744402e-02   2.2334155e-02   1.4711825e-03   2.3119148e-02   1.2212551e+00   1.3177866e-02   3.5468072e-02   1.4118328e-02   8.3812235e-03   7.9344050e-03  -5.8997682e-03   1.1953795e-02   9.0368329e-03  -4.9155037e-01  -5.7405616e-01   1.2120042e-02   1.6050499e-02   4.9133911e-01   2.6659332e-02   8.4358950e-03   7.7604129e-03   1.2642321e-02   5.5039709e-03   3.2534803e-03  -4.2631229e-03   2.9602443e-04   5.5149940e-03  -5.6890870e-03   7.8452180e-03  -8.5860375e-03   6.0036091e-04  -6.2633203e-03  -4.4103627e-01   1.5405883e-02  -4.3263190e-01   8.3037378e-04   8.7963004e-03   7.7572608e-03   3.6576649e-01  -3.5310862e-01   4.8693211e-03  -1.1661015e-03   2.9351553e-03   3.1979401e-01  -4.5507733e-03  -6.1732155e-04   5.8947214e-03   3.2003359e-03  -1.3968645e-03   1.7315560e-03   4.6115511e-03   8.0660316e-03  -6.5626019e-01  -1.5192226e-02  -8.1423274e-01   1.6727484e-02  -1.0139254e+00   2.2843272e-02   2.6423616e-02   3.9847553e-02   5.9410132e-01  -5.5870570e-01   1.1136699e-02  -5.5197526e-01   1.1003022e-02   1.7941418e-02   1.1066507e-02   1.6492206e-02   1.0239805e-02   7.8784467e-03   7.4224584e-03   5.8601934e-03  -3.4987161e-01   4.7425512e-03   2.9813692e-03   2.2489408e-04  -3.5816687e-01   3.9274316e-03  -4.0923177e-03   5.7254683e-03  -9.6785788e-03  -5.0284600e-03   4.7238843e-03  -2.2268897e-02   3.4523331e-02   2.8300592e-02  -1.9621647e-02  -5.4267818e-01   8.1237030e-03   1.3648736e-03   4.6757092e-01   1.4058479e-02   6.2310065e-03  -4.4515106e-01   5.9022036e-03   2.1318245e-02  -2.6341679e-04   3.3665636e-03   5.9047477e-03   1.7012528e-02  -1.5210849e-02  -1.8585914e-02   1.4341185e-02   2.4933855e-02   5.8764023e-01   5.4192854e-01   2.3150397e-02   1.0731274e-02   2.1004777e-02   1.4600394e-02   1.7476751e-02   1.6615965e-02   9.6654909e-03   1.1490407e-02  -1.1392074e-02  -5.2641830e-01   1.6319739e-02  -5.3160437e-01  -4.4349708e-03   1.1804177e-02  -7.0927522e-03   3.9740152e-01   1.3029685e-02  -7.3865815e-04  -2.4900287e-05  -7.7152590e-05  -3.2715322e-01  -3.9542344e-01   1.7919091e-03  -9.0347536e-04   3.3188735e-01   2.0403741e-03  -6.1766923e-03   3.3505198e-03   5.4081224e-03  -3.2484602e-01  -2.2774769e-03  -3.1892412e-01  -3.3595234e-03  -2.1196580e-04  -3.3694148e-01  -3.1867774e-03  -1.3096738e-03   3.8998988e-01   8.5131893e-03  -9.4953540e-03  -1.1630250e-03   5.3262782e-03  -1.5405875e-03  -4.3193494e-01  -3.5970822e-03   4.3245244e-01   1.3804495e-02  -1.0910509e-02  -1.2016329e-02  -5.5383995e-01  -4.9737164e-03  -1.1446397e-03   3.7019764e-02   2.8402222e-02  -5.7784545e-04   6.6946320e-01   1.6876622e-02  -9.1668531e-03  -6.2548092e-01   3.9170457e-03  -6.4376314e-01   5.0074144e-03  -4.3762296e-03   4.3699719e-03   8.5840377e-01   1.3608815e-03  -5.2268972e-01   1.6095460e-02  -3.9680064e-03  -4.3793898e-03   7.3146551e-03  -6.6736412e-01  -1.2102977e-02   1.6416869e-02   1.6319101e-02   4.4244255e-03  -1.4440076e-02   1.1956626e-02   1.5210511e-02  -4.8823536e-03   4.9234990e-01  -5.9069425e-03   6.2591439e-01   6.7934854e-03   3.0882725e-02  -2.9984599e-02  -1.9431638e-02  -5.0015820e-02  -6.4350023e-03   1.4278190e-03   2.8004573e-02   5.6670373e-04   9.3815728e-02   6.7261538e-02   5.3676829e-02   2.3028385e-02   1.3014770e-01   1.7840692e-03   6.9698423e-03   4.4993655e-02   4.2920896e-02   1.8769584e-03   2.8675503e-02   1.1078113e-02  -1.5217025e-02  -1.3271214e-02   1.8243603e-02   6.4757285e-01   1.9470412e-02   2.5459889e-02   1.4854739e-02   7.2840445e-03   6.2006427e-01   1.8250392e-02   1.6151286e-02   1.1446629e-02   1.6878246e-02   2.0405230e-02   1.0145611e-02   6.1288273e-03   1.0442969e-02   3.8577933e-01  -1.4682516e-02   7.8356832e-03  -1.4810354e-02  -1.8264090e-02  -2.4770456e-02  -2.8062289e-02  -2.4073980e-02  -2.9116663e-02  -3.5361828e-02  -1.8948607e-02  -2.2684580e-02   3.2162050e-02  -3.0832246e-02  -1.7554207e-02   5.9522392e-03   1.3446089e+00  -9.5773333e-01   2.9563556e-02   5.4799753e-02   4.9569688e-02   4.0296722e-02   3.4338880e-02   4.2450260e-02   3.9505751e-02   1.7773720e-02  -5.9569873e-03  -1.5626129e-02   1.0863793e-02  -4.9619858e-03   2.8669695e-02   1.7182433e-02   3.4798199e-03   7.1487063e-03   1.8141376e-02   5.1901781e-02   7.4233378e-04   8.8959695e-03   1.3034539e-02  -1.8070071e-02   1.5799118e-02  -2.4550805e-03   4.1649742e-03   2.2761180e-02  -1.8833484e-02   7.2491992e-01  -6.0535228e-01  -2.0456708e-02  -5.5769805e-01   5.7529384e-01  -1.0687849e-02  -2.3594303e-02   5.5532500e-01  -8.6396791e-03   8.3951121e-01  -6.3408816e-03   2.3916454e-02   3.0933835e-02   1.2683729e-02   8.1273603e-03  -1.0561859e-02  -2.1917781e-02  -2.1832263e-02  -2.9003326e-02  -7.2430007e-01  -1.6688081e-02  -1.4797640e-02  -3.1906943e-02  -4.9423035e-03   1.5532074e-03   1.6971753e-02   7.1061308e-01  -3.0169108e-03  -9.0650739e-01  -5.7562204e-02   1.0530760e-01  -1.0954949e-01  -3.6353139e-02   9.7478314e-02   3.8371757e-02   3.5855723e-02   3.2209514e+00   5.5458060e-02   1.9415790e-02   5.4846961e-02   7.3237484e-02   3.0401082e-02   2.8049192e-02   4.9867082e-02   4.3784345e-02   9.5350356e-01   2.3408190e-02  -6.6468878e-01   2.5505102e-02   1.5161544e-02  -5.8570174e-03  -4.2053175e-02  -6.9725526e-02  -8.6767855e-01  -8.3487169e-01  -3.1667636e-02  -5.2842760e-02   9.6691594e-01   1.0522415e-03   7.8190928e-02  -1.2656965e+00  -8.4557386e-01   3.9340788e-02   8.6180517e-02   1.5961819e-02  -2.7134928e+00   8.0758857e-02  -1.5753086e+00  -1.0160615e-01  -7.5426213e-02  -2.3421102e-02  -2.7910525e-01  -2.6645363e-02   1.0244346e-01   3.6823648e-01   1.8326061e-01   6.7552444e-02   1.1986316e-01   8.6484909e-02   6.8908408e-02   4.1852435e-02   5.8656816e-02  -2.5319792e-02   5.9585865e-03   1.0124071e-03  -1.5576646e-03   7.8651195e-03   1.1270623e-03  -4.9694716e-03   5.8007915e-01   1.4773491e-02  -1.7266354e-02  -7.7980944e-03   2.1845817e-03  -9.8352103e-03   5.3974944e-01   2.2757061e-02   9.7144686e-03   5.1619401e-01   5.6019780e-01   5.7233576e-03  -6.1918131e-01   1.5584899e-03   5.9480133e-03   6.3975715e-03   1.1740401e-02  -3.4433520e-03  -5.2160603e-03   5.0838747e-01   6.7828383e-01   1.2652122e-02   2.4929363e-03   8.3284544e-03   1.0269449e-02   6.8322953e-03   4.7888401e-01  -1.1618872e-03  -2.1949538e-03  -1.0149975e-02  -1.2686937e-02   3.7559304e-01  -3.3586894e-03  -5.3835109e-03  -1.3557263e-02  -4.8290470e-01   1.1892314e-02   4.2578758e-03   7.4936400e-03  -4.9367633e-04  -4.7563519e-03  -3.3915116e-01  -3.1641028e-01  -3.6917541e-01  -4.4988644e-03   3.3699908e-01   3.7556821e-03  -2.4303174e-03  -6.5439487e-03   7.3644191e-04  -7.2250203e-03   8.8485340e-03   4.7435717e-03   3.7577214e-01  -4.3059721e-01   1.1478418e-02   1.8850234e-03  -8.1203340e-03   1.1450013e-02   4.8799569e-03   5.9959332e-04  -2.0615887e-02   6.3928918e-05   4.9854362e-01  -4.4626254e-01   1.6829148e-05  -1.1241576e-02  -4.9911485e-01   6.0931168e-03   2.3100350e-02   1.1649707e-03  -1.1168614e-02   6.0190152e-03   5.1649708e-03   4.9742516e-01   4.6622263e-03   1.2305140e-02   5.2503264e-01  -4.3099076e-01  -5.0643877e-01   1.3043617e-02  -1.8319558e-02   4.3098273e-01   5.2908401e-03  -6.6921987e-03  -9.9276762e-03  -3.8167692e-01  -2.5168903e+00
   4.9122181e-01   1.0074804e-02   6.2557191e-01   9.9885794e-01  -6.5552983e-01   1.3221014e-02   8.3606096e-01   6.3222172e-03   1.2523311e-02  -6.4829676e-01   3.3560926e-03   1.4212691e-02   1.5346031e-02   1.0701075e-02   7.5454344e-03   1.0684785e-02   1.0147553e-02   6.7187323e-03   3.9486001e-03   1.8579690e-05   2.4715589e-03  -3.2519807e-01  -1.4118994e-04   5.4908835e-03  -2.1881055e-03   4.4967218e-03  -7.7420187e-03   1.5848737e-02  -1.1902255e-02   9.4769126e-03  -4.9651293e-01   4.7767496e-01  -1.3923194e-02  -1.2858820e-02  -1.2923649e-02  -2.2077964e-02  -2.4725959e-03   4.3145336e-03   3.9824058e-02  -6.1143778e-03   1.9000964e-02   2.2453559e-02   6.4165608e-03   2.9276143e-02   1.2505373e+00   8.6105312e-03   3.7683422e-02   2.0086307e-02   7.9815997e-03   7.3248569e-03  -7.6586690e-03   5.7892529e-03   6.7753354e-03  -4.9135991e-01  -5.6425977e-01   1.2931770e-02   1.2809152e-02   4.9482256e-01   2.4057100e-02   8.3410982e-03   7.8233149e-03   6.7059219e-03   4.8024277e-03   1.8721243e-03  -5.3556515e-03   2.2151469e-03   9.4782884e-03  -6.4083287e-03   7.5983839e-03  -1.0422784e-02  -4.3350962e-03  -8.0361387e-03  -4.2465825e-01   1.0962549e-02  -4.4532521e-01   6.7807044e-03   8.0999885e-03   6.7365786e-03   3.7023540e-01  -3.5478793e-01   3.3947662e-03  -3.6230563e-04   1.4385827e-03   3.3549187e-01  -3.2962069e-03  -9.1618569e-04   3.9934805e-03   1.2771621e-03   4.5929648e-04   2.0302563e-03   3.7074381e-03   6.6507251e-03  -6.6272832e-01  -1.1448529e-02  -8.6114256e-01   1.6721149e-02  -1.0293148e+00   2.8412610e-02   2.7393453e-02   3.7557145e-02   6.4793740e-01  -5.6621666e-01   2.0777985e-02  -5.7235710e-01   1.1481231e-02   2.2368601e-02   1.1498530e-02  -2.4088806e-03   9.5114027e-03   8.3955603e-03   7.5874283e-03   5.7659673e-03  -3.4083621e-01   4.5279440e-03   2.8020388e-03  -7.1442251e-04  -3.7195355e-01   3.6681888e-03  -1.6687088e-03   4.5689873e-03  -1.0404163e-02  -4.0791304e-03   5.2124862e-03  -4.9674756e-03   4.6584246e-02   2.6353550e-02  -2.6584729e-02  -6.0896015e-01  -3.9791764e-03  -1.0077766e-02   5.0702886e-01   1.4609658e-02   6.2704301e-03  -4.9011538e-01   6.7197869e-03   1.5166258e-02   4.4583165e-04   6.5532528e-04   1.3808226e-02   1.2697636e-02  -2.2072514e-02  -1.9553115e-02   1.2506457e-02   5.0083563e-02   6.8796613e-01   5.6437850e-01   2.2465642e-02   1.6916263e-02   2.0201745e-02   1.4656736e-02   1.3615545e-02   1.2992634e-02   9.2845167e-03   1.1956806e-02  -1.3495189e-02  -5.1653336e-01   1.7268181e-02  -5.2905181e-01  -2.5822049e-03   1.6093208e-02  -6.6743222e-03   3.9978581e-01   1.8374457e-02   1.6195722e-03  -7.5590709e-04  -1.6039200e-03  -3.3965559e-01  -3.9556189e-01   2.8831457e-03   8.1932966e-03   3.3282834e-01   3.2575816e-03  -7.0014696e-03   2.3442823e-03   6.9220693e-03  -3.3825595e-01  -3.8032005e-03  -3.3683473e-01  -3.4860059e-03   2.7996913e-03  -3.7190237e-01   2.2428961e-03  -1.6094826e-03   3.9089652e-01   1.0417834e-02  -8.0475547e-03  -4.0035109e-03   3.3974839e-03  -1.7363174e-03  -4.2950578e-01  -6.5658006e-04   4.2430403e-01   1.5003790e-02  -7.9490871e-03   1.0750248e-03  -5.7179586e-01  -1.0906910e-02   3.9055821e-04   1.7793758e-02  -2.1866674e-03  -1.5351016e-02   6.3349764e-01   1.5634494e-02  -1.4192708e-02  -6.3433990e-01  -2.4381804e-04  -6.5582005e-01  -5.5742185e-03  -7.1791157e-03   7.0103308e-03   8.5092544e-01   5.2923081e-04  -5.3023631e-01  -9.2269043e-03   9.6342343e-04  -1.4727326e-02   1.5298127e-02  -6.8334467e-01  -8.5874394e-03   1.8603256e-02   1.2806371e-02   8.6272304e-03  -4.1740214e-03   7.2428639e-03   1.4314527e-02   8.8804205e-04   4.5875024e-01   2.7705304e-03   5.5517746e-01   1.8207850e-03   1.9561094e-02   1.9966207e-02   1.9017720e-02  -4.9909626e-02  -1.2220425e-02   2.9180291e-03   2.1707518e-02  -3.3034129e-02   8.6006303e-02   7.0959840e-02   4.5303397e-02   1.4357034e-02   1.1993005e-01  -5.1821110e-04   9.5859010e-03   4.4117664e-02   5.2556324e-02   5.7178615e-03   4.2225238e-02   2.5884602e-02  -1.7735745e-02  -4.6748139e-03   1.8563170e-02   6.6227868e-01   2.2918483e-02   2.5811082e-02   1.5646955e-02   4.8216226e-03   6.0715951e-01   1.9896377e-02   8.1293207e-03   7.3345872e-03   1.6264992e-02   1.7228641e-02   1.0941069e-02   5.2355678e-03   9.2501443e-03   3.9208821e-01  -1.6034200e-02  -8.8319504e-03  -2.2031924e-03  -1.8422335e-02  -2.7871940e-02  -2.5870298e-02  -2.5988678e-02  -2.6148975e-02  -3.9761340e-02  -1.4454731e-02  -2.5758738e-02   8.3601490e-03  -4.3104624e-02  -1.2988247e-02   9.6631522e-03   1.4306779e+00  -1.0153525e+00   2.5575625e-02   7.0032948e-02   4.7413112e-02   3.8381403e-02   3.4984714e-02   4.3891514e-02   3.2349388e-02   1.7245810e-02  -4.5110716e-03  -8.1386097e-03   1.9490021e-02   1.3991627e-03   1.8702963e-02   1.6852664e-02   4.5925236e-04   1.2296272e-03   1.5073429e-02   4.6488942e-02   2.8787574e-03   1.1430282e-02   1.4715671e-02  -1.3063177e-02   1.1926357e-02   6.2835060e-03  -1.0981315e-03   2.1852210e-02  -1.2968757e-02   7.4207580e-01  -5.9300334e-01  -1.9159381e-02  -5.1494382e-01   5.6578604e-01  -1.7247501e-02  -6.6702652e-03   5.3765285e-01  -4.4191180e-03   7.6694561e-01   1.3374002e-03   2.3334039e-02   2.6950321e-02   1.4934487e-02   7.5680136e-03  -1.3730521e-02  -1.9620544e-02  -1.2996555e-02  -2.8848724e-02  -7.1318568e-01  -8.9693152e-03  -6.2284353e-03  -3.5267449e-02   4.8718652e-03  -4.2742377e-02   2.0067308e-02   6.9234991e-01   1.2635900e-02  -8.2747084e-01  -6.3009363e-02   1.0111007e-01  -1.0860319e-01  -4.0384986e-02   5.9018035e-02   4.2491270e-02   2.8461355e-02   3.2096253e+00   9.9521554e-02   1.5337653e-02   5.1690546e-02   8.3285965e-02   4.1346778e-02   2.8626315e-02   4.0482043e-02   2.3414269e-02   9.2899887e-01   2.8374249e-02  -6.8736889e-01   2.4871060e-02   1.3743915e-02  -2.2092623e-02  -3.6079349e-02  -4.0782280e-02  -8.2942808e-01  -8.1197193e-01  -4.1546953e-02  -9.3776961e-02   9.2626651e-01   7.4233545e-03   5.4873097e-02  -1.1532890e+00  -8.6724553e-01   3.0968347e-02   9.7782101e-02   3.8264878e-02  -2.6964794e+00   8.3340883e-02  -1.5928250e+00  -1.1334796e-01  -6.2837442e-02  -1.3925091e-01  -2.2501536e-01  -4.4325984e-02   9.1879476e-02   4.0340861e-01   1.0806449e-01   5.1538541e-02   1.1477625e-01   8.3654544e-02   6.3846367e-02   3.5083784e-02   5.8769637e-02  -1.4047291e-02   4.7494589e-03   5.1769784e-03  -6.1410782e-03  -5.5602358e-03  -8.0791820e-04  -3.6705665e-03   5.4769746e-01   1.1137478e-02  -6.2866670e-05  -2.9615937e-03   6.3535769e-03  -3.4509325e-03   5.5164137e-01   2.1343382e-02   1.3049814e-02   4.9833514e-01   5.7907796e-01   2.4861443e-03  -6.2651663e-01   1.0821895e-03   6.4861208e-03   6.1887079e-03   7.3407120e-03   1.7399781e-03  -2.6624304e-03   4.9694312e-01   7.2750225e-01  -2.7543317e-03   4.8754899e-03   1.0000912e-02   1.0992222e-02   3.6542861e-03   4.5152216e-01   7.9798950e-03  -3.4252898e-03  -8.9139414e-03  -1.2558439e-02   3.7313633e-01  -2.8774222e-03  -4.5272975e-03  -1.3233060e-02  -4.9326446e-01   1.1810066e-02   4.1400889e-03   9.6758287e-03   6.9358938e-04  -3.5530982e-03  -3.3117616e-01  -3.1422624e-01  -3.7084858e-01  -8.0974309e-03   3.3092996e-01  -3.0576809e-03  -1.8319157e-04  -7.1459108e-03  -2.2206331e-03  -5.6158194e-03   8.5692163e-03   3.2324461e-03   3.9260188e-01  -4.2123242e-01   1.2818601e-02   7.8309667e-04  -1.2028486e-02   1.0973321e-02   2.1457717e-03  -9.9769862e-04  -7.1551865e-03   1.4832116e-03   4.3407267e-01  -4.6033868e-01   2.5087085e-03  -8.0405882e-03  -4.6570544e-01   1.1808254e-02   2.0317631e-02  -3.0456886e-03  -3.3623531e-03   8.5308944e-03   8.7471194e-03   4.7787029e-01   9.0959775e-03   9.8316727e-03   5.3697048e-01  -4.1981827e-01  -5.0219008e-01   1.4569488e-02   9.7971082e-03   4.2866685e-01  -5.2445321e-04  -7.5808331e-03   3.1736049e-05  -3.6620497e-01  -2.5137712e+00
   4.8012978e-01   6.4836090e-03   6.0360210e-01   9.7225535e-01  -6.2008466e-01   1.5427689e-02   7.9420877e-01   7.7232667e-03   2.0056191e-02  -6.4248109e-01   2.5691552e-03   1.3964177e-02   1.5399928e-02   1.0250910e-02   8.8342330e-03   9.5806575e-03   8.4420896e-03   6.2364478e-03   1.3642654e-02   7.2515608e-03  -2.8138430e-03  -3.1468028e-01  -4.0811031e-04   5.3232822e-03  -3.4193146e-04   5.2524672e-03  -6.5944696e-03   1.2380508e-02  -1.0984279e-02   9.3566255e-03  -5.0842577e-01   4.8772037e-01  -1.6582301e-02  -9.2869655e-03  -1.0057170e-02  -2.4910492e-02  -3.3744220e-03   3.3749380e-03   3.8173005e-02  -2.0287995e-02   1.7424525e-02   1.4409822e-02   4.7673602e-03   2.1363423e-02   1.1794664e+00   4.8124181e-03   3.3189176e-02   2.0565836e-02   5.2310970e-03   5.2242041e-03  -1.1653393e-02   5.6354734e-03   7.9346597e-03  -5.0154279e-01  -5.8146800e-01   1.1577564e-02   1.6472609e-02   4.9817622e-01   2.2640627e-02   8.4696967e-03   9.4417438e-03   1.4982869e-02   5.4181137e-03   3.1551766e-03  -6.8426343e-03  -1.4878431e-03   5.0470088e-03  -6.7717335e-03   6.0877600e-03  -8.1930546e-03   1.9539780e-02  -7.3598870e-03  -4.2797493e-01   1.4458631e-02  -4.4171129e-01   1.0240628e-02   8.8351255e-03   7.5187520e-03   3.7723032e-01  -3.4987613e-01   5.2915054e-03  -3.1638688e-04  -4.0246162e-03   3.2811246e-01  -3.7791417e-03   5.8884522e-05   4.6320203e-03   9.2049031e-04  -2.8094734e-03   2.9533121e-03  -1.9387310e-04   5.9967472e-03  -6.5661583e-01  -1.6818506e-02  -8.2492992e-01   2.5811235e-02  -1.0233179e+00   2.5416480e-02   2.8481950e-02   2.9773402e-02   6.3692618e-01  -5.3942947e-01   1.9939577e-02  -5.5688017e-01   1.0996453e-02   1.5537917e-02   1.1749876e-02   1.6114884e-02   8.5287490e-03   8.3405147e-03   8.0553451e-03   6.2381549e-03  -3.3334274e-01   6.3045185e-03   2.3984217e-03  -1.5150140e-03  -3.5918009e-01   2.2782424e-03  -6.0367406e-03   3.8128046e-03  -1.2054160e-02  -6.5197126e-03  -2.1287688e-03  -2.7513655e-02   3.8363261e-02   3.0467216e-02  -2.2461132e-02  -5.7701588e-01   3.1794740e-03  -6.6142587e-03   4.8471573e-01   1.2829564e-02   2.6001912e-03  -4.7411220e-01   7.8161056e-03   1.1968967e-02   1.8515927e-03   1.6987883e-03   1.4766804e-02   1.4220308e-02  -2.0752320e-02  -2.3313659e-02   2.0909874e-02   4.5912542e-02   7.3321276e-01   5.7065852e-01   2.3216430e-02   1.3796087e-02   2.5071273e-02   1.3290482e-02   1.6735227e-02   1.6987424e-02   9.0305337e-03   4.4380591e-03  -1.6122187e-02  -5.2625416e-01   1.7155030e-02  -4.9533003e-01  -1.7953187e-03   1.5855763e-02  -5.3900106e-03   4.0303709e-01   8.6911425e-03   2.3695728e-03   4.3611582e-04  -4.0585404e-04  -3.3013161e-01  -3.9658138e-01   3.1675643e-03   8.3515718e-03   3.6453250e-01   2.9115327e-03  -6.3580655e-03  -8.6693854e-04   4.6901985e-03  -3.2110309e-01  -2.7605232e-03  -3.2138722e-01  -3.4098425e-03   4.4376730e-03  -3.6473643e-01  -9.7049298e-04  -1.2896415e-03   3.7447985e-01   9.4438640e-03  -1.0019854e-02  -5.1343041e-03   4.7623168e-04  -3.3551686e-03  -4.2748372e-01  -1.3134096e-03   4.2284365e-01   1.4435453e-02  -1.6887409e-02   1.4081738e-03  -5.8768686e-01  -2.5849538e-03   3.9954703e-03   1.8604928e-02   9.2824222e-03  -4.4290186e-04   6.2628932e-01   2.5373771e-02  -8.1407044e-03  -6.3069678e-01  -3.7852094e-03  -6.3190264e-01  -2.2241644e-04  -5.6344173e-03  -6.0960150e-03   8.3294421e-01   3.5177800e-03  -5.2744316e-01  -1.6672301e-03  -1.2287979e-02  -1.1116301e-02   5.2250629e-03  -6.6670893e-01  -2.8992230e-02   1.6800656e-02   8.7557904e-03   6.1189937e-03  -7.6327398e-03   1.5558874e-02   7.2101660e-03  -5.1145625e-03   4.4998783e-01   1.1207318e-02   5.8077127e-01  -1.0143845e-02   3.0764895e-02   8.3783274e-03  -9.8725284e-03  -6.2012356e-02  -1.3161966e-02   2.9262439e-03   3.0111314e-02  -1.9532515e-02   9.4397444e-02   6.5638301e-02   4.1400885e-02   1.9217743e-02   7.4027487e-02  -2.3097037e-02   3.4651464e-04   5.1661556e-02   6.7428939e-02   2.6736326e-02   3.5742634e-02   7.4401872e-03  -1.6545657e-02  -1.4479970e-02   1.5870333e-02   6.5983944e-01   2.5123829e-02   2.9189032e-02   1.3169577e-02   8.7819829e-03   6.1126784e-01   1.8245814e-02   5.7908110e-03   1.9144530e-02   1.5478427e-02   1.9320456e-03   8.4295996e-03   3.5826769e-03   9.8843678e-03   4.0548848e-01  -1.0067087e-02  -7.0912236e-03  -6.1376128e-03  -1.5546060e-02  -2.5011138e-02  -2.2248737e-02  -2.6323796e-02  -5.2565424e-02  -3.9461384e-02  -3.8267652e-02  -3.3831470e-02  -5.5592149e-02  -3.6048066e-02  -9.0628536e-03  -8.4380011e-03   1.3451266e+00  -9.7433147e-01   3.2780864e-02   6.3775532e-02   4.6365344e-02   4.1073597e-02   3.3487334e-02   4.2124583e-02   2.6815523e-02   1.6192539e-02   1.6168052e-03  -1.0974384e-02  -2.3972744e-03   1.9784659e-03   1.9216687e-02   1.1778019e-02  -8.4502319e-03   8.7302545e-04   1.1176694e-02   5.0436618e-02   2.5099848e-03   2.2692658e-02   2.1367684e-02  -1.6289235e-02   5.8687114e-03  -1.8669572e-03   3.8807381e-03   1.1623804e-02  -1.7597509e-02   6.2118438e-01  -5.9457574e-01  -1.6048652e-02  -5.2691559e-01   5.6705156e-01  -1.5450818e-02   7.2436397e-03   5.4128722e-01  -3.9005984e-03   8.6655638e-01   6.1264890e-03   2.4729160e-02   2.8464842e-02   1.6017092e-02   5.5151846e-03  -9.5356646e-03  -2.1212788e-02  -1.1565668e-02  -2.7702503e-02  -7.1788024e-01  -1.2560353e-02  -6.8007792e-03  -3.3315359e-02  -2.8274267e-03  -1.3037381e-02   2.3257083e-02   7.3552839e-01   6.6402691e-03  -8.6523825e-01  -6.4599297e-02   9.4137223e-02  -1.0234355e-01  -3.6914967e-02   4.7387589e-02   2.8343648e-02   2.8667873e-02   3.3169495e+00   1.2566504e-01   9.1647500e-03   5.7424497e-02   8.7452857e-02   3.6997154e-02   3.0694291e-02   4.5163792e-02   4.1988122e-02   9.4342520e-01   2.9746210e-02  -6.6730120e-01   2.3619517e-02   1.4560891e-02  -2.0931010e-02  -5.0260593e-02  -4.6449161e-02  -8.5220861e-01  -8.4117809e-01  -3.4979833e-02  -2.2369506e-02   9.6214352e-01   1.0621289e-02   1.1391915e-01  -1.2163989e+00  -8.4799833e-01   4.1070564e-02   1.1432539e-01   3.0400958e-02  -2.6711587e+00   7.9374579e-02  -1.5417466e+00  -1.0899355e-01  -5.7383408e-02  -3.0374227e-01  -2.1453034e-01  -2.6892808e-02   9.0970999e-02   5.1647226e-01   1.2644159e-01   6.0661291e-02   1.4726154e-01   8.7784909e-02   6.1816168e-02   3.9257088e-02   4.9425262e-02  -2.1141298e-02   1.5873466e-02   8.9058969e-03  -9.7049866e-03   1.4761181e-02   4.5637798e-03  -5.8116946e-03   5.6442109e-01   1.5497774e-02   1.0945945e-02  -4.4688641e-04   7.9473386e-03  -2.2275249e-03   5.6357308e-01   2.2614412e-02   6.4922804e-03   5.3029486e-01   6.2833631e-01  -2.4186382e-03  -6.5416802e-01   2.3274765e-03   1.3069757e-02   7.4033314e-03   1.3456527e-02  -2.2215730e-03  -3.3233844e-03   5.0144416e-01   6.1476116e-01   3.8373257e-03   4.2679410e-03   9.5696686e-03   1.0110365e-02   5.5258136e-03   4.6450811e-01   5.6324909e-03  -1.6075277e-03  -8.7338826e-03  -9.3346846e-03   3.7030138e-01  -2.1959515e-03  -4.1048031e-03  -1.3011333e-02  -5.1238080e-01   1.1285249e-02   4.3874784e-03   7.6932544e-03  -1.3979672e-03  -3.0383258e-03  -3.4629921e-01  -3.2665942e-01  -3.6860874e-01   1.1213360e-03   3.2577670e-01   8.8734463e-04  -1.3043577e-04  -5.7517859e-03  -2.6581267e-03  -8.2918172e-03   8.1063135e-03   3.8067315e-03   3.8055494e-01  -4.2944949e-01   9.6613181e-03   6.7962312e-04  -1.1491700e-02   1.0140462e-02   3.2411873e-03  -2.4573335e-03  -8.9625933e-03   4.2623818e-03   4.4968514e-01  -4.5250022e-01  -4.6364495e-04  -9.8902778e-03  -4.6682465e-01   8.1853328e-03   1.7547721e-02  -2.1085958e-03  -1.1847618e-02   4.8192746e-03   1.0870195e-02   4.9766679e-01   9.6822489e-03   1.1009085e-02   5.4054079e-01  -4.2807891e-01  -5.0128021e-01   2.6196970e-02   1.3112736e-02   4.3616870e-01  -2.5138010e-03  -4.3242930e-03  -4.5568113e-03  -3.7497188e-01  -2.4815754e+00
   4.8853990e-01   4.4131491e-03   6.2305555e-01   9.9223778e-01  -6.2251787e-01   1.6457312e-02   8.1024486e-01   8.8680528e-03   2.3016817e-02  -6.6471136e-01  -3.6253958e-05   1.4498396e-02   1.4793799e-02   1.0394947e-02   8.6273577e-03   1.0192177e-02   1.0329325e-02   7.3693294e-03   1.5452592e-02   6.7359660e-03   4.0028995e-03  -3.2366214e-01   1.2415734e-04   5.1818692e-03  -3.3310216e-03   6.7460822e-03  -6.6327208e-03   1.3646874e-02  -1.2297676e-02   9.2473958e-03  -5.2400260e-01   4.9996054e-01  -1.6575662e-02  -1.4140987e-02  -1.5847796e-02  -2.6966204e-02  -1.0094817e-02   3.1612231e-03   2.3273677e-02  -2.9290533e-02   1.7278907e-02   1.8664653e-02   4.7302444e-03   2.7483655e-02   1.2337860e+00   8.3436516e-03   3.8850341e-02   2.6416383e-02   9.1595247e-03   6.9844829e-03  -9.7905306e-03   8.0642056e-03   6.8884704e-03  -4.9523713e-01  -5.6986302e-01   1.1562172e-02   1.9918451e-02   4.4598476e-01   2.4110399e-02   6.9313925e-03   4.3996888e-03   9.6831878e-03   5.8453517e-03   2.7738305e-03  -5.7626458e-03  -7.2188591e-04   7.2516053e-03  -6.6630243e-03   7.4579325e-03  -7.4261352e-03   9.3434836e-04  -7.1924441e-03  -4.2681889e-01   4.7385150e-03  -4.2754714e-01   2.1838336e-03   7.7432686e-03   7.1300285e-03   3.8214419e-01  -3.4494521e-01  -3.2126968e-03  -1.3246199e-03  -7.6905067e-04   3.3273194e-01  -4.8987491e-03   1.0680001e-03   4.3807092e-03   2.6188360e-03  -5.4103974e-03   1.3753872e-03   8.4862922e-04   6.7139772e-03  -6.6587965e-01  -1.8603938e-02  -8.5870593e-01   1.6049317e-02  -1.0833323e+00   2.5002426e-02   2.5650325e-02   3.4638310e-02   6.2079766e-01  -5.5549405e-01   1.7785808e-02  -5.6685053e-01   1.1269592e-02   1.7409319e-02   1.1104520e-02  -7.6377539e-05   1.1192979e-02   8.9954958e-03   7.9937227e-03   5.8389042e-03  -3.4481552e-01   4.4647045e-03   2.8418943e-03  -5.0925177e-04  -3.6505931e-01   3.6019809e-03  -5.5226081e-03   9.1598121e-03  -8.1550942e-03  -5.6775338e-03   6.2952397e-03  -2.4465192e-02   5.0288056e-02   2.6223290e-02  -2.1320205e-02  -6.0461351e-01   8.1861949e-03  -1.0644190e-02   4.9549867e-01   1.6449418e-02   6.6284752e-03  -4.9265094e-01   9.0238322e-03   8.6841816e-03  -6.3404808e-04   4.6230758e-03   1.5562626e-02   1.1460891e-02  -2.3605938e-02  -1.6634172e-02  -6.6896939e-03   4.7456137e-02   6.5797228e-01   5.5343068e-01   2.2106655e-02   1.2954039e-02   1.7624405e-02   1.4010833e-02   1.6398127e-02   1.3141042e-02   7.3884523e-03   1.1147862e-02  -1.2439223e-02  -5.0757119e-01   1.1864684e-02  -5.0584662e-01   1.3154152e-03   1.5824079e-02  -7.6410647e-03   4.0468401e-01   1.6964033e-02   2.2653317e-03  -3.3043392e-03  -2.7875199e-03  -3.3020178e-01  -3.9050686e-01   1.5531839e-03   6.8416095e-03   3.5113998e-01   1.2808119e-03  -1.0590109e-02   1.4522403e-03   5.6952362e-03  -3.2585875e-01  -2.2928562e-03  -3.3434424e-01  -4.4827844e-03   2.0964548e-03  -3.6906545e-01   2.0059551e-03  -5.6641792e-03   3.9194606e-01   1.1244014e-02  -7.0379883e-03  -5.4968008e-03   3.5164221e-03  -2.7381951e-03  -4.4623731e-01  -2.6772037e-03   4.2908363e-01   1.7025439e-02  -1.5304347e-02  -6.1164644e-03  -5.8455050e-01  -2.1115412e-03  -1.2387357e-03   2.9143787e-02   2.1051330e-02   1.1169277e-02   5.9081857e-01   1.7053564e-02  -8.9341242e-03  -6.3635551e-01  -1.8983768e-03  -6.4138992e-01   1.4328205e-03  -6.5447599e-03   9.0853515e-03   8.1751776e-01   2.6737423e-03  -5.3184709e-01   1.8211158e-02   2.6478878e-03  -1.2897398e-02  -3.2451623e-03  -7.1670828e-01  -7.6899305e-03   2.0329075e-02   1.2491458e-02  -9.1432348e-03  -2.2410697e-02   1.8415112e-02   9.8966992e-03  -4.5694841e-03   4.4091923e-01  -2.8913009e-03   5.4696359e-01  -1.6523625e-03   1.3371529e-02  -5.6735544e-03  -2.9359192e-02  -6.6230904e-02  -2.3441199e-03   6.4837150e-03   2.7190277e-02  -5.5656265e-02   8.1902274e-02   7.7418462e-02   4.3839932e-02   1.8710694e-02   1.1671835e-01  -2.0780640e-02  -1.5870569e-02   5.3032702e-02   8.0592586e-02   2.2960062e-02   3.7654154e-02   3.2006867e-02  -2.2472887e-02  -4.0404509e-03   1.5596932e-02   6.6355942e-01   2.3399240e-02   2.6516667e-02   1.5849249e-02   8.2608631e-03   6.1492269e-01   1.8804710e-02   8.5224420e-03   7.5998654e-03   1.6334744e-02   1.5790857e-02   1.0063226e-02   7.6967390e-03   7.0743405e-03   3.9977996e-01  -9.5127575e-03  -7.3270765e-03  -7.2084693e-03  -1.4947858e-02  -2.5722200e-02  -2.2463645e-02  -2.4990749e-02  -4.9983618e-02  -3.8715705e-02  -2.1793256e-02  -3.1176472e-02   4.1537918e-02  -3.9872810e-02  -1.6076138e-02   3.0428877e-03   1.3051888e+00  -1.0169469e+00   2.1428870e-02   7.5590458e-02   5.0392339e-02   3.5806806e-02   4.1929607e-02   4.6152109e-02   3.5933090e-02   1.9125264e-02   6.0165510e-04  -2.8816559e-03  -1.9501107e-03   3.7628989e-03   9.9561625e-04  -4.1024939e-02   2.9203330e-03   8.1381366e-03   1.9436564e-02   5.2405382e-02   3.7201807e-03   2.1539780e-02   2.4161333e-02  -1.5714308e-02   6.6441593e-03   6.0722159e-05  -1.0687057e-03   1.6610952e-02  -1.5098345e-02   6.9359120e-01  -5.8326573e-01  -1.8971315e-02  -5.7351057e-01   5.5598480e-01  -1.2070019e-02  -2.4009125e-02   5.1986057e-01  -1.5703572e-02   8.1843849e-01  -1.1003869e-02   2.2543337e-02   8.3153981e-03   2.0303045e-02   1.0789867e-02  -1.3760041e-02  -2.2061343e-02  -2.0241882e-02  -2.6227590e-02  -7.0734694e-01  -1.2354521e-02  -1.8155340e-03  -4.1861647e-02   4.0359430e-03  -1.3050894e-02   1.8867791e-02   7.3075000e-01   2.5665768e-02  -8.3500883e-01  -4.8614238e-02   1.1027097e-01  -7.8360914e-02  -3.2878183e-02   3.6463247e-02   2.0603757e-02   1.9382458e-02   3.2483849e+00   1.3269140e-01   2.2452565e-02   5.9819595e-02   7.9325149e-02   2.3796487e-02   2.7641316e-02   4.3736033e-02   4.2392843e-02   8.9306559e-01   2.4013821e-02  -6.4102040e-01   2.3689453e-02   1.5456173e-02  -2.1681179e-02  -4.0486605e-02  -5.7090892e-02  -8.4354409e-01  -8.0448497e-01  -3.7941793e-02  -5.7305031e-02   1.0053968e+00  -6.4261953e-03   2.0557005e-02  -1.1389928e+00  -9.2565162e-01   3.5098353e-02   9.7567421e-02   2.4937057e-02  -2.8216805e+00   9.9630838e-02  -1.5489964e+00  -1.0353492e-01  -7.4403277e-02  -1.9140790e-02  -2.6281968e-01  -3.0982136e-02   1.0053501e-01   5.0383897e-01   1.3283445e-01   5.6901875e-02   9.1575513e-02   8.3623072e-02   6.2202598e-02   3.6668920e-02   5.3093635e-02  -1.7563288e-02   8.3406451e-03   1.0459039e-02   7.6381095e-03   1.5257882e-02  -1.2086246e-03  -6.9319315e-03   5.4558704e-01   1.5550898e-02   1.2498672e-02  -4.9829819e-03   1.0810349e-02  -5.9244194e-03   5.3796483e-01   2.0205309e-02   1.0400858e-02   5.0747248e-01   6.0996737e-01   1.6263664e-03  -6.3215641e-01  -8.4858027e-04   1.3142620e-03   8.7557555e-03   9.9005533e-03  -2.9540763e-03  -4.9033444e-03   4.9705496e-01   5.7570690e-01  -8.8329981e-04   4.2508631e-03   9.3191944e-03   1.1386021e-02   5.0724087e-03   4.6374331e-01   5.7347217e-03   1.0436821e-03  -1.0856148e-02  -9.6917077e-03   3.6229389e-01  -5.6566449e-03  -3.7336125e-03  -1.5406475e-02  -4.8946954e-01   1.1455600e-02   2.2025436e-03   7.0276914e-03  -1.0099740e-03  -2.9840602e-03  -3.5335449e-01  -3.1750275e-01  -3.6572767e-01  -4.3375474e-03   3.2124718e-01  -2.5826325e-03  -2.2889130e-03  -6.8599711e-03  -2.7656703e-03  -6.8378935e-03   8.5305100e-03   6.5722558e-03   3.7895085e-01  -4.2874381e-01   1.0243241e-02   1.5416872e-03  -1.0753546e-02   1.2091132e-02   4.4460093e-03  -1.2728740e-03  -2.5494260e-03   8.7604426e-03   4.2703397e-01  -4.7250416e-01   4.2729061e-03   5.5954986e-03  -4.5909763e-01   8.8530219e-03   1.7840983e-02  -5.2452463e-03  -9.8995056e-03   4.5781346e-03   5.0275241e-03   4.8350676e-01   1.1859624e-02   1.1656913e-02   5.2839675e-01  -4.4082201e-01  -4.9467298e-01   1.9941031e-02   9.9004937e-03   3.9481626e-01  -1.0783565e-03  -4.5549996e-03   4.1250449e-03  -3.5046813e-01  -2.4146998e+00
   4.9453232e-01   6.7642313e-03   6.1595276e-01   1.0066330e+00  -6.2845236e-01   1.9296633e-02   8.0035367e-01   6.8356641e-03   2.7792610e-02  -6.5124377e-01  -7.2892621e-04   1.4454102e-02   1.3943083e-02   1.1330513e-02   8.9190218e-03   9.3510805e-03   9.4698197e-03   7.7845381e-03   1.1276027e-02   9.2861522e-03   5.3229937e-04  -3.0978016e-01  -1.0686680e-03   4.4665792e-03   1.2270539e-04   5.6302427e-03  -7.3275113e-03   1.4127482e-02  -8.9743775e-03   1.0767612e-02  -5.1517516e-01   4.7468733e-01  -1.4174519e-02  -1.4858821e-02  -1.6198594e-02  -2.5545005e-02  -9.8444076e-03  -9.6534313e-03   2.1165781e-02  -1.6418284e-02   2.3839148e-02   2.1320173e-02   2.3553893e-03   2.2568826e-02   1.2289543e+00   6.1566567e-03   3.9476641e-02   2.4591296e-02   7.9415416e-03   7.5586677e-03  -7.9515049e-03   4.7206889e-03   1.0059993e-02  -5.2560234e-01  -5.7183233e-01   1.4169294e-02   1.6471496e-02   4.9799595e-01   2.2133125e-02   8.0660654e-03   4.0567174e-03   1.4214932e-02   8.2864519e-03   4.9564271e-03  -2.4835251e-03   6.7646689e-03   6.0339497e-03  -6.2594045e-03   7.9182610e-03  -8.7856707e-03   2.3396311e-03  -7.6351214e-03  -4.2375278e-01   9.1301184e-03  -4.2445073e-01   9.6075119e-03   6.9565589e-03   6.4334504e-03   3.7832065e-01  -3.4568577e-01  -3.6523653e-03  -6.8445357e-04  -4.9836673e-03   3.2674838e-01  -3.9604369e-03  -2.3687096e-03   4.1648293e-03  -1.3826860e-03  -1.7311383e-03   3.6336259e-03   5.3738228e-03   6.8465887e-03  -6.6900363e-01  -1.0795283e-02  -8.2927151e-01   1.5121962e-02  -1.0532277e+00   2.4835708e-02   2.6282852e-02   3.8042969e-02   6.0096008e-01  -5.2368636e-01   1.7282466e-02  -5.5106233e-01   1.1375635e-02   1.8465740e-02   1.0804124e-02   1.4958980e-03   9.0114953e-03   8.7335903e-03   7.4415452e-03   6.4037171e-03  -3.5166650e-01   4.1162181e-03   2.7964106e-03  -7.2534656e-04  -3.7174028e-01   4.1750983e-03  -5.4545992e-03   4.6151519e-03  -6.1354897e-03  -7.6296522e-03   2.3757366e-03  -3.1946940e-02   2.8295172e-02   2.5948826e-02  -1.5591289e-02  -5.5551132e-01   1.3713652e-03  -8.2917833e-04   4.8346549e-01   1.4662142e-02   5.7785585e-03  -4.9242443e-01   7.8990639e-03   1.8634240e-02   4.8065034e-03   3.2187172e-03  -3.3253610e-03   1.5971786e-02  -2.2799110e-02  -1.4638905e-02   1.3328560e-02   4.0603825e-02   7.1959425e-01   5.5886000e-01   2.3344642e-02   1.4728758e-02   2.1244534e-02   1.5275002e-02   1.5876097e-02   4.5176546e-03   8.2553117e-03   1.0394829e-02  -1.3865118e-02  -4.7969107e-01   1.2418612e-02  -5.1247031e-01   9.1213485e-04   1.7796100e-02  -5.9385761e-03   4.0379870e-01   1.2628857e-02   3.6706494e-04   4.8543341e-04  -2.0208522e-04  -3.3303868e-01  -3.8888682e-01   3.0129756e-03   9.1619381e-03   3.5023812e-01   1.6118128e-03  -2.9716461e-03   2.0245994e-03   6.3314416e-03  -3.2870256e-01  -5.2951440e-03  -3.3344166e-01  -5.7811480e-03   1.4458232e-03  -3.4220069e-01   4.5205641e-04  -5.4107530e-03   3.8882815e-01   6.4751078e-03  -8.6509503e-03  -3.0598531e-03   4.3662845e-03  -7.2144606e-04  -4.4851108e-01   9.2120531e-04   4.3359231e-01   1.6426521e-02  -1.6403363e-02  -5.9095445e-03  -5.6661186e-01  -1.2867354e-02  -8.4363947e-03   2.3223491e-03   2.1904147e-02   1.0840845e-02   5.8887288e-01   2.2887358e-02  -2.7499034e-04  -6.3662762e-01  -2.2756193e-04  -6.3676635e-01  -2.9792119e-03  -7.0051342e-03   6.5281432e-03   8.2389268e-01   1.5603282e-03  -5.3062497e-01   1.2424072e-02  -7.9159790e-03  -1.1971755e-02   8.7446967e-03  -7.1522362e-01  -2.6581016e-02   1.2998438e-02   1.2505536e-02   4.6303145e-03  -1.1350846e-02   1.6514226e-03   1.2202641e-02   1.0201671e-02   4.5838660e-01   1.1252511e-03   5.7997083e-01  -1.8635373e-02   1.5311492e-02   1.5308558e-02  -5.3048071e-02  -6.4880205e-02  -9.4788334e-03   1.1500505e-02   2.5670829e-02  -3.0728535e-02   8.4528721e-02   6.9416317e-02   5.2951841e-02   2.6116046e-02   1.1191779e-01   4.9182612e-03   1.4767655e-02   6.6229452e-02   5.1147788e-02   2.1102113e-02   3.8627418e-02   2.3932643e-02  -1.7194426e-02  -7.8249632e-03   1.6003945e-02   6.6285775e-01   2.4497120e-02   2.8601565e-02   1.8640975e-02   5.1512610e-03   6.0858745e-01   1.9877403e-02   6.2392781e-03   1.3144298e-02   1.5949740e-02   2.0475797e-02   7.7613314e-03   1.7436454e-02   9.0281029e-03   4.1081447e-01  -7.7932747e-03   1.7744457e-03  -1.3464185e-02  -1.8679382e-02  -2.7292753e-02  -3.1074064e-02  -2.4715109e-02  -4.9214437e-02  -3.8035156e-02  -1.6993171e-02  -2.6509966e-02   3.3308981e-02  -5.0986209e-02  -1.7233055e-02   6.1734808e-03   1.3271228e+00  -9.7573367e-01   4.2663748e-02   6.1652611e-02   4.4849031e-02   3.8444443e-02   3.4268471e-02   3.0583004e-02   1.6973071e-02   1.6047105e-02  -1.8189181e-03  -8.5572444e-03  -2.8855093e-03   1.0820821e-02   5.7695235e-03  -4.9845699e-02   1.4187423e-03   7.7814029e-03   2.2024206e-02   4.9750950e-02   4.2431643e-03   1.5012216e-02   1.1314495e-02  -2.8848783e-03   1.3908783e-02  -7.2429840e-03   5.4282850e-03   4.0583585e-03  -2.1531455e-02   6.8926282e-01  -5.8637925e-01  -1.7149447e-02  -5.0919305e-01   5.7200500e-01  -1.5842894e-02  -2.0837687e-03   5.3362176e-01  -1.2878470e-02   8.5872486e-01  -9.9509553e-04   2.4740937e-02   2.4147281e-02   1.8838414e-02   9.0592870e-03  -1.1894775e-02  -2.2278284e-02  -1.4289609e-02  -2.9435493e-02  -7.2113523e-01  -1.5542969e-02  -9.4622168e-03  -3.9529037e-02  -9.3569126e-04  -6.7850405e-03   5.1475411e-03   7.3704825e-01   3.8700625e-03  -8.3355893e-01  -5.3029229e-02   1.1880005e-01  -1.0576169e-01  -2.8676249e-02   9.1056252e-02   4.6669022e-02   2.9844600e-02   2.9898322e+00   9.9917175e-02   1.7747230e-02   5.6849222e-02   7.9534201e-02   4.3716183e-02   2.4754095e-02   4.5036773e-02   3.4904455e-02   9.0745950e-01   2.7373557e-02  -6.6162021e-01   2.5864510e-02   1.4673648e-02  -2.2727884e-02  -4.6023744e-02  -5.5476790e-02  -8.4174490e-01  -8.2933170e-01  -3.0529197e-02  -3.9088950e-02   1.0239917e+00   6.9482226e-03   6.8883639e-02  -1.1449225e+00  -8.6311250e-01   3.3888220e-02   1.0614484e-01   2.8630762e-02  -2.6219881e+00   9.6699261e-02  -1.6417477e+00  -7.9780083e-02  -7.2362836e-02   4.6082018e-02  -2.5864420e-01  -2.6282120e-02   9.6915506e-02   3.2849642e-01   9.5353336e-02   5.6403686e-02   6.8912902e-02   7.2817428e-02   5.9430443e-02   3.5899135e-02   5.6774260e-02  -3.0471192e-02   7.2851277e-03   1.1588526e-02  -5.8952531e-03   1.0376923e-02   3.0976437e-03  -2.4147802e-03   5.9584918e-01   1.8397494e-02   1.8478588e-02   1.2456375e-03   2.2349786e-03  -5.0324686e-03   5.4993574e-01   2.4861722e-02   5.6047331e-03   5.0357240e-01   6.4200267e-01   5.4866286e-03  -6.0553312e-01   3.5695196e-03   9.5522692e-03   7.3010225e-03   1.2828163e-02   2.3822027e-03  -5.4718046e-03   4.9579528e-01   6.4460869e-01   4.6348995e-03   2.6507356e-03   1.1497356e-02   1.0693741e-02   5.6647078e-03   4.9595696e-01   7.5786597e-03  -1.9276201e-03  -9.4528623e-03  -1.1483518e-02   3.6899253e-01  -2.9317520e-03  -5.3309672e-03  -7.4417393e-03  -4.9115531e-01   1.1069172e-02   3.7147090e-03   1.0411023e-02   1.9663721e-03  -4.9640069e-03  -3.4477724e-01  -3.2253901e-01  -3.7521271e-01  -5.7512187e-03   3.1401037e-01  -2.4216775e-04  -2.3005567e-03  -8.5439114e-03  -9.8161858e-05  -6.9910834e-03   8.9180878e-03   7.4076574e-03   3.6196072e-01  -4.2501810e-01   1.2203192e-02   1.3591935e-03  -9.3013828e-03   1.3526983e-02   8.7355584e-03   1.8109562e-03  -1.0644579e-02   1.1156901e-02   4.5109130e-01  -4.5769677e-01   5.7800937e-03   7.7605547e-03  -4.5824240e-01   1.2989039e-02   2.2202991e-02   1.5197257e-03  -8.1512337e-03   7.5348730e-03   7.4110080e-03   5.1655911e-01  -4.3968509e-03   1.0192798e-02   5.4131118e-01  -4.3837217e-01  -4.6495291e-01   6.5796462e-03   7.8721872e-03   3.9931945e-01  -1.8077500e-03  -9.9909411e-03  -7.9400882e-03  -3.8228194e-01  -2.3329620e+00
   5.0250244e-01   6.9275576e-03   6.2441216e-01   1.0263664e+00  -6.7383084e-01   1.8679360e-02   8.3875729e-01   8.4872658e-03   2.2935951e-02  -6.5350415e-01   2.8632144e-04   1.4860852e-02   1.3366789e-02   1.1497940e-02   8.4163855e-03   9.2839780e-03   1.0144018e-02   6.8282370e-03   1.2717535e-02   8.2437849e-03  -2.3537457e-03  -3.1738571e-01  -2.9607040e-03   3.5624224e-03  -2.7551987e-03   1.6628630e-03  -7.7194703e-03   1.5363319e-02  -1.3299810e-02   1.0474481e-02  -5.2603844e-01   4.6930981e-01  -1.2891618e-02  -1.3735788e-02  -1.6260834e-02  -1.7951625e-02  -5.4996875e-03  -3.5320428e-04   2.5731719e-02   1.7835685e-02   5.6716313e-03   1.9457391e-03  -7.7087470e-05   1.6523239e-02   1.2330885e+00  -1.6510522e-03   3.2919878e-02   2.0346619e-02   1.6199982e-02   5.9165215e-03  -8.0925624e-03   1.1345996e-03   7.4422238e-03  -5.0519518e-01  -5.7187427e-01   1.3091351e-02   1.4321007e-02   5.3321658e-01   2.3506489e-02   6.4892203e-03   8.4032232e-03   1.5847263e-02   5.1699852e-03   4.3429977e-03   2.8986829e-04   2.6118166e-03   9.9359196e-03  -8.1061099e-03   9.1153346e-03  -7.9980250e-03  -1.9279767e-03  -7.3968728e-03  -4.2828566e-01   9.4919676e-03  -4.3600928e-01   1.1357738e-02   9.3732531e-03   6.2985598e-03   3.8294834e-01  -3.5596974e-01   5.5011409e-03   3.4015194e-04  -4.0217325e-05   3.3254061e-01  -4.2568533e-03  -1.4076927e-04   5.0045108e-03   1.4841836e-03   9.3513937e-03   8.0294442e-04   3.9598962e-03   9.2760905e-03  -6.7819750e-01  -7.9201731e-03  -8.5876485e-01   2.0303916e-02  -1.0666511e+00   3.2910183e-02   2.6339952e-02   4.5298260e-02   6.4003610e-01  -5.6968022e-01   1.6991986e-02  -5.8103001e-01   1.0109729e-02   1.4859854e-02   1.1194200e-02   1.4010288e-02   1.0105988e-02   8.9837961e-03   7.7165570e-03   5.5401637e-03  -3.5599460e-01   3.1510912e-03   1.4321921e-03  -5.1771671e-04  -3.7625800e-01   3.5278132e-03  -4.3581042e-03   3.3472887e-03  -6.7018374e-03  -4.0045183e-03   5.1579555e-03  -1.3167028e-02   4.2114934e-02   2.9427187e-02  -2.2072681e-02  -5.7664541e-01   7.5908260e-03  -1.5790699e-02   4.9253349e-01   1.6073354e-02   7.7080832e-03  -4.7241397e-01   8.4183563e-03   1.0530597e-02  -1.9967827e-03   4.9300473e-04  -1.1991878e-03   1.7977781e-02  -2.2344975e-02  -1.8071511e-02   1.1637239e-02   1.0581311e-02   6.0355496e-01   5.6681322e-01   2.0695119e-02   1.4926176e-02   2.1304007e-02   1.6432681e-02   1.7605367e-02   1.0707059e-02   9.0681977e-03   1.2802900e-02  -1.4310640e-02  -5.1572395e-01   1.4301608e-02  -4.9413945e-01   2.5449815e-03   1.6304258e-02  -9.4235822e-03   4.0787379e-01   1.0924045e-02  -1.9398608e-03   1.2359918e-03   3.0327149e-04  -3.3463734e-01  -3.9218695e-01   2.7233088e-03  -1.2269482e-03   3.2020815e-01   7.3648296e-04  -8.4364206e-04   3.8228135e-03   6.3855418e-03  -3.4440501e-01  -1.9550279e-03  -3.3320488e-01  -2.3445320e-03   5.2927422e-03  -3.5492860e-01  -2.6811820e-03   3.2567840e-03   3.9745020e-01   8.5663587e-03  -8.7420522e-03  -3.3502058e-03   5.1451971e-03  -1.5344749e-03  -4.4126097e-01  -1.6451252e-03   4.2389313e-01   1.5220493e-02  -1.8121945e-02  -1.2852994e-03  -5.5158619e-01  -9.4374529e-03   4.5946888e-04   2.5297477e-02   1.1751680e-02   1.5910969e-02   5.7584395e-01   1.5700895e-02  -1.1433485e-02  -6.4324418e-01   1.6406053e-03  -6.6716054e-01  -1.6563588e-03  -5.3034766e-03   1.3767929e-02   8.7785834e-01   5.7167039e-03  -5.3455702e-01  -6.6039190e-03  -1.1179305e-02  -9.4879550e-03   6.2545241e-03  -6.7832308e-01  -2.9019963e-02   2.3511982e-02   2.5639241e-04   3.5359131e-03  -9.2373539e-03   1.3410669e-02  -2.3391637e-03   7.0331127e-03   4.2691875e-01   1.1216637e-04   5.4407488e-01   1.3311171e-03   1.3389086e-02  -7.1756535e-03  -1.5508393e-02  -4.9070934e-02  -1.5061148e-02  -4.4654755e-04   2.1012256e-02  -3.2376299e-02   9.1617815e-02   7.3131586e-02   6.1313005e-02   2.0757267e-02   1.2062910e-01   3.2247948e-03  -4.3905511e-03   4.6539339e-02   4.7367658e-02   2.4040112e-02   3.9687074e-02   7.2240878e-03  -1.3893234e-02  -7.5589995e-03   1.7446194e-02   6.6433669e-01   2.4516135e-02   3.0370620e-02   1.8652555e-02   1.1807599e-02   6.2241142e-01   2.1730585e-02   9.4787798e-03   1.3020865e-02   1.7844670e-02   2.0593873e-02   1.0487451e-02   8.1029519e-03   8.2281986e-03   4.1779752e-01  -1.3673755e-02  -1.3820533e-03  -1.5111648e-02  -1.8434493e-02  -2.8554500e-02  -3.3391483e-02  -2.5915233e-02  -6.1001111e-02  -3.9072221e-02  -1.6103246e-02  -2.8316548e-02   3.1860556e-02  -4.7032535e-02  -1.3358378e-02  -6.8318413e-03   1.3639771e+00  -1.0086328e+00   3.5572078e-02   7.6009368e-02   3.7433918e-02   4.3704296e-02   3.8808466e-02   4.1719045e-02   1.8145818e-02   1.9739412e-02   4.6763171e-03  -1.1928684e-02   8.9145383e-03  -3.0066153e-03   1.8787448e-02  -1.2416598e-02   1.0670991e-03   9.2327488e-03   1.2349140e-02   3.8746125e-02   5.4554259e-03   1.7451664e-02   1.7619627e-02  -5.1907234e-03  -5.2915114e-03  -6.3128569e-03  -4.3799363e-03   1.5598645e-02  -1.6009153e-02   6.9716771e-01  -6.0055713e-01  -1.4476859e-02  -5.2627670e-01   5.6668787e-01  -1.3177892e-02  -1.9187648e-02   5.3584874e-01  -5.0255638e-03   8.2943358e-01  -4.4961535e-03   2.3720339e-02   2.8986443e-02   1.6055317e-02   9.6860000e-03  -1.0530189e-02  -2.2504046e-02  -1.0419507e-02  -2.3578840e-02  -7.1109953e-01  -1.4445574e-02  -8.2744729e-03  -3.4458983e-02  -3.1813634e-03  -1.7948688e-02   5.7355841e-03   7.0466500e-01   9.5990917e-03  -8.1330660e-01  -4.8985126e-02   8.5311010e-02  -9.2059805e-02  -1.4206327e-02   7.9330394e-02   2.9002713e-02   2.8705034e-02   3.1341352e+00   1.1607656e-01   1.4955427e-02   4.6688150e-02   8.0080918e-02   3.6135724e-02   2.8280026e-02   4.2795662e-02   3.2358019e-02   8.8372262e-01   2.7995479e-02  -6.5976777e-01   1.9967673e-02   1.5113054e-02  -1.2448214e-02  -4.2258866e-02  -6.5236883e-02  -8.4677894e-01  -8.2119089e-01  -4.3148477e-02  -5.9228486e-02   8.9177923e-01  -1.2184577e-02   9.6672625e-02  -1.2350228e+00  -8.8356233e-01   3.5747449e-02   9.7380423e-02   1.9447551e-02  -2.5431950e+00   9.0505633e-02  -1.5904269e+00  -8.6637284e-02  -5.6928625e-02  -3.0640408e-02  -1.8393661e-01  -2.5634333e-02   8.6448348e-02   4.7239303e-01   1.1689011e-01   5.7577075e-02   1.0730238e-01   8.3412202e-02   5.8209134e-02   3.7326836e-02   5.8027728e-02  -2.2164267e-02   2.3320371e-02   1.2479335e-02   2.4760563e-02   1.8888056e-02   1.1862596e-02  -2.1763595e-03   5.7431214e-01   1.4761328e-02   6.4140897e-04   2.2222471e-03   1.3074869e-02   7.4187063e-04   5.5508596e-01   1.2960692e-02   6.7356116e-03   5.1551652e-01   5.4593040e-01   1.3236696e-02  -6.0752501e-01   2.2168115e-04   3.3599552e-03   6.9406569e-03   5.0488607e-03   5.3457652e-03  -2.0277485e-03   4.8198852e-01   6.3059109e-01   1.6233311e-03   3.0991794e-03   1.2282644e-02   1.1585302e-02   5.1684978e-03   4.5768735e-01  -6.0344186e-03  -2.0710751e-04  -1.0294441e-02  -1.2136453e-03   3.6375606e-01  -2.1583971e-03  -4.3878792e-03  -1.4658608e-02  -4.6923266e-01   1.1229733e-02   3.7835684e-03   8.1856233e-03  -8.9964150e-04  -3.0912621e-03  -3.3320766e-01  -3.0642529e-01  -3.5746983e-01  -4.3636880e-03   3.1323017e-01  -1.9441857e-03  -1.3636625e-03  -5.0613308e-03   4.9601466e-04  -6.2850974e-03   7.4511712e-03   3.2779369e-03   3.5785681e-01  -4.1725497e-01   1.2036103e-02   1.9404842e-03  -4.3018936e-03   1.2932018e-02   6.3996230e-03   3.4439038e-04  -5.9752276e-03   2.1016194e-03   4.3994814e-01  -4.6673555e-01   2.7723540e-03  -8.3002048e-03  -4.6336858e-01   1.0924522e-02   2.1055735e-02  -4.9029584e-04  -1.5843548e-04   7.3767492e-03   1.0565493e-02   5.0051848e-01  -8.1911223e-05   8.9706860e-03   5.3401661e-01  -4.4164769e-01  -4.8785390e-01   2.3241397e-02   1.8425755e-02   4.3918508e-01   6.6582646e-03  -3.3431002e-03   2.3528650e-03  -3.6301672e-01  -2.8135306e+00
   4.9672164e-01   6.0454492e-03   6.3097479e-01   1.0394939e+00  -6.6012249e-01   1.2601937e-02   8.1410432e-01   7.7160477e-03   2.2804538e-02  -6.4489941e-01  -4.6824375e-04   1.4073634e-02   1.3052855e-02   1.0769643e-02   8.7442579e-03   1.0625272e-02   1.0346139e-02   6.7369036e-03   1.4235978e-02   4.2524580e-03   5.7035292e-03  -3.1449500e-01  -1.1989075e-03   4.7669138e-03  -2.6763109e-03   3.1618498e-03  -7.6672675e-03   1.5757418e-02  -1.2473592e-02   8.4507649e-03  -5.1751622e-01   4.8999419e-01  -1.3148188e-02  -1.3031590e-02  -1.5996149e-02  -2.8093354e-02  -2.1336759e-02  -9.5843780e-03   3.1458446e-02  -1.1294276e-02   2.0539134e-02   2.0388713e-02   3.0655719e-04   2.7409800e-02   1.2321286e+00   6.6237367e-03   3.8608403e-02   2.6099602e-02   1.3232712e-02   8.2049680e-03  -2.7305199e-04   6.4788046e-03   7.7976214e-03  -5.1874653e-01  -5.6389254e-01   1.3244378e-02   1.3461960e-02   4.6844200e-01   2.4526444e-02   7.4042588e-03   8.9043396e-03   1.8507166e-02   5.5127896e-03   2.3655105e-03   9.5592283e-04   2.5245065e-03   4.8768496e-03  -7.3269735e-03   8.5774827e-03  -8.3615258e-03   6.2339347e-03  -7.8155492e-03  -4.1978178e-01   1.2003529e-02  -4.3532590e-01   1.0951047e-02   8.2817292e-03   6.2826813e-03   3.8171480e-01  -3.5244994e-01   3.1760267e-03  -2.2406624e-03  -5.7557962e-03   3.3063681e-01  -5.2695097e-03  -8.4802933e-04   5.8553729e-03   1.9491007e-03  -3.5026740e-03   3.5206643e-03   6.1781760e-03   7.7526516e-03  -6.7373541e-01  -5.5256890e-03  -8.5629223e-01   2.7126660e-02  -1.0868228e+00   3.1209342e-02   2.8963733e-02   4.2041598e-02   6.3380240e-01  -5.5721113e-01   1.8588786e-02  -5.6463873e-01   1.1241850e-02   1.6942714e-02   1.0114816e-02  -4.0266793e-03   8.0285137e-03   9.0131209e-03   7.3118927e-03   5.8470090e-03  -3.4345324e-01   3.0407450e-03   2.1320488e-03   4.2804467e-04  -3.7417881e-01   3.6819807e-03  -3.5766740e-03   1.6541514e-03  -4.2503194e-03  -3.1923496e-03   1.6076448e-02  -1.2809543e-02   3.4059550e-02   2.4430441e-02  -2.5467975e-02  -6.0037565e-01  -6.6993101e-03  -4.9421703e-03   4.8885044e-01   1.4497342e-02   7.4270833e-03  -4.5986401e-01   8.5562347e-03   1.4304629e-02   4.3750596e-03  -1.1992796e-03   1.6329007e-02   2.0018873e-02  -1.4801794e-02  -1.8226566e-02   2.1437167e-02   4.2316341e-03   6.0855788e-01   5.5017508e-01   1.9418126e-02   1.5031445e-02   1.4844883e-02   1.4823545e-02   1.7820241e-02   4.1965386e-03   7.6147028e-03   1.3410230e-02  -1.2466324e-02  -5.0374667e-01   1.3525261e-02  -5.0148616e-01  -2.9663329e-03   1.5074837e-02  -7.8322638e-03   4.0663099e-01   9.3012541e-03   1.2783848e-03  -1.5098155e-04   3.1259634e-04  -3.2578296e-01  -3.9133925e-01   2.9453763e-03   6.0779161e-03   3.3506094e-01  -1.4087617e-03  -9.5796007e-03   4.8617318e-03   6.0827684e-03  -3.3723511e-01  -4.3610449e-03  -3.2973535e-01  -1.5421564e-03   5.5220314e-03  -3.7116041e-01  -4.7433586e-03   7.5649434e-03   3.8724969e-01   9.0961174e-03  -6.0542892e-03  -8.0060030e-04   3.1485611e-03   1.3012581e-03  -4.3323700e-01  -2.1093312e-03   4.3110648e-01   1.5893836e-02   7.7479537e-04   9.8477971e-04  -5.5345174e-01  -6.7028856e-03   7.7204298e-03   3.0671021e-02   2.0367140e-02   8.0729365e-03   6.0015636e-01   1.7317016e-02  -3.6867741e-03  -6.3563079e-01   6.8141101e-04  -6.4522353e-01  -9.4435462e-04  -8.8795051e-03   7.1880133e-03   8.2329133e-01  -2.3624545e-04  -5.2701710e-01   2.0855848e-02  -1.6131779e-02  -3.0835229e-03   4.5524396e-03  -6.6016512e-01  -2.0275490e-02   1.4376907e-02   4.8949352e-03   5.2587469e-03  -7.3803379e-03  -5.7055132e-03   1.0703597e-02   1.4586266e-02   4.4993717e-01   5.3470143e-03   5.4418264e-01  -6.7424890e-03   6.0173757e-03  -8.0960693e-03   2.5927576e-02  -4.0180596e-02  -1.0301206e-02   9.0254696e-03   2.3910902e-02  -8.3929281e-03   9.0995112e-02   7.5535694e-02   5.1787748e-02   1.8395595e-02   1.2108885e-01  -1.3352207e-02  -7.6353727e-03   5.1466286e-02   8.6937564e-02   2.8208129e-02   3.2937890e-02   5.7249157e-03  -4.8601922e-03  -1.2302457e-02   2.1446532e-02   6.6871925e-01   2.2187263e-02   2.4162004e-02   1.6851365e-02   5.0898621e-03   6.0933311e-01   2.3432651e-02   9.9120956e-03   1.5958539e-02   1.5821182e-02   2.1584814e-02   9.1720570e-03   1.2490796e-02   9.6269167e-03   4.2594843e-01  -5.6321184e-03  -2.0436041e-03  -1.5737746e-02  -1.8207713e-02  -2.8911823e-02  -2.8799527e-02  -2.5982202e-02  -5.7336696e-02  -3.7522244e-02  -2.5374963e-02  -2.9152327e-02   4.9319019e-02  -4.6320057e-02  -9.6649054e-03   4.3666364e-03   1.3527157e+00  -9.8135446e-01   2.9830542e-02   8.0155635e-02   1.7661941e-02   3.9168478e-02   3.1926576e-02   4.1059530e-02   3.0829799e-02   1.7368184e-02  -8.4621949e-04  -9.7631315e-03   1.6058923e-02   1.0463427e-02   2.0108088e-02   1.1015799e-02  -9.0253110e-04   6.8390295e-03   1.8288801e-02   4.2694903e-02   1.5820237e-03   1.5733040e-02   1.8850782e-02  -3.0309587e-03   1.3147750e-02  -8.9061200e-03   6.1340439e-03   1.4070154e-02  -2.2769406e-02   6.8716725e-01  -6.0403874e-01  -1.5143926e-02  -5.3022693e-01   5.6620215e-01  -1.4233508e-02   7.0534133e-04   5.3497021e-01  -6.5183817e-03   8.1923358e-01  -3.1252758e-03   2.0604167e-02   1.4488888e-03   1.9639586e-02   9.9432047e-03  -1.2575615e-02  -2.1944907e-02  -9.6470818e-03  -2.9245325e-02  -7.1747963e-01  -1.2936992e-02  -1.1349683e-02  -3.5918589e-02   5.8661165e-03  -2.0605969e-02   1.6417320e-02   6.8715964e-01  -7.7896195e-04  -8.4137031e-01  -5.6821266e-02   1.0362389e-01  -8.2628277e-02  -5.3920036e-02   9.2654500e-02   4.3844702e-02   3.7070449e-02   3.1171295e+00   1.3715069e-01   2.1416108e-02   5.8339544e-02   7.8846791e-02   4.1386652e-02   2.6928197e-02   4.6518067e-02   3.7779956e-02   9.4961714e-01   2.7840110e-02  -6.6960958e-01   2.5970854e-02   1.6794082e-02  -1.4974257e-02  -3.2398536e-02  -5.1066446e-02  -8.1957442e-01  -7.9226794e-01  -4.3807452e-02  -7.9876440e-02   8.2610224e-01  -5.3379842e-03   4.5297202e-02  -1.1482598e+00  -8.5674257e-01   4.1849901e-02   1.1561425e-01   3.7068468e-02  -2.6515389e+00   1.1869543e-01  -1.6880792e+00  -9.4110919e-02  -4.9240186e-02  -2.3359549e-02  -2.9859950e-01  -2.1449355e-02   8.4324584e-02   4.6645426e-01   1.5325965e-01   6.6214004e-02   9.7318178e-02   8.9943245e-02   6.1864260e-02   3.9235178e-02   5.0447405e-02  -2.8323526e-02   1.5407539e-02   1.2692013e-02  -1.9988278e-03   1.3185442e-02   4.7409960e-03  -9.7417775e-03   6.3092133e-01   1.2643130e-02   1.7523990e-02   1.3449888e-03   1.0642079e-02  -2.5230477e-03   5.3471035e-01   1.6960293e-02   9.1436956e-03   5.2531071e-01   6.0871245e-01   4.0247851e-05  -6.1763547e-01  -1.8871728e-03  -2.5211612e-03   6.5276105e-03   8.5120183e-03   3.5155892e-03  -7.1889345e-03   4.8804298e-01   6.5247657e-01   1.3685406e-03   4.3117684e-03   1.3100325e-02   1.0313419e-02   7.6968637e-03   4.7423350e-01  -7.8631560e-04  -1.7631132e-03  -1.1778540e-02  -2.5089628e-03   3.6807766e-01  -3.9893873e-03  -8.0920758e-03  -1.7133352e-02  -4.8043054e-01   1.2204896e-02   3.7207009e-03   1.2513002e-02  -2.4123194e-04  -2.4995624e-03  -3.5049209e-01  -3.2294311e-01  -3.6537274e-01  -1.6683686e-03   3.2452160e-01  -3.4437589e-03  -2.6757375e-03  -6.7149909e-03  -1.6425247e-03  -6.7063099e-03   9.2249086e-03   5.9798853e-03   3.6448106e-01  -4.3204707e-01   1.3867727e-02   4.8746142e-03  -9.3675855e-03   1.2891920e-02   1.0013930e-02  -1.9481398e-05  -1.3011180e-02   7.8019958e-03   4.5213389e-01  -4.5158939e-01   2.3748005e-03  -1.6492472e-02  -5.0894887e-01   1.5709919e-02   2.1955737e-02  -1.4988339e-04  -1.0668400e-02   5.5245140e-03   5.3151439e-03   5.1975072e-01   3.8008609e-03   1.2419199e-02   5.4397077e-01  -4.5101707e-01  -4.4460647e-01   4.2284171e-03   1.0163371e-02   4.1953445e-01   1.8301700e-03   5.4569964e-06  -2.1115758e-03  -3.3641464e-01  -2.6515378e+00
   4.9129955e-01   6.8442046e-03   6.1558726e-01   1.0051314e+00  -6.4071139e-01   1.2501884e-02   8.1692961e-01   8.2545285e-03   2.4743377e-02  -6.4997069e-01  -4.1859858e-04   1.4820711e-02   1.3584582e-02   1.1936001e-02   8.5635560e-03   9.2313999e-03   1.0200516e-02   7.5833913e-03   8.4006954e-03   4.3832953e-03   3.5993224e-03  -3.3620451e-01   4.0770087e-04   3.1149249e-03  -2.0417711e-03   2.7432026e-03  -5.2441573e-03   1.6501958e-02  -1.1687998e-02   1.0131778e-02  -4.9973199e-01   4.7858845e-01  -1.3851065e-02  -1.3947727e-02  -1.8081678e-02  -2.5265329e-02  -7.6536921e-03   2.2831744e-04   2.2103306e-02  -3.2170109e-02   2.3166275e-02   9.7299473e-03   1.1290717e-03   2.4949276e-02   1.2295611e+00   2.8177541e-03   4.0384162e-02   2.3520457e-02   1.3010378e-02   6.3484098e-03   2.3117457e-02   9.9238891e-03   6.7853878e-03  -5.3202639e-01  -5.7563914e-01   1.2468839e-02   1.6133524e-02   5.0406374e-01   2.4520450e-02   7.1637324e-03   9.5291563e-03   1.4721384e-02   5.0557762e-03   2.9097919e-03   2.2355727e-03   1.2721487e-03   8.2629670e-03  -5.1761585e-03   8.3310807e-03  -9.9796314e-03   7.0291549e-03  -3.7632107e-03  -4.1593667e-01   1.2162874e-02  -4.1524615e-01   2.5813844e-03   9.1529749e-03   6.8931805e-03   3.4366365e-01  -3.4635025e-01   5.2740278e-03  -1.1309163e-03  -2.8794234e-03   3.3081616e-01  -3.5936612e-03  -1.7958176e-03   5.7538512e-03  -2.9437236e-04  -2.3413517e-03   1.2998455e-03   2.0913526e-03   5.0044559e-03  -6.6868514e-01  -1.1469766e-02  -8.4376614e-01   1.1502614e-02  -1.0626030e+00   2.6190661e-02   2.6304787e-02   4.2362065e-02   6.1856739e-01  -5.4060773e-01   9.1836202e-03  -5.6789260e-01   1.0276997e-02   1.9347553e-02   1.0778702e-02   1.0294232e-02   7.6537553e-03   8.3548825e-03   8.0112289e-03   6.3274039e-03  -3.4040155e-01   4.7941877e-03   2.3718641e-03   1.5542206e-04  -3.7078737e-01   5.6578265e-03  -5.9274146e-03   1.8658993e-04  -3.3116003e-03  -9.9163182e-03   9.7453111e-03  -1.1614640e-02   3.0906822e-02   2.3162599e-02  -2.4552595e-02  -5.7271941e-01  -6.8044644e-03  -3.3127422e-03   4.8900731e-01   1.2388242e-02   3.1525712e-03  -4.5640330e-01   8.4016981e-03   1.7009520e-02  -7.2867394e-04   1.8514079e-03   4.5880592e-03   1.4716868e-02  -2.5747319e-02  -9.1761936e-03   1.7007669e-02   1.6611536e-02   6.0225557e-01   5.4001584e-01   2.6000636e-02   1.3978953e-02   1.8921373e-02   1.4086447e-02   1.7728497e-02   1.5706369e-02   8.5819272e-03   4.8503810e-03  -1.6930877e-02  -5.1996833e-01   9.2890671e-03  -4.8967182e-01   2.2310549e-03   1.7047118e-02  -7.7018007e-03   3.9367788e-01   1.3531180e-02  -7.5446380e-04   3.5272959e-04   1.0090463e-04  -3.3765101e-01  -3.9040705e-01   2.9853959e-03   5.7251583e-03   3.2389615e-01  -5.1419596e-04  -7.1313316e-03   5.6765942e-03   4.8118547e-03  -3.4216225e-01  -3.6942874e-03  -3.2804051e-01  -3.6415714e-03   5.0008014e-03  -3.8940684e-01   5.3430838e-04  -1.7252673e-03   3.8954298e-01   9.2385036e-03  -1.0933349e-02  -1.9694919e-03   3.7720349e-03   1.6831709e-03  -4.4311871e-01  -2.2785226e-03   4.3332560e-01   1.5673016e-02  -1.9481154e-02  -5.2551846e-04  -5.6324796e-01  -1.2812050e-02   2.8587712e-04   3.7782100e-02   1.8909795e-02   1.4067318e-02   5.9833073e-01   1.8067768e-02  -7.4670747e-03  -6.3745376e-01   4.7537752e-03  -6.4991990e-01   1.7541470e-03  -5.9541695e-03   1.1178737e-02   8.5845807e-01   4.4593553e-03  -5.2437429e-01   1.2157001e-02  -6.7430995e-03  -8.1380384e-03   6.1009354e-03  -6.7679886e-01  -7.0328696e-03   1.8847279e-02   5.9823820e-03   8.6469636e-03  -9.8876438e-03   1.9077009e-02   3.2243175e-03   5.4987763e-03   4.8265902e-01  -8.4823869e-03   5.3461236e-01   4.8044839e-04   1.5229026e-02   6.1457706e-03   1.8507531e-02  -5.0967471e-02  -1.2084124e-02   7.7579312e-03   2.0926823e-02  -3.2748072e-02   9.2476173e-02   7.0064798e-02   4.1099653e-02   2.4356100e-02   9.6667453e-02  -8.9694506e-03  -9.5391656e-03   5.7624344e-02   1.2682357e-01   2.1054148e-02   3.4342729e-02   8.0646372e-03  -1.2812974e-02  -5.8086613e-03   1.6136486e-02   6.6667793e-01   2.1823334e-02   2.9155298e-02   1.7615433e-02   8.9729955e-03   5.6348576e-01   1.9958900e-02   2.0070047e-02   1.4034499e-02   1.7070905e-02   2.2349678e-02   1.0793745e-02  -4.3189507e-03   1.0196062e-02   4.2400431e-01  -1.6676805e-02  -9.0870460e-03  -1.2749960e-02  -1.2575267e-02  -2.5868633e-02  -2.7006135e-02  -2.8331896e-02  -5.4814639e-02  -4.1321866e-02  -1.2937347e-02  -2.5681047e-02   8.1947105e-02  -3.6154050e-02  -1.4049220e-02  -7.7981851e-03   1.2551592e+00  -9.5553898e-01   2.8181436e-02   8.5257065e-02   5.1426435e-02   4.0883684e-02   3.3414922e-02   4.3279083e-02   2.1652299e-02   1.3211135e-02  -3.4524020e-03  -9.6424047e-03  -1.0494710e-02   6.6204671e-03  -1.3375298e-02  -4.2048388e-02   5.4745787e-03   8.4225244e-03   1.5019597e-02   4.2237109e-02   3.6492596e-03   8.3957958e-03   1.0409524e-02  -8.7675820e-03   6.7617145e-03  -1.2027768e-02   2.4210259e-03   1.7699970e-02  -2.2112848e-02   7.4243554e-01  -5.9250404e-01  -1.7945700e-02  -5.2443066e-01   5.7474255e-01  -1.3985210e-02  -3.7538634e-03   5.3823704e-01   1.8534073e-04   8.4045444e-01   3.0752777e-03   2.3904594e-02   4.7577390e-03   2.2638533e-02   9.3513796e-03  -9.5781990e-03  -2.1477204e-02  -1.4855182e-02  -2.8011784e-02  -7.2835519e-01  -1.6543331e-02  -1.3455194e-02  -3.3086410e-02   7.0500523e-03  -3.3956153e-02   2.2485404e-02   7.1227307e-01  -7.3574340e-03  -8.4656667e-01  -5.8097246e-02   9.9471499e-02  -9.2739889e-02  -3.7029156e-02   9.5353113e-02   3.1759611e-02   9.2703265e-03   3.0345226e+00   1.1649642e-01   1.7948065e-02   4.9358640e-02   7.2729978e-02   4.1381544e-02   3.1431426e-02   4.5462225e-02   4.5220548e-02   9.3040231e-01   2.7841420e-02  -6.5258974e-01   2.2021373e-02   1.4228295e-02  -1.6607705e-02  -3.5682404e-02  -6.5201068e-02  -8.6690820e-01  -8.4817567e-01  -4.3045987e-02  -6.4245571e-02   9.7559486e-01   1.8591286e-03   8.9504852e-02  -1.2221781e+00  -8.8102408e-01   5.3745964e-02   1.1197531e-01   2.4833215e-02  -2.5732910e+00   9.6587158e-02  -1.5561090e+00  -8.7095517e-02  -8.9202674e-02   5.1293740e-02  -2.9672080e-01  -3.1311637e-02   7.9062621e-02   3.3981653e-01   1.5821229e-01   6.4760834e-02   1.0272377e-01   8.4626841e-02   6.4914221e-02   4.1696098e-02   5.2809169e-02  -2.7732393e-02   8.1222551e-03   1.6625369e-02  -1.7065069e-03  -3.8727676e-02   1.5358352e-03  -5.0998348e-03   5.5938516e-01   1.9261944e-02   5.6278688e-03  -1.9557225e-04   1.0285779e-02   1.7548711e-03   5.3825629e-01   2.3824704e-02   1.0877944e-02   5.2462399e-01   6.0951473e-01   3.0339600e-04  -5.8377156e-01  -3.1878710e-04   9.7786915e-03   5.3430475e-03   8.6585728e-03  -1.2134690e-03  -6.6997544e-03   4.8550673e-01   6.1103408e-01   5.7718930e-03   5.1766311e-03   9.8777150e-03   1.0910111e-02   5.8602499e-03   5.0127058e-01  -1.5116556e-03  -1.9022038e-03  -9.6452526e-03  -1.2986937e-03   3.7059713e-01  -4.1750432e-03  -6.2881392e-03  -1.2537949e-02  -4.7380273e-01   1.1034433e-02   8.1836221e-04   8.9559827e-03   2.4398242e-04  -3.2809499e-03  -3.3405897e-01  -3.1979544e-01  -3.6108776e-01  -3.4170368e-03   3.2126060e-01   3.4752757e-03  -2.9860315e-03  -7.2708695e-03   9.7699561e-04  -5.9864556e-03   7.9104529e-03   2.6611818e-03   3.6795800e-01  -4.2433991e-01   1.3870351e-02  -1.6300612e-03  -9.4302110e-03   1.1337860e-02   6.6172273e-03   3.7310415e-03  -1.4811658e-02   2.3174631e-03   4.7717274e-01  -4.5955298e-01   1.0164381e-03  -1.6281515e-02  -4.9933842e-01   8.5771520e-03   2.2018186e-02  -2.3575180e-03  -7.7469047e-03   6.5987205e-03   8.5401082e-03   5.0507840e-01   1.2982193e-02   8.7860273e-03   5.4798461e-01  -4.5784638e-01  -5.1659319e-01  -1.0994277e-02   1.8790478e-02   4.5732700e-01   4.7733126e-03   7.5084186e-03  -2.4701572e-03  -5.0925470e-01  -2.4890510e+00
   4.9013447e-01   8.4871293e-03   6.1109907e-01   9.9547032e-01  -6.0721477e-01   1.5150201e-02   7.6997366e-01   8.4305999e-03   5.2436220e-03  -6.5641592e-01   5.6615970e-04   1.5058775e-02   1.3671685e-02   1.1240211e-02   9.0825005e-03   9.6066604e-03   9.3680053e-03   7.0028092e-03   1.3738733e-02   4.2702910e-03  -3.0579849e-03  -3.1349563e-01  -5.9020109e-04   2.4895892e-03  -2.8511526e-03   2.4018251e-03  -7.4015508e-03   1.6779002e-02  -1.1589948e-02   9.5231815e-03  -5.0403157e-01   4.7752267e-01  -1.5952067e-02  -1.3944300e-02  -1.3142552e-02  -2.1698253e-02  -8.5387321e-03  -5.4800553e-03   2.9268904e-02  -4.3770150e-03   1.6257797e-02  -3.2277725e-03  -3.7507009e-03   2.1024574e-02   1.1809521e+00  -1.6967975e-04   3.6436746e-02   1.9679882e-02   9.0293968e-03   7.4365690e-03  -1.1733653e-02   1.1445989e-02   7.0828394e-03  -5.0554212e-01  -5.6878622e-01   1.1071465e-02   1.4014477e-02   5.1502812e-01   2.1626172e-02   6.6261230e-03   7.9470967e-03   1.0855821e-02   4.5732386e-03   3.2262376e-03   9.4754445e-04  -6.7821396e-04   6.7359009e-03  -5.4874186e-03   7.7792332e-03  -8.0393759e-03   1.0609278e-02  -6.7547148e-03  -4.1564982e-01   5.8176513e-03  -4.3029422e-01   1.0218128e-02   8.7582996e-03   6.3892526e-03   3.5860244e-01  -3.4431505e-01   6.1875319e-03  -1.2226825e-03  -3.2380026e-04   3.1870255e-01  -3.4662400e-03   2.2545550e-03   6.5609163e-03   4.4266905e-03   6.4810280e-05   2.1620277e-04   6.1649619e-03   7.3734282e-03  -6.6761764e-01  -8.1575698e-03  -8.4393078e-01   2.0383963e-02  -1.0530417e+00   2.6436284e-02   2.7240748e-02   3.1337807e-02   6.1785853e-01  -5.4971594e-01   1.9893933e-02  -5.7086240e-01   1.0547324e-02   1.2673785e-02   1.1208467e-02   1.3743269e-03   9.2940083e-03   8.8869673e-03   7.3693411e-03   5.8975789e-03  -3.4523195e-01   3.1913663e-03   1.7376708e-03  -1.0967404e-03  -3.7874950e-01   3.0898506e-03  -4.3299804e-03   4.3357242e-03  -1.0050881e-02  -2.4404263e-03   9.0970148e-03  -2.4752653e-02   3.8635914e-02   2.8771775e-02  -2.2340815e-02  -5.8126528e-01  -1.0880968e-02  -1.5141940e-02   4.8477725e-01   1.3421944e-02   5.3975995e-03  -4.5543712e-01   7.0539074e-03   1.4365618e-02   1.9098911e-03   4.2832383e-03   4.6480163e-03   1.5322925e-02  -2.1812238e-02  -1.3743655e-02   2.3116748e-02   4.6062859e-02   6.3149461e-01   5.5498092e-01   2.6124714e-02   1.3772290e-02   1.7795366e-02   1.3330631e-02   1.4675443e-02   4.6137970e-03   8.8847162e-03   8.0775999e-03  -1.4459972e-02  -5.1928172e-01   1.5172363e-02  -5.0313923e-01  -6.2639730e-04   1.5484665e-02  -7.3954938e-03   4.0182658e-01   1.2129975e-02  -7.1841786e-05   9.7671810e-04   1.1361385e-04  -3.4675979e-01  -3.8945898e-01   2.6457424e-03  -2.6054166e-03   3.1998346e-01  -1.2134400e-03  -2.6112595e-03   5.8697100e-03   4.4914587e-03  -3.3704925e-01  -4.1298937e-03  -3.1387453e-01  -2.4037947e-03   5.6232700e-03  -3.6943647e-01  -7.4927465e-04  -3.0441883e-03   4.0592053e-01   1.0473661e-02  -5.6617122e-03  -3.4562033e-03   1.7379388e-03  -3.3362870e-03  -4.2156205e-01  -2.1351711e-04   4.3122199e-01   1.3959513e-02  -1.3168213e-02  -7.7374899e-03  -5.2417616e-01  -3.5887962e-03   7.5142410e-03   2.6036579e-02   2.3848954e-02  -6.3318568e-03   5.6095630e-01   1.7741174e-02  -7.8594250e-03  -6.2813405e-01   2.7379945e-03  -6.3612917e-01   1.5728494e-03  -5.2851452e-03   1.0997030e-02   8.6087686e-01  -7.0695771e-04  -5.3276067e-01   1.8270173e-02  -3.7194749e-03  -1.2265457e-02  -1.4590391e-05  -7.2088767e-01  -2.1700964e-02   1.1097451e-02   1.4975629e-02   6.1243409e-03   3.7000390e-03   8.6706449e-03   3.2640132e-03  -3.5200890e-03   4.2912256e-01  -2.5509828e-03   5.4258578e-01  -1.5062175e-02   1.9872148e-02  -2.3347460e-02   2.6135124e-02  -3.8382174e-02  -8.8257477e-03   5.1536629e-03   1.9920611e-02  -2.5902533e-02   8.7039360e-02   7.3552219e-02   5.5224120e-02   2.5801603e-02   1.0354178e-01  -1.8840932e-03  -2.0839174e-04   5.7613725e-02   1.1664224e-01   2.1488632e-02   3.4220679e-02   5.6607494e-03  -1.8178101e-02  -9.2924810e-03   1.6987579e-02   6.7238853e-01   2.0628872e-02   2.5183793e-02   1.8049168e-02   5.1066920e-03   5.9305559e-01   1.9219523e-02   6.4864149e-03   1.5833613e-02   1.5450348e-02   2.3337759e-03   9.7182846e-03   3.5309788e-04   1.1002295e-02   4.0250022e-01  -1.6290010e-02  -7.3674340e-03  -1.2987109e-02  -1.6684039e-02  -2.6187957e-02  -3.1126500e-02  -2.2107802e-02  -5.7968996e-02  -3.5367039e-02  -3.6532638e-02  -2.9749512e-02   6.7932623e-02  -4.4131547e-02  -1.6725524e-02  -3.9771332e-03   1.2488206e+00  -9.5012464e-01   3.6585544e-02   6.6085271e-02   5.3078907e-02   3.9610939e-02   3.4545415e-02   4.0290955e-02   2.8105396e-02   1.3869285e-02  -1.1495276e-02  -9.3234424e-03  -3.1577355e-03   5.1663178e-03   3.3833468e-02  -5.6824825e-03  -3.2941677e-03   4.2086427e-03   1.7085747e-02   4.5714281e-02   4.7598789e-03   2.8657587e-03   1.7926536e-02  -1.9693487e-03   7.3457059e-03  -5.3030691e-03   3.7340097e-03   1.6828394e-02  -2.1285407e-02   6.9788838e-01  -5.9374911e-01  -1.4884243e-02  -5.3975557e-01   5.7419985e-01  -1.3528012e-02  -2.9602940e-03   5.4515603e-01  -1.1660007e-03   8.4149796e-01  -5.5753632e-03   2.6228681e-02   7.0457364e-03   2.0512381e-02   7.5495234e-03  -1.0712071e-02  -2.0011921e-02  -3.3912085e-03  -3.1164786e-02  -7.2639778e-01  -1.3205706e-02  -2.2743721e-02  -3.6841331e-02  -1.6365575e-03  -4.2482485e-03   1.7418130e-02   8.6713594e-01  -6.7648760e-03  -8.4846351e-01  -5.5001717e-02   1.0695786e-01  -9.8472893e-02  -3.2568883e-02   7.5444457e-02   2.9996935e-02   3.4256733e-02   3.1266016e+00   1.2119094e-01   1.6672641e-02   5.4590534e-02   7.9560611e-02   2.7114989e-02   2.9406715e-02   4.4518405e-02   4.3550017e-02   9.4782706e-01   2.8955921e-02  -6.5940544e-01   2.3344810e-02   1.5190131e-02  -1.2675526e-02  -3.8315130e-02  -6.7435713e-02  -8.4302121e-01  -8.2530018e-01  -3.2426580e-02  -3.4027059e-02   9.3242772e-01   1.3880618e-03   8.4211786e-02  -1.1957469e+00  -8.7648669e-01   5.1030361e-02   1.0844765e-01   3.0267832e-02  -2.7264311e+00   1.1443147e-01  -1.5756002e+00  -1.0602559e-01  -4.9487505e-02  -3.0342321e-02  -1.2979865e-01  -3.9836718e-02   8.5569243e-02   3.9567775e-01   1.0773373e-01   1.8307961e-02   1.1052253e-01   8.0195715e-02   6.6957146e-02   3.3833764e-02   4.3951364e-02  -2.3765875e-02   2.0867649e-02   1.7770854e-02   3.1856792e-02   8.8644119e-03  -2.5601388e-03  -1.5394017e-02   5.8162653e-01   1.9525022e-02   8.8194538e-03   3.2151222e-03   1.6086373e-02   8.4417342e-04   5.3558170e-01   2.2636166e-02   1.0717195e-02   5.1984247e-01   5.8114707e-01   2.6600221e-03  -6.1089179e-01   1.4956251e-03   5.3652086e-03   6.4841273e-03   6.4830859e-03   7.0194167e-04  -5.1415308e-03   4.8347705e-01   6.6687018e-01  -2.3740680e-03   3.6531842e-03   1.1129043e-02   1.1358296e-02   6.2621419e-03   4.6542022e-01  -2.1904250e-03  -1.8679805e-03  -8.9025822e-03  -4.8724771e-03   3.8124822e-01  -2.4188375e-03  -9.1056050e-03  -1.4903506e-02  -4.8581003e-01   1.0627498e-02   4.2266576e-03   8.5231547e-03   8.2589633e-04  -3.2185394e-03  -3.4429865e-01  -3.1931048e-01  -3.6684716e-01  -4.2828693e-03   3.2223519e-01  -5.5260798e-04  -2.2769903e-03  -6.6423064e-03  -3.1127495e-03  -7.9999096e-03   7.9558139e-03   7.5294351e-03   3.8089495e-01  -4.2292294e-01   1.1943388e-02  -1.4115965e-03  -9.0032819e-03   1.3366567e-02   5.0890135e-03   2.0394866e-03  -1.4959221e-02   5.1833895e-03   4.5335323e-01  -4.5579730e-01  -7.7479052e-04  -1.3108574e-02  -5.0346186e-01   8.6411114e-03   1.9906592e-02  -4.0864033e-03  -7.4938091e-03   7.3480589e-03  -2.2230663e-04   5.1010139e-01   1.3386823e-02   1.1040817e-02   5.4161754e-01  -4.3930090e-01  -4.8653256e-01   2.3799460e-02   1.7833143e-02   4.2611116e-01   3.8032486e-03   2.4423670e-03  -4.1810543e-04  -4.8341083e-01  -2.5557747e+00
   5.0034390e-01   8.9131502e-03   6.3729623e-01   1.0420926e+00  -6.8236974e-01   1.3359152e-02   8.5849328e-01   7.7647364e-03   1.0582091e-02  -6.5908334e-01   1.2796205e-05   1.3699945e-02   1.4376759e-02   1.1829980e-02   9.2861424e-03   1.0001160e-02   9.5626679e-03   7.4478086e-03   1.2995842e-02   2.0774670e-03  -9.1288815e-04  -3.1467572e-01  -9.0837210e-04   4.6349509e-03  -2.6946288e-03   6.2067604e-03  -6.8431890e-03   1.6686027e-02  -1.1712926e-02   9.1983993e-03  -5.0516028e-01   4.7968464e-01  -1.5156384e-02  -1.3188961e-02  -1.4783536e-02  -2.5701636e-02  -8.9551124e-04  -7.9460684e-03   3.1475192e-02   3.0023834e-02   1.9638076e-02   1.4055493e-02   4.2890400e-03   2.3376279e-02   1.1967561e+00   4.6659556e-03   1.3743078e-02   1.9634383e-02   1.0890983e-02   7.4982399e-03  -1.1349276e-02   4.9964437e-03   8.1293424e-03  -4.9172132e-01  -5.8005683e-01   1.2973723e-02   1.4780956e-02   4.7620959e-01   2.2520769e-02   7.5884064e-03   5.1926092e-03   8.8697204e-03   5.9297772e-03   2.6917063e-03  -2.4857193e-03  -2.0848159e-03   8.2646503e-03  -6.1716092e-03   8.8460378e-03  -7.4349875e-03  -1.3829451e-03  -6.1184501e-03  -4.1417752e-01   1.3272730e-02  -4.2722294e-01   1.0960959e-02   9.8729475e-03   7.5277826e-03   3.6509335e-01  -3.4188799e-01   4.3498334e-03   2.6309595e-04   2.1446174e-03   3.3463210e-01  -2.3867049e-03   9.5455059e-04   5.1941031e-03   1.0051762e-03  -5.7747630e-03   1.3026780e-03  -4.9921659e-03   7.4737114e-03  -6.8301168e-01  -1.1558265e-02  -8.6170025e-01   2.7089209e-02  -1.0738095e+00   2.8696793e-02   2.7542767e-02   6.8179619e-03   6.2750538e-01  -5.9943010e-01   2.0953571e-02  -5.7778758e-01   1.1414763e-02   1.3021398e-02   1.0912746e-02  -8.7972997e-04   9.1697134e-03   8.4515759e-03   7.1575898e-03   5.6324388e-03  -3.6200744e-01   6.2598808e-03   3.3162070e-03   6.4535955e-04  -3.9262593e-01   6.7718854e-03  -4.4842524e-03   1.7999844e-03   5.0746916e-03  -4.4234334e-04   6.5416304e-03  -3.3448221e-02   3.9666321e-02   2.6463041e-02  -2.2893778e-02  -5.7919813e-01  -1.7490345e-03  -1.7929364e-02   4.8738789e-01   1.3222563e-02   6.4402249e-03  -4.5010461e-01   8.6844655e-03   1.3353221e-02   5.9680045e-04   2.8700410e-03   5.8314213e-03   1.4498641e-02  -1.8298866e-02  -2.1590066e-02   1.4544901e-02   4.0246508e-02   6.8632123e-01   5.6155718e-01   2.3189681e-02   1.2823905e-02   2.2138991e-02   1.5173709e-02   1.2986408e-02   1.5494134e-02   7.6303908e-03   7.9691268e-03  -1.3768565e-02  -5.0259163e-01   1.0794943e-02  -5.1674270e-01   1.4454797e-03   1.7441241e-02  -6.8632730e-03   4.0653386e-01   1.4142609e-02  -6.5365838e-04   4.4667278e-04  -9.4859642e-04  -3.3741412e-01  -3.9330223e-01   2.9487144e-03   9.3938079e-03   3.2389269e-01  -9.8952516e-04  -4.2565661e-03   6.5509489e-03   1.4755316e-03  -3.3218017e-01  -2.6751858e-03  -3.2278207e-01  -4.0251262e-03   4.2535444e-03  -3.8526841e-01   8.2308547e-04  -6.9001829e-04   3.8929905e-01   9.9148399e-03  -9.6821836e-03   3.5150254e-04   1.4173096e-03  -1.7778440e-03  -4.1923678e-01  -1.7941935e-03   4.2158607e-01   1.2540837e-02  -1.3344394e-02  -1.2841706e-02  -4.9237058e-01  -8.6647254e-03  -8.9670026e-03   5.1797657e-03   2.6843662e-02  -1.6130155e-02   5.3724367e-01   1.6370895e-02  -1.2716012e-02  -6.5287600e-01  -8.3488077e-04  -6.3578640e-01   8.4195270e-04  -9.2494509e-03   1.9786662e-03   8.8886689e-01   5.8436642e-04  -5.3644548e-01   2.6026223e-02  -1.3644908e-02  -7.3166776e-03   1.6072710e-02  -6.6145132e-01  -1.0094822e-02   1.8789822e-02   9.3122749e-03   2.2641433e-03  -1.1565995e-02   1.5879262e-02   4.6319838e-03  -5.6661273e-03   4.4418661e-01  -4.8285827e-03   5.3563510e-01  -9.9231614e-03   1.4379183e-02  -9.3851035e-03  -1.7758760e-02  -6.8370967e-02  -5.0109088e-03   1.1432158e-02   2.0861121e-02  -6.1148860e-04   9.1917749e-02   7.4535937e-02   5.6661642e-02   2.0481771e-02   1.4620822e-01  -7.2728836e-03   2.5839779e-03   5.6425291e-02   1.0145215e-01   1.8539656e-02   3.8232452e-02   1.0945033e-02  -1.7333145e-02  -8.4224124e-03   2.1708707e-02   6.7848663e-01   2.4656634e-02   2.5487048e-02   1.6355876e-02   8.3102804e-03   5.8558570e-01   2.3187123e-02   5.7502578e-03   9.7018050e-03   1.5307730e-02   1.3410318e-02   8.4244881e-03   1.8663337e-02   1.1023106e-02   4.3759479e-01  -8.6461846e-03   1.4054388e-04  -1.1766818e-02  -1.6866677e-02  -2.7767366e-02  -2.9038318e-02  -2.0779859e-02  -5.4444914e-02  -4.0171557e-02  -1.9122920e-02  -2.3084251e-02   6.8844805e-02  -3.3429035e-02  -1.3540577e-02   1.1343150e-02   1.2905508e+00  -9.6642625e-01   2.9030851e-02   6.5402841e-02   5.2039420e-02   1.3777979e-02   3.4560745e-02   4.1441278e-02   2.2928274e-02   1.3903508e-02   1.0125999e-03  -5.9303850e-03  -1.0622418e-02  -3.4860011e-03   1.1133904e-02  -4.7903507e-03  -6.2067658e-03  -1.3322833e-02  -9.3662226e-03   2.4631450e-02   7.8944132e-03  -2.7667414e-03   9.7514892e-03  -1.8929268e-02   2.1537342e-02  -1.4773938e-03   5.1074873e-03   2.4172314e-02  -2.5286989e-02   7.4357793e-01  -5.8061498e-01  -1.4127591e-02  -5.1888397e-01   5.6192314e-01  -1.1464866e-02  -2.0774308e-02   5.4420247e-01  -1.4339218e-02   7.8173145e-01  -3.0843646e-03   2.0551962e-02   5.2170250e-03   1.6227968e-02   8.3637042e-03  -1.0975017e-02  -1.9190985e-02  -1.1226450e-02  -2.8456468e-02  -7.0170904e-01  -1.3876786e-02  -8.8711726e-03  -2.9766397e-02  -1.0557089e-03  -3.2866293e-02   1.3456595e-02   7.6840868e-01  -4.2175390e-03  -8.0831202e-01  -4.5282541e-02   1.2113511e-01  -9.8092780e-02   3.7808143e-03   1.1035737e-01   3.7727944e-02   1.4029945e-02   3.0918718e+00   1.0167034e-01   2.1483400e-02   6.0355940e-02   7.4933424e-02   2.8921984e-02   2.5107675e-02   4.4044811e-02   3.4410258e-02   8.9321370e-01   2.8412733e-02  -6.6073495e-01   2.2066121e-02   1.4223979e-02  -1.8117876e-02  -3.3393226e-02  -5.2366133e-02  -8.5116200e-01  -8.1486607e-01  -2.6721750e-02  -5.3128299e-02   1.0040243e+00  -5.8583588e-03   5.5653271e-02  -1.2231319e+00  -8.7568699e-01   3.0889108e-02   8.9167014e-02   1.0090271e-02  -2.8631213e+00   9.8137325e-02  -1.6657527e+00  -1.0320947e-01  -7.8467685e-02   2.7570144e-02  -2.1035780e-01  -9.3355687e-03   1.0255229e-01   2.6322547e-01   1.1837869e-01   5.9725544e-02   1.0456353e-01   8.2633278e-02   6.7829361e-02   3.6692649e-02   5.4029992e-02  -2.3493509e-02   1.0002875e-02   6.8968283e-03  -1.2712621e-02   3.7774710e-03  -2.1987498e-03  -4.3832456e-03   5.6912572e-01   1.3653937e-02   1.5433693e-02   4.7051782e-03   1.5012057e-02   1.4954866e-03   5.2637917e-01   1.9861427e-02   7.5371979e-03   5.1830979e-01   5.6350589e-01   4.9113446e-03  -6.0839447e-01   4.0809617e-03   7.0490561e-03   6.9257057e-03   9.6379947e-03   2.9102842e-03  -2.9588667e-03   4.8218597e-01   7.0358726e-01  -2.1294069e-03   4.3888474e-03   9.7202430e-03   1.1772278e-02   4.7953911e-03   4.2520825e-01   4.8899271e-03  -4.8831044e-03  -9.3553052e-03  -7.9532086e-04   3.6601255e-01  -3.5073948e-03  -6.0446898e-03  -1.3590256e-02  -4.7300382e-01   1.0612339e-02   3.7936219e-03   9.9732417e-03   5.9238775e-04  -5.4239757e-03  -3.4088237e-01  -3.1891456e-01  -3.6429354e-01  -3.2992242e-03   3.1956301e-01   4.2057834e-03  -2.7569973e-03  -6.3625410e-03  -4.7530930e-03  -8.0726147e-03   7.3746684e-03   5.7640762e-03   3.6319038e-01  -4.1764592e-01   1.0986382e-02  -4.0052268e-03  -8.0018277e-03   1.3317541e-02   2.0338650e-03   1.3803308e-03  -1.2270805e-02   1.9805930e-03   4.7016603e-01  -4.4491780e-01  -2.2469547e-03  -1.5444501e-02  -5.0316861e-01   1.4514388e-02   1.7026935e-02   6.9027064e-04   7.0066994e-03   7.8601874e-03   1.0966762e-02   4.7702270e-01   9.9291858e-03   9.7996086e-03   5.0810312e-01  -4.2036485e-01  -4.8248068e-01   1.4260991e-02   6.6970782e-03   3.9788903e-01   3.3343720e-03   5.8053872e-03   5.8586347e-03  -3.6166265e-01  -2.3418829e+00
   4.9914472e-01   6.6891413e-03   6.1546682e-01   1.0211208e+00  -6.5016393e-01   1.5463705e-02   8.2153612e-01   8.0952499e-03   1.1824431e-02  -6.4523935e-01  -3.8053062e-03   1.4311425e-02   1.2069918e-02   1.1199853e-02   8.4716714e-03   9.2725531e-03   9.6638954e-03   6.6770498e-03   9.7352185e-03   1.9913964e-03  -8.4343096e-04  -3.1035347e-01   4.1775330e-05   3.9455338e-03  -3.0609199e-03   2.7314409e-03  -8.4369209e-03   1.7223104e-02  -9.2900655e-03   9.9292395e-03  -4.9844422e-01   4.7382195e-01  -1.5734087e-02  -1.2768210e-02  -1.3135468e-02  -2.4364520e-02  -2.4285575e-03   2.9595264e-03   2.1433479e-02  -1.5617384e-02   2.3795984e-02   9.4094669e-03  -4.1464199e-03   3.3041440e-02   1.1920620e+00   1.0170791e-02   1.4230739e-02   2.3608663e-02   1.3586211e-02   8.6123692e-03  -1.0920124e-02   1.0640443e-02   7.8671795e-03  -5.1389556e-01  -5.7218496e-01   1.1721275e-02   1.5622360e-02   5.2821861e-01   2.3821068e-02   7.1527120e-03   1.0423423e-02   5.6610594e-03   5.2158187e-03   2.3295142e-03   1.1158397e-03   1.7363772e-03   1.0129280e-02  -4.8786283e-03   8.9855731e-03  -1.0055303e-02   5.3120335e-04  -5.5708152e-03  -4.0741703e-01   9.5914899e-03  -4.3101957e-01  -1.1823545e-03   8.6012081e-03   6.8611346e-03   3.3945092e-01  -3.3437235e-01   4.0180001e-03  -1.9452464e-03   2.3948567e-05   3.3308437e-01  -4.3820252e-03  -2.4719545e-03   6.5158478e-03  -2.3405086e-03  -5.9139343e-03   1.5920645e-03   5.0506017e-03   5.8278447e-03  -6.8157900e-01  -1.3271692e-02  -8.6186221e-01   2.9347048e-02  -1.0203401e+00   1.7409316e-02   2.5819236e-02   3.9435942e-02   5.8983558e-01  -5.4799303e-01   1.8913812e-02  -5.4578038e-01   1.0396879e-02   9.9606219e-03   1.1409978e-02   1.5700165e-02   8.6963305e-03   7.4981418e-03   7.5175224e-03   5.3416242e-03  -3.3941006e-01   3.8523415e-03   2.8745268e-03  -2.6925171e-04  -3.6937993e-01   3.5701936e-03  -4.5242886e-03  -4.5689642e-04  -6.4265443e-03  -4.6631857e-03   3.6985934e-03  -2.0522570e-02   2.4754074e-02   2.7706470e-02  -2.1248225e-02  -5.5166606e-01  -9.0168975e-03  -3.1197516e-05   4.6450371e-01   1.4999963e-02   9.5143872e-03  -4.8471104e-01   7.2268559e-03   3.3472633e-03   2.3927725e-03   2.3075732e-03   8.4399343e-03   1.7583014e-02  -2.2784665e-02  -2.0711378e-02   1.7044852e-02   3.6135671e-02   6.4489761e-01   5.5187024e-01   1.6259998e-02   1.3297073e-02   1.9365735e-02   1.5024908e-02   1.3904487e-02   1.1011920e-02   8.7197065e-03   6.4179706e-03  -1.5571584e-02  -5.0528520e-01   1.8198107e-02  -5.2022838e-01   3.9518226e-03   1.3252582e-02  -1.0051964e-02   4.0043233e-01   1.8180800e-02  -1.5938211e-03   2.7747214e-03   3.8411178e-04  -3.3202586e-01  -3.9528192e-01   3.9255530e-03   7.4584347e-03   3.2279168e-01  -1.5775280e-03  -3.8232316e-03   6.0877592e-03   3.5988728e-03  -3.3225201e-01  -4.8441782e-03  -3.1168645e-01  -4.1633482e-03   4.9286490e-03  -3.7137386e-01   1.0519695e-03  -1.3232885e-03   4.1576646e-01   9.3298174e-03  -1.1081684e-02  -3.3617834e-03   1.3340339e-03   4.0462360e-04  -4.1907593e-01  -6.0569474e-03   4.3326898e-01   1.5519264e-02  -6.9267822e-03   1.5693628e-03  -5.0032895e-01  -1.0201955e-02  -2.9794858e-03   1.5050448e-02   3.7164768e-02  -2.0501437e-02   5.5227796e-01   2.1643270e-02  -1.4987105e-02  -6.2816921e-01  -3.7966443e-03  -6.3687924e-01  -2.0438434e-03  -1.1882790e-02   9.5702676e-03   8.8793528e-01   4.8649076e-03  -5.9289831e-01  -4.1598158e-03  -2.9849370e-03  -8.5041997e-03   3.5138088e-03  -6.8648371e-01  -1.6745313e-02   1.5544230e-02   7.6933202e-03   8.6076002e-03  -3.1160090e-03  -9.3563139e-03   8.9647609e-03  -5.7048731e-03   4.2168190e-01   1.5951400e-03   5.5103930e-01   6.3162786e-03   9.4849829e-03   7.6461779e-03   4.4860093e-02  -6.2831244e-02  -1.9684451e-02   1.2370186e-02   4.1231830e-02   4.1865861e-02   1.2126499e-01   7.3741903e-02   4.9763909e-02   2.7063629e-02   1.2035145e-01  -8.2593323e-03  -5.6899119e-03   5.7045329e-02   9.1254888e-02   3.4835616e-02   3.6571518e-02   1.2343275e-02  -1.4693518e-02  -1.3869777e-02   1.0685074e-02   6.5157259e-01   2.0399800e-02   3.3352790e-02   1.3988429e-02   4.5819576e-03   5.7553336e-01   1.9916068e-02   1.0079155e-02   1.4582223e-02   1.3189893e-02   1.4969257e-02   5.9334391e-03   2.0128251e-02   1.1119361e-02   4.3008455e-01  -1.4240149e-02  -1.1254923e-02  -9.4644252e-03  -1.4428225e-02  -2.2644764e-02  -2.8927515e-02  -2.4591592e-02  -3.2486671e-02  -4.0022338e-02  -1.7920077e-02  -1.3936960e-02   6.2520218e-02  -3.2326937e-02  -1.3629282e-02   5.1790978e-03   1.3025072e+00  -9.5349801e-01   2.7465162e-02   6.3253338e-02   4.1124818e-02   3.3344431e-02   3.5772477e-02   3.7962049e-02   2.2680622e-02   1.4499285e-02  -3.9034918e-03  -4.8316543e-03   1.2014610e-02  -1.8147913e-02   7.9515982e-03  -1.4546886e-02   1.2372006e-02  -1.2777747e-02  -7.0568231e-03   3.0779533e-02   7.1862339e-03   6.6891373e-03   5.9369171e-03  -1.6842767e-02   1.4194809e-02  -2.6272121e-03  -1.3331499e-03   4.5436389e-03  -2.1083663e-02   7.4453160e-01  -5.7034430e-01  -1.7968818e-02  -5.1815209e-01   5.6846001e-01  -1.0902109e-02   8.1315581e-03   5.4147115e-01  -1.6560630e-03   8.1814005e-01  -8.4680304e-03   2.2400723e-02  -1.3102203e-03   2.1833879e-02   1.0128709e-02  -1.4118525e-02  -2.1806847e-02  -1.5864850e-02  -2.9434457e-02  -7.0952413e-01  -1.7912601e-02  -1.3450325e-02  -4.2189506e-02   2.4656764e-03   3.2874473e-02   1.5717171e-02   7.8077358e-01  -4.7416567e-04  -8.9294716e-01  -5.8347370e-02   1.0033350e-01  -9.8972508e-02  -3.1409777e-02   3.7744740e-02   3.5238535e-02   3.5709395e-02   3.2635096e+00   9.2263675e-02   2.5702863e-02   5.8529866e-02   6.6042460e-02   2.9427249e-02   2.6235450e-02   4.3250871e-02   4.0492307e-02   9.1283047e-01   2.9093893e-02  -6.6781037e-01   2.3417972e-02   1.6020173e-02  -1.4399095e-02  -2.8798319e-02  -5.6953394e-02  -8.5194410e-01  -8.2841532e-01  -2.9015341e-02  -5.8533522e-02   1.0333496e+00  -1.1343754e-02   4.8702166e-02  -1.2556780e+00  -8.6789805e-01   3.4587620e-02   1.1259126e-01   3.1491074e-02  -2.6203467e+00   9.1989826e-02  -1.5524011e+00  -7.5163329e-02  -4.1358770e-02  -2.8694472e-02  -2.5780935e-01  -5.0931353e-02   7.8441644e-02   2.8123685e-01   1.1621036e-01   6.2766416e-02   6.9552772e-02   7.2082856e-02   5.7410509e-02   3.4433849e-02   4.2211097e-02  -2.4010368e-02   2.0445214e-02   5.2023861e-03  -8.3721877e-03   1.8279653e-02  -3.9956180e-03  -6.9351612e-03   5.7222059e-01   1.6356062e-02   2.7243315e-03   6.0651956e-04   8.2682970e-03  -3.0219496e-03   5.3794675e-01   2.0228867e-02   6.9499777e-03   5.1912063e-01   5.9480669e-01   7.5171279e-04  -6.1091530e-01   4.5197994e-03   1.2615576e-02   5.2459765e-03   3.8733199e-03   3.6142903e-03  -4.2786008e-03   4.8787891e-01   6.8638344e-01   1.2984639e-02   6.8957443e-03   1.1013788e-02   1.1835413e-02   7.1033121e-03   4.6309848e-01  -4.8792945e-03  -2.5374304e-03  -9.4735354e-03  -1.1420891e-03   3.6527284e-01  -4.2793004e-03  -7.9328302e-03  -1.5285137e-02  -4.7224550e-01   1.2077777e-02   3.7145742e-03   1.0106202e-02   5.7361454e-04  -4.1003822e-03  -3.4008727e-01  -3.1226270e-01  -3.6383255e-01  -4.4372462e-03   3.4318662e-01   5.3678964e-03  -2.9473835e-03  -6.3539458e-03   1.1343779e-03  -7.5603241e-03   7.8685596e-03   3.5574175e-03   3.6229136e-01  -4.2872340e-01   1.5625353e-02   6.5632547e-03  -8.2638418e-03   1.2091293e-02   4.7446900e-03  -2.2978338e-03  -8.8563601e-03  -1.2419458e-03   4.8659728e-01  -4.4564266e-01   3.9063490e-03   3.4876317e-03  -4.9420668e-01   7.9480886e-03   1.7257247e-02  -1.7119532e-03   5.1498131e-03   3.5553782e-03   1.7836448e-03   4.9111230e-01   6.7749825e-03   1.0318607e-02   4.9072615e-01  -4.3140026e-01  -4.8250993e-01   1.0148766e-02   4.2450933e-03   4.4656098e-01   2.2641738e-03   3.0240310e-03   1.2058535e-02  -3.5079323e-01  -2.4631949e+00
[truncated: 5,860,926 more chars]
