# Supplementary material for: Protein and Solvent Reorganization Drives Radical Pair Stability in Avian Cryptochrome 4a
Source: J Am Chem Soc. 2025 Nov 14;147(47):43934–45. doi: 10.1021/jacs.5c15726 (PMC12673606; doi:10.1021/jacs.5c15726)
Supplement: Supplementary file 2 [file ja5c15726_si_002.zip › Cry4a_data/electrostatic_potential/dark_state/TrpD_ds_sol.txt]

   2.1456401e+00
   1.6820288e+00
   3.6163222e+00
   2.7097394e+00
   1.5844030e+00
   1.9403576e+00
   2.3483678e+00
   1.4264700e+00
   2.5633910e+00
   2.1539699e+00
   2.4410362e+00
   4.3561107e+00
   3.3769469e+00
   4.0398927e+00
   3.5659643e+00
   2.6423788e+00
   3.6638237e+00
   3.6627105e+00
   3.1765638e+00
   2.1560785e+00
   3.0368683e+00
   3.1116991e+00
   3.5306355e+00
   3.2338260e+00
   2.6156664e+00
   2.9411661e+00
   4.5135673e+00
   4.4674611e+00
   3.5051900e+00
   2.5836891e+00
   2.4640574e+00
   4.3552675e+00
   3.8317232e+00
   2.5568175e+00
   2.3762585e+00
   4.0642271e+00
   2.8187469e+00
   2.5937169e+00
   2.9825588e+00
   3.0898037e+00
   3.3309068e+00
   2.9140227e+00
   2.7615754e+00
   3.5316251e+00
   3.6855798e+00
   3.2301052e+00
   4.1904105e+00
   3.8281383e+00
   5.2736650e+00
   3.4609319e+00
   4.9197846e+00
   4.3789044e+00
   3.3441690e+00
   4.9889450e+00
   2.5999835e+00
   3.5271903e+00
   2.7559400e+00
   3.2048429e+00
   4.3287081e+00
   3.1463686e+00
   3.9147284e+00
   5.8033631e+00
   3.7552260e+00
   2.4448592e+00
   4.1700943e+00
   4.1631392e+00
   3.9229415e+00
   4.5243414e+00
   4.2376636e+00
   4.1315787e+00
   4.8395325e+00
   4.3198979e+00
   3.0207378e+00
   3.6028328e+00
   3.1781906e+00
   3.6135389e+00
   4.5596665e+00
   3.7815867e+00
   3.9887040e+00
   3.9604685e+00
   2.0230060e+00
   3.3511166e+00
   3.0011757e+00
   4.0910290e+00
   3.9737471e+00
   5.3211394e+00
   3.9920296e+00
   4.4383618e+00
   2.9422482e+00
   3.6812389e+00
   2.3870381e+00
   3.6569637e+00
   3.2065346e+00
   3.1153754e+00
   3.1916524e+00
   2.7213424e+00
   2.7865443e+00
   2.6833909e+00
   3.2125649e+00
   4.0145902e+00
   3.1976768e+00
   3.7473322e+00
   4.2917862e+00
   2.8572328e+00
   4.3652261e+00
   3.5741482e+00
   3.6751674e+00
   3.4555595e+00
   3.4960696e+00
   3.5905702e+00
   3.4879252e+00
   2.9226838e+00
   4.1104587e+00
   4.0600702e+00
   4.0486455e+00
   3.3324483e+00
   3.8914636e+00
   3.7755861e+00
   3.1848600e+00
   3.6291368e+00
   3.1336480e+00
   4.7814817e+00
   3.0642043e+00
   3.3272330e+00
   3.1962058e+00
   3.0237355e+00
   3.7760411e+00
   4.1050557e+00
   3.1627382e+00
   3.3240615e+00
   3.8058471e+00
   3.4298930e+00
   3.7497638e+00
   2.9506144e+00
   3.3176080e+00
   3.2660395e+00
   2.4933562e+00
   3.2357012e+00
   3.3579100e+00
   2.6639502e+00
   2.8425486e+00
   2.9426794e+00
   3.3697085e+00
   2.7968769e+00
   3.7564506e+00
   3.0884093e+00
   2.2060563e+00
   2.3335510e+00
   1.7457492e+00
   2.3382356e+00
   2.4724231e+00
   1.8319515e+00
   2.9297038e+00
   3.2386540e+00
   2.6464064e+00
   3.9172912e+00
   2.6702644e+00
   2.3444888e+00
   3.3634823e+00
   2.7850305e+00
   1.6533191e+00
   2.4928801e+00
   2.8157767e+00
   3.4368338e+00
   3.3448223e+00
   3.2071607e+00
   2.9740651e+00
   3.0368077e+00
   3.3038651e+00
   3.7093276e+00
   3.7429647e+00
   3.2483088e+00
   2.1711945e+00
   3.7463778e+00
   2.8630245e+00
   3.1049563e+00
   3.7117988e+00
   3.4563509e+00
   3.4767299e+00
   2.6148562e+00
   3.0489567e+00
   2.9974325e+00
   3.6723824e+00
   2.4709214e+00
   2.4363899e+00
   3.5080045e+00
   2.6651988e+00
   3.0428404e+00
   2.3958719e+00
   2.9240985e+00
   3.7402214e+00
   3.3150843e+00
   3.1820373e+00
   3.3258379e+00
   3.6257827e+00
   2.7159813e+00
   1.9066428e+00
   3.9014492e+00
   2.5553474e+00
   2.5670284e+00
   2.0209851e+00
   2.8893736e+00
   2.0054144e+00
   2.6164155e+00
   1.6238390e+00
   2.3487205e+00
   3.4982225e+00
   2.3414458e+00
   2.9536035e+00
   2.8382604e+00
   2.9999002e+00
   3.4097393e+00
   2.2797148e+00
   4.5126174e+00
   3.4173293e+00
   3.3184877e+00
   2.7282698e+00
   3.0899732e+00
   2.6349657e+00
   3.0384943e+00
   3.3513260e+00
   3.4689382e+00
   3.1199140e+00
   2.8051752e+00
   3.5708063e+00
   3.9059524e+00
   3.6081161e+00
   3.1595164e+00
   3.4703717e+00
   3.4551208e+00
   3.7434470e+00
   4.5376904e+00
   3.4720931e+00
   3.1137767e+00
   3.1988672e+00
   3.5573691e+00
   3.4797375e+00
   2.5836421e+00
   2.4909034e+00
   3.6655674e+00
   2.8919756e+00
   2.5721794e+00
   3.1457499e+00
   5.6278620e+00
   3.5030486e+00
   4.9645923e+00
   4.7831335e+00
   4.9967280e+00
   3.9984623e+00
   2.7057140e+00
   4.5624146e+00
   3.3942987e+00
   4.1087004e+00
   4.1906323e+00
   3.5815585e+00
   4.3340648e+00
   3.6642736e+00
   4.7231869e+00
   4.2557265e+00
   4.5733110e+00
   4.1205366e+00
   5.6779304e+00
   4.1347678e+00
   2.7075908e+00
   4.3565634e+00
   3.4633008e+00
   3.9946493e+00
   3.4564780e+00
   3.6929954e+00
   3.5240433e+00
   4.0411890e+00
   3.9858597e+00
   3.7676823e+00
   3.6122347e+00
   2.7890247e+00
   4.1153812e+00
   3.8440930e+00
   3.0041371e+00
   4.1861690e+00
   2.1930747e+00
   2.5327022e+00
   3.3107146e+00
   3.6838029e+00
   3.9821431e+00
   4.5973138e+00
   4.2075634e+00
   3.8515889e+00
   3.7346400e+00
   3.4610398e+00
   4.4009781e+00
   2.9774682e+00
   2.3014008e+00
   3.7048435e+00
   3.4050907e+00
   3.3574992e+00
   2.8798284e+00
   4.2832246e+00
   4.2282841e+00
   1.9414947e+00
   4.2608391e+00
   2.9219064e+00
   4.1319202e+00
   3.4380367e+00
   4.0047842e+00
   3.5023049e+00
   2.2499550e+00
   3.9790867e+00
   4.4210912e+00
   2.7831658e+00
   2.9264445e+00
   4.2164266e+00
   3.2573531e+00
   3.5079103e+00
   3.3761342e+00
   3.8117847e+00
   4.0739799e+00
   4.4012794e+00
   4.3660459e+00
   3.3284839e+00
   3.4894306e+00
   3.6623546e+00
   5.4034547e+00
   3.1576298e+00
   3.3384516e+00
   3.5229020e+00
   4.5023849e+00
   3.8650131e+00
   2.5686890e+00
   3.8122090e+00
   3.7808867e+00
   4.0030117e+00
   3.0355589e+00
   3.8981067e+00
   1.7294528e+00
   3.9165277e+00
   2.1280746e+00
   2.1920213e+00
   2.6599983e+00
   3.0696109e+00
   2.8356394e+00
   3.2189247e+00
   3.4445129e+00
   2.8955651e+00
   1.1436048e+00
   1.9022588e+00
   2.7702913e+00
   2.9253184e+00
   2.7016477e+00
   3.0455746e+00
   2.2479010e+00
   1.9489615e+00
   2.6455021e+00
   2.2052040e+00
   2.1056763e+00
   3.5695444e+00
   4.7637324e+00
   3.4771625e+00
   2.7953571e+00
   3.6192937e+00
   2.8595190e+00
   3.5053653e+00
   2.4957928e+00
   3.1018290e+00
   3.8073833e+00
   2.7496322e+00
   2.5249192e+00
   2.2041806e+00
   3.3634414e+00
   2.4210499e+00
   3.0231741e+00
   2.5688480e+00
   3.3419132e+00
   1.8885771e+00
   3.1570170e+00
   4.1240239e+00
   2.8877014e+00
   3.7096426e+00
   3.8191615e+00
   2.9214988e+00
   2.7101115e+00
   4.7241186e+00
   2.8333388e+00
   2.9870359e+00
   3.0567799e+00
   3.4279407e+00
   3.1985418e+00
   2.7161751e+00
   2.7184276e+00
   2.7943335e+00
   3.5173367e+00
   3.7743158e+00
   3.6938449e+00
   3.1849986e+00
   2.0361886e+00
   2.4678735e+00
   3.1414119e+00
   3.3370278e+00
   3.2699741e+00
   2.4829756e+00
   2.3839871e+00
   3.2173911e+00
   2.3726858e+00
   1.6107686e+00
   2.4288183e+00
   2.0049928e+00
   2.9320140e+00
   2.5290267e+00
   3.0044326e+00
   2.7905047e+00
   2.6530942e+00
   3.1176803e+00
   2.9309156e+00
   1.6744983e+00
   3.7595721e+00
   2.3537681e+00
   2.8887904e+00
   3.5872396e+00
   3.0552582e+00
   2.5580266e+00
   3.7603201e+00
   3.6287119e+00
   3.5858669e+00
   2.9572604e+00
   2.3344477e+00
   3.1927742e+00
   3.5792974e+00
   3.7426741e+00
   3.4594116e+00
   2.8017292e+00
   2.8181687e+00
   3.7875533e+00
   5.0690409e+00
   3.0445774e+00
   3.0902154e+00
   2.3924850e+00
   3.8560081e+00
   2.6038519e+00
   2.7257396e+00
   3.5491029e+00
   2.8955589e+00
   2.9989415e+00
   3.2454018e+00
   4.0264802e+00
   4.1071973e+00
   4.9960302e+00
   3.3407425e+00
   4.1207439e+00
   4.8407785e+00
   4.0599282e+00
   3.9512476e+00
   3.8460560e+00
   3.0926112e+00
   3.9128135e+00
   3.3857519e+00
   3.2047990e+00
   3.8712920e+00
   3.2555664e+00
   2.6066966e+00
   4.3714047e+00
   3.8890042e+00
   3.6245300e+00
   5.3293614e+00
   3.6660266e+00
   2.3271281e+00
   3.5001618e+00
   2.9779201e+00
   3.6549151e+00
   3.3658728e+00
   3.8103753e+00
   4.0968974e+00
   3.7607959e+00
   4.4377265e+00
   4.1108592e+00
   3.7811957e+00
   2.1932130e+00
   4.1402638e+00
   2.5454053e+00
   3.8944909e+00
   3.6301441e+00
   4.3900837e+00
   2.0423250e+00
   3.3976873e+00
   3.7636287e+00
   3.5433083e+00
   4.2143955e+00
   3.1099661e+00
   2.8783384e+00
   3.7398478e+00
   3.4151671e+00
   3.2092382e+00
   1.9242489e+00
   3.2117818e+00
   2.3204262e+00
   3.6680212e+00
   3.1298238e+00
   4.2109478e+00
   3.5262455e+00
   3.3184292e+00
   3.7249611e+00
   3.2145026e+00
   3.6786673e+00
   4.4144004e+00
   3.9030776e+00
   4.0896139e+00
   3.4398023e+00
   3.1908595e+00
   3.7782236e+00
   3.6441851e+00
   3.0822479e+00
   3.3145937e+00
   2.9340879e+00
   3.0343090e+00
   3.6219645e+00
   4.7021934e+00
   4.4791214e+00
   3.2092905e+00
   4.8149944e+00
   3.5680227e+00
   2.3955258e+00
   3.8535262e+00
   3.5601421e+00
   3.5622987e+00
   4.6545983e+00
   3.0353754e+00
   3.1010198e+00
   3.2804872e+00
   3.4460272e+00
   3.1480504e+00
   4.6442955e+00
   4.2154503e+00
   3.3842647e+00
   3.4764374e+00
   3.0709243e+00
   3.5383016e+00
   3.2259749e+00
   3.3784361e+00
   2.5023681e+00
   3.8533175e+00
   2.3536014e+00
   3.2415033e+00
   3.3132501e+00
   2.6262140e+00
   3.2102025e+00
   2.4084654e+00
   3.2446112e+00
   2.9072054e+00
   2.7849900e+00
   2.2090606e+00
   3.7110315e+00
   1.7058836e+00
   3.0948536e+00
   2.9796737e+00
   3.0158580e+00
   3.0056020e+00
   3.4361465e+00
   3.1597112e+00
   2.0465134e+00
   2.3987669e+00
   3.9790509e+00
   2.2533501e+00
   2.4327901e+00
   1.6523515e+00
   2.7610179e+00
   2.4210651e+00
   2.8024748e+00
   2.5574809e+00
   2.7920052e+00
   3.1163588e+00
   2.2792092e+00
   3.1402590e+00
   3.2638386e+00
   3.0729394e+00
   3.4670394e+00
   3.3919968e+00
   3.2665451e+00
   2.6439723e+00
   3.9327674e+00
   1.9481822e+00
   3.3735838e+00
   3.4213531e+00
   4.0661812e+00
   3.3679761e+00
   2.8914019e+00
   2.8793400e+00
   2.7544077e+00
   2.8524814e+00
   2.8991503e+00
   2.5341609e+00
   3.1419219e+00
   2.5314680e+00
   2.8753978e+00
   3.5062045e+00
   3.5034314e+00
   2.3333199e+00
   2.0670783e+00
   2.8558462e+00
   3.4417279e+00
   1.8794964e+00
   3.1780536e+00
   3.3174267e+00
   1.9588479e+00
   2.8010883e+00
   2.0194337e+00
   2.4228549e+00
   7.1015490e-01
   2.9016372e+00
   2.4948857e+00
   2.7213834e+00
   3.1352633e+00
   3.7019835e+00
   2.7795578e+00
   2.8296591e+00
   2.6528691e+00
   4.8373606e+00
   2.6182506e+00
   3.4724518e+00
   3.7740384e+00
   2.2331851e+00
   3.2723881e+00
   2.7656776e+00
   3.0514038e+00
   2.7191162e+00
   3.4625887e+00
   3.1851012e+00
   3.2443279e+00
   4.1938828e+00
   3.2521857e+00
   3.8027251e+00
   3.4139080e+00
   3.4240689e+00
   2.6379564e+00
   3.7260104e+00
   2.7668284e+00
   2.5073712e+00
   3.7720385e+00
   2.7365097e+00
   2.1639526e+00
   3.1925884e+00
   2.7763120e+00
   2.9306471e+00
   3.4920917e+00
   3.6205265e+00
   3.9926124e+00
   3.9164031e+00
   4.2100809e+00
   3.8321953e+00
   4.1685652e+00
   4.5795637e+00
   3.6828988e+00
   3.8385585e+00
   3.8769879e+00
   4.2256136e+00
   4.5372596e+00
   2.6244657e+00
   3.8177422e+00
   4.5593248e+00
   3.2570612e+00
   4.0028469e+00
   3.3270012e+00
   3.3100203e+00
   4.5269394e+00
   4.8866199e+00
   3.7413004e+00
   2.8909719e+00
   3.8583787e+00
   4.8300663e+00
   4.7795836e+00
   3.7592554e+00
   3.8783992e+00
   3.2751488e+00
   4.0525333e+00
   3.5429087e+00
   3.8117383e+00
   3.6430235e+00
   3.2840050e+00
   3.0292588e+00
   3.2321808e+00
   3.7635041e+00
   3.4263767e+00
   4.0713196e+00
   3.6310174e+00
   4.2697597e+00
   3.6134702e+00
   2.6228743e+00
   4.1676195e+00
   3.3081559e+00
   3.2599412e+00
   2.4844153e+00
   3.3017048e+00
   3.5229101e+00
   2.1597356e+00
   3.4352353e+00
   3.3206792e+00
   3.2889652e+00
   3.0033578e+00
   3.5269973e+00
   3.0904231e+00
   2.4556439e+00
   2.7669350e+00
   3.4628599e+00
   2.4802539e+00
   2.6282519e+00
   4.5652829e+00
   3.7305997e+00
   2.9090890e+00
   4.1463166e+00
   2.9788237e+00
   3.2908616e+00
   2.4069144e+00
   2.8257729e+00
   3.8071233e+00
   3.6088606e+00
   3.8421072e+00
   4.8206641e+00
   4.1732518e+00
   3.5753129e+00
   4.8147026e+00
   3.8838466e+00
   4.0519379e+00
   3.6907735e+00
   3.1627206e+00
   4.0666316e+00
   3.3248814e+00
   2.2040553e+00
   3.3296010e+00
   4.3664840e+00
   3.5133953e+00
   3.2955036e+00
   3.7963163e+00
   3.0619703e+00
   4.1139691e+00
   2.9503502e+00
   3.9514798e+00
   2.8435393e+00
   3.3938418e+00
   1.6243030e+00
   3.1136417e+00
   2.3807562e+00
   2.6460271e+00
   2.9816056e+00
   3.7499924e+00
   3.9272124e+00
   3.9938040e+00
   2.7414247e+00
   2.7738436e+00
   2.7547049e+00
   1.7211035e+00
   2.2231778e+00
   2.6322880e+00
   2.5440288e+00
   2.8405310e+00
   3.2838259e+00
   3.4969161e+00
   3.1543402e+00
   3.0844201e+00
   2.0587304e+00
   2.9323659e+00
   3.9404943e+00
   2.5497009e+00
   2.8152318e+00
   3.4962780e+00
   2.5300827e+00
   3.0784873e+00
   2.6504184e+00
   3.0261246e+00
   2.9643275e+00
   3.0004290e+00
   2.9202619e+00
   2.9470663e+00
   3.2760266e+00
   3.5980672e+00
   2.5711741e+00
   3.9127668e+00
   4.1904729e+00
   3.0986319e+00
   3.4226693e+00
   2.8581774e+00
   2.8049287e+00
   3.7250010e+00
   2.8856400e+00
   4.0652181e+00
   3.6450649e+00
   2.5423088e+00
   3.5143689e+00
   3.7598431e+00
   1.9101228e+00
   2.7089346e+00
   2.0748667e+00
   2.5474684e+00
   2.9639592e+00
   3.2572622e+00
   3.2062761e+00
   1.7687644e+00
   2.2158359e+00
   1.8381745e+00
   2.9252281e+00
   3.6591263e+00
   1.4265718e+00
   3.2181396e+00
   3.3396346e+00
