# Supplementary material for: Protein and Solvent Reorganization Drives Radical Pair Stability in Avian Cryptochrome 4a
Source: J Am Chem Soc. 2025 Nov 14;147(47):43934–45. doi: 10.1021/jacs.5c15726 (PMC12673606; doi:10.1021/jacs.5c15726)
Supplement: Supplementary file 2 [file ja5c15726_si_002.zip › Cry4a_data/electrostatic_potential/dark_state/TrpD_ds_rsd.txt]

   3.0719385e-01   1.0430586e-03   3.8684841e-01   4.6179353e-01  -3.5257616e-01   1.9732790e-03   3.7902332e-01   7.7088948e-04  -3.8953210e-03  -3.3586155e-01   5.5507835e-03   5.5756842e-03   4.5713457e-03   3.7855981e-03   3.4224634e-03   4.1236333e-03   3.4717478e-03   2.6751787e-03   6.9409325e-03   3.7776004e-03   8.3715037e-04  -2.3097609e-01  -1.1479892e-03   1.6997779e-03  -5.7763176e-04   6.0210751e-04  -2.0256378e-03   3.7098685e-03  -4.2226745e-03   2.9522831e-03  -3.6951274e-01   3.7808124e-01  -8.8219368e-03  -9.0877904e-03  -1.0125889e-02  -1.2729634e-02  -3.5901250e-03  -1.0500171e-02   1.4866821e-02  -1.9076812e-02  -7.6831924e-03   5.0819619e-03   4.9419095e-03   9.4452494e-03   5.1937849e-01   7.5986733e-03   1.2638588e-02   7.5616592e-03   5.5626919e-03   3.4053948e-03   8.6451068e-03   3.8718919e-03   4.1979931e-03  -2.9926887e-01  -3.0748425e-01   4.7978822e-03   4.6521885e-03   2.9247843e-01   9.0369698e-03   3.0567137e-03   3.8647256e-03   2.0310605e-03   1.8109079e-03   7.3420509e-04  -1.0058315e-03   2.5794502e-04   2.9861625e-03  -3.3314910e-03   3.0490633e-03  -3.4700403e-03  -1.4258729e-03  -2.7564246e-04  -3.3014766e-01   7.7154646e-03  -3.4115387e-01   5.9317355e-03   4.6268949e-03   4.5640122e-03   2.9027694e-01  -2.7003533e-01   5.7313265e-04   4.9178109e-04  -2.2627492e-03   2.3950258e-01  -1.0318416e-03   5.8112164e-04   2.5796577e-03  -1.7687479e-04   9.1520371e-04  -1.4769948e-03   6.2348732e-04   2.1603513e-03  -3.7355666e-01  -3.4234017e-03  -4.4079896e-01  -6.0358273e-03  -4.8832453e-01   1.2761088e-02   9.5129978e-03   1.1302217e-02   4.2544670e-01  -4.1454094e-01   4.8476885e-03  -3.8505440e-01   6.6061704e-03   4.7314083e-03   4.5642531e-03   1.0190172e-03   7.7517819e-03   4.4606746e-03   4.4163596e-03   4.3931027e-03  -2.7829499e-01   2.8284107e-03   1.8910899e-03  -5.3033844e-04  -2.7386880e-01   1.7095364e-03  -2.3964668e-03   3.5326575e-04   2.4152941e-04   3.4125784e-03   3.1094718e-03  -3.2208488e-03   1.5148299e-02   7.8179529e-03  -6.4643107e-03  -3.5974430e-01  -3.2272966e-04  -8.6712415e-03   3.5463073e-01   8.8271862e-04  -1.1228459e-03  -3.7663074e-01   3.8226563e-04   4.1945162e-03  -6.6652473e-04  -7.5841594e-04   6.3414468e-03  -3.7231485e-03  -4.9207264e-03  -1.5189654e-02   1.7633288e-02   2.1759111e-02   6.2256203e-01   4.9872508e-01   1.3093851e-02   1.0800520e-02   1.2819130e-02   9.6623827e-03   7.6253279e-03   9.1638091e-03   4.2653718e-03  -5.1176790e-04  -7.7940080e-03  -3.2535532e-01   6.7075490e-03  -3.3072827e-01  -1.9236225e-03   4.1516132e-03  -1.7416547e-03   2.6823873e-01   3.1710930e-03  -6.4745808e-05  -9.2463704e-06  -7.9678551e-04  -2.3010723e-01  -2.6006777e-01   1.5309376e-03   3.1053125e-03   2.4678695e-01   5.0632789e-04  -1.1386750e-03   5.6071934e-04   2.9517570e-03  -2.3017994e-01  -1.2054876e-03  -2.4526332e-01  -2.2698129e-03  -1.0563605e-03  -2.5185925e-01  -1.5428208e-03   8.7703845e-04   2.8090596e-01   3.3048223e-03   6.3242793e-05  -1.4326554e-03  -1.9185444e-03  -1.8488563e-03  -2.9993387e-01  -2.2734489e-03   3.2891615e-01   5.4476059e-03   2.6566704e-03  -1.1353097e-03  -4.0632145e-01   1.7507742e-03   2.9581163e-03   9.7459463e-03   7.6835647e-03  -2.0246710e-04   3.3512388e-01   5.1793817e-03  -1.3430211e-03  -3.2178959e-01   1.3304720e-03  -3.1864013e-01  -7.5253398e-04  -1.3119192e-03   1.5418509e-03   3.9117476e-01  -8.5152146e-04  -3.0421351e-01   4.6064967e-03   1.1625367e-05   7.5125501e-04   2.9690287e-03  -3.3775260e-01  -2.9017657e-03   4.5569413e-03  -8.8007790e-03   5.1961256e-03   6.6619134e-03  -2.9518400e-03   1.0963029e-02   1.2100251e-02   4.7002504e-01  -7.8223515e-03   4.6993377e-01  -7.0486500e-03   2.0210241e-03   8.9542118e-03  -2.1950869e-02  -5.8096357e-03   1.0691464e-03   7.4749243e-03  -6.7193275e-03  -1.1841966e-03   1.6862466e-02   8.2561493e-03   8.6470654e-03   2.8881009e-03   8.0128388e-03   6.0809890e-04   3.7099425e-04   4.8962788e-03   2.4759018e-03   4.3498375e-03   6.7388448e-03   7.1321850e-03  -2.7719743e-03   1.3164715e-03   2.6095683e-03   3.6007218e-01   4.6843131e-03   3.9314066e-03   2.7586181e-03   8.9894428e-04   3.2967558e-01   3.9898604e-03   7.2768262e-04   1.5213154e-03   5.0145499e-03   2.4257839e-03   1.9728522e-03   8.4961338e-03   1.5394833e-03   2.9607241e-01   3.1292357e-04   4.8465522e-03  -3.6508664e-03  -3.2443231e-03  -7.6609861e-03  -8.3139229e-03  -6.5235208e-03  -1.3470786e-03  -9.1727568e-03  -5.8878648e-03  -5.5011870e-03  -3.5194054e-03  -6.5439105e-03  -4.5224851e-03  -1.5004223e-02   4.8514549e-01  -4.4725898e-01   3.8215308e-03   1.3242115e-03   4.8170813e-04   9.7085191e-03   2.5257244e-03   8.2553477e-04   8.5806025e-03   2.3200654e-03   5.1735568e-03  -1.8912990e-02  -1.4060827e-02  -2.9235712e-02  -1.9250204e-02  -1.2420136e-02   1.7568654e-02   8.1885488e-03   1.2897133e-02  -2.6820144e-05  -1.9447886e-02  -2.0138121e-02   2.4277932e-02  -3.7103948e-03  -3.8840037e-02   1.0102893e-01  -2.9410318e-01  -5.9904430e-02   6.4562535e-02   1.5073669e+00  -1.0585453e+00  -1.4083679e-02  -7.7659451e-01   1.3144546e+00   1.4125474e-02   3.3408968e-02   7.5457714e-01   2.8253640e-02   6.8838105e-01   1.1933118e-02   2.5135777e-02   9.5622376e-03  -5.9187965e-03   3.2006696e-04  -1.7519429e-03  -3.4016569e-03   2.3303491e-02   1.6951003e-02  -6.9997200e-01   4.6602255e-03   1.5656432e-02   1.1161383e-02   1.0187607e-02   1.5352611e-03   1.8090792e-02   5.6422358e-01  -7.3723273e-04  -4.3446626e-01   2.6070306e-03   1.3919473e-03   2.9154294e-03  -3.9811926e-03  -9.0673967e-04  -1.2925805e-02  -2.8843679e-02   5.8541809e-01  -4.4247675e-02  -5.2259877e-02  -4.8247697e-02  -6.6691917e-02  -1.3456151e-01  -1.1233817e-01  -1.2569677e-01  -2.3198086e-01   1.4560381e+00  -1.2657179e-01  -1.3583374e+00  -2.8535067e-02   1.1675559e+00  -1.4537945e-01   4.8845628e-02   9.7112605e-02  -9.2145681e-01  -8.8628039e-01   5.4392921e-02   2.9772527e-02   8.6916307e-01   3.1686744e-02   2.1414002e-02  -6.0294597e-01  -5.8920857e-01   1.7936483e-02   8.1724769e-03   2.0206967e-03  -5.5938652e-01   1.3952683e-02  -5.2788187e-01  -2.7492384e-02  -1.8005201e-02  -2.2231436e-02  -4.3668765e-02  -3.4088668e-02  -3.0566323e-02  -3.0267044e-02  -7.0662366e-02  -4.8864732e-02  -5.3345102e-02  -4.5900135e-02  -7.5564547e-02  -2.0106149e-02  -3.2740295e-02  -3.1638659e-02   1.5473175e-03  -4.8452210e-03  -1.1304953e-02  -3.1510187e-02  -2.0442715e-02  -4.1952565e-03   7.0611534e-01   3.5171152e-02  -6.3387001e-02   3.9990035e-02   5.2895741e-02   3.0219206e-02   7.9449714e-01   2.1793467e-02   1.4038395e-02   6.3066549e-01   7.2733773e-01   2.4221508e-02  -4.7811770e-01  -1.3806443e-03  -1.3624375e-03   5.8816542e-03   1.0811850e-02  -4.0299782e-03   2.5682631e-03   4.1907350e-01   4.3904972e-01   5.0304586e-03   3.5632261e-03   5.2434656e-03   8.5635837e-03   5.0732853e-03   3.8207274e-01   5.2208183e-03   2.0210989e-03  -1.0010297e-02  -1.1532841e-02   3.8961329e-01  -7.6800525e-03  -6.9354313e-03  -8.6941426e-03  -5.9888009e-01   1.0046219e-02   8.7147539e-03   2.0382316e-03  -4.1986421e-03  -1.1178680e-03  -3.7658995e-01  -3.4212590e-01  -3.9282055e-01   9.3619417e-04   3.4322175e-01   6.8699376e-03   3.0411272e-03  -3.0288009e-03  -2.2373692e-03  -5.1206135e-03   6.5900787e-03   6.5403797e-03   4.0140107e-01  -4.3259153e-01   8.2205726e-03   5.5702081e-03  -8.6564036e-03   5.4760304e-03  -1.3203423e-02   3.3492138e-02  -3.3106145e-02  -2.9420874e-02   8.2630026e-01  -9.0231541e-01  -9.5655686e-02  -7.1484247e-02  -1.0455806e+00  -1.3058106e-01  -2.2299298e-01  -4.0128670e-02   3.0758960e-02   2.0704608e-01   7.7943867e-02   1.0396345e+00   1.1000927e-01   8.0101920e-02   9.5264625e-01  -8.0561442e-01  -1.1022057e+00   9.9417707e-02   3.3054582e-02   6.3325681e-01   2.5857916e-02   2.9676245e-02  -1.3113457e-02  -6.0206159e-01  -8.5777421e-01
   3.1225656e-01   1.3128144e-03   3.8861602e-01   4.6743859e-01  -3.5416423e-01   7.6083960e-04   3.7763671e-01   1.3553823e-03  -2.9725210e-03  -3.4162199e-01   4.2934476e-03   5.8181037e-03   4.9398807e-03   4.2988251e-03   3.2205805e-03   4.3608961e-03   3.9638606e-03   3.0250728e-03   6.6528844e-03   6.1483597e-03   7.0572122e-04  -2.2958861e-01  -7.3952407e-04   3.1386486e-03  -2.4310906e-03  -9.3529906e-04  -2.8647291e-03   4.0212554e-03  -4.4018223e-03   3.9504518e-03  -3.7081170e-01   3.5426906e-01  -8.0740388e-03  -9.8075416e-03  -6.1525855e-03  -1.0784261e-03  -9.3614937e-03  -6.3991205e-03   8.9967008e-03   1.0762661e-03  -1.0651244e-02   3.3748793e-03   6.5684812e-03   1.1315713e-02   5.2455591e-01   9.7312330e-03   1.3018261e-02   8.2363295e-03   6.1837801e-03   4.2233640e-03   1.0131453e-02   5.4061127e-03   3.9802000e-03  -3.0527034e-01  -3.1322228e-01   5.1617509e-03   5.2371241e-03   2.9793115e-01   8.2341621e-03   3.8152024e-03   3.6746752e-03   5.7750263e-03   2.8183433e-03   1.2372971e-03  -9.6208146e-04   1.3832830e-03   3.0294222e-03  -2.2540931e-03   2.7764184e-03  -3.8919311e-03  -4.1403305e-04  -3.0009554e-03  -3.3144311e-01   6.7460247e-03  -3.2874108e-01   5.2292677e-03   4.5164822e-03   4.4306935e-03   2.8314531e-01  -2.5376524e-01   2.7702042e-03  -2.7869269e-04  -2.1778708e-03   2.3485149e-01  -1.2515757e-03   1.1864571e-04   2.7657185e-03   1.4275297e-03   3.0842004e-03  -7.6756705e-04   1.3593542e-03   3.1176200e-03  -3.8226807e-01  -4.1857570e-03  -4.3688652e-01  -3.4747881e-03  -4.7619841e-01   1.4609111e-02   1.0273634e-02   1.4065344e-02   4.1950631e-01  -4.1337104e-01   6.1178712e-03  -3.7459546e-01   6.9416374e-03   6.0820240e-03   4.8906404e-03  -1.1044780e-03   5.9692651e-03   4.4489030e-03   4.5048424e-03   4.2359075e-03  -2.7439205e-01   1.8718511e-03   2.0415909e-03  -3.9077916e-04  -2.8300742e-01   3.8357918e-03  -2.2419959e-04   4.6301488e-04  -2.7796363e-03  -1.9570951e-03  -3.3029892e-04  -7.8737927e-03   1.3805453e-02   8.6285966e-03   2.3149027e-04  -3.7728354e-01   2.5959273e-03  -1.0563075e-02   3.6328216e-01  -7.6354889e-04  -1.7011200e-03  -3.8988674e-01   3.8556888e-04  -6.4607569e-03  -8.2090831e-03  -4.1406681e-03   1.5247691e-02   7.2133666e-05  -9.5761005e-03  -1.8477634e-02   2.5765640e-02   2.4271525e-02   6.2982202e-01   5.1596590e-01   1.3813503e-02   1.0046586e-02  -1.2359100e-03   1.0614996e-02   6.9011510e-03   8.3080473e-03   3.8116558e-03   5.5737029e-04  -7.0578137e-03  -3.5070981e-01   7.0424698e-03  -3.3087847e-01  -1.0190229e-03   5.5024529e-03  -1.9559248e-03   2.6888633e-01   7.4666757e-03  -3.0533520e-06  -9.7828456e-04  -9.4764829e-04  -2.2674850e-01  -2.5737512e-01  -9.9349280e-05  -2.7945490e-03   2.4589723e-01   9.4799928e-04  -3.5903682e-03   3.7596603e-04   3.6503776e-03  -2.3807489e-01  -8.9318520e-04  -2.3628994e-01   1.9322523e-03  -2.0178385e-04  -2.6001249e-01  -1.6615493e-03  -2.7372712e-03   2.8740614e-01   3.7192317e-03  -1.7197242e-03  -2.3673449e-03  -2.2471576e-03  -4.6299362e-03  -3.0407386e-01  -3.7065494e-03   3.1757420e-01   6.5075448e-03  -2.7073224e-03   1.6266446e-03  -4.0309754e-01  -7.9365634e-03   2.9809026e-03   1.1341856e-02   5.4674843e-04  -4.3601687e-03   3.1852632e-01   4.1152657e-03  -3.6146822e-03  -3.2420215e-01   4.2268365e-04  -3.2914208e-01  -1.6712279e-04  -1.3351080e-03   5.1837518e-03   3.9307964e-01  -1.9795327e-03  -3.0321789e-01   1.8093490e-03  -3.5138682e-03   5.9783475e-04   4.1997543e-03  -3.2202878e-01  -3.4296297e-03   6.5555954e-03  -8.8493984e-03   5.7255749e-03   5.1965358e-03  -4.3227786e-03   8.5055160e-03   3.7918305e-03   4.4578512e-01  -2.4460640e-03   4.9261875e-01  -1.8446739e-02   6.4526778e-03   1.2565605e-03  -1.6191053e-02  -8.4487945e-03   1.8679715e-03   4.2384204e-03  -2.1962348e-03   2.2343962e-04   1.6188996e-02   9.3842211e-03   7.9573906e-03   9.1280063e-04   4.7266963e-03  -2.3937134e-03  -8.6989873e-04   3.3241044e-03  -6.4018345e-03   3.1780720e-03   7.1633775e-03   3.1476903e-03  -3.6729377e-03  -4.0121702e-03   3.5404067e-03   3.6597066e-01   4.6981819e-03   5.3260292e-03   2.5185505e-03   1.7747687e-03   3.2959640e-01   5.0105377e-03   9.9559818e-04   2.7223957e-03   3.7905610e-03   4.1680501e-03   2.8870148e-03   7.8254434e-03   2.1153295e-03   2.8495151e-01  -5.5897335e-03   5.8151848e-03  -3.5983775e-03  -3.2987138e-03  -7.2356350e-03  -7.7429907e-03  -5.6656003e-03  -1.0097227e-02  -8.2856287e-03  -8.9453745e-03  -7.6115575e-03  -6.6914853e-03  -8.0900812e-03  -6.1103653e-03  -1.6735779e-02   4.7900522e-01  -4.6279433e-01   2.6652330e-03   1.7075904e-03  -4.2157500e-03   8.2984126e-03   9.1844950e-03   1.9316094e-03   5.9784134e-03   2.9430961e-03  -2.0771087e-03  -2.0972190e-02  -1.8573025e-02  -3.4618697e-02  -1.2779009e-02  -3.8852593e-03   9.7126751e-03   1.2482041e-02   1.6406487e-02  -9.1815233e-03  -2.5535571e-02  -1.6227580e-02   2.2460518e-02  -7.8380425e-03  -4.5194603e-02   1.5327021e-01  -1.4763144e-01  -3.0205321e-02   5.9484087e-02   1.5582091e+00  -1.0300523e+00  -1.4761450e-02  -7.8168860e-01   1.2237668e+00   2.3496706e-02   3.0286091e-02   8.0263852e-01   4.2975864e-02   6.8551959e-01   1.7980967e-02   2.6376767e-02   1.1126463e-02  -1.9114428e-03  -4.2694712e-03   9.8268038e-04  -5.1051749e-03   2.6741350e-02   1.6027530e-02  -7.0199871e-01   2.5556953e-03   1.4774542e-02   1.2442197e-02   6.6976471e-03   1.2912443e-02   1.4842002e-02   5.5923295e-01   5.6606253e-04  -4.5260330e-01   3.5168335e-03   1.6711650e-03   4.9646399e-03  -3.6455253e-03   1.4253007e-02  -1.4566625e-02  -2.6877267e-02   5.9490082e-01  -1.7597707e-02  -4.8975982e-02  -4.8069832e-02  -6.8807926e-02  -9.5180630e-02  -1.1162734e-01  -1.1887971e-01  -1.7348433e-01   1.3375088e+00  -4.4434479e-02  -1.2713924e+00  -3.6617060e-02   1.2529925e+00  -1.5972814e-01   7.4621463e-02   1.1524791e-01  -9.2188747e-01  -8.9974693e-01   5.4776265e-02   3.4218618e-02   8.8396696e-01   3.3983288e-02   2.3063207e-02  -6.0946339e-01  -6.1752223e-01   1.5860963e-02   9.3970066e-03   1.5002585e-03  -5.6995446e-01   1.5331899e-02  -5.3729368e-01  -2.9158632e-02  -1.4690717e-02  -2.0910807e-02  -4.7960874e-02  -3.4440493e-02  -3.4043334e-02  -5.1575151e-02  -7.3824847e-02  -5.8160884e-02  -4.8656141e-02  -4.2109092e-02  -9.8567801e-02  -4.9580098e-02  -2.9897728e-02  -3.0949192e-02   1.8532503e-03  -3.0341909e-02  -1.8163647e-02  -1.5121582e-02  -1.7070714e-03  -1.5035675e-02   7.4296140e-01   3.2547952e-02  -4.5093243e-02   3.1255539e-02   4.8655009e-02   2.9572934e-02   7.4975881e-01   2.0064178e-02   1.4782261e-02   5.8192114e-01   6.4839104e-01   1.3313370e-02  -4.7141971e-01  -4.3991014e-03   1.1474847e-04   2.2006290e-03  -1.4550945e-03  -4.8892702e-03   1.1489604e-03   4.2214617e-01   3.9691911e-01   2.7318499e-03   2.9209044e-03   4.6465742e-03   7.6733604e-03  -4.4606337e-05   3.7693489e-01  -1.3073238e-03   4.6901346e-03  -1.0682366e-02  -9.5178906e-03   3.8859476e-01  -1.1416023e-02  -8.1878328e-03  -1.2652007e-02  -5.7376463e-01   9.9057936e-03   7.3385464e-03   1.1696591e-02  -6.2145701e-03   4.8205045e-04  -3.8366869e-01  -3.4780452e-01  -3.9482187e-01   6.5519944e-03   3.5227611e-01   4.5438622e-03   1.4093569e-03  -3.1493638e-03  -3.2344180e-03  -4.4877429e-03   4.5643008e-03   1.6428354e-03   4.0731725e-01  -4.3618497e-01   4.7934259e-03   7.6958878e-03  -8.9996593e-03   7.5974143e-03  -3.5900521e-03   2.9899300e-02  -2.7260038e-02  -2.5746050e-02   8.0046212e-01  -9.9402062e-01  -1.0462697e-01  -8.7948187e-02  -1.0448223e+00  -1.0210165e-01  -2.4452480e-01  -4.2799723e-02   7.0136288e-02   1.4570907e-01   7.9921894e-02   1.0443658e+00   1.5766093e-01   8.6172649e-02   9.7543402e-01  -8.9324805e-01  -1.2576588e+00   8.8016706e-02   3.4603975e-02   6.4116982e-01   3.3532262e-02   1.7778824e-02  -1.9538891e-02  -5.4353251e-01  -8.7481208e-01
   3.0842562e-01   9.2361416e-04   3.8573927e-01   4.5475634e-01  -3.4760990e-01   3.4965976e-03   3.7720026e-01   2.1557002e-03  -3.8979390e-03  -3.3068863e-01   1.9997656e-03   5.2605647e-03   4.9703672e-03   3.9329394e-03   2.9364854e-03   4.0086913e-03   3.7867414e-03   2.5471226e-03   7.0924494e-03   2.4236732e-03  -1.1452083e-03  -2.2798317e-01  -4.9375798e-04   3.0667553e-03  -2.1551427e-03  -8.5488556e-04  -2.1424347e-03   3.1819668e-03  -3.9287944e-03   3.5721445e-03  -3.6243065e-01   3.5242349e-01  -8.7464815e-03  -9.5487109e-03  -4.9455840e-03  -7.6638663e-03  -5.3792841e-03  -6.7325367e-03   9.8596503e-03  -1.5939414e-02  -1.0866655e-02   4.0973361e-03   6.5825094e-03   1.0068639e-02   5.1557604e-01   9.2644100e-03   1.4779178e-02   8.2177253e-03   5.8735286e-03   4.1650753e-03   8.1500977e-03   4.7615479e-03   3.7386267e-03  -3.0989011e-01  -3.1020446e-01   4.2860820e-03   4.6844947e-03   2.9123080e-01   8.1654744e-03   3.4275968e-03   4.2545745e-03   7.0840175e-03   2.7368568e-03   1.6768954e-03  -2.6732602e-03   9.3460545e-04   2.8442029e-03  -1.9337265e-03   2.9467430e-03  -3.5043398e-03  -6.2125074e-04  -1.2532210e-03  -3.3108230e-01   6.5013236e-03  -3.2770671e-01   3.5534796e-03   4.3075683e-03   4.3627190e-03   2.8436858e-01  -2.6282495e-01   3.6008013e-03   5.3886484e-04   6.8176925e-04   2.3551912e-01  -1.0535725e-03   2.5876133e-04   1.7153158e-03  -1.7338942e-03  -7.0043069e-04  -7.2211799e-04   1.0231617e-03   2.3493858e-03  -3.7775457e-01  -4.0327365e-03  -4.2383575e-01  -3.1357304e-03  -4.7333180e-01   1.4081369e-02   9.8967914e-03   9.8272383e-03   4.1281420e-01  -4.3026302e-01   5.4900708e-03  -3.7557486e-01   7.2437689e-03   5.7965353e-03   4.4876238e-03   1.4348712e-03   5.0738979e-03   4.5329292e-03   4.4369803e-03   4.3884979e-03  -2.8204610e-01   3.0104357e-03   2.8896684e-03  -1.3290773e-03  -2.8371856e-01   4.4559027e-04  -1.2954211e-03   1.6663968e-03   8.6693480e-04   3.5706093e-03   5.9724290e-04  -7.9664413e-03   1.1973218e-02   8.3804013e-03  -2.3458571e-03  -3.6315068e-01  -1.9292853e-04  -1.2869439e-02   3.4257767e-01  -1.0820190e-04  -1.7174422e-03  -3.7413909e-01   1.7104309e-03   1.7611169e-03  -6.2754299e-03  -5.4102813e-03  -3.3126650e-04   7.7551617e-04  -1.1491566e-02  -1.4133316e-02   1.3213029e-02   1.9837191e-02   5.1448744e-01   4.6823978e-01   1.2120854e-02   9.5015310e-03   1.7030664e-02   9.5625397e-03   8.0996408e-03   7.6733004e-03   5.4327858e-03  -8.3442400e-04  -7.0358345e-03  -3.3289479e-01   6.8603967e-03  -3.2198140e-01  -2.1557666e-03   4.7181728e-03  -2.5683238e-03   2.6273109e-01   6.9844338e-03   3.6632155e-04  -1.3326640e-04  -5.4527891e-04  -2.2671607e-01  -2.5609064e-01  -3.4858723e-04  -2.1504462e-03   2.4519797e-01   9.0251168e-04  -1.2962413e-03   4.9917535e-04   3.0581921e-03  -2.3419191e-01  -5.0074277e-04  -2.2963532e-01  -1.4341622e-03  -1.1846451e-04  -2.4214686e-01  -1.3694514e-03  -1.0822558e-03   2.5782487e-01   3.1039749e-03  -1.6033241e-03  -2.0753748e-03  -9.3842223e-04  -2.6170914e-03  -3.0369812e-01  -3.0704482e-03   3.3096412e-01   5.6126671e-03   1.1191865e-03  -3.5020088e-04  -3.9629167e-01  -5.0996893e-03   4.4320126e-03   1.2938029e-02   7.3599345e-03  -1.6501622e-03   3.4552440e-01   4.1934676e-03  -3.1068342e-03  -3.1974600e-01   1.3881843e-03  -3.3504662e-01  -4.3577468e-04  -1.5590854e-03  -2.7788179e-04   3.9310950e-01  -2.5923380e-04  -2.9637098e-01   1.7236301e-04  -1.4916382e-03   9.8637286e-04   3.5020434e-03  -3.2728313e-01  -8.1836851e-03   5.3302033e-03  -7.6397978e-03   5.3842129e-03   5.2349722e-03  -7.8704007e-04   7.2329985e-03   6.7074795e-03   4.7633773e-01  -3.5805132e-03   5.4404569e-01  -1.5727940e-02  -1.6161568e-03   7.4739427e-03  -1.8477407e-02  -3.5836344e-03   1.1160708e-03   5.2436969e-03  -5.6075821e-03   4.6514072e-03   1.1655268e-02   8.8406852e-03   6.9089818e-03   2.8718925e-03   9.3175337e-03   7.8806915e-04  -7.6393439e-04   3.0408797e-03   2.9416212e-03   4.7753191e-05   5.5375413e-03   6.9667252e-03  -3.2326801e-03  -4.4911524e-03   3.1244012e-03   3.5579857e-01   3.8724882e-03   4.1537246e-03   3.1853257e-03   1.7067582e-03   3.2375651e-01   4.0584699e-03   5.4573947e-03   2.8538597e-03   2.2693835e-03   2.4610335e-03   2.8007581e-03   7.9523121e-03   2.3873419e-03   2.6094793e-01  -5.2433122e-03   4.8801685e-03  -3.0815505e-03  -1.9294491e-03  -6.6607196e-03  -6.3169451e-03  -5.6636621e-03  -1.0583879e-02  -8.5492423e-03  -1.0947618e-02  -6.4146855e-03  -5.4236602e-03  -8.4673423e-03  -6.8573725e-03  -1.4539544e-02   4.8939399e-01  -4.4463749e-01   2.1561552e-03   7.7737902e-04  -1.7107825e-03   1.0828324e-02   4.0914048e-03   4.1380671e-03   9.7152348e-03   2.4264173e-03  -5.0467860e-03  -1.3583432e-02  -1.0051117e-02  -2.7713534e-02  -9.6327152e-03   9.7150854e-03   3.0497674e-02   6.7731110e-03   1.0966290e-02  -9.1537105e-03  -1.3264721e-02  -1.6450897e-02   1.8649775e-02  -1.2398773e-02  -4.6887251e-02   1.3757564e-01  -1.5736984e-01   9.4805439e-02   4.9993138e-02   1.2124252e+00  -1.0821376e+00  -1.0246435e-02  -7.8208779e-01   1.3176253e+00   1.8937130e-02   2.9530711e-02   7.6470800e-01   4.2800659e-02   6.8020695e-01   1.6434637e-02   2.6944713e-02   1.0517727e-02  -8.2774031e-03  -3.5814727e-03   3.8966186e-03  -2.4174852e-03   2.2447489e-02   1.4361541e-02  -6.8185190e-01   6.3700501e-03   1.7024661e-02   1.4902003e-02   7.7806929e-03  -4.7745548e-03   1.6055121e-02   5.6107353e-01   1.5942151e-02  -4.5583215e-01   3.6383136e-03  -3.9317626e-03   1.4572000e-03  -1.2338678e-03   1.5117012e-02  -1.4083811e-02  -2.4807171e-02   5.7939869e-01  -1.4635670e-02  -4.7344608e-02  -5.3015584e-02  -7.5723297e-02  -1.1037111e-01  -1.0420807e-01  -1.3253395e-01  -2.0005674e-01   1.3229543e+00  -8.7867438e-02  -1.4763041e+00  -5.5397768e-02   8.6192224e-01  -1.5626012e-01   5.1050788e-02   8.6698102e-02  -9.3381902e-01  -9.3900675e-01   4.9170004e-02   2.5340049e-02   8.8026573e-01   3.2861156e-02   1.9275002e-02  -6.0412658e-01  -5.8400193e-01   1.8939651e-02   8.8457116e-03   4.6079453e-03  -5.5791247e-01   1.7397038e-02  -5.2333912e-01  -2.6607602e-02  -1.3696607e-02  -2.3752479e-02  -4.6251441e-02  -3.0115524e-02  -3.2536701e-02  -3.2856556e-02  -7.0277685e-02  -4.5244728e-02  -3.2073545e-02  -3.9694761e-02  -7.8907197e-02  -2.4737020e-02  -1.9556604e-02  -3.4612244e-02  -5.3269909e-05  -1.6358327e-02  -8.3692694e-03  -2.9987558e-02  -2.4045943e-02   1.2332837e-02   7.1238996e-01   3.6875782e-02  -5.0261864e-02   3.5211463e-02   5.2356924e-02   2.9259970e-02   7.3324774e-01   1.9272592e-02   1.0977545e-02   5.7979550e-01   7.0628481e-01   1.9438833e-02  -4.6973681e-01  -1.5811399e-03  -2.5802492e-03   4.0406547e-03   1.1163083e-02  -3.4211254e-03   1.7725457e-03   4.2356237e-01   4.3731178e-01   1.2319808e-03   4.7459540e-03   3.9764637e-03   4.1889779e-03   3.4652591e-03   3.7134862e-01   4.3445979e-03   3.9854594e-03  -1.1167258e-02  -7.0052350e-03   3.8834475e-01  -9.7051641e-03  -7.2690721e-03  -9.1271117e-03  -6.2792464e-01   8.5225680e-03   1.0621117e-02   1.1333533e-02  -6.6738367e-03  -9.6829650e-04  -3.6954732e-01  -3.4094595e-01  -3.9015570e-01   4.4063190e-03   3.4837432e-01   3.1062678e-03   2.4266500e-03  -1.5369591e-03  -3.4647967e-04  -5.3274747e-03   6.6631953e-03   1.5346883e-03   4.0364943e-01  -4.2574310e-01   6.0713967e-03   2.8995567e-03  -8.7445936e-03   3.0116737e-03  -6.2943615e-04   3.9262754e-02   4.3425587e-03  -1.7748339e-02   8.4939457e-01  -1.0253717e+00  -1.0246372e-01  -3.6720251e-02  -1.0729919e+00   7.6777152e-02  -2.5344399e-01  -4.0354782e-02   5.9220963e-02   1.7427390e-01   9.0208119e-02   1.0298204e+00   1.5418435e-01   8.9501001e-02   9.6058542e-01  -8.1133861e-01  -1.0545710e+00   4.5791341e-02   3.9185049e-02   6.0044688e-01   1.8745343e-02   2.3631315e-02  -9.6425397e-03  -6.3709064e-01  -8.6030598e-01
   3.0581159e-01  -2.7818354e-04   3.7444853e-01   4.5716215e-01  -3.4487015e-01   3.0032271e-03   3.7416865e-01   1.8880892e-03  -3.9039532e-03  -3.3590974e-01   1.2745141e-03   4.5819770e-03   4.3843661e-03   3.4880746e-03   2.9882290e-03   4.0559918e-03   3.8892571e-03   2.5633696e-03   5.9078672e-03   5.0218765e-03   1.5917817e-03  -2.2715606e-01  -2.8730659e-04   1.9321411e-03  -2.1789727e-03   2.5751509e-04  -1.7797177e-03   3.9470942e-03  -3.9050609e-03   3.3186401e-03  -3.6143582e-01   3.4484609e-01  -8.0303665e-03  -9.5622648e-03  -9.8791986e-03  -1.0646340e-02  -1.0890891e-02  -1.0857064e-02   6.6436770e-03   4.8343850e-03  -6.4678898e-03   4.2813184e-03   4.9335951e-03   1.1411448e-02   5.3487535e-01   7.6277874e-03   1.2871155e-02   7.6759151e-03   6.3143330e-03   4.1990743e-03   6.1559469e-03   5.7890221e-03   4.7880005e-03  -3.0560858e-01  -3.1419930e-01   4.7477533e-03   4.9554897e-03   3.0057820e-01   8.0053437e-03   3.3212698e-03   3.4762024e-03   6.5474897e-03   3.8399394e-03   1.9471432e-03  -2.5875774e-03   2.7952483e-03   1.7282138e-03  -3.4716687e-03   2.7278665e-03  -3.7104316e-03  -2.8354221e-03  -2.0491048e-03  -3.2017575e-01   7.4294507e-03  -3.2095292e-01   4.2404321e-03   4.4947689e-03   4.0756421e-03   2.8216486e-01  -2.5763391e-01   3.3371919e-03  -1.3881999e-04   1.0645627e-03   2.4068808e-01  -2.1109639e-03  -4.5864540e-05   1.5965589e-03  -2.4173733e-03  -1.9224149e-04   3.4027460e-04   1.4476518e-03   2.7043080e-03  -3.7542936e-01  -3.8563989e-03  -4.2478840e-01  -2.4779093e-03  -4.8462761e-01   1.2688302e-02   7.9375873e-03   2.9116312e-03   4.1087130e-01  -4.0760241e-01   6.2558033e-03  -3.7585132e-01   6.4867995e-03   4.9745305e-03   4.7282815e-03  -2.7138848e-04   4.6674196e-03   4.2476245e-03   4.4184136e-03   4.1078364e-03  -2.7282571e-01   2.2746180e-03   2.5182826e-03  -1.1834303e-03  -2.6954033e-01   7.9707077e-04  -2.8065753e-03   1.0121461e-03   1.0597012e-04   3.9212842e-03  -7.3779377e-05  -1.0033428e-02   9.8151373e-03   8.2002193e-03  -4.4629693e-03  -3.6569337e-01   1.2119683e-03  -4.7331144e-03   3.4328436e-01  -3.8194431e-04  -2.7738549e-03  -3.7835028e-01   1.2381217e-03   1.1604449e-04  -1.8791636e-03  -2.0276410e-03   1.1663258e-02  -1.4647937e-03  -7.8619666e-03  -1.4867849e-02   2.1615081e-02   2.0312058e-02   5.1110096e-01   4.8079798e-01   1.3721270e-02   1.0543359e-02   1.2687842e-02   9.6598956e-03   7.4402472e-03   1.5937680e-03   6.0453473e-03   1.0991241e-03  -6.9613548e-03  -3.3231211e-01   6.4503725e-03  -3.1758741e-01  -1.1559850e-03   5.4772742e-03  -1.6822680e-03   2.6424910e-01  -5.8566382e-04  -1.4910965e-04  -1.9311488e-04  -4.7895211e-05  -2.2827718e-01  -2.5723036e-01   3.0237695e-04   4.2669178e-03   2.3425593e-01  -8.4448383e-04  -3.7493873e-03   1.8426586e-03   2.7466511e-03  -2.3107356e-01  -1.3654803e-03  -2.3143046e-01  -1.8704382e-03  -3.9481882e-05  -2.5128188e-01  -1.2390901e-03  -6.3500296e-04   2.6060112e-01   3.9303319e-03  -2.1523054e-03  -1.3833049e-03  -1.6816977e-03  -2.7434738e-03  -3.0351063e-01  -2.8478377e-03   3.2913060e-01   5.8953340e-03   8.9442669e-04   1.7061078e-05  -4.2014214e-01  -6.8471213e-03   3.0906722e-03   1.1128202e-02   2.5419144e-03  -1.6142053e-03   3.3047761e-01   6.3711292e-03  -2.9922141e-03  -3.2621298e-01   8.8581389e-04  -3.2977786e-01   1.0522496e-03  -1.6557123e-03   5.6404609e-04   3.9246688e-01  -9.3708274e-05  -3.1109755e-01   5.2573388e-03  -2.8003243e-03   7.5429591e-04   3.8155007e-03  -3.4094304e-01  -5.8010574e-03   6.0845836e-03  -7.1852596e-03   6.4627147e-03   5.1317666e-03  -1.1076487e-02   1.0500543e-02   1.1654254e-02   4.2653329e-01  -6.7600394e-03   4.5748436e-01  -2.7355847e-03   3.4685749e-03  -1.8695845e-03  -1.8641514e-02   1.2566926e-03   2.5623922e-03   6.2497314e-03   6.3987950e-04  -1.4510030e-03   1.3847466e-02   9.3167299e-03   6.2235455e-03   1.7348698e-03   9.3042878e-03  -1.6305719e-03  -4.4493320e-04   5.1329221e-03   2.6468784e-03   4.9000602e-03   6.2464455e-03   2.6519553e-03  -2.4407925e-03  -4.1821748e-03   2.0132331e-03   3.5033019e-01   4.3772987e-03   3.8941231e-03   3.1491519e-03   1.6705994e-03   3.2570521e-01   3.9175477e-03   5.8445688e-03   1.5931456e-03   4.8070222e-03   1.7828778e-03   2.9192817e-03   7.5223570e-03   2.4228033e-03   2.7172661e-01  -5.4078760e-03   7.3447403e-03  -1.0387982e-03   3.7629309e-05  -4.8337797e-03  -6.8173427e-03  -5.8170772e-03   2.0368730e-03  -7.9379781e-03  -1.8869450e-03  -6.1102186e-03  -3.9166337e-03  -8.6368594e-03  -6.8491562e-03  -1.3150132e-02   4.8342430e-01  -4.4342724e-01   2.6800378e-03   2.3819844e-04  -2.4331169e-03   1.1354447e-02   1.0978912e-02   4.2894872e-03   1.0417423e-02   1.9770492e-03  -6.1461427e-03  -1.8476130e-02  -1.3689043e-02  -2.7848309e-02  -1.5954874e-02   1.1804833e-02   1.2912394e-02   1.6244251e-02   1.2623950e-02  -4.6881724e-03  -1.3252918e-02  -1.6106099e-02   1.6030004e-02  -5.2783095e-03  -2.1281316e-02   1.3948053e-01  -1.6959247e-01  -3.4222444e-02   5.9235995e-02   1.1615161e+00  -1.0353607e+00   2.5589467e-04  -7.6484722e-01   1.3159375e+00   2.0712161e-02   2.3412661e-02   7.9138573e-01   4.7672284e-02   6.6938645e-01   1.2604933e-02   2.7026605e-02   9.5818252e-03  -4.2780579e-03  -6.8820920e-04   2.1743029e-03  -3.5539466e-03   2.4333757e-02   1.2814986e-02  -7.0149529e-01   5.0936368e-03   1.6776345e-02   1.0249082e-02   9.2166215e-03  -3.3686712e-03   1.5571288e-02   5.7002656e-01   1.0521478e-02  -4.6183917e-01   2.0489918e-03   1.5224240e-03   3.9777774e-03  -2.9094638e-03   2.8627236e-02  -1.5918464e-02  -2.7092185e-02   5.9407408e-01  -4.8402610e-02  -4.5665990e-02  -4.9136281e-02  -7.7159783e-02  -1.2776341e-01  -1.1588117e-01  -1.3010635e-01  -1.3082181e-01   1.3527366e+00  -7.4333141e-02  -1.4280930e+00  -2.7720484e-02   9.8110406e-01  -1.0796758e-01   5.1921724e-02   1.0363768e-01  -8.9436541e-01  -9.0447819e-01   5.0956664e-02   3.0618408e-02   8.9267395e-01   3.1482036e-02   2.3091154e-02  -6.0849544e-01  -6.0323009e-01   1.7416909e-02   4.2658692e-03  -1.8300815e-04  -5.5975851e-01   1.6797515e-02  -5.3937075e-01  -2.7231997e-02  -1.4789169e-02  -2.1790430e-02  -5.1165605e-02  -3.3003481e-02  -3.3840130e-02  -3.3147995e-02  -6.7387470e-02  -5.0462580e-02  -5.0807116e-02  -5.4809669e-02  -9.6461102e-02  -4.0315511e-02  -4.0344976e-02  -3.0360433e-02  -1.0018717e-05  -1.4534234e-02  -2.2615589e-02  -1.5627451e-02  -2.0256965e-02   6.3356600e-03   6.7535335e-01   3.5003924e-02  -4.9102024e-02   3.1829544e-02   5.0391635e-02   2.8209867e-02   7.2897914e-01   2.5025979e-02   1.3596222e-02   5.8796822e-01   6.1764592e-01   1.2760034e-02  -4.7520278e-01   1.0167432e-03   5.5410775e-03   5.3010443e-03   8.4700003e-03  -2.0361469e-03   2.3668794e-03   4.2557643e-01   4.3456148e-01   4.4361136e-03   3.9912959e-03   3.0076910e-03   7.5023730e-03   4.4071812e-03   3.8986581e-01   1.5420775e-05   2.2498185e-03  -1.1555837e-02  -4.4182953e-03   4.1922884e-01  -6.0460406e-03  -6.5247974e-03  -1.2165284e-02  -5.9829518e-01   9.1378654e-03   7.6508906e-03   1.4588986e-02  -5.2797879e-03   7.6922414e-05  -3.8609240e-01  -3.4524374e-01  -3.9788405e-01   2.4495601e-03   3.5110291e-01   5.2716431e-03  -6.1230440e-04  -3.9112577e-03  -1.5469945e-03  -5.3091218e-03   9.2873602e-03   5.9700974e-03   3.9522678e-01  -4.3128235e-01   8.3687549e-03   5.4427445e-03  -6.3140362e-03   2.8998906e-03   3.2460144e-03   4.0675380e-02  -7.3956921e-02   9.0567106e-04   8.9921019e-01  -9.1889380e-01  -1.1669118e-01  -1.2981539e-01  -1.0948660e+00   1.9464355e-01  -1.9839542e-01  -3.5217938e-02   9.5307983e-02   1.7426763e-01   1.3262312e-01   1.0748304e+00   8.3898172e-02   9.5767462e-02   9.8321494e-01  -7.8548847e-01  -1.1737353e+00   9.1182045e-02   3.9787116e-02   6.1005240e-01   1.3192799e-02   2.5955054e-02  -1.0060693e-04  -6.1590986e-01  -8.5258277e-01
   3.1186071e-01  -1.4536923e-04   3.8239258e-01   4.6627758e-01  -3.4995715e-01   4.4236476e-03   3.8109034e-01   1.6529562e-03  -4.0888210e-03  -3.3522354e-01   2.9092996e-03   4.7634780e-03   5.0336842e-03   3.9028853e-03   2.7709180e-03   4.4245478e-03   4.1056649e-03   2.8449452e-03   6.5903897e-03   2.9655456e-03  -5.3373926e-05  -2.3290239e-01  -3.5955292e-04   1.7013981e-03  -1.5697074e-03  -7.3946295e-04  -1.9547180e-03   3.9816086e-03  -3.5086097e-03   3.6627923e-03  -3.5804426e-01   3.5203626e-01  -8.4746720e-03  -1.0122913e-02  -1.0117115e-02  -1.2077220e-02  -8.7763357e-03  -9.0461348e-03   9.4489205e-03  -1.9517559e-02  -5.8247262e-03   4.0080544e-03   5.1788341e-03   9.7213802e-03   5.1749181e-01   9.0078351e-03   1.3642666e-02   8.5260125e-03   5.7074627e-03   4.1599325e-03   5.9634653e-04   4.9079920e-03   3.8848837e-03  -3.0155206e-01  -3.1160989e-01   4.3240208e-03   4.7496898e-03   2.9838399e-01   8.3831654e-03   3.2097919e-03   4.0663544e-03   7.1257216e-03   3.3319746e-03  -3.8759320e-04  -1.2528326e-03   1.6564284e-03   2.8271646e-03  -2.0860875e-03   3.4402170e-03  -3.7875565e-03   8.4983447e-03  -2.0508945e-03  -3.4048772e-01   7.1457927e-03  -3.3821975e-01   3.1076328e-03   5.0392186e-03   4.0288067e-03   2.9663314e-01  -2.5881568e-01   4.4143807e-03   7.7674065e-04  -3.6056889e-03   2.4226993e-01  -1.5495571e-03   7.6448653e-05   1.6440994e-03  -2.8923397e-03   5.8240059e-03  -6.7560247e-04   1.8559905e-03   3.9551207e-03  -3.7525864e-01  -4.4738006e-03  -4.2670090e-01  -5.4724084e-03  -4.7402028e-01   1.4550754e-02   9.8785235e-03   1.2529154e-02   4.2280810e-01  -4.2804397e-01   7.8035969e-03  -3.8423796e-01   7.7105355e-03   5.4245591e-03   5.4591182e-03   1.1683774e-02   5.0092985e-03   3.5758956e-03   4.2874090e-03   4.6961418e-03  -2.8519224e-01   2.9914720e-03   2.5482392e-03  -1.3385140e-03  -2.7342101e-01   2.5586733e-03  -2.7438887e-03   5.4376809e-03  -1.4110708e-03  -3.0122862e-04  -4.3494094e-03  -9.0035716e-03   1.0250931e-02   8.7426404e-03  -2.7446616e-03  -3.5910393e-01   5.7200685e-04  -1.1149820e-02   3.3646830e-01  -1.6893322e-03  -2.6480352e-03  -3.7643451e-01   3.8167290e-04   3.0116886e-04  -2.2064266e-03  -2.0191844e-03   5.0641722e-03  -1.4713630e-03  -9.9765863e-03  -1.5487857e-02   2.2181118e-02   1.5170870e-02   5.0009610e-01   4.9836636e-01   1.3252549e-02   1.0193124e-02   2.8263195e-03   1.0021085e-02   7.5633546e-03   6.9736671e-03   4.4490977e-03   4.3785886e-04  -6.7877562e-03  -3.3045323e-01   7.1815165e-03  -3.1933195e-01  -2.1033251e-03   4.5325898e-03  -2.0395580e-03   2.6381596e-01   7.6821495e-03   1.4775573e-03  -5.5184005e-04  -1.1150670e-03  -2.2697598e-01  -2.5794598e-01   2.8172261e-04   1.5287050e-03   2.4272018e-01   7.1848983e-04  -2.8084446e-03   1.4856765e-03   3.0761694e-03  -2.3416148e-01  -2.1401402e-03  -2.2798081e-01  -1.7296921e-03  -6.8710493e-04  -2.5060126e-01  -1.0253561e-03  -9.1374581e-04   2.6876758e-01   3.6174987e-03  -1.6643991e-03  -2.4446989e-03  -1.4228318e-03  -2.2068474e-03  -3.0180015e-01  -3.5373723e-03   3.2190081e-01   4.2658978e-03  -1.9326011e-03  -2.4305962e-03  -3.7973668e-01  -1.9482463e-03   1.4836494e-03   1.2249392e-02   7.8617618e-03   6.6810336e-04   3.3286170e-01   4.1714360e-03  -2.0754921e-03  -3.2644775e-01   2.6105518e-03  -3.2226847e-01  -4.8480652e-05  -1.9471600e-03   2.8682349e-03   3.8986681e-01   8.5153876e-04  -2.9771119e-01   2.0595199e-03  -3.2932441e-03   1.7175222e-03   8.3360502e-04  -3.2422453e-01   8.6682155e-03   3.9213584e-03  -9.2274573e-03   6.1107848e-03   2.7766718e-03  -1.2685302e-02   6.8168394e-03   1.0116358e-02   4.9482469e-01  -9.8742386e-03   4.4057472e-01  -2.1755989e-02   8.5924976e-03   5.4520368e-03  -9.2923208e-03  -7.5282971e-03   1.1519191e-03   5.3695054e-03   1.0849667e-03   6.6120889e-03   1.3582586e-02   9.4852036e-03   6.6882332e-03   2.0216905e-03   8.1452664e-03  -3.5803953e-04  -2.8731265e-03   2.6542003e-03   3.9617631e-03  -9.8901502e-04   5.3352515e-03   3.1984371e-03  -4.0312805e-03  -3.8317571e-03   2.6723781e-03   3.5522575e-01   4.9572652e-03   4.5949729e-03   2.9335013e-03   1.4081225e-03   3.2215981e-01   4.9515789e-03   2.5045814e-04   1.2510626e-03   2.9626345e-03   3.9706437e-03   2.2250962e-03  -2.5409578e-03   3.5937341e-03   2.6375309e-01  -6.6313322e-03   3.9563074e-03   5.6718653e-04  -1.5091297e-03  -5.7418860e-03  -7.0474929e-03  -5.9012518e-03  -1.1745153e-02  -7.3544261e-03  -5.5026717e-03  -4.2351731e-03  -2.9189397e-03  -6.5216864e-03  -4.6840676e-03  -1.5519315e-02   4.6229043e-01  -4.4996771e-01   3.9177107e-03   3.1278587e-03   1.0971664e-03   8.1054722e-03   1.0083274e-02   1.8511634e-03   6.8528204e-03   2.0376117e-03  -6.4476355e-03  -1.7724226e-02  -7.7316879e-03  -2.7100144e-02  -1.6262716e-02   1.1025019e-02   1.5176387e-02   1.7983524e-02   1.6100648e-02  -3.9811869e-03  -1.5901622e-02  -1.5443819e-02   1.0015500e-02   1.0427527e-02  -4.5054571e-02   8.7568461e-02  -5.3028055e-02   7.0527418e-02   4.6921247e-02   1.2367476e+00  -1.0293888e+00  -1.5278577e-02  -7.5550188e-01   1.3109448e+00   1.0992679e-02   2.8698963e-02   7.8632992e-01   4.9628207e-02   6.9391344e-01   1.4486718e-02   2.6001505e-02   3.6376481e-03  -9.2805551e-03  -4.5699115e-03   1.8949162e-03  -5.5739776e-03   2.2031352e-02   1.1158153e-02  -6.9492590e-01   5.0361313e-03   1.6751833e-02   1.0852930e-02   4.7899259e-03  -6.0989904e-04   1.4859927e-02   5.5958806e-01   9.7440871e-03  -4.5525892e-01  -1.3523549e-03   1.6414766e-03   6.8522775e-03  -1.1981960e-03   2.3544620e-02  -1.1937735e-02  -2.3859590e-02   5.8470602e-01  -2.3476718e-02  -4.7586253e-02  -4.3967237e-02  -7.1018253e-02  -1.1707949e-01  -9.0258696e-02  -1.0996273e-01  -1.6998373e-01   1.3718966e+00  -1.7299285e-01  -1.3062428e+00  -2.9750571e-02   1.0772720e+00  -1.3679137e-01   5.7778494e-02   1.0218175e-01  -9.7499990e-01  -9.1429299e-01   5.1598408e-02   2.8648170e-02   8.7642836e-01   2.9920367e-02   2.0246546e-02  -5.9128700e-01  -6.1767031e-01   1.3530807e-02   7.3806756e-03   1.2937401e-03  -5.5660635e-01   1.5997064e-02  -5.2485360e-01  -2.7175945e-02  -1.8721914e-02  -2.3229766e-02  -4.6944842e-02  -3.0249784e-02  -3.1040729e-02  -3.0429868e-02  -7.1455638e-02  -5.3376796e-02  -3.5126368e-02  -3.6003001e-02  -9.5341071e-02  -3.1085933e-02  -4.4690543e-02  -3.3692363e-02   3.8893456e-03  -2.0740574e-02   2.9959241e-02   2.8044894e-04  -4.1967904e-02  -1.1733943e-03   6.9284831e-01   3.9462627e-02  -4.6925551e-02   3.3540731e-02   4.4320383e-02   3.0148496e-02   7.1290245e-01   2.2899614e-02   1.4165746e-02   5.8033182e-01   6.8939243e-01   1.5813845e-02  -4.5666778e-01  -2.6175648e-03   9.3401350e-03   5.9753986e-03   9.1001942e-03  -6.0670091e-03  -4.0687142e-05   4.0995601e-01   4.1928224e-01  -1.6683077e-03   9.1799777e-04   2.3722252e-03   5.5496065e-03   4.2113504e-03   3.8961334e-01   1.0425131e-03   3.1589425e-03  -9.2301750e-03  -2.9067533e-03   3.9783163e-01  -1.0705167e-02  -8.5850380e-03  -1.4204206e-02  -5.6441306e-01   8.2500468e-03   1.0107508e-02   1.1267220e-02  -6.0498726e-03  -2.3004424e-04  -3.8760141e-01  -3.3967663e-01  -3.9260207e-01  -3.0373122e-04   3.4055471e-01   6.4648090e-03   1.3424274e-03  -4.5501837e-03  -1.3207739e-03  -4.6204231e-03   7.4333966e-03   6.1520724e-03   4.0236558e-01  -4.2689817e-01   4.0523056e-03   9.9799206e-03  -5.7168183e-03   7.4494368e-03  -3.7375508e-03   3.4477587e-02  -1.7299585e-02  -1.6228241e-02   8.6674788e-01  -9.3042261e-01  -9.6224540e-02  -1.3267704e-01  -1.0841681e+00   1.6568552e-01  -2.3640691e-01  -5.9686720e-02   7.5557201e-02   1.4952440e-01   1.0028585e-01   1.0697189e+00   1.0909034e-01   9.7885360e-02   9.7652429e-01  -8.0854096e-01  -9.6876084e-01   9.4005027e-02   4.5784983e-02   6.6760100e-01   1.6597215e-02   1.3262118e-02  -3.0951436e-02  -5.3634699e-01  -8.5716806e-01
   3.0614758e-01  -1.5347291e-04   3.7984626e-01   4.5345962e-01  -3.4570066e-01   2.3119009e-03   3.7660482e-01   1.7169674e-03  -3.4272466e-03  -3.3023614e-01   7.2021505e-03   5.6064792e-03   5.3178733e-03   3.1405358e-03   3.0433966e-03   3.3852970e-03   3.6241314e-03   2.7568438e-03   7.0359256e-03   1.6096716e-05   1.2974785e-03  -2.2658858e-01  -3.3836843e-04   1.2617182e-03  -2.8675586e-03  -6.6125663e-04  -2.2321197e-03   3.7543781e-03  -3.4674296e-03   3.8167298e-03  -3.6156195e-01   3.4305974e-01  -8.5044533e-03  -8.5207273e-03  -9.9290143e-03  -1.0688450e-02  -7.3902262e-03  -9.0789531e-03   7.6647765e-03   2.3046061e-03  -5.4349543e-03   7.7999603e-03   5.7517292e-03   1.0054314e-02   5.2134634e-01   7.1152140e-03   1.3132191e-02   7.1280400e-03   6.5009580e-03   4.4802239e-03   1.2117189e-03   4.3043077e-03   4.1067067e-03  -2.9561408e-01  -3.0636890e-01   4.9571734e-03   5.0307033e-03   2.8976785e-01   8.1609800e-03   3.3841155e-03   3.9920152e-03   4.8314295e-03   3.3338163e-03   2.3162845e-03  -2.8326396e-03   2.1789277e-03   1.8641406e-03  -2.9777630e-03   2.4148655e-03  -4.2680230e-03  -9.0401074e-04  -4.7184692e-04  -3.2958080e-01   6.4923023e-03  -3.2135126e-01   2.0741198e-03   4.5681099e-03   4.4082631e-03   2.8485188e-01  -2.5811519e-01   4.4994576e-03   9.4479362e-04  -2.6960099e-03   2.5079054e-01  -9.4462126e-04  -7.4864355e-04   2.5483835e-03  -2.2317824e-03   3.3160324e-03  -1.4377658e-04   1.0555208e-03   3.8931272e-03  -3.7715441e-01  -3.7760775e-03  -4.2549287e-01  -4.3947069e-03  -4.7886594e-01   1.2499126e-02   7.2984513e-03   1.2707592e-02   4.1665117e-01  -4.2906783e-01   3.6278557e-03  -3.8049468e-01   6.2964970e-03   5.0903540e-03   4.5486461e-03   1.1450901e-02   4.2002228e-03   4.3816636e-03   3.7572031e-03   3.6147439e-03  -2.7577540e-01   2.9841143e-03   3.0879369e-03  -1.6515486e-03  -2.6751956e-01  -8.4787132e-04  -8.6050357e-04   1.9077326e-03  -1.8994355e-03  -2.9502798e-04  -9.3102326e-03  -8.4350522e-03   1.3216927e-02   8.3418976e-03  -5.8135354e-03  -3.5466528e-01   1.7593066e-03   4.1020567e-03   3.3436346e-01   1.9562011e-04  -1.3536741e-03  -3.6816635e-01   1.0255925e-03  -6.8266774e-03  -5.7539995e-03  -4.1867494e-03   1.4546397e-03  -1.8223142e-03  -9.9923908e-03  -1.4528600e-02   1.6589416e-02   2.1220797e-02   5.4564903e-01   4.7275329e-01   1.2497773e-02   1.0190964e-02   1.2327526e-02   1.0050210e-02   8.1140832e-03   1.0109416e-02   4.6148070e-03   2.4584671e-04  -6.5260401e-03  -3.3603526e-01   5.9696840e-03  -3.1584760e-01  -8.5895993e-04   4.7277034e-03  -1.6912954e-03   2.5971949e-01   7.3826902e-03   4.7605325e-04  -1.2660561e-04  -8.3251091e-04  -2.2678744e-01  -2.5535353e-01   3.4423647e-04   5.2422041e-04   2.4241814e-01   1.3905780e-03  -3.1546028e-03   1.4904187e-03   2.6541123e-03  -2.3484175e-01  -1.6381753e-03  -2.1725345e-01  -1.9508309e-03   8.3352008e-05  -2.5304806e-01  -1.2694773e-03  -3.1649020e-03   2.7096863e-01   3.3138521e-03  -9.4196975e-04  -2.1039042e-03  -2.2651576e-03  -2.5886837e-03  -3.0064863e-01  -2.8526455e-03   3.2290974e-01   5.5984334e-03   2.7066577e-03  -1.5708175e-03  -4.2833668e-01  -3.3986015e-03   6.2994319e-03   1.1527504e-02   7.0670529e-03  -1.9078112e-03   3.6026843e-01   5.2255380e-03  -2.8661158e-03  -3.1837761e-01  -5.8349569e-05  -3.2616985e-01  -1.0475377e-03  -2.4694860e-03   1.0203877e-04   3.8337775e-01  -2.1959982e-03  -3.0894613e-01   3.8978523e-03  -2.7318597e-03   1.6139929e-03   4.1975360e-03  -3.3191821e-01  -4.3322208e-03   6.7651644e-03  -7.2767084e-03   4.9863240e-03   6.7393813e-03  -2.4494774e-03   9.7191375e-03   1.1151951e-03   4.9606459e-01  -4.9907752e-03   5.2758030e-01  -1.2771180e-02   4.0336387e-03   1.4965821e-02  -2.1739346e-02  -6.2580169e-03   1.8868240e-03   4.7582466e-03  -3.9755901e-03  -4.1031966e-04   1.4478153e-02   8.3370889e-03   8.2030321e-03   3.9643157e-03   7.7469942e-03   6.5610703e-04  -2.7525265e-03   4.2682380e-03   3.7230751e-03   2.1642931e-03   5.8115815e-03   2.1576170e-03  -4.6738401e-03  -3.9417460e-03   3.2614702e-03   3.5026799e-01   3.7205955e-03   3.6676185e-03   3.2530488e-03   3.0835523e-03   3.2192172e-01   3.8254379e-03   1.6170658e-04   1.3157985e-03   4.6035621e-03   2.6503846e-03   2.2751683e-03   7.4932701e-03   4.4715457e-03   2.6945806e-01   2.1480368e-03  -3.1591651e-03   3.7844028e-04  -1.4133515e-03  -7.4315609e-03  -7.1386662e-03  -5.1520096e-03  -1.1026400e-02  -8.0369786e-03  -4.4316201e-03  -5.2671002e-03  -2.5060010e-03  -8.4132793e-03  -5.0501222e-03  -1.3680217e-02   4.7370308e-01  -4.5026269e-01   6.5866298e-03   2.7610057e-03  -3.2890405e-03   9.0937551e-03   1.1633534e-02   5.7657166e-03   1.1330583e-02   2.3921339e-03  -1.1071538e-03  -1.4782152e-02  -1.3980384e-02  -2.7369466e-02  -1.0531747e-02   1.5469958e-02   9.7070484e-03   1.4238626e-02   1.5842985e-02   1.9300419e-03  -1.8623148e-02  -1.8634634e-02   9.4424874e-03  -7.3348803e-03   3.9777816e-03   1.2624380e-01  -2.1701475e-01   6.1191016e-02   7.8611708e-02   1.4870031e+00  -1.0701894e+00  -1.5397664e-02  -8.2697985e-01   1.7077749e+00   1.2732995e-02   2.8430987e-02   7.5866446e-01   4.5646482e-02   7.0949235e-01   1.9530853e-02   2.5426167e-02   1.2994681e-02  -4.3964779e-03  -9.9662831e-04   3.6473616e-04  -4.0197794e-03   2.7161598e-02   1.4884386e-02  -7.0283757e-01   6.9625705e-03   1.5280098e-02   1.4088038e-02   9.5674884e-03  -4.2498565e-03   1.7900698e-02   5.7080506e-01   1.3533015e-03  -4.5402465e-01   3.2848952e-03   2.9052799e-03   2.5490886e-03  -4.4425576e-03   1.6509456e-02  -1.7432665e-02  -2.8184789e-02   5.8217874e-01  -4.5349026e-02  -5.5130116e-02  -4.5402465e-02  -7.2075029e-02  -9.8290635e-02  -1.1639231e-01  -1.1737142e-01  -2.2265377e-01   1.3204829e+00  -2.3706506e-01  -1.4236719e+00  -4.9213311e-02   1.0858314e+00  -1.5015645e-01   1.3131556e-02   9.3392896e-02  -9.1244170e-01  -9.6723142e-01   5.4316355e-02   2.1452337e-02   8.4628276e-01   3.0121498e-02   2.1346039e-02  -6.0583545e-01  -5.5511958e-01   1.3806434e-02   3.7399911e-03   1.5102685e-03  -5.5552053e-01   1.3167248e-02  -5.2026905e-01  -1.9741251e-02  -2.2495208e-02  -2.1702983e-02  -5.0670057e-02  -3.1612281e-02  -3.1830887e-02  -3.2527871e-02  -7.4998717e-02  -5.1354792e-02  -4.9717116e-02  -4.7988310e-02  -8.5644297e-02  -1.2474220e-02  -2.2313531e-02  -2.8450519e-02   2.7672709e-03  -1.1145622e-02   1.5284883e-02  -1.7191957e-02  -2.1352690e-02  -6.9622356e-03   7.2903448e-01   5.1955319e-02  -7.0637366e-02   2.8347340e-02   5.3290305e-02   3.2202103e-02   7.7441458e-01   2.3397027e-02   1.4896845e-02   5.4108021e-01   7.1096266e-01   1.0248417e-02  -4.7711785e-01  -3.6790609e-03  -4.0416355e-03   4.5418816e-03   1.0085317e-02  -1.2843840e-03   3.1945799e-03   4.2589807e-01   4.1584301e-01   5.6462863e-03   5.8701371e-03   2.9873261e-03   7.7248353e-03   2.1704538e-03   4.0850867e-01   3.2538825e-03   4.4471804e-03  -1.0326857e-02  -4.1996358e-03   3.9591306e-01  -9.2079886e-03  -8.4643445e-03  -1.1652701e-02  -6.0474549e-01   1.0293492e-02   6.9326122e-03   1.3412032e-02  -6.0938547e-03   8.4996746e-04  -4.0570315e-01  -3.4141551e-01  -3.9231217e-01   4.5783633e-03   3.5673088e-01   8.2516517e-04   1.9785016e-03  -3.6545039e-03  -2.3880314e-03  -4.9793356e-03   8.4046967e-03   7.0954995e-03   3.9887051e-01  -4.3428579e-01   5.5348176e-03   1.6119330e-03  -8.1468091e-03   5.6434706e-03   5.5285967e-03   4.7402935e-02  -1.4145880e-02   4.6091137e-03   8.5759831e-01  -9.2167812e-01  -9.6218735e-02  -8.6871722e-02  -1.0721255e+00   1.3821971e-01  -1.1728139e-01  -4.8113952e-02   1.2913112e-01   1.9460402e-01   1.0885785e-01   1.0498203e+00  -1.0382475e-02   8.2954600e-02   9.4420641e-01  -7.9164836e-01  -1.0949787e+00   9.3991015e-02   4.5058198e-02   8.7381902e-01  -2.5885725e-03   5.8480799e-03  -1.6785847e-02  -5.1608258e-01  -8.5323224e-01
   3.0776469e-01   9.4663318e-04   3.7858136e-01   4.6480229e-01  -3.5588827e-01   4.6128454e-03   3.9083994e-01   2.9295656e-03  -4.3301137e-03  -3.4377650e-01   2.4999880e-03   5.3302509e-03   5.3515633e-03   4.4052112e-03   3.0425940e-03   4.3283170e-03   4.1645171e-03   2.6002619e-03   6.2167189e-03   2.5658505e-03  -1.6965310e-03  -2.2967497e-01  -8.2331384e-04   2.3184852e-03  -2.3237145e-03  -1.4564362e-03  -2.8157212e-03   4.4517083e-03  -3.7943804e-03   4.2734689e-03  -3.4894639e-01   3.3925854e-01  -8.5640461e-03  -8.2976503e-03  -9.0354148e-03  -1.0503138e-02  -1.0394674e-02  -7.3656097e-03   3.7123725e-03   2.0669704e-03  -9.1033007e-03   4.2411237e-03   5.9221878e-03   1.0011128e-02   5.3530180e-01   7.6556401e-03   1.3427646e-02   7.3623651e-03   5.4290677e-03   3.9282246e-03   9.8923726e-03   4.4319384e-03   3.5409769e-03  -3.0377985e-01  -3.1198788e-01   4.9984729e-03   5.7424716e-03   3.0189491e-01   9.6573893e-03   3.4414600e-03   4.6289181e-03   2.6506534e-03   3.2473318e-03   1.3995522e-03   4.0378088e-04   1.4448544e-03   1.5687898e-03  -2.5079120e-03   2.5451817e-03  -4.1495954e-03  -4.9369800e-04  -1.8157286e-03  -3.1888863e-01   5.8339420e-03  -3.2436691e-01   3.9954770e-03   4.2030960e-03   3.6801223e-03   2.8452068e-01  -2.5734975e-01   4.2519472e-03   5.2290810e-04   2.1158627e-03   2.4634366e-01  -1.6457525e-03  -1.8306177e-03   2.0519227e-03  -7.2784700e-04   2.3503783e-03   9.4855300e-05   4.2112963e-05   1.8793589e-03  -3.7872263e-01  -3.3555366e-03  -4.2965859e-01  -1.3537343e-03  -4.8698655e-01   1.2559715e-02   8.1093306e-03   1.2514118e-02   4.1893428e-01  -4.3846028e-01   7.1204398e-03  -3.7707092e-01   6.5857091e-03   4.2666243e-03   5.0996953e-03  -2.1235169e-04   4.9290288e-03   4.0663172e-03   4.1631952e-03   4.4670578e-03  -2.8758385e-01   2.7148651e-03   3.3095459e-03  -5.8675199e-04  -2.7838112e-01   3.8992552e-04  -4.9938725e-04   1.5590799e-03  -2.5643509e-04   2.9770382e-04  -1.0765283e-02  -8.3679925e-03   1.0068124e-02   8.5805464e-03  -2.2314491e-03  -3.6089802e-01  -5.7217421e-03  -7.7896096e-03   3.4547801e-01  -7.1157423e-04  -1.7415571e-03  -3.7983362e-01  -1.2291671e-04  -6.4383366e-04  -4.6952467e-03  -3.9179747e-03   1.4486911e-02  -2.4016129e-04  -1.1561168e-02  -1.6770268e-02   1.4370859e-02   2.0447669e-02   5.6638808e-01   4.8237441e-01   1.4315674e-02   1.0148721e-02   2.2057789e-03   1.0302138e-02   8.6748975e-03   1.0670379e-02   5.3319372e-03  -3.2334362e-04  -5.5973325e-03  -3.5404492e-01   5.1197017e-03  -3.4464821e-01  -1.5428446e-03   4.6899111e-03  -2.3534143e-03   2.6750834e-01   7.3926255e-03   4.1463357e-04   2.0177080e-05  -9.5720985e-04  -2.3481737e-01  -2.6286929e-01   1.7652699e-04  -1.7456550e-03   2.4910029e-01   8.1080672e-04  -3.3817819e-03   2.1032237e-03   1.2033725e-03  -2.2724240e-01  -1.8260054e-03  -2.1869016e-01  -1.7855369e-03   6.9005909e-04  -2.5222290e-01  -8.3973764e-04  -2.3173594e-03   2.6926651e-01   3.0224805e-03  -2.6707315e-03  -1.9659811e-03  -1.6414234e-03  -2.4202158e-03  -2.9812435e-01  -2.8966483e-03   3.1149144e-01   5.9464337e-03   4.6048605e-03  -9.5432962e-04  -4.5095979e-01  -3.5143441e-03  -9.9012552e-04   1.0981977e-02   8.8127477e-03  -1.2709110e-03   3.4927930e-01   3.4835281e-03  -1.8039967e-03  -3.2925189e-01   9.0643868e-04  -3.4454485e-01  -1.1115910e-03  -2.2437458e-03   6.7041084e-04   3.8601243e-01  -4.2644998e-04  -3.0632803e-01   1.8882055e-03  -1.4755396e-03   6.9668972e-04   1.6176799e-03  -3.5727467e-01  -6.7893723e-03   6.2732519e-03  -2.7652512e-03   1.8594476e-03   6.0645075e-03  -2.7679493e-03   1.0167904e-02   2.6543972e-03   4.8275695e-01  -6.7288040e-03   5.0458764e-01  -1.7222388e-03   2.9799276e-03   1.0597689e-02  -1.6705163e-02  -6.2177297e-03  -7.3298076e-04   6.0541782e-03   1.3145964e-03  -2.2956979e-03   9.3461693e-03   9.2313554e-03   8.0843656e-03   1.3732182e-03   7.0790308e-03  -1.6814697e-03  -2.3974549e-03   4.2259315e-03   1.8545895e-03   3.4710809e-03   7.3246813e-03   7.0740575e-03  -3.8964595e-03  -3.9073930e-03   3.5446960e-03   3.6251998e-01   4.6885640e-03   6.0838115e-03   3.6897967e-03   2.0008890e-03   3.2781438e-01   4.8335619e-03   4.2934653e-03   2.2526840e-03   4.9593710e-03   2.3585284e-03   2.1052013e-03   8.2024797e-03   3.2933869e-03   2.8915989e-01  -5.2581500e-03  -3.7271939e-03  -6.2330703e-03  -4.2297102e-03  -7.5469475e-03  -7.5894834e-03  -5.8655502e-03  -9.7254420e-03  -8.4905388e-03  -5.6356664e-03  -5.0507281e-03  -6.9235857e-03  -8.4102529e-03  -5.3542324e-03  -1.4376334e-02   4.8034664e-01  -4.6216125e-01   2.0715865e-03   3.9656624e-03  -3.3375362e-03   9.9423279e-03   5.9512622e-03   2.9060123e-03   9.5913666e-03   3.5415305e-03  -3.2509330e-03  -1.5324991e-02  -7.4466667e-03  -3.1535390e-02  -9.7137040e-03   3.8958834e-04   4.0056600e-02   1.3018356e-02   1.8858419e-02   1.4657508e-03  -1.9100571e-02  -1.5390498e-02   3.1463970e-02   2.8098639e-02  -7.2234195e-02   1.3403561e-01  -3.6701987e-01  -5.9029800e-02  -2.7992208e-02   1.2016116e+00  -1.0965277e+00  -4.8173953e-03  -7.1956343e-01   1.4253284e+00   2.3358032e-02   2.9216191e-02   8.1938170e-01   3.6001448e-02   6.8057208e-01   1.6220070e-02   2.6524955e-02   1.2134815e-02  -7.3173961e-03  -3.3227839e-03   2.6013166e-03  -6.2512336e-03   2.4962825e-02   1.5931924e-02  -6.9931869e-01   4.8895732e-03   1.6333809e-02   1.4408435e-02   7.5522070e-03  -3.6537189e-03   1.5449786e-02   5.7747281e-01   1.4050196e-03  -4.6367478e-01   3.0564355e-04  -3.6704040e-03   4.0177689e-03  -2.5707062e-03   1.6454330e-02  -1.2468119e-02  -2.7162413e-02   5.9506346e-01  -5.0447151e-02  -5.1112131e-02  -4.8842559e-02  -6.9264980e-02  -1.3758899e-01  -1.0388558e-01  -1.0376124e-01  -1.2701166e-01   1.4205757e+00  -1.8381309e-01  -1.4340302e+00  -6.9655064e-02   1.0693524e+00  -1.6755303e-01  -1.7033765e-03   8.7228250e-02  -9.6729602e-01  -9.2919798e-01   5.0433410e-02   2.6238465e-02   8.8435425e-01   3.0338743e-02   2.0868424e-02  -5.9085733e-01  -5.8219194e-01   1.7047154e-02   5.6850572e-03   4.6754143e-03  -5.6456785e-01   1.5422798e-02  -5.3525204e-01  -2.5857202e-02  -2.1300938e-02  -2.2445122e-02  -4.9457012e-02  -3.3894401e-02  -2.9391001e-02  -3.6646435e-02  -7.5948471e-02  -5.4452525e-02  -4.4184748e-02  -5.9606844e-02  -1.0021651e-01  -2.0316528e-02  -3.6821655e-02  -3.6731330e-02   1.9956943e-03  -1.7166343e-02  -5.7886316e-03  -7.5673633e-03  -3.3410273e-02   1.5205446e-02   7.3969648e-01   4.1110462e-02  -4.6331696e-02   3.5181191e-02   4.9764631e-02   2.8613300e-02   8.1026750e-01   2.3235008e-02   1.5701558e-02   6.0787153e-01   7.2374386e-01   9.9615825e-03  -4.6839639e-01   2.2116883e-03   8.1735160e-04   4.8557351e-03   1.9469871e-03  -2.8886297e-03   3.6271688e-03   4.2076158e-01   4.4651280e-01   1.1676815e-03   2.3265526e-03   4.8864992e-03   8.8467872e-03   4.0235171e-03   4.0873261e-01   1.2400813e-03   5.8081507e-03  -9.6498174e-03  -4.9042699e-03   3.8361577e-01  -9.9016132e-03  -7.8231055e-03  -1.4111528e-02  -6.0803423e-01   9.3821968e-03   8.6545090e-03   1.2006110e-02  -4.8260064e-03   8.4039254e-04  -3.6269469e-01  -3.3324351e-01  -3.9292543e-01   3.5247674e-03   3.3733072e-01  -1.3972864e-03   1.9982525e-03  -3.5539660e-03  -5.2591114e-04  -4.0651797e-03   6.6869287e-03   4.9822478e-03   4.5740837e-01  -4.2848698e-01   1.0513786e-02   4.3054893e-03  -3.8114596e-03   9.9973976e-03   3.6800435e-03   5.1722659e-02   4.8161935e-03  -1.3432613e-02   8.6299348e-01  -9.1837421e-01  -7.1849875e-02  -8.3780333e-02  -1.0691990e+00   1.0279728e-01  -2.3043087e-01  -6.9711434e-02   7.4577710e-02   2.1484606e-01   1.1970806e-01   1.1070056e+00   2.9283985e-02   9.9929270e-02   9.1738511e-01  -8.2302311e-01  -1.1046154e+00   6.9376915e-02   3.9782138e-02   7.9353916e-01   1.8803860e-02  -1.2637616e-02   1.1828299e-02  -4.8993838e-01  -8.6609868e-01
   3.1278412e-01   7.2823622e-04   3.8039010e-01   4.6944815e-01  -3.5756337e-01   4.3223834e-03   3.8937342e-01   2.1225692e-03  -3.7333265e-03  -3.4261362e-01   2.5163683e-03   5.6855564e-03   4.4236044e-03   3.3749186e-03   2.8926402e-03   4.3041014e-03   3.8702413e-03   2.4448607e-03   5.0566292e-03   2.7525714e-03   2.7548029e-03  -2.2919769e-01  -4.3601985e-04   3.2250185e-03  -1.1752804e-03   4.0698019e-04  -2.8682476e-03   4.1390913e-03  -3.5383682e-03   2.9743841e-03  -3.4850582e-01   3.3503475e-01  -8.0046470e-03  -7.3929429e-03  -9.3844730e-03  -1.1171095e-02  -1.1466268e-02  -8.6871238e-03   9.5919284e-03  -1.3354490e-03  -6.1803335e-03   5.5087086e-03   5.2550677e-03   9.5380520e-03   5.2456485e-01   8.9522729e-03   1.3844079e-02   7.4619002e-03   5.3224758e-03   3.3982213e-03   1.1681106e-02   3.1427103e-03   3.8905473e-03  -3.0152111e-01  -3.0773714e-01   4.7350799e-03   4.0916210e-03   2.9566328e-01   7.9123942e-03   2.9414739e-03   3.2965991e-03   6.1575089e-03   3.0699773e-03   1.3331942e-03  -3.1048075e-03   7.2433667e-04   3.4344198e-03  -2.6465326e-03   3.4372721e-03  -3.9515355e-03  -2.6116108e-03  -1.8407684e-03  -3.1746969e-01   6.4348298e-03  -3.2899642e-01   3.4494813e-03   4.9587602e-03   4.2326316e-03   2.8917243e-01  -2.5678501e-01   4.7017056e-03   1.1412408e-03  -2.1265731e-03   2.4991654e-01  -2.2305538e-03  -3.2409160e-04   2.1171867e-03  -2.5389130e-03   2.3336795e-03  -1.3400301e-03   1.0635784e-03   3.2880311e-03  -3.8086717e-01  -5.2235532e-03  -4.3327088e-01  -5.1256705e-03  -4.9167448e-01   1.4827103e-02   8.1843678e-03   1.3412928e-02   4.2718919e-01  -4.4273624e-01   6.9904750e-03  -3.8332952e-01   7.6822175e-03   3.2315426e-05   4.9939799e-03   5.0414654e-03   4.8270917e-03   4.2717501e-03   4.5092215e-03   4.3789150e-03  -2.8278593e-01   2.3020646e-03   2.8955799e-03  -1.0525662e-03  -2.7400784e-01   1.6826969e-03   6.2435066e-04   5.8562625e-03  -9.5624609e-04  -1.4303005e-03  -9.7099121e-03  -6.4189260e-03   9.9369885e-03   8.1478599e-03  -3.9154965e-03  -3.6371484e-01  -6.1002740e-03  -3.1021178e-03   3.4965146e-01   1.0536305e-03  -5.9657277e-04  -3.7508246e-01  -2.5059030e-04  -1.6020486e-03  -1.3418839e-03  -1.1089897e-03   6.6275266e-03  -3.6478769e-03  -6.6047306e-03  -1.3457401e-02   2.0393206e-02   2.0913130e-02   5.5890556e-01   4.8412234e-01   1.2583308e-02   1.0569214e-02   1.8366841e-02   9.8240797e-03   7.8822082e-03   5.8863765e-03   5.8860476e-03   1.4036197e-03  -6.9449562e-03  -3.2844886e-01   7.3523393e-03  -3.3829098e-01  -2.1145919e-03   4.1868545e-03  -1.1158831e-03   2.6273982e-01   7.4291736e-03   1.8100321e-03  -3.0235902e-04  -6.7593318e-04  -2.2753837e-01  -2.5612007e-01   1.6129396e-04  -2.2474342e-03   2.4479244e-01   1.7487324e-03  -3.1956330e-03   1.1726870e-03   2.7860701e-03  -2.3466243e-01  -1.0867174e-03  -2.2081069e-01  -1.6015603e-03   1.5396607e-04  -2.4063765e-01  -3.8710665e-04  -4.6103800e-04   2.5608231e-01   3.1579854e-03  -8.2057913e-04  -1.7890027e-03  -1.0358772e-03  -2.4373545e-03  -2.9571792e-01  -2.2448884e-03   3.0719433e-01   5.4047542e-03   4.7983257e-03  -1.5032923e-03  -4.2160989e-01  -3.9932561e-03   6.3852467e-04   8.1825502e-03   8.1498186e-03  -7.6505529e-04   3.3031353e-01   6.5012814e-03  -1.3926052e-03  -3.2556171e-01   4.6135947e-04  -3.1879598e-01  -7.4066519e-04  -1.2904104e-03   3.9117605e-03   3.4996629e-01   3.4895571e-05  -2.9594227e-01   2.7879445e-03   5.8631592e-03   7.1830170e-04   4.3344694e-03  -3.3730793e-01  -5.7167541e-03   4.4973686e-03  -2.7748407e-03   3.7768250e-03   5.9640234e-03  -3.8096549e-03   7.3644375e-03   1.7116985e-03   4.4902339e-01   8.9465573e-05   4.8520482e-01  -3.3681359e-02   6.3641844e-03   2.4584479e-02  -1.6735524e-02  -9.1303277e-03   3.1724131e-04   4.2905644e-03  -2.7967226e-03   7.6113002e-03   1.4471692e-02   8.8809570e-03   8.7296199e-03   2.8966132e-03   1.0834036e-02  -3.5528262e-04  -1.5043769e-03   2.5182485e-03   1.0723813e-02  -1.4650307e-03   5.0493634e-03   2.8087158e-03  -4.8177649e-03  -3.0886237e-03   3.3045693e-03   3.6307403e-01   5.3124758e-03   4.5700498e-03   3.7771180e-03   1.2106513e-03   3.2543659e-01   5.6857464e-03   1.2483378e-04   1.0701391e-03   4.4460637e-03   5.8969971e-03   2.1353925e-03   3.8164097e-03   3.9164055e-03   2.8965922e-01  -5.1676580e-03  -3.7992842e-03  -4.5229554e-04  -4.1024447e-03  -7.0889604e-03  -6.7852932e-03  -6.8326386e-03  -1.2556243e-02  -8.0232018e-03  -2.1478265e-03  -5.3350543e-03  -4.8030008e-03  -8.6431558e-03  -4.8330973e-03  -1.4883482e-02   4.7590885e-01  -4.6002612e-01   2.2693041e-03   6.2131043e-04  -5.2865688e-03   9.7605490e-03   9.8214061e-03   2.7712929e-03   2.9776627e-03   1.4881929e-03  -7.7567617e-03  -1.8036932e-02  -2.0239546e-02  -2.8269393e-02  -2.1561308e-02   7.4814703e-03  -2.5538356e-03   1.1102679e-02   1.5621365e-02  -1.0264819e-02  -2.5434187e-02  -2.0424780e-02  -1.2084390e-03  -2.8927841e-02  -4.7768487e-02   9.0179909e-02  -1.2925339e-01   4.9113449e-02  -5.1417197e-02   1.0454990e+00  -1.0868792e+00  -1.4209523e-02  -7.6804580e-01   1.4408888e+00   1.3611335e-02   3.4320513e-02   7.7801597e-01   2.9687867e-02   7.0102818e-01   1.5182099e-02   2.4614551e-02   1.3463668e-02  -3.4133786e-03  -3.7489616e-03  -3.1689310e-03  -4.1034588e-03   2.6513855e-02   1.4293890e-02  -6.9013819e-01   5.0807784e-03   1.5399297e-02   1.4465274e-02   1.0837492e-02  -4.7997102e-03   1.5314065e-02   5.5636756e-01   2.7147323e-03  -4.4534732e-01   4.0897770e-03   4.2267023e-03   5.3604835e-04  -4.3644522e-03   1.0384729e-02  -1.2419954e-02  -2.7548856e-02   5.8579481e-01  -4.1192157e-02  -5.2422030e-02  -5.5746721e-02  -7.9697796e-02  -1.2882740e-01  -1.0257120e-01  -1.1847387e-01  -1.3956481e-01   1.5219792e+00  -7.1818785e-02  -1.3775358e+00  -6.7556518e-02   1.1213233e+00  -1.1250264e-01   4.9106041e-02   1.0033803e-01  -9.6648275e-01  -8.5337646e-01   4.8288303e-02   2.5173222e-02   8.1577174e-01   3.0265926e-02   2.3097331e-02  -6.0207179e-01  -5.6883977e-01   1.6498687e-02   7.8437106e-03   2.9916057e-03  -5.5584690e-01   1.5007864e-02  -5.2658224e-01  -1.8168551e-02  -1.9882294e-02  -2.0433505e-02  -5.0146432e-02  -3.4440074e-02  -3.0347418e-02  -3.4317726e-02  -7.4176909e-02  -4.9569507e-02  -4.0025309e-02  -2.9044235e-02  -1.0178195e-01  -3.7469546e-02  -2.1863571e-02  -2.3128431e-02  -1.4447969e-04  -1.6191187e-02   2.6547913e-02  -2.9300436e-02  -2.7767564e-02   1.9178261e-02   7.6859186e-01   4.8436608e-02  -5.2309973e-02   3.4723349e-02   4.5660340e-02   2.5521688e-02   8.0322615e-01   2.2452189e-02   1.0654567e-02   5.5105662e-01   6.8234983e-01   8.8971011e-03  -4.6697287e-01  -4.0746928e-03   2.1037604e-03   6.6397395e-03   8.9106789e-03  -1.9397948e-03   1.8923531e-03   4.1500832e-01   4.0134746e-01   2.3341117e-03   1.7527427e-03   3.8726438e-03   6.1859165e-03   3.3967843e-03   3.7849701e-01  -3.3726827e-03   2.0589743e-03  -9.4355839e-03  -4.9034382e-03   3.7624685e-01  -9.3957431e-03  -8.6950400e-03  -1.0712711e-02  -5.7986061e-01   8.7426158e-03   7.6357492e-03   1.3327265e-02  -7.0373977e-03  -8.3174925e-05  -3.7604801e-01  -3.4363599e-01  -3.9617493e-01   5.5651304e-03   3.4187296e-01   6.3415780e-03   5.6369965e-03   4.0664406e-05  -3.1304650e-03  -5.3469074e-03   4.9703141e-03   4.5332664e-03   4.4557350e-01  -4.2063720e-01   7.8288147e-03   4.8528936e-03  -7.7357482e-03   8.1678255e-03   1.4834194e-02   2.2457307e-02  -3.5495673e-02  -2.9190352e-02   9.3211289e-01  -9.4966423e-01  -1.5139834e-01  -8.8104118e-02  -1.1579414e+00   1.7165522e-01  -3.4140713e-01  -6.5191850e-02   4.8365726e-02   2.3352601e-01   1.2560730e-01   1.1611328e+00   1.4816508e-01   9.2489096e-02   9.8786258e-01  -8.5312433e-01  -1.0309331e+00   7.8254424e-02   1.3737868e-02   7.4275035e-01   1.2538402e-03  -1.4376359e-02   9.7557214e-03  -5.3187243e-01  -8.7595133e-01
   3.0794953e-01   4.0800628e-04   3.7966689e-01   4.5798280e-01  -3.4719255e-01   4.0618106e-03   3.8362880e-01   2.0950549e-03  -4.4198393e-03  -3.3891019e-01   2.9653290e-03   5.6242556e-03   4.0664706e-03   2.7896227e-03   2.6652138e-03   4.3951126e-03   3.0912576e-03   2.5245007e-03   5.7629648e-03   5.9833645e-03   6.3250045e-04  -2.3082888e-01  -8.9193627e-04   3.0444325e-04  -2.6761034e-03  -1.8834296e-04  -2.1478206e-03   4.5512051e-03  -3.0036057e-03   2.9883485e-03  -3.5101738e-01   3.1225658e-01  -7.1406453e-03  -8.0695175e-03  -8.5487087e-03  -1.0025011e-02  -6.6274593e-03  -4.8225272e-03   1.0987569e-02  -7.4888575e-03  -6.7800085e-03   4.6414829e-03   5.3247403e-03   9.8238315e-03   5.1241958e-01   7.1827803e-03   1.2713293e-02   6.9684653e-03   5.3549940e-03   3.6700427e-03   1.1234613e-02   4.9399208e-03   3.7873902e-03  -3.0334729e-01  -3.1318286e-01   4.7677105e-03   5.7143959e-03   2.7421321e-01   7.5014510e-03   3.3288368e-03   3.6585870e-03   5.4505070e-03   2.9435008e-03   1.8998936e-03  -6.6287739e-04   2.5005058e-03   2.9783126e-03  -2.4882835e-03   3.3030091e-03  -3.5441273e-03  -1.6182351e-03  -6.0536644e-04  -3.1596766e-01   7.2651327e-03  -3.2740963e-01   5.5486004e-03   4.3388092e-03   4.2301602e-03   2.8528402e-01  -2.6529751e-01   3.8753690e-03   1.1485855e-03  -1.0330159e-03   2.4694994e-01  -1.3695765e-03  -1.3312046e-03   1.4087639e-03  -1.4049799e-03   3.0785603e-03  -3.8304233e-04   7.0839030e-04   3.0019431e-03  -3.7781532e-01  -3.5198268e-03  -4.2180738e-01  -1.3473526e-03  -4.8581119e-01   1.3043138e-02   9.0432170e-03   1.3047987e-02   4.1962268e-01  -4.1981101e-01   7.3587388e-03  -3.7721188e-01   6.9811933e-03   6.7886926e-03   4.8821973e-03   1.0338009e-03   2.5265418e-03   4.0180056e-03   4.1671230e-03   4.7671745e-03  -2.8176468e-01   2.7669982e-03   3.1694190e-03  -1.4360536e-03  -2.7957430e-01   1.1116272e-03  -2.9560449e-04   4.9302381e-03   7.3788153e-04   1.4848983e-03  -9.4223462e-03  -1.2613379e-02   8.9762742e-03   8.8074236e-03  -4.4789442e-03  -3.6063407e-01   9.8081367e-04  -6.9814841e-03   3.4089535e-01  -5.2159657e-04  -2.5731354e-03  -3.7573365e-01  -7.5152195e-04   4.2264708e-03  -5.8243013e-03  -3.5588221e-03   3.4345401e-03   1.1026498e-04  -1.1082623e-02  -1.4846542e-02   1.1417860e-02   1.9485323e-02   5.4609106e-01   4.6853410e-01   1.3869021e-02   1.0215049e-02   9.7317105e-04   1.0235305e-02   5.9772652e-03   5.5693176e-03   5.0968623e-03  -3.8523981e-04  -5.9554261e-03  -3.3560872e-01   6.1156421e-03  -3.3385112e-01  -1.5517053e-03   4.8054436e-03  -1.2818555e-03   2.6065918e-01   5.9897809e-03  -2.6247156e-04  -4.8216658e-04  -5.5521761e-04  -2.2688972e-01  -2.5369302e-01   3.1966212e-04   1.6044932e-03   2.4485959e-01  -1.2615989e-03  -3.3021012e-03   2.0836978e-03   2.2150275e-03  -2.3366238e-01  -1.7944178e-03  -2.1893753e-01  -2.1498237e-03   4.8506084e-04  -2.3806327e-01  -8.9985350e-04  -1.2339772e-04   2.5550877e-01   3.6249903e-03  -2.0503435e-03  -2.5131452e-03  -1.8346942e-03  -3.2096203e-03  -3.0192603e-01  -1.5044249e-03   3.0835474e-01   6.2995997e-03  -5.0939658e-03  -1.1612343e-03  -4.0080936e-01  -3.1433816e-03   3.2715124e-03   9.6852655e-03   6.0676942e-03  -9.2320527e-05   3.6236318e-01   6.2901976e-03  -2.3058135e-03  -3.3145167e-01   4.9816810e-04  -3.3983991e-01  -3.3333548e-04  -2.1206517e-03   3.8049121e-03   3.7985312e-01   2.2807545e-04  -3.0288718e-01   6.5159107e-03  -1.5081851e-04   1.3351068e-03   3.7581064e-03  -3.1719783e-01  -4.8713974e-03   5.6850454e-03   6.2502828e-04   5.0795800e-03   4.2882008e-03  -5.3288747e-03   9.4726286e-03   1.4223342e-02   4.5929109e-01  -3.6709066e-03   5.2730684e-01  -2.7262009e-02  -3.1134577e-03   1.3902473e-02  -2.3867760e-02  -4.9565573e-03   7.7501495e-04   5.7790287e-03  -3.5155458e-03   1.1194929e-02   1.5457752e-02   9.6944319e-03   6.0369034e-03   2.2590655e-03   1.1915644e-02  -5.0398835e-04  -3.3859984e-03   4.9307762e-03   1.1238607e-02   6.4963052e-04   5.3214786e-03   3.4784559e-03  -3.7074329e-03  -2.7336074e-03   3.1185474e-03   3.6051309e-01   4.6160836e-03   4.4667615e-03   3.5065486e-03   2.4327577e-03   3.2749732e-01   5.3459333e-03   5.8671234e-03   1.1739067e-03   3.2951833e-03   4.8444770e-03   1.3354564e-03   5.2793209e-03   4.5029884e-03   2.9058984e-01  -4.0069426e-04   8.7496060e-04  -2.3700848e-03  -3.3923900e-03  -7.9542357e-03  -6.6652527e-03  -5.2712623e-03  -7.8416125e-03  -8.6644351e-03  -6.2389836e-03  -6.2869115e-03  -7.1927239e-03  -7.6151242e-03  -3.1499644e-03  -1.2216405e-02   4.7134527e-01  -4.5517526e-01   7.5286240e-03   3.4773739e-03  -4.2401022e-03   9.2126774e-03   1.2184618e-02   3.3848423e-03   3.6264618e-03   8.5360939e-04  -2.6431764e-03  -1.4230677e-02  -1.9445215e-02  -2.9581451e-02   3.4073344e-03  -6.6922061e-03   2.8264239e-02   1.4319140e-02   1.5321406e-02   8.1026695e-03  -2.0585039e-02  -1.0666156e-02   5.5099816e-02  -2.8553363e-02  -5.4013821e-02   1.1781559e-01  -2.9153384e-01  -7.6893298e-03  -7.0262789e-02   1.1365454e+00  -1.0156866e+00  -1.1219986e-02  -7.2277212e-01   1.3262321e+00   1.0753944e-02   2.3654544e-02   7.1692348e-01   3.4965274e-02   6.5181347e-01   1.3009220e-02   2.3567777e-02  -1.4210341e-02  -6.4411808e-03   1.4744576e-03   5.5471850e-03  -2.7042218e-03   2.7288571e-02   1.2566959e-02  -6.7758652e-01   5.5823937e-03   1.4588887e-02   1.2619810e-02   7.5620112e-03   1.8645733e-03   1.5635327e-02   5.4058285e-01  -3.5231140e-03  -4.4461558e-01   3.4943732e-04   2.1308434e-03   2.3243240e-03  -7.0015378e-03   1.1842530e-02  -1.3415171e-02  -2.8181665e-02   5.9089645e-01  -4.7043850e-02  -4.6647585e-02  -4.5996665e-02  -6.8412741e-02  -9.7203889e-02  -1.0591627e-01  -1.0558244e-01  -1.7552638e-02   1.4755596e+00  -7.1010563e-02  -1.4239429e+00  -6.0672043e-02   8.8341584e-01  -9.9390174e-02   7.1199762e-02   9.6313308e-02  -9.9814911e-01  -8.1574089e-01   4.8198051e-02   2.5085424e-02   8.1003465e-01   2.8247020e-02   2.1411273e-02  -5.8625886e-01  -5.8951117e-01   1.6173805e-02   7.6342772e-03   2.6813480e-03  -5.6397958e-01   1.6242106e-02  -5.2862874e-01  -2.1650733e-02  -1.6866198e-02  -1.7872254e-02  -5.3128162e-02  -3.3716759e-02  -3.3840665e-02  -4.4342816e-02  -7.6142238e-02  -5.6823569e-02  -4.9748714e-02  -3.8421815e-02  -9.2650837e-02  -2.8407709e-02  -2.0418280e-02  -3.0830092e-02   2.7892477e-03  -7.7900910e-03   2.0407494e-02  -1.8631904e-02  -6.9277207e-02   1.4180960e-02   7.4355187e-01   5.2992547e-02  -4.6049448e-02   3.4783203e-02   5.5532931e-02   2.8673302e-02   7.2356496e-01   2.0267007e-02   1.4245361e-02   5.8345878e-01   6.8788042e-01   1.1864358e-02  -4.7404056e-01   8.7702398e-04   8.5035311e-03   3.1609103e-03   3.0471355e-03  -2.3644039e-03   2.4168733e-03   4.1245501e-01   4.1411524e-01   3.2033811e-03   2.0740275e-03   2.0522144e-03   6.4011447e-03   1.1615332e-03   3.7268043e-01  -2.6085916e-03   1.7597451e-03  -1.0429044e-02  -9.7191941e-03   3.8260376e-01  -1.0222808e-02  -6.6063958e-03  -1.1266707e-02  -5.6111889e-01   9.1276620e-03   5.0893071e-03   1.2470471e-02  -6.7414905e-03  -5.0485136e-04  -3.8779565e-01  -3.4071763e-01  -3.8371817e-01   3.2131768e-03   3.4023024e-01   4.8007921e-03  -1.2441716e-03  -2.9138739e-03  -1.4816017e-03  -3.8676381e-03   7.0972537e-03   2.7544195e-03   3.9691997e-01  -4.2321642e-01   7.2223415e-03   4.5372282e-03  -5.2093775e-03   8.0909520e-03   3.8224016e-03   4.3919235e-02  -3.4032731e-02  -3.5305870e-02   8.5177448e-01  -9.4680221e-01  -1.0883905e-01  -1.0699989e-01  -1.0847857e+00   1.5935365e-01  -3.9473278e-01  -5.5198074e-02   7.5820495e-02   2.1384500e-01   1.2711850e-01   1.0799388e+00   1.1220779e-01   1.1073364e-01   9.9861985e-01  -8.6930723e-01  -1.1398894e+00   9.6299742e-02   2.5265866e-03   6.8184131e-01  -2.5080479e-03  -1.4358383e-02   2.0701780e-02  -5.7273610e-01  -8.8571920e-01
   3.0777146e-01  -3.5527941e-04   3.8143448e-01   4.6113410e-01  -3.5021610e-01   3.4609544e-03   3.8301173e-01   1.8018133e-03  -4.3127081e-03  -3.3560433e-01   3.4553341e-03   5.0113449e-03   4.9761375e-03   3.3230164e-03   3.3562069e-03   4.1559121e-03   4.0786888e-03   2.4569642e-03   6.6100934e-03   5.6466787e-03   8.8856903e-04  -2.3338061e-01  -1.2004890e-03   1.7570069e-03  -9.6905902e-04   8.1171761e-04  -2.1100654e-03   3.9989069e-03  -3.6391812e-03   3.9470330e-03  -3.5172289e-01   3.1513800e-01  -6.8581585e-03  -7.9696130e-03  -8.7491823e-03  -9.6462269e-03  -8.3628643e-03  -7.3867418e-03   8.3439827e-03  -8.3522373e-03  -5.8556609e-03   1.4509576e-03   5.1494206e-03   1.0247612e-02   5.2559578e-01   8.7860448e-03   1.3427469e-02   6.0789585e-03   5.0601301e-03   3.4359110e-03   2.9637574e-03   3.6946273e-03   3.8987613e-03  -2.9482386e-01  -3.1008813e-01   4.5303067e-03   5.1449381e-03   2.9412039e-01   6.8063198e-03   3.2263392e-03   3.6889228e-03   2.9845209e-03   2.9260739e-03   2.0217368e-03  -2.3973679e-03   3.2925248e-04   2.9824394e-03  -2.9628492e-03   3.1200670e-03  -3.6354322e-03   2.3366187e-03  -3.8353166e-04  -3.1438173e-01   6.1846750e-03  -3.3097416e-01   4.6054257e-03   4.2910415e-03   4.2966014e-03   2.8770151e-01  -2.5885442e-01   4.2298614e-03   7.4634521e-04   2.3215760e-04   2.4483212e-01  -1.6243742e-03   4.2300221e-04   1.8539460e-03  -2.1103913e-03   3.7936361e-04  -2.7833608e-04   1.8333044e-03   2.6058443e-03  -3.7683114e-01  -3.5170496e-03  -4.2535473e-01  -4.2032260e-03  -4.8288143e-01   1.3111845e-02   7.1572649e-03   3.0806719e-03   4.1806479e-01  -4.3997826e-01   7.1632237e-03  -3.7406446e-01   6.8693360e-03   5.5366032e-03   4.6750518e-03   1.7477885e-03   6.1153531e-03   4.3253844e-03   4.2535670e-03   4.2844889e-03  -2.8677504e-01   2.8595876e-03   2.7175340e-03  -1.3564353e-03  -2.8453526e-01   6.4037565e-04  -6.1886066e-04   7.2387846e-03  -1.2721189e-03  -6.5858092e-04  -1.0009970e-02  -8.4320943e-03   1.2710201e-02   8.1564907e-03  -4.3105480e-03  -3.6062166e-01   9.1100782e-04  -1.0344955e-02   3.4926089e-01  -1.6354348e-03  -5.7580263e-04  -3.6623371e-01   2.2392208e-03   2.0630045e-03  -4.6105955e-03  -3.4675919e-03   1.0429990e-02   2.0734303e-03  -8.2536995e-03  -1.5446923e-02   2.0725799e-02   2.0029147e-02   5.6567901e-01   4.8522110e-01   1.3246020e-02   1.0159479e-02   1.4725362e-02   9.6282848e-03   7.9281005e-03   1.8853772e-03   7.3282756e-03   6.7446063e-04  -7.6066505e-03  -3.1914643e-01   6.1052387e-03  -3.2746459e-01  -2.0339909e-03   5.4480010e-03  -2.0924755e-03   2.5910180e-01   6.2541137e-03   2.2104969e-04  -1.2342299e-04  -1.2590997e-03  -2.2685583e-01  -2.5329014e-01   6.2745618e-05   3.7802820e-03   2.4433434e-01  -4.1786997e-05  -3.8138379e-03   1.5360080e-03   2.7094733e-03  -2.3221409e-01  -1.3592186e-03  -2.2044275e-01  -1.7348603e-03   2.7897804e-04  -2.3394263e-01  -8.6568051e-04   4.4585141e-05   2.6167264e-01   3.7565735e-03  -1.7410108e-03  -2.3578308e-03  -3.0110056e-04  -1.7641770e-03  -2.9079016e-01  -2.2841590e-03   3.0693441e-01   5.5743264e-03  -2.5793630e-03  -2.2409886e-03  -3.5319704e-01  -3.4741992e-03   4.8283008e-03   1.0277699e-02   5.8388411e-03  -1.9301845e-03   3.3385596e-01   5.4395787e-03  -1.4077095e-03  -3.2799002e-01   5.1750633e-05  -3.3366663e-01  -5.2734653e-04  -2.0998691e-03   2.9172891e-03   3.6840350e-01  -2.6648617e-04  -2.9937751e-01   4.3188400e-03  -2.9723801e-03   8.7680686e-04   3.9310230e-03  -3.3501795e-01  -1.0801009e-03   5.7101737e-03  -4.4587943e-03   5.5927367e-03   6.0656632e-03  -8.8786889e-03   9.6327078e-03   1.3397798e-02   4.7285678e-01   3.3943590e-03   5.1449102e-01  -3.0177918e-02  -9.3500044e-04   6.3102112e-03  -2.9423303e-02  -2.3916406e-03   1.6329441e-03   5.0302474e-03  -6.7479978e-03   2.4102107e-04   1.8091726e-02   9.5050235e-03   7.9595874e-03   2.0569364e-03   7.2501236e-03  -1.7147377e-03  -1.8659045e-03   3.7461611e-03   3.5887080e-03   5.3894386e-04   4.3279686e-03   2.0306032e-03  -2.9705566e-03  -2.1251954e-03   3.0503341e-03   3.5506281e-01   2.9814014e-03   6.0718588e-03   4.7741684e-03   2.0483628e-03   3.1910267e-01   5.5342391e-03   6.4095155e-03   7.4576154e-04   3.9875123e-03   1.0560674e-03   2.0707789e-03   1.6757300e-03   3.9545987e-03   2.8089501e-01   2.8675034e-03   2.6040964e-03  -3.9494073e-03  -2.2781192e-03  -6.5885942e-03  -6.5918454e-03  -5.3179274e-03  -9.9433913e-03  -7.2660376e-03  -7.3867456e-03  -4.0924783e-03  -6.1627201e-04  -4.0525103e-03  -3.1923122e-03  -1.3458877e-02   4.5909407e-01  -4.4696265e-01   2.2936977e-03  -1.1852831e-03  -5.1665456e-03   1.0495057e-02   1.1985629e-02   5.8925907e-03   5.6937434e-03   2.8387193e-04  -8.4653026e-03  -1.4889842e-02  -6.2845673e-03  -2.8785944e-02  -7.5125513e-03  -8.9469340e-03   3.7236488e-02   1.0144528e-02   1.3744793e-02  -4.0062402e-03  -1.6791236e-02  -1.4946803e-02   4.2329651e-02  -3.0385546e-02  -3.0940239e-02   1.1017572e-01  -2.6851233e-01  -4.3103899e-02   1.5061358e-02   1.0662064e+00  -1.1520140e+00  -1.0957844e-02  -7.2531705e-01   1.4630851e+00   1.5294025e-02   3.4650824e-02   8.3264084e-01   4.6222148e-02   6.6058686e-01   1.8055316e-02   2.4984965e-02   7.9283895e-03  -1.9548564e-03  -4.9882249e-03  -2.5274785e-03  -5.6513367e-03   2.8061757e-02   1.0624650e-02  -7.0772353e-01   4.6211189e-03   1.7033125e-02   1.1245980e-02   1.0807630e-02  -1.1242963e-03   1.5115366e-02   5.2143746e-01   1.1396524e-02  -4.4949550e-01   3.1530225e-03   2.8742880e-03   1.8671416e-03  -2.4788341e-03   1.0553332e-02  -1.5180341e-02  -2.9309591e-02   5.8251439e-01  -5.7809764e-02  -5.0475587e-02  -5.1637655e-02  -7.9861989e-02  -1.3918833e-01  -9.9502589e-02  -1.0730299e-01  -1.0474113e-01   1.4569164e+00  -6.0698942e-02  -1.3956077e+00  -3.1968597e-02   9.0208795e-01  -1.2368581e-01  -5.7411346e-03   8.1946119e-02  -9.6701394e-01  -9.0885474e-01   5.4709307e-02   2.7896826e-02   8.5866672e-01   2.9070862e-02   2.2896436e-02  -6.1447960e-01  -6.2006848e-01   1.6658430e-02   6.5925601e-03   1.9928954e-03  -5.6002038e-01   1.6534573e-02  -5.2261057e-01  -3.0652898e-02  -1.5904791e-02  -2.2067795e-02  -4.7017707e-02  -3.1849707e-02  -2.7643844e-02  -2.6600708e-02  -7.7006531e-02  -4.8788558e-02  -5.1240552e-02  -4.8242115e-02  -9.1138143e-02  -4.1120301e-02   4.1615422e-02  -3.8889680e-02  -1.9139040e-03  -1.7616944e-02  -1.2957495e-02  -5.9629187e-03  -2.7096731e-02   1.2367070e-02   7.9412109e-01   4.2764233e-02  -5.2534085e-02   3.6593142e-02   5.5246131e-02   2.4873498e-02   7.2134957e-01   1.8752036e-02   1.3708829e-02   5.8861673e-01   6.9472908e-01   1.0341593e-02  -4.6731169e-01  -1.2813700e-04  -7.3693395e-03   4.3853454e-03   3.6639477e-03  -3.2630829e-03   2.2206284e-03   4.1720636e-01   4.1780832e-01   1.7010406e-04   2.4179728e-03   3.9977992e-03   5.1888112e-03   2.8000957e-03   3.7172515e-01   3.8197214e-03   1.4013623e-03  -1.1686790e-02  -9.7218613e-03   3.9815989e-01  -1.0172954e-02  -7.9932409e-03  -1.2472503e-02  -5.9463961e-01   9.1837499e-03   7.2877173e-03   1.2176804e-02  -6.0565508e-03  -8.6357180e-04  -4.2378186e-01  -3.4375337e-01  -3.9092684e-01   5.3124106e-03   3.5000029e-01   1.0152891e-02   1.9658434e-03  -2.3239395e-03  -2.8421110e-03  -5.1364006e-03   5.9943348e-03   2.2791110e-03   4.0078333e-01  -4.2827100e-01   8.1292545e-03   1.1306205e-02  -1.0131761e-02   5.2524683e-03  -7.4056612e-03   3.5152370e-02  -4.1236379e-02  -6.0403049e-02   8.3652798e-01  -9.1562481e-01  -1.1162316e-01  -4.1057746e-02  -1.0691607e+00   3.7832938e-02  -3.3607012e-01  -4.5870283e-02   7.0977989e-02   2.3026901e-01   1.2732565e-01   1.1219753e+00   1.1358939e-01   1.0291160e-01   9.7740501e-01  -8.9044479e-01  -1.0936314e+00   8.6284053e-02   6.5928619e-03   7.4842556e-01   2.6045367e-02   1.1379562e-02   1.7618889e-02  -6.2958937e-01  -8.5979953e-01
   3.0654096e-01  -8.1094507e-05   3.7680470e-01   4.5414907e-01  -3.4741700e-01   3.8145011e-03   3.7908858e-01   2.4199899e-03  -3.7332430e-03  -3.2822647e-01   3.1362352e-03   5.5590997e-03   5.3397854e-03   3.6995912e-03   2.5063896e-03   4.1461970e-03   3.9209582e-03   2.7228805e-03   5.6527192e-03   2.3161718e-03  -1.6871791e-04  -2.3031003e-01  -7.9232734e-04   2.0319219e-03  -1.2542245e-03  -1.1382692e-03  -2.9967805e-03   2.6925705e-03  -4.3856684e-03   2.9141912e-03  -3.5232451e-01   3.6968997e-01  -7.9768941e-03  -8.5904198e-03  -9.3207201e-03  -1.0494916e-02  -9.6327235e-03  -6.4709382e-03   8.7144483e-03   8.5642376e-03  -7.3911773e-03   4.0405832e-03   5.0292247e-03   1.0355376e-02   5.2827095e-01   9.0082852e-03   1.3373812e-02   6.1104745e-03   6.4309085e-03   4.3384206e-03   2.3411235e-03   4.6853467e-03   4.3230079e-03  -3.0950124e-01  -3.1170317e-01   4.4786502e-03   5.1383002e-03   2.9492843e-01   8.2684018e-03   3.1307388e-03   3.6011369e-03   2.5678773e-03   2.6242480e-03   1.8834349e-03   8.6660962e-04   2.6491905e-03   3.4545278e-03  -2.7871395e-03   2.1089450e-03  -4.2365981e-03  -1.2971873e-03  -1.3341876e-03  -2.9991709e-01   1.7115485e-03  -3.0793141e-01   5.5424036e-03   4.4265652e-03   3.5406060e-03   2.7907649e-01  -2.5181566e-01   3.8621112e-03   4.0761569e-04   2.6317913e-03   2.3939038e-01  -1.3168463e-03  -7.0813556e-04   2.4551410e-03  -1.6046330e-03   3.0989443e-03  -4.0719805e-04   1.1396258e-03   2.5006471e-03  -3.7458104e-01  -4.4433833e-03  -4.1730509e-01  -3.3615071e-03  -4.7612731e-01   1.1800945e-02   6.6218858e-03   1.1560945e-02   4.1824143e-01  -4.2791694e-01   7.1141010e-03  -3.7536536e-01   7.0487888e-03   5.5829923e-03   4.6707186e-03  -8.6572469e-04   5.6058561e-03   4.4982558e-03   4.2951764e-03   4.2331882e-03  -2.7293343e-01   3.3195513e-03   2.8324350e-03  -8.8909600e-04  -2.6962009e-01   1.0168975e-03  -3.9129283e-04   1.8323899e-03  -4.5796549e-04  -1.4504313e-03  -9.3850509e-03  -7.0892702e-03   1.0817912e-02   7.1107671e-03  -4.4068736e-03  -3.5670834e-01   6.3386931e-04  -5.3761208e-03   3.4066969e-01  -2.7160636e-04  -2.1178256e-03  -3.9616483e-01   2.1115080e-04  -2.3828410e-03  -2.1682967e-03  -2.0944089e-03   1.1345197e-02  -5.6231935e-03  -9.4320313e-03  -1.3682897e-02   2.0838170e-02   1.9345844e-02   5.0414344e-01   4.7872946e-01   1.3522860e-02   1.0450824e-02   1.2487145e-03   9.8743005e-03   8.4616408e-03   9.1357465e-03   6.5831670e-03   2.5394659e-04  -7.5519303e-03  -3.2702485e-01   5.6533005e-03  -3.2514357e-01  -7.1346901e-05   4.9799626e-03  -2.1561496e-03   2.5590737e-01   5.7449037e-03   7.5058935e-04  -1.2359811e-03  -1.1383087e-03  -2.3126409e-01  -2.4544167e-01   2.6761022e-04  -1.5927345e-03   2.2615271e-01   5.1204966e-04  -4.3470782e-03   1.9789847e-03   2.9439922e-03  -2.2981588e-01  -2.1315000e-03  -2.1639348e-01  -1.7243684e-03   1.6985915e-04  -2.3836203e-01  -1.6942894e-03  -1.4553006e-04   2.6040879e-01   2.9601049e-03  -3.1613590e-03  -1.0555811e-03   4.6777584e-04  -1.6000314e-03  -2.9743410e-01  -1.2013356e-03   3.1234574e-01   5.1231482e-03  -6.7532238e-04   4.3643100e-04  -4.5963969e-01  -1.9851234e-03   1.7355487e-03   1.3269229e-02   6.2857254e-03  -2.1565800e-03   3.3384881e-01   5.3976974e-03  -2.2271507e-03  -3.2697143e-01   1.9735179e-03  -3.3301329e-01  -6.4596433e-04  -1.4653618e-03   1.2670629e-03   3.8632381e-01  -2.8194540e-04  -2.9705325e-01   1.7830566e-03  -2.8231333e-03   1.5299116e-04   4.7975556e-03  -3.2704051e-01  -4.4912183e-03   6.5007139e-03  -2.1694175e-03   4.6368167e-03   9.3295049e-03  -5.6787462e-03   9.2501314e-03   1.3931384e-02   4.5215682e-01  -2.9066172e-03   4.9896175e-01  -1.1968262e-02  -4.9613942e-03   1.2255820e-03   1.1900546e-02  -2.3609046e-03   1.5431103e-03   6.1806471e-03   3.6281964e-03   1.3910922e-03   1.3153291e-02   1.0017348e-02   7.5593888e-03   2.9167671e-03   7.6750771e-03  -6.4506496e-04  -3.0057750e-03   2.6603201e-03   2.9902578e-03  -4.8902620e-04   4.3310767e-03   2.3004972e-03  -3.9628698e-03  -4.9655588e-03   1.7301006e-03   3.5201274e-01   4.5898365e-03   5.1591338e-03   3.5409687e-03   1.9482710e-03   3.1651213e-01   5.3451008e-03   6.5976926e-04   2.0686435e-03   4.1930372e-03   6.3430600e-03   1.9216024e-03  -4.5294511e-04   4.4402824e-03   2.7552812e-01   4.4672978e-04   1.7189516e-03  -4.2473930e-03  -3.4498772e-03  -4.7842293e-03  -6.9138305e-03  -4.8252497e-03  -6.7207214e-03  -7.5004988e-03  -1.9324778e-03  -5.4041359e-03  -2.3654775e-02  -9.7487764e-03  -3.9880815e-03  -1.3585826e-02   4.6076026e-01  -4.4831597e-01   5.6975178e-03   5.3278643e-03  -3.9026631e-03   1.0687042e-02   6.5395355e-03   1.7196686e-03   3.9703353e-03   4.0717679e-03  -9.4986623e-03  -1.6022968e-02  -1.5907435e-02  -3.1335003e-02  -1.9820855e-02  -9.2988063e-03   1.8299648e-02   1.4188504e-02   1.7532649e-02   5.3086987e-03  -2.7372256e-02  -2.3456613e-02   2.6071187e-02  -3.3258564e-02  -5.9178904e-02   1.5518836e-01  -2.1437725e-01   3.5318502e-02  -5.6561589e-02   1.2495822e+00  -1.0622537e+00  -9.8182468e-03  -7.4981826e-01   1.3965769e+00   1.8953979e-02   3.6963769e-02   8.4482646e-01   4.6952180e-02   7.1517199e-01   1.4707005e-02   2.4661857e-02   1.1646255e-02  -3.3302693e-04  -3.2250156e-03  -1.2523871e-03  -5.8442755e-03   2.1857600e-02   1.4254450e-02  -6.9490981e-01   4.5192004e-03   1.6896779e-02   1.1039966e-02   7.8402502e-03  -4.1162312e-03   1.6014103e-02   5.2485742e-01   1.7784544e-02  -4.5160312e-01   5.2711639e-03   1.5256233e-03   4.7184425e-03  -2.1050138e-03   1.1847139e-02  -1.4571823e-02  -2.5832975e-02   5.8473567e-01  -9.2214328e-02  -4.7516517e-02  -4.7167219e-02  -7.3182251e-02  -9.9798811e-02  -1.1159318e-01  -1.2270168e-01  -1.4612036e-01   1.4055435e+00  -2.4989985e-02  -1.3174786e+00  -4.6961511e-02   1.0269293e+00  -1.7100540e-01   4.2942711e-02   9.0437219e-02  -9.4549206e-01  -9.2352137e-01   4.3902601e-02   2.8492914e-02   9.1349290e-01   3.3084587e-02   2.1749493e-02  -6.1973394e-01  -6.0499518e-01   1.5142867e-02   6.0107594e-03   1.8823665e-03  -5.6265483e-01   1.4846202e-02  -5.2383628e-01  -2.7548112e-02  -1.3840591e-02  -1.9896574e-02  -3.9427071e-02  -3.0635281e-02  -3.1883751e-02  -3.3891474e-02  -7.3014552e-02  -4.7062777e-02  -4.5410449e-02  -3.7440982e-02  -1.0344721e-01  -1.6464239e-02   7.9016411e-02  -3.1487523e-02  -3.4981100e-05  -2.6620651e-02   1.3637145e-02  -1.7458335e-02  -5.4511128e-02  -8.3726092e-05   6.7761765e-01   4.2978140e-02  -4.5700068e-02   2.3632388e-02   5.1014133e-02   2.9491118e-02   7.6923872e-01   2.2111806e-02   1.1804992e-02   5.6380080e-01   7.1142274e-01   1.2074215e-02  -4.6362016e-01  -3.4343102e-03   1.1022731e-04   3.9550935e-03  -3.1856592e-04  -4.4362448e-03   8.4822287e-04   4.2076137e-01   4.1728205e-01   1.4619267e-03   3.5188092e-03   3.8855788e-03   6.9689477e-03   4.5225919e-03   3.6731442e-01   5.0866038e-03   2.3333450e-03  -1.0329542e-02  -8.5955361e-03   3.8586263e-01  -8.8654267e-03  -6.8418197e-03  -1.3065197e-02  -5.7000191e-01   9.2213044e-03   7.7599763e-03   1.1784098e-02  -5.9083428e-03  -5.3885473e-04  -3.9039562e-01  -3.3900496e-01  -3.8924002e-01   8.9795616e-04   3.2533151e-01   4.6664333e-03   1.1784047e-03  -3.4474735e-03  -3.4459410e-03  -3.6125345e-03   6.9292999e-03   7.0985769e-03   4.1556056e-01  -4.2791125e-01   6.1177227e-03   7.5252889e-03  -1.3523298e-02   7.8660241e-04  -1.1072457e-02   2.7650210e-02  -4.9325260e-02  -7.1598852e-03   9.3623860e-01  -9.3882713e-01  -1.2813704e-01  -4.6732124e-02  -1.1370366e+00   1.6157419e-01  -3.3189985e-01  -4.5191589e-02   5.4439237e-02   2.2436205e-01   2.3461978e-02   1.0561041e+00   5.3477092e-02   9.1072977e-02   9.5233715e-01  -8.1490824e-01  -9.8906273e-01   5.4539577e-02  -3.6543372e-03   7.9413180e-01   8.8131645e-03  -1.2390493e-03  -5.6507364e-03  -5.8082154e-01  -8.6914306e-01
   3.0962433e-01   1.5655799e-04   3.7247504e-01   4.4969872e-01  -3.3869149e-01   3.3232399e-03   3.7455753e-01   1.7927383e-03  -4.1242736e-03  -3.3165491e-01   2.0885655e-03   5.1860913e-03   4.6449151e-03   2.9996671e-03   2.8797465e-03   4.1991671e-03   3.7491731e-03   1.9193077e-03   4.6265470e-03  -1.0626229e-03  -9.0340545e-05  -2.3715029e-01  -5.1228523e-04   7.6707252e-04  -2.7649567e-03  -1.0775164e-03  -2.6816383e-03   2.8944862e-03  -3.3276836e-03   4.6594686e-03  -3.5717469e-01   3.6961349e-01  -8.7245813e-03  -9.1355868e-03  -1.0324842e-02  -1.1527972e-02  -1.2704148e-02  -8.7262252e-03   8.4687893e-03   2.2455831e-03   3.6143569e-05   9.9328104e-03   6.7453411e-03   9.2711352e-03   5.3304890e-01   9.6013595e-03   1.2956388e-02   7.3714366e-03   5.8238694e-03   4.1369778e-03   6.4655920e-03   3.9003041e-03   4.3914539e-03  -3.0256778e-01  -3.0962283e-01   4.7459238e-03   5.3435279e-03   2.8881766e-01   8.5657313e-03   3.5134990e-03   3.3542177e-03   1.7253168e-03   2.9600722e-03   1.5544802e-03  -6.9882780e-05   1.5090184e-04   3.3428567e-03  -2.2289802e-03   3.2066726e-03  -3.9043687e-03  -1.5105134e-03  -2.1574721e-03  -3.2040200e-01   6.8270965e-03  -3.3633455e-01   5.1786705e-03   4.3306803e-03   3.2857257e-03   2.9180849e-01  -2.6685332e-01   4.4226073e-03   6.8209878e-04  -2.8120682e-03   2.5025427e-01  -2.0720320e-03   1.0305449e-03   1.0422222e-03   2.0749707e-04  -8.8525420e-05   4.1515317e-04   1.3537240e-03   4.8068424e-03  -3.7077477e-01  -5.7554697e-03  -4.1917772e-01  -2.8357697e-03  -4.6987271e-01   1.2259045e-02   5.9733931e-03   1.0860182e-02   4.1489303e-01  -4.4393879e-01   5.8738477e-03  -3.7828261e-01   7.1502980e-03   7.5469473e-03   4.9777271e-03   9.8913134e-05   4.6356008e-03   3.9920820e-03   4.6205572e-03   4.9937688e-03  -2.8652039e-01   3.4022017e-03   2.2938520e-03  -1.0380306e-03  -2.6722246e-01   2.2341662e-03  -1.4362112e-03   8.9026222e-04  -5.0727711e-03  -3.6432839e-03   2.5503384e-03  -1.9605760e-03   1.0192872e-02   7.4945401e-03  -5.6793406e-03  -3.6666037e-01  -4.1622923e-03  -1.1301867e-02   3.4346296e-01   9.4087876e-04  -8.1664037e-04  -3.6180263e-01   1.2752492e-03   4.5163197e-03  -6.7845492e-04  -1.4482050e-03   7.3441986e-03  -1.6828208e-04  -7.7927445e-03  -1.3447472e-02   1.9424485e-02   1.7438458e-02   5.2426223e-01   4.6536329e-01   1.1184062e-02   1.0659508e-02   1.5200385e-02   9.7014143e-03   7.9017683e-03   5.6295483e-03   5.3002921e-03   5.2525971e-04  -7.7904324e-03  -3.3092136e-01   7.0766922e-03  -3.3373306e-01  -8.9405190e-04   5.8078576e-03  -7.0956929e-04   2.5523593e-01   7.3252442e-03   9.3199516e-04  -7.5519315e-05  -4.8613528e-04  -2.2280883e-01  -2.4701200e-01   1.0228129e-03   3.5522522e-03   2.2949185e-01   1.7021398e-03  -3.5445599e-03   9.6135758e-04   3.2380146e-03  -2.3565688e-01  -1.3837816e-03  -2.3293131e-01  -1.7984772e-03  -8.4151307e-04  -2.3699285e-01  -1.1701014e-03  -3.8655586e-03   2.5967179e-01   3.2832238e-03  -2.1823776e-03  -2.1987461e-03  -7.2832887e-04  -3.1400383e-03  -2.9205158e-01  -5.6955015e-05   3.1299578e-01   4.9641150e-03   7.6376557e-03   6.2080563e-06  -4.5365012e-01  -3.8075102e-03   6.1071578e-03   1.1547309e-02   5.7099395e-03  -5.2773598e-04   3.4315296e-01   5.3724139e-03  -1.8678702e-03  -3.2546921e-01   1.8862927e-03  -3.3547814e-01   8.4596992e-04  -1.3645146e-03   2.7674270e-03   3.8681558e-01  -8.0871680e-04  -2.9873909e-01   5.7911554e-03  -2.1205079e-03   1.4952092e-03   5.7477054e-03  -3.3070150e-01   6.4349419e-03   6.4188890e-03  -4.2887951e-03   4.1967603e-03   8.3887317e-03   4.2206479e-05   7.6310688e-03   3.7089811e-03   4.7890190e-01  -2.8052722e-03   5.0807759e-01  -1.7797800e-02  -4.0444862e-03   1.4338831e-04  -2.2643861e-02   3.5606754e-03   1.9960628e-03   3.5068904e-03  -1.6142162e-03  -1.8809598e-04   1.4113001e-02   8.9745627e-03   7.1096108e-03   2.6784279e-03   7.4053845e-03  -2.3523712e-03  -1.8329407e-03   4.1500742e-03   1.4840374e-03   3.6138807e-03   6.0984811e-03   2.4412847e-03  -4.0925144e-03  -4.4946023e-03   3.9324717e-03   3.5077847e-01  -1.1616749e-04   5.5245981e-03   3.7848672e-03   4.6666007e-04   3.1669640e-01   4.4344178e-03  -3.6880157e-04   2.9104907e-04   2.8262277e-03   4.1571134e-03   1.6645427e-03   3.4200657e-03   3.6446890e-03   2.9595655e-01  -4.8867982e-03   1.8361698e-03  -4.7333440e-03  -1.3555662e-03  -5.0071171e-03  -7.0424417e-03  -5.0154283e-03  -8.9206441e-03  -7.1874505e-03  -1.3704602e-05  -4.8089003e-03  -2.1209904e-02  -8.1746918e-03  -4.3000239e-03  -1.2891874e-02   4.5990217e-01  -4.5382783e-01   1.9184701e-03   2.3406409e-03  -3.6778390e-03   2.1989366e-03   9.2456767e-03   3.3303935e-03   6.0767667e-03  -3.8342582e-04  -7.1745713e-03  -1.5788032e-02  -1.0081509e-02  -2.6976378e-02  -2.0363128e-02  -9.0311741e-03   8.6483253e-03   5.7367055e-03   1.2410796e-02  -5.3933033e-03  -1.8361663e-02  -1.8899300e-02   3.4914849e-02  -2.3805357e-02  -5.9424593e-02   1.2287295e-01  -2.6918996e-01   1.9935651e-02  -9.0454841e-02   9.8914582e-01  -1.1254341e+00  -9.3561372e-03  -8.0632845e-01   1.5579715e+00   1.1427636e-02   3.9743275e-02   7.7352220e-01   4.2202810e-02   7.6845041e-01   1.3447674e-02   2.4178826e-02   8.8493086e-03  -4.9860959e-04  -6.3579391e-03   1.7570735e-03  -4.3303987e-03   2.6106355e-02   1.4471702e-02  -7.0003860e-01   4.1143446e-03   1.7110509e-02   9.7749875e-03   9.2535472e-03  -6.1748168e-03   1.5465395e-02   5.1012068e-01   1.9448065e-04  -4.5957035e-01   2.0668730e-03   1.1084247e-03   2.2965796e-03  -5.7381071e-03   1.7163905e-02  -1.1276304e-02  -2.7319093e-02   5.7942195e-01  -9.3704733e-02  -5.2874743e-02  -4.6244948e-02  -7.6826762e-02  -1.1268754e-01  -1.2121371e-01  -1.4280739e-01  -3.0358614e-01   1.3668644e+00  -1.4547166e-01  -1.4262404e+00  -2.9842840e-02   1.1903850e+00  -1.6563763e-01   3.6957586e-02   8.5293223e-02  -9.4109512e-01  -8.8391277e-01   4.9843696e-02   2.7211411e-02   8.8701641e-01   3.2191529e-02   2.5132996e-02  -6.1279481e-01  -6.1500218e-01   1.7596580e-02   8.0400762e-03   2.2868252e-03  -5.5459977e-01   1.3573543e-02  -5.2938939e-01  -3.0416310e-02  -1.6943729e-02  -2.0872966e-02  -4.7539688e-02  -3.3805313e-02  -2.8120744e-02  -3.2392546e-02  -6.9324426e-02  -4.7083462e-02  -4.9989558e-02  -4.4960644e-02  -7.5415538e-02  -3.2039818e-02   7.9111489e-02  -3.4569277e-02  -2.4691120e-03  -1.7958341e-02   3.2447103e-02  -2.7431604e-02  -5.7971382e-02  -4.9722408e-03   7.0548937e-01   5.0133884e-02  -4.5561157e-02   3.1850582e-02   4.3064086e-02   2.7554186e-02   6.5689017e-01   2.2338046e-02   1.3732824e-02   5.4163385e-01   6.9728564e-01   7.3702117e-03  -4.6696857e-01  -2.6702406e-03  -3.3762104e-03   3.6774538e-03  -2.1352745e-03  -3.1364110e-03   1.2970202e-03   4.0819654e-01   4.1685649e-01   1.9259672e-03   2.1795855e-03   3.9992298e-03   7.2962736e-03   3.4611910e-03   3.7322045e-01   8.4968285e-03   4.0990493e-03  -1.0732635e-02  -1.0678404e-02   3.9191591e-01  -9.3390128e-03  -7.7426883e-03  -1.2276465e-02  -5.7723235e-01   9.3238082e-03   1.2461010e-02   3.6856224e-04  -4.5999844e-03  -6.0648908e-04  -3.9782275e-01  -3.3660581e-01  -3.9069801e-01   4.3424513e-03   3.4156036e-01   6.2142348e-03  -1.3289411e-03  -5.2039169e-03  -3.7547243e-03  -5.1244233e-03   6.3458331e-03   3.0893375e-03   4.7711136e-01  -4.3146803e-01   5.3835651e-03   4.1151298e-03  -1.2600988e-02   6.5799045e-03  -9.1054455e-03   2.8798325e-02  -3.7593677e-02  -1.9471545e-02   8.4308628e-01  -1.1122310e+00  -1.3910479e-01  -1.1264240e-01  -1.1095779e+00   1.5886712e-01  -4.4180562e-01  -6.2491577e-02   5.6931331e-02   2.0899982e-01   1.1284409e-01   1.0990345e+00   1.3292778e-01   7.5259942e-02   9.3222725e-01  -8.1190734e-01  -1.0997464e+00   7.6393897e-02  -2.1878122e-03   7.1121545e-01   1.3468634e-02   2.7085450e-03  -9.3019186e-03  -5.8800194e-01  -8.7321725e-01
   3.0731853e-01   9.3389792e-04   3.7269395e-01   4.5419510e-01  -3.3379547e-01   4.1109865e-03   3.7343910e-01   2.2541025e-03  -2.5061723e-03  -3.2358349e-01   3.0015426e-03   4.5042299e-03   4.9958858e-03   2.9081098e-03   3.3091579e-03   3.9450950e-03   3.2088673e-03   1.9457156e-03   3.8218138e-03  -3.0397448e-04  -5.4378279e-04  -2.3355160e-01  -9.0951764e-04   2.0429586e-03  -2.1558407e-03  -1.6640030e-03  -2.3801779e-03   3.4027078e-03  -3.2060897e-03   3.3551096e-03  -3.6655071e-01   3.7260935e-01  -8.7454184e-03  -9.3570752e-03  -9.6446154e-03  -4.2490435e-03  -6.5603057e-03  -3.9220137e-03   8.3329239e-03  -7.1936433e-03  -8.9625697e-04   8.3343538e-03   5.1278723e-03   1.0019621e-02   5.3707967e-01   9.5881494e-03   1.3643874e-02   8.4670074e-03   5.9736504e-03   4.3182870e-03  -2.2332265e-04   5.2120431e-03   4.4504960e-03  -3.1122176e-01  -3.1500040e-01   4.5072569e-03   5.2928866e-03   2.9108642e-01   8.3529119e-03   3.4604879e-03   3.7753615e-03  -5.6998062e-04   3.1155327e-03   1.8045868e-03   4.4418471e-04   6.6354810e-04   3.3861085e-03  -3.2314087e-03   3.0255952e-03  -3.2948316e-03   9.0706436e-03  -8.9903399e-04  -3.3527950e-01   8.2362243e-03  -3.4473311e-01   6.1362821e-03   4.8170760e-03   4.6797197e-03   3.0090654e-01  -2.6967073e-01   3.8263801e-03   1.3353341e-03   3.8018352e-03   2.4155885e-01  -1.0848829e-03   1.4492806e-03   3.2127340e-03   4.6688800e-05  -3.9262823e-03   1.2236568e-04   5.1906936e-04   3.8566397e-03  -3.6395360e-01  -1.4294162e-03  -4.1885892e-01  -3.7573621e-03  -4.7996727e-01   1.2734704e-02   7.6213054e-03   1.0693980e-02   4.0726455e-01  -4.1301346e-01   7.0418231e-03  -3.6874772e-01   6.9096870e-03   5.4980054e-03   4.8475622e-03   1.1464212e-02   6.6781203e-03   4.5220485e-03   4.1885790e-03   4.1504176e-03  -2.8531914e-01   2.5155490e-03   1.7334862e-03  -3.3965867e-04  -2.6201827e-01   1.2785276e-03  -3.1358271e-03   2.0307937e-03  -3.9433907e-03  -1.4355137e-03   3.3070553e-03  -3.0102003e-05   1.3950707e-02   7.1398603e-03  -2.1154060e-03  -3.5511101e-01   2.3530691e-03  -5.7613481e-03   3.5196178e-01   1.8499464e-03  -1.6646775e-04  -3.6199568e-01  -1.3832701e-04  -1.3260068e-04  -2.9781368e-03  -3.7723828e-03   1.1496636e-02  -4.8407111e-03  -1.0601316e-02  -1.4392109e-02   1.7496381e-02   1.7568630e-02   5.2718162e-01   4.6864366e-01   1.1488338e-02   1.0062055e-02   1.4744722e-02   9.4645650e-03   6.3907616e-03   8.1711424e-03   3.5579341e-03   8.1511738e-04  -7.2597403e-03  -3.2499800e-01   6.9446930e-03  -3.2405094e-01  -1.0398927e-03   4.9799138e-03  -1.3456801e-03   2.5684338e-01   7.4744021e-03  -4.6182942e-04  -3.6331472e-04  -8.2622468e-04  -2.2817494e-01  -2.4592770e-01   7.3462008e-04   3.3605936e-03   2.2940796e-01   7.8570674e-04  -1.3583645e-03   1.1667589e-03   2.7864534e-03  -2.3085964e-01  -1.7654072e-03  -2.2842003e-01  -1.9829095e-03   2.0888678e-04  -2.3661171e-01   1.0002815e-04   1.7348216e-04   2.5700410e-01   2.8272341e-03  -2.4167362e-03  -3.2571444e-03  -1.4704115e-03  -2.8125784e-03  -2.9730031e-01  -1.5408956e-03   3.1639797e-01   4.7745709e-03   6.3012476e-03  -2.1800788e-03  -4.5749965e-01   3.6923265e-04   5.0846578e-03   1.0000782e-02   3.5349379e-03  -2.8347745e-03   3.3100083e-01   4.2324720e-03  -4.9196628e-03  -3.2903177e-01  -4.2834968e-04  -3.4022147e-01  -3.4791475e-04  -8.8673223e-04  -8.7843015e-04   3.8662767e-01  -7.9193498e-04  -3.0306704e-01   7.8877068e-03   3.8881658e-03   1.3086110e-03   3.7641351e-03  -3.4474741e-01  -9.3744476e-03   7.3092862e-03  -4.5166156e-03   3.9495416e-03   1.0151407e-02  -3.1304114e-03   7.1824616e-03   5.9103754e-03   4.3046197e-01   6.8747907e-04   4.8413348e-01  -1.6089833e-02   2.3015126e-03   8.4642468e-03  -2.7710460e-03  -5.8115039e-03  -1.3310793e-03   3.8681465e-03   2.2910622e-03   5.7957557e-03   1.3961169e-02   9.4032448e-03   7.7683589e-03   2.3679273e-03   7.7654232e-03  -1.1793277e-03   5.5897526e-04   1.9369888e-03   5.0078853e-03  -2.7302720e-04   4.5278484e-03   2.3014879e-03  -4.2879744e-03  -4.3040703e-03   2.8628501e-03   3.4565145e-01   3.4382890e-03   5.3600260e-03   3.1615129e-03   3.3532024e-04   3.1428436e-01   5.0257740e-03   1.0487504e-03   3.6074350e-04   3.4674982e-03   4.6780597e-03   1.6344491e-03   6.6894811e-03   3.2946433e-03   2.8193813e-01  -5.1524451e-03   2.6928929e-03  -4.3866484e-03  -4.3103230e-03  -6.5239254e-03  -8.3444127e-03  -5.1594887e-03  -1.2680168e-02  -8.0539321e-03  -7.8614304e-03  -5.3996805e-03  -2.3784608e-02  -8.9641072e-03  -6.2753443e-03  -1.1131059e-02   4.6485306e-01  -4.5184560e-01   5.7347139e-03  -1.4625576e-04  -1.0244077e-03   1.0180808e-02   9.7749664e-03   2.8230507e-03   7.2001387e-03   2.1498575e-03  -6.0384493e-03  -1.6355180e-02  -4.0763855e-03  -2.9664268e-02  -1.9910831e-02   3.2381212e-02   9.7100420e-03   1.3234167e-02   1.8841839e-02   4.1218268e-03  -2.7418704e-02  -1.5720949e-02   3.9944289e-02  -3.4441045e-02  -7.7387538e-02   1.3931565e-01  -2.9087580e-01   1.5020093e-02  -5.4781196e-02   1.1588977e+00  -1.0794810e+00  -3.9435246e-03  -8.2603780e-01   1.6566752e+00   2.0298789e-02   3.0810080e-02   7.6594642e-01   3.3199619e-02   7.5914008e-01   1.4019105e-02   2.6945505e-02  -1.7857972e-02  -4.9878189e-03  -6.9034196e-03  -3.9470020e-03  -4.8511730e-03   2.0357237e-02   1.6078345e-02  -6.9865473e-01   5.0143210e-03   1.4234646e-02   1.2848388e-02   7.4361974e-03   1.8051829e-03   1.6080430e-02   5.1862573e-01   1.3883491e-02  -4.4485467e-01   1.1498146e-03   2.5554947e-03   1.4714535e-03  -5.0924031e-03   2.0035970e-02  -1.1206900e-02  -2.8118051e-02   5.8416107e-01  -9.0257635e-02  -5.1438346e-02  -4.7754977e-02  -7.1437352e-02  -1.0781058e-01  -1.1714159e-01  -1.3147521e-01  -2.4610460e-01   1.3419399e+00  -5.0936451e-02  -1.4332957e+00  -4.5026754e-02   8.4956164e-01  -1.4947266e-01   1.3310589e-02   8.4825698e-02  -9.6755228e-01  -9.4414823e-01   5.3880175e-02   1.7665118e-02   8.6297142e-01   3.3029092e-02   2.3215482e-02  -6.0147477e-01  -6.0586061e-01   1.9057774e-02   8.7169422e-03   3.5171035e-03  -5.6005194e-01   1.6297396e-02  -5.3562187e-01  -2.8564731e-02  -1.7520688e-02  -2.1867671e-02  -5.0201821e-02  -3.2645633e-02  -2.9240022e-02  -3.4761843e-02  -7.1974345e-02  -4.2963786e-02  -4.4323556e-02  -2.7267195e-02  -7.8383335e-02  -3.6114063e-02   7.5357745e-02  -3.1180548e-02   5.5133288e-03  -1.1222062e-02   3.3992990e-02  -2.6450206e-02  -6.3154706e-02   1.2602539e-02   7.0976768e-01   3.8177719e-02  -4.2221491e-02   3.1862863e-02   4.5313971e-02   2.9054475e-02   7.1058141e-01   1.8453263e-02   1.0638328e-02   5.8236533e-01   6.6129833e-01   9.5098197e-03  -4.6299660e-01  -2.8474159e-03  -2.0038831e-03   2.4457825e-03   3.0955369e-03  -4.5239580e-03   1.0610063e-04   4.1187085e-01   4.3198888e-01   2.4442527e-03   2.0238719e-03   5.4894672e-03   8.8535245e-03   5.2541103e-03   3.8567809e-01   4.1964470e-03   3.9754623e-03  -1.0445022e-02  -9.0949466e-03   4.0290728e-01  -8.5545228e-03  -9.9100726e-03  -1.2599588e-02  -5.9774893e-01   9.0861176e-03   4.2675124e-03   1.3438502e-02  -6.4484154e-03   1.7502866e-03  -4.1075991e-01  -3.4675030e-01  -3.9374230e-01   2.8109431e-03   3.4848333e-01   7.2724652e-03   1.9815093e-03  -2.5179871e-03  -2.2920725e-03  -3.7071618e-03   7.8761942e-03   7.3898083e-03   4.3915277e-01  -4.3472045e-01   4.7029903e-03   2.7904609e-03  -1.1882060e-02   7.7746667e-03  -6.0267049e-03   3.7895505e-02  -4.4564194e-03  -2.2564063e-02   8.4659525e-01  -1.0336562e+00  -1.5318780e-01  -5.6455483e-02  -1.1338362e+00   1.6196843e-01  -2.7257748e-01  -4.2306198e-02   9.4123760e-02   1.9495477e-01   1.3717177e-01   1.0321576e+00   9.3250924e-02   8.7750908e-02   8.5374399e-01  -8.0759864e-01  -1.0610960e+00   7.5422988e-02  -1.8551120e-02   7.9470672e-01   3.1457278e-03   5.6568646e-04  -5.3615228e-03  -5.8110615e-01  -8.8222368e-01
   3.1138754e-01   2.3038925e-04   3.8547270e-01   4.6274195e-01  -3.3260659e-01   1.2747995e-04   3.7186349e-01   2.1686665e-03   5.1201669e-04  -3.2797556e-01   3.6444141e-03   4.4890331e-03   4.1069600e-03   2.7616090e-03   3.2155905e-03   4.1366624e-03   2.9296106e-03   1.8951894e-03   6.0633756e-03   1.0345752e-03  -7.1040408e-04  -2.3538848e-01  -1.8036628e-03   1.7276142e-03  -9.9102631e-04  -8.9695383e-04  -2.4798014e-03   1.6421509e-03  -4.3276016e-03   3.9388195e-03  -3.6234695e-01   3.8856861e-01  -8.6430996e-03  -9.6681277e-03  -1.0320952e-02  -1.1566098e-02  -4.2472840e-03  -2.7869689e-03   1.1366160e-02  -1.8843042e-03   5.2527478e-04   7.9127476e-03   4.2422049e-03   1.0648966e-02   5.3137966e-01   1.0357311e-02   1.4020446e-02   8.0957438e-03   6.3698341e-03   3.7001588e-03   5.0096590e-03   4.7172787e-03   3.8149760e-03  -3.0557420e-01  -3.0984685e-01   4.7462728e-03   4.4253419e-03   2.9289772e-01   8.4479638e-03   3.3792056e-03   3.8010014e-03   1.3937737e-03   3.6861670e-03   2.3347188e-03  -2.8910215e-03   2.4869699e-03   2.8099020e-03  -2.1433152e-03   3.5042528e-03  -3.5213561e-03   6.7816177e-04  -8.1336432e-04  -3.3736745e-01   7.2466843e-03  -3.3183262e-01   6.6118228e-03   4.5340406e-03   4.4797786e-03   2.9812578e-01  -2.6092571e-01   4.6999328e-03   8.6325378e-04  -2.7394079e-03   2.4953995e-01  -2.3588773e-03  -9.4518228e-04   6.2020152e-04  -2.3122775e-03   2.0520339e-03   8.2588244e-04   3.9215761e-04   3.9725831e-03  -3.7834010e-01  -3.2778892e-03  -4.2550686e-01  -2.0709500e-03  -4.8785743e-01   1.3906495e-02   8.3246189e-03   1.3018720e-02   4.2675337e-01  -4.6081759e-01   6.1928619e-03  -3.8346000e-01   6.7046489e-03   6.8359796e-03   4.8354901e-03  -9.2785556e-05   5.1258325e-03   4.8693326e-03   4.2482051e-03   4.4331574e-03  -2.8964885e-01   2.9270486e-03   2.7010293e-03  -1.5772043e-03  -2.7322604e-01   1.9560886e-04  -3.2498830e-03  -1.2061064e-04  -4.8941357e-03   6.7537972e-04   9.6558211e-03  -4.7096380e-03   9.8807600e-03   7.3675684e-03  -3.9982649e-03  -3.6416769e-01  -7.8773589e-03  -1.5617644e-02   3.5405934e-01   1.1445860e-03  -5.8592026e-04  -3.9776186e-01   1.1206992e-03   5.2245949e-03  -1.6241069e-03  -2.7610228e-04   4.1129139e-03  -2.9318207e-03  -1.1546552e-02  -1.4903590e-02   1.9808109e-02   1.9924493e-02   5.3187957e-01   4.9409514e-01   1.3180800e-02   1.1410974e-02  -4.9189198e-04   8.8243982e-03   8.5929859e-03   8.2824458e-03   7.5157463e-03   1.3488430e-03  -7.6112232e-03  -3.3693183e-01   5.0768201e-03  -3.1376905e-01  -2.1826087e-04   5.5949037e-03  -1.4803738e-03   2.5528961e-01   5.7124333e-03  -4.1835691e-04  -7.0047710e-04  -1.1809174e-03  -2.2263524e-01  -2.4631293e-01   8.2993944e-04   7.4389071e-04   2.2901472e-01   1.2009434e-03  -1.5942566e-03   2.0495572e-03   1.9452422e-03  -2.2741548e-01  -1.6304817e-03  -2.2236030e-01  -1.8556383e-03   3.5507955e-04  -2.5403877e-01  -2.2100682e-04   8.3810371e-05   2.5968963e-01   3.3584133e-03  -2.1372960e-03  -1.7381339e-03  -6.0473875e-04  -1.9755443e-03  -2.9922331e-01  -1.6901372e-03   3.2267906e-01   5.2119930e-03  -3.6767019e-03  -3.4480613e-05  -4.5046093e-01  -1.3751877e-03   2.4835662e-03   1.0275108e-02   2.5997009e-03  -2.8266451e-03   3.2759830e-01   5.3422733e-03  -2.2696954e-03  -3.2246597e-01   1.4283556e-03  -3.3334264e-01  -3.3940510e-04  -9.6523211e-04   5.4598322e-03   3.7929085e-01  -5.2644966e-04  -3.0115449e-01   5.4243146e-03  -3.5615051e-03   7.0909780e-04   5.3632946e-03  -3.2867981e-01  -4.7395162e-03   8.1483638e-03  -6.5827591e-03   4.4640375e-03   8.6248926e-03  -4.0159077e-03   7.1939383e-03   1.2138547e-02   4.5086567e-01   1.4385667e-04   5.4418674e-01  -2.0026819e-02   1.2548505e-02   1.3980196e-02  -7.9946751e-03  -7.2836986e-03   1.3220664e-03   5.7145586e-03   4.3716020e-03   4.5010360e-03   1.2167625e-02   9.0770606e-03   7.0577855e-03   2.8477307e-03   8.3295481e-03  -1.8693241e-03  -1.8611827e-03   1.1413783e-03   4.3391930e-03  -7.2000850e-04   3.9825287e-03   2.6131885e-03  -4.4606866e-03  -4.1472741e-03   2.7179495e-03   3.5775527e-01   3.3135652e-03   3.8589856e-03   2.9540204e-03   1.1572913e-03   3.1186934e-01   4.6828099e-03   5.4726974e-03   6.2147794e-04   4.4215387e-03   4.4558993e-03   1.6351791e-03   7.0197670e-03   4.3487579e-03   2.7598575e-01   8.8597927e-04   2.8030728e-03  -6.6668121e-04  -2.7692725e-03  -6.5366246e-03  -6.4248054e-03  -5.4076576e-03  -1.1624778e-02  -7.6088427e-03  -9.9780979e-03  -5.1671138e-03  -4.0211166e-03  -8.0257393e-03  -4.4232388e-03  -1.3031604e-02   4.6084651e-01  -4.4978191e-01   2.5847690e-03   8.2754096e-04  -4.1176791e-03   1.1730478e-02   6.8827391e-03   3.2240764e-03   6.6106221e-03   2.4060975e-03  -4.2721146e-03  -1.5641859e-02  -2.1243941e-02  -3.1746895e-02  -1.4967279e-02   4.8920357e-03   1.3813469e-02   1.5431450e-02   1.5889395e-02  -4.3431229e-04  -1.4082574e-02  -1.1233040e-02   4.4210998e-02  -2.0676775e-02  -4.3539800e-02   1.2252857e-01  -3.1591984e-01  -2.2789344e-02  -1.9123122e-02   1.1212468e+00  -1.0791868e+00  -1.6015153e-02  -8.4237302e-01   1.4837373e+00   2.5088016e-02   3.8213974e-02   7.7690600e-01   3.9330770e-02   7.2067506e-01   1.8837801e-02   2.3349739e-02  -5.0557357e-03  -4.1768671e-03  -6.3283159e-03   9.0479084e-04  -4.2975149e-03   2.3049375e-02   1.4648625e-02  -6.9606608e-01   3.9733406e-03   1.5576146e-02   1.1194009e-02   7.3513049e-03  -6.2907318e-03   1.5831062e-02   5.1069980e-01   9.8355652e-03  -4.3938568e-01   8.7413369e-04   1.8270256e-03   2.5160993e-03  -6.8422939e-03   1.6206198e-02  -1.5347005e-02  -2.6462068e-02   5.8568029e-01  -7.9170329e-02  -5.4658204e-02  -5.2489577e-02  -7.9095372e-02  -1.2301677e-01  -1.1076542e-01  -1.1373514e-01  -7.5975860e-02   1.2718715e+00  -7.5887057e-02  -1.4433030e+00  -4.9708038e-02   7.4648283e-01  -1.6628282e-01  -2.6782103e-02   7.2888432e-02  -1.0831650e+00  -9.1412979e-01   5.0695605e-02   1.8808820e-02   8.6386625e-01   3.1117352e-02   2.2976753e-02  -5.9990114e-01  -6.3436781e-01   1.5198715e-02   6.0341732e-03   2.0740065e-03  -5.5776199e-01   1.4418067e-02  -5.2520873e-01  -3.0236984e-02  -1.7494239e-02  -2.3213842e-02  -4.9803252e-02  -3.2240796e-02  -3.4176225e-02  -3.2665383e-02  -7.3195278e-02  -5.0117603e-02  -5.3066229e-02  -4.7191557e-02  -1.1832273e-01  -2.6923168e-02   7.3291784e-02  -3.4782032e-02   7.1249957e-03  -1.8606059e-02  -2.4238480e-03  -1.5074941e-02  -6.2206546e-02   1.7651537e-02   7.3473464e-01   4.3462337e-02  -4.9473623e-02   1.4416132e-02   4.7158242e-02   2.9124916e-02   7.1721870e-01   2.1150660e-02   1.0748618e-02   5.7131567e-01   6.9866494e-01   1.1367644e-02  -4.5123250e-01  -3.7591031e-03  -2.1207877e-03   4.4385747e-03  -1.0554819e-03  -3.0153961e-03   9.5279935e-04   3.8930287e-01   3.9663344e-01   2.7217124e-03   2.4507658e-03   4.3926310e-03   5.9511852e-03   4.7991422e-03   3.9230640e-01   7.1882419e-03   4.0216686e-03  -8.4821869e-03  -3.6935866e-03   3.8890372e-01  -9.0262338e-03  -9.6637168e-03  -1.1041546e-02  -5.7742541e-01   8.6161479e-03   1.8452430e-03   1.3256510e-02  -6.0608886e-03  -1.1955146e-03  -3.8077956e-01  -3.4223835e-01  -3.9281529e-01   3.9048533e-03   3.5099262e-01   4.8741405e-03   1.1500765e-03  -4.0644860e-03  -1.5481920e-03  -4.6179713e-03   5.0097190e-03   3.4003041e-03   4.7928542e-01  -4.3017450e-01   5.5703389e-03   6.0805800e-03  -1.2706832e-02   6.7999470e-03  -4.8374027e-03   3.5879062e-02  -3.9551304e-02  -9.7278687e-03   7.4231806e-01  -9.0669925e-01  -1.2155825e-01  -9.6403761e-02  -1.1266391e+00   1.3082311e-01  -3.3198846e-01  -5.7341804e-02   2.0686071e-02   2.1067763e-01   8.4515676e-02   1.0653991e+00   1.5204031e-01   9.7508667e-02   8.8969894e-01  -9.0620253e-01  -1.0138330e+00   8.3883746e-02  -2.6240841e-02   8.0223513e-01  -1.2239225e-02  -8.5978481e-03  -1.3756079e-02  -6.2322774e-01  -8.6747302e-01
   3.0906718e-01   1.2175366e-04   3.7684527e-01   4.5795276e-01  -3.3670877e-01   3.4205527e-03   3.7719543e-01   2.6746248e-03   3.2914443e-03  -3.3165381e-01   4.0486838e-03   4.9915623e-03   4.5293656e-03   3.0945636e-03   3.0275854e-03   3.8138662e-03   3.4119240e-03   2.3362018e-03   6.3504033e-03   3.2510860e-03   1.8254874e-04  -2.3297481e-01  -6.7197980e-04   2.3813185e-03  -2.0275438e-03  -7.5634468e-04  -2.3581365e-03   2.1649204e-03  -3.7056759e-03   4.2575663e-03  -3.5971569e-01   3.5734801e-01  -8.5447145e-03  -9.6801242e-03  -1.0238488e-02  -1.0202785e-02  -3.0278402e-03  -9.4246942e-03   7.6853864e-03  -1.6732125e-02  -4.2465076e-03   6.0114832e-03   4.7897149e-03   9.2033045e-03   5.2292631e-01   6.5024015e-03   1.2021473e-02   7.7630675e-03   6.4870987e-03   4.2886140e-03   4.7892638e-03   3.3176604e-03   4.4488905e-03  -2.9868573e-01  -3.1182152e-01   4.4835069e-03   4.5049914e-03   2.9718979e-01   8.3281824e-03   2.9942383e-03   3.4529331e-03   2.2293671e-03   3.1756837e-03   7.2779140e-04  -7.4384279e-04   2.8155798e-04   2.5662994e-03  -2.7852419e-03   3.6354252e-03  -3.5392304e-03  -2.0713165e-03  -4.7061053e-04  -3.2042639e-01   5.7163232e-03  -3.3185322e-01   5.7352006e-03   4.8982787e-03   4.5028653e-03   2.9445653e-01  -2.5860905e-01   4.0054746e-03   6.3892200e-04  -2.0795175e-04   2.5276417e-01   6.1432850e-05   7.7843450e-04   1.3572059e-03  -1.0394411e-03   3.5322984e-03   1.2627330e-03   1.9263033e-03   2.8625392e-03  -3.6758430e-01  -4.6073277e-03  -4.2222185e-01   5.8645931e-04  -4.8223129e-01   1.3978056e-02   7.7749539e-03   1.3059625e-02   4.1801237e-01  -4.2417032e-01   7.0370368e-03  -3.7582222e-01   7.3565501e-03   9.8989351e-03   4.5499514e-03   9.1538091e-03   3.7050458e-03   4.4250855e-03   4.2674770e-03   4.2347702e-03  -2.8588393e-01   3.1121655e-03   2.9855606e-03  -1.5924837e-03  -2.7617098e-01   1.8754540e-03  -1.1466984e-03   4.2002106e-04  -3.9016026e-03   3.1870159e-04   1.1228143e-03  -6.4040573e-03   9.0902150e-03   7.5550557e-03  -5.6304183e-03  -3.6540500e-01  -5.0473123e-03   2.1409226e-03   3.5555661e-01   1.5281927e-03  -8.4733875e-04  -3.6798483e-01   6.5979327e-04   2.1904895e-03  -5.6516369e-03  -3.4320862e-03  -8.6657631e-04  -2.3138241e-03  -1.0662088e-02  -1.5778281e-02   1.5927024e-02   1.7115499e-02   5.3887285e-01   4.8574173e-01   1.2549644e-02   1.0457107e-02  -2.1852919e-03   9.6280389e-03   8.9389345e-03   1.0138269e-02   6.8582024e-03   1.2760111e-03  -7.0102979e-03  -3.2882219e-01   6.2155051e-03  -3.2521491e-01  -2.4029601e-03   4.9711430e-03  -4.1823066e-04   2.5533648e-01   5.6081224e-03  -5.2552422e-04  -9.4259793e-04  -9.1727433e-04  -2.2182465e-01  -2.4617320e-01   2.8798150e-04   3.2205043e-04   2.2639943e-01   7.0156591e-04  -1.3778807e-03   1.4727507e-03   3.1008078e-03  -2.3298508e-01  -1.3424143e-03  -2.2064363e-01  -1.2185504e-03   7.4125324e-04  -2.3397695e-01   1.2972984e-04   1.2705997e-03   2.5806886e-01   3.5381229e-03  -1.9922774e-03  -2.6368545e-03  -1.6101261e-03  -3.0311889e-03  -2.9068632e-01  -2.9495258e-04   3.0621696e-01   5.2875700e-03   4.9378168e-03  -9.9398968e-04  -4.4038286e-01  -4.9371103e-03  -6.4589100e-03   6.7501518e-03   7.2575884e-03   6.4397850e-04   3.3115465e-01   3.4543836e-03  -3.4790324e-03  -3.2883772e-01   5.0239119e-05  -3.3476050e-01   2.3031459e-04  -1.4884275e-03   2.4594154e-03   3.8489061e-01  -2.5385507e-04  -3.0395112e-01   6.5945503e-03   2.3344487e-03   1.7005972e-03   4.1085598e-03  -3.2666917e-01  -6.5349976e-03   7.8664244e-03  -8.1704410e-03   5.1857312e-03   2.4710000e-03   3.0307413e-03   1.1495899e-02   1.3157756e-02   4.5010246e-01  -6.8051617e-03   5.8629442e-01  -1.8053650e-02   1.0142117e-02  -4.1915297e-03  -9.2891747e-03  -3.7086963e-03   2.9725338e-03   7.0608650e-03  -1.9492998e-03   5.3619174e-03   1.2373224e-02   8.6755127e-03   6.8031416e-03   1.5893296e-03   5.9535630e-03  -8.3552666e-04  -2.5880177e-03   4.9166804e-03   4.9343592e-03   7.2799194e-04   4.2293604e-03   2.1606587e-03  -4.5578542e-03  -5.0792425e-03   3.6451423e-03   3.5492740e-01   3.4905071e-03   4.5030983e-03   2.3536129e-03   3.9364886e-04   3.1496954e-01   5.0027311e-03   6.5235811e-03  -1.3412526e-03   4.6025507e-03   4.6276178e-03   1.3417326e-03   6.7716443e-03   3.9684521e-03   2.7405214e-01  -1.8750721e-04  -3.2105244e-03  -4.1295153e-03  -2.5423995e-03  -5.7924540e-03  -7.6225148e-03  -4.5453003e-03  -1.3099247e-02  -7.7550174e-03  -5.0998214e-04  -4.7818134e-03  -3.7074058e-03  -9.2910863e-03  -5.1428027e-03  -1.4358091e-02   4.6435772e-01  -4.5139901e-01   2.9252129e-03   3.3290803e-03  -6.0826958e-03   1.5520174e-03   6.5447353e-03   6.0282656e-04   4.9865018e-03   4.5596902e-03  -1.8147939e-05  -1.5733620e-02  -1.7873494e-02  -2.8270271e-02  -3.9457806e-03   6.7182990e-03   1.2455656e-02   7.1980012e-03   1.1864566e-02   7.5489255e-03  -1.0095256e-02  -1.4138671e-02   6.4028710e-04  -2.8106064e-02  -5.3524456e-02   1.2099594e-01  -1.8457881e-01   7.1110337e-02  -6.0658226e-02   1.2397415e+00  -1.1381033e+00  -9.2660838e-03  -7.4638350e-01   1.5588807e+00   1.4057053e-02   3.3330853e-02   7.7222880e-01   2.6966007e-02   7.2454185e-01   1.7100731e-02   2.5693956e-02   6.4112744e-03  -8.0014942e-03  -8.6047987e-03  -5.2419187e-03  -4.4960515e-03   2.8575698e-02   1.4123326e-02  -6.9289700e-01   4.9515347e-03   1.5747175e-02   1.0628962e-02   6.3270647e-03  -3.1445889e-03   1.5454163e-02   5.7663685e-01  -2.2167673e-03  -4.5094767e-01   2.9752142e-03   7.1776317e-03   5.6949657e-03  -1.6962727e-03   2.7696591e-02  -1.3703961e-02  -2.8312007e-02   5.8445678e-01  -3.9394458e-02  -4.6355939e-02  -5.5258393e-02  -7.8715560e-02  -1.3313280e-01  -1.0042255e-01  -1.2542425e-01  -2.9144067e-01   1.2168112e+00  -1.0537144e-01  -1.3818525e+00  -3.5599689e-02   8.1229183e-01  -1.5940404e-01   2.4822899e-02   7.4824570e-02  -9.5908467e-01  -9.5949369e-01   5.0311592e-02   3.2299118e-02   8.8455246e-01   2.9416959e-02   2.2269049e-02  -6.0119972e-01  -5.8383923e-01   1.4698613e-02   4.0597751e-03   2.8413882e-03  -5.5094117e-01   1.4246929e-02  -5.2772396e-01  -2.1834951e-02  -1.7291544e-02  -2.0436262e-02  -5.1908162e-02  -3.0842669e-02  -2.9063347e-02  -3.5479793e-02  -6.2193640e-02  -4.9806062e-02  -3.0616587e-02  -3.1070926e-02  -9.4724779e-02  -4.2922208e-02  -1.7960824e-02  -2.5142534e-02  -9.2048687e-04   3.0277209e-03   1.0209383e-02  -1.0422786e-02  -4.3535402e-02   1.2248379e-02   7.4404824e-01   4.8463208e-02  -4.8592918e-02   3.2701884e-02   4.9750298e-02   2.6895779e-02   7.2547635e-01   2.1811665e-02   1.3981961e-02   5.9518765e-01   7.1730806e-01   1.2838125e-02  -4.5617060e-01   2.0922788e-03   3.6469885e-04   3.7459096e-03  -3.2434775e-03  -4.6534402e-03   1.0439925e-03   4.0887215e-01   4.1674087e-01   3.0494641e-03   3.1823662e-03   3.2558864e-03   7.4836058e-03   5.2340492e-03   3.6821767e-01   1.3053020e-03   2.7042781e-03  -9.2737735e-03  -4.5258064e-03   3.7096001e-01  -9.6390656e-03  -9.1940649e-03  -1.4439532e-02  -6.0365340e-01   7.4867322e-03   6.4837727e-03   9.8554684e-03  -6.2882270e-03  -3.7908450e-03  -4.0096467e-01  -3.3826177e-01  -3.7957004e-01   3.5080495e-03   3.7327582e-01   1.4427483e-03   4.5464761e-03  -1.8822835e-03  -4.0283245e-04  -2.9300938e-03   4.6853443e-03   4.5614315e-03   4.5941683e-01  -4.2821578e-01   4.4670119e-03   3.9309049e-03  -1.3726656e-02   5.5734187e-03  -5.7291302e-03   2.3708211e-02  -1.2775261e-02  -1.6779083e-02   8.6282505e-01  -1.0800603e+00  -1.2712105e-01  -1.0231350e-01  -1.1353211e+00   1.6512528e-01  -3.1029330e-01  -3.7502841e-02   8.0880794e-02   2.1719428e-01   1.2662310e-01   1.0844273e+00   1.3161662e-01   8.5789703e-02   8.1846998e-01  -7.7451669e-01  -1.0810149e+00   7.9556181e-02  -3.4036959e-02   6.4870681e-01  -1.5673754e-02  -1.5104447e-02  -2.1888780e-02  -6.1516010e-01  -8.6632250e-01
   3.1467390e-01   8.8676043e-05   3.7789296e-01   4.7720743e-01  -3.4314622e-01   4.1387656e-03   3.7794688e-01   1.9423323e-03   7.6308912e-03  -3.3392654e-01   3.9851083e-03   4.8003058e-03   4.7604553e-03   2.6712039e-03   2.9440130e-03   4.3812445e-03   3.6381601e-03   2.4206450e-03   4.7454795e-03   4.7678704e-04   2.8703218e-04  -2.3187381e-01  -7.5082048e-04   1.9218913e-03  -1.6937610e-03  -7.0174886e-04  -2.4663298e-03   2.8562053e-03  -4.3736515e-03   4.5228920e-03  -3.6393422e-01   3.9482976e-01  -8.5760378e-03  -9.1260819e-03  -9.1424190e-03  -1.1835152e-02  -1.3821929e-02  -1.1302788e-02   8.0224964e-03   4.2599789e-03   1.0264367e-03   8.0629288e-03   5.3760861e-03   9.0324151e-03   5.4273486e-01   7.1272093e-03   1.2653714e-02   6.2957418e-03   5.6988573e-03   3.9396665e-03   3.6090150e-03   5.9383327e-03   4.0969764e-03  -3.0326088e-01  -3.1608077e-01   4.9872927e-03   6.2015318e-03   3.0620742e-01   8.7240680e-03   3.3447838e-03   3.3844862e-03   4.4184711e-03   3.2443748e-03  -1.2678663e-03  -4.6579989e-03   8.1724839e-04   3.7490189e-03  -2.8096781e-03   3.1025913e-03  -4.2473994e-03  -5.3368393e-04  -2.0464118e-04  -3.2463405e-01   7.3732262e-03  -3.3608338e-01   6.4075030e-03   5.1669941e-03   4.3522144e-03   2.9690168e-01  -2.6568039e-01   3.5999180e-03   1.2434677e-03   1.8205463e-03   2.5655224e-01  -9.7796971e-04   1.2326921e-03   2.3394963e-03   1.2141927e-03  -4.3702125e-03   2.2546934e-04   9.2497930e-04   4.6471683e-03  -3.7357113e-01  -4.5459687e-03  -4.1998267e-01  -1.4714461e-03  -4.9159482e-01   1.3501033e-02   7.4814468e-03   3.2523340e-03   4.1932453e-01  -4.4643003e-01   5.8229185e-03  -3.7872912e-01   7.3982046e-03   8.7139895e-03   5.2906165e-03   8.8218222e-03   3.7708786e-03   4.5400029e-03   4.1435171e-03   4.3446574e-03  -2.8768678e-01   3.8476013e-03   2.8952827e-03  -5.1206978e-04  -2.6356512e-01   2.1213732e-03  -1.7337180e-03   2.9617456e-04  -4.9338977e-03   2.7904215e-04   5.6283529e-03  -1.6699361e-03   8.6015274e-03   7.3354992e-03  -6.7130957e-03  -3.7693055e-01   1.5209461e-03   1.4836674e-03   3.4296418e-01   3.2751327e-03  -1.8611276e-03  -3.5976663e-01   1.5406013e-03  -8.3993580e-04  -3.7694758e-03  -1.1373211e-03   3.9471112e-03   7.1186674e-04  -1.3222949e-02  -1.4116626e-02   2.0619611e-02   1.7509797e-02   5.1568676e-01   4.5561920e-01   1.2666768e-02   1.0435113e-02  -1.2212345e-03   9.5134461e-03   8.6250433e-03   6.1188452e-03   5.6371564e-03   2.4837891e-04  -7.0018231e-03  -3.3864316e-01   4.9117482e-03  -3.1800257e-01   2.1997849e-05   4.8936829e-03  -2.1765712e-03   2.6071006e-01   3.9701276e-03  -7.2474736e-04  -9.8305600e-04  -7.7278991e-04  -2.2971770e-01  -2.4894828e-01   9.8446104e-04   2.4555360e-03   2.2731007e-01   3.7160219e-04  -3.0489286e-03   1.2288111e-03   2.9308221e-03  -2.3893845e-01  -1.8000640e-03  -2.2648147e-01  -2.1751297e-03   1.6063810e-03  -2.4758848e-01  -3.7740515e-05   1.8538861e-03   2.6448725e-01   3.8463709e-03  -2.6531693e-03  -2.1230875e-03  -4.2706345e-04  -1.8414459e-03  -3.0379953e-01  -1.8999020e-03   3.2027745e-01   6.0202526e-03   7.5491731e-04   2.2196276e-04  -4.1456974e-01  -5.5294153e-03   2.6270195e-03   4.7881802e-03   7.7404156e-03  -1.7823037e-03   3.3932957e-01   5.4368701e-03  -1.7752024e-03  -3.3295851e-01   9.0981577e-04  -3.3565472e-01   4.2849477e-04  -9.1420256e-04   2.7781043e-03   3.9024436e-01  -1.1042907e-04  -3.0254301e-01   6.6401500e-03   1.4719126e-03  -3.4972251e-04   3.2697390e-03  -3.5058510e-01   3.9812976e-03   7.1882759e-03  -8.2622433e-03   5.1356774e-03   5.3974840e-03  -1.9035409e-03   9.2452060e-03   4.3534078e-03   4.4512109e-01  -3.2946643e-03   5.4252687e-01  -2.9238048e-02   1.7202774e-02   2.8556451e-02   3.2319594e-03  -7.7023967e-03   1.4385420e-03   6.2365491e-03  -2.8149404e-03   4.8424115e-03   1.3301360e-02   9.8339039e-03   6.7283557e-03   2.5738206e-03   8.4975865e-03  -1.2959169e-03  -2.4038664e-03   2.5030838e-03   2.9220505e-03   2.0491470e-03   6.5216130e-03   3.4057187e-03  -4.8316128e-03  -3.7186884e-03   2.6688921e-03   3.6279998e-01   3.6889951e-03   4.3475834e-03   2.6128324e-03   1.8470995e-03   3.1910140e-01   4.1493554e-03   1.2069046e-03   5.4314044e-03   3.2154945e-03   2.2394560e-03   1.3228270e-03   3.9845795e-03   4.2487035e-03   2.7700441e-01  -3.2522863e-03  -4.8458150e-03  -3.9630461e-03  -4.9860040e-03  -7.1636368e-03  -7.7187559e-03  -4.7011784e-03  -8.6602469e-03  -6.7296725e-03  -8.6662028e-03  -3.2644566e-03   3.3069018e-03  -9.0165177e-03  -2.9981406e-03  -1.3445295e-02   4.6346038e-01  -4.4842213e-01   3.7092890e-03   2.8259733e-03  -2.0739083e-03   9.6474818e-03   7.0494549e-03   3.4030963e-03   3.8261139e-03   1.4007372e-03  -3.3138686e-03  -1.4891255e-02  -4.5764407e-03  -3.1973893e-02  -9.4890693e-03   3.6512231e-02   7.5194441e-03   1.0929828e-02   1.5785051e-02   4.0869015e-04  -1.1441961e-02  -1.2763480e-02   1.7590271e-02  -3.4183704e-03  -2.5044282e-02   1.1931923e-01  -2.1830825e-01   5.3803003e-02   7.0907275e-04   1.1371518e+00  -1.1277269e+00  -1.1071052e-02  -7.9784461e-01   1.5178081e+00   1.4124956e-02   3.4342630e-02   7.9714515e-01   4.1629226e-02   7.1575576e-01   1.0552245e-02   2.3511379e-02   1.0425116e-02   2.2323425e-03  -1.7461155e-03  -3.5315861e-03  -5.5812744e-03   2.6864302e-02   1.6324191e-02  -6.9826274e-01   5.0922321e-03   1.5981414e-02   1.3065600e-02   8.3248790e-03  -2.4683679e-03   1.7517010e-02   5.0667351e-01  -2.9681274e-03  -4.5786274e-01   9.6606089e-04   3.2151411e-03   3.3532537e-03  -1.0368398e-02  -8.1173237e-03  -1.1193475e-02  -2.6590151e-02   5.9993328e-01  -9.9904679e-02  -4.9608934e-02  -4.7388941e-02  -7.8485118e-02  -1.3743775e-01  -9.4529557e-02  -1.2008420e-01  -9.9043463e-02   1.3511611e+00   1.7845544e-02  -1.2911991e+00  -4.0972794e-02   1.1393480e+00  -1.4124281e-01   9.0040766e-02   9.8721067e-02  -1.0092403e+00  -9.3509704e-01   5.6415439e-02   3.1499049e-02   8.6181693e-01   3.0813815e-02   2.2379994e-02  -6.0080681e-01  -6.4025398e-01   1.8163641e-02   5.6716205e-03   2.9214630e-03  -5.7010082e-01   1.5425770e-02  -5.3158187e-01  -2.0926998e-02  -1.4867879e-02  -2.1255832e-02  -4.1349758e-02  -3.0317739e-02  -2.8520147e-02  -3.7055074e-02  -6.9636997e-02  -4.4021948e-02  -4.8188940e-02  -3.5083344e-02  -1.0772043e-01  -3.9918977e-02  -3.7993753e-02  -3.1876595e-02   1.2854508e-03  -1.5704950e-02   1.7382348e-02  -1.0690718e-02  -3.8200686e-02   1.0887602e-02   7.2231698e-01   2.3614718e-02  -3.5776740e-02   3.1648849e-02   5.2890399e-02   2.9626226e-02   6.7270806e-01   2.2097362e-02   1.3276940e-02   5.2635410e-01   6.9134577e-01   1.3503696e-02  -4.6686035e-01  -1.5891935e-04   5.0417468e-04   5.4441914e-03  -1.4746605e-03  -3.9052270e-03   1.2403734e-03   4.2224187e-01   4.3636461e-01   1.5282473e-03   6.1318657e-04   3.4443444e-03   8.0812715e-03   3.0738820e-03   3.8023566e-01   7.3709240e-03   4.2490529e-03  -1.0367204e-02  -9.9027703e-03   3.9222789e-01  -7.7698237e-03  -6.6160095e-03  -1.2813113e-02  -5.7944144e-01   8.6242415e-03   7.8369108e-03   1.3355072e-02  -5.9433135e-03   1.0931122e-03  -3.8577107e-01  -3.3738246e-01  -3.9544928e-01   4.0264875e-03   3.6341165e-01   2.4510184e-03   5.1250185e-04  -2.4716243e-03  -3.6030809e-03  -4.8447936e-03   5.6828199e-03   4.2807462e-03   4.4825115e-01  -4.1979709e-01   5.6148831e-03   1.6711875e-03  -1.1769104e-02   8.9425294e-03   4.5944809e-03   3.9968981e-02  -5.2648233e-02  -1.0701132e-02   7.5661183e-01  -9.8932940e-01  -1.1154799e-01  -6.1992642e-02  -1.0887125e+00   6.3031568e-02  -3.0613434e-01  -4.7692538e-02   9.9012880e-03   1.8628084e-01   1.1844853e-01   1.0197596e+00   1.0232586e-01   8.9020730e-02   8.4064031e-01  -7.7536338e-01  -9.2491744e-01   8.7577102e-02  -2.5390311e-02   8.0413480e-01  -1.4852522e-02  -3.1214540e-04  -1.8400345e-02  -6.0219565e-01  -8.8705496e-01
   3.1154807e-01   6.3131420e-04   3.7055722e-01   4.5375186e-01  -3.3625061e-01   3.7035025e-03   3.7111062e-01   1.7380892e-03   5.7515686e-03  -3.2754329e-01   3.3952931e-03   4.4124500e-03   4.3779727e-03   2.6720756e-03   2.9503258e-03   3.5280120e-03   3.1117847e-03   1.7800093e-03   5.6365242e-03   1.6268413e-03  -1.7856650e-04  -2.3365381e-01  -1.1105515e-03   2.2773225e-03  -1.4632457e-03  -3.3192094e-04  -1.8642688e-03   2.5091652e-03  -3.9634879e-03   3.0240907e-03  -3.7336709e-01   3.8826787e-01  -9.1377726e-03  -1.0344628e-02  -1.0708570e-02  -1.1192853e-02  -1.0769363e-02  -1.1579053e-02   9.2176904e-03  -2.0119420e-02  -1.8312285e-03   4.9455791e-03   4.9526640e-03   8.2522469e-03   5.2362040e-01   7.5932085e-03   1.2539120e-02   8.4816405e-03   5.8943832e-03   4.4204897e-03   3.1762067e-03   4.1391556e-03   3.5637002e-03  -2.9490605e-01  -3.0885870e-01   4.8115214e-03   4.5332439e-03   2.9281066e-01   7.9258620e-03   2.9996001e-03   3.6802253e-03   3.0162216e-03   2.4435092e-03   1.5951386e-03  -8.6543758e-05   4.6531426e-04   3.5467813e-03  -2.2161638e-03   3.9638880e-03  -3.6073363e-03  -2.1410411e-03  -5.7304409e-04  -3.2464132e-01   5.2099852e-03  -3.3496713e-01   5.5035524e-03   4.3365588e-03   4.5360426e-03   3.0248401e-01  -2.7157578e-01   5.0025658e-03   7.3088139e-04  -2.1619773e-03   2.5045969e-01  -6.1076165e-04   1.3938626e-03   1.8559532e-03  -8.9430975e-04  -3.1193718e-03  -7.2506507e-04   1.1772141e-03   4.7399471e-03  -3.6713490e-01  -4.8566311e-03  -4.2049126e-01  -3.4197026e-03  -4.7142078e-01   1.4133631e-02   8.0280775e-03   2.2848977e-03   4.0877703e-01  -4.2215949e-01   7.0345027e-03  -3.7487957e-01   6.7743770e-03   6.1422418e-03   4.0785608e-03   2.0816429e-03   6.2728774e-03   4.0982768e-03   4.2518295e-03   4.2512490e-03  -2.8519344e-01   2.5540100e-03   2.5980393e-03  -1.4096571e-03  -2.8254520e-01   2.2320266e-03  -4.3877642e-04   1.6193518e-03  -4.7250666e-03  -4.0128787e-03   3.9942908e-03   1.6213957e-03   1.3585774e-02   8.3390163e-03  -5.8072101e-03  -3.7092129e-01  -6.0333269e-03  -4.0698840e-03   3.4508822e-01   1.3466089e-03  -2.2112848e-03  -3.8582991e-01   1.5741423e-03   2.6072568e-04  -1.8438772e-03  -2.1290510e-03   7.0224104e-03  -1.9125347e-03  -1.1801843e-02  -1.8283756e-02   1.7173067e-02   2.0430582e-02   5.2406530e-01   4.9539160e-01   1.3400262e-02   1.1136463e-02  -4.6231524e-04   9.5695275e-03   8.8452161e-03   7.4206972e-03   5.1979354e-03   8.5364778e-04  -7.3454456e-03  -3.2821429e-01   4.9059334e-03  -3.2001708e-01  -4.7505043e-04   5.4327991e-03  -1.0768699e-03   2.5981957e-01   2.9841977e-03  -9.9073221e-04  -6.9606692e-04  -3.1308127e-05  -2.2012957e-01  -2.4036710e-01  -2.9762738e-05   2.5761577e-03   2.2272460e-01   5.4338648e-04  -3.3376788e-03   8.8859988e-04   3.1615164e-03  -2.3367819e-01  -1.5471170e-03  -2.2682026e-01  -1.8697362e-03   6.3714538e-04  -2.4056654e-01   8.4660303e-04   1.6649843e-03   2.5888883e-01   3.4008563e-03  -2.2334215e-03  -2.1428490e-03  -1.9325253e-03  -3.6772444e-03  -2.9691112e-01  -3.7608291e-03   3.1269857e-01   6.0205872e-03   1.1517186e-03  -1.5816021e-03  -3.6346633e-01  -3.4696019e-03   1.8384648e-03   3.7675740e-03   6.9428060e-03   2.2042278e-03   3.3156462e-01   4.9151005e-03  -1.8654181e-03  -3.2628490e-01   6.4226773e-04  -3.2978442e-01  -1.0911171e-04  -1.5387452e-03   8.4837404e-04   3.7855894e-01  -1.3943599e-03  -2.9731359e-01   4.8003759e-03  -4.6665036e-03   6.6625319e-04   3.4448483e-03  -3.4995115e-01  -6.9382850e-03   7.0094122e-03  -1.0980217e-02   5.2637459e-03   7.6562362e-03  -4.3360535e-03   3.5996260e-03   1.2969029e-02   4.6244416e-01  -2.2990217e-03   6.3575812e-01  -2.4160081e-02   1.8515458e-02   2.0634449e-02  -2.5355887e-02  -1.0632497e-02  -3.8358850e-03   2.2893802e-03  -2.2519505e-03  -2.0953818e-03   1.2293614e-02   8.9292456e-03   7.0599557e-03   1.2355009e-03   7.2955499e-03  -1.7104723e-03  -5.8640869e-04   1.6020233e-03   4.8328868e-03   3.0089760e-03   4.3864233e-03   2.0072599e-03  -4.0913190e-03  -4.2287313e-03   2.8614682e-03   3.6335856e-01   5.0695011e-03   4.7035487e-03   2.5972240e-03   9.2604692e-04   3.1924994e-01   4.4491454e-03  -2.0303477e-04   4.2323921e-04   3.9360256e-03   5.1278461e-03   1.7460851e-03   6.1546507e-03   3.6186445e-03   2.7937277e-01  -4.9107045e-03  -1.6003645e-03  -2.1826311e-03  -2.4837384e-03  -5.7955520e-03  -7.2803755e-03  -6.1283835e-03  -1.2119633e-02  -7.6964640e-03  -1.0045025e-02  -5.8385086e-03  -6.3242504e-03  -8.5598976e-03  -6.1030078e-03  -9.1887716e-03   4.6646789e-01  -4.4579913e-01   4.4897758e-03  -8.4967794e-04  -4.0108061e-03   1.0252423e-02   1.0579759e-02   2.8469887e-03   2.8704101e-03   3.2233222e-04  -3.5036810e-03  -1.7272463e-02  -4.4206102e-03  -2.9248539e-02   2.1878388e-03   1.3849587e-02   1.5282660e-02   1.4388151e-02   1.2742211e-02  -6.7102786e-03  -9.2765727e-03  -1.3998157e-02   1.2771340e-02  -1.3709033e-02  -4.3362583e-02   1.1489786e-01  -2.6158031e-01   5.0615573e-02  -5.8278396e-02   1.1301326e+00  -1.0941954e+00  -7.4022269e-03  -6.9163119e-01   1.4944562e+00   1.3006956e-02   2.9970930e-02   7.5644619e-01   4.3129155e-02   6.5753003e-01   1.0244239e-02   2.0408224e-02   7.1512952e-03  -2.8373549e-03  -2.8639549e-04   1.1966579e-03  -2.0547038e-03   2.5495832e-02   1.1173728e-02  -6.7130783e-01   6.2743734e-03   1.6098955e-02   1.4489807e-02   8.7288044e-03  -6.3706704e-03   1.7316227e-02   5.4483962e-01  -1.8699492e-03  -4.4535474e-01  -7.3378986e-04  -2.3005842e-03  -2.4207396e-03  -4.4313533e-03  -8.4083063e-03  -6.9962506e-03  -2.1024272e-02   5.8403355e-01  -9.4115963e-02  -4.5176778e-02  -4.2500498e-02  -6.6441908e-02  -1.2784902e-01  -1.0629717e-01  -1.2608661e-01  -7.9434534e-02   1.2829035e+00  -7.3492903e-02  -1.3566422e+00  -5.3360694e-02   1.0875282e+00  -1.1357396e-01   2.8056727e-02   8.1756674e-02  -1.0918542e+00  -9.2502324e-01   4.6618476e-02   2.6827816e-02   6.7533820e-01   3.0300668e-02   2.0723650e-02  -6.1086405e-01  -5.9099873e-01   1.4114354e-02   1.0492152e-02   3.9136442e-03  -5.5205905e-01   1.6605326e-02  -5.1960766e-01  -2.9960620e-02  -1.6911769e-02  -1.7902657e-02  -3.6711599e-02  -3.2905119e-02  -3.3168515e-02  -3.9486062e-02  -6.3359373e-02  -3.7455039e-02  -4.6662325e-02  -2.9249377e-02  -1.1850909e-01  -6.3589872e-02  -1.3204181e-02  -2.5857043e-02   4.2559964e-03  -2.2063534e-02   1.5867218e-02  -2.0053005e-03  -5.2959326e-02   2.5430918e-02   6.9721265e-01   2.6594266e-02  -3.3288288e-02   4.4554521e-02   5.1524686e-02   2.8382854e-02   7.0048999e-01   2.2346918e-02   1.2831894e-02   5.2648319e-01   7.1682909e-01   1.1603803e-02  -4.5687592e-01  -1.3016009e-03   3.3784740e-03   3.7574382e-03  -2.1846689e-03  -2.7561844e-03   3.2182403e-03   4.0261187e-01   3.8775364e-01   3.2795565e-03   2.9675529e-03   5.1336841e-03   6.2234036e-03   1.7484284e-03   3.6688123e-01   1.3058004e-03   2.5988148e-03  -9.5438864e-03  -4.2817122e-03   3.8630154e-01  -7.8727973e-03  -6.9186883e-03  -1.1705657e-02  -5.3954361e-01   9.6682418e-03   4.4497916e-03   2.0708602e-03  -4.9285258e-03  -1.7069532e-03  -3.7286247e-01  -3.4080551e-01  -3.9163061e-01   9.7674368e-04   3.4117092e-01   2.1057899e-03   2.2800221e-03  -1.9523664e-03  -2.5904443e-03  -5.0574951e-03   7.0429398e-03   2.4406015e-03   4.4180797e-01  -4.2316572e-01   6.9230471e-03   1.5591536e-03  -9.0441803e-03   4.5995924e-03   2.7783195e-03   2.9904282e-02  -2.6009155e-02   5.8364325e-03   9.9773934e-01  -1.0243288e+00  -1.0453155e-01  -9.1460161e-02  -1.1011099e+00   1.2515290e-01  -3.8627628e-01  -5.5615783e-02   7.9232304e-02   1.9396847e-01   1.0493475e-01   1.0773611e+00   1.1390238e-01   9.9422777e-02   8.5435808e-01  -8.9416018e-01  -1.1423962e+00   7.9102151e-02  -3.1268930e-02   5.6926758e-01   1.8383165e-02   1.5537753e-02   1.6940289e-03  -4.9255380e-01  -8.5999588e-01
   3.0977944e-01   4.4347866e-04   3.7392374e-01   4.5825135e-01  -3.4046377e-01   4.1662040e-03   3.7063736e-01   2.0480854e-03   5.8903487e-03  -3.3692689e-01   1.9114554e-03   3.9867670e-03   4.4023479e-03   2.7385506e-03   2.6498252e-03   4.3871674e-03   3.7418836e-03   2.5411132e-03   2.8693012e-03  -6.8642210e-04   7.7188124e-04  -2.3292463e-01  -1.0869854e-03   2.2668428e-03  -1.0342624e-03   1.5814095e-03  -1.4925294e-03   3.8436536e-03  -4.7231086e-03   3.0774408e-03  -3.6588647e-01   3.7987160e-01  -8.5709551e-03  -8.8428767e-03  -1.0317046e-02  -1.1457868e-02  -1.4582878e-02  -8.6594210e-03   1.0443130e-02   4.3282830e-03  -7.3054541e-03   5.0451804e-03   4.7159368e-03   9.1350722e-03   5.3137577e-01   9.0657941e-03   1.3308168e-02   7.4123954e-03   5.9593409e-03   3.8816441e-03   2.9471281e-03   3.9123843e-03   3.9496983e-03  -2.9701025e-01  -3.0836449e-01   4.6271750e-03   4.6945751e-03   2.8425375e-01   7.8231228e-03   3.5058708e-03   3.6672885e-03   2.4743872e-03   2.3960581e-03   1.4296876e-03  -2.2006445e-03   7.1985465e-04   3.3408875e-03  -2.8862895e-03   3.8586055e-03  -4.0544743e-03  -1.1749524e-03  -1.5667891e-03  -3.2389620e-01   6.3652822e-03  -3.2884787e-01   5.8323062e-03   4.6390521e-03   4.6189828e-03   2.9569326e-01  -2.6949095e-01   3.7800740e-03   7.6690881e-04  -3.3425213e-03   2.4175634e-01  -1.4669869e-03   4.7504473e-04   2.4877895e-03  -1.3692455e-03  -2.2382104e-03  -2.5979484e-04   1.5183687e-04   1.9723623e-03  -3.6763890e-01  -4.8970398e-03  -4.2426680e-01  -3.9667901e-03  -4.8064617e-01   1.4010919e-02   7.6112649e-03   1.1608056e-02   4.1304643e-01  -4.1270338e-01   3.9030642e-03  -3.7189974e-01   7.2207768e-03   6.8092731e-03   4.7793098e-03   1.6657560e-04   2.7572019e-03   4.2008770e-03   3.9487352e-03   4.3404351e-03  -2.8329477e-01   3.2247167e-03   2.2592415e-03  -5.7707549e-04  -2.6682462e-01   2.3849230e-03  -1.4468014e-03   1.9695580e-03  -4.0966314e-03   7.5570624e-04   9.1069421e-03  -9.1165733e-05   1.1446691e-02   8.0035008e-03  -4.6271784e-03  -3.7127863e-01  -6.7041718e-03  -9.5129525e-03   3.4538617e-01  -1.7832511e-04  -1.5790569e-03  -3.6694503e-01  -4.6967030e-04   7.5033634e-04  -3.6606088e-03  -2.7811289e-03   5.4179092e-03  -6.7870594e-04  -7.6185021e-03  -1.3584394e-02   2.1376172e-02   1.8639290e-02   5.6985818e-01   4.6546019e-01   1.3806744e-02   1.1638577e-02   8.5456672e-05   9.4281690e-03   8.4301882e-03   6.1669822e-03   6.6534249e-03  -1.0025466e-04  -6.3045191e-03  -3.4403961e-01   6.3291144e-03  -3.1710005e-01  -9.6077863e-04   5.0160075e-03  -1.7245462e-03   2.5825953e-01   5.3691191e-03  -4.1957222e-04  -7.2535683e-04  -8.5576999e-04  -2.2254595e-01  -2.4746336e-01   1.3563428e-05   3.1354474e-03   2.3663706e-01   7.1583153e-04  -3.3383694e-03   2.0996017e-03   3.0374271e-03  -2.3329595e-01  -1.7813882e-03  -2.2103736e-01  -1.8860867e-03   6.5616735e-04  -2.4648723e-01   2.7329902e-03   1.1601294e-03   2.5668129e-01   3.1862085e-03  -2.0602675e-03  -2.2812300e-03  -1.4880883e-03  -2.0406726e-03  -2.9475403e-01  -2.7349382e-03   3.1597337e-01   5.7429507e-03  -4.2739554e-03   5.5092639e-05  -4.1030394e-01  -4.5099734e-03   3.8992013e-04   9.6373892e-03   6.5399313e-03   3.3533284e-04   3.3028901e-01   5.2322991e-03  -9.1945766e-04  -3.2354695e-01   1.9508494e-03  -3.3331425e-01   7.8553277e-04  -1.5334417e-03   3.0100040e-03   3.7980522e-01  -2.0423027e-03  -2.9446793e-01   5.7548237e-03  -1.3033310e-03  -1.2796705e-03   2.3093251e-03  -3.4230382e-01  -2.0823322e-03   4.5219444e-03  -9.2443246e-03   5.4673388e-03   7.1658056e-03  -4.7667631e-03   9.2175962e-03   1.2460753e-02   4.6994467e-01  -7.6677532e-04   5.9920736e-01  -1.0296365e-02   1.8561083e-02   1.9592451e-02  -3.4708574e-02  -1.3872431e-02   1.3060628e-03   3.8680190e-03  -2.4975955e-03   5.3013343e-04   1.4315181e-02   9.1958845e-03   7.4456273e-03   2.3670395e-03   8.3238470e-03  -9.2315089e-04  -2.1920607e-03   4.7577478e-03   1.0391163e-03   1.7497340e-03   5.0900516e-03   1.4280325e-03  -4.8327851e-03  -1.3633018e-03   3.7681786e-03   3.5958159e-01   1.0414361e-03   4.5585483e-03   2.9961648e-03   1.7465088e-03   3.0352729e-01   4.7840513e-03   7.0373675e-04  -1.5655270e-04   3.6754734e-03   4.1277209e-03   1.9553315e-03   4.8134145e-03   4.2448242e-03   2.6946277e-01   3.9483010e-04  -3.7674664e-03  -3.4451594e-03  -3.7192804e-03  -6.3255690e-03  -7.2685158e-03  -5.0696459e-03  -1.0550315e-02  -7.1982848e-03  -8.6238395e-03  -5.4498023e-03  -5.1979216e-03  -8.7282811e-03  -4.7949141e-03  -1.4236585e-02   4.6752503e-01  -4.5107262e-01   3.5648098e-03   2.1844005e-04  -4.6496059e-03   9.4781261e-03   5.1896988e-03   7.4460422e-04   2.9810053e-03   3.6123083e-03  -4.1454624e-03  -1.8021407e-02  -8.9279981e-03  -3.1547746e-02  -2.0924484e-03   6.7370696e-03   4.7898992e-02   9.5086006e-03   1.4938931e-02  -5.5097200e-03  -1.7478882e-02  -1.4219858e-02   2.2738124e-02  -1.6559848e-02  -7.6853575e-02   1.4165229e-01  -1.1564414e-01  -8.3216074e-02  -8.0614787e-02   1.3244950e+00  -1.2077234e+00  -6.0430422e-03  -7.4061092e-01   1.5117568e+00   1.9619902e-02   3.0601150e-02   7.8670192e-01   3.1558343e-02   7.1391198e-01   1.2687901e-02   2.3395550e-02   1.1488509e-02  -3.6658840e-03  -7.0273558e-03  -7.0296118e-05  -3.6452734e-03   1.7039318e-02   8.3278765e-03  -6.7465409e-01   3.5365007e-03   1.1760797e-02   1.0791787e-02   9.6548566e-03  -6.7602914e-03   1.4588050e-02   5.8955435e-01   7.6169466e-03  -4.4804555e-01   4.3981015e-05  -6.4323027e-04   2.3685906e-03  -1.3608820e-02  -1.0709505e-02  -9.8697496e-03  -2.6256446e-02   5.8155217e-01  -8.3385309e-02  -4.8056693e-02  -4.1559386e-02  -6.8642802e-02  -1.0286085e-01  -1.0036660e-01  -1.3675959e-01  -1.7283954e-01   1.3327878e+00  -1.9938755e-01  -1.3277840e+00  -4.9491802e-02   7.8518986e-01  -8.5884875e-02   6.3869375e-02   1.0454252e-01  -1.1030568e+00  -8.8520101e-01   4.9423141e-02   3.9644338e-02   6.6927453e-01   3.3142326e-02   1.8872948e-02  -5.9700462e-01  -6.0567106e-01   1.4671040e-02   7.1820549e-03   2.4162250e-03  -5.5533935e-01   1.2956857e-02  -5.2132481e-01  -2.9201139e-02  -1.9014411e-02  -1.9593414e-02  -3.5449915e-02  -3.0505900e-02  -3.2213594e-02  -4.1935921e-02  -6.9620243e-02  -4.1063439e-02  -5.8166099e-02  -3.4677007e-02  -7.8098566e-02  -2.2966064e-02  -5.8302548e-02  -3.2609640e-02   5.9276794e-03  -1.7451218e-02   2.4108989e-02  -3.7574890e-03  -3.6628059e-02   5.2495854e-03   7.2732345e-01   1.4452162e-02  -3.8932548e-02   1.7828666e-02   4.5635723e-02   2.6445368e-02   7.1101296e-01   2.0417578e-02   1.2089664e-02   5.3667343e-01   7.0201103e-01   1.1720517e-02  -4.5532413e-01  -1.9699211e-05  -5.3130751e-03   4.9905478e-03  -1.4242661e-03  -3.4754885e-03   1.6293743e-03   4.0866938e-01   4.0795902e-01   3.9839426e-03   2.3516109e-03   4.6184179e-03   6.8625064e-03   3.6743386e-03   3.7819159e-01   4.9279403e-03   2.7227690e-03  -9.1076914e-03  -7.6730186e-03   3.7443012e-01  -9.9994350e-03  -7.3503576e-03  -1.1041977e-02  -5.6442464e-01   6.8984128e-03   6.9238676e-03   1.0138296e-02  -6.2124501e-03  -4.3592196e-04  -3.9441404e-01  -3.3352247e-01  -3.9167074e-01   2.8592263e-03   3.4146206e-01   5.9782568e-03   4.6771691e-03  -1.2438330e-03  -4.3167222e-03  -4.5966656e-03   7.1147412e-03   3.8488514e-03   4.4256082e-01  -4.2145531e-01   6.0540069e-03   1.2601012e-02  -8.6720957e-03   2.8009172e-03  -1.3407771e-02   2.7184779e-02   1.0376876e-02  -7.8771776e-03   9.6669963e-01  -9.3168378e-01  -1.1867636e-01  -8.8541333e-02  -1.1071783e+00   1.5112349e-01  -2.8103696e-01  -3.9036531e-02   8.9282492e-02   1.5959058e-01   1.3473938e-01   1.0316495e+00   9.1620319e-02   8.1151120e-02   7.8824782e-01  -8.1387824e-01  -1.1629524e+00   7.9027966e-02  -3.4818914e-02   6.3908959e-01   1.4733762e-02   1.0409273e-02   8.4003791e-03  -5.3864709e-01  -8.6613017e-01
   3.1317049e-01   7.0416855e-04   3.8619618e-01   4.6349101e-01  -3.4784189e-01   3.0590080e-03   3.8005618e-01   1.3561478e-03   6.1015218e-03  -3.3000724e-01   1.9764774e-03   4.8246501e-03   4.1490853e-03   2.8023137e-03   2.9648728e-03   4.0941881e-03   3.3278807e-03   2.0703369e-03  -5.0989788e-04   6.2546741e-04  -5.5257440e-04  -2.3634133e-01  -1.5618609e-03   2.1862952e-03  -1.9248496e-03   3.0263326e-04  -2.3232043e-03   4.1481928e-03  -3.6213823e-03   3.4393345e-03  -3.7076740e-01   3.8953300e-01  -9.5197155e-03  -1.0039240e-02  -9.5380947e-03  -1.1561506e-02  -1.1464096e-02  -7.7541323e-03   9.9267768e-03  -2.0278001e-02  -5.0662171e-03   6.9812483e-03   5.9574602e-03   1.0923937e-02   5.1739911e-01   8.2984626e-03   1.3190312e-02   7.6630518e-03   5.9872003e-03   4.8678666e-03   1.2095343e-03   3.5225125e-03   4.5792969e-03  -3.0803834e-01  -3.1222006e-01   4.6417790e-03   6.9217242e-03   2.8714520e-01   8.2566917e-03   3.5813860e-03   4.2611668e-03   7.5281910e-03   3.2929521e-03   1.9664872e-03  -1.7821657e-03  -4.4523316e-04   3.1779636e-03  -2.0842344e-03   3.7862709e-03  -3.7757335e-03  -8.3395720e-04  -7.7079632e-04  -3.2552262e-01   6.0680478e-03  -3.3826755e-01   6.5111789e-03   4.6717972e-03   4.3216582e-03   2.9007638e-01  -2.6522450e-01   3.2941444e-03   7.7630661e-04  -2.9316125e-03   2.5667725e-01  -1.5889788e-03   4.6535933e-04   1.5356720e-03  -7.2706585e-04   2.3479625e-04   9.3827749e-04   5.2809570e-04   3.5742999e-03  -3.8069711e-01  -4.1983843e-03  -4.2953774e-01  -2.8199372e-03  -4.8616659e-01   1.2739635e-02   9.7666806e-03   2.2865975e-03   4.1847705e-01  -4.5949454e-01   7.6185598e-03  -3.7805768e-01   7.0849963e-03   7.5232151e-03   4.6773230e-03   1.0781599e-02   2.5228850e-03   4.6815018e-03   4.3135509e-03   4.8573546e-03  -2.9890092e-01   3.9031962e-03   2.9760493e-03  -1.5264280e-03  -2.7675267e-01   1.4914894e-03  -1.3608521e-03   1.9795345e-03  -4.9606313e-03  -1.9925921e-03   1.0302260e-02  -1.3784832e-03   1.2784804e-02   7.9890673e-03  -4.0208877e-03  -3.7367795e-01  -3.6321533e-03  -1.0433627e-02   3.4777487e-01   7.7462424e-04  -2.0983464e-03  -3.7968494e-01   2.3579135e-04  -1.2607573e-03  -4.9545706e-03  -2.6029985e-03   1.1102183e-03  -4.5859982e-03  -1.0189904e-02  -1.8209027e-02   1.1646542e-02   2.1921801e-02   5.2455018e-01   4.6887581e-01   1.3256226e-02   1.1401331e-02  -2.0199059e-03   9.2965416e-03   9.4919312e-03   5.5280234e-03   6.6621153e-03   1.1959634e-03  -7.5969539e-03  -3.2931356e-01   4.2960116e-03  -3.2003017e-01   1.1937051e-03   5.0763651e-03  -2.3524389e-03   2.5967244e-01   2.9708365e-03   1.1075368e-03  -2.7534101e-03  -6.5446276e-04  -2.2403536e-01  -2.4342566e-01   3.9997336e-04  -3.6193781e-03   2.2152776e-01   4.7527477e-04  -9.2603629e-04   1.7981738e-03   2.7659667e-03  -2.3397009e-01  -7.9517547e-04  -2.2390367e-01  -1.6088879e-03   1.1303876e-03  -2.4046897e-01   1.8567878e-04   2.2343850e-04   2.6322444e-01   3.7367344e-03  -1.6063358e-03  -1.8255703e-03  -1.9335198e-03  -3.5294728e-03  -3.0115921e-01  -2.1789667e-03   3.2756888e-01   5.2790115e-03  -2.8645494e-03  -2.9176445e-04  -4.4519989e-01  -1.7358204e-03   1.3467607e-03   9.1460153e-03   5.9983707e-03  -5.7785799e-06   3.3112974e-01   5.8419248e-03  -3.8256483e-04  -3.2824346e-01   6.3985799e-04  -3.3168724e-01   3.3866119e-04  -1.1795900e-03   8.8528417e-04   3.8526282e-01  -2.0835376e-03  -3.0563605e-01   5.4376978e-03  -1.2749906e-03  -8.8764862e-04   1.9120606e-03  -3.4538980e-01  -4.2233280e-03   7.9274085e-03  -8.6559347e-03   5.6922727e-03   6.3067626e-03  -2.8954383e-03   8.0718479e-03   4.3875611e-03   4.6345127e-01  -2.3916272e-04   5.7233177e-01  -3.0953848e-02   1.6385418e-02   1.3572722e-02  -2.0386473e-02  -4.8163374e-03  -7.2661671e-04   4.9707049e-03   2.4542040e-03  -2.8524257e-04   1.5665395e-02   8.8520192e-03   7.2046759e-03   1.6922792e-03   8.4765896e-03  -2.0936762e-03  -2.6477684e-03   4.5936236e-03   1.0432054e-02   3.0987847e-03   6.1888786e-03   1.9861170e-03  -3.3521183e-03  -3.1774119e-03   3.1977669e-03   3.6171392e-01   5.7573473e-03   4.8089536e-03   3.8691760e-03   1.5457664e-03   3.1216167e-01   4.4252913e-03   4.2868467e-03   6.6862835e-03   3.8289851e-03   3.3484716e-03   1.4553455e-03   6.6881332e-03   3.5377566e-03   2.7017954e-01  -5.7300254e-03  -5.1185278e-05  -3.3893588e-03  -1.4564111e-03  -5.3493950e-03  -6.1077364e-03  -3.5239914e-03  -1.1316275e-02  -8.1598091e-03  -1.3594925e-03  -4.6584397e-03  -2.4891391e-03  -8.5427238e-03  -7.1318810e-03  -1.5541440e-02   4.6602504e-01  -4.5304050e-01   2.1750197e-03   2.8391856e-03  -3.0072350e-04   9.3149531e-03   8.7424564e-03   3.7635725e-03   4.5656112e-03  -5.2374530e-04  -3.7296982e-03  -1.7956795e-02  -1.0803279e-02  -3.1595817e-02  -8.4260653e-03   4.8428324e-03   4.1064420e-02   8.9313141e-03   1.8897757e-02   5.5129559e-03  -1.1829167e-02  -1.4988785e-02   1.9712552e-02   5.1746715e-03  -3.7166234e-02   2.1024909e-01  -2.0494264e-01   4.8352390e-02  -7.2931894e-02   1.1032976e+00  -1.1292741e+00  -1.4908437e-02  -7.2040741e-01   1.4561568e+00   1.5962154e-02   2.7483458e-02   7.6805398e-01   2.6281127e-02   6.8766369e-01   1.0669968e-02   2.2370633e-02  -6.2190780e-03   1.5769444e-03   1.1278692e-03   1.9502252e-03  -3.2752295e-03   2.2345062e-02   1.3432642e-02  -6.8495948e-01   6.4273678e-03   1.4121665e-02   1.1395210e-02   6.6108018e-03  -6.2196119e-04   1.7936402e-02   5.7004121e-01   5.6039153e-03  -4.6151611e-01   4.9177233e-03   5.1534471e-03   4.6505072e-03  -4.3025816e-03  -1.1153439e-02  -1.2191865e-02  -2.5290185e-02   5.9667324e-01  -9.3179525e-02  -5.3028215e-02  -4.6739533e-02  -6.9373869e-02  -1.3948820e-01  -1.0453075e-01  -1.1122519e-01  -1.2175252e-01   1.3444115e+00  -1.1816404e-01  -1.3639599e+00  -5.4525602e-02   1.0845171e+00  -1.4438819e-01   1.2003094e-02   1.1541575e-01  -1.0779521e+00  -9.5471438e-01   5.1623611e-02   2.4455720e-02   6.8503673e-01   3.0815992e-02   2.0565456e-02  -6.0108313e-01  -5.6434989e-01   1.5891533e-02   7.7689088e-03   4.0326690e-03  -5.6563482e-01   1.5375386e-02  -5.2933524e-01  -2.7654967e-02  -1.5741988e-02  -2.0243686e-02  -4.8746774e-02  -3.0441215e-02  -3.3010084e-02  -3.3975024e-02  -7.5811503e-02  -4.3965899e-02  -4.5823123e-02  -3.5868459e-02  -7.7622515e-02  -8.4021462e-02  -6.4558425e-02  -3.6341127e-02   1.3332041e-03  -1.3255601e-02   3.2472602e-02   9.6370556e-03  -2.8637897e-02   8.0378496e-03   7.2449484e-01   2.7874513e-02  -4.1197973e-02   3.8059954e-02   5.4295697e-02   3.0207099e-02   7.7094222e-01   2.2854712e-02   1.3967592e-02   6.2827668e-01   7.0316175e-01   7.2643951e-03  -4.6326813e-01  -5.7918283e-03   1.1155324e-03   4.7829849e-03  -2.3182857e-03  -3.6690294e-03   1.6432039e-03   4.1315858e-01   4.1902007e-01  -6.0263942e-04  -7.2753350e-04   1.0218414e-03   6.9777879e-03   2.8052208e-03   3.6072813e-01  -2.8119871e-04   5.0632077e-03  -9.6293420e-03  -8.2694642e-03   3.8629908e-01  -1.1908012e-02  -8.0748330e-03  -1.2530321e-02  -6.0524547e-01   7.5214647e-03   5.6640605e-03   1.1834227e-02  -7.4043554e-03  -2.4784308e-03  -3.9774024e-01  -3.4649757e-01  -4.0305290e-01   1.0554889e-02   3.6672971e-01   4.7401816e-03   4.7008871e-03   6.9267249e-04  -4.7450528e-03  -2.4717369e-03   6.4596349e-03   6.0628828e-03   4.2946622e-01  -4.2572109e-01   7.7095516e-03   6.0170938e-03  -1.2822778e-02   6.5943026e-04  -1.8510927e-03   3.0845526e-02  -3.2210236e-02  -2.4718264e-02   1.0079792e+00  -9.3628079e-01  -1.0554755e-01  -1.0473840e-01  -1.0951432e+00   1.0057585e-01  -1.7310382e-01  -3.9136852e-02   8.2933059e-02   1.8305911e-01   1.2264915e-01   1.0428489e+00   1.5236451e-01   8.7558096e-02   8.3092462e-01  -8.4217772e-01  -1.0436326e+00   5.7406420e-02  -2.3193726e-02   7.7043460e-01  -1.0043771e-03   3.9071861e-03   1.1775193e-03  -4.8495625e-01  -8.8844540e-01
   3.1470955e-01   1.1001801e-03   3.7416433e-01   4.5800722e-01  -3.4649979e-01   3.6590890e-03   3.8093348e-01   2.2843590e-03   7.2897261e-03  -3.3154816e-01   2.3767835e-03   4.6680324e-03   4.8196490e-03   2.6756680e-03   3.2407769e-03   4.2009588e-03   3.2406765e-03   2.7917863e-03   3.2256389e-03  -1.2428963e-04   5.4122225e-05  -2.3138146e-01  -9.0770895e-04   1.8543347e-03  -2.0665376e-03  -3.5740953e-04  -2.5519155e-03   4.3304489e-03  -3.7613862e-03   3.8593056e-03  -3.6906962e-01   3.7596967e-01  -9.4192432e-03  -1.0283909e-02  -1.0090615e-02  -1.2160387e-02  -9.9417272e-03  -8.5441330e-03   1.1463893e-02  -1.5989394e-02   1.5836202e-03   8.9586646e-03   5.6949204e-03   1.1402359e-02   5.3077174e-01   1.0941347e-02   1.2976842e-02   7.8746767e-03   5.8751635e-03   4.4143480e-03  -1.0614228e-03   5.0770619e-03   4.3182788e-03  -3.0339450e-01  -3.1338937e-01   4.5819967e-03   4.9231943e-03   2.9144975e-01   8.4664067e-03   3.2553612e-03   3.3695128e-03   2.9135590e-03   2.6259866e-03   1.7176254e-03  -1.4846300e-03   5.4314910e-05   3.2449313e-03  -2.7078170e-03   3.5895539e-03  -3.6251966e-03  -1.6543618e-03  -4.8418268e-04  -3.3427056e-01   7.9377517e-03  -3.2973110e-01   1.2715541e-03   4.8367975e-03   4.3377490e-03   2.7773239e-01  -2.6638549e-01   3.2209353e-03   6.5776578e-04  -2.5764845e-03   2.5552337e-01  -2.5234386e-03   9.3333020e-04   1.8096214e-03  -2.0777283e-03  -1.0260389e-03  -6.1195964e-04  -2.8381131e-03   3.3494561e-03  -3.7412521e-01  -4.7450807e-03  -4.2481295e-01  -4.9881964e-03  -4.7959203e-01   1.3919019e-02   8.1313773e-03   1.3039805e-02   4.1815541e-01  -4.4445841e-01   7.4590144e-03  -3.7559122e-01   7.6177679e-03   6.5048938e-03   5.1619060e-03   8.1478833e-03   5.3650768e-03   4.5334637e-03   4.1973839e-03   4.7350409e-03  -2.9498529e-01   3.2547511e-03   2.8631710e-03  -8.9228038e-04  -2.6948512e-01   1.0798379e-03  -1.2642975e-03   4.4423969e-03  -4.2484643e-03   2.8900247e-04   7.6026877e-03   1.0611500e-03   1.5625884e-02   8.0963665e-03  -1.5952921e-03  -3.7303727e-01  -6.5529599e-03  -9.7740388e-03   3.4696797e-01   1.9280710e-04  -2.5359535e-03  -3.8361397e-01  -8.2736753e-04   3.4096342e-03  -1.6818307e-03  -3.6251739e-03   1.2217132e-03  -4.0753086e-03  -9.2839632e-03  -1.4735200e-02   2.1514089e-02   1.9291200e-02   5.1785653e-01   4.9366523e-01   1.3743325e-02   9.4278815e-03  -6.4105543e-04   9.9101691e-03   8.6308796e-03   2.1201701e-03   5.8228668e-03   2.5722615e-03  -7.2727059e-03  -3.2568574e-01   6.5759325e-03  -3.2230445e-01   3.0954144e-04   5.9299052e-03  -9.9555179e-04   2.5908077e-01   4.2722421e-03  -9.6310182e-04   2.3586366e-04  -4.4694397e-04  -2.2130475e-01  -2.4824473e-01   7.9070881e-04   2.6718749e-03   2.2898390e-01  -4.3889652e-04  -2.7145810e-03   2.3215610e-03   1.7360413e-03  -2.2900448e-01  -1.7507775e-03  -2.2392516e-01  -1.8194116e-03   7.8385819e-04  -2.3890050e-01  -2.0341510e-04   3.1186150e-03   2.5640931e-01   3.3885545e-03  -2.8102287e-03  -1.3936227e-03  -2.7389437e-04  -2.1530746e-03  -2.9989380e-01  -1.3376491e-03   3.1876196e-01   5.5813283e-03   4.6057357e-03  -1.6523916e-03  -4.6145805e-01  -2.7776686e-03   3.7775299e-03   1.2499106e-02   8.9219284e-03  -9.8117959e-04   3.2535184e-01   6.2327269e-03  -2.0728315e-03  -3.2712793e-01   1.3101345e-03  -3.3655701e-01   1.1219360e-04  -1.5110183e-03   3.2147434e-03   3.8936363e-01  -6.7591276e-04  -2.9564698e-01   7.1907234e-03  -1.7861932e-03  -4.1974757e-04   1.3067034e-03  -3.4805956e-01  -4.8005555e-03   6.4080149e-03  -6.8512549e-03   3.4006264e-03   9.1588679e-03  -9.2035962e-04   8.0957402e-03   1.2612234e-02   4.5865439e-01  -4.1465322e-04   5.3419723e-01  -7.8767728e-03   1.7909359e-02   2.4107519e-02  -1.2085665e-02  -2.0933380e-03   1.7385452e-03   7.5265287e-03   3.3187430e-03   4.3883051e-04   1.4031581e-02   9.2011136e-03   7.7314651e-03   2.0984838e-03   9.7802666e-03   2.0782153e-04  -1.0226772e-03   3.4601817e-03   7.5572409e-04   4.1631059e-03   6.7720787e-03   5.2786494e-03  -4.4545646e-03  -3.5620912e-03   3.7591639e-03   3.4352639e-01   4.6652760e-03   4.6375418e-03   3.1426027e-03   3.2145364e-03   3.2089598e-01   4.5541878e-03  -7.5397368e-05   7.3960213e-04   5.0531882e-03   3.7117478e-04   2.1061071e-03   6.0788642e-03   4.3757571e-03   2.8645488e-01   2.7650804e-05  -3.6670114e-03  -2.2545323e-03  -3.9006764e-03  -6.9835745e-03  -6.1593810e-03  -6.2655429e-03  -1.1550013e-02  -7.0456650e-03  -9.6169393e-03  -6.5668048e-03  -6.4043613e-03  -9.0243862e-03  -5.9155002e-03  -1.4564714e-02   4.6891238e-01  -4.6159109e-01   2.7372987e-03   3.2853155e-04  -3.7200997e-03   1.0085303e-02   6.5468909e-03   2.1059810e-03   2.0645129e-03   5.8775314e-03  -5.1560536e-03  -1.5073332e-02  -1.3552195e-02  -2.5727426e-02  -2.2609420e-02   2.5075994e-02   4.5470029e-02   1.6601963e-02   1.5279463e-02   4.1622388e-03  -1.6522519e-02  -1.4056429e-02   2.2794642e-02   2.3287319e-02  -1.7364857e-02   1.4854285e-01  -1.9767841e-01  -1.0119646e-01   7.9745200e-03   1.1068964e+00  -1.1472376e+00  -1.0067311e-02  -7.0679967e-01   1.4413421e+00   1.6535697e-02   2.4552754e-02   7.4710011e-01   2.6422163e-02   6.6536287e-01   1.4923775e-02   2.4265625e-02  -1.2273643e-02  -8.7243455e-03  -9.1907890e-03  -2.7430905e-03  -4.2261105e-03   2.2584958e-02   1.2582391e-02  -6.6995658e-01   4.2494051e-03   1.4742167e-02   1.2694211e-02   6.3143637e-03  -1.7379696e-03   1.4457369e-02   5.6190782e-01   1.0109936e-02  -4.4750121e-01  -1.1215037e-03  -9.3952933e-04   4.6235757e-03  -1.3233341e-03  -9.4641975e-03  -1.2201902e-02  -2.6473019e-02   5.7847491e-01  -9.3326547e-02  -4.7129289e-02  -4.3292947e-02  -7.0662894e-02  -1.0652574e-01  -1.1079990e-01  -1.0895774e-01  -1.5274405e-01   1.3115085e+00  -2.6970388e-01  -1.3437099e+00  -2.9070729e-02   1.1084101e+00  -1.3154137e-01   3.0319671e-02   1.1601761e-01  -1.0311839e+00  -9.7262914e-01   5.0577162e-02   3.5613787e-02   6.7455894e-01   2.9352628e-02   2.1991468e-02  -6.0550124e-01  -5.9861241e-01   1.7983601e-02   8.2536039e-03   4.5222245e-03  -5.5978874e-01   1.5355751e-02  -5.3467276e-01  -2.7376688e-02  -1.9142073e-02  -2.0782032e-02  -4.8516561e-02  -3.0008792e-02  -3.4853081e-02  -2.5499195e-02  -7.0359393e-02  -5.7173232e-02  -5.2493994e-02  -3.9590641e-02  -1.1878853e-01  -3.8379130e-02  -2.3993510e-02  -3.9469805e-02   2.0116060e-03  -2.2660124e-02   2.6162902e-02  -2.0999709e-02  -5.7347462e-02  -2.5280516e-04   7.6153667e-01   2.3344226e-02  -3.2476560e-02   4.6237423e-02   4.8280267e-02   2.7632901e-02   6.9814968e-01   1.8818417e-02   1.4021612e-02   5.8112108e-01   6.4938709e-01   9.2223581e-03  -4.6382124e-01  -3.8649860e-03   4.8528818e-04   5.5607940e-03   9.8028007e-04  -8.6339727e-04  -2.5388119e-04   4.1419709e-01   4.0358145e-01   3.6646301e-03   3.3081578e-03   3.5553468e-03   8.2559053e-03   2.2804691e-03   3.6769649e-01   4.8334499e-03   4.3525196e-03  -8.7671447e-03  -7.3855627e-03   4.0025621e-01  -1.1189480e-02  -8.8892823e-03  -1.2869654e-02  -5.8965509e-01   8.3142536e-03   7.4625855e-03   1.0765930e-02  -7.5581982e-03   2.1857910e-03  -3.8463407e-01  -3.4863699e-01  -3.9433229e-01   5.7947941e-03   3.4235059e-01   4.7124451e-03   3.7924671e-03  -1.8471603e-03  -1.8493025e-03  -4.4462772e-03   5.4913582e-03   4.6043346e-03   4.2591693e-01  -4.2630075e-01   5.5814009e-03   7.0867802e-03  -6.1662684e-03   5.1401042e-03  -8.2402087e-03   3.2617952e-02  -4.9019792e-02   8.2009578e-03   1.0207177e+00  -9.0875555e-01  -9.8443732e-02  -8.3860684e-02  -1.1010822e+00   1.6379674e-01  -1.8494484e-01  -4.8344271e-02   6.2566769e-02   2.0579652e-01   1.4961901e-01   1.0614742e+00   1.4550785e-01   9.0020857e-02   8.4631490e-01  -8.0887863e-01  -9.7137561e-01   1.6928644e-02  -3.0870083e-02   8.1310763e-01  -1.6210959e-03  -3.4450350e-03  -3.6370854e-03  -6.3642873e-01  -8.7267748e-01
   3.1064661e-01   1.2289900e-03   3.7841173e-01   4.6103637e-01  -3.3988086e-01   2.8886916e-03   3.7513226e-01   2.7532829e-03   8.2323941e-03  -3.3274420e-01   4.5876557e-03   4.5406132e-03   4.5295122e-03   2.3143047e-03   2.8969764e-03   4.5186255e-03   3.7312560e-03   2.6832433e-03   6.4398794e-03   1.1738675e-03   4.0964079e-04  -2.4581836e-01  -1.3398506e-03   2.2643070e-03  -1.7275772e-03  -9.3763485e-04  -2.8491874e-03   4.6512663e-03  -3.0961887e-03   3.5339359e-03  -3.7315922e-01   3.8868022e-01  -9.1445319e-03  -9.6782078e-03  -9.9774747e-03  -9.9181816e-03  -8.9799644e-03  -4.8111323e-03   1.3932332e-02  -2.1021411e-02   2.6647987e-04   1.0457097e-02   5.5325324e-03   9.8942402e-03   5.3948875e-01   8.9171723e-03   1.3224843e-02   7.5306786e-03   5.6618262e-03   3.5895720e-03  -2.2659563e-03   4.3981084e-03   4.2010125e-03  -3.0416693e-01  -3.1372424e-01   4.7122773e-03   4.6529925e-03   2.9074037e-01   9.1115844e-03   3.3939471e-03   4.3022192e-03   5.9182115e-03   3.1756777e-03   1.7192711e-03  -1.1758167e-03  -5.2322307e-04   3.5641476e-03  -2.0511173e-03   3.1163284e-03  -4.1387825e-03  -1.6871792e-03  -3.6237918e-04  -3.2566880e-01   8.1962858e-03  -3.2438542e-01   6.0101627e-03   4.8527103e-03   4.4530938e-03   2.8682190e-01  -2.6196112e-01   4.3315035e-03   9.8874740e-04  -2.7227046e-03   2.5485324e-01  -1.1677165e-03   1.1050803e-03   2.1089119e-03  -2.9260339e-03  -9.2518977e-04   1.1769051e-03   2.5984158e-03   3.9366049e-03  -3.7865631e-01  -2.1888422e-03  -4.2464698e-01  -1.0146275e-04  -4.8521726e-01   1.4467147e-02   9.3892455e-03   1.2992746e-02   4.0886472e-01  -4.3878620e-01   8.3606733e-03  -3.7161948e-01   7.2561092e-03   4.5258207e-03   5.1510962e-03   3.8187049e-03   7.7575801e-03   4.6751767e-03   3.9176956e-03   4.0658476e-03  -2.8805005e-01   3.6327951e-03   2.7985524e-03  -7.5348666e-04  -2.7926979e-01   1.5771266e-03  -2.6646084e-03   4.1557106e-03  -4.0973836e-03  -2.6364751e-03   4.2262403e-03  -1.6444070e-03   1.0239115e-02   8.3039788e-03  -5.6250065e-03  -3.7529864e-01   1.9010517e-03  -5.2695811e-03   3.4844814e-01   3.1857244e-03  -1.0913426e-03  -3.7970686e-01   8.3844593e-04   3.5443409e-03  -6.8061405e-03  -4.4450417e-03   1.5728050e-03  -5.9819088e-03  -9.8245347e-03  -1.5920353e-02   1.7376126e-02   2.0442532e-02   5.3704224e-01   4.7480634e-01   1.3352932e-02   1.0287485e-02   1.8720471e-04   9.8135120e-03   6.4221282e-03   5.9152952e-03   6.4011038e-03   4.8090117e-04  -7.1738787e-03  -3.3981606e-01   5.3263377e-03  -3.0980268e-01   4.6182028e-04   5.1484324e-03  -2.6474786e-03   2.5403972e-01   5.3556584e-04  -1.0641953e-04   9.8316458e-06  -5.7897820e-04  -2.2555613e-01  -2.4110077e-01   8.5071599e-04   3.8704021e-04   2.2206586e-01   3.4478329e-04  -4.4545706e-03   2.0237128e-03   2.2008828e-03  -2.3212022e-01  -1.7483560e-03  -2.2398667e-01  -1.7068391e-03   1.0194041e-03  -2.5008749e-01  -7.4139449e-04   4.1308157e-04   2.7208556e-01   3.9003541e-03  -1.1645265e-03  -2.4124113e-03  -1.9585357e-03  -2.9880041e-03  -2.9851691e-01  -1.8777076e-03   3.1221939e-01   5.3702425e-03   4.6569262e-05  -3.6079251e-04  -4.1788863e-01  -5.3653459e-03   8.2946891e-04   9.2435435e-03   5.9420197e-03  -1.5008278e-03   3.1729337e-01   5.0760462e-03  -6.7566903e-04  -3.2802293e-01   1.8622864e-03  -3.3943987e-01   6.7489637e-04  -2.2140834e-03   3.0125948e-03   3.8458342e-01  -2.5754667e-04  -2.9902793e-01   8.5041606e-04  -3.0014509e-03   5.3015763e-04   5.0499130e-03  -3.4036985e-01  -5.7593805e-03   6.4956783e-03  -1.1848980e-02   5.4334764e-03   7.4598681e-03  -7.4092169e-03   8.5179015e-03   1.1477535e-02   4.4696993e-01  -2.0184451e-03   5.5002780e-01  -1.1737079e-02   1.5958543e-02   5.6191194e-03  -2.7968783e-02  -8.3716968e-03   6.2852711e-04   5.8944835e-03  -5.3617231e-04   2.5901627e-03   1.1624326e-02   9.4319563e-03   8.4259469e-03   1.8767419e-03   8.8386071e-03  -1.1163012e-03  -1.0990101e-03   2.7703227e-03   2.6510486e-03  -1.0667884e-03   5.4905303e-03   4.3375755e-03  -4.8208667e-03  -4.0183203e-03   4.8642992e-03   3.4686739e-01   4.6045354e-03   4.2051863e-03   2.9394587e-03  -3.8945656e-05   3.2403263e-01   5.4150799e-03  -8.0445245e-04   1.1863511e-03   4.1446560e-03   2.9875168e-03   1.5598524e-03  -3.7271938e-04   2.2882614e-03   2.7606570e-01  -5.2914066e-03  -1.0791745e-02  -4.5055917e-03  -3.1937365e-03  -6.7618404e-03  -7.8636491e-03  -6.8597302e-03  -1.2369218e-02  -9.4266853e-03  -8.0828100e-03  -6.0721412e-03  -3.4027753e-03  -8.5305224e-03  -3.8541556e-03  -1.2757800e-02   4.7241005e-01  -4.4990234e-01   3.0645703e-03   1.9384429e-03  -4.9907749e-03   9.6879863e-03   3.0813820e-03   9.9976811e-04   1.0509031e-03   2.3401182e-03  -2.3057704e-03  -1.7915066e-02  -1.3702897e-02  -2.9305920e-02  -1.6113260e-02  -3.5520889e-04   3.8963420e-02   1.4110497e-02   1.1393967e-02   4.1934250e-03  -1.8789624e-02  -2.0475976e-02   3.5500173e-02   2.8365059e-02  -1.4466581e-02   1.9095607e-01  -1.6774812e-01  -2.4919488e-02   9.8629390e-02   1.1219922e+00  -1.4159523e+00  -1.9173553e-03  -8.0569584e-01   1.5337156e+00   2.5584505e-02   2.5009988e-02   7.7613345e-01   3.4132441e-02   6.9717064e-01   1.2779384e-02   2.3544377e-02   1.0861781e-02  -1.7075037e-03  -7.1234605e-03  -1.7408866e-03  -3.0823032e-03   2.2456785e-02   1.4044292e-02  -6.8295622e-01   7.4099673e-03   1.5556025e-02   1.3642432e-02   8.7902168e-03  -2.7413414e-03   1.4536415e-02   5.8539292e-01   2.5308873e-03  -4.5320642e-01   1.0348935e-03   6.9893084e-03   6.1040521e-04  -7.0664814e-05  -7.7442536e-03  -7.6644175e-03  -2.7686130e-02   5.9505855e-01  -8.0113696e-02  -4.6903176e-02  -4.8587837e-02  -7.4119244e-02  -1.2365623e-01  -9.8281533e-02  -1.3273329e-01  -1.5405201e-01   1.3139793e+00  -1.5861489e-01  -1.2028849e+00  -3.2204895e-02   1.0854318e+00  -1.3346203e-01   2.3154335e-02   1.0860993e-01  -1.0222690e+00  -9.8056774e-01   5.0265802e-02   2.2706454e-02   6.5649434e-01   2.6642505e-02   2.2241250e-02  -6.0481405e-01  -5.8985572e-01   1.7962316e-02   7.0451333e-03   2.7238100e-03  -5.6500041e-01   1.2401832e-02  -5.3719822e-01  -2.9634996e-02  -2.0591472e-02  -2.0484117e-02  -4.6620693e-02  -3.2532614e-02  -3.2467999e-02  -3.1995642e-02  -7.4421031e-02  -5.4287260e-02  -4.9500115e-02  -4.2020985e-02  -1.1426655e-01  -1.3723405e-02  -4.6365258e-02  -3.5203706e-02   4.6007180e-03  -2.0116065e-02  -2.7401650e-02  -1.2965405e-02  -1.9481946e-02   7.5479427e-03   7.5390335e-01   2.8763641e-02  -2.8920724e-02   1.9515125e-02   4.7614674e-02   2.5010124e-02   7.9387757e-01   1.9666933e-02   1.3833911e-02   5.4501864e-01   7.1148984e-01   1.1660683e-02  -4.7006414e-01  -1.5958593e-03   8.4112008e-03   7.7564088e-03   1.1976299e-02  -3.9084679e-03   2.2299836e-03   4.1879368e-01   4.2901538e-01   2.6870157e-03   2.9219198e-03   3.8650473e-03   8.0987687e-03   2.6787536e-03   3.7651793e-01  -1.7578479e-03   2.9085584e-03  -1.1337069e-02  -9.0981058e-03   3.8769503e-01  -9.1563607e-03  -9.1719431e-03  -9.5640151e-03  -6.0308404e-01   8.1437333e-03   6.7872145e-03   1.0255353e-02  -4.9508814e-03   2.8346531e-03  -3.8035821e-01  -3.4259403e-01  -3.9627425e-01   4.8620045e-04   3.6375487e-01  -6.3800108e-04   1.6613110e-03  -2.5397937e-03  -1.7969494e-03  -4.2907515e-03   6.2127660e-03   2.8518083e-03   4.3802427e-01  -4.2279421e-01   6.1965211e-03   7.1202470e-03  -7.2807744e-03   7.2430414e-03  -4.8692554e-03   2.2364927e-02  -3.2248658e-02  -1.7180919e-02   1.0019842e+00  -9.6332892e-01  -1.0963936e-01  -7.2869210e-02  -1.0878297e+00   7.6380922e-03  -3.2652308e-01  -3.0245188e-02   6.9001304e-02   2.0250761e-01   1.0792346e-01   1.0402390e+00   9.1474467e-02   7.8172118e-02   8.4763266e-01  -8.1108597e-01  -1.0231020e+00   3.1831824e-02   7.5290264e-03   7.5420157e-01  -6.0451787e-03  -1.1759459e-03  -1.0614652e-02  -6.1948749e-01  -8.7448741e-01
   3.1382602e-01   3.1663898e-05   3.8369610e-01   4.6244389e-01  -3.4711468e-01   4.1355922e-03   3.8204289e-01   1.3183923e-03   6.9561762e-03  -3.2995990e-01   3.8240809e-03   4.5543035e-03   4.7783957e-03   2.5168842e-03   2.6169404e-03   4.1401737e-03   3.3001815e-03   2.3156827e-03   2.8721482e-03   3.4378659e-04   9.1653728e-05  -2.3064330e-01  -1.5678339e-03   1.8924597e-03  -2.2942499e-03   5.1154303e-04  -1.7733139e-03   3.8918614e-03  -4.2593158e-03   3.4862387e-03  -3.7400737e-01   3.9015073e-01  -8.9640706e-03  -9.2720399e-03  -8.8652357e-03  -1.1170897e-02  -9.3864733e-03  -5.7383276e-03   9.7572849e-03  -2.0380502e-02   1.3444133e-03   8.9653590e-03   5.9204822e-03   8.6126600e-03   5.2281901e-01   5.7783233e-03   1.3573424e-02   7.8494268e-03   6.2924922e-03   3.9086367e-03   2.2846176e-04   4.2154541e-03   4.1233863e-03  -2.9903932e-01  -3.0958606e-01   4.5051231e-03   5.2677468e-03   2.9812103e-01   8.4279540e-03   3.1769610e-03   3.1012650e-03   7.0728792e-03   3.3234209e-03   1.9496367e-03  -7.7356925e-04   1.0323279e-04   2.8195876e-03  -2.5551850e-03   3.4497510e-03  -3.3038945e-03   6.2726161e-03  -1.3743078e-03  -3.3855562e-01   6.7930958e-03  -3.4762213e-01   5.9266535e-03   4.7437875e-03   5.1494019e-03   3.0647760e-01  -2.6843386e-01   4.5374537e-03   1.0288859e-03  -1.0464796e-03   2.4516917e-01  -4.1009076e-04  -8.3959675e-04   2.0402771e-03   1.2451259e-03   3.2100816e-03   7.1981078e-05   1.8214670e-03   2.1946985e-03  -3.7652579e-01  -2.1513355e-03  -4.3673576e-01  -2.5819797e-03  -4.8541263e-01   1.4246890e-02   9.0560010e-03   1.2945831e-02   4.3735639e-01  -4.3269963e-01   4.7314859e-03  -3.8143005e-01   7.6772541e-03   5.0340077e-03   4.6304254e-03   5.1954052e-03   5.0746510e-03   4.4375550e-03   4.0954607e-03   4.9700482e-03  -2.9504076e-01   3.4180007e-03   3.0521898e-03  -1.8410546e-03  -2.6662668e-01   9.9893529e-04  -2.0516257e-03   3.5503576e-03  -4.0021966e-03   1.4284113e-03   6.9005387e-03  -1.9512185e-03   1.9870293e-03   7.8717699e-03  -3.2026494e-03  -3.6291789e-01  -1.3712509e-04  -4.9345083e-03   3.3871484e-01   5.2821035e-04  -5.0961906e-04  -3.7399820e-01   5.1202686e-04   3.1295468e-03  -5.8346341e-03  -1.8179326e-03   5.2337665e-03   2.7457604e-04  -8.8372176e-03  -1.3078289e-02   1.9322542e-02   1.7776995e-02   5.5792600e-01   5.1726124e-01   1.1787462e-02   9.1797297e-03  -9.7021593e-04   1.0328422e-02   8.8153743e-03   9.1102894e-03   4.1695309e-03  -2.0134124e-04  -8.0888560e-03  -3.3926165e-01   5.8565627e-03  -3.2295244e-01   2.4832778e-04   4.6406213e-03  -2.2255854e-03   2.5863086e-01   5.5915542e-03   1.5390781e-04   4.9916042e-04  -2.8290155e-04  -2.2375710e-01  -2.4046270e-01   1.1115446e-03   6.0715788e-04   2.2881622e-01   1.9256198e-04  -3.5173283e-03   1.8962104e-03   2.7399809e-03  -2.3470650e-01  -1.6193930e-03  -2.2503415e-01  -1.6718683e-03   1.2376688e-04  -2.4224777e-01  -1.9439088e-04   1.3541373e-03   2.6606693e-01   2.9320017e-03  -6.4472046e-04  -2.2121806e-03  -1.6805536e-03  -1.7863226e-03  -3.0207157e-01  -3.2922724e-03   3.1056518e-01   6.0164240e-03   3.2931093e-03  -1.9189628e-03  -3.9425870e-01  -4.1614846e-03   1.4232953e-03   9.4307716e-03   7.1123197e-03   1.2740756e-03   3.1622559e-01   4.0627375e-03  -1.4437586e-03  -3.2913092e-01   2.1619415e-03  -3.3338936e-01  -9.8736370e-05  -1.6279362e-03  -6.5172831e-04   3.7906493e-01  -7.5962089e-04  -3.0352649e-01   2.1963247e-03  -2.6763795e-03  -1.8685680e-03   2.4662767e-03  -3.4941577e-01  -5.0709380e-03   7.7657992e-03  -8.6385163e-03   6.7298384e-03   9.1555803e-03   1.0691704e-03   7.3585455e-03   1.1796818e-02   4.4976250e-01   1.8148329e-03   5.1501385e-01  -1.2805141e-02   1.6305727e-02   9.5022637e-03   1.4011544e-02  -6.4619601e-03  -1.8915168e-03   4.9365909e-03   1.2019825e-03   8.3251428e-03   1.5162195e-02   6.8040238e-03   7.9270238e-03   2.9484028e-03   8.9431441e-03  -2.9800595e-03  -1.8003198e-03   1.0823654e-03   9.4810898e-03   1.5608928e-03   4.6644366e-03   1.4547663e-03  -4.6455273e-03  -4.1923325e-03   3.7822953e-03   3.6160720e-01   1.2471850e-03   5.1363398e-03   2.6010302e-03   2.0264932e-03   3.2196062e-01   5.8260298e-03  -6.3772208e-04   5.5065190e-03   3.9989888e-03   1.2813228e-03   2.6567124e-03   6.3002348e-03   4.1601124e-03   2.8258071e-01  -3.8233392e-03  -8.8777151e-03  -5.8199981e-03  -2.7656215e-03  -6.4847821e-03  -7.2233506e-03  -4.4473855e-03  -7.0626475e-03  -7.7586181e-03  -4.5580242e-03  -3.6713543e-03  -3.8597577e-04  -5.0568841e-03  -4.4079923e-03  -1.2313304e-02   5.0207148e-01  -4.4227645e-01   4.8403877e-03   2.3426735e-03  -3.3137290e-03   8.9281443e-03   5.4108553e-03   2.9231054e-03   5.8226440e-03   5.8739491e-03   6.1766076e-03  -1.6178985e-02  -7.2710845e-03  -2.7978340e-02  -4.5238813e-03   3.1741647e-02   3.7081858e-02   7.3316779e-03   1.3362125e-02  -8.8729946e-03  -1.5610220e-02  -8.2956229e-03   4.9118684e-02   1.4064854e-02  -1.3197290e-02   9.7541931e-02  -3.8321382e-01   2.2430512e-02  -5.1765508e-02   1.1128999e+00  -1.4409456e+00  -1.3741735e-02  -7.2692879e-01   1.4940088e+00   1.7514545e-02   3.0765539e-02   6.7951017e-01   3.5830066e-02   6.9006892e-01   1.2484001e-02   2.2519823e-02   8.2669199e-03   4.1053687e-04  -2.6875023e-03  -1.4249418e-03  -4.7414596e-03   1.9256302e-02   9.4352830e-03  -6.8264203e-01   3.4165095e-03   1.4991217e-02   9.5929675e-03   9.4741766e-03  -6.6149532e-03   1.4715106e-02   5.6809972e-01  -2.3331814e-03  -4.4296978e-01   6.7252069e-04   3.8343031e-03   3.9368531e-03  -2.1389547e-03  -1.1127717e-02  -1.4043436e-02  -2.5696768e-02   5.9530038e-01  -8.7981713e-02  -4.5939635e-02  -4.4053995e-02  -7.1725773e-02  -1.3722903e-01  -1.1216669e-01  -1.1727616e-01  -8.2622908e-02   1.3832292e+00  -1.0008246e-01  -1.2751611e+00  -2.9848528e-02   1.1518767e+00  -1.0134072e-01   1.0905019e-01   1.1588285e-01  -1.0375826e+00  -9.3928260e-01   4.8817834e-02   2.6690296e-02   7.2704354e-01   3.1643348e-02   2.3895139e-02  -5.9421475e-01  -5.8619233e-01   1.6967826e-02   9.3972270e-03   1.8017632e-03  -5.6613183e-01   1.2933531e-02  -5.5659232e-01  -2.8739518e-02  -1.5405209e-02  -2.2186467e-02  -5.2941310e-02  -3.4754632e-02  -2.9495800e-02  -4.3411869e-02  -7.8086192e-02  -6.3951640e-02  -5.8569497e-02  -3.6691000e-02  -1.2261164e-01  -5.1271211e-02  -5.4322820e-02  -4.8926194e-02   3.5480401e-03  -1.8023881e-02   1.6268082e-02  -6.9859518e-03  -3.5221931e-02   9.5856623e-03   7.7673228e-01   3.4185028e-02  -3.3768065e-02   3.0867619e-02   4.4947934e-02   2.9569091e-02   7.5595483e-01   2.1127878e-02   1.2671501e-02   5.5533775e-01   6.8399948e-01   8.7134961e-03  -4.4440761e-01   2.6422248e-04   1.0010076e-02   3.0838964e-03  -6.4365757e-04  -5.5984834e-03   2.3258540e-03   4.0349174e-01   4.1750414e-01   3.5393743e-03   4.7104960e-03   4.2781727e-03   6.1008864e-03   2.7603316e-03   3.8794052e-01   2.9515936e-03   2.5683316e-03  -1.0352999e-02  -3.9513389e-03   3.7977841e-01  -8.3533226e-03  -7.6867963e-03  -1.2492377e-02  -5.7497209e-01   8.6870740e-03   4.1621136e-03   1.1755738e-02  -5.2860498e-03   4.2053279e-05  -3.9993773e-01  -3.4247582e-01  -3.9053120e-01  -4.6295338e-04   3.5832056e-01   4.3244842e-03   1.8408156e-03  -8.5569373e-04   5.4721344e-04  -3.3576922e-03   9.5463112e-03   3.7812758e-03   4.1203391e-01  -4.2453543e-01   7.9409113e-03   1.9978727e-03  -6.7641626e-03   8.9593274e-03  -1.0276225e-02   2.3672948e-02  -4.1076197e-02  -1.4126688e-02   9.8261731e-01  -9.5804941e-01  -1.0928018e-01  -5.3585055e-02  -1.0855492e+00   5.8737129e-02  -2.8267633e-01  -3.8612697e-02   8.1953989e-02   1.9111692e-01   8.0207495e-02   1.0402979e+00   8.8982515e-02   9.6668611e-02   8.6981249e-01  -7.8519311e-01  -9.7503031e-01   1.1529069e-02  -2.1717792e-04   7.0124737e-01  -5.3673302e-03   4.8619361e-04   9.5449957e-03  -5.6692760e-01  -8.6925284e-01
   3.1429674e-01   2.2949786e-04   3.8590695e-01   4.6728382e-01  -3.4430126e-01   3.3246487e-03   3.8232432e-01   2.5973059e-03   8.7234094e-03  -3.3132184e-01   2.4039581e-03   4.9193938e-03   4.3532410e-03   2.3730101e-03   2.8610456e-03   4.5044065e-03   3.7391312e-03   2.5034489e-03   1.6035653e-03   2.9997407e-04   1.3458037e-03  -2.3432582e-01  -1.2498893e-03   1.8331221e-03  -1.2955483e-03  -1.0243674e-04  -2.6837100e-03   3.1624006e-03  -2.7107032e-03   4.3210346e-03  -3.7603854e-01   4.0113694e-01  -9.3867753e-03  -9.7850227e-03  -9.7168297e-03  -1.3132457e-02  -2.0664992e-02  -9.5025988e-03   9.0456554e-03  -2.0804867e-02   3.1664755e-03   9.9058339e-03   5.9620456e-03   1.0845491e-02   5.3503685e-01   9.2738613e-03   1.2644786e-02   8.6766781e-03   7.3769223e-03   4.3672140e-03   3.5706885e-03   5.1083021e-03   4.2561440e-03  -3.0640082e-01  -3.1198392e-01   5.4176765e-03   4.6370618e-03   2.9208535e-01   8.3216582e-03   3.3409676e-03   3.7122833e-03   5.6939126e-03   3.9917573e-03   2.2703586e-03  -3.2492243e-03   6.1327172e-05   1.8005210e-03  -3.4374351e-03   3.1194221e-03  -3.3795234e-03   6.7533239e-03   1.9315072e-03  -3.2679019e-01   6.7306414e-03  -3.4349764e-01   6.0798023e-03   4.7527754e-03   4.3168778e-03   3.0416188e-01  -2.7311187e-01   4.7301023e-03   1.2240500e-03  -2.2035141e-03   2.3827751e-01  -1.3164714e-03  -2.3901334e-04   2.4985512e-03   9.2510968e-04   3.5472941e-03   2.5304432e-04   2.0097776e-03   5.2661996e-03  -3.7940186e-01  -4.3751969e-03  -4.2985590e-01  -1.9330344e-03  -4.9165128e-01   1.2862512e-02   7.8795105e-03   1.2250003e-02   4.2428325e-01  -4.4890637e-01   7.6391495e-03  -3.8386570e-01   7.6048952e-03   7.4509121e-03   4.9717637e-03   3.4068879e-05   5.3878149e-03   4.8230195e-03   4.5334696e-03   4.7020222e-03  -2.8989791e-01   3.4014866e-03   2.8833207e-03  -1.3022692e-03  -2.6771046e-01   2.0699412e-03  -1.4624346e-03   1.0019614e-03  -5.4952548e-03  -5.1944555e-04   3.9135250e-03  -2.5104072e-03   1.1714992e-02   8.2024307e-03  -1.4228920e-03  -3.7779807e-01   2.9675571e-03  -1.4277359e-02   3.6106208e-01   7.1946708e-04  -1.5028034e-03  -3.8729444e-01   1.6687472e-03   4.5870487e-03  -3.0534815e-03  -7.0528301e-04  -8.3214684e-04   1.3940892e-03  -1.4150970e-02  -1.8115807e-02   2.4398853e-02   2.0362154e-02   5.4285557e-01   4.8308042e-01   1.3288654e-02   1.0805425e-02   6.9174233e-04   1.0063955e-02   9.2031816e-03   6.0684712e-03   6.2427419e-03   3.7734208e-04  -8.1025738e-03  -3.4982839e-01   4.5867388e-03  -3.1401410e-01  -1.5153439e-04   4.8986561e-03  -1.4878429e-03   2.5849634e-01  -4.6693000e-04   1.2175245e-04  -3.5133013e-03  -6.0492935e-04  -2.2817333e-01  -2.4502876e-01   1.0261352e-03   4.3400445e-03   2.1853806e-01  -1.8727171e-04  -4.3668227e-03   2.1001857e-03   3.1205827e-03  -2.3647476e-01  -2.2617600e-03  -2.2725517e-01  -1.8561043e-03   8.3852489e-04  -2.5220740e-01  -2.5975456e-04   5.7510558e-04   2.6250913e-01   3.2140774e-03  -1.5357198e-03  -3.4327443e-03  -1.6504772e-03  -2.4213054e-03  -3.0781412e-01  -3.1802607e-03   3.1964408e-01   6.3495011e-03   3.6002383e-03  -2.1258266e-03  -4.3891747e-01   2.3138407e-03   1.1142850e-03   8.7569196e-03   6.2568670e-03   1.0039067e-03   3.2223737e-01   3.8991192e-03  -2.0667856e-03  -3.3279293e-01   1.5176886e-03  -3.3886426e-01   8.9595542e-05  -8.9767880e-04   1.3621045e-03   3.9207812e-01   1.9905146e-05  -3.0190930e-01   4.9206236e-03  -2.1955948e-03  -6.5562244e-03   2.8185875e-04  -3.5143912e-01  -5.1806107e-03   1.1195698e-02  -9.1704307e-03   1.6251939e-03   9.5023978e-03   1.6988681e-03   7.4769754e-03   1.0741664e-03   4.7237940e-01   3.4330846e-03   6.0019615e-01  -1.8037854e-02   1.4788071e-02   2.5710443e-02   1.1696151e-02  -1.2277301e-02   1.9925242e-03   8.0105963e-03  -1.1032731e-03   2.9773139e-03   1.3423553e-02   9.5458349e-03   6.6872981e-03   1.9242184e-03   9.7764758e-03  -2.9463027e-03  -2.3449727e-03   2.2956134e-03   7.5765542e-03   8.7049451e-04   5.0652847e-03   6.0943431e-03  -4.0219637e-03  -4.5565334e-03   3.6444004e-03   3.5442432e-01   4.0619951e-03   4.1117578e-03   2.8510177e-03   1.0232940e-03   3.2463871e-01   5.0524801e-03   2.9662005e-04   1.8112222e-03   4.1484889e-03   7.5372678e-03   2.7104454e-03   7.3397756e-04   3.3750793e-03   2.6965960e-01  -4.0044082e-03  -5.6675354e-03  -2.9425184e-03  -3.4256700e-03  -6.3956734e-03  -7.6914928e-03  -5.6860848e-03  -1.0105669e-02  -9.7090268e-03  -3.4171303e-03  -6.8547228e-03  -3.7965499e-03  -5.5383404e-03  -6.4734945e-03  -1.5731660e-02   5.1479937e-01  -4.6585209e-01   3.3212111e-03   1.8550312e-03  -5.3618596e-03   5.2374166e-03   3.2248993e-04   2.1948463e-03   9.4313711e-03   2.3159603e-03  -1.1380471e-03  -1.3297866e-02  -6.6438944e-03  -3.4035318e-02  -1.6205115e-02   1.9550901e-02   4.6352745e-02   1.2543684e-02   1.5245715e-02  -4.2175978e-02  -1.0089198e-02  -1.4887589e-02   3.6531423e-02   6.3149191e-02  -4.6977003e-02   1.3530456e-01  -2.5965951e-01  -1.4467730e-01  -5.8069519e-02   9.9013031e-01  -1.3635752e+00  -1.8448734e-03  -7.1919974e-01   1.4723896e+00   1.7599397e-02   2.5395472e-02   6.9287532e-01   3.3884973e-02   6.8779076e-01   1.4716608e-02   2.8451840e-02   1.0871790e-02  -4.0138405e-03  -1.7957969e-03   1.1073166e-03  -2.9310905e-03   2.3971802e-02   1.2484765e-02  -7.0517528e-01   4.0400281e-03   1.6718038e-02   1.2474637e-02   9.2674688e-03  -2.2163234e-03   1.6645733e-02   5.6240745e-01  -2.8479703e-04  -4.6313840e-01   1.5502282e-03  -1.5641747e-03   3.2572467e-03  -8.0048196e-03  -1.3704989e-02  -1.3050982e-02  -2.6595403e-02   5.9855440e-01  -8.4573771e-02  -5.0241808e-02  -4.9002384e-02  -8.3007848e-02  -9.8692540e-02  -1.1314567e-01  -1.3786345e-01  -1.1241542e-01   1.3684939e+00  -2.0123101e-02  -1.2848469e+00  -2.7020274e-02   9.6068444e-01  -1.9229850e-01   4.8171800e-03   1.2261832e-01  -1.1295469e+00  -1.0043654e+00   5.3234374e-02   3.5716170e-02   6.8534930e-01   3.2940838e-02   2.4328508e-02  -6.2375965e-01  -5.8610418e-01   1.7262902e-02   9.6088309e-03   3.8096339e-03  -5.6988690e-01   1.6176499e-02  -5.6543029e-01  -3.3589421e-02  -1.9889259e-02  -2.3178445e-02  -5.3627021e-02  -3.4697306e-02  -3.0922957e-02  -3.0517206e-02  -7.5487648e-02  -5.6653722e-02  -3.1904254e-02  -3.7534820e-02  -9.5104798e-02  -3.5413206e-02  -3.7907552e-02  -3.4825228e-02   1.2752692e-03  -2.7748225e-02   1.3623836e-02  -6.8521116e-03  -2.3871636e-02   4.7839040e-03   7.5887382e-01   2.3488886e-02  -3.1461802e-02   4.3312834e-02   5.2118489e-02   3.1594277e-02   8.1094460e-01   2.1678164e-02   1.3981350e-02   5.4165021e-01   7.0877413e-01   9.8905941e-03  -4.7329637e-01  -1.9766818e-04  -2.8034019e-03   5.5062618e-03  -5.0865640e-05  -7.0227016e-03   1.3645281e-04   4.3585951e-01   4.1775996e-01   4.0978647e-03   4.8028523e-03   6.7249885e-03   7.9685340e-03   4.4830140e-03   3.9206952e-01   3.1414332e-03   3.8920393e-03  -1.0634277e-02  -1.0024996e-02   4.0707755e-01  -9.0551093e-03  -7.9667898e-03  -1.4951816e-02  -6.1315442e-01   1.2036214e-02   1.4164089e-03   1.4048923e-02  -5.8429969e-03  -7.4546637e-04  -4.1428543e-01  -3.3626446e-01  -3.9397768e-01   5.3909455e-03   3.4250097e-01   5.5443109e-03   1.9790090e-04  -3.0421918e-03  -2.8683469e-03  -3.9346730e-03   7.7763726e-03   1.6587270e-03   4.3124733e-01  -4.2890048e-01   9.0957802e-03   5.2306826e-03  -1.1763484e-02   3.7262303e-03  -8.9342211e-03   3.3031524e-02  -5.2459613e-02   8.1381972e-03   1.0546834e+00  -1.0432552e+00  -9.8248388e-02   1.7933110e-04  -1.0945665e+00   5.8127503e-02  -2.9060959e-01  -4.3041952e-02   1.1094322e-01   1.9074045e-01   1.0053743e-01   1.0125797e+00   2.0617692e-02   7.7557451e-02   8.6377120e-01  -7.6454320e-01  -9.0547169e-01   9.3763649e-02   2.5827360e-02   6.1481860e-01   1.5410371e-02   1.0340843e-02   1.4535478e-02  -5.5370031e-01  -8.8457928e-01
   3.1563406e-01  -2.1107177e-04   3.8527693e-01   4.6784482e-01  -3.4975070e-01   4.0084044e-03   3.8043601e-01   1.9282846e-03   7.6978909e-03  -3.2976531e-01   1.3885715e-03   4.8337269e-03   3.6737881e-03   2.2494769e-03   2.9260585e-03   4.2665696e-03   2.5554763e-03   1.9336776e-03   5.7217851e-03   5.3882375e-04  -5.7833822e-05  -2.3270394e-01  -1.6769284e-03   1.8126961e-03  -2.2010757e-03   2.9289536e-04  -2.3503822e-03   3.5623342e-03  -3.8788738e-03   3.7748816e-03  -3.6520622e-01   3.9303111e-01  -9.6088638e-03  -9.9710871e-03  -9.3156242e-03  -9.8690975e-03  -1.9013330e-02  -9.3419790e-03   8.3535671e-03  -1.8651314e-02  -1.1653051e-03   6.3767705e-03   4.9610685e-03   9.8855216e-03   5.3219431e-01   7.3916648e-03   1.2732429e-02   7.9749951e-03   6.2712763e-03   3.9851308e-03   2.1051716e-03   3.4944071e-03   4.0418755e-03  -3.0708420e-01  -3.1330776e-01   5.1718216e-03   5.7427822e-03   2.9125867e-01   8.6486735e-03   3.5853047e-03   3.6488514e-03   6.3371496e-03   2.8450189e-03   1.3156563e-03  -8.0569497e-04  -1.1314478e-03   2.9185401e-03  -2.4586353e-03   3.3278950e-03  -3.3712985e-03   7.7767380e-03  -2.2371839e-03  -3.1901568e-01   7.5133118e-03  -3.3428289e-01   6.8619886e-03   4.7216725e-03   4.8807508e-03   3.0125945e-01  -2.7334210e-01  -1.7829523e-03   9.2634717e-04   3.3063864e-03   2.4476118e-01  -1.3715191e-03   8.5045030e-04   2.4843068e-03  -1.9754926e-03  -5.7330631e-04   4.0279866e-04  -9.2851714e-04   3.6223364e-03  -3.8355748e-01  -4.2441506e-03  -4.3222524e-01  -3.7309499e-03  -4.9462850e-01   1.2405244e-02   7.7564467e-03   1.3342078e-02   4.2550243e-01  -4.4253538e-01   7.4620488e-03  -3.8523453e-01   7.3794734e-03   9.2150924e-03   5.2454100e-03  -1.6177071e-03   6.2502988e-03   4.6049644e-03   4.2413106e-03   4.7186813e-03  -2.7965413e-01   2.5638597e-03   2.5463289e-03  -1.0551791e-03  -2.8114219e-01   1.2006190e-03  -1.7223582e-03   1.9280663e-03  -5.0227535e-03  -1.8816681e-03   7.7791436e-03  -3.0803084e-03   9.6226058e-03   8.2656304e-03  -4.1733000e-03  -3.7473352e-01  -2.7198299e-03  -7.1192513e-03   3.5413037e-01   2.0321545e-03  -1.9635162e-03  -3.9662238e-01  -4.6219162e-04  -2.6121417e-04  -3.7209330e-03  -4.0037993e-03   1.3189245e-03  -4.6223069e-03  -1.1332099e-02  -1.2235025e-02   2.2358909e-02   2.1299894e-02   5.3171101e-01   4.8676365e-01   1.2640586e-02   1.0446059e-02  -7.6336490e-04   9.6177641e-03   8.7636290e-03   7.3267483e-03   5.2306169e-03   2.3379062e-03  -6.8492543e-03  -3.2552509e-01   4.7171583e-03  -3.1612883e-01   1.2013792e-03   4.6113762e-03  -1.8320457e-03   2.5916540e-01   3.4878482e-03   9.7737948e-04  -3.3501481e-03  -5.3492832e-05  -2.2031425e-01  -2.3780751e-01   3.0705636e-04   4.0725742e-03   2.2653313e-01   2.6790127e-04  -2.7929561e-03   2.2908556e-03   2.4758525e-03  -2.3550098e-01  -1.3536297e-03  -2.2624096e-01  -1.3095124e-03   7.7341704e-04  -2.3774855e-01  -8.0546071e-04  -4.7562304e-04   2.6143033e-01   3.7902451e-03  -8.9640285e-04  -1.3945034e-03   3.6298608e-04  -2.3955416e-03  -3.0006018e-01  -2.7540231e-03   3.1552175e-01   6.5339234e-03   5.0726737e-03  -2.9192657e-04  -3.9139860e-01  -3.8638630e-03   1.0605873e-03   9.4843195e-03   5.5875225e-03  -4.0724115e-03   3.3610650e-01   6.2184266e-03  -7.1692031e-04  -3.3082062e-01   2.6724372e-03  -3.3318713e-01  -5.9628004e-04  -1.7058516e-03  -1.1748018e-04   3.8148107e-01  -1.2805446e-03  -3.0469710e-01   3.4712940e-03  -5.7447953e-03  -4.9854345e-03  -7.6578797e-04  -3.6323089e-01  -9.0640973e-03   8.3332274e-03  -8.7622796e-03   6.4364236e-03   9.1254602e-03  -3.5625544e-03   9.2404497e-03   1.7255287e-03   4.2591693e-01  -5.6266542e-04   5.8827639e-01  -2.2348281e-02   1.3986284e-02   4.4237043e-03  -9.2308397e-03  -2.3656993e-03   4.5575719e-03   6.9073078e-03   2.6151850e-03   5.8826392e-03   1.5051322e-02   8.9292853e-03   8.8707568e-03   2.8753203e-03   6.6877300e-03  -2.3400665e-03  -2.4145629e-03   3.8129344e-03   5.1916251e-03   2.4544263e-03   4.3343346e-03   2.9030339e-03  -4.5996427e-03  -4.7273355e-03   3.2446463e-03   3.5605158e-01   3.1679342e-03   4.9924276e-03   3.0509684e-03   1.1528089e-03   3.2348712e-01   5.6502038e-03   2.3560980e-04   1.8552702e-03   4.6411921e-03   3.4517944e-03   3.3910575e-03   4.1788036e-03   1.4154033e-03   2.6553373e-01   1.2151706e-03  -5.4847992e-03   6.9946911e-04  -3.6310592e-03  -5.9140320e-03  -7.5148540e-03  -6.8582792e-03  -9.8279624e-03  -7.7020710e-03  -4.3206315e-03  -5.1169291e-03  -1.6069694e-03  -7.0578249e-03  -4.1621813e-03  -1.0111262e-02   4.7358113e-01  -4.6227836e-01   3.0934529e-03   4.2743475e-04  -3.8122780e-04   9.1100790e-03   8.1319209e-03   3.0767479e-03   6.3449533e-03   2.1835649e-03  -1.9649985e-03  -1.3087885e-02  -1.3792549e-02  -3.4825990e-02  -1.1494414e-02  -1.5657099e-02   2.6510099e-02   5.3760831e-03   1.4155193e-02   4.0118713e-03  -2.3376146e-02  -2.5966469e-02   3.1611297e-02  -6.5998481e-03  -2.4214852e-02   1.7945063e-01  -3.6011362e-02  -1.7087488e-01   2.6845732e-02   1.0982154e+00  -1.4009238e+00  -2.9227357e-03  -7.4428730e-01   1.5214014e+00   1.7226342e-02   3.1345293e-02   7.3660685e-01   3.2588698e-02   7.3818513e-01   1.1531958e-02   2.5194222e-02   1.5605913e-02  -2.0521120e-03  -6.8863477e-04   8.8035951e-04  -6.0112744e-03   2.4734544e-02   1.2500318e-02  -6.8041493e-01   6.5366903e-03   1.4346241e-02   9.2156535e-03   9.4340104e-03  -1.6705298e-03   1.7715406e-02   5.6795118e-01  -2.4445342e-04  -4.6053203e-01   4.1635601e-03  -9.7443941e-04   6.0061605e-03  -7.1869587e-03  -1.0092982e-02  -1.1337930e-02  -2.7123274e-02   6.0147758e-01  -8.8873928e-02  -5.1333126e-02  -4.9737415e-02  -7.8737404e-02  -1.1700529e-01  -1.0585189e-01  -1.1411820e-01  -1.5269956e-01   1.3825363e+00  -2.2891152e-01  -1.3159573e+00  -4.2022523e-02   1.0255659e+00  -1.5546519e-01  -2.9434286e-04   1.1324398e-01  -1.1023324e+00  -9.5376278e-01   4.5816236e-02   3.3461720e-02   7.7665669e-01   2.9466820e-02   2.4885008e-02  -5.9747520e-01  -6.2378676e-01   1.6417964e-02   6.3386247e-03   9.2293287e-04  -5.6833384e-01   1.2386185e-02  -5.3200586e-01  -3.2419807e-02  -1.6582322e-02  -2.2134072e-02  -4.4991742e-02  -3.4368005e-02  -3.2952333e-02  -3.8159057e-02  -7.5322568e-02  -6.3115587e-02  -5.5649231e-02  -5.1991146e-02  -1.2679561e-01  -2.7918298e-02  -3.9905630e-02  -3.2846629e-02   2.8882198e-03  -7.2518575e-03  -1.8666466e-02  -1.7628474e-02  -5.5431272e-02   2.7949927e-03   7.0534558e-01   2.9721776e-02  -3.6993049e-02   3.7854307e-02   4.9053743e-02   2.9098139e-02   7.7413001e-01   1.6820906e-02   1.3257627e-02   5.5496100e-01   6.9503096e-01   6.5692846e-03  -4.7098615e-01  -2.5162081e-03  -7.8377883e-04   3.8813601e-03  -3.2404664e-04  -2.7958084e-03   2.4631632e-03   4.1228489e-01   4.2317879e-01   4.2639598e-03   3.3071854e-03   4.2831432e-03   4.6646819e-03   4.1552940e-03   3.7937015e-01   1.8100118e-03   4.6808184e-03  -1.0248972e-02  -1.0036914e-02   3.7509366e-01  -7.2299632e-03  -9.5415563e-03  -1.2450352e-02  -5.3646272e-01   1.0398873e-02   8.1209103e-03  -2.6814708e-04  -6.5703168e-03   1.1765381e-03  -4.0005642e-01  -3.4659958e-01  -4.0268674e-01   2.9797627e-03   3.5649495e-01   2.3365179e-03  -3.0267283e-04  -2.5810366e-03  -3.3257223e-03  -5.0498557e-03   6.5119981e-03   6.3132550e-03   4.0233688e-01  -4.1876361e-01   7.6303843e-03   4.9304883e-03  -8.5131224e-03   7.4061279e-03   1.0735172e-02   2.4665734e-02  -2.6640660e-02  -2.7150078e-02   1.0268580e+00  -9.8232155e-01  -1.0651034e-01  -8.1568804e-02  -1.0832011e+00   1.1278079e-01  -2.3806841e-01  -2.4885618e-02   5.9668053e-02   1.9710214e-01   9.4870406e-02   1.0315862e+00  -1.6879146e-02   8.3213822e-02   8.5962395e-01  -7.9856578e-01  -8.4692690e-01   3.0106042e-02  -2.5128564e-03   7.0288499e-01   1.5896420e-02  -6.8066279e-03  -1.0089424e-02  -4.9567916e-01  -8.8956303e-01
   3.2006768e-01  -2.8533516e-04   3.9015234e-01   4.7807978e-01  -3.5476129e-01   3.4836584e-03   3.9192880e-01   2.4026331e-03   7.2693646e-03  -3.4329959e-01   3.8060106e-03   5.3050628e-03   4.1891604e-03   2.3748784e-03   3.1244351e-03   4.3535002e-03   3.2157261e-03   1.9665820e-03   5.3010236e-03   1.6914849e-03   3.4665913e-04  -2.4191384e-01  -1.2513402e-03   1.7435165e-03  -2.1024617e-03   1.3523256e-03  -2.8838314e-03   3.8875720e-03  -3.6311089e-03   4.1362023e-03  -3.6217873e-01   3.8238719e-01  -8.8826673e-03  -9.3652779e-03  -1.0297816e-02  -1.1264953e-02  -1.1636158e-02  -8.5203435e-03   7.9163989e-03  -1.8239191e-02   2.1668478e-03   7.6966975e-03   4.4312397e-03   9.2872873e-03   5.3246230e-01   9.9635725e-03   1.2622545e-02   7.2857489e-03   5.5764017e-03   4.0391389e-03   9.8463774e-05   3.4989486e-03   3.6168099e-03  -3.0907176e-01  -3.1504617e-01   4.9669995e-03   5.2456718e-03   2.9704072e-01   8.8523450e-03   3.1224589e-03   3.3781960e-03   6.3915643e-03   3.6933799e-03   1.7379550e-03  -4.1410442e-04   1.0310514e-03   2.4216936e-03  -2.9554263e-03   3.5368943e-03  -3.7366794e-03   4.6616060e-03  -1.7685390e-03  -3.3078161e-01   4.3261900e-03  -3.3972565e-01   5.4223770e-03   4.9576039e-03   4.0217222e-03   3.0293220e-01  -2.7371804e-01   4.1621183e-03   6.4803766e-04  -1.4051137e-03   2.4029293e-01  -1.7927728e-03   3.2154149e-04   1.7345096e-03   4.0519782e-04   7.7083795e-04   7.1470387e-04   1.3828685e-03   4.8360810e-03  -3.8603566e-01  -5.1449871e-03  -4.4531426e-01  -3.6065221e-03  -5.0225003e-01   1.3745622e-02   8.1561470e-03   1.3696693e-02   4.3811257e-01  -4.5117354e-01   7.4946314e-03  -3.9255928e-01   8.2325577e-03   5.2153486e-03   5.3271028e-03   8.5547810e-04   6.8088662e-03   4.7993073e-03   4.5579601e-03   4.2750611e-03  -2.9035994e-01   3.1131444e-03   2.8625571e-03  -1.4041829e-03  -2.9059940e-01   2.2528551e-03  -5.8818090e-04   3.5765877e-04  -6.7258554e-03  -1.8767395e-03   4.1254487e-03  -3.5367124e-03   1.5771854e-03   8.5065294e-03  -4.7209119e-03  -3.6795545e-01  -4.9676267e-03  -5.7870938e-03   3.4767838e-01   1.7655367e-03  -1.4831349e-03  -3.7989844e-01  -1.4725173e-04  -2.2308651e-04  -4.3321138e-03  -2.1639435e-03  -2.0082500e-03  -8.7662868e-03  -1.0442548e-02  -1.7196035e-02   1.5496601e-02   2.3192242e-02   6.6007363e-01   4.8931913e-01   1.4157538e-02   1.1354128e-02   1.8753682e-02   8.9426097e-03   8.8019084e-03   1.2691661e-02   7.1224969e-03   6.2339381e-03  -4.9534355e-03  -3.4815771e-01   4.8991527e-03  -3.2884932e-01  -3.1596496e-04   5.6250817e-03  -1.8888194e-03   2.6807606e-01   4.0581268e-03   4.4998825e-04  -5.8894206e-04  -1.7113740e-03  -2.3521459e-01  -2.5612579e-01  -4.8638833e-04   2.5414110e-03   2.4958709e-01   1.4479759e-04  -2.9460613e-03   1.4693959e-03   3.4103888e-03  -2.4369229e-01  -2.0595990e-03  -2.2809208e-01  -1.7385512e-03   1.0278953e-03  -2.4270712e-01  -2.7454900e-04   8.2747213e-05   2.6304689e-01   3.1944478e-03  -1.1702412e-03  -1.4699533e-03  -5.8023146e-04  -1.3147259e-03  -2.9743572e-01  -2.8064564e-03   3.2598942e-01   5.6649047e-03   6.3621776e-03  -1.1516504e-03  -4.0774279e-01  -1.5989250e-04   1.5203344e-03   1.2197615e-02   5.1213222e-03  -2.8937115e-03   3.4642289e-01   5.2934230e-03  -2.5342929e-03  -3.3708771e-01   2.2385311e-05  -3.3515990e-01   3.5386480e-04  -2.5099178e-03  -7.9440885e-04   3.8543046e-01  -1.0624178e-03  -3.0294848e-01   5.1667374e-03  -1.1361282e-03  -4.2709608e-03  -2.5430664e-03  -3.7505612e-01  -6.3799165e-03   9.0834677e-03  -1.2772843e-02   8.1426589e-03   3.9632131e-03   8.0502515e-04   1.1071099e-02   8.8915719e-04   4.6135083e-01  -3.2225260e-04   5.7026219e-01  -1.3671397e-02   1.6326607e-02   2.1486342e-02  -1.1403921e-02  -8.6485682e-03  -8.0267167e-04   6.6985632e-03  -3.2528177e-03   3.6369468e-03   1.5792924e-02   8.7324077e-03   9.4710954e-03   2.6968804e-03   8.9374079e-03  -3.5490719e-04  -2.0670030e-03   3.9695932e-03   8.8147298e-04   2.7342535e-03   6.7020667e-03   2.3686265e-03  -4.7521718e-03  -4.4476984e-03   4.4518252e-03   3.7682398e-01   4.0557391e-03   4.3196322e-03   2.4417789e-03   1.9261020e-03   3.3009740e-01   4.8366126e-03   1.4006562e-03   1.0842494e-03   3.8335336e-03   3.9418064e-03   2.1206413e-03   7.1472549e-03   2.6693495e-03   2.9451229e-01  -6.8074448e-03  -3.8093147e-03  -3.3761778e-03   1.5160080e-04  -7.0795084e-03  -7.5974156e-03  -5.6544942e-03  -1.2232170e-02  -8.9158436e-03  -9.0166364e-04  -6.7991020e-03  -3.5682004e-03  -7.2322293e-03  -5.4457743e-03  -1.1699978e-02   4.8185392e-01  -4.6755590e-01   6.1650308e-03   4.3689280e-03  -8.6611211e-04   8.0852659e-03   9.9493068e-03   3.7764694e-03   2.1295189e-03   1.0700220e-03  -5.1310727e-03  -1.6235823e-02  -1.7922173e-02  -2.9219778e-02  -1.4094940e-02  -2.3003876e-02   5.1970572e-02   6.8576514e-03   1.9861955e-02   2.0979987e-03  -1.0239208e-02  -6.5065770e-03   4.9126776e-02   3.1792078e-02   5.8024194e-03   1.5538428e-01  -3.3441696e-01  -1.8491834e-01   5.7020285e-02   1.1016727e+00  -1.2616463e+00  -1.0225987e-02  -7.0469452e-01   1.3502684e+00   1.0398555e-02   1.9044077e-02   6.6189946e-01   3.5608187e-02   7.4171809e-01   1.6089474e-02   2.3716192e-02   9.1083963e-03  -5.6802830e-03  -1.3238335e-03   1.1499687e-03  -5.0837011e-03   2.3510139e-02   1.0764815e-02  -6.8018018e-01   6.8168702e-03   1.5573767e-02   1.3636716e-02   7.8669107e-03  -4.0985146e-03   1.5121521e-02   6.0161015e-01  -8.6487084e-04  -4.5952453e-01   7.9636541e-04   2.0933438e-03   2.5911438e-03  -3.8227843e-03  -1.0645589e-02  -9.8414400e-03  -2.6179115e-02   6.0980159e-01  -1.0090169e-01  -5.5978062e-02  -5.1708637e-02  -8.3577380e-02  -1.4356086e-01  -1.1326887e-01  -1.1904823e-01  -1.8230058e-01   1.4887336e+00  -1.7529881e-01  -1.2650192e+00   1.5647336e-02   1.0403544e+00  -7.9374044e-02   8.2258727e-02   1.1417192e-01  -1.0726828e+00  -8.6453747e-01   4.9602908e-02   3.5559214e-02   8.2817752e-01   3.0017301e-02   2.6855688e-02  -6.0474187e-01  -5.5603553e-01   1.5298873e-02   8.5655686e-03   3.2297480e-03  -5.8158597e-01   1.2781162e-02  -5.4794429e-01  -3.1891265e-02  -2.2710380e-02  -2.3263777e-02  -5.2522343e-02  -3.7110648e-02  -3.6378183e-02  -4.3428473e-02  -8.8125020e-02  -6.2569049e-02  -2.5373940e-02  -4.7538954e-02  -1.2312486e-01  -3.3446321e-02  -3.2763047e-02  -3.9168373e-02  -5.3223381e-03  -2.5404151e-02   1.2678354e-02  -2.9173567e-02  -2.2586465e-02   1.8415730e-02   7.5402138e-01   3.2399559e-02  -3.3308846e-02   4.2742387e-02   4.6317716e-02   3.0445092e-02   8.1328059e-01   2.2987272e-02   1.4028837e-02   5.7122446e-01   7.0268757e-01   9.6574659e-03  -4.7530496e-01  -4.2416424e-03  -1.6658215e-03   4.4999373e-03   9.2385675e-03  -5.0179483e-03   2.2568007e-03   4.1701963e-01   4.3168903e-01   2.6783627e-03   2.3226603e-03   4.5646091e-03   5.4531661e-03   3.5229262e-03   3.7760947e-01   5.3508586e-03   2.4280592e-03  -8.9063839e-03  -1.1272971e-02   3.6923677e-01  -8.7972177e-03  -7.6591747e-03  -1.0383223e-02  -5.8196555e-01   7.1550051e-03   5.7965047e-03   9.9629452e-04  -5.0946857e-03   2.3659326e-04  -3.9373765e-01  -3.5505786e-01  -3.8416877e-01  -2.8611649e-03   3.6224095e-01   4.5246549e-03   1.6989797e-03  -2.9282682e-03  -2.1209596e-03  -3.9753415e-03   6.4994131e-03   6.1331020e-04   4.4274311e-01  -4.2279155e-01   8.2677656e-03   9.9201551e-03  -8.6602777e-03   1.0954051e-02  -2.8430966e-03   2.5250865e-02  -2.8661319e-02  -1.7562072e-02   1.0396943e+00  -9.0469852e-01  -1.0019141e-01  -7.6357923e-02  -1.1203839e+00   4.7351352e-02  -1.8348309e-01  -2.3584178e-02   8.4795477e-02   1.8432656e-01   1.0449700e-01   1.0435475e+00   9.3263595e-02   9.2504981e-02   8.4226103e-01  -7.6561263e-01  -8.5180522e-01   4.2042292e-02   1.9731951e-02   6.3336381e-01   4.4058716e-03   5.1897471e-03  -4.4659377e-03  -4.0982987e-01  -9.0851219e-01
   3.1742422e-01  -2.7316197e-04   3.8102799e-01   4.7078197e-01  -3.5248211e-01   3.1520156e-03   3.8772632e-01   2.3705028e-03   6.3881685e-03  -3.3926912e-01   2.6187652e-03   4.8877232e-03   4.2983301e-03   2.7909930e-03   2.7637901e-03   4.3682961e-03   3.7090771e-03   2.4673330e-03   5.3835680e-03   4.0978965e-04  -9.1008926e-05  -2.3023173e-01  -1.0516421e-03   2.0467186e-03  -1.4160168e-03  -1.4902718e-03  -3.1268121e-03   3.4028266e-03  -4.1459934e-03   3.2358679e-03  -3.5686674e-01   3.9379576e-01  -7.9093402e-03  -8.6275434e-03  -8.6582573e-03  -1.2673034e-02  -7.8809110e-03  -6.1652573e-03   7.3646925e-03   3.5453033e-03  -1.6775360e-04   8.8654787e-03   6.5007561e-03   9.9131974e-03   5.3729444e-01   1.0154219e-02   1.2945008e-02   7.2078968e-03   5.6645891e-03   4.0392130e-03   1.5630964e-03   4.4647160e-03   3.8846718e-03  -3.0601438e-01  -3.1291531e-01   4.2948984e-03   4.7172721e-03   2.7352097e-01   8.0464815e-03   3.7102589e-03   3.8790679e-03   5.7555641e-03   2.2889722e-03   8.9049552e-04  -1.4232432e-04   8.3596864e-04   1.6619884e-03  -3.2279140e-03   3.6325968e-03  -3.8275253e-03   8.9594223e-03  -1.3798729e-03  -3.1844016e-01   6.1880231e-03  -3.3117558e-01   5.6610920e-03   4.4929423e-03   4.3441986e-03   2.9751834e-01  -2.6863903e-01  -7.2694626e-04   7.1964583e-04   2.0680207e-03   2.4562311e-01  -1.9147797e-03  -1.4872163e-03   1.6746905e-03  -9.0795436e-04   3.3695233e-03   7.9179634e-04   2.5078753e-03   1.9889814e-03  -3.7278474e-01  -1.7744932e-03  -4.3428468e-01  -5.1512323e-03  -4.9821703e-01   1.4594431e-02   7.0778160e-03   2.5713119e-03   4.2286723e-01  -4.2536635e-01   7.7005367e-03  -3.8115962e-01   7.3895616e-03   8.2600256e-03   5.4394863e-03  -1.6115274e-03   4.9772919e-03   4.8542478e-03   4.5265187e-03   4.5081257e-03  -2.8702018e-01   3.3059010e-03   2.6001838e-03  -1.5689025e-03  -2.7919284e-01   1.9546270e-03  -8.4147834e-04   2.5754932e-03  -4.7432458e-03  -2.4748346e-04   4.9902321e-03  -3.5705689e-03   1.0574618e-02   7.8268099e-03  -6.6165184e-03  -3.7077772e-01  -5.7679563e-03  -1.0321426e-03   3.4303384e-01  -4.1040036e-04  -1.5759286e-03  -3.7027429e-01  -1.9313084e-04  -3.3705707e-04  -4.8185123e-03  -3.2741428e-03   1.8859470e-03  -2.7939683e-03  -1.0627438e-02  -1.2879763e-02   1.2953154e-02   2.1637245e-02   5.0448200e-01   4.6901447e-01   1.3109955e-02   9.8871173e-03  -8.4428749e-05   9.8736853e-03   8.0223441e-03   7.4167211e-03   6.0570329e-03   5.8869862e-03  -3.4780138e-03  -3.2566865e-01   4.2713551e-03  -3.1863479e-01  -7.2545610e-04   5.2579937e-03  -1.6122597e-03   2.6071730e-01   4.3177980e-03  -7.8188584e-04  -1.7063113e-03  -1.3791126e-03  -2.2446569e-01  -2.4841899e-01   8.6865498e-04   3.1981582e-03   2.3719786e-01   1.2926816e-03  -3.5272663e-03   2.1351563e-03   2.9674914e-03  -2.3994040e-01  -1.1612287e-03  -2.2433571e-01  -2.1583504e-03   1.3279663e-03  -2.5359849e-01   2.6879842e-04  -7.7385490e-04   2.6175376e-01   4.0929295e-03  -2.2788294e-03  -2.0390882e-03  -1.1584595e-03  -3.2254354e-03  -3.0144878e-01  -2.5253925e-03   3.1997515e-01   6.1434374e-03   6.3298932e-03   8.4625583e-04  -4.1175480e-01  -4.6903218e-03   1.2753630e-03   1.3388213e-02   5.4814369e-03  -4.0312455e-03   3.3710312e-01   5.5701504e-03  -2.1146846e-03  -3.3357437e-01   1.1377750e-04  -3.3912031e-01   4.0625023e-04  -2.7622708e-03  -3.5605534e-04   3.9194577e-01  -1.3466788e-03  -3.1358463e-01   4.1921034e-03  -1.0492266e-03  -3.6493878e-03  -3.0293889e-03  -3.4600950e-01  -3.2481143e-03   8.6103337e-03  -9.8422986e-03   5.7437760e-03   1.0171782e-02  -6.1564319e-03   1.0774314e-02   2.6121652e-03   4.4749507e-01  -3.8027357e-03   6.3367987e-01  -2.7416031e-02   1.6494166e-02   1.4714400e-02  -1.0846453e-02  -4.9925776e-03   3.5579257e-03   6.6866154e-03   1.1391208e-02   1.1089639e-02   1.4302043e-02   8.7295826e-03   7.0072541e-03   3.0687895e-03   5.7380739e-03  -5.3029645e-04  -3.2175286e-03   4.9564523e-03   6.4265430e-03   2.0362500e-03   6.0003048e-03   3.3917782e-03  -3.8932710e-03  -3.9186087e-03   4.1826843e-03   3.6132832e-01   4.2897016e-03   4.4424197e-03   2.4746628e-03   7.7683020e-04   3.2461416e-01   4.9087648e-03   6.5297690e-03   2.7080767e-03   4.0217848e-03   4.9215355e-03   2.5092842e-03  -1.0349589e-03   2.9629669e-03   2.8432770e-01  -1.7287611e-03  -3.0397749e-03  -3.6652021e-03  -2.3995898e-03  -7.1641637e-03  -7.8558339e-03  -6.3588620e-03  -1.1807539e-02  -7.8186129e-03  -2.4989514e-03  -7.7067174e-03  -3.6418025e-03  -7.5300628e-03  -4.4385598e-03  -8.5017176e-03   4.7329680e-01  -4.5498849e-01   5.6679506e-03   3.9374415e-03  -3.4659170e-03   3.9140186e-03   7.8078703e-03   1.2250330e-03   2.6756433e-03   1.3221166e-03  -3.6926717e-03  -1.6254233e-02  -9.9383721e-03  -2.6736662e-02  -2.6977436e-03   1.4209212e-02   4.5622335e-02   1.3833439e-02   1.2889015e-02  -3.8585144e-03  -1.4486187e-02  -1.1486472e-02   3.4207189e-02   3.9953565e-02  -4.3731050e-02   1.5488479e-01  -2.2052957e-01  -8.8076056e-02  -6.2872967e-03   1.1918773e+00  -1.2498497e+00  -5.2373618e-03  -7.0667797e-01   1.1339156e+00   2.3670283e-02   2.7677952e-02   7.6755601e-01   3.7757095e-02   6.7013390e-01   1.3486987e-02   2.3899246e-02   1.1578135e-02  -1.1517236e-02  -6.0033036e-03   1.4019888e-03  -2.7991861e-03   2.4438277e-02   1.5382354e-02  -6.8446916e-01   4.2744307e-03   1.4905789e-02   1.1228587e-02   7.3129716e-03  -3.2771267e-03   1.6476235e-02   5.6292804e-01  -8.1119924e-04  -4.5854376e-01   9.2938659e-04   2.2754189e-03   1.9182560e-03  -4.5762227e-03  -6.8355346e-03  -1.3632972e-02  -2.8826686e-02   5.8928780e-01  -8.4364269e-02  -5.3531119e-02  -5.0761642e-02  -7.4969741e-02  -1.3765958e-01  -1.2343712e-01  -1.2727260e-01  -1.4214898e-01   1.4128801e+00  -5.2778730e-02  -1.4575516e+00  -5.1078599e-02   9.1088343e-01  -1.3772956e-01   9.2379824e-02   1.2224331e-01  -1.0471194e+00  -9.5295020e-01   4.8842638e-02   3.0971720e-02   8.3778887e-01   3.2302634e-02   2.0946846e-02  -6.1789160e-01  -6.1132919e-01   1.2203615e-02   6.8302568e-03   8.1431653e-04  -5.6706078e-01   1.3468958e-02  -5.3707218e-01  -2.6826156e-02  -2.2011158e-02  -2.1947095e-02  -5.3090041e-02  -3.3048222e-02  -3.3937174e-02  -2.4589499e-02  -6.6838038e-02  -4.5181355e-02  -2.3405611e-02  -5.0154202e-02  -7.8718249e-02  -1.8053834e-02  -2.0491921e-02  -3.1327420e-02  -6.0566645e-03  -2.3879768e-02  -2.0339948e-02  -1.6171082e-02  -3.7564178e-02   1.0975476e-02   7.3505660e-01   2.5224237e-02  -4.9755453e-02   3.0404699e-02   4.9824793e-02   2.9611228e-02   7.0264282e-01   2.3005804e-02   1.2577665e-02   5.2898146e-01   6.7433095e-01   4.0134028e-03  -4.7617734e-01  -1.6349024e-04   3.2856624e-03   4.3954616e-03  -2.8838971e-04  -7.3365601e-03  -1.4156872e-03   4.1857673e-01   4.3516305e-01   5.4580297e-03   5.0712237e-03   5.2035161e-03   5.6092848e-03   3.0525377e-03   3.9470992e-01   7.1012656e-04   3.0120003e-03  -9.9563134e-03  -9.0123531e-03   3.7897519e-01  -8.7296903e-03  -7.0561536e-03  -1.1707388e-02  -5.6834895e-01   1.1577766e-02   5.6052519e-03   1.4714891e-02  -5.4382045e-03   1.1265229e-03  -4.1558601e-01  -3.4222544e-01  -3.9498735e-01   1.8465682e-03   3.4908881e-01   2.8199675e-03   2.3775554e-03  -2.8723214e-03  -5.6399983e-04  -4.1854771e-03   8.6898772e-03   4.3399047e-03   4.2378886e-01  -4.3507078e-01   7.6250528e-03   2.8170824e-03  -9.5143394e-03   7.5281472e-03   6.0927916e-04   3.1060602e-02  -3.1474228e-02  -6.6453784e-03   9.2849655e-01  -9.7396267e-01  -1.0495375e-01  -1.0611303e-01  -1.0934553e+00   6.4091621e-02  -4.2687877e-01  -2.7482314e-02   4.2583317e-02   1.8953756e-01   1.3954839e-01   1.0269347e+00   5.6046351e-02   9.0391303e-02   8.4894058e-01  -7.8655686e-01  -9.5281636e-01   3.2083557e-02   2.0849621e-02   5.9176716e-01   7.8023404e-04   5.6734474e-05  -1.1040873e-02  -5.0476155e-01  -8.8408791e-01
   3.1300310e-01   1.7497135e-03   3.8380425e-01   4.6786027e-01  -3.5356638e-01   3.9589266e-03   3.8849294e-01   1.6063875e-03   6.1440410e-03  -3.4065128e-01   2.3214490e-03   5.0520850e-03   5.1500172e-03   3.2786639e-03   3.4981568e-03   4.0920296e-03   3.4566315e-03   2.5510879e-03   3.2290099e-03   1.0161347e-03  -6.0949220e-04  -2.2661470e-01  -1.1163391e-03   2.2323863e-03  -1.5592968e-03   8.8747530e-04  -1.9676846e-03   3.8387320e-03  -4.6175632e-03   3.3653351e-03  -3.6972911e-01   3.8678795e-01  -8.9251577e-03  -9.5447120e-03  -9.8017300e-03  -1.1321414e-02  -1.5083285e-02  -8.6620986e-03   9.7118634e-03  -2.2668203e-03  -2.4199162e-03   5.8603862e-03   4.3466362e-03   9.9282721e-03   5.3399986e-01   8.1215199e-03   1.2304434e-02   6.3775753e-03   5.6035020e-03   3.7287824e-03   1.8775439e-03   5.6049895e-03   3.9195043e-03  -3.0436688e-01  -3.1349322e-01   4.9459575e-03   5.6176964e-03   2.6967856e-01   7.9510831e-03   3.6581250e-03   3.4782736e-03   3.4297526e-03   3.5306838e-03   1.9546063e-03  -2.7290600e-03   3.2083211e-04   2.4617484e-03  -2.8796666e-03   3.2998058e-03  -3.1049370e-03   8.7907844e-03  -1.0897281e-03  -3.2676528e-01   6.5779038e-03  -3.3885184e-01   5.2929070e-03   4.7004695e-03   4.7128189e-03   3.0016259e-01  -2.7431788e-01  -5.0203359e-04   9.4653436e-04  -2.2527446e-03   2.4042117e-01  -1.6509278e-03  -1.0176132e-03   2.5955738e-03  -5.6887535e-04   8.1865308e-04  -4.0947251e-06   2.5112311e-03   4.1249716e-03  -3.6792537e-01  -4.4802460e-03  -4.2999494e-01  -5.2733379e-03  -4.8907759e-01   1.3164464e-02   7.9824193e-03   1.2222440e-02   4.2435403e-01  -4.4315956e-01   7.3758157e-03  -3.8476101e-01   7.1393204e-03   6.0224574e-03   5.3653989e-03  -2.8573724e-04   5.1786320e-03   4.6714863e-03   4.5970560e-03   4.8765404e-03  -2.9218400e-01   2.3750144e-03   2.7008426e-03  -1.0249025e-03  -2.8043579e-01   1.7476297e-03  -1.8718059e-03   8.4371122e-05  -5.0220470e-03   1.3925201e-03   7.3922188e-03  -9.4308833e-03   7.2307917e-03   8.1964670e-03  -3.9260460e-03  -3.6729486e-01  -7.9995847e-03  -1.2850317e-02   3.4498461e-01   6.6513381e-04  -1.4886111e-03  -3.6651400e-01   4.8402319e-04   3.8664634e-04  -5.9384014e-03  -4.1328515e-03   1.2359639e-03   1.3750803e-04  -6.9725733e-03  -1.1655821e-02   2.1665590e-02   1.8995758e-02   4.9934925e-01   4.6344295e-01   1.2386574e-02   9.6205508e-03   2.5691796e-03   9.9288420e-03   8.9373263e-03   9.8449500e-03   4.8338791e-03   2.4160680e-03  -6.0366944e-03  -3.3215753e-01   6.8714779e-03  -3.3417905e-01  -3.8597659e-03   4.1745791e-03  -3.4034939e-04   2.5775958e-01   3.6291533e-03   8.5811698e-05   2.9244362e-04  -7.3431590e-04  -2.2310815e-01  -2.4938052e-01   5.3028053e-04   5.7496505e-04   2.2815282e-01   7.1871938e-04  -3.8703821e-03   1.8077956e-03   2.9056447e-03  -2.3547458e-01  -1.9864600e-03  -2.3181835e-01  -1.8396304e-03  -5.4208486e-05  -2.3390525e-01  -8.1499829e-04   2.1400300e-04   2.5862442e-01   3.5418670e-03  -1.5478992e-03  -2.6191921e-03  -6.6826512e-04  -2.3835574e-03  -3.0184632e-01  -2.5113151e-03   3.1472478e-01   6.0238101e-03  -4.8401269e-04  -2.5832020e-03  -4.0660316e-01  -9.7244403e-04   3.3163869e-03   1.0126003e-02   2.8237681e-03  -2.4387852e-03   3.2470145e-01   4.4188943e-03  -1.8578431e-03  -3.3201807e-01   5.3819299e-04  -3.2915100e-01  -4.1020459e-04  -2.4903363e-03  -2.4852520e-03   3.8560934e-01  -5.1839283e-04  -3.0584721e-01   8.9632906e-03  -2.0321635e-03  -4.8142421e-03  -2.3725627e-04  -3.2554488e-01   1.4192405e-03   8.2792382e-03  -8.7019844e-03   5.5127147e-03   8.0733609e-03  -6.2426495e-03   7.8733339e-03   5.0575513e-03   4.0909711e-01  -2.2150129e-03   5.8704439e-01  -1.1000550e-02   1.4933968e-02   2.4343303e-02   7.3907153e-03  -4.0699472e-03   1.0910627e-03   3.3638385e-03   6.7524924e-03  -8.7955029e-04   1.2626460e-02   9.0206964e-03   6.9443902e-03   2.1024385e-03   8.8180772e-03  -1.2979094e-03  -1.9885157e-03   3.2599919e-03   5.5089043e-03   2.1448682e-03   5.6716184e-03   3.5266317e-03  -4.4872540e-03  -3.9474015e-03   4.1832460e-03   3.7060440e-01   4.9750250e-03   5.8187174e-03   4.4531849e-03   1.3927108e-03   3.1526223e-01   4.6203624e-03  -4.1601000e-04   3.2317273e-03   5.0051466e-03   6.4335979e-03   3.5153881e-03   7.8974943e-03   4.3360566e-03   2.7828430e-01  -4.9480886e-03   8.6765528e-03  -4.2155506e-03  -4.1923759e-03  -7.3107245e-03  -8.6178709e-03  -7.1182837e-03  -1.3256563e-02  -9.7846791e-03  -5.0134033e-03  -5.7543992e-03  -5.5259924e-04  -7.0448974e-03  -3.7738444e-03  -8.1373558e-03   4.8064758e-01  -4.5554566e-01   4.8826366e-03   1.1705397e-03  -6.9059559e-03   8.9991766e-03   5.6055977e-03   3.5722232e-03   6.4883828e-03   4.7375959e-03  -1.6454791e-03  -1.4675123e-02  -1.8109580e-02  -2.9019623e-02   4.0832783e-03   2.9633806e-02   5.3434280e-02   1.5001197e-02   1.6438956e-02  -1.2238872e-02  -1.9480027e-02  -1.8059327e-02   1.1242915e-02  -2.0408815e-02  -1.8677080e-02   1.2128753e-01  -2.6623355e-01  -1.5416084e-01  -5.1596827e-02   9.5592366e-01  -1.1906822e+00  -9.5424387e-03  -7.4114404e-01   1.1513828e+00   4.8095877e-03   2.7507834e-02   7.6575333e-01   3.5900200e-02   7.0337405e-01   1.4414878e-02   2.4857441e-02   1.2780483e-02  -4.2545693e-03   1.4492060e-03  -1.7800228e-03  -5.8530073e-03   2.0806574e-02   1.0370456e-02  -7.1174035e-01   4.0635646e-03   1.5945154e-02   1.1600683e-02   8.8585225e-03  -4.1961619e-03   1.6467816e-02   5.6783978e-01  -2.3929578e-03  -4.6076666e-01   1.0178239e-04   4.6676508e-03   3.7261054e-04  -8.9695417e-03  -9.9028972e-03  -1.2616635e-02  -2.7755071e-02   5.9909208e-01  -5.5563885e-02  -5.0886860e-02  -5.3504130e-02  -7.9260812e-02  -1.3210306e-01  -1.1585944e-01  -1.0983665e-01  -2.6383629e-01   1.3324685e+00  -1.6801656e-01  -1.4557388e+00  -4.4517516e-02   1.0268642e+00  -1.4245259e-01   8.2890843e-02   1.0161400e-01  -1.1047583e+00  -8.4156302e-01   4.8628529e-02   1.7833280e-02   8.3036386e-01   3.3725069e-02   2.1764434e-02  -6.0428513e-01  -5.9728721e-01   1.7334907e-02   7.1182793e-03   3.5311150e-03  -5.6923884e-01   1.2639100e-02  -5.3210764e-01  -3.0125227e-02  -2.0267134e-02  -2.1387370e-02  -5.1283738e-02  -3.4991525e-02  -2.6986085e-02  -3.4672934e-02  -8.0436342e-02  -5.7991281e-02  -4.8999966e-02  -4.2905918e-02  -8.3360175e-02  -4.3199996e-02  -2.2462013e-02  -3.2890393e-02   5.1739110e-03  -1.4261919e-02   3.6274032e-02   1.5105357e-03  -1.9133720e-02  -1.4353521e-02   7.2527979e-01   1.7148158e-02  -3.7891402e-02   3.1820570e-02   4.8799801e-02   2.8404990e-02   7.0864571e-01   2.0609792e-02   1.2528986e-02   5.1565236e-01   7.0071913e-01   7.0837520e-03  -4.7132683e-01  -3.8143119e-03  -9.8775519e-04   5.9230554e-03   6.2327353e-03  -4.1236771e-03   2.8177967e-03   4.1409425e-01   4.2664585e-01   4.9087650e-03   1.3927364e-03   3.0160759e-03   6.6818134e-03   3.6995422e-03   3.8331734e-01   8.6407670e-03   4.5091131e-03  -1.0707536e-02  -7.5138543e-03   3.8232963e-01  -1.0257141e-02  -8.6999120e-03  -1.2551774e-02  -6.1870959e-01   7.8196279e-03   1.1501458e-02   1.3193453e-02  -6.3597925e-03   8.5227465e-04  -4.0093159e-01  -3.5033959e-01  -3.9531519e-01   3.7237013e-03   3.7794586e-01   7.3712087e-03   8.2927688e-05  -3.9631769e-03  -1.7043743e-03  -6.4395660e-03   7.7131138e-03   2.9748583e-03   4.2653282e-01  -4.2750621e-01   1.0644364e-02   4.9541579e-03  -8.3545936e-03   8.7909910e-03  -8.6775666e-03   3.2458033e-02  -1.2002362e-02  -2.0914543e-02   1.0957843e+00  -9.3730187e-01  -1.2440759e-01  -8.5780986e-02  -1.1441254e+00   9.3510266e-02  -2.9707438e-01  -3.6015697e-02   5.3135570e-02   1.9129290e-01   1.3951330e-01   1.1075885e+00   5.6566676e-02   8.3793036e-02   8.5528073e-01  -8.2737670e-01  -9.1433082e-01   2.7001460e-02   1.1700082e-02   7.1132772e-01  -7.1153931e-03   7.6949551e-04  -4.7604584e-03  -5.8189604e-01  -8.7415252e-01
   3.1590914e-01  -2.0167917e-04   3.8227835e-01   4.6693298e-01  -3.4991938e-01   3.4773353e-03   3.8133870e-01   1.5693271e-03   7.7542460e-03  -3.3465569e-01   1.1282203e-03   4.9288091e-03   4.9436557e-03   2.4094136e-03   2.2974903e-03   4.1489055e-03   3.8688953e-03   2.4264885e-03   8.1034160e-04   1.4178951e-04  -9.6862448e-04  -2.4734006e-01  -6.4946817e-04   2.7626714e-03  -2.9717118e-03   4.5378382e-04  -2.2626613e-03   3.8505729e-03  -3.1957402e-03   3.7805726e-03  -3.6613921e-01   3.7969272e-01  -8.7796360e-03  -9.0685520e-03  -1.0325198e-02  -1.1954815e-02  -8.6295079e-03  -7.1514448e-03   9.5496257e-03  -1.1041099e-02  -1.9207130e-03   7.6555331e-03   5.8190896e-03   9.1755012e-03   5.2707610e-01   9.0546281e-03   1.3700881e-02   8.3961748e-03   5.5561019e-03   4.4891893e-03   7.2061744e-04   4.3977138e-03   3.7337911e-03  -3.0448725e-01  -3.1174077e-01   4.3672446e-03   6.7067658e-03   2.7050835e-01   7.9317662e-03   3.2007519e-03   3.7228547e-03   6.2950454e-03   1.6795409e-03   1.0104907e-03  -2.6099221e-03   1.0302697e-03   2.9307893e-03  -2.5983653e-03   3.9105588e-03  -3.3310272e-03  -2.2967908e-03  -7.6132998e-04  -3.4096252e-01   5.4148528e-03  -3.3744094e-01   3.8262467e-03   4.8024115e-03   4.7689920e-03   2.8545505e-01  -2.6706888e-01   4.1925851e-03   7.6605628e-04  -2.6759635e-03   2.3962657e-01  -1.8019689e-03   8.5263915e-04   2.4903800e-03  -2.5193482e-03   4.0616123e-03   3.4929210e-05   7.5398984e-04   2.5695981e-03  -3.7224560e-01  -5.9034926e-03  -4.3022718e-01  -2.7188661e-03  -4.9036731e-01   1.3894720e-02   6.9220221e-03   1.2762841e-02   4.2257615e-01  -4.3401160e-01   7.1562204e-03  -3.8338801e-01   8.0957558e-03   7.0999004e-03   4.8986386e-03  -1.4069519e-03   2.8730970e-03   4.4290002e-03   4.6370262e-03   4.6470216e-03  -2.8532155e-01   2.7866485e-03   1.7444231e-03  -1.3820067e-03  -2.8529798e-01   9.4888748e-04  -2.4423367e-03   2.7614737e-04  -5.9525256e-03   6.6505576e-04   7.3273995e-03  -3.4810200e-03   1.0605416e-02   8.3214030e-03  -5.1646790e-03  -3.7261358e-01  -7.0487388e-03  -1.3219389e-02   3.3866071e-01   2.0270828e-03  -2.9069517e-04  -3.7844991e-01  -2.7676342e-05  -2.4568988e-03  -3.1056722e-03  -2.6491454e-03   4.2346944e-03   1.0653205e-04  -6.7913000e-03  -1.2757854e-02   1.7699541e-02   1.9405514e-02   5.6979385e-01   4.8100736e-01   1.3376978e-02   1.0093806e-02  -2.2213310e-03   8.7876409e-03   8.5349142e-03   2.4224188e-03   6.2262247e-03   6.9522037e-03  -4.9877004e-03  -3.3631687e-01   5.3265786e-03  -3.3245892e-01  -2.7203719e-03   4.4653934e-03  -1.1467397e-03   2.6099922e-01   6.8708143e-03   9.9216951e-04  -2.3739549e-04  -7.3097705e-04  -2.3006083e-01  -2.5848118e-01   6.8245015e-04   4.0609852e-03   2.4100738e-01   7.9276595e-04  -3.4987453e-03   9.4927913e-04   3.1315127e-03  -2.3692488e-01  -2.1486494e-03  -2.3141780e-01  -1.6443612e-03   1.4884781e-03  -2.3524327e-01   3.6138954e-04   5.9062684e-04   2.5713954e-01   3.6499791e-03  -1.8694614e-03  -1.0827497e-03  -2.9984225e-04  -3.4718564e-03  -2.9874992e-01  -9.8579326e-04   3.2008862e-01   6.3145343e-03   8.6281485e-03   1.9288463e-03  -4.2680669e-01  -3.4922243e-03   4.4130834e-04   6.4503054e-03   8.4001823e-03  -2.2065401e-03   3.4245245e-01   5.2355418e-03  -2.0886406e-03  -3.3022652e-01   7.4298421e-04  -3.3580900e-01   3.8907338e-04  -1.3218776e-03   2.0948282e-03   3.8032187e-01  -1.3712338e-04  -2.9714955e-01  -7.0758050e-04  -4.9174579e-03  -4.0425551e-03  -2.1741038e-03  -3.2411276e-01  -6.6358947e-03   7.2190534e-03  -1.1048736e-02   4.6006249e-03   5.3321236e-03  -1.1773400e-03   7.1614070e-03  -4.9140608e-03   4.8230298e-01   4.1083108e-04   6.2979995e-01  -1.8715689e-02   1.2139438e-02   2.6956756e-02  -5.6684874e-03  -7.6295051e-03   8.4968196e-04   5.6623539e-03   1.0315349e-02   2.0540023e-03   1.2293222e-02   9.0661867e-03   8.6320750e-03   2.6408460e-03   9.5065355e-03  -9.4236502e-04  -3.4608239e-03   2.9661653e-03   2.4320922e-03   4.4697538e-03   5.5167237e-03   6.8680834e-03  -3.7930241e-03  -3.6755391e-03   4.2735482e-03   3.6360546e-01   1.7508301e-03   4.8274745e-03   3.7192706e-03   1.7962066e-03   3.1914505e-01   5.7065485e-03   6.3595121e-03   2.5051342e-03   4.1841621e-03   5.7083953e-03   2.8454832e-03  -3.7987813e-04   2.6940388e-03   2.7509112e-01  -6.0064710e-04   2.3018930e-03  -7.2124401e-03  -4.8832208e-03  -6.5265042e-03  -7.0778480e-03  -5.6725639e-03  -8.3429032e-03  -8.4252694e-03  -3.3268497e-03  -5.7531330e-03  -2.6171726e-03  -7.8902838e-03  -3.6195258e-03  -1.3097899e-02   4.7136250e-01  -4.4538302e-01   2.7925294e-03   2.7230582e-03  -6.3808106e-03   2.2961729e-03   6.1606829e-03   4.2928517e-03   5.3538653e-03   2.3771587e-03  -4.2864854e-04  -1.6007476e-02  -2.3676194e-02  -3.1004092e-02  -2.5779355e-02  -2.7963752e-02   3.9986828e-02   1.1268938e-02   1.8374843e-02   4.3463153e-03  -1.1506314e-02  -6.8705246e-03   4.9488534e-02   1.3098130e-02   3.4229441e-02   1.6653790e-01  -1.6264033e-01  -1.5746232e-02   5.3944804e-02   1.0617709e+00  -1.2778565e+00  -1.8147512e-02  -7.1484751e-01   1.2073947e+00   1.6728931e-02   2.9904348e-02   7.7070965e-01   4.5183019e-02   6.7654678e-01   1.7863723e-02   2.5279883e-02   1.2625914e-02  -2.8590026e-03  -4.2036768e-03   6.6449542e-04  -3.9322772e-03   2.4113210e-02   1.3571299e-02  -6.9427180e-01   5.1911779e-03   1.7339188e-02   1.2240034e-02   8.6907425e-03  -2.8541981e-03   1.7321783e-02   5.6351377e-01   1.6968534e-02  -4.5440173e-01   1.0271334e-03   3.1374765e-03   2.7752316e-03  -8.1581877e-03  -8.5132787e-03  -1.3917985e-02  -2.5419999e-02   5.9373602e-01  -8.5531634e-02  -5.2388371e-02  -4.9252496e-02  -7.8167541e-02  -1.4105943e-01  -1.0658815e-01  -1.1878715e-01  -1.2585976e-01   1.2976832e+00  -2.5297907e-01  -1.3194903e+00  -4.0625293e-02   1.0284423e+00  -1.5880234e-01   2.6948386e-02   9.4358213e-02  -1.1021963e+00  -9.3741316e-01   4.9523190e-02   2.0853223e-02   8.9090890e-01   3.1133796e-02   2.0978323e-02  -6.0629895e-01  -5.9980244e-01   1.3500539e-02   6.8653217e-03   2.6865476e-03  -5.6783952e-01   1.5069730e-02  -5.3145674e-01  -2.3254173e-02  -1.7688173e-02  -2.0746029e-02  -3.7751936e-02  -3.4291167e-02  -3.1037360e-02  -4.3451470e-02  -7.4845424e-02  -4.9268424e-02  -4.1091690e-02  -2.7454551e-02  -1.0222848e-01  -3.2420788e-02  -5.2437883e-03  -1.8760765e-02   9.1657723e-03  -1.6536794e-02   1.6713460e-03  -1.2434870e-02  -3.3782308e-02   1.9968060e-06   7.2866372e-01   2.9153267e-02  -3.6867907e-02   3.7818639e-02   4.9232912e-02   2.9729990e-02   7.8742884e-01   2.5760141e-02   1.5057946e-02   5.2316715e-01   7.0276733e-01   7.1984822e-03  -4.7122746e-01  -8.4199687e-04   4.0475111e-03   5.1195420e-03   2.7796229e-03  -3.6449823e-03   1.1410483e-03   4.0617190e-01   4.2815671e-01  -1.2003322e-03   4.8713663e-03   4.8184071e-03   7.9207765e-03   3.0442978e-03   3.9491195e-01  -2.1695928e-03   3.5649443e-03  -1.0522968e-02  -9.3663163e-03   3.7256011e-01  -8.1452839e-03  -9.1629538e-03  -1.2797140e-02  -5.7043274e-01   1.1563988e-02   5.7003183e-03   1.3349342e-02  -4.8896118e-03   1.3312302e-03  -4.0198703e-01  -3.2871315e-01  -3.8886888e-01   3.5445071e-03   3.5829827e-01   3.4302363e-03   4.4297625e-03  -1.5021196e-03  -7.5159264e-04  -6.1226573e-03   6.3600785e-03   4.1135134e-03   4.2179058e-01  -4.2428304e-01   9.9442094e-03   2.3105586e-03  -7.7896823e-03   1.0535996e-02  -1.0892148e-02   2.2609683e-02  -1.3594905e-02  -1.5362873e-02   1.0281303e+00  -9.8802762e-01  -9.2661152e-02  -9.4496782e-02  -1.0671806e+00   7.7791546e-02  -1.3279998e-01  -5.6749974e-02   3.4936000e-02   1.8298227e-01   1.6542497e-01   1.0615303e+00  -1.4478140e-02   7.7740150e-02   8.1376344e-01  -7.7910150e-01  -9.2520066e-01   1.6050275e-02   2.3261353e-02   6.9525199e-01   2.2463080e-03   1.0957755e-04  -1.1578777e-02  -4.7894074e-01  -8.9071027e-01
   3.1258548e-01   4.3548882e-04   3.8062176e-01   4.5482179e-01  -3.4588582e-01   2.6164944e-03   3.7802831e-01   1.0078093e-03   7.5673464e-03  -3.3477571e-01   2.1699646e-03   4.6763243e-03   4.5370759e-03   2.8339582e-03   2.7788179e-03   3.4173047e-03   3.3508187e-03   2.1885266e-03   6.6462224e-03   3.8298358e-03   2.3791995e-04  -2.3845084e-01  -1.4582526e-03   2.2188165e-03  -2.0083395e-03   6.2256097e-06  -2.1450747e-03   3.8287107e-03  -3.8340318e-03   3.6459329e-03  -3.4574699e-01   3.7750790e-01  -8.1087985e-03  -9.2295703e-03  -9.6939035e-03  -1.0141473e-02  -1.2920520e-02  -1.1979643e-02   1.1972267e-02   6.6210070e-03  -1.7199199e-04   4.9688830e-03   3.9318898e-03   7.5792854e-03   4.9798173e-01   6.1919603e-03   1.1585177e-02   6.5400366e-03   5.7934562e-03   3.4623982e-03   1.4319261e-03   3.1075134e-03   3.2400289e-03  -3.0027782e-01  -3.0722021e-01   4.6820648e-03   5.3127197e-03   2.6246706e-01   8.5702766e-03   2.8429808e-03   3.3788268e-03   6.9337054e-03   2.0237232e-03   7.4742386e-04   9.0805765e-04  -1.2358634e-03   2.0672348e-03  -2.5968812e-03   3.5188630e-03  -4.1556457e-03  -2.0857485e-03  -1.8833701e-03  -3.2701839e-01   5.1871745e-03  -3.4215875e-01   6.0069587e-03   4.7621590e-03   4.5944454e-03   2.8668736e-01  -2.6968948e-01   3.3171187e-03   1.6700600e-03   3.5058561e-03   2.3769186e-01  -6.9823521e-04   1.1303580e-03   1.9438261e-03  -1.8822066e-04   2.5233079e-04   1.4163229e-04  -1.6884309e-03   1.0380553e-03  -3.7145191e-01  -3.6327155e-03  -4.1690075e-01  -4.0822714e-03  -4.7822330e-01   1.2874520e-02   7.3108416e-03   1.1485151e-02   4.1616723e-01  -4.3633357e-01   7.6595657e-03  -3.7505211e-01   6.9969907e-03   4.5183573e-03   4.2855525e-03   2.7768019e-04   6.1280611e-03   4.0104549e-03   4.2677239e-03   5.0580556e-03  -2.8846521e-01   3.6127686e-03   3.0047600e-03  -1.1413659e-03  -2.7857439e-01   1.2720373e-03  -1.2869018e-03   3.6364723e-03  -4.4813505e-03  -1.4869313e-03   8.1506699e-03  -7.1306239e-03   8.7941673e-03   8.4207580e-03  -4.0794207e-03  -3.5954796e-01  -8.9739000e-03  -1.1490873e-02   3.3527144e-01   1.5133248e-03  -1.5181520e-03  -3.7601023e-01   3.9576558e-04  -1.7082944e-04  -3.1248242e-03  -3.2227480e-03   2.2793517e-03   6.5815783e-04  -8.0855207e-03  -1.3423790e-02   1.8511204e-02   1.9885145e-02   5.1403772e-01   4.6616510e-01   1.1332781e-02   9.2985457e-03   3.4675783e-03   9.4928153e-03   8.5818311e-03   7.5253340e-03   6.4003278e-03   5.3943592e-03  -5.0687685e-03  -3.2400371e-01   5.9605896e-03  -3.1752216e-01  -2.3507141e-03   4.8652850e-03  -3.5148740e-04   2.5816814e-01   4.7035837e-03   8.0295779e-04  -4.6107282e-04  -1.1715198e-03  -2.2842808e-01  -2.5616060e-01   4.0817626e-04   3.6101542e-03   2.4622300e-01   2.8527913e-03  -8.8937480e-04   1.1760093e-03   2.8472455e-03  -2.3440339e-01  -1.5733195e-03  -2.2653702e-01  -1.2362054e-03  -3.2537167e-04  -2.3559486e-01  -2.2649054e-03  -3.4609573e-03   2.5487448e-01   4.2727501e-03  -9.6486566e-04  -2.9123062e-03  -3.1210098e-03  -3.4444674e-03  -2.9415544e-01  -2.7135288e-03   3.2260641e-01   4.1591418e-03   2.6979524e-03  -2.3953377e-03  -3.9126003e-01  -4.1938308e-03  -9.2636402e-04   8.3033711e-03   5.3507242e-03   2.4163209e-04   3.4016990e-01   4.1861642e-03  -7.0707277e-04  -3.2762743e-01   6.3077330e-04  -3.3081912e-01  -4.1464435e-04  -2.6739013e-03   1.7207483e-03   3.8342104e-01  -5.8423536e-04  -2.9840602e-01   3.7073220e-03   9.3369158e-04  -4.5258356e-03   3.6477742e-04  -3.5716322e-01  -5.0174237e-03   8.7153100e-03  -7.6578873e-03   8.5437394e-03   2.2574668e-03  -5.4215446e-03   9.2330289e-03  -4.4899652e-03   5.0634286e-01  -2.9373614e-03   6.6787093e-01  -2.1266815e-02   1.3390611e-02   2.5500588e-02  -7.5413281e-03  -4.1290163e-03   9.9015494e-04   4.3000106e-03   9.7219961e-03   1.3621052e-04   8.7610976e-03   8.4238044e-03   5.8635435e-03   2.2949089e-03   8.0873777e-03  -1.1735861e-03  -6.1386598e-04   5.3585427e-03   1.2157698e-03   8.9091633e-04   6.2540731e-03   4.8494147e-03  -3.3138173e-03  -4.0812065e-03   4.1938414e-03   3.6650633e-01   5.2007075e-03   5.2256490e-03   3.2618193e-03   1.9583943e-03   3.1361504e-01   4.9532380e-03  -5.5844937e-04   1.9266306e-03   5.1670096e-03   6.1372350e-03   3.0694257e-03   6.1112235e-03   3.1472391e-03   2.6651123e-01  -2.3891812e-03   4.6995392e-03  -2.6831602e-03  -3.9918924e-03  -6.3906281e-03  -6.7087772e-03  -5.7824376e-03  -9.5123968e-03  -8.2730535e-03  -7.3654070e-03  -4.4971733e-03  -3.6558656e-03  -8.1461184e-03  -4.9063305e-03  -1.2407951e-02   4.6714120e-01  -4.4103659e-01   1.1893410e-03   6.9115332e-04  -4.3697079e-03   2.8177292e-03   4.7152896e-03   1.1183090e-03   4.3049297e-03   1.8943642e-03  -3.7516522e-03  -1.8452935e-02  -2.1192749e-02  -2.8950512e-02  -1.1340039e-02  -2.2077556e-02   5.1589978e-02   7.8646084e-03   9.4228991e-03  -5.1993698e-04  -1.2266201e-02  -1.1314495e-02   4.2441620e-02  -1.7020246e-02  -1.5538013e-02   1.7691522e-01  -7.7635258e-02  -5.9986033e-02   8.0964052e-02   1.1269559e+00  -1.2408761e+00  -1.4692062e-02  -7.4181051e-01   1.0803295e+00   1.9119083e-02   2.7261326e-02   7.3495515e-01   3.8400029e-02   6.7422340e-01   1.7811541e-02   2.5303286e-02   1.4619479e-02   8.9680551e-05  -1.9695866e-03   2.9087668e-03  -4.1298489e-03   2.6413628e-02   1.6566223e-02  -6.9392805e-01   3.6363049e-03   1.5844312e-02   1.2207024e-02   8.5440027e-03  -5.8787067e-03   1.6903399e-02   5.6632177e-01  -3.1572964e-03  -4.5183465e-01  -8.2866235e-04   2.8672502e-03   6.1651247e-04  -7.4673719e-03  -7.9271157e-03  -7.2278993e-03  -2.4949652e-02   5.7856993e-01  -3.6205754e-02  -4.6435123e-02  -4.2954791e-02  -7.5990100e-02  -1.3081656e-01  -9.6288061e-02  -1.0597698e-01  -1.3328388e-01   1.4243570e+00  -2.2219614e-01  -1.3168550e+00  -4.8622222e-02   9.5694246e-01  -1.5495065e-01   1.0327321e-01   9.3934554e-02  -1.0267044e+00  -9.2184033e-01   5.0312800e-02   1.9876497e-02   6.8617658e-01   2.9213061e-02   2.0359893e-02  -6.1873234e-01  -5.8904583e-01   1.5408762e-02   7.1170162e-03   2.9463944e-03  -5.5222125e-01   1.3877553e-02  -5.1969932e-01  -2.6524777e-02  -1.9401109e-02  -2.2190916e-02  -4.9484544e-02  -3.1580099e-02  -2.8367512e-02  -3.0601628e-02  -6.7553323e-02  -3.8535346e-02  -3.1852214e-02  -3.9894934e-02  -8.5147788e-02  -2.0378307e-02  -2.6567556e-02  -3.3050881e-02   3.1826358e-03  -2.4236558e-02   2.9536442e-02  -2.1654603e-02  -2.4401395e-02   6.9659315e-03   6.9408649e-01   2.1601365e-02  -4.1679218e-02   3.7032779e-02   4.8227746e-02   2.9199521e-02   7.9507084e-01   2.3256998e-02   1.3225302e-02   5.5286584e-01   6.6475871e-01   9.7274408e-03  -4.8230289e-01  -4.3098137e-03   4.4886047e-03   5.1521299e-03   4.6904961e-03  -6.6486643e-04   1.3358419e-03   4.0426556e-01   4.2233405e-01   5.1908162e-04   4.5290277e-03   5.7048004e-03   6.9373406e-03   3.9668858e-03   3.8781002e-01   3.7921351e-04   3.0462687e-03  -1.0305931e-02  -5.2734865e-03   3.7494592e-01  -9.4952412e-03  -8.8106366e-03  -1.4017077e-02  -5.4989260e-01   1.2072063e-02   7.0053455e-03   1.3515931e-02  -3.8888305e-03  -3.2392136e-04  -3.8797711e-01  -3.3730547e-01  -3.8692188e-01  -2.0416849e-03   3.3832851e-01   6.4174112e-03   2.4964588e-03  -2.7442425e-03  -3.1847238e-04  -4.1022320e-03   9.4483677e-03   6.0535444e-03   4.2527355e-01  -4.2326259e-01   8.5596595e-03   1.1684774e-03  -9.7189315e-03   4.9870917e-03  -1.5527104e-03   2.4436080e-02  -4.5027075e-02  -1.9808853e-02   1.0080698e+00  -1.0298826e+00  -8.9975093e-02  -9.3819610e-02  -1.0712745e+00   4.1080001e-02  -2.5993652e-01  -4.1241418e-02   6.4145527e-02   1.8755174e-01   1.5758185e-01   1.0236278e+00   8.8988342e-02   9.1318716e-02   8.4679693e-01  -8.1021338e-01  -1.0097213e+00   3.1238343e-02   1.7793614e-02   6.8392350e-01   4.4876994e-03  -4.1811970e-03   9.0589084e-03  -4.0360064e-01  -8.7468157e-01
   3.1069225e-01   1.1190974e-03   3.7896402e-01   4.6340642e-01  -3.4667073e-01   3.2944804e-03   3.7639516e-01   1.9117577e-03   7.7156402e-03  -3.3513512e-01   2.6388564e-03   5.5241709e-03   4.8845029e-03   2.8844350e-03   2.8079302e-03   4.2416194e-03   3.5922353e-03   2.3742977e-03   4.9910689e-03   5.4811499e-04  -2.2557199e-04  -2.3602659e-01  -1.1105742e-03   2.8521125e-03  -1.4942437e-03   1.3456063e-03  -2.3158822e-03   4.1711854e-03  -3.4662999e-03   4.3843811e-03  -3.5037902e-01   3.6614684e-01  -8.6172666e-03  -9.5046089e-03  -9.5689303e-03  -9.9452106e-03  -1.1315942e-02  -7.1953052e-03   3.0960865e-04  -5.3579282e-03  -4.2171719e-03   5.5635777e-03   4.3625531e-03   9.6526864e-03   5.1121990e-01   5.1877286e-03   1.1841194e-02   7.5854626e-03   4.4429165e-03   3.3664076e-03   9.0875274e-04   4.6592302e-03   3.4504579e-03  -3.0032971e-01  -3.0857821e-01   4.1800376e-03   7.7093665e-03   2.6637895e-01   7.4778028e-03   3.3096150e-03   3.2100349e-03   6.2344824e-03   2.2542146e-03   1.5329527e-03  -2.6349107e-03  -1.7214366e-05   2.0457025e-03  -2.6233951e-03   3.2158041e-03  -4.1969331e-03  -1.6255546e-03  -3.6979270e-05  -3.4056210e-01   5.6171138e-03  -3.3494174e-01   6.6655217e-03   4.6992307e-03   4.3576960e-03   2.8549698e-01  -2.6961427e-01   3.7626079e-03   7.8594287e-04   2.5630708e-03   2.4177043e-01  -1.5616346e-03  -4.0657586e-04   2.8944289e-03  -1.2897171e-03  -6.6792936e-04   4.8985854e-04   2.2096058e-03   4.6934675e-03  -3.7332171e-01  -4.8200162e-03  -4.1949890e-01  -2.6467336e-03  -4.8220044e-01   1.1867997e-02   7.4911686e-03   1.1897875e-02   4.1338440e-01  -4.2775881e-01   7.4761184e-03  -3.7582243e-01   7.2009811e-03   4.3092497e-03   4.6467537e-03   8.8244806e-03   5.9149434e-03   4.2452519e-03   4.4242894e-03   4.4962798e-03  -2.8092934e-01   2.4519284e-03   2.5602930e-03  -1.6621469e-03  -2.7018912e-01   1.3457943e-03  -1.5719303e-03   4.3078184e-03  -5.6820410e-03   8.6699221e-04   7.7157751e-03  -7.2939258e-03   8.1467291e-03   8.6786807e-03  -2.3222529e-03  -3.6994478e-01  -6.5729394e-03  -2.5046464e-03   3.3518761e-01   1.3189509e-03   1.1398499e-05  -3.6568789e-01   1.6307026e-03   5.9670215e-03  -4.9656209e-03  -5.3391324e-03   1.4325234e-02  -3.7717767e-04  -7.3768417e-03  -1.3617954e-02   1.7199609e-02   1.9809196e-02   5.3454172e-01   4.5521934e-01   1.1584366e-02   9.0523641e-03  -1.4753463e-03   8.5768026e-03   8.2962129e-03   7.8530662e-03   6.1449512e-03   6.0782208e-03  -4.6101855e-03  -3.2682903e-01   4.6919100e-03  -3.2798489e-01  -5.6924907e-04   5.2005540e-03  -1.4834455e-03   2.5969674e-01   5.0552952e-03   1.4661411e-03  -9.6065803e-04  -7.9783704e-04  -2.2812591e-01  -2.5586562e-01   4.0888724e-04   2.6977087e-03   2.4845670e-01   2.0812271e-03  -1.9565573e-03  -1.2833546e-03   2.3580407e-03  -2.2864375e-01  -1.8000436e-03  -2.3068740e-01  -1.8283033e-03   7.1239659e-04  -2.2660698e-01   2.8256675e-04   2.7019123e-03   2.5104413e-01   3.1395871e-03  -2.4768586e-03  -2.4896445e-03  -8.4980556e-04  -2.0428823e-03  -2.9258933e-01  -1.4439098e-03   2.9543805e-01   5.1069229e-03  -4.5329332e-03  -1.4265883e-03  -3.7541250e-01  -5.7356752e-03  -9.6415751e-04   1.0368085e-02   6.9834872e-03  -5.3726433e-04   3.3807821e-01   5.1978856e-03  -3.1007002e-03  -3.2689269e-01  -1.4049534e-03  -3.3319303e-01   2.9164410e-04  -1.7177074e-03  -1.5607882e-04   3.8747194e-01  -2.8249018e-04  -2.9873334e-01  -5.2968104e-03  -5.3601211e-03  -5.6160616e-03  -1.5153010e-04  -3.5339893e-01   4.0341564e-03   6.8272874e-03  -5.2619616e-04   5.5615385e-03   9.1586191e-03  -2.7543801e-03   1.4427211e-02   1.1207152e-02   4.8186722e-01  -3.4364396e-03   7.0202500e-01  -1.0154487e-02   1.3349092e-02   2.3299325e-02  -3.1020226e-02  -7.0054560e-03  -6.5993975e-04   4.0822039e-03   1.1731280e-02   9.8711660e-03   1.2223049e-02   8.2448311e-03   7.8351401e-03   2.6869570e-03   7.5212692e-03   1.8608726e-03  -2.0229825e-03   4.1537645e-03   3.0035158e-03   1.1072463e-03   7.1030587e-03   3.9327425e-03  -2.9811418e-03  -4.5332251e-03   3.6648052e-03   3.6230867e-01  -3.7397497e-04   5.2391792e-03   5.2330788e-03   7.7559174e-04   3.0869803e-01   4.4301177e-03  -7.6992013e-04  -1.1401059e-05   4.9406008e-03   4.7592538e-03   2.8736237e-03   6.8063081e-03   2.8730306e-03   2.6337764e-01  -3.0525800e-03   4.8510440e-03   4.2516328e-04  -3.9364249e-03  -7.2197032e-03  -8.3763003e-03  -6.5378337e-03  -1.1470306e-02  -7.0690892e-03  -6.0410068e-03  -4.9221107e-03  -2.2545869e-03  -8.8308732e-03  -6.4484818e-03  -1.1924435e-02   4.7764097e-01  -4.5017232e-01   3.2760502e-03   1.2014533e-03  -1.6122033e-03   9.9451937e-03   6.1472502e-03   1.8587063e-03   6.0735897e-04  -1.4214868e-03  -9.1888001e-03  -1.5189159e-02  -1.9242777e-02  -2.8650447e-02  -2.0038346e-02  -2.2756564e-03   4.8065737e-02   1.6740082e-02   1.8775661e-02   2.7725647e-03  -1.4971156e-02  -1.1859158e-02   2.6009791e-02  -3.5553943e-02  -1.9069486e-02   1.1003111e-01  -1.8966512e-01   2.2271758e-03  -9.8809754e-02   1.1709226e+00  -1.2683106e+00  -1.5898288e-02  -7.0707524e-01   1.2583952e+00   1.3642305e-02   2.6275422e-02   7.3541237e-01   3.4539347e-02   7.3424257e-01   9.7459401e-03   2.4634159e-02   6.9006481e-03  -3.8665198e-03   1.4529776e-03   4.5704083e-03   1.0775697e-03   2.8669674e-02   1.9717814e-02  -6.9113019e-01   6.5509370e-03   1.7346557e-02   9.0475155e-03   8.8384515e-03  -5.4129636e-03   1.6358539e-02   5.9117151e-01  -2.6237348e-04  -4.5020323e-01   4.2685997e-03   7.2263467e-04  -1.3125396e-03  -5.3263454e-03  -5.7730125e-03  -1.3256119e-02  -2.8610857e-02   5.7530984e-01  -4.4715286e-02  -4.9831822e-02  -4.3605331e-02  -6.8176480e-02  -1.0410792e-01  -9.4000848e-02  -1.1149411e-01  -1.0281998e-01   1.3728467e+00  -6.7623689e-02  -1.3613107e+00  -5.8273602e-02   8.5363091e-01  -9.0800512e-02   4.5998289e-02   9.0845447e-02  -1.0244175e+00  -1.0349045e+00   5.0232302e-02   4.0486892e-02   6.6464687e-01   2.8605525e-02   2.2333658e-02  -5.8940082e-01  -5.7203942e-01   1.4284424e-02   4.9542899e-03  -6.8201180e-05  -5.4907487e-01   1.4629430e-02  -5.2574154e-01  -2.8695126e-02  -1.4444322e-02  -2.1194420e-02  -3.6573035e-02  -3.0412722e-02  -3.1779773e-02  -3.6741971e-02  -7.0832436e-02  -5.1067993e-02  -3.8671049e-02  -3.4517139e-02  -8.4303050e-02  -4.5995170e-02  -3.7703939e-02  -3.4462214e-02   1.5379716e-03  -1.3868850e-02   2.8918374e-02  -3.6581997e-02  -5.7601600e-02   1.8889538e-02   7.9288514e-01   4.1868867e-02  -3.2748440e-02   3.9024049e-02   5.0371361e-02   2.4223005e-02   7.3289491e-01   2.4895209e-02   1.2121319e-02   5.4218477e-01   7.0303731e-01   8.1460221e-03  -4.8922292e-01   1.8687261e-04   6.6075502e-03   3.0524748e-03  -1.3829626e-03  -4.2930671e-03   1.0385216e-03   4.0210465e-01   4.0000398e-01   4.4061425e-03   4.8650886e-03   5.0682757e-03   8.1117411e-03   2.9945102e-03   3.7601297e-01   6.0284796e-03   2.1854016e-03  -9.6202071e-03  -5.0498220e-03   3.6999032e-01  -8.0574975e-03  -9.9272748e-03  -1.5681808e-02  -5.9337458e-01   8.1704529e-03   6.7901473e-03   1.1098398e-02  -5.0125781e-03  -4.6267514e-04  -4.0277102e-01  -3.3207661e-01  -3.8479022e-01   1.1288250e-03   3.4123903e-01   2.7273583e-03   8.6181330e-04  -1.6708220e-03   1.5725196e-04  -4.3531172e-03   7.9798522e-03   2.1357786e-03   4.0225563e-01  -4.3147946e-01   9.9287843e-03   3.9192632e-03  -5.8730688e-03   9.5384381e-03   8.1665533e-03   3.9612998e-02  -3.5287206e-02  -1.5552386e-02   8.5526500e-01  -9.6832013e-01  -1.1209807e-01  -8.9507892e-02  -1.1273255e+00   3.0533200e-02  -3.8060209e-01  -3.2002051e-02   7.0775181e-02   2.2728828e-01   1.4213161e-01   1.1039639e+00   1.4012571e-01   9.4664103e-02   8.6311002e-01  -7.9083948e-01  -1.0220059e+00   2.3097789e-02   3.5151734e-02   5.7020927e-01   1.5756749e-02   3.5853210e-03  -2.4122508e-03  -4.4657152e-01  -8.7583002e-01
   3.2051588e-01   1.4408177e-03   3.7815925e-01   4.6690954e-01  -3.5538159e-01   6.7247727e-04   3.8715231e-01   1.8284185e-03   7.2314452e-03  -3.4323364e-01   9.1046127e-04   4.6300865e-03   4.7903190e-03   2.9095032e-03   2.9975909e-03   3.8222920e-03   3.1283428e-03   2.3586292e-03   6.0835139e-03   1.0940526e-03  -4.8148653e-04  -2.3413138e-01  -1.2194602e-03   2.3620127e-03  -9.7638734e-04   1.7434143e-03  -2.0700251e-03   3.4413940e-03  -4.2202007e-03   3.4000040e-03  -3.7760006e-01   3.9443196e-01  -9.4591014e-03  -1.0421732e-02  -1.1509545e-02  -1.2345341e-02  -1.9014493e-02  -1.0184512e-02   1.1680192e-02  -1.9362800e-02  -1.1597711e-03   9.4057900e-03   6.6776405e-03   9.1254852e-03   5.4030152e-01   7.8981918e-03   1.2805777e-02   7.6049770e-03   6.1441445e-03   3.7970255e-03   1.8029436e-03   4.1518768e-03   3.3464958e-03  -3.0858913e-01  -3.1574040e-01   4.7658533e-03   3.7282160e-03   2.7203725e-01   8.9049608e-03   2.9483883e-03   1.3554417e-03   7.0295834e-03   2.9642211e-03   1.5431538e-03   6.5369138e-04  -3.3596550e-03   2.7918547e-03  -2.8779742e-03   2.6087822e-03  -3.7083523e-03   9.1952028e-03  -2.1849294e-03  -3.4286303e-01   6.4730234e-03  -3.3922236e-01   5.5017045e-03   4.9118139e-03   4.6417632e-03   3.0341727e-01  -2.7300922e-01   4.4062533e-03   8.4582848e-04   1.9385447e-03   2.4292040e-01  -1.3234397e-03   8.9006302e-04   2.2396626e-03  -1.4741033e-03   1.9183070e-03   2.3144359e-05   7.6065300e-04   2.8800129e-03  -3.7741142e-01  -4.9061647e-03  -4.2922856e-01  -3.6502413e-03  -4.8853305e-01   1.4783302e-02   8.6466476e-03   1.3163534e-02   4.2608007e-01  -4.4699074e-01   7.1967695e-03  -3.8745866e-01   7.7413222e-03   5.1362950e-03   5.0824824e-03   7.3251106e-04   4.3156875e-03   4.6818125e-03   4.4894537e-03   4.3680730e-03  -2.9306548e-01   2.8769028e-03   2.6206343e-03  -1.1963726e-03  -2.7020197e-01   1.2904406e-03  -2.2479215e-03   6.6516386e-03  -4.8000851e-03  -1.0613660e-03   6.1081893e-03  -9.5649092e-03   6.4287546e-03   8.2871377e-03  -6.0967854e-03  -3.5660918e-01  -3.8155910e-03  -2.8473824e-03   3.4528534e-01   2.6157674e-03  -4.1478666e-05  -3.6693945e-01   4.4757174e-04  -9.7733158e-03  -5.0159526e-03  -5.4676345e-03   1.2342379e-03   4.6747148e-03  -8.9047200e-03  -1.0728934e-02   1.8882194e-02   1.8257457e-02   5.1170811e-01   4.5185774e-01   1.2251106e-02   9.5061316e-03  -2.4302553e-03   8.3659263e-03   8.4219843e-03   1.6313495e-03   6.2148860e-03   6.4720036e-03  -1.8996636e-03  -3.4530957e-01   5.1398653e-03  -3.1378784e-01  -8.3037781e-04   5.5986429e-03  -1.6255774e-03   2.6102251e-01  -2.1269214e-03   1.7958667e-03  -5.5797894e-04  -6.4991023e-04  -2.2658059e-01  -2.5876422e-01   9.3168394e-04  -2.4026610e-03   2.4969595e-01   8.8946255e-04  -2.9463910e-03  -5.9541908e-04   3.0232007e-03  -2.3234206e-01  -1.9667651e-03  -2.4354504e-01  -2.9387179e-03   1.3809200e-03  -2.4122142e-01   1.4238214e-03   2.3404436e-03   2.6544981e-01   2.9143407e-03  -2.0297256e-03  -1.1029817e-03  -1.1979931e-03  -2.4920266e-03  -3.1500202e-01  -2.1375953e-03   3.2586641e-01   6.6963832e-03  -2.3846955e-03   9.5099503e-04  -4.0518553e-01  -9.7475479e-04   2.0422256e-03   1.0333035e-02   2.4842667e-03  -5.4346725e-03   3.4577574e-01   5.5754255e-03  -1.1504637e-03  -3.3398249e-01  -2.3640285e-03  -3.3959955e-01   7.2633833e-04  -2.1571390e-03   1.7206455e-03   3.9361924e-01  -1.9418320e-03  -3.1366011e-01   3.9943338e-03  -6.1545947e-03  -5.8114289e-03  -2.2971289e-03  -3.6136250e-01   6.7207432e-03   9.6950128e-03   9.3137025e-03  -2.2145353e-03   2.6754298e-03   3.7628728e-03   1.3184800e-02   3.0771002e-03   4.6669830e-01  -1.8407416e-03   6.4513993e-01  -7.4398758e-03   1.3518658e-02   1.2878218e-02  -2.4457543e-02  -6.3802722e-03   2.2735971e-03   4.7478523e-03   1.0911066e-02  -1.4060310e-03   7.5243020e-03   9.0321181e-03   8.3539498e-03   2.0354500e-03   1.0702932e-02  -1.3410346e-03  -1.6140849e-03   2.0494526e-03   3.1577627e-03   1.5432800e-04   7.4005011e-03   5.6116316e-03  -3.6375222e-03  -1.5496203e-03   2.8783193e-03   3.5315275e-01   4.4068682e-03   4.9658701e-03   4.0330087e-03   1.7828960e-03   3.1694651e-01   4.9680039e-03   6.6893991e-04   2.5004523e-03   2.8456607e-03   4.9846652e-03   1.5006175e-03   4.0537615e-04   2.8925140e-03   2.6859689e-01   3.0763878e-03  -3.2548192e-03  -5.3174828e-03  -3.9363498e-03  -6.6124796e-03  -7.5104825e-03  -5.5284868e-03  -9.1000339e-03  -6.8804805e-03  -5.2563255e-03  -5.3789900e-03  -1.6788983e-03  -9.2040324e-03  -4.9454322e-03  -1.0319326e-02   4.7621102e-01  -4.4617958e-01   5.2046264e-04   3.8826730e-03  -4.9302790e-03   7.7654745e-03   6.1282571e-03   2.8853409e-03   4.2588046e-03   1.1987231e-03  -4.7439809e-03  -1.4990013e-02  -9.5538410e-03  -3.2155423e-02  -2.1923042e-02  -8.0457325e-03   1.5436732e-02   1.1443012e-02   1.4332161e-02   7.2300857e-03  -1.8440856e-02  -1.5639527e-02   2.2510709e-02  -3.2739389e-02  -1.4255129e-02   1.1418834e-01  -7.6133416e-02  -1.0011215e-01  -3.3990139e-02   1.1203307e+00  -1.2953795e+00  -1.9595677e-02  -7.9629438e-01   1.2349625e+00   7.4860774e-03   3.1345067e-02   7.5152752e-01   4.4234700e-02   7.5541926e-01   1.3148740e-02   2.4442906e-02   3.4132586e-03  -4.4965461e-03  -1.7581544e-04   7.6089447e-03  -3.9563127e-03   2.5169242e-02   1.6328014e-02  -7.0187172e-01   4.4761466e-03   1.6651977e-02   1.0918161e-02   9.8614233e-03  -5.6776134e-03   1.4296636e-02   5.9463314e-01  -3.1365689e-04  -4.5205231e-01   2.1707164e-03   1.7792818e-03   1.2378434e-04  -9.1427273e-03  -8.7412854e-03  -1.2452737e-02  -2.8981828e-02   5.9507705e-01  -5.3311314e-02  -4.5611283e-02  -4.7989551e-02  -7.7940319e-02  -9.1111112e-02  -1.1623220e-01  -1.2519535e-01  -1.8044027e-01   1.3391698e+00  -6.4879377e-02  -1.4250053e+00  -6.7138945e-02   1.0562798e+00  -1.4806415e-01   2.8971464e-02   7.8869141e-02  -9.8283778e-01  -9.9131395e-01   5.0303194e-02   4.1346060e-02   6.8030278e-01   2.9961266e-02   2.3862012e-02  -6.1148363e-01  -5.6560174e-01   1.7055312e-02   8.1084987e-03   3.9765063e-03  -5.7017621e-01   1.3249932e-02  -5.4767555e-01  -3.2947446e-02  -1.5937410e-02  -1.8732629e-02  -4.6354011e-02  -3.4313359e-02  -3.5305375e-02  -3.8524984e-02  -7.0359933e-02  -5.1379732e-02  -3.8523371e-02  -5.0968113e-02  -1.1924961e-01  -4.5145120e-02  -4.9744087e-02  -3.6909936e-02   3.6025835e-03  -1.9763810e-02   2.9428023e-02  -1.6542609e-02  -4.0806952e-02   6.3923686e-03   7.6166030e-01   2.5399505e-02  -4.4887499e-02   4.2349549e-02   5.7922716e-02   2.9567956e-02   7.6344385e-01   2.6571600e-02   1.4113256e-02   5.8312618e-01   7.2311423e-01   7.4648360e-03  -4.7796085e-01  -7.2430852e-03  -6.0475880e-03   3.0022925e-03   5.9609497e-03  -4.9433685e-03   2.6054421e-03   4.0963563e-01   4.3898106e-01   2.5442327e-03   5.6543407e-03   7.0223571e-03   6.9413669e-03   3.6820546e-03   3.7718289e-01   2.5347323e-04   1.5244356e-03  -1.0716468e-02  -5.0468111e-03   3.7433670e-01  -9.7246016e-03  -8.3914837e-03  -1.6251917e-02  -6.0818891e-01   8.5310880e-03   3.6323665e-03   1.2800149e-02  -6.4747196e-03  -5.5966803e-04  -4.0759626e-01  -3.3932178e-01  -3.8790546e-01   1.8707729e-03   3.4225101e-01   5.6972828e-03   1.8445681e-03  -5.2430135e-03  -4.0696225e-03  -3.6385751e-03   1.0369099e-02   4.4635776e-03   3.9716238e-01  -4.3099361e-01   6.0240853e-03   3.7213276e-03  -5.9441733e-03   9.5312112e-03   6.6325089e-03   3.4429366e-02  -1.7624803e-02  -1.9039698e-02   8.8622151e-01  -9.4264488e-01  -8.2378343e-02  -3.7830552e-02  -1.1567784e+00   3.7557300e-02  -2.8879238e-01  -5.1403871e-02   5.4498316e-02   2.0095457e-01   1.2871021e-01   1.0771940e+00   1.6089526e-01   1.0253172e-01   8.9978945e-01  -8.2086522e-01  -1.0437968e+00   1.8835161e-02   1.3173360e-02   6.4760610e-01   7.9914506e-03  -2.3846516e-03  -1.5635585e-02  -4.3368927e-01  -8.9038544e-01
   3.1017968e-01   9.6370755e-04   3.8277560e-01   4.6861054e-01  -3.5082775e-01   3.6272498e-03   3.8541877e-01   2.0640974e-03   6.7527427e-03  -3.4281317e-01   1.2414887e-03   5.4651098e-03   5.2789042e-03   3.7441047e-03   3.4419021e-03   4.3220050e-03   3.9675414e-03   2.8754041e-03   6.8869050e-03   2.5027566e-03  -6.9201065e-04  -2.3294788e-01  -1.0078244e-03   2.0427159e-03  -1.1138388e-03   2.0459186e-03  -1.3042339e-03   3.3851746e-03  -3.9201103e-03   3.5322859e-03  -3.6733149e-01   3.8421260e-01  -8.9904057e-03  -9.7915663e-03  -9.7553591e-03  -1.2549262e-02  -1.7630901e-02  -9.4542639e-03   7.7525104e-03  -1.5617892e-02   1.7278253e-03   9.0711327e-03   5.4925248e-03   9.1541499e-03   5.2533919e-01   8.3448924e-03   1.3343628e-02   7.9549326e-03   5.4216664e-03   4.7850504e-03   3.7963811e-03   5.3268547e-03   3.8175217e-03  -3.0546358e-01  -3.1354683e-01   4.8078253e-03   5.7773190e-03   2.6841388e-01   7.5436974e-03   2.7419479e-03   3.1557149e-03   3.4726280e-03   2.0691435e-03   5.7186954e-04   6.5294378e-04   1.5938516e-04   3.1656964e-03  -3.3340097e-03   3.7093304e-03  -3.5463324e-03   9.6945335e-03  -1.8922311e-03  -3.2056089e-01   7.7991623e-03  -3.3236073e-01   1.8055522e-03   4.9598799e-03   4.4889026e-03   2.9078197e-01  -2.6354881e-01  -1.4852850e-03  -3.6603466e-04   1.8383721e-03   2.4146440e-01  -1.8381329e-03  -1.0312143e-03   1.8482647e-03   2.2148474e-04  -2.8163795e-03   5.0830217e-04   8.1156058e-04   3.1868144e-03  -3.7900398e-01  -5.8166202e-03  -4.3263806e-01  -4.5459931e-03  -4.8926638e-01   1.4389273e-02   8.7702288e-03   3.8846472e-03   4.2170983e-01  -4.3516307e-01   7.5635337e-03  -3.7583283e-01   7.0536738e-03   7.4904325e-03   5.5059250e-03   1.1006222e-02   2.9296267e-03   4.4835236e-03   4.3128387e-03   4.3995519e-03  -2.8504560e-01   3.1550562e-03   1.9509351e-03  -1.5037333e-03  -2.6842471e-01   7.6021723e-04  -3.7502939e-04   5.3618830e-03  -5.0166233e-03  -2.1124067e-04   1.5282131e-03  -2.8681542e-03   1.0711101e-02   8.4352638e-03  -3.9053555e-03  -3.7114001e-01  -1.4188725e-03  -1.1839934e-02   3.4772724e-01   1.2268577e-04  -9.4777356e-04  -3.6989543e-01  -9.6681157e-04  -7.1764287e-04  -7.2340414e-03  -3.2536508e-03   3.7210605e-03  -5.3840436e-03  -1.0398814e-02  -1.2999865e-02   1.5272827e-02   2.0445304e-02   5.1801375e-01   4.8456600e-01   1.4326418e-02   9.9951955e-03  -7.3639367e-04   9.8652959e-03   8.7168006e-03   7.9242131e-03   7.0110684e-03   7.1464774e-03  -4.0408385e-03  -3.4659301e-01   5.7673847e-03  -3.2740619e-01  -7.4359553e-04   5.1778410e-03  -1.9750836e-03   2.6282603e-01   6.8577741e-03   7.7611732e-04   2.5324161e-05  -2.8752260e-04  -2.3374723e-01  -2.5832083e-01   1.1322750e-03   4.0278132e-03   2.4151460e-01   4.9072883e-04  -3.9140993e-03  -1.6860673e-03   2.7560287e-03  -2.3637462e-01  -7.8585392e-04  -2.3731182e-01  -1.9860263e-03  -7.5112792e-05  -2.4355146e-01  -4.5537818e-03  -3.5988106e-03   2.5794080e-01   3.5159804e-03  -2.2059815e-03  -1.0504776e-03  -7.2283537e-04  -2.4925036e-03  -3.0365427e-01  -1.5335786e-03   3.2549610e-01   6.4226867e-03   5.5504441e-03   5.1999441e-04  -4.0597236e-01  -7.1917593e-03  -5.0884032e-04   2.6702942e-03   6.1671076e-03   1.8664281e-03   3.3108624e-01   5.0753636e-03  -1.9752553e-03  -3.3116172e-01   3.5468665e-04  -3.3197566e-01   1.7198240e-04  -2.1199747e-03   4.5450382e-03   3.8691596e-01  -1.9769494e-03  -3.0880609e-01  -5.3599777e-03  -5.0399438e-03  -5.8864924e-03   3.7245183e-03  -3.7767151e-01   2.4079065e-03   8.9242517e-03   6.5593729e-03  -8.8872534e-04  -3.8190158e-03   6.4481150e-03   1.6816986e-02   2.9880016e-03   4.5087677e-01  -2.4567633e-03   6.8954909e-01  -1.6221762e-02   1.1988607e-02   1.3449719e-02  -1.8635635e-02   2.5103113e-03   4.6547439e-03   6.6184813e-03   1.0643736e-02   7.0326306e-03   1.3440988e-02   9.7656509e-03   8.7710622e-03   2.8213504e-03   8.3198012e-03   1.3137292e-03  -2.7790513e-03   2.4327266e-03   3.2869667e-03   8.6918476e-05   6.8005035e-03   7.7236561e-03  -2.8348133e-03  -1.7307943e-03   4.2477446e-03   3.5520404e-01   5.2418159e-03   4.3592028e-03   2.6638362e-03   4.2245665e-04   3.2003768e-01   4.1170910e-03  -2.0503708e-03   1.2843341e-03   3.7280673e-03   4.2337829e-03   1.4433149e-03   8.9133618e-04   1.9829587e-03   2.8327009e-01  -4.4459722e-04   1.8243122e-04  -7.0517175e-03  -4.2389848e-03  -6.8357070e-03  -8.4961914e-03  -5.0713624e-03  -9.7290134e-03  -6.6899207e-03  -5.4740514e-03  -3.0263345e-03  -4.2896218e-03  -8.3451821e-03  -6.8054095e-03  -1.5729613e-02   4.6114523e-01  -4.6215015e-01   1.4668004e-04   2.1487533e-03  -1.5230172e-03   6.3632664e-03   8.8553368e-03   4.0470197e-03   3.2792578e-03   2.0041175e-03  -4.1889236e-03  -1.5893299e-02  -1.3261802e-02  -3.0623971e-02  -1.4557160e-02   2.3146332e-03   1.3888838e-02   7.7112772e-03   1.6330966e-02   7.9384075e-04  -1.2341617e-02  -1.9838712e-02   1.6218395e-02  -6.3242334e-03  -3.8001707e-02   1.2883336e-01  -2.6842036e-01  -1.0256264e-01  -1.0439544e-01   1.1252298e+00  -1.3303455e+00  -4.7092154e-03  -7.9826643e-01   1.2024636e+00   1.1556106e-02   2.5887222e-02   7.6610687e-01   2.7936748e-02   7.2533869e-01   1.8848914e-02   2.4772103e-02   5.8355980e-03  -5.7522583e-03  -2.1633153e-03   2.8824080e-04  -2.6575277e-03   2.3618292e-02   1.8487787e-02  -7.1563140e-01   5.8872758e-03   1.3852036e-02   1.2061544e-02   1.1008221e-02  -4.8580082e-03   1.5405678e-02   6.1535094e-01  -4.5949948e-03  -4.4930585e-01   2.6556961e-03   5.8087499e-04   4.2624087e-03  -8.1043446e-03  -8.6724538e-03  -1.6423686e-02  -2.7338509e-02   5.8483191e-01  -6.6640105e-02  -4.9629843e-02  -3.4864997e-02  -7.3994733e-02  -1.3040914e-01  -1.2251141e-01  -1.3786257e-01  -1.8062903e-01   1.3815971e+00  -3.6448736e-02  -1.3604823e+00  -5.0764764e-02   8.7282594e-01  -1.1227973e-01   8.0640329e-02   1.0142923e-01  -1.0129740e+00  -8.9552189e-01   4.8506883e-02   2.7654985e-02   7.0441822e-01   3.0984687e-02   1.8815724e-02  -6.0967410e-01  -5.8633020e-01   1.7865432e-02   6.5152199e-03   2.1177711e-03  -5.6142024e-01   1.6207439e-02  -5.5244524e-01  -2.6175299e-02  -1.9900964e-02  -2.1326209e-02  -4.0383165e-02  -3.5660483e-02  -3.3987610e-02  -3.6178620e-02  -8.0644624e-02  -4.6097942e-02  -4.8262385e-02  -5.5617816e-02  -8.1631357e-02  -2.3371763e-02  -5.3274749e-02  -3.0034475e-02  -5.7844254e-03  -2.4676292e-02   2.6013661e-02  -2.8093740e-02  -1.8962423e-02   2.8405655e-02   7.6485072e-01   2.7294014e-02  -3.6675803e-02   2.0401620e-02   4.8462424e-02   2.8139063e-02   6.7512905e-01   2.1161244e-02   1.4362798e-02   5.6135943e-01   6.8827630e-01   1.1599230e-02  -4.5845840e-01  -1.0620453e-03  -3.7890416e-03   1.8346846e-03   5.8325803e-03  -4.9295653e-03   1.6697609e-03   4.0093872e-01   4.0552373e-01   3.0989326e-03   6.8518159e-03   5.5293472e-03   7.8896273e-03   3.9102242e-03   3.8768163e-01   2.2829977e-03   2.9079133e-03  -1.0704407e-02  -5.0397973e-03   3.8198669e-01  -1.0391599e-02  -1.0211186e-02  -1.7258494e-02  -6.1310065e-01   1.0192188e-02   6.3385021e-03   1.1836580e-02  -6.0361342e-03   5.2684534e-04  -3.8728747e-01  -3.4539546e-01  -3.9416067e-01   5.3942824e-03   3.4482778e-01   1.9156150e-03   1.3263509e-03  -3.0951222e-03  -2.2529315e-03  -5.3212780e-03   1.0945086e-02   6.4589685e-03   4.5407437e-01  -4.3848255e-01   1.0865204e-02   1.4036213e-03  -1.0874217e-02   2.8136229e-03  -2.1761697e-02   2.4898468e-02  -5.0087113e-03  -2.7700861e-02   8.0398163e-01  -1.0277409e+00  -1.2708388e-01  -8.1600484e-02  -1.2000403e+00   6.4905109e-02  -2.3790087e-01  -3.4175259e-02   5.8354534e-02   1.9029629e-01   1.2696116e-01   1.0513591e+00   7.3093044e-02   9.2321460e-02   8.5215726e-01  -7.8700054e-01  -1.0258580e+00  -3.0069943e-04   1.0229712e-02   7.0908261e-01  -2.6633899e-03   2.7814775e-03   7.1564669e-03  -4.0870599e-01  -8.9260112e-01
   3.1136888e-01   2.4787754e-04   3.7580312e-01   4.6013854e-01  -3.5466681e-01   3.6615858e-03   3.8610556e-01   2.0012559e-03   6.9475351e-03  -3.3840651e-01   5.5717353e-04   4.9694124e-03   4.5298956e-03   3.7717271e-03   3.2096236e-03   3.8796429e-03   3.3576150e-03   2.9208530e-03   3.1076613e-03   1.8211710e-03  -2.5460803e-04  -2.2666635e-01  -7.7329577e-04   2.7077568e-03  -1.4880125e-03   2.1533945e-03  -1.2559128e-03   4.7002499e-03  -4.0154698e-03   4.0368337e-03  -3.4663938e-01   3.5777802e-01  -8.1061584e-03  -8.6009106e-03  -9.2159527e-03  -6.8774047e-03  -1.2112331e-02  -1.0516528e-02   1.0313924e-02   9.4184978e-03   8.2956316e-04   9.2823272e-03   5.5165386e-03   9.9818144e-03   5.2411913e-01   7.8245138e-03   1.3310277e-02   6.5101023e-03   5.4321011e-03   3.1385334e-03   2.1742012e-03   4.6326903e-03   3.8364812e-03  -3.0157222e-01  -3.1406407e-01   4.6463153e-03   6.3612015e-03   2.7454165e-01   7.8708230e-03   2.9286704e-03   3.2802519e-03   2.4026320e-03   1.6882424e-03   9.1503257e-04  -7.6610739e-04  -7.6078645e-04   2.2210799e-03  -2.9318079e-03   2.4406664e-03  -4.5419322e-03  -2.2824623e-03  -1.8362623e-03  -3.0985747e-01   4.9996292e-03  -3.2528476e-01   5.7530733e-03   4.2118568e-03   4.0372169e-03   2.8888031e-01  -2.6148955e-01   2.7611315e-03   9.8742401e-04  -3.5982133e-03   2.3777312e-01  -1.5111989e-03  -3.9430689e-04   1.9991547e-03  -1.4571209e-04   9.9219715e-04  -7.2971801e-04   1.7959347e-03   2.4588859e-03  -3.6236916e-01  -6.1351328e-03  -4.3215368e-01  -3.6659965e-03  -4.8902233e-01   1.3329633e-02   8.2822602e-03   3.7449257e-03   4.2395326e-01  -4.2135260e-01   7.6184393e-03  -3.8249352e-01   7.2861231e-03   6.4107920e-03   4.9634306e-03   1.2185981e-02   5.0331776e-03   4.3171447e-03   4.4954493e-03   4.4929451e-03  -2.9230414e-01   3.5382059e-03   2.3061334e-03  -1.5430601e-03  -2.7467058e-01   8.7005478e-04   7.7201835e-05   3.8648581e-03  -4.0054024e-03   3.1355435e-03   8.8677019e-03  -2.1941626e-03   8.8226717e-03   8.2865702e-03  -6.2326842e-03  -3.8322520e-01   1.3180003e-04  -1.1816416e-02   3.4380583e-01   1.5622576e-03  -8.2635611e-04  -3.7426069e-01   1.3680165e-03   3.1606032e-03  -2.7265005e-03  -1.9688138e-03   2.4273293e-03  -1.8704791e-03  -8.9942730e-03  -1.2131335e-02   1.8659854e-02   1.8733419e-02   5.8175897e-01   4.7193566e-01   1.3147312e-02   9.1952425e-03   1.2677849e-02   8.9352093e-03   8.4952068e-03   5.6437960e-03   6.8459580e-03   4.8078777e-03  -6.0970392e-03  -3.4241657e-01   6.1248639e-03  -3.2258110e-01  -1.3357258e-03   5.0351562e-03  -1.9633708e-03   2.5741536e-01   5.4990776e-03   4.4811432e-04  -1.1654093e-03  -4.2301529e-04  -2.2681963e-01  -2.5366175e-01   1.8554138e-04   2.0723328e-03   2.3459781e-01   1.6295145e-03  -1.2208274e-03  -3.1410561e-04   2.6706278e-03  -2.3447505e-01  -2.4969091e-03  -2.3673757e-01  -2.2756855e-03  -2.2259890e-04  -2.3294311e-01  -5.1682574e-04  -4.5565551e-04   2.5907289e-01   3.3264526e-03  -2.3736737e-03  -2.5477120e-03  -9.0817446e-04  -1.7372817e-03  -2.9678710e-01  -3.5174784e-03   3.2662199e-01   5.7828001e-03   2.6546446e-03  -1.6742383e-03  -3.6452348e-01  -3.0010853e-03  -3.5896293e-04   7.9025600e-03   7.0325022e-03   6.0778797e-04   3.3238055e-01   5.6705266e-03  -1.9480173e-03  -3.3028498e-01   6.8780402e-04  -3.3425626e-01   5.9140822e-05  -1.7720842e-03   7.7381204e-04   3.8742860e-01  -1.2170190e-03  -3.0648220e-01   4.7250080e-04  -7.2318486e-03  -6.2951782e-03  -1.7865548e-03  -3.5504117e-01  -4.2328926e-03   8.9933061e-03   9.4676783e-03   9.8317646e-04  -3.9560746e-04  -2.4486474e-03   1.4118286e-02   1.6229888e-03   4.5712981e-01  -6.7147747e-03   6.0467706e-01  -1.1151245e-02   1.3637090e-02   3.0110363e-02  -2.8875629e-02  -6.3112856e-03   2.2045743e-03   3.1907109e-03   9.4576644e-03   6.2898833e-03   1.1575336e-02   9.5217220e-03   7.1927353e-03   2.6525828e-03   1.1783100e-02   2.4232562e-04  -7.2535199e-04   4.8721693e-03   3.8589979e-03   5.3090557e-04   6.2658449e-03   6.9471486e-03  -3.7723276e-03  -4.5626633e-03   3.7558421e-03   3.5016883e-01   4.2517882e-03   4.1074116e-03   2.7241353e-03   1.1230869e-03   3.1222724e-01   4.8690094e-03   1.0148897e-03   1.5964072e-03   3.8376865e-03   5.2663116e-03   1.0561399e-03  -7.3036353e-04   3.0639953e-03   2.8763023e-01  -6.4089391e-03  -9.8329001e-03  -6.7539850e-03  -2.5953510e-03  -5.7580696e-03  -6.6843803e-03  -4.9618980e-03  -9.2808258e-03  -6.3123625e-03  -5.0104956e-03  -5.5158327e-03  -3.3848200e-03  -8.1892159e-03  -6.3010706e-03  -1.0192754e-02   4.7528153e-01  -4.5798550e-01   1.4419764e-03  -4.3710533e-04  -2.8382091e-03   8.4331797e-03   5.5027678e-03  -4.4011168e-04   2.7876635e-03   2.0744431e-04  -9.2345414e-03  -2.0576371e-02  -3.0053912e-03  -2.8378340e-02  -1.2752840e-02   2.6231894e-02   3.7247446e-02   1.4970738e-02   1.7005543e-02   5.6259651e-03  -1.5515920e-02  -1.0431014e-02   5.2699429e-02  -1.0009577e-02  -4.9656709e-02   1.0062979e-01  -1.7304925e-01  -4.2936762e-03  -7.1799469e-02   1.1131933e+00  -1.1838443e+00  -1.0243426e-02  -7.6647542e-01   1.2487880e+00   1.5647044e-02   2.9838892e-02   7.4864497e-01   3.9811209e-02   7.1462079e-01   1.1591844e-02   2.5441990e-02  -1.2628069e-02  -8.8499296e-03  -1.2788736e-03  -2.3359908e-03  -5.7930318e-03   2.3099084e-02   8.8450286e-03  -6.9610757e-01   3.6803262e-03   1.6918682e-02   1.7874045e-02   1.0917524e-02  -3.5268659e-03   1.6070129e-02   6.0140036e-01  -3.8253737e-03  -4.4279068e-01   3.4700677e-04   7.6957217e-03   5.1859934e-03  -8.0240900e-03  -5.2379251e-03  -1.2544806e-02  -3.1252102e-02   5.8482124e-01  -3.4832241e-02  -5.0000064e-02  -4.7134655e-02  -7.5874157e-02  -1.3604304e-01  -1.0716892e-01  -1.2417772e-01  -1.1208498e-01   1.2167508e+00  -3.7363567e-02  -1.3479526e+00  -5.5402595e-02   8.8053153e-01  -1.1719945e-01   7.3669000e-02   1.1417362e-01  -1.0931128e+00  -8.9851022e-01   5.1996746e-02   3.1092051e-02   6.9535801e-01   2.9076565e-02   2.4127271e-02  -6.1463128e-01  -5.5969845e-01   1.5608519e-02   9.4339847e-03   2.7392773e-03  -5.6451877e-01   1.2793842e-02  -5.2970015e-01  -3.1548157e-02  -1.9286778e-02  -2.1271674e-02  -4.3892992e-02  -3.2374164e-02  -2.7611735e-02  -2.9509485e-02  -6.8880029e-02  -4.7250023e-02  -3.9861117e-02  -3.8390959e-02  -1.1875510e-01  -5.8925039e-02  -4.4900117e-02  -2.6696117e-02   2.0814854e-03  -2.6962777e-02   1.5295206e-02  -3.9437465e-02  -2.7284832e-02  -2.1499373e-03   7.3413628e-01   4.7693953e-02  -4.6050073e-02   3.8588479e-02   5.2182313e-02   2.6907748e-02   7.1880929e-01   2.3193702e-02   1.3515227e-02   5.3944270e-01   6.8761712e-01   1.2323984e-02  -4.7681797e-01  -2.6547043e-03  -3.1019931e-03   4.6457933e-03   2.7902170e-03  -7.0183516e-03   3.6556291e-03   4.1682645e-01   4.2548281e-01   2.5743978e-03   7.0123928e-03   7.8041875e-03   5.0074027e-03   1.6157163e-03   3.9357447e-01   7.7661443e-04   2.4237624e-03  -1.1331884e-02  -5.2525552e-03   3.7702851e-01  -8.0330053e-03  -7.5685424e-03  -1.2312911e-02  -5.6290425e-01   6.5816154e-03   1.0520059e-02   1.0785794e-02  -4.3744521e-03   9.1299799e-04  -4.3291617e-01  -3.3898600e-01  -3.8075901e-01   1.5492393e-03   3.7481995e-01   3.8895975e-03  -1.3137227e-03  -3.0532782e-03  -5.8447344e-04  -4.6051801e-03   8.8363602e-03   4.1893829e-03   4.1765687e-01  -4.3526487e-01   6.6237573e-03   5.1320194e-03  -9.6203814e-03   7.0751208e-03  -1.3877793e-02   3.9449776e-02  -2.4194738e-02  -1.2700503e-02   7.0606237e-01  -9.0771892e-01  -8.2260781e-02  -1.2425873e-01  -1.0565124e+00   1.2684615e-01  -2.5848688e-01  -4.4209896e-02   7.4072475e-02   1.9081935e-01   8.4846913e-02   1.0575907e+00   1.0261792e-01   9.4694856e-02   8.4740360e-01  -8.3588119e-01  -1.1085561e+00   3.4817634e-02   5.6052307e-03   7.1815156e-01   2.5650248e-03   3.0645008e-03  -2.7148955e-03  -5.1583230e-01  -8.8494008e-01
   3.1965190e-01   7.1196427e-04   3.9100712e-01   4.7276468e-01  -3.6415117e-01   3.5581008e-03   3.9968969e-01   2.6085594e-03   7.2831827e-03  -3.5076387e-01   3.0839510e-03   5.2119172e-03   5.6228228e-03   3.5901042e-03   3.2233039e-03   4.6531189e-03   3.2193250e-03   2.6680569e-03  -7.1635060e-04   1.2323641e-03   1.3544892e-03  -2.3466045e-01  -6.9641867e-04   2.3362710e-03  -1.2489746e-03   1.9692425e-03  -2.2387419e-03   5.2078602e-03  -4.1662012e-03   3.6797887e-03  -3.6746503e-01   3.7206323e-01  -8.9322104e-03  -9.2572391e-03  -9.9500380e-03  -8.9607399e-03  -1.5352441e-02  -8.7827042e-03   9.6526147e-03  -2.2306897e-02   6.2936003e-04   7.3588712e-03   5.4618122e-03   8.7256837e-03   5.3329153e-01   9.1832151e-03   7.5555595e-03   8.3291718e-03   6.0339986e-03   2.9648222e-03   8.4336204e-04   2.8679554e-03   3.2954916e-03  -3.0525003e-01  -3.1602038e-01   4.7805134e-03   5.4900852e-03   2.7949876e-01   7.7386147e-03   2.9370305e-03   1.9887204e-03   4.4824035e-03   1.4425997e-03   9.9065385e-04   7.8353654e-04  -1.2800717e-03   2.7431272e-03  -3.9220647e-03   2.7835551e-03  -4.3171948e-03  -2.2446489e-03  -1.2481307e-03  -3.5003385e-01   6.6597409e-03  -3.3475653e-01   4.8373313e-03   4.8698335e-03   4.4827644e-03   2.9796404e-01  -2.7541823e-01   4.2148537e-03   7.5189789e-04   2.0407345e-03   2.4190025e-01  -1.8871625e-03   2.1912888e-04   1.5842184e-03   4.1984320e-04   1.1873398e-03  -1.5794468e-03   3.0879275e-03   4.4084774e-03  -3.8547248e-01  -6.2916954e-03  -4.3755055e-01  -4.5231497e-03  -5.1169419e-01   1.4511539e-02   9.8365811e-03   2.7728650e-03   4.3607369e-01  -4.3199104e-01   7.7277419e-03  -3.9364489e-01   7.8973250e-03   6.7010494e-03   5.3080858e-03   2.9859022e-03   5.5400639e-03   4.3421600e-03   5.0406835e-03   4.7777627e-03  -2.8909588e-01   2.0878155e-03   2.0244012e-03  -2.0099165e-03  -2.8081279e-01  -5.8085411e-05  -1.4726749e-03   3.9844114e-03  -6.0337054e-03   9.7818415e-04   3.4416174e-03  -8.8590677e-03   9.6261393e-03   7.8227062e-03  -5.8073628e-03  -3.7977750e-01   1.1749365e-03  -8.9036401e-03   3.5101916e-01   2.2264497e-03   1.4697041e-04  -3.7495301e-01   1.3426048e-03   1.1891050e-03  -3.7946562e-03  -2.7303292e-03   2.6225428e-03   1.3015601e-03  -1.1449890e-02  -1.6301183e-02   2.1600294e-02   2.1588001e-02   5.7890374e-01   4.8502906e-01   1.3176886e-02   1.1566567e-02  -9.1964188e-04   1.0659719e-02   9.3042009e-03   1.1285405e-02   6.8463446e-03   6.6470905e-03  -4.1010978e-03  -3.2901575e-01   5.8526795e-03  -3.3765132e-01  -1.2729480e-03   5.4613652e-03  -6.0307357e-04   2.6134343e-01   5.1983675e-03   1.2788338e-03  -2.2105843e-04  -6.5333263e-04  -2.3068382e-01  -2.5540367e-01   1.0863648e-03   3.7133256e-03   2.2335760e-01   1.4058418e-03  -6.7842295e-04  -2.2440172e-05   3.1557536e-03  -2.3624504e-01  -1.1375949e-03  -2.3914046e-01  -2.0184002e-03   4.0107784e-04  -2.3493427e-01  -1.4961162e-04   1.2358346e-03   2.5915795e-01   3.0701698e-03  -1.2367112e-03  -3.3222615e-03  -2.2026761e-03  -3.0448387e-03  -2.9798917e-01  -3.2207670e-03   3.0733404e-01   5.6677939e-03   5.1122407e-04   1.1623342e-03  -3.2052625e-01   5.8744252e-03   1.4204676e-03   7.8590158e-03   2.5217616e-03  -2.5140698e-03   3.1861355e-01   6.1636131e-03  -1.7179723e-03  -3.3738063e-01   7.7408561e-04  -3.3466410e-01   6.5866578e-04  -1.5727424e-03   5.0042402e-03   3.8724129e-01   5.3463591e-04  -3.0237180e-01   4.3145605e-03  -4.6702867e-03  -6.1076030e-03   1.5933303e-03  -3.5443751e-01  -8.5689649e-03   7.2183059e-03   6.2243318e-03  -2.4284343e-03  -3.2179201e-04   2.2337145e-03   1.3536362e-02  -4.7802046e-04   4.6683222e-01  -6.8620372e-03   6.2799615e-01  -2.2713905e-02   1.3589054e-02   1.4262001e-02  -3.2575131e-02  -3.1028720e-04   3.2983041e-03   5.8423661e-03   1.1598187e-02   7.4802405e-04   1.3227937e-02   9.9774520e-03   8.8376938e-03   2.2387122e-03   7.4913114e-03   2.9197444e-04  -2.5183304e-03   2.9226429e-03   6.1233089e-03  -1.3822280e-03   6.2321491e-03   5.9749531e-03  -4.5423349e-03  -7.8061829e-04   4.0871748e-03   3.6138443e-01   4.8186448e-03   5.3102533e-03   3.8019098e-03   9.4480228e-04   3.2137698e-01   3.8803626e-03  -1.1080317e-04   2.8597318e-03   5.4910300e-03   6.7756034e-03   3.2319064e-03  -1.8225729e-04   2.6021571e-03   2.7180066e-01  -4.6612539e-03  -1.3988462e-03  -2.9112941e-03  -3.6414150e-03  -6.8342134e-03  -7.1529636e-03  -6.1756707e-03  -1.2477905e-02  -7.9390739e-03  -7.6622019e-03  -5.5009827e-03  -4.6714069e-03  -8.5532458e-03  -3.5234484e-03  -1.1383729e-02   4.8312696e-01  -4.5940286e-01   6.1527344e-04  -2.0839427e-04  -4.8632358e-03   8.9272834e-03   8.9483214e-03   1.8288786e-03   4.3022621e-03   1.9748242e-03  -1.0361420e-02  -1.6211821e-02  -1.3611756e-02  -3.3936885e-02  -1.2507667e-02  -1.9959088e-02   3.8583789e-02   2.6038576e-02   3.0417740e-02   1.7367723e-02  -1.1667799e-02  -9.4649042e-03   3.8329413e-02  -2.9415934e-02  -3.0564781e-02   1.6019268e-01  -2.0320689e-02  -1.1630134e-01   1.4541788e-02   1.3224430e+00  -1.2704450e+00  -8.7078045e-03  -7.8203390e-01   1.2348316e+00   1.5781327e-02   3.2618302e-02   7.5157591e-01   3.8330389e-02   6.9982485e-01   1.0587439e-02   2.5276545e-02  -2.0548611e-02  -8.5658268e-03  -1.8007381e-03  -2.4816711e-03  -6.0710027e-03   2.0194788e-02   1.7202119e-02  -6.9837096e-01   4.3511123e-03   1.5753837e-02   1.5447778e-02   1.3012485e-02  -3.4704224e-03   1.5561710e-02   5.6501877e-01   1.4743720e-02  -4.5348353e-01   1.0112102e-03   4.2530316e-03  -3.1978071e-03  -8.0990551e-03  -6.6920137e-03  -1.3338545e-02  -2.5828766e-02   5.8925575e-01  -3.9290339e-02  -4.5743249e-02  -4.4538371e-02  -7.2652085e-02  -1.2801893e-01  -1.1696447e-01  -1.2977081e-01  -1.7220987e-01   1.2219592e+00  -4.8060617e-02  -1.3326588e+00  -1.5216865e-02   1.1548535e+00  -1.2182166e-01   1.0466924e-01   1.1236427e-01  -1.0429926e+00  -8.9090483e-01   4.9745804e-02   3.9828773e-02   6.8078170e-01   2.9872949e-02   2.0952054e-02  -6.0037146e-01  -5.9478589e-01   1.6508291e-02   8.0847812e-03   2.2714920e-03  -5.6974622e-01   1.4456928e-02  -5.3315257e-01  -2.4289526e-02  -1.9665118e-02  -2.3962468e-02  -4.7592312e-02  -3.4937327e-02  -3.6993815e-02  -3.2760917e-02  -7.6540238e-02  -4.6241400e-02  -3.7061221e-02  -3.8477991e-02  -1.1413781e-01  -2.0049069e-02  -4.9133221e-02  -2.7707100e-02   2.2261320e-03  -2.9588462e-02   3.5684340e-03  -3.0599295e-02  -1.3514701e-02  -5.3191889e-03   7.7393081e-01   2.6308758e-02  -4.1554000e-02   2.8649879e-02   4.6946194e-02   2.1711084e-02   7.6693460e-01   2.2191658e-02   1.5643046e-02   5.6462501e-01   6.3772490e-01   1.0565884e-02  -4.4872768e-01  -3.8614893e-03  -4.1290730e-03   2.3129953e-03   7.7086873e-03  -5.3209434e-03  -2.8015483e-04   4.2070973e-01   4.1392922e-01   3.1943479e-03   2.7326238e-03   3.6825697e-03   9.0267594e-03   3.1540787e-03   3.7836608e-01   4.9773839e-03   3.8647774e-03  -9.6971670e-03  -1.0328372e-02   3.9027912e-01  -9.6112680e-03  -8.4809927e-03  -1.2835457e-02  -5.9526197e-01   8.0184930e-03   8.1450178e-03   1.3512950e-02  -5.2859951e-03  -2.0564815e-03  -3.8611743e-01  -3.3177866e-01  -3.8888653e-01  -2.3042803e-03   3.6726910e-01   6.6763710e-03   4.0288769e-03  -9.8782631e-04  -1.9190779e-03  -4.3570259e-03   8.0193016e-03   3.9511003e-03   4.2120920e-01  -4.3402812e-01   9.7106174e-03   2.7594120e-03  -1.0978219e-02   1.5549012e-03  -3.6180108e-03   4.0008722e-02  -4.0077181e-02  -7.8998481e-03   6.7386675e-01  -9.0891477e-01  -1.0275366e-01  -5.3407167e-02  -1.0735900e+00   1.3140786e-01  -9.4176415e-02  -3.9061882e-02   4.9604500e-02   2.3782290e-01   1.0031762e-01   1.0685446e+00   8.6487394e-02   9.5895035e-02   9.0638986e-01  -8.3827915e-01  -9.1728157e-01   4.9740893e-02   8.7153090e-03   6.9116131e-01  -5.7816021e-03  -5.6171863e-03  -1.0453234e-02  -4.2443266e-01  -8.8240892e-01
   3.0989430e-01  -7.1093770e-04   3.7794899e-01   4.5786807e-01  -3.4200033e-01   3.8437604e-03   3.7923918e-01   2.5398233e-03   7.6648467e-03  -3.4676782e-01   3.3766458e-03   5.2989551e-03   4.7418829e-03   2.2698583e-03   3.0220043e-03   3.9343242e-03   3.6225299e-03   2.4645080e-03   6.5554391e-03   9.6942676e-04   1.4833484e-03  -2.3367753e-01  -9.0242023e-04   2.8114546e-03  -1.7719797e-03   1.9196688e-03  -1.8502126e-03   3.5681080e-03  -3.4950348e-03   2.5977137e-03  -3.4754367e-01   3.6497780e-01  -7.7072688e-03  -8.1381587e-03  -9.5767970e-03  -9.8835245e-03  -4.9392029e-03  -7.8755604e-03   6.0077993e-03  -1.9226301e-02   6.2718985e-06   7.4462745e-03   5.1717896e-03   7.5845159e-03   5.1175429e-01   7.3230531e-03   6.4857493e-03   7.0417178e-03   5.4812721e-03   3.1139753e-03  -4.4014966e-04   3.4434248e-03   3.8906059e-03  -3.0172890e-01  -3.1007114e-01   4.3459323e-03   5.1616903e-03   2.9066862e-01   8.4721311e-03   2.8718844e-03   3.3339673e-03   3.5457046e-03   1.7088460e-03   9.8634471e-04  -7.5052837e-05  -9.0447884e-04   2.8430582e-03  -2.7910335e-03   2.0492857e-03  -3.6909695e-03  -1.4610029e-03  -8.5894981e-04  -3.2237006e-01   7.5286047e-03  -3.2905175e-01   5.2194443e-03   4.5100068e-03   4.5595852e-03   2.8990110e-01  -2.5541115e-01   3.9600828e-03   7.5181494e-04  -2.7674216e-03   2.3693531e-01  -1.9676429e-03   3.5290644e-04   3.4319837e-03  -1.3470784e-03   1.6717458e-03  -1.4379164e-04   2.7099673e-03   2.7722597e-03  -3.6799733e-01  -3.2109350e-03  -4.2177712e-01  -1.6431530e-03  -4.7935486e-01   1.2519976e-02   8.7634927e-03   2.6607292e-03   4.1568485e-01  -4.2982353e-01   7.3184455e-03  -3.7772746e-01   7.4837036e-03   5.9588183e-03   5.0389329e-03  -5.1227482e-04   5.3429815e-03   4.7057792e-03   3.9514916e-03   4.4149139e-03  -2.8489683e-01   3.4090678e-03   1.8362263e-03  -1.4699029e-03  -2.7448718e-01   1.4716513e-03  -2.6710803e-04   4.6065203e-03  -5.2611965e-03  -8.2767481e-04   1.3107664e-03  -1.7258189e-03   9.1962118e-03   8.3206543e-03  -4.8283512e-03  -3.7843984e-01  -6.4055827e-03  -1.4698998e-02   3.5075874e-01   1.6421343e-03  -6.6195746e-04  -3.6972515e-01   9.4714958e-04   3.3895263e-03  -4.7284693e-03  -2.6098944e-03   1.3931977e-02   2.3902013e-03  -1.3674903e-02  -1.4959793e-02   1.8327132e-02   1.6378375e-02   6.0204197e-01   4.6402589e-01   1.2112350e-02   1.0104779e-02  -1.3654409e-03   9.5414282e-03   8.4865281e-03   9.1940768e-03   6.4277825e-03   6.4812464e-03  -4.0071648e-03  -3.2516120e-01   5.5507223e-03  -3.3045728e-01  -8.0060292e-04   5.2215375e-03  -1.3253926e-03   2.5833978e-01   4.1589282e-03   6.1648858e-04  -6.9913161e-04  -7.7344586e-04  -2.2804719e-01  -2.5515241e-01   9.5266082e-04   1.8507333e-03   2.3056660e-01   7.3177699e-04  -2.9258106e-03   1.0749644e-03   2.5421337e-03  -2.3388937e-01  -1.3428984e-03  -2.3223977e-01  -1.8722583e-03   1.2879941e-03  -2.4148169e-01  -2.7266574e-04  -9.6662482e-04   2.6122802e-01   3.5787596e-03  -2.2272832e-03  -1.3538675e-03  -2.2390588e-03  -3.0683582e-03  -2.8832295e-01  -3.4412079e-03   3.1178041e-01   4.4737894e-03   2.4592211e-03  -1.3051148e-03  -3.2795820e-01   6.1545971e-03   7.1549054e-05   8.5149298e-03   5.7333788e-03  -3.0098467e-03   3.1563314e-01   4.9272742e-03  -1.3301177e-03  -3.2860719e-01   5.6107294e-05  -3.3209829e-01   2.3258865e-04  -1.1453212e-03   8.5681431e-05   3.8355918e-01   5.2910473e-04  -2.9903704e-01  -1.1141132e-04  -6.6788186e-03  -5.9313436e-03   2.1375635e-03  -3.8226906e-01  -5.9173198e-03  -5.4318882e-04   4.7482969e-03  -4.0966318e-03  -5.2816752e-03  -3.5578393e-05   1.4287984e-02  -3.7520676e-03   4.9926470e-01  -9.9004207e-03   6.8808317e-01  -1.7347671e-02   1.3311066e-02   2.7029354e-02  -3.0750105e-02  -5.0704598e-03   5.6895483e-03   4.6185876e-03   7.9226450e-03   7.9917647e-03   1.2868301e-02   9.5863015e-03   8.4967097e-03   3.8293336e-03   9.4564655e-03  -1.7053061e-03   5.3976933e-04   4.8712699e-03   6.8232369e-03   4.7275648e-03   5.3890894e-03   4.3216072e-03  -4.5140106e-03  -1.9594197e-03   2.5613040e-03   3.5828059e-01   5.9025948e-03   5.3207357e-03   3.4487145e-03   1.6098496e-03   3.2199724e-01   4.7044330e-03   7.2116248e-04   3.0620694e-03   5.9264012e-03   4.7938191e-03   1.2567406e-03  -2.7423165e-03   2.7717191e-03   2.7387801e-01  -2.3615259e-03  -1.6827884e-03  -3.8278524e-03  -5.2412756e-03  -7.2034037e-03  -6.9775320e-03  -6.8115665e-03  -1.1723054e-02  -8.4139225e-03  -6.6901912e-03  -6.7907839e-03   9.9583405e-04  -8.6005490e-03  -4.7686350e-03  -1.3152951e-02   4.8244158e-01  -4.5497739e-01   3.0943199e-03   5.4421662e-04  -5.0802400e-03   8.9081397e-03   5.7660703e-03   7.0632911e-04   3.2342962e-04  -5.9241960e-04  -2.6959296e-03  -1.4727735e-02  -6.7389002e-03  -3.5373638e-02  -1.8019175e-03   2.0289993e-02   5.0407591e-02   1.4250093e-02   2.0131841e-02   2.2242918e-02  -1.4819255e-02  -1.1500879e-02   6.4667628e-02   1.3077355e-02  -3.9326246e-02   1.1457010e-01  -2.7181845e-01  -7.0607485e-02   8.4545396e-02   1.0765997e+00  -1.1369542e+00  -1.2822803e-02  -7.5028802e-01   1.1986314e+00   5.9133985e-03   2.8118181e-02   7.2096743e-01   2.7040964e-02   7.2515789e-01   1.8111822e-02   2.3350815e-02   1.1432537e-02  -1.3182785e-02  -2.0267818e-03  -2.5518333e-03  -2.2092318e-03   2.6445261e-02   1.1739581e-02  -6.8974238e-01   5.7246226e-03   1.4885468e-02   1.4337612e-02   1.0683374e-02  -4.7022525e-03   1.6590738e-02   5.9832543e-01  -1.8634224e-03  -4.3916106e-01   5.2236781e-03   9.5015532e-04   4.5852856e-03  -1.0700760e-02  -9.8808925e-03  -1.6959283e-02  -2.9610350e-02   5.8562025e-01  -5.8603183e-02  -5.3154002e-02  -5.3254604e-02  -7.8964354e-02  -1.4341362e-01  -9.1850361e-02  -1.1679663e-01  -1.7978836e-01   1.3770051e+00  -2.7067445e-02  -1.4672442e+00  -7.4856804e-02   8.6691981e-01  -1.3469760e-01   2.2496327e-02   1.0188747e-01  -1.0716662e+00  -9.4190648e-01   4.9487475e-02   2.6471282e-02   6.9987678e-01   3.0017257e-02   2.0618038e-02  -6.1353129e-01  -6.0526526e-01   1.4809680e-02   5.8252438e-03   2.4288738e-03  -5.5903822e-01   1.5075432e-02  -5.2635239e-01  -3.0953364e-02  -2.0908249e-02  -2.4383802e-02  -4.9960431e-02  -3.5718276e-02  -3.6823969e-02  -4.4791073e-02  -7.9482560e-02  -5.2767400e-02  -4.3625740e-02  -5.1988497e-02  -1.0092634e-01  -4.4390294e-02  -1.5766386e-02  -3.7926752e-02   3.1285572e-03  -2.6559444e-02   2.7524963e-02  -2.9737634e-02  -6.9899648e-02   5.4290381e-03   7.6034535e-01   3.0080184e-02  -2.4485874e-02   2.7911216e-02   4.7586703e-02   2.7549555e-02   7.0644584e-01   1.8267609e-02   1.6033611e-02   5.7900738e-01   6.6658650e-01   9.5250814e-03  -4.6117257e-01  -1.5297141e-03  -2.0724383e-03   2.3488563e-03   5.4581888e-03  -3.7954782e-03   2.2952025e-03   4.1185310e-01   4.4197016e-01   4.4679492e-03   4.8828846e-03   3.9096067e-03   4.7220734e-03   1.5730508e-03   3.8157802e-01   2.1198304e-03   2.5126862e-03  -8.8075341e-03  -3.7864894e-03   3.9327950e-01  -6.2893024e-03  -6.5011906e-03  -1.1826334e-02  -5.8897465e-01   9.7802301e-03   8.8504969e-03   1.2830012e-02  -5.8558872e-03   2.2490093e-03  -4.0566698e-01  -3.4509075e-01  -3.9848974e-01   8.3371457e-03   3.5312562e-01   3.9345411e-03   5.1738758e-05  -2.9494241e-03  -1.4150761e-03  -1.9702894e-03   9.8576020e-03   2.2645636e-03   3.9968295e-01  -4.2684523e-01   7.3871364e-03   5.2694704e-03  -8.8646159e-03   3.2929685e-03  -8.0273919e-03   4.7554541e-02  -1.1487934e-01  -1.9457519e-02   7.1225009e-01  -9.2880433e-01  -9.6799489e-02  -1.1849468e-01  -1.0686286e+00   1.2725546e-01  -3.5430563e-01  -3.3491978e-02   7.1547051e-02   1.8289104e-01   1.0721867e-01   1.0612944e+00   1.1132492e-01   1.0418424e-01   8.7114057e-01  -7.6705134e-01  -9.5514948e-01   1.1529656e-02   2.4473589e-02   7.0268131e-01  -1.9281441e-03  -4.4033369e-03   1.3340265e-02  -4.0498878e-01  -8.9352800e-01
   3.2170301e-01   5.3710414e-04   3.9074661e-01   4.7322406e-01  -3.6037185e-01   4.4285514e-03   3.9451611e-01   1.7628984e-03   7.0880228e-03  -3.4446890e-01   4.6507836e-03   5.5958395e-03   5.3906440e-03   3.6193099e-03   3.4679602e-03   4.3824972e-03   3.7959536e-03   2.5566314e-03   7.1784849e-03   8.2921352e-04   1.9740385e-04  -2.3593922e-01  -2.4875498e-04   3.2243845e-03  -2.6060619e-03   1.2149660e-03  -1.8150431e-03   3.5233550e-03  -4.6608226e-03   3.3964754e-03  -3.6059912e-01   3.6148047e-01  -8.1277709e-03  -8.4503006e-03  -9.8649198e-03  -1.2784325e-02  -9.7380741e-03  -9.2584074e-03   7.4304853e-03  -1.7875792e-02  -2.0770684e-03   6.6403750e-03   5.8504814e-03   1.0045618e-02   5.3463243e-01   7.1947068e-03   1.2392159e-02   7.3165644e-03   4.9499937e-03   3.1421479e-03   5.3633099e-04   5.7385620e-03   3.5976331e-03  -2.9811824e-01  -3.1254645e-01   4.4570507e-03   6.0385524e-03   2.9338017e-01   8.6505155e-03   3.0714509e-03   4.0325388e-03   5.7031612e-03   2.4177385e-03   8.7615480e-04  -1.8956949e-03  -3.1285453e-04   3.2069701e-03  -2.9726530e-03   3.8219613e-03  -3.6589116e-03  -2.6440181e-03  -1.3228391e-03  -3.5123560e-01   5.9449602e-03  -3.3630093e-01   5.7340143e-03   4.8329629e-03   4.4916198e-03   3.0174826e-01  -2.7311333e-01   4.5549701e-03   1.0373798e-03   2.7592161e-03   2.3697888e-01  -1.6155840e-03   2.8392193e-04   6.6834951e-04  -2.7415309e-03   4.1744804e-03   1.8948524e-03  -1.5774546e-03   2.1675230e-03  -3.7614739e-01  -2.6740850e-03  -4.4315084e-01  -2.2050443e-03  -4.9827329e-01   1.4861371e-02   8.1670306e-03   1.4613764e-02   4.2853972e-01  -4.4885837e-01   7.4563599e-03  -3.8356178e-01   7.4866016e-03   7.4747849e-03   5.2964452e-03   9.1082259e-04   5.4331166e-03   4.4460237e-03   4.1631584e-03   4.5608177e-03  -2.9915172e-01   3.5948025e-03   3.2775924e-03  -4.8776238e-04  -2.8056393e-01   5.0033548e-04  -3.4230053e-03   7.1718765e-03  -3.5477436e-03   7.1213405e-04   3.1504815e-03  -9.3533224e-04   1.2062758e-02   9.1755390e-03  -6.6299618e-03  -3.8281310e-01  -1.0305165e-03  -3.4916136e-03   3.5284505e-01   2.3691607e-03  -1.5311506e-03  -3.7931445e-01   1.6630998e-03   8.7541863e-03  -7.8990348e-04  -1.3946876e-03   1.5961135e-02   7.4446193e-04  -8.9778646e-03  -1.7943335e-02   2.0147397e-02   2.5442426e-02   5.4080095e-01   4.7522656e-01   1.3453555e-02   1.0566592e-02   1.7111416e-02   1.0044377e-02   9.0559238e-03   9.0439949e-03   7.0583692e-03   7.5307013e-03  -3.6744824e-03  -3.5636323e-01   6.8920642e-03  -3.4751399e-01  -1.8840625e-03   4.8414856e-03  -1.6831807e-03   2.6645371e-01   3.4208762e-03   2.1601929e-04   6.0636340e-05  -8.3273690e-04  -2.2915253e-01  -2.5937875e-01   1.2003578e-03   4.5837864e-03   2.2714174e-01   3.5177103e-04  -1.5512289e-03   1.0387011e-03   3.5415933e-03  -2.3663515e-01   3.8538427e-05  -2.3289241e-01  -1.3115952e-03   1.5901218e-03  -2.3986120e-01  -2.9155036e-04  -1.9577729e-03   2.6030462e-01   3.7173657e-03  -2.9871942e-03  -1.9352495e-03  -1.5167531e-03  -1.6212641e-03  -2.9736537e-01  -2.6847385e-03   3.1271716e-01   6.4249220e-03   2.0909671e-03  -8.4143746e-04  -3.9313854e-01   8.3031404e-04   1.7794277e-03   9.7761980e-03   4.7467841e-03  -2.3645872e-03   3.5291318e-01   4.2723073e-03  -1.9915273e-03  -3.3569067e-01  -8.6044375e-04  -3.3554273e-01   1.6852191e-04  -1.3136410e-03  -8.7581507e-04   3.9291854e-01  -1.6513004e-04  -3.0479289e-01  -5.5605061e-03  -1.4736938e-03  -6.6681071e-03   6.1586004e-03  -3.6479110e-01   2.9042966e-05   4.9316599e-03   1.0846824e-02  -2.8507629e-03  -2.8192842e-03   2.9295273e-03   1.4574709e-02  -2.8983597e-03   4.9413692e-01  -1.3331478e-02   7.0107006e-01  -1.4713449e-02   1.2574775e-02   2.7818830e-02  -3.2050898e-02  -9.7371621e-03   3.2103376e-03   6.1817054e-03   9.5791798e-03   2.6222686e-03   1.0373572e-02   9.8029134e-03   7.5574130e-03   2.8675901e-03   9.0194645e-03  -1.4691435e-03  -2.5276338e-03   4.0207541e-03   2.9083997e-03   3.2036820e-03   7.1714390e-03   2.9954085e-03  -4.6099062e-03  -3.2338564e-03   4.1509598e-03   3.6474901e-01   5.8636578e-03   6.1869587e-03   5.4529335e-03   2.2125189e-03   3.2816301e-01   4.9209117e-03  -3.4813397e-05   6.2058949e-04   5.3047938e-03   6.7651761e-03   2.9582631e-03   8.5743100e-03   3.6458758e-03   2.6941880e-01   4.8991768e-03   2.6738768e-04  -4.4129356e-03  -4.4988792e-03  -8.0077561e-03  -7.7187093e-03  -6.4443615e-03  -1.0978233e-02  -1.0815975e-02  -9.6907769e-03  -7.3298805e-03  -8.0614714e-03  -7.4913182e-03  -6.7804738e-03  -1.0443257e-02   4.9380346e-01  -4.7071412e-01   4.8351915e-03   4.0629929e-03  -1.5144407e-05   9.8153776e-03   1.1051108e-02   6.0554167e-03   3.1840753e-03   3.3127446e-03  -6.7679430e-03  -1.6074445e-02  -1.9200254e-02  -3.4472542e-02   8.0632033e-03  -3.2315689e-02   4.0625689e-02   9.7213307e-03   1.3874202e-02   1.0248118e-02  -1.1533127e-02  -1.2960310e-02   5.9510915e-02   3.1878877e-02  -1.5729809e-02   1.3365699e-01  -1.6663345e-01  -1.7096417e-01   1.0993950e-01   1.1673685e+00  -1.2977287e+00  -1.0793159e-02  -7.6618170e-01   1.1929649e+00   1.3935142e-02   2.1704510e-02   7.2224810e-01   3.8783141e-02   7.5274316e-01   1.8302585e-02   2.6520746e-02   7.4059758e-03  -3.6377826e-03  -1.2572428e-03   8.6542690e-05  -4.4061663e-03   2.4468087e-02   1.6076058e-02  -7.1029717e-01   3.5489428e-03   1.6045792e-02   9.4849726e-03   6.1849612e-03  -6.0223745e-03   1.5784405e-02   6.1344634e-01   6.7647768e-03  -4.6212424e-01   2.3375425e-03   2.5480864e-03   1.2260924e-03  -1.0261767e-02  -4.9697362e-03  -1.3178286e-02  -2.7322379e-02   5.9194007e-01  -6.9724437e-02  -5.3386568e-02  -4.7198285e-02  -7.6428804e-02  -1.1244414e-01  -1.0977180e-01  -1.2025412e-01  -8.4512948e-02   1.3314335e+00  -2.5328863e-01  -1.3174048e+00  -2.5179475e-04   8.5323540e-01  -1.2832289e-01   7.7332605e-02   1.0917960e-01  -1.1024261e+00  -8.9310622e-01   5.6160769e-02   2.5598592e-02   7.0442570e-01   3.0831744e-02   2.1917393e-02  -6.3574215e-01  -5.9713968e-01   1.8168359e-02   7.7974821e-03   3.3645391e-03  -5.6892761e-01   1.6166510e-02  -5.4306211e-01  -1.7804287e-02  -1.5115541e-02  -1.9187371e-02  -4.5541368e-02  -3.5501724e-02  -3.6563218e-02  -3.1102146e-02  -8.4995003e-02  -5.6541846e-02  -4.6168808e-02  -4.3895497e-02  -1.1071199e-01  -5.1860513e-02   2.2726150e-03  -3.8384007e-02  -4.6222946e-04  -1.0080081e-02  -2.0088295e-02  -2.3321221e-02  -3.4504284e-02  -6.0300531e-03   8.3277607e-01   3.6497228e-02  -6.5113684e-02   3.3734304e-02   4.7703742e-02   2.2345019e-02   7.3511061e-01   2.1089315e-02   1.3310825e-02   5.6376492e-01   6.6835721e-01   2.2725148e-03  -4.6297278e-01  -3.7996376e-03   5.8417652e-03   1.8892933e-03  -7.0347542e-04  -7.9210805e-03   3.8378440e-04   4.2300282e-01   4.2547041e-01  -6.2349068e-04   3.2619236e-03   4.4873684e-03   6.5636987e-03   4.0749123e-03   3.7308609e-01  -7.4082055e-04   2.3254979e-03  -9.0523766e-03  -1.0061412e-02   4.2514386e-01  -2.6732855e-03  -9.2209381e-03  -1.2330291e-02  -5.8626889e-01   8.8753961e-03   9.9695577e-03   1.0051171e-02  -4.9498771e-03   3.8702625e-04  -4.0495873e-01  -3.2811572e-01  -3.6682637e-01   1.2118815e-03   3.6102268e-01   2.5522177e-03   7.1636542e-04  -3.3994213e-03  -1.4873228e-03  -5.4980145e-03   7.6051904e-03   3.2831316e-03   4.1323957e-01  -4.3160682e-01   7.4421103e-03   3.9593064e-03  -8.7622483e-03   8.3995222e-03  -1.1366698e-02   2.8154429e-02  -3.1300640e-02   1.9890195e-02   7.6474051e-01  -9.0789708e-01  -1.0197487e-01  -4.0373305e-03  -1.0696279e+00  -1.4007054e-01  -2.1276725e-01  -4.1269201e-02   4.0200017e-02   1.3164536e-01   6.2809581e-02   1.0267394e+00   1.1314181e-01   9.5593571e-02   8.9707938e-01  -7.9420520e-01  -1.1330241e+00   2.7838760e-02   3.2577261e-03   7.2216468e-01  -2.7872579e-03  -5.9930900e-03   1.4659567e-02  -4.4273225e-01  -8.9640357e-01
   3.1056156e-01   8.5312424e-04   3.8461576e-01   4.5824112e-01  -3.4278189e-01   4.3573309e-03   3.8131724e-01   1.9845947e-03   7.3080931e-03  -3.4428889e-01   1.1510716e-03   3.6575754e-03   4.2242534e-03   3.0968700e-03   2.9428386e-03   4.2417700e-03   3.5798064e-03   2.0268065e-03   7.1534519e-03   1.1911687e-03  -7.7382175e-04  -2.3745820e-01  -2.5912578e-05   2.0920372e-03  -2.7697156e-03   1.2393216e-03  -2.5022073e-03   3.8398427e-03  -3.7626406e-03   4.0555329e-03  -3.4845243e-01   3.3993759e-01  -8.1091788e-03  -9.3108583e-03  -8.2978379e-03  -1.1521653e-02  -8.8031233e-03  -1.0060906e-02   5.3012251e-03  -1.1454206e-02  -1.0780556e-03   5.6368485e-03   4.4418938e-03   8.3722183e-03   5.1697504e-01   5.6990534e-03   1.2298028e-02   7.8621117e-03   4.8984583e-03   2.9628140e-03  -4.4278922e-04   4.2928913e-03   3.6927741e-03  -2.9202045e-01  -3.0758768e-01   4.8666791e-03   5.0630150e-03   2.8450365e-01   8.2115538e-03   3.3905327e-03   1.3695518e-03   5.3696077e-03   1.8605550e-03   1.1599837e-03  -9.2819793e-04   1.0694138e-04   3.3630319e-03  -2.6376613e-03   3.2548931e-03  -3.2425159e-03   6.0329621e-03   5.7298513e-04  -3.3443600e-01   5.0415376e-03  -3.3649181e-01   5.9611957e-03   4.4896611e-03   3.8674620e-03   2.9806369e-01  -2.6527149e-01   3.9655231e-03   3.9753903e-04  -2.1578981e-03   2.3937498e-01  -1.3696820e-03  -2.5238323e-03   1.7040109e-03  -1.6334533e-03   3.3644917e-03   3.0550472e-04   2.5510899e-03   4.8156059e-03  -3.7525432e-01  -1.1724250e-03  -4.2299506e-01  -3.5216930e-03  -4.8414059e-01   1.2915542e-02   6.8519599e-03   4.4413570e-03   4.2813075e-01  -4.3884865e-01   6.9037786e-03  -3.9066386e-01   7.8090483e-03   5.6095256e-03   4.9911471e-03  -1.3351955e-03   5.9048177e-03   4.6292213e-03   4.4474654e-03   4.9237261e-03  -2.8276369e-01   2.3514097e-03   2.4316443e-03  -1.0057832e-03  -2.8067006e-01   1.0944219e-03  -2.8422871e-05   3.5191054e-03  -6.5683583e-03  -2.5221903e-03   6.8578369e-04  -5.1050865e-03   9.0363585e-03   8.9597620e-03  -5.0402578e-03  -3.8054962e-01  -4.4290829e-03  -1.3061530e-02   3.5212860e-01   9.8987298e-04  -5.1734385e-04  -3.8592274e-01  -1.3422857e-04   5.1396566e-03  -7.7202120e-04  -2.4629818e-03   5.3717353e-03  -1.0430557e-03  -8.7282598e-03  -1.3922038e-02   1.7242662e-02   1.4295791e-02   6.2649597e-01   4.8453369e-01   1.2069570e-02   9.7693101e-03   1.4780897e-03   9.9706430e-03   8.5079458e-03   5.0520773e-03   6.7775581e-03   7.2333625e-03  -3.1607401e-03  -3.4663331e-01   3.7959038e-03  -3.1392904e-01  -1.4509144e-04   6.0223373e-03  -7.5362390e-04   2.6210880e-01   5.0325063e-03   3.4963625e-04  -6.4044449e-04  -1.1651611e-03  -2.2646613e-01  -2.5361464e-01   1.2162077e-03   2.9632621e-03   2.3380258e-01   9.9999450e-04  -3.4338715e-03   1.5092416e-03   3.0542718e-03  -2.3918959e-01  -1.1256453e-03  -2.3587429e-01  -1.3246780e-03   1.4598898e-03  -2.4351590e-01  -5.5433973e-04   2.5929826e-03   2.6374190e-01   3.1263228e-03  -1.3227393e-03  -1.9936316e-03  -1.8313214e-03  -2.8790640e-03  -2.9355578e-01  -3.4843201e-03   3.1105672e-01   5.3697135e-03  -1.2170470e-03  -1.9688165e-03  -3.3382450e-01  -3.5484770e-03   2.8568347e-05   9.8333964e-03   6.8920522e-03  -1.2978735e-03   3.2000068e-01   5.1700302e-03  -2.3568070e-03  -3.2585171e-01   4.9443717e-04  -3.2700654e-01   6.4105857e-05  -2.4080596e-03  -2.6496421e-03   3.7969988e-01  -1.0245264e-03  -3.0038275e-01   2.3179441e-03  -5.2143287e-03  -3.8928244e-03   1.9418813e-03  -3.8582417e-01  -9.3006688e-03   5.5854369e-03   5.9936679e-03  -3.0030448e-03  -5.0671603e-03   1.5953793e-03   1.1437589e-02  -4.5118148e-03   5.9374021e-01  -4.8973103e-03   8.0442989e-01  -2.9280363e-02   1.0702605e-02   2.5582275e-02  -2.9653955e-02  -1.0017510e-02   3.0903048e-03   4.9365850e-03   8.0755776e-03  -5.8424462e-04   1.4136589e-02   8.5793883e-03   7.8120456e-03   3.6465630e-03   9.7968330e-03  -2.5612333e-03  -3.2562173e-03   3.9023278e-03   2.8201351e-03  -4.0679411e-03   5.1140122e-03   3.6498690e-03  -4.4684901e-03  -3.8746407e-03   3.6151721e-03   3.6319952e-01   1.9484409e-03   2.6181424e-03   2.8528162e-03   1.3905255e-03   3.2326943e-01   5.4787508e-03   4.2197190e-03   6.7995699e-04   6.4025878e-03   5.9156037e-03   3.4069358e-03   2.5324626e-03   2.3078997e-03   2.7373337e-01   3.0143541e-03  -1.5594947e-03  -3.9256842e-03  -4.7895951e-03  -6.8427014e-03  -6.9451578e-03  -5.5623988e-03  -1.0822544e-02  -6.3055470e-03  -2.8724865e-03  -4.5761350e-03   2.9755000e-04  -7.1811777e-03  -1.8402589e-03  -1.1600840e-02   4.7072990e-01  -4.5269924e-01  -1.8239001e-03  -2.2543914e-03  -3.1182296e-03   1.0593148e-02   1.0451833e-02   3.3558843e-03   5.2534698e-03   1.7842899e-03  -2.1195639e-03  -1.8650073e-02  -9.0133356e-03  -2.8524976e-02  -6.5771936e-04   1.5253344e-02   4.3754425e-02   1.4541726e-02   1.8451755e-02  -3.5165589e-03  -1.8035985e-02  -9.4035564e-03   2.4962414e-02  -7.6919427e-04  -2.5839294e-02   1.1352938e-01  -1.4808707e-01  -1.1160957e-01   7.7349341e-02   1.0980869e+00  -1.2720979e+00  -1.1925763e-02  -8.7377246e-01   1.2326628e+00   1.3721108e-02   2.7400311e-02   7.9378793e-01   4.4664284e-02   7.0064637e-01   1.5766574e-02   2.5698763e-02   1.2876885e-02  -7.6102920e-03   3.2942177e-05   4.2032437e-03  -2.8163399e-03   2.3757740e-02   1.5367975e-02  -6.9975835e-01   4.2836099e-03   1.4026686e-02   1.3329159e-02   5.8977343e-03  -4.7467521e-03   1.4667591e-02   5.9149127e-01  -4.1407311e-03  -4.4427944e-01   3.6103887e-03   3.0096995e-03  -2.0694867e-03  -3.9182127e-03  -6.0760234e-03  -8.1554404e-03  -2.4471339e-02   5.8058576e-01  -5.9428393e-02  -4.8869840e-02  -4.8123490e-02  -7.2003913e-02  -1.2648201e-01  -1.0483368e-01  -1.1559342e-01  -2.0637374e-01   1.3138147e+00  -8.6616882e-02  -1.3379606e+00  -2.1853039e-02   1.0135794e+00  -1.5289658e-01   9.2268998e-02   1.1136213e-01  -1.0337074e+00  -9.0895476e-01   5.1637185e-02   3.0367181e-02   6.7955089e-01   2.9667179e-02   2.2238695e-02  -6.1762008e-01  -5.5953656e-01   1.5081209e-02   7.9565642e-03   1.7821578e-03  -5.4931800e-01   1.2951540e-02  -5.2397585e-01  -1.7622714e-02  -1.7685425e-02  -2.2881765e-02  -3.9247025e-02  -3.6633075e-02  -3.2132114e-02  -4.2472628e-02  -7.0962147e-02  -5.2362252e-02  -3.8490774e-02  -3.5997586e-02  -9.8645581e-02  -3.1601476e-02  -4.6852627e-02  -3.2171651e-02  -1.8417777e-03  -1.7838155e-02   2.2926165e-02  -5.6320120e-03  -1.6137264e-02   1.4709208e-02   7.6715936e-01   4.0851451e-02  -5.1695678e-02   3.5345072e-02   4.8499733e-02   2.4952977e-02   7.3604756e-01   1.7490779e-02   1.2941512e-02   5.8136076e-01   6.9607857e-01   9.5604253e-03  -4.5721133e-01  -3.8857404e-03   1.5891987e-03   4.6661196e-03  -2.8078999e-04  -3.4345615e-03  -5.9997172e-04   4.1133464e-01   3.9621415e-01   1.6395878e-03   2.6697292e-03   4.1404486e-03   7.4351170e-03   4.6151938e-03   3.7077686e-01   4.5706033e-04   9.9475489e-04  -9.4697211e-03  -8.5182049e-03   3.9442903e-01  -8.0197819e-03  -7.7178638e-03  -1.5518813e-02  -5.9433049e-01   9.7203135e-03   4.6554133e-03   1.2230184e-02  -5.8486140e-03  -1.1033458e-03  -3.9087277e-01  -3.3796563e-01  -3.8569854e-01  -2.6651937e-05   3.5190676e-01   7.1837793e-03   4.4701699e-03  -1.7289946e-03  -2.5705314e-03  -5.1343599e-03   8.7386754e-03   4.2132339e-03   4.0745195e-01  -4.3476470e-01   1.0272003e-02   3.1471537e-03  -1.0375413e-02   1.6637350e-03   1.5535279e-03   3.4911854e-02  -2.3174168e-02  -2.6445106e-02   7.3263073e-01  -8.9877880e-01  -9.3182634e-02  -6.5457280e-02  -1.0907421e+00  -2.0519459e-01  -3.0381449e-01  -5.4918891e-02   6.5096566e-02   1.8654717e-01   1.2038494e-01   1.0648179e+00   6.2050201e-02   9.6913100e-02   8.7849535e-01  -7.7850393e-01  -1.0825952e+00   3.1376663e-02   1.3456753e-02   7.3836030e-01   1.1570081e-04  -4.1281906e-03   1.4992667e-02  -4.4126373e-01  -8.8089958e-01
   3.1547426e-01   1.3277436e-03   3.8198041e-01   4.6639370e-01  -3.5208735e-01   3.3541494e-03   3.9003216e-01   1.4716416e-03   3.7116264e-03  -3.4620653e-01   3.3614921e-03   3.4049888e-03   4.9391185e-03   2.5324199e-03   3.2480309e-03   4.5280738e-03   3.5073171e-03   2.4610223e-03   4.8265553e-03   2.5170878e-04  -1.1117920e-03  -2.3755177e-01   2.2961264e-04   2.9053151e-03  -2.1575830e-03   6.3920579e-04  -2.4308406e-03   4.4755233e-03  -3.8809514e-03   4.2264715e-03  -3.5524150e-01   3.4166856e-01  -8.9280271e-03  -8.8402297e-03  -9.0619625e-03  -1.0977374e-02  -9.0734666e-03  -1.1519696e-02   1.6109843e-03  -1.0050045e-02  -2.9261631e-03   4.3031982e-03   5.1788734e-03   8.9135659e-03   5.3558660e-01   6.8567701e-03   1.3447146e-02   7.6386705e-03   6.0546241e-03   3.8745750e-03   2.9962056e-03   5.3460293e-03   3.5798270e-03  -3.0067874e-01  -3.1103944e-01   4.6325509e-03   4.4493271e-03   2.9333214e-01   8.6974410e-03   3.2940072e-03   3.2183052e-03   2.5489905e-03   1.5585096e-03   6.7868134e-04  -2.1963790e-03   2.5607574e-04   2.7454825e-03  -2.3283055e-03   2.8116780e-03  -3.5771522e-03  -2.2824656e-03  -1.5960136e-03  -3.3127222e-01   7.9164809e-03  -3.4066326e-01   5.6125444e-03   4.6652836e-03   4.7424235e-03   2.9888964e-01  -2.7306492e-01   4.3432468e-03   7.3699191e-04  -3.1114776e-03   2.4099034e-01  -1.5326910e-03   2.6972479e-04   1.9092952e-03  -2.3510543e-03   1.6393339e-04   8.9507783e-04  -7.5290594e-04   3.7534121e-03  -3.7949270e-01  -4.4638108e-03  -4.3572188e-01  -3.6450442e-03  -4.9083457e-01   1.4069014e-02   7.1489562e-03   1.2130680e-02   4.2001003e-01  -4.3958199e-01   3.6946777e-03  -3.8285916e-01   7.7128159e-03   4.1785149e-03   5.1540412e-03  -1.3513555e-03   2.7115579e-03   4.4270354e-03   4.7954230e-03   4.8233985e-03  -2.9139452e-01   2.5243810e-03   2.8367535e-03  -8.8853956e-04  -2.7502529e-01   2.7757833e-03  -1.4772268e-03   2.8761151e-03  -5.2491175e-03   3.6342858e-03   8.1404921e-03  -9.2501767e-03   8.0125749e-03   8.8809061e-03  -3.3068627e-03  -3.8107809e-01  -4.3940967e-03  -4.9020243e-03   3.4870698e-01   1.1313332e-04  -1.4096055e-03  -3.7926326e-01   1.3226575e-03   5.3594156e-03  -7.4241971e-03  -6.2033440e-03   4.1335531e-03  -1.8762804e-03  -7.0208757e-03  -1.6549890e-02   2.0192046e-02   2.0425034e-02   6.0624211e-01   4.7744021e-01   1.1916898e-02   9.8220822e-03   1.1525653e-03   9.3691346e-03   8.3753606e-03   9.5555363e-03   5.9399280e-03   5.8439068e-03  -6.0139624e-03  -3.3285384e-01   5.6182703e-03  -3.3085011e-01  -1.2418638e-03   5.2984264e-03   8.1775609e-04   2.6374044e-01   3.1344418e-03   2.2351373e-04  -5.5277131e-04  -4.9780356e-04  -2.3108356e-01  -2.5865651e-01   8.0033924e-04   2.3527726e-03   2.3043369e-01   1.8646907e-03  -8.7357847e-04   2.7129418e-04   2.9313725e-03  -2.3532796e-01  -2.1364234e-03  -2.3819438e-01  -2.2594933e-03   8.1159335e-04  -2.3793283e-01  -1.1829146e-04   1.2724744e-04   2.5498919e-01   4.3070915e-03   4.8010856e-05  -1.4327199e-03  -1.2948113e-03  -2.8888781e-03  -2.9808435e-01  -2.6220364e-03   3.0369787e-01   6.1672197e-03   2.3897290e-03  -1.4896962e-03  -3.8501593e-01   1.0041419e-03   1.5400249e-03   9.9658331e-03   7.6123975e-03  -2.4985034e-04   3.4221011e-01   4.2174499e-03  -2.7481277e-03  -3.2834837e-01   6.6714463e-04  -3.3664807e-01  -1.0249429e-03  -2.4245769e-03  -1.9500093e-03   3.8943938e-01  -6.4394921e-04  -3.0276683e-01   3.1969379e-03  -4.1456629e-03  -4.5703836e-03   2.6321321e-03  -3.7230962e-01  -7.6191551e-03   5.4021152e-03   6.8805336e-03  -2.7313699e-03  -2.0542243e-03   4.3436710e-03   9.5037237e-03  -7.3568571e-04   5.7126192e-01   3.3968161e-03   6.9354008e-01  -3.1230802e-02   1.3633601e-02   2.9781387e-02  -2.9652169e-02  -6.5238450e-03   3.4048594e-03   5.8085595e-03   7.2900641e-03   1.1609613e-02   1.3034945e-02   9.0897935e-03   7.5717910e-03   2.9197568e-03   8.9334847e-03  -1.1533282e-03  -9.6289948e-04   4.4220942e-03   9.5211372e-03   7.4288808e-04   6.8519127e-03   6.9851382e-03  -3.3156436e-03  -2.1984676e-03   4.7381262e-03   3.6243627e-01   4.3402817e-03   4.9155366e-03   3.5662476e-03   1.4370723e-03   3.2767238e-01   5.3535316e-03  -1.0135406e-04   7.9707069e-03   5.2684473e-03   3.1514638e-04   2.7905793e-03   7.1663444e-03   2.0237679e-03   2.7352758e-01  -4.3167597e-03  -3.7342024e-04  -4.0496722e-03  -3.5337602e-03  -6.4135967e-03  -8.6787221e-03  -6.5951303e-03  -9.5798713e-03  -7.7582294e-03  -8.5749969e-03  -7.2384832e-03  -7.6534700e-03  -1.0152610e-02  -4.8271623e-03  -1.3011902e-02   4.8588983e-01  -4.5847791e-01   5.6882991e-04  -2.3779920e-03  -1.9567572e-03   1.1703258e-02   8.3533782e-03   1.7797465e-03   5.7835678e-03   4.7172569e-04  -6.0041834e-03  -1.5313622e-02  -4.6400953e-03  -2.7743170e-02  -1.3247900e-02   1.1356795e-02   4.2875285e-02   1.6058517e-02   2.6286793e-02   6.1904216e-04  -1.1090998e-02  -6.0494345e-03   2.4656929e-02  -4.2654051e-02  -8.2181038e-02   1.1044183e-01  -5.1840743e-03   1.9705990e-02   2.4547167e-02   1.2800048e+00  -1.3458650e+00  -1.3369012e-02  -7.8042424e-01   1.2008984e+00   2.2419273e-02   3.6790859e-02   7.2969474e-01   2.6784740e-02   6.8852540e-01   6.2131298e-03   2.6113610e-02   1.2720546e-02  -5.0780316e-03  -4.7665587e-03   2.9304040e-04  -4.8050894e-03   2.1154458e-02   1.5495078e-02  -6.9448067e-01   3.0595717e-03   1.4807535e-02   1.2444871e-02   8.9156106e-03  -4.5354787e-03   1.6077092e-02   5.6499837e-01   2.1162569e-02  -4.5664478e-01   4.9022551e-04   2.9803833e-03   3.9969508e-03  -4.9823006e-03  -7.9379474e-03  -1.2024243e-02  -2.6140767e-02   5.8391036e-01  -6.2038073e-02  -4.7007946e-02  -5.3086946e-02  -7.7911181e-02  -9.4719417e-02  -1.0823709e-01  -1.2588778e-01  -2.0733011e-01   1.3303253e+00  -1.6574424e-01  -1.3179477e+00  -8.0563073e-03   1.0431649e+00  -1.5474718e-01   1.0950058e-01   1.2318907e-01  -1.1039812e+00  -1.0534300e+00   5.3091675e-02   2.4138348e-02   7.2142769e-01   3.0650793e-02   1.8465140e-02  -6.4694508e-01  -6.1080467e-01   1.7007748e-02   6.9491572e-03   1.7778930e-03  -5.6246536e-01   1.6285802e-02  -5.3263007e-01  -1.6148942e-02  -1.6723854e-02  -2.0102278e-02  -4.9063995e-02  -3.4708565e-02  -2.8518957e-02  -3.1374877e-02  -7.7275508e-02  -5.4568258e-02  -3.4285004e-02  -3.1198345e-02  -7.8335409e-02  -2.4409670e-02  -1.4942463e-02  -3.1673127e-02   3.5036901e-03  -2.9001737e-02   4.0736936e-02  -6.5341107e-03  -5.5852302e-02   7.8018301e-03   7.3112383e-01   3.5556816e-02  -4.9659750e-02   3.2584138e-02   4.6634907e-02   2.4783504e-02   7.1972578e-01   1.9099183e-02   1.3743391e-02   5.2466925e-01   7.0133839e-01   1.1619453e-02  -4.5815649e-01  -7.0146704e-04   6.8560365e-03   4.0991717e-03   6.0835525e-03  -4.4874839e-03   5.4944613e-04   4.1546257e-01   4.2201315e-01   1.5834385e-03   2.8587183e-03   2.9956604e-03   6.3064081e-03   3.4205389e-03   3.6878574e-01   7.6685017e-04   2.3411782e-03  -8.9571572e-03  -9.8511279e-03   3.9009830e-01  -7.6089451e-03  -7.7941168e-03  -1.3108096e-02  -5.9728584e-01   7.3849745e-03   4.0957851e-03   1.2769214e-02  -5.2386906e-03  -1.8505778e-03  -4.0115566e-01  -3.3993929e-01  -3.8628467e-01  -5.2473958e-04   3.5214534e-01   1.5168596e-03   1.2866112e-03  -2.7347400e-03  -2.9604922e-03  -5.4596264e-03   9.3745901e-03   1.6979611e-03   4.4671777e-01  -4.2665303e-01   6.9090041e-03   4.2232190e-03  -9.8480474e-03   4.5284469e-03  -9.0177465e-03   3.5962461e-02   4.0857219e-04   9.3869459e-03   8.7098032e-01  -9.2979541e-01  -9.9991295e-02  -6.9928452e-02  -1.0523712e+00   9.6047948e-02  -5.9292855e-02  -2.8273923e-02   4.0621103e-02   2.1015810e-01  -1.3554718e-02   1.0749140e+00   1.0553743e-01   8.4821399e-02   8.2871059e-01  -7.7505104e-01  -1.1268331e+00   8.8758221e-03   1.3322958e-02   7.4459658e-01  -5.0765826e-03  -5.6964487e-03  -4.4750437e-03  -4.1412373e-01  -8.8731248e-01
   3.1377422e-01   1.8618907e-04   3.9081731e-01   4.6994397e-01  -3.5531310e-01   4.2963393e-03   3.9119840e-01   1.6195010e-03   9.6143227e-03  -3.4859880e-01   2.1767181e-03   5.1148940e-03   5.4032268e-03   3.1171610e-03   3.1603815e-03   4.7270195e-03   3.8972068e-03   2.2537529e-03   6.6757562e-03   7.7328832e-04  -1.1196800e-03  -2.3589782e-01  -3.9923166e-04   2.3653039e-03  -1.6319178e-03   1.8284329e-03  -2.3579446e-03   3.3104993e-03  -3.9121714e-03   3.6643734e-03  -3.5665096e-01   3.6329935e-01  -8.9420326e-03  -8.6299656e-03  -8.0853634e-03  -5.2607262e-03  -1.5651093e-02  -8.2351964e-03   2.4276476e-03   1.0596647e-02   1.7253464e-03   9.8024783e-03   5.5520375e-03   9.2761857e-03   5.2062615e-01   8.0093225e-03   1.2120244e-02   7.8362125e-03   5.9562256e-03   3.4876737e-03   3.4100558e-03   4.5134151e-03   3.9212659e-03  -3.0312008e-01  -3.1268734e-01   4.9004594e-03   5.9049900e-03   2.9306832e-01   8.2879246e-03   2.8660035e-03   3.4677074e-03   5.0856354e-03   1.0920560e-03   1.1439297e-03  -2.7712115e-03  -1.8783064e-03   2.1086317e-03  -2.7028971e-03   2.4975724e-03  -4.4485111e-03  -1.3508313e-03  -1.2754734e-03  -3.1556587e-01   5.3597177e-03  -3.3021196e-01   6.5122424e-03   4.4513256e-03   4.3623519e-03   2.8459579e-01  -2.6658349e-01   3.7457899e-03   7.5359618e-04  -3.2010853e-03   2.3658682e-01  -4.8601349e-04   9.4024868e-04   2.2082104e-03  -2.3477215e-03  -1.4741724e-03   5.2632862e-04   2.1826187e-03   4.3999168e-03  -3.8541548e-01  -4.2318512e-03  -4.4811542e-01  -3.9648794e-03  -4.9685046e-01   1.3909412e-02   8.0809687e-03   4.1331650e-03   4.3588559e-01  -4.2168719e-01   7.3715122e-03  -3.9115707e-01   7.6906486e-03   8.1972347e-03   4.8526535e-03   1.0201415e-02   4.6581164e-03   4.7423460e-03   4.0873594e-03   4.3822864e-03  -2.8393286e-01   3.1046931e-03   2.9513903e-03  -7.9895527e-04  -2.7271906e-01   2.5223613e-03  -1.1935378e-03   6.7463280e-03  -4.3973721e-03   2.3765693e-03   6.8041123e-03  -1.0830311e-02   8.0919849e-03   8.5784215e-03  -4.9276419e-03  -3.8049743e-01  -7.9156228e-03  -1.1814086e-02   3.5364828e-01   3.0154904e-03   1.2651334e-03  -3.7243697e-01   1.1042201e-03   9.3358097e-04  -1.4248368e-03  -1.2778102e-03   3.8337256e-03   4.4335569e-04  -1.1048489e-02  -1.5998790e-02   2.4470000e-02   2.0309772e-02   5.1394794e-01   4.7430836e-01   1.2767580e-02   9.2201942e-03  -1.6858926e-03   9.4470144e-03   9.3666844e-03   8.7728498e-03   7.4035470e-03   7.2096751e-03  -2.9450976e-03  -3.3831446e-01   3.7072702e-03  -3.1874593e-01  -4.8318644e-04   5.6023592e-03  -7.7609637e-04   2.6299561e-01   3.9553773e-03  -2.4287125e-04  -2.7463053e-05  -7.9269432e-04  -2.3181991e-01  -2.5894608e-01   8.6509170e-04   2.9864349e-03   2.3613213e-01   2.1239497e-03  -3.1187126e-03   1.3637689e-03   2.5095778e-03  -2.3644165e-01  -1.9424793e-03  -2.3127734e-01  -1.3626788e-03  -1.4153842e-04  -2.3935550e-01   8.7097562e-05   8.9135589e-04   2.6266067e-01   3.1182397e-03  -1.3709655e-03  -2.1594175e-03  -1.6531332e-03  -5.7747360e-04  -3.0029822e-01  -2.5065746e-03   3.1910871e-01   5.3594743e-03   2.0711514e-05   2.3987889e-04  -4.0670253e-01   8.7173356e-04  -6.1017694e-04   5.5073799e-03   3.5870968e-03  -2.6950268e-03   3.2975628e-01   4.0981016e-03  -2.0158301e-03  -3.3043082e-01   5.7352993e-04  -3.3825055e-01  -9.3300536e-04  -2.1191914e-03   8.4622663e-04   3.9068004e-01   1.9259148e-04  -3.0202372e-01   4.4517432e-03  -6.7964079e-06  -6.2796387e-03   7.1765806e-04  -3.8076662e-01  -3.8686070e-03   4.9640748e-03   1.2735126e-03  -2.3830750e-03  -3.8152386e-03  -5.7156254e-03   1.2020646e-02  -2.7306349e-03   5.1191059e-01  -1.4817280e-02   6.9963973e-01  -2.2845296e-03   1.2469153e-02   2.9020169e-02  -2.6205002e-02  -7.4770295e-03   2.3994181e-03   4.5163789e-03   9.9188047e-03   9.5322348e-04   1.4682592e-02   9.6326838e-03   7.6025016e-03   2.0413169e-03   9.0621447e-03  -3.1977633e-05  -1.7600215e-03   4.4117555e-03   4.4620325e-03   2.8093567e-03   6.0199071e-03   4.1322061e-03  -3.2970528e-03  -2.8239590e-03   3.9355821e-03   3.6238101e-01  -1.3960044e-04   4.7820779e-03   4.2846991e-03   2.4525397e-03   3.3079290e-01   5.0753370e-03   9.4453498e-04   2.6323557e-03   5.6633512e-03   6.6281737e-03   3.1529929e-03   3.6852142e-03   3.0896162e-03   2.8698583e-01  -2.5141993e-03  -3.5054124e-03  -2.6199483e-03  -3.7438905e-03  -6.8066543e-03  -7.5044928e-03  -6.2852346e-03  -1.1657703e-02  -8.2712723e-03  -4.9254515e-03  -5.8147455e-03  -3.0033479e-03  -9.1710050e-03  -4.8241398e-03  -1.3044586e-02   4.8807139e-01  -4.5808417e-01   2.5167751e-03   2.8551906e-04  -5.8029986e-03   7.4943470e-03   5.6848029e-03   1.5606285e-03   3.5301865e-03  -2.5914077e-04  -7.6575274e-03  -1.8980752e-02  -1.1693283e-03  -3.3814160e-02  -2.4914513e-02  -5.9178845e-03   4.0790642e-02   5.1629977e-03   1.8561200e-02  -6.2574451e-03  -5.2945940e-03  -1.0402417e-02   3.2060332e-02   1.9911083e-02   2.3767680e-02   1.3278915e-01  -1.3704911e-01  -1.4301182e-01  -8.4941626e-02   1.1137415e+00  -1.2290336e+00  -1.4678879e-02  -7.8415638e-01   1.1886655e+00   1.6559732e-02   1.5110682e-03   7.3191728e-01   3.9672661e-02   6.7036449e-01   1.2451216e-02   2.4868830e-02   9.9437156e-04  -7.7453289e-03  -7.4253384e-04   6.1943248e-03  -5.4545508e-03   1.1823030e-02   1.5496396e-02  -6.8413605e-01   4.8107558e-03   1.6098145e-02   1.1758545e-02   9.9081474e-03  -6.4042681e-03   1.4374296e-02   5.6150861e-01   1.6848253e-02  -4.5331450e-01   3.0882903e-06   1.1173412e-03   3.6813028e-03  -5.5227762e-03  -9.8391422e-03  -8.2624981e-03  -2.5275258e-02   5.8713852e-01  -3.9893524e-02  -4.7242674e-02  -4.3675283e-02  -7.1919112e-02  -1.2753337e-01  -1.0326672e-01  -9.4729931e-02  -1.2109693e-01   1.3016673e+00  -4.4243470e-02  -1.3501087e+00  -6.0187693e-02   7.7788630e-01  -1.7693368e-01   6.2442115e-02   1.0665316e-01  -1.0433854e+00  -9.0872983e-01   5.6945883e-02   2.8753803e-02   6.9523564e-01   3.2378982e-02   2.0925291e-02  -6.0990103e-01  -5.9296742e-01   1.4630659e-02   9.4360851e-03   3.3806347e-03  -5.6134258e-01   1.5765393e-02  -5.3648677e-01  -2.1504035e-02  -1.6943753e-02  -1.6733796e-02  -5.0904745e-02  -3.5461555e-02  -3.4692015e-02  -4.7856891e-02  -7.2289238e-02  -5.3514303e-02  -5.5656038e-02  -3.8459268e-02  -1.0620567e-01  -3.3218603e-02  -1.1715986e-02  -3.4821741e-02   3.0485292e-03  -2.2857908e-02   2.0925280e-02  -1.9597199e-02  -6.9392161e-02   6.3438844e-03   7.3540520e-01   3.3143397e-02  -4.1383567e-02   2.9803402e-02   5.0269191e-02   2.6252270e-02   7.0555026e-01   2.1501624e-02   1.4865283e-02   5.2690145e-01   6.9643236e-01   1.4733740e-02  -4.5332376e-01   2.0796540e-03   2.0541582e-03   1.2693439e-03  -4.1812763e-03  -4.3565862e-03   3.0252478e-03   4.1744736e-01   4.1718403e-01  -5.3239151e-04   3.2011893e-03   2.9087728e-03   7.5749014e-03   4.4993386e-03   3.7302215e-01   4.2859889e-03   2.9308255e-03  -9.6045830e-03  -1.0597638e-02   3.7956219e-01  -8.6884592e-03  -8.8746456e-03  -1.4115234e-02  -5.5308670e-01   9.2460970e-03   7.8571870e-04   1.2060137e-03  -4.3712535e-03   8.5604318e-04  -4.1350838e-01  -3.4914394e-01  -4.0818369e-01   2.9281934e-03   3.6276798e-01   6.8517250e-03   3.0876650e-03  -6.5838468e-04  -2.9893054e-03  -4.3500158e-03   6.4633537e-03   2.1614009e-03   4.4984018e-01  -4.2925556e-01   6.5419157e-03   4.6416564e-03  -9.4527054e-03  -9.0889552e-04  -5.3121218e-03   4.1395436e-02  -2.6956669e-02   5.1593583e-04   7.2421454e-01  -9.2089187e-01  -1.0346020e-01  -1.1365258e-01  -1.1112728e+00   1.2264451e-01  -1.3943665e-01  -6.1001730e-02   1.0063661e-01   1.8756802e-01   1.0742512e-01   1.0332628e+00   1.0588333e-01   8.0693331e-02   8.5691221e-01  -7.3961785e-01  -1.0479831e+00   2.2236036e-02  -3.3832148e-02   7.1339414e-01   3.5408074e-03  -7.8199691e-03   8.6477659e-03  -4.0990670e-01  -8.9092350e-01
   3.1948000e-01   2.1843912e-04   3.8526437e-01   4.7839278e-01  -3.5348946e-01   4.6906401e-03   3.8933300e-01   1.3859491e-03   1.5826279e-03  -3.5130993e-01   1.5700622e-03   4.2236195e-03   5.7570598e-03   3.3146001e-03   3.0220149e-03   4.3275582e-03   3.4304952e-03   2.5452722e-03   6.1436478e-03   7.2553292e-04  -2.9952915e-04  -2.3368908e-01  -9.9254061e-04   2.1557371e-03  -2.5980515e-03   1.7928603e-03  -1.7616663e-03   4.3752083e-03  -3.2529877e-03   3.8319357e-03  -3.6153496e-01   3.5400942e-01  -8.7685248e-03  -8.2526482e-03  -1.0127985e-02  -9.9327018e-03  -1.2489661e-02  -9.3556789e-03   1.0596661e-02  -1.8613672e-02   5.5639861e-04   9.0704274e-03   5.8821825e-03   8.8845032e-03   5.2622801e-01   8.3512927e-03   1.2731765e-02   8.9276023e-03   5.4665885e-03   3.8645298e-03  -2.2712786e-03   3.7625319e-03   4.1270526e-03  -3.0275422e-01  -3.1274521e-01   4.9034694e-03   7.9047918e-03   2.9721820e-01   8.1796027e-03   3.6545962e-03   3.8642155e-03   2.9142753e-03   1.9632338e-03   5.4334397e-04  -1.3916460e-04  -6.1219197e-04   2.0932329e-03  -2.9717430e-03   2.6819109e-03  -3.8688096e-03   9.3609865e-03  -2.6818357e-03  -3.3767153e-01   8.0973500e-03  -3.2870272e-01   5.6210717e-03   4.6247575e-03   4.2145822e-03   2.8628729e-01  -2.7001012e-01   4.3317847e-03   8.7602334e-04   2.2803258e-03   2.3938445e-01  -1.1829071e-03   3.4678734e-04   3.2503931e-03  -9.9424186e-04  -5.6170721e-04  -4.1307413e-05   8.6520888e-04   2.5577953e-03  -3.7509407e-01  -5.4487812e-03  -4.2218971e-01  -5.0558547e-04  -4.8845881e-01   1.3847729e-02   7.3144591e-03   1.1798776e-02   4.3048314e-01  -4.4631301e-01   6.6811286e-03  -3.9104780e-01   6.9484364e-03   4.6546727e-03   5.0834563e-03   5.7328094e-04   3.0930444e-03   4.8501472e-03   4.4710835e-03   4.5884603e-03  -2.9006183e-01   3.2300147e-03   2.6892771e-03  -1.2028490e-03  -2.7375938e-01   1.2547215e-03  -3.5742429e-03   5.1010392e-03  -4.4144790e-03  -2.3889825e-04  -4.1300307e-03  -1.3174366e-02   9.8212131e-03   8.3439522e-03  -4.8451464e-03  -3.7436407e-01  -5.3333102e-03  -1.8768331e-03   3.5134135e-01   1.9389208e-04  -1.7600794e-03  -3.7632951e-01  -5.4393774e-04   1.6681714e-03  -5.2409551e-03  -3.1142233e-03   2.8489068e-03  -3.0678806e-03  -1.4247955e-02  -1.8274869e-02   1.8962005e-02   2.1150758e-02   4.9150300e-01   4.7038571e-01   1.3395909e-02   9.5291252e-03   1.9859871e-02   9.0804672e-03   8.4829278e-03   7.6149331e-03   6.2886798e-03   6.4760938e-03  -1.6738985e-03  -3.3477038e-01   6.5090360e-03  -3.3094934e-01  -2.4265660e-03   4.4594087e-03  -1.3365262e-03   2.6358530e-01   3.4107169e-03   1.1375774e-03  -2.8379935e-04  -5.8332240e-04  -2.3048991e-01  -2.6125393e-01   8.3651354e-04   2.0253893e-03   2.4280886e-01   2.7078554e-04  -3.5712153e-03   4.7185723e-04   3.1068801e-03  -2.3627404e-01  -1.8640517e-03  -2.3652647e-01  -1.9061147e-03  -8.8350309e-05  -2.4380166e-01  -2.3487872e-03  -3.4815699e-03   2.6982450e-01   2.9709414e-03  -1.0663372e-03  -2.4934999e-03  -1.8553091e-03  -3.1064485e-03  -3.0182226e-01  -3.6227167e-03   3.3362875e-01   6.2736461e-03  -9.6050960e-04  -1.8152292e-03  -4.0950041e-01  -1.3610916e-03   1.5425229e-03   3.2399409e-03   7.1372068e-03   5.6790886e-04   3.6063569e-01   5.9380624e-03  -1.4519511e-03  -3.2745164e-01   1.1060411e-03  -3.3823970e-01  -1.6092572e-04  -1.7051452e-03   3.1303764e-03   3.8576745e-01  -1.4169853e-03  -3.0739558e-01   1.1852250e-03  -3.8963862e-03  -5.9305490e-03   1.0157766e-03  -3.8507131e-01  -1.2302305e-02   3.1368147e-03   7.2722905e-03   1.1622274e-03  -3.7494079e-03  -2.8751596e-03   7.2572853e-03  -2.5206894e-03   5.4296436e-01  -1.2198292e-02   6.8483507e-01  -1.1083691e-02   8.6515027e-03   2.9630845e-02  -2.9249971e-02  -2.8497717e-03   4.5297892e-03   5.9465812e-03   6.1794656e-03  -1.1718630e-03   1.3578018e-02   9.2776032e-03   7.9317963e-03   2.5864347e-03   7.2671566e-03  -1.4592405e-04  -2.0397152e-03   3.5362454e-03   1.2942451e-03   4.4789282e-03   6.6666554e-03   4.2047458e-03  -3.2241228e-03  -3.5461587e-03   3.1093143e-03   3.5986610e-01   1.3628521e-03   5.0572154e-03   4.0682836e-03   9.2494441e-04   3.2233021e-01   4.6825626e-03  -2.2100300e-04   2.1246292e-03   5.7322169e-03   6.3852853e-03   3.5833103e-03   2.7897499e-03   3.6802445e-03   2.7491779e-01   3.9569199e-03  -3.1939026e-03  -4.7491248e-03  -3.1078941e-03  -4.6806041e-03  -7.0057708e-03  -4.9758523e-03  -1.0090639e-02  -8.8612749e-03  -3.5031699e-03  -4.9886460e-03  -1.2458383e-03  -9.0905515e-03  -3.8562301e-03  -8.7330076e-03   4.7917696e-01  -4.5155564e-01   1.6313980e-03  -1.7866691e-03  -6.4603832e-03   7.4080992e-03   8.6327803e-03   3.3883510e-03   5.1323548e-03   3.0200442e-03  -5.4711080e-03  -1.5769589e-02  -1.2704069e-02  -2.7599902e-02  -2.3732962e-02   3.3299790e-02   2.0408729e-02   7.6796652e-03   1.0622575e-02   2.8127917e-03  -1.5152146e-02  -1.5533411e-02   1.7885231e-02  -3.3121306e-02  -3.1557301e-02   1.3415396e-01  -2.2190435e-01  -6.9447166e-02  -4.1483221e-02   1.1098278e+00  -1.2697386e+00  -9.9344477e-03  -7.3148770e-01   1.1995435e+00   1.6283972e-02  -2.6474876e-03   7.4494100e-01   3.4066570e-02   6.8157584e-01   1.1445890e-02   2.6077536e-02  -1.2496741e-02  -1.2090040e-02  -1.6938209e-03   3.6390604e-03  -2.6097773e-03   2.4563489e-02   1.0553478e-02  -6.8907662e-01   6.7725035e-03   1.6260875e-02   8.4885886e-03   1.1721512e-02  -7.7917474e-03   1.6342960e-02   5.5819091e-01   4.8041926e-04  -4.5304705e-01   1.6633782e-03   1.4012558e-03   2.3787307e-04  -3.6487767e-03  -7.7236522e-03  -1.1252700e-02  -2.5443168e-02   5.9066434e-01  -6.7544399e-02  -5.0169122e-02  -4.1770785e-02  -7.7515526e-02  -1.4352015e-01  -9.8439028e-02  -1.2559337e-01  -1.9482806e-01   1.4029990e+00  -2.4258320e-01  -1.3936398e+00  -4.7551060e-02   1.0768762e+00  -1.6915320e-01   1.5137165e-02   1.0075757e-01  -1.0868132e+00  -9.7180639e-01   4.9863825e-02   3.0687830e-02   6.9019985e-01   3.0342718e-02   2.2871395e-02  -5.9568343e-01  -6.1267842e-01   1.3801385e-02   5.4576549e-03   4.4771399e-03  -5.6346270e-01   1.5447649e-02  -5.2704792e-01  -2.8822321e-02  -1.8290414e-02  -1.8862698e-02  -4.5532939e-02  -3.2106009e-02  -3.5324966e-02  -3.7972781e-02  -7.5688193e-02  -6.2415272e-02  -5.3389569e-02  -4.4648787e-02  -1.0950793e-01  -3.8345745e-02  -4.3804273e-02  -3.6891943e-02   1.2649485e-03  -1.0118210e-02   2.9279731e-03  -5.3661261e-03  -1.2267549e-02   2.3445775e-02   7.7019187e-01   1.1971437e-02  -4.8010696e-02   3.7839523e-02   5.2763913e-02   2.9238058e-02   7.2761640e-01   2.2596731e-02   1.3440686e-02   5.5380612e-01   7.2973807e-01   1.5964368e-02  -4.9849047e-01  -5.9101998e-04   6.6585452e-03   5.9088925e-03   2.8311102e-03  -4.6163952e-03   1.6322742e-03   4.1640616e-01   4.2397451e-01   3.3830605e-03   1.2950392e-03   4.5700288e-03   5.3950477e-03   3.5372203e-03   3.7713544e-01   4.3008522e-03   4.5101672e-03  -9.8807094e-03  -9.5600669e-03   3.6987007e-01  -6.5469268e-03  -8.0346079e-03  -1.3887292e-02  -5.7847139e-01   9.2620303e-03   8.3698445e-03   1.0506641e-02  -5.2699086e-03   2.6228613e-03  -4.0219519e-01  -3.4028952e-01  -3.9664178e-01   3.1703676e-03   3.7578263e-01   3.4527706e-03   1.9866708e-03  -2.2799927e-03  -3.1221348e-03  -3.7847677e-03   5.2292254e-03   3.5153733e-03   4.3563816e-01  -4.2741407e-01   4.3817287e-03   6.2132143e-03  -7.1837284e-03   4.8189793e-03   6.9322821e-03   4.1373243e-02  -7.1683642e-02   1.3123066e-02   8.9689097e-01  -8.7614449e-01  -8.7803583e-02   8.0862041e-03  -1.1122983e+00  -7.6103540e-03  -2.7711276e-01  -5.5943049e-02   7.3463217e-02   2.2375550e-01   1.3327843e-01   1.0720161e+00   5.0961788e-02   9.4991390e-02   8.8267541e-01  -7.9774194e-01  -1.0602881e+00   4.4059975e-02  -3.6059900e-02   6.8002759e-01   1.6889612e-02  -2.4513016e-03  -9.1815791e-03  -4.6939988e-01  -8.9721184e-01
   3.1845459e-01   1.7161347e-03   3.7693518e-01   4.5984144e-01  -3.5338464e-01   4.2367241e-03   3.8793880e-01   1.4304983e-03   1.8031148e-03  -3.4126805e-01   1.2318829e-03   3.9594740e-03   3.8375064e-03   2.7524150e-03   2.6507315e-03   4.6188283e-03   3.5434996e-03   2.6765222e-03   5.9230971e-03  -2.7078312e-04   8.1941460e-04  -2.3686004e-01  -3.9953888e-04   2.1324412e-03  -1.5447695e-03   7.5156891e-04  -2.4784769e-03   4.0250121e-03  -3.7926905e-03   3.6560118e-03  -3.6257372e-01   3.4694867e-01  -8.7159889e-03  -1.0211647e-02  -9.8945983e-03  -9.0696848e-03  -1.1428636e-02  -6.0743454e-03   1.1370887e-02  -1.9239981e-02   9.4107438e-04   9.1100544e-03   4.7835367e-03   8.4746912e-03   5.2582351e-01   9.5837294e-03   1.1259097e-02   5.4717138e-03   5.0610564e-03   3.9727725e-03   1.2743402e-03   5.4339103e-03   4.0195210e-03  -2.9685098e-01  -3.1242732e-01   4.4594410e-03   6.7038738e-03   2.8987133e-01   9.3624174e-03   3.4688357e-03   3.2306413e-03   5.3124620e-03   2.1161816e-03   1.0378545e-03  -1.5346381e-03  -4.9229163e-04   2.0138433e-03  -2.6996464e-03   3.2235088e-03  -3.7188286e-03  -1.3261611e-03  -1.2419392e-03  -3.3721361e-01   8.1248723e-03  -3.3498468e-01   9.5765932e-04   4.6931163e-03   4.7272919e-03   2.8852377e-01  -2.7317197e-01   4.2435668e-03   5.7576512e-04   3.2019241e-03   2.3746607e-01  -2.3011501e-03   2.5195197e-04   2.8805940e-03   4.3649524e-04   1.6139632e-03   4.7938654e-05   2.7884862e-03   3.3613645e-03  -3.7842279e-01  -4.9768611e-03  -4.2800920e-01  -5.6279155e-03  -4.8626590e-01   1.3493430e-02   8.6465588e-03   1.2220045e-02   4.1840100e-01  -4.2993820e-01   4.7776772e-03  -3.8127043e-01   7.3743031e-03   5.8338688e-03   5.1468026e-03   6.6440213e-03   6.8540266e-03   3.9711001e-03   4.4616291e-03   4.7353108e-03  -2.9123290e-01   3.1372874e-03   2.9855202e-03  -1.2859346e-03  -2.7636770e-01   1.1253991e-03  -1.1538198e-03   1.4625379e-03  -6.0265848e-03  -1.5507678e-03   1.8237831e-03  -2.5791740e-03   1.0025142e-02   8.4617085e-03  -4.7334110e-03  -3.7270255e-01   1.9742146e-03  -6.7835326e-05   3.4623991e-01   2.2634484e-03  -4.2652522e-04  -3.6594874e-01  -6.7757242e-04   3.5420676e-03  -5.2742059e-03  -5.0284394e-03   2.7106188e-03   1.7625942e-03  -1.2749446e-02  -1.6901652e-02   1.7310721e-02   1.9479245e-02   4.6824821e-01   4.6701764e-01   1.2664439e-02   8.7106284e-03   1.5327180e-02   9.6175443e-03   8.6873059e-03   8.6394784e-03   6.6057420e-03   6.3176020e-03  -4.0957797e-03  -3.4124961e-01   6.1048203e-03  -3.3966424e-01  -1.9845026e-03   3.8280310e-03  -1.9297888e-03   2.5975565e-01   4.1241267e-03   1.3682483e-04  -3.3219201e-04  -4.9596133e-04  -2.2607086e-01  -2.5905771e-01   4.3585304e-04  -1.5615672e-04   2.3343722e-01   1.7338380e-03  -2.9679646e-03   9.6288752e-04   3.0877204e-03  -2.3648300e-01  -1.0763573e-03  -2.3484225e-01  -1.3450393e-03  -6.1912584e-04  -2.3530655e-01  -1.9936886e-03   3.3165496e-04   2.6393095e-01   3.1554774e-03  -2.2830554e-03  -1.7842872e-03  -6.9582836e-04  -2.5263742e-03  -2.9537878e-01  -3.3505770e-03   3.1881922e-01   5.5345279e-03   6.9715245e-04  -2.6722435e-03  -3.6277309e-01  -2.2762160e-03   8.6153347e-04   1.0095841e-02   7.0529357e-03  -2.0143940e-03   3.5903110e-01   4.5763705e-03  -1.4554764e-03  -3.2909797e-01   1.5832764e-03  -3.3312163e-01   1.1236536e-03  -1.2064834e-03   8.3039250e-04   3.8472680e-01  -6.4139505e-04  -2.9686944e-01   2.5547830e-03  -1.2242622e-03  -3.1396655e-03   1.7254752e-03  -3.5854287e-01  -3.9058504e-03   5.9743205e-03   9.5608156e-03  -2.1823676e-03  -6.1817371e-03   6.5102616e-03   1.2761041e-02  -2.6556373e-03   5.4161160e-01  -9.2501848e-03   7.3432095e-01  -7.4244976e-03   1.5019601e-02   1.2260007e-02  -2.5575726e-02  -3.9831883e-03   4.6105287e-03   3.6270610e-03   8.3639719e-03   1.0225568e-02   1.3944971e-02   8.8741259e-03   8.7160876e-03   3.0443712e-03   8.5946992e-03  -1.7875898e-05  -1.0409977e-04   2.8121053e-03   2.7477817e-03  -1.2614983e-03   5.2530923e-03   3.0380474e-03  -4.1693953e-03  -2.9303572e-03   4.1005299e-03   3.5521829e-01   4.3532797e-03   4.5203810e-03   3.3138742e-03   3.4586040e-04   3.2679098e-01   4.1335951e-03   4.6371798e-03   1.4372140e-03   5.7546916e-03   6.0380064e-03   3.3930286e-03   2.0978710e-03   3.9255739e-03   2.6606182e-01  -4.4973709e-03  -8.8402148e-04  -3.6243691e-03  -4.5910216e-03  -6.3726495e-03  -8.0463985e-03  -5.2362100e-03  -1.1393357e-02  -8.1059812e-03  -6.0663709e-03  -4.9485104e-03  -6.5749228e-03  -6.9585517e-03  -5.1718905e-03  -8.6410478e-03   4.7937439e-01  -4.4828113e-01   1.6291113e-03   1.5535648e-03  -3.5159298e-05   9.6001331e-03   9.4264688e-03   2.9197752e-03   5.9550263e-03   2.5157345e-03  -6.0553761e-03  -1.7359087e-02  -1.3730954e-02  -2.7133473e-02  -1.8845253e-02  -3.2599595e-03   8.0382862e-03   5.7573087e-03   1.1822771e-02  -7.4540313e-03  -2.5027914e-02  -1.9970225e-02   9.6257815e-03  -2.5390153e-02  -2.2222831e-02   1.1701440e-01  -1.5312777e-01   1.0394597e-02  -6.0321593e-02   1.1643683e+00  -1.2788414e+00  -1.5017893e-02  -6.8770055e-01   1.1987514e+00   1.2406391e-02   2.9777242e-02   7.7539581e-01   3.8462691e-02   6.6600319e-01   9.5898460e-03   2.4726834e-02   9.6713838e-03  -1.0796276e-02  -3.8633513e-03   5.5400736e-04  -4.5639746e-03   2.6325607e-02   1.2526381e-02  -6.9919014e-01   3.0117633e-03   1.6468072e-02   1.6209138e-02   5.5636823e-03  -6.4685703e-04   1.5373992e-02   5.4148327e-01  -2.9175492e-03  -4.5619087e-01   2.2428722e-03   2.5178726e-03   2.3292055e-04  -3.9171816e-03  -1.6425493e-03  -1.1683629e-02  -2.7573791e-02   5.8138752e-01  -4.5021069e-02  -4.7408713e-02  -4.8870736e-02  -7.5614461e-02  -1.0648151e-01  -1.0157134e-01  -1.2163668e-01  -1.9933234e-01   1.3275597e+00  -1.4710103e-01  -1.3774151e+00  -3.9905661e-02   6.6508033e-01  -2.0712433e-01  -4.8380226e-04   8.5418036e-02  -9.4146467e-01  -1.0378534e+00   5.3361051e-02   2.4106296e-02   6.8143457e-01   3.0758946e-02   1.9736975e-02  -6.3613092e-01  -5.6447175e-01   1.7217738e-02   7.9166761e-03   1.2531151e-03  -5.5669650e-01   1.4800095e-02  -5.2840143e-01  -2.5427245e-02  -1.8222281e-02  -2.0683512e-02  -3.5898475e-02  -3.1284731e-02  -3.1042973e-02  -3.4927935e-02  -7.9577891e-02  -5.0170793e-02  -4.1577205e-02  -3.9925905e-02  -9.5997563e-02  -3.7061877e-02  -4.3959353e-02  -2.9273956e-02   6.7317943e-03  -1.8554313e-02   3.4506825e-02  -2.0644763e-02  -1.6606113e-03   1.3256292e-02   7.5913219e-01   3.5697412e-02  -3.8323893e-02   3.6527654e-02   4.8160783e-02   2.5649670e-02   6.7404008e-01   2.1452414e-02   1.4089894e-02   5.5225845e-01   6.6170788e-01   1.1334923e-02  -4.7195308e-01  -1.2826669e-03  -3.6287991e-03   3.2448747e-03   1.9394158e-03  -4.4272682e-03   5.2993050e-04   4.1855335e-01   4.1976141e-01   4.8875514e-03   4.4737869e-03   3.4683786e-03   6.7701935e-03   3.6801611e-03   3.7460639e-01   3.4608163e-03   3.6968363e-03  -1.0703610e-02  -1.0488901e-02   3.7446290e-01  -1.0213795e-02  -8.3433758e-03  -1.1253828e-02  -5.4248729e-01   9.3673811e-03   6.5983098e-03   1.5756131e-03  -6.1314426e-03  -8.7023336e-04  -3.8827121e-01  -3.3603222e-01  -3.8954080e-01   1.3510107e-03   3.4854592e-01   5.4988680e-03   2.1701044e-03  -3.0248694e-03  -3.1777761e-03  -6.0886442e-03   8.5368661e-03   4.0032463e-03   4.4188263e-01  -4.3158803e-01   1.2313009e-02   7.6295104e-03  -3.9685016e-03   4.2388365e-03  -5.1543571e-03   3.8951615e-02  -4.5366013e-02   1.5316987e-02   8.9470442e-01  -8.9618085e-01  -1.0398825e-01  -7.3191676e-02  -1.0514665e+00   3.4942837e-02  -2.7333566e-01  -4.2801613e-02   3.6853567e-02   2.2903479e-01  -6.4251819e-03   1.1147151e+00   1.0220640e-01   1.1154142e-01   8.5971577e-01  -8.3885318e-01  -1.2111778e+00  -6.5381325e-04  -2.6461317e-02   8.2509030e-01   2.2884938e-02  -1.3468861e-02  -2.3625681e-02  -5.9175525e-01  -8.7413917e-01
   3.0989335e-01   1.5801215e-03   3.8136824e-01   4.5093853e-01  -3.5017630e-01   3.4329274e-03   3.8604081e-01   1.3853384e-03   2.5216744e-03  -3.4311098e-01   2.1737402e-03   4.7108468e-03   4.7711475e-03   2.9528062e-03   2.5237727e-03   4.1932811e-03   3.3857211e-03   2.2730982e-03   2.3763568e-04  -1.4154533e-03   1.9412196e-03  -2.3504899e-01  -3.7662816e-04   2.8559514e-03  -1.5292039e-03   1.3762184e-03  -2.4794434e-03   4.2741126e-03  -3.3851421e-03   3.5762716e-03  -3.3939902e-01   3.3239144e-01  -7.7931274e-03  -8.7964882e-03  -8.2670512e-03  -9.2644655e-03  -7.5649479e-03  -7.0882746e-03   1.0960515e-02  -8.4230961e-03  -1.4621709e-03   7.7046070e-03   5.8868367e-03   9.2768871e-03   5.1866345e-01   8.0321101e-03   1.2074883e-02   6.3796140e-03   4.4376076e-03   3.6574655e-03   5.6197700e-04   3.4000140e-03   3.2889409e-03  -2.9419262e-01  -3.0721955e-01   4.5185163e-03   4.0123956e-03   2.8765312e-01   8.2960108e-03   3.3580083e-03   3.2192762e-03   2.2918591e-03   1.8259390e-03   4.1536524e-04  -1.8647605e-03   6.2970745e-04   3.5447905e-03  -2.5897351e-03   2.9565888e-03  -4.0558874e-03  -1.0777841e-03  -2.1323800e-03  -3.1857440e-01   6.0813617e-03  -3.3213244e-01   3.2130875e-03   4.3012272e-03   4.2225301e-03   2.8168526e-01  -2.6614455e-01   3.2313815e-03   8.6036914e-04   2.3864283e-03   2.3879267e-01  -1.3568528e-03   1.0219398e-04   1.4655678e-03  -5.6623187e-04   1.9188128e-03  -3.5297747e-05   1.9851163e-03   3.2121895e-03  -3.7616876e-01  -4.6645301e-03  -4.2768689e-01  -6.4994605e-03  -4.7989405e-01   1.4019656e-02   6.7604159e-03   1.1566801e-02   4.2850408e-01  -4.2925876e-01   8.1746367e-03  -3.8316955e-01   7.4405370e-03   1.0800513e-02   4.7000722e-03  -1.1453368e-03   5.1235274e-03   4.1412008e-03   4.3430856e-03   4.2396240e-03  -2.7900812e-01   2.9842192e-03   2.6279096e-03  -1.5485039e-03  -2.7590297e-01   1.1440120e-03   1.6049485e-04   2.0868192e-03  -4.6033956e-03   1.7614909e-03   3.0659799e-03   1.1389470e-03   1.2835053e-02   7.9098577e-03  -7.0402145e-03  -3.8701876e-01  -6.1319061e-03  -6.9810782e-03   3.5779393e-01   1.9123958e-03  -2.1645903e-03  -3.8107439e-01  -2.6229813e-04  -5.7101560e-04  -5.1203215e-03  -4.4819712e-03   1.6562359e-02  -3.3437518e-03  -8.9323047e-03  -1.5621555e-02   2.2217247e-02   2.2412133e-02   6.1514259e-01   4.8937053e-01   1.3394535e-02   1.0416710e-02   1.5793780e-02   1.0413729e-02   7.9011169e-03   8.1873504e-03   7.2959995e-03   6.4186389e-03  -5.4299466e-03  -3.4194825e-01   6.1627686e-03  -3.2784945e-01  -1.6908386e-03   5.1549562e-03  -1.5558720e-03   2.5875581e-01   5.9719684e-03   9.8907966e-04  -6.1184363e-04  -1.0240299e-03  -2.3073401e-01  -2.5652766e-01   8.2581830e-04   3.6020752e-03   2.2912038e-01   1.7953998e-03  -3.2037205e-03   5.8157046e-04   3.4011983e-03  -2.3619565e-01  -1.8489048e-03  -2.3839776e-01  -1.7070457e-03   1.0144856e-03  -2.4542769e-01   6.1694420e-04  -4.5153593e-04   2.5845082e-01   3.6089276e-03  -1.2639962e-03  -2.7480621e-03  -1.1296169e-03  -2.4948259e-03  -2.9067049e-01  -2.4327546e-03   3.0229194e-01   5.2550032e-03   2.6355097e-03   1.5187031e-03  -3.7801100e-01  -3.1580153e-03   3.8228152e-04   8.2065001e-03   1.5241665e-03  -5.1142714e-03   3.4708224e-01   4.0334748e-03  -2.9781363e-03  -3.2827625e-01   2.6175963e-04  -3.3666851e-01  -1.6829260e-03  -2.1945796e-03   1.9586434e-03   3.8719184e-01  -1.2352419e-03  -3.0120562e-01  -4.7931523e-03   2.3313189e-04  -5.9627123e-03   3.6927010e-03  -3.6489877e-01  -3.1134769e-03   6.9533333e-03   1.0023583e-02   6.7173644e-05  -1.1772834e-03   9.6396855e-03   1.2802542e-02  -1.7684551e-03   5.1935348e-01  -1.0260252e-02   6.4380880e-01  -1.0919785e-02   1.8874126e-02   3.1577586e-02  -3.2817091e-02  -2.4125964e-03   4.5535404e-03   4.5656796e-03   9.0216399e-03  -2.4889577e-03   1.2069586e-02   8.7284779e-03   7.2505226e-03   2.5167320e-03   8.3556524e-03   4.2114647e-04   1.2308630e-04   2.8998762e-03   4.6607065e-03   5.7866077e-04   7.5021488e-03   4.8869122e-03  -4.0808498e-03  -1.1596517e-03   3.5414674e-03   3.5645431e-01   4.5931897e-03   3.9439897e-03   3.4340895e-03   6.8846316e-04   3.2392081e-01   4.7600599e-03  -5.0782871e-04  -6.0841890e-04   5.0969447e-03   4.4154416e-03   3.6541783e-03   8.7967165e-05   4.1353726e-03   2.7566458e-01  -4.4058465e-03  -3.9140740e-03  -1.6476887e-03  -5.0870886e-03  -7.8797946e-03  -7.5546782e-03  -6.6499468e-03  -1.1292840e-02  -8.0261878e-03  -2.2475008e-03  -6.8849294e-03  -7.9113215e-03  -8.3848802e-03  -4.7797723e-03  -9.3486750e-03   4.8484152e-01  -4.5595659e-01   1.5273736e-03  -1.5441008e-03  -3.5789189e-03   8.8550816e-03   8.5965423e-03   3.1995447e-03   2.9616945e-03   1.4021825e-03  -6.9896976e-03  -1.6511802e-02  -1.0772689e-02  -3.0436739e-02  -9.9213795e-03   5.0390661e-03   4.0012674e-02   7.3528417e-03   1.2721203e-02  -2.0669583e-03  -2.4733300e-02  -1.8678771e-02   2.0839261e-02  -2.1077988e-02  -5.9915690e-02   1.8190395e-01  -8.5365641e-02  -2.2165528e-02   1.5573749e-02   1.1639418e+00  -1.3056711e+00  -1.5595817e-02  -7.0603419e-01   1.2269787e+00   5.5944331e-04   2.9278453e-02   7.4370016e-01   3.0506576e-02   7.0424620e-01   1.4441104e-02   2.4707789e-02   8.8245769e-03  -1.1682061e-02  -7.0005415e-03  -1.7613263e-04  -2.6274542e-03   1.9613236e-02   1.2872697e-02  -7.0019464e-01   6.6199059e-03   1.7396857e-02   1.0724112e-02   1.0760099e-02  -4.9606995e-03   1.7810479e-02   5.4839538e-01   1.9266211e-02  -4.4897312e-01   7.7709368e-04   3.2225479e-03   1.4197409e-04  -7.2584751e-03  -5.1775382e-03  -1.0935478e-02  -2.4869830e-02   5.7550500e-01  -8.2505610e-02  -5.2216939e-02  -5.0762413e-02  -7.5041900e-02  -1.0526153e-01  -1.1551111e-01  -1.4174432e-01  -1.4498304e-01   1.2956777e+00  -1.0642223e-01  -1.4346809e+00  -2.7586475e-02   7.3208361e-01  -7.1390382e-02   8.8504509e-02   7.9499692e-02  -1.0224971e+00  -9.7008624e-01   4.4779097e-02   2.8067458e-02   6.8484720e-01   2.9690890e-02   2.3680559e-02  -6.1998598e-01  -5.5658601e-01   1.5321696e-02   8.2193096e-03   5.2406325e-03  -5.5372837e-01   1.3361452e-02  -5.2313422e-01  -2.8571758e-02  -1.7526772e-02  -1.9541368e-02  -4.8663465e-02  -3.3316420e-02  -3.1587070e-02  -4.5334630e-02  -8.1058795e-02  -4.8170304e-02  -4.4643393e-02  -4.9343018e-02  -1.2125164e-01  -4.0726544e-02  -5.2468733e-02  -3.6572892e-02   2.0811589e-03  -2.0828706e-02  -2.3060025e-02  -1.6532164e-02  -1.7375304e-02   1.9728035e-02   7.8747632e-01   4.2010670e-02  -4.2201179e-02   3.1428117e-02   5.0560043e-02   3.2703141e-02   7.7170179e-01   2.2436412e-02   1.4674918e-02   5.2128644e-01   6.9594857e-01   1.3947790e-02  -4.7577848e-01  -2.1477813e-03  -4.6357568e-03   4.1541842e-03   5.7911729e-04  -1.9737572e-03   3.2268018e-03   4.2133498e-01   4.4131508e-01  -3.4919755e-04   3.5903092e-03   4.1098783e-03   8.3113900e-03   2.7214576e-03   3.7321552e-01   9.3764207e-03   2.3919907e-03  -9.3707203e-03  -1.1904828e-02   3.9148318e-01  -8.6436036e-03  -8.9871767e-03  -1.3218785e-02  -6.0541070e-01   1.0758349e-02   7.7644276e-03   1.4064042e-02  -5.9753663e-03   3.4032712e-04  -3.8180633e-01  -3.4218470e-01  -3.9693223e-01  -4.7734539e-03   3.6371970e-01   3.2411769e-03   4.2701948e-03  -2.5842712e-03  -1.0985198e-03  -2.6526871e-03   9.3925269e-03   2.6743387e-03   4.6649488e-01  -4.3219193e-01   6.6419771e-03   4.0435879e-03  -6.8165785e-03   3.5584855e-03  -1.2245648e-02   3.8378347e-02  -1.8719587e-02  -1.0161050e-02   8.1132591e-01  -1.0090958e+00  -7.9412483e-02  -8.0779286e-02  -1.0340219e+00   2.3596307e-02  -1.7976462e-01  -4.6775231e-02   6.3882456e-02   2.4795926e-01   1.1413217e-01   1.0607087e+00   1.3924634e-01   8.9196744e-02   8.6761145e-01  -8.0729703e-01  -9.9160136e-01   2.9056299e-02   7.2306851e-03   7.1568375e-01   1.3059881e-02  -8.7477272e-03   5.9066307e-03  -4.5874131e-01  -8.9119497e-01
   3.1331278e-01   6.7145317e-04   3.8276674e-01   4.6508259e-01  -3.4907118e-01   4.5787645e-03   3.8965282e-01   1.8591625e-03   6.4094701e-03  -3.4780331e-01   2.0142777e-03   4.7085709e-03   5.2177411e-03   3.1004989e-03   3.1348445e-03   4.0089325e-03   2.9640357e-03   2.1341347e-03   6.0888319e-03   2.3355750e-03  -6.7994878e-04  -2.3278406e-01  -6.2852655e-04   2.9063816e-03  -1.2290762e-03   1.8108477e-03  -2.3579868e-03   3.8588968e-03  -3.6279016e-03   3.1059159e-03  -3.5497732e-01   3.4847870e-01  -8.9099971e-03  -7.8893666e-03  -8.8161363e-03  -1.3737956e-02  -4.5297334e-03  -8.8912790e-03   1.2992458e-02  -1.8376781e-02  -1.3107879e-03   5.4066494e-03   5.2127898e-03   7.9979472e-03   5.2391328e-01   7.0349164e-03   1.1804300e-02   6.8570386e-03   4.1702452e-03   3.0261993e-03  -1.1345304e-03   3.6308567e-03   3.7772274e-03  -3.0415455e-01  -3.1686097e-01   4.4795028e-03   5.9252887e-03   2.9583405e-01   8.3063815e-03   3.5479013e-03   3.8641807e-03   6.1721160e-03   2.0589881e-03   1.0168712e-03  -2.4975076e-03  -1.0573398e-03   1.9524340e-03  -2.7354277e-03   2.5744536e-03  -3.8563025e-03   8.0680997e-03  -2.3068873e-03  -3.2825482e-01   7.2332976e-03  -3.3861032e-01   5.8042585e-03   4.7629579e-03   4.6277921e-03   2.9716831e-01  -2.6891161e-01   3.7228571e-03   1.0282084e-03  -2.3266284e-03   2.4106815e-01  -2.0299249e-03   4.7127555e-04   1.9068241e-03  -2.9898723e-04   8.5861451e-04   5.4848666e-04   4.0037745e-04   2.6602747e-03  -3.8255314e-01  -3.8490471e-03  -4.3100886e-01  -2.1833097e-03  -4.8945522e-01   1.3710807e-02   8.6209570e-03   1.2763737e-02   4.3051613e-01  -4.3730987e-01   8.3555214e-03  -3.8656426e-01   7.5045969e-03   4.1335099e-03   5.5218069e-03   1.0734628e-02   5.9610023e-03   4.2445526e-03   4.7494119e-03   4.1216358e-03  -2.8004160e-01   3.6075899e-03   1.6995034e-03  -2.5523823e-03  -2.7005458e-01   1.4663774e-04  -2.6641954e-03   1.4104629e-04  -5.6088526e-03  -8.3871840e-05   3.1674486e-03  -2.9655839e-03   1.1853578e-02   8.7653007e-03  -5.9587120e-03  -3.9088238e-01  -1.1071424e-03  -8.0636056e-03   3.6022516e-01  -9.9255065e-05  -2.6503326e-03  -3.8594085e-01  -2.9587476e-04   8.6328160e-04  -3.8888339e-03  -2.6599355e-03   1.4243756e-02  -3.6498718e-03  -7.9014911e-03  -1.6185490e-02   2.0809245e-02   2.0387555e-02   5.3952179e-01   4.9242813e-01   1.3194547e-02   1.1217307e-02   1.9377684e-02   9.1647636e-03   8.5438164e-03   1.0428597e-02   7.3823448e-03   4.3825857e-03  -5.8439029e-03  -3.4392130e-01   6.3968965e-03  -3.1846987e-01  -1.1038338e-03   5.2814791e-03  -1.0587603e-03   2.6402341e-01   2.1813001e-03   1.2839857e-03  -1.7736563e-04  -6.2331963e-04  -2.2989747e-01  -2.6082673e-01   1.1298924e-03   3.3093829e-03   2.4765589e-01   1.7033639e-03  -3.1139791e-03  -1.1524612e-03   2.5291047e-03  -2.3447561e-01  -1.1839845e-03  -2.3509207e-01  -1.8438969e-03   1.5895762e-03  -2.4891004e-01  -1.3633437e-03   8.9718431e-05   2.5606312e-01   3.7333126e-03  -2.3487987e-03  -3.3611736e-03  -2.1220459e-03  -3.1954166e-03  -2.9620873e-01  -2.4622748e-03   3.0782253e-01   5.5875888e-03  -5.5833914e-03  -4.0602725e-04  -3.9362667e-01  -6.9385089e-04   2.1356858e-03   8.8363543e-03   4.1097567e-03  -1.8757447e-03   3.4630290e-01   6.7189708e-03  -1.3808850e-03  -3.3268176e-01  -6.9176697e-04  -3.3213732e-01  -2.1498385e-04  -1.6056438e-03  -2.3176482e-03   3.8444534e-01  -2.9459917e-04  -3.0156250e-01  -9.1827418e-04  -3.3049340e-03  -4.8161670e-03   1.4789538e-03  -3.6388077e-01  -8.0023860e-03   6.2783370e-03   7.3260832e-03  -1.3212532e-03  -6.4007349e-03   1.1676121e-02   7.9390057e-03  -4.5250319e-03   4.2810221e-01  -2.1124278e-03   5.9549806e-01  -5.7425200e-03   1.2869847e-02   1.3782999e-02  -3.7467503e-02  -6.7010868e-03   3.1761845e-03   4.4942044e-03   9.7648959e-03   8.8125447e-04   1.4703634e-02   8.9187882e-03   7.3751615e-03   2.7265818e-03   4.6188854e-03  -3.0007029e-03  -1.7351232e-03   3.9314168e-03   4.0642138e-03   2.9699220e-03   6.5753051e-03   1.2812013e-03  -4.2569440e-03  -3.1685511e-03   3.7157149e-03   3.6296668e-01   6.0030832e-03   5.3476072e-03   3.1324617e-03   2.1329953e-03   3.2737112e-01   4.6050079e-03  -3.7818411e-04   4.2427293e-03   5.3410954e-03   4.9950187e-04   2.2149250e-03  -6.2561873e-05   3.6433852e-03   2.7748272e-01  -2.7334034e-03  -3.1345530e-03  -2.3882693e-03  -2.8314640e-03  -5.8560392e-03  -6.0685067e-03  -6.0648423e-03  -1.0289191e-02  -8.1677958e-03  -1.2138149e-02  -6.8762094e-03  -1.8257042e-02  -7.6448173e-03  -5.4153850e-03  -1.5637814e-02   4.8312609e-01  -4.6292157e-01   2.5679668e-03  -6.4864573e-04  -3.5321283e-03   1.0219036e-02   9.5873882e-03   4.6501131e-03   6.2399841e-03   2.8412450e-03  -5.6913444e-04  -1.8216051e-02  -5.5154878e-03  -3.1204346e-02  -1.2092320e-02  -1.5161512e-04  -4.2405145e-04   2.9946481e-03   9.2932214e-03  -4.4931746e-03  -2.2061807e-02  -1.2935637e-02   1.0374438e-02  -2.7937872e-02  -6.3766361e-02   1.3816743e-01  -3.2934501e-02  -1.7269327e-01   6.1188577e-02   1.4475782e+00  -1.2151820e+00  -8.7089397e-03  -7.4865402e-01   1.0497733e+00   7.5263879e-03   2.1710082e-02   7.1998540e-01   3.0679085e-02   6.9808949e-01   1.4254123e-02   2.1089602e-02   5.3090545e-03  -5.9491482e-03  -5.8304096e-03   1.2608443e-03  -5.3756205e-03   2.1546743e-02   1.6193532e-02  -6.9940839e-01   5.6814704e-03   1.6826998e-02   1.3536655e-02   6.4590842e-03  -3.9929271e-03   1.8200881e-02   5.6580322e-01  -1.4167835e-03  -4.6027207e-01  -8.2763134e-04  -2.4107652e-04  -2.6074571e-04  -6.1505973e-03  -2.9873592e-03  -1.1288405e-02  -2.7311894e-02   5.9258016e-01  -6.7044876e-02  -5.0105179e-02  -5.0019295e-02  -7.1541994e-02  -1.0726161e-01  -9.9335216e-02  -1.1235355e-01  -1.6047166e-01   1.4282824e+00  -1.5590601e-01  -1.3821020e+00  -5.4197435e-02   7.0306511e-01  -1.2277062e-01   4.4246429e-02   1.0970904e-01  -9.9617196e-01  -9.0593007e-01   5.0659665e-02   3.4631345e-02   6.8717486e-01   2.9900950e-02   2.3986469e-02  -6.1976531e-01  -5.8909172e-01   1.7451920e-02   8.0223469e-03   3.1147263e-03  -5.6355465e-01   1.5145439e-02  -5.3062797e-01  -3.0657769e-02  -1.0774093e-02  -1.4300395e-02  -5.2487697e-02  -3.2294795e-02  -3.3163308e-02  -4.4192788e-02  -7.3440954e-02  -5.9224535e-02  -5.0905806e-02  -3.2810294e-02  -8.9822220e-02  -4.3115173e-02  -2.5153480e-02  -3.5235900e-02   3.7487987e-03  -2.1852506e-02   1.6473753e-02  -2.1859220e-02  -3.2684111e-02   6.3597424e-05   7.5524237e-01   3.2520090e-02  -5.9320615e-02   3.7749909e-02   5.0182634e-02   3.3197203e-02   8.1263848e-01   2.0795701e-02   1.4306077e-02   6.2555812e-01   7.2783382e-01   1.3455711e-02  -4.8564565e-01  -9.2906451e-04   2.2146989e-03   4.9539152e-03   2.5143055e-03  -4.1281137e-03   3.4664298e-03   4.2452658e-01   4.1214681e-01   3.9023716e-03   3.7091409e-03   2.9702782e-03   7.1809307e-03   3.3626311e-03   3.7629434e-01   6.6696804e-03   4.7365387e-03  -9.6295773e-03  -9.9842146e-03   3.8192883e-01  -4.7199661e-03  -8.0784342e-03  -1.5567329e-02  -6.0188527e-01   9.6704832e-03   1.1768407e-02   2.9920730e-03  -7.1194920e-03   1.5604964e-03  -4.1886095e-01  -3.6315922e-01  -4.0152182e-01   7.1584647e-03   3.7044175e-01   6.8456691e-03   3.7568858e-03  -1.2234362e-03  -1.6411637e-03  -7.1904258e-03   6.7733933e-03   1.0247530e-03   4.5571227e-01  -4.4084338e-01   8.5860929e-03   5.6950248e-03  -1.0334915e-02   3.3871307e-03  -1.0853501e-02   3.1691715e-02  -2.4168153e-02  -1.9752961e-02   8.8188604e-01  -9.9300476e-01  -1.2955837e-01  -7.3813991e-02  -1.1012991e+00   4.7057890e-02  -3.4089811e-01  -6.3958545e-02   5.4051727e-03   1.6351071e-01   1.1527771e-01   1.0329492e+00   1.2604194e-01   8.9393358e-02   8.7524450e-01  -8.3107198e-01  -1.0452124e+00   4.0975562e-02   1.9849509e-02   7.7229878e-01  -1.8681875e-03  -1.3494623e-02  -1.2702890e-02  -5.1095269e-01  -8.9495157e-01
   3.1165604e-01  -5.0122186e-04   3.8230648e-01   4.5793434e-01  -3.4102106e-01   4.1594736e-03   3.8008144e-01   2.2829136e-03   6.4809411e-03  -3.4501098e-01   1.0632643e-03   4.6918689e-03   4.8364922e-03   2.7848846e-03   2.8927765e-03   3.9975441e-03   3.7054348e-03   2.6883163e-03   6.4133321e-03   2.0737729e-03   2.6921916e-03  -2.3679651e-01  -6.6969532e-05   3.0811298e-03  -2.8440767e-03   2.2132067e-03  -1.9006684e-03   3.7531033e-03  -3.5518087e-03   3.1164508e-03  -3.6433187e-01   3.5414033e-01  -8.8497561e-03  -8.5216435e-03  -9.7963542e-03  -1.1121769e-02  -1.1459690e-02  -9.6570210e-03   9.1814480e-03  -2.2174183e-02  -1.8335783e-03   8.0432915e-03   5.5556369e-03   9.9087239e-03   5.1684990e-01   8.6375811e-03   1.2483830e-02   7.9711412e-03   5.2233514e-03   3.5564579e-03  -1.1079461e-03   4.4844485e-03   3.3958752e-03  -2.9772851e-01  -3.0783949e-01   4.3465191e-03   7.2500957e-03   2.7041527e-01   8.1694060e-03   2.8903860e-03   1.5429613e-03   3.2144262e-03   2.1414371e-03   7.4773932e-04  -1.9958697e-03  -6.3400118e-04   2.5568536e-03  -2.8083956e-03   3.0215071e-03  -3.6189598e-03  -1.2408511e-03  -1.4985885e-03  -3.2757402e-01   3.6461844e-03  -3.3269945e-01   7.2385060e-04   4.4591344e-03   4.5775759e-03   2.9993956e-01  -2.5976972e-01  -1.1822713e-03   5.5791294e-04   1.4100367e-03   2.4210457e-01  -2.0025626e-03   8.6108742e-04   1.4846619e-03  -2.0108653e-04  -7.9745808e-04  -2.2914544e-04  -2.9975807e-04   3.3062001e-03  -3.7653217e-01  -5.4344955e-03  -4.3273951e-01  -4.9407085e-03  -4.9080050e-01   1.3467168e-02   7.9932735e-03   1.1744543e-02   4.2672607e-01  -4.4406300e-01   6.9133789e-03  -3.8363275e-01   7.3961106e-03   5.9853911e-03   4.7284600e-03  -1.1325476e-03   7.1964414e-03   4.2588146e-03   4.5520592e-03   4.4684554e-03  -2.8389646e-01   3.1171282e-03   2.8706431e-03  -1.6073727e-03  -2.7090400e-01   1.2726232e-03  -2.0994472e-03   4.8524015e-03  -4.9781818e-03  -2.0185110e-04   4.5847958e-03  -1.6823384e-03   1.3453743e-02   7.6813598e-03  -4.1422231e-03  -3.7195250e-01   1.4609232e-03  -6.0256215e-03   3.4949346e-01   2.6968045e-03  -8.9387934e-04  -3.9005993e-01   7.7028222e-04   8.0545973e-04  -5.8440017e-03  -3.1917613e-03   1.3151130e-02  -4.4985119e-03  -7.9326658e-03  -1.2398250e-02   9.9823343e-03   2.0991704e-02   4.7726088e-01   4.6871235e-01   1.2129052e-02   9.0073457e-03   1.1171727e-02   9.4648125e-03   8.0027088e-03   9.9922747e-03   5.8633919e-03   6.1811503e-03  -4.4128097e-03  -3.2838585e-01   4.8419047e-03  -3.1940883e-01  -1.7663694e-04   4.9830924e-03  -1.8460573e-03   2.5928480e-01   5.5320266e-03   1.3521198e-03  -1.5195421e-03  -1.6192053e-03  -2.2602827e-01  -2.5364814e-01  -1.0760905e-04   2.3340052e-03   2.3769140e-01   1.0278178e-03  -4.6758036e-03  -6.3725673e-06   3.1057944e-03  -2.3480373e-01  -9.6316104e-04  -2.4067882e-01  -1.8858116e-03   5.5905566e-04  -2.4462666e-01   3.8417810e-04  -2.5636492e-03   2.6038299e-01   4.0315401e-03  -5.0067410e-04  -2.9123125e-03  -1.0967524e-03  -3.1474831e-03  -2.9967702e-01  -3.3370416e-03   3.1259094e-01   5.5205724e-03  -3.9313119e-04   3.5907406e-04  -3.9663228e-01  -3.0916651e-04   8.6186500e-04   8.6056664e-03   6.4083638e-03  -6.2403581e-05   3.2910287e-01   4.6661872e-03  -1.5627309e-03  -3.2684325e-01   9.5129876e-05  -3.2979126e-01   1.2706445e-04  -1.7198916e-03   2.1455067e-03   3.7601859e-01  -3.4798016e-04  -2.9629611e-01   2.9928063e-03   6.0450229e-04  -4.8293740e-03  -1.2546121e-03  -3.7256820e-01  -2.1914711e-03   6.6108961e-03   2.9663523e-03  -7.9840530e-03  -9.7590238e-03   1.1258844e-02   5.4499147e-03  -4.3573395e-03   4.5190304e-01  -9.9760265e-03   5.6482134e-01  -5.4650915e-03   3.2945052e-03   1.1457426e-02  -1.9001265e-03  -5.9700426e-03   2.8582338e-03   6.7273647e-03   7.9192908e-03  -4.2622486e-03   1.0823503e-02   8.7325902e-03   6.4486120e-03   2.6253518e-03   7.7293696e-03  -2.3953594e-03  -4.4954097e-03   3.7717964e-03   2.4356468e-03   2.1090917e-03   6.4449101e-03   5.9361143e-03  -5.0752038e-03  -5.3737012e-04   3.5613255e-03   3.5403868e-01   5.0439154e-03   4.7821019e-03   3.5860808e-03   6.6274214e-04   3.2086785e-01   4.2704966e-03   2.6467854e-04   9.9944692e-05   5.3885097e-03   3.6797740e-03   3.2109516e-03   2.3385676e-03   2.2856153e-03   2.7166660e-01  -2.5818187e-03  -2.4924912e-03  -3.1963272e-03  -2.3478165e-03  -7.4044627e-03  -5.5995658e-03  -4.5386950e-03  -9.8039854e-03  -8.0659579e-03  -4.4336120e-03  -6.9290436e-03  -8.3716308e-03  -8.3270019e-03  -6.3659974e-03  -1.0984401e-02   4.6215902e-01  -4.5538102e-01  -1.3090735e-03   3.4086791e-05  -4.0699322e-04   8.3930340e-03   9.2217742e-03   3.8872554e-03   3.7139960e-03   3.4247872e-03  -5.9921717e-03  -1.2724204e-02  -1.4504324e-02  -3.3702428e-02  -4.1530415e-03   4.8484218e-03   4.5522568e-03   1.2164067e-02   1.1349389e-02   2.3424314e-03  -1.9335366e-02  -8.9941082e-03   5.5418936e-02  -9.5745834e-03  -6.4272691e-02   1.6200460e-01  -1.7682824e-01  -3.3502302e-02   8.7982383e-03   9.9329247e-01  -1.2590960e+00  -1.2672643e-02  -6.9407922e-01   1.1196946e+00   1.5506307e-02   2.7063769e-02   7.1602380e-01   3.1346564e-02   6.6440129e-01   1.2333234e-02   2.4251913e-02   1.6671996e-02   1.5788857e-03  -2.0891356e-03  -4.4366072e-03  -5.2137763e-03   2.4117764e-02   1.6129695e-02  -6.9738845e-01   3.2914272e-03   1.7576669e-02   1.0453268e-02   7.8883662e-03  -4.3663985e-03   1.7720643e-02   5.5706128e-01   1.8533584e-02  -4.4166695e-01   4.0792299e-03   3.8914960e-03   5.8773738e-03  -7.2650517e-03   4.9444332e-03  -1.2733898e-02  -2.6592077e-02   5.7119034e-01  -6.9038088e-02  -5.0436663e-02  -4.8394155e-02  -6.8433265e-02  -1.0812572e-01  -1.0471869e-01  -1.2623758e-01  -1.9663352e-01   1.3574196e+00  -2.2054882e-01  -1.3514187e+00  -5.9067476e-02   1.1589853e+00  -7.0794788e-02   1.0156483e-01   9.3695081e-02  -1.0473825e+00  -8.7923374e-01   4.9339376e-02   2.9334972e-02   6.9126793e-01   2.9971221e-02   2.0781513e-02  -5.9048031e-01  -6.2107104e-01   1.5448928e-02   6.9907704e-03   3.3417571e-03  -5.5089349e-01   1.5365963e-02  -5.1573298e-01  -2.7385966e-02  -1.8916393e-02  -2.2421332e-02  -4.2365999e-02  -2.7981393e-02  -3.2006444e-02  -3.3366256e-02  -7.2792480e-02  -5.7345140e-02  -3.6523925e-02  -4.9688195e-02  -1.0593062e-01  -3.1731565e-02  -3.2271982e-02  -3.5078552e-02   3.5989538e-03  -1.7773414e-02   3.3682825e-02  -1.3447174e-02  -2.2525596e-02  -1.1740110e-02   7.9092411e-01   2.6353115e-02  -5.8229283e-02   3.0454335e-02   4.9827561e-02   2.7706954e-02   6.9789095e-01   1.8208193e-02   1.3112869e-02   5.5686565e-01   7.1508261e-01   1.3119872e-02  -4.6787910e-01  -3.3470410e-03  -6.1460366e-03   5.4507759e-03   1.7199507e-03  -3.5374794e-03   1.7504008e-03   4.1550437e-01   3.9751584e-01   1.9415070e-03   1.9085040e-03   3.4702923e-03   8.2038778e-03   3.6754523e-03   3.7407451e-01   6.7418592e-03   5.5616772e-03  -1.1011306e-02  -1.2085652e-02   3.8948885e-01  -1.0561217e-02  -9.0407380e-03  -1.6428048e-02  -6.1282905e-01   1.1475770e-02   5.4790042e-03   2.1930788e-03  -7.3833127e-03   2.2490338e-03  -4.1514757e-01  -3.4877831e-01  -4.0142789e-01   2.5575702e-03   3.6115328e-01   4.3810603e-03   1.9743774e-03  -2.7118727e-03  -2.0774357e-03  -3.4501517e-03   8.9084572e-03   5.7544049e-03   4.1980721e-01  -4.3191919e-01   6.9186180e-03   3.9453400e-03  -1.1034545e-02   1.0591374e-02  -8.5158172e-03   3.8696210e-02  -6.5351751e-02  -3.2463137e-02   8.1779312e-01  -1.1378112e+00  -1.0451846e-01  -3.6141797e-02  -1.0818440e+00   9.0403113e-02  -2.3456768e-01  -4.9500258e-02   4.3293496e-02   2.2588410e-01   1.2322275e-01   1.0963740e+00   1.4917786e-01   1.0408106e-01   8.8817088e-01  -7.9201610e-01  -9.8221754e-01   2.2814692e-02   7.3535233e-03   6.0027567e-01   1.0939909e-02  -3.3570622e-03   7.1252101e-03  -4.4979775e-01  -8.5823086e-01
   3.1793786e-01   2.9205970e-05   3.8144150e-01   4.5987395e-01  -3.4510321e-01   5.2218480e-03   3.7843597e-01   1.6801141e-03   8.3482610e-03  -3.4115536e-01   1.1802088e-03   5.2067738e-03   5.2026445e-03   3.5835305e-03   3.1098003e-03   4.2438804e-03   3.7825581e-03   3.0055396e-03   5.5913424e-03   4.3997184e-03   1.1385493e-03  -2.2405549e-01  -8.8013018e-04   2.5483740e-03  -1.0807197e-03   1.9546396e-03  -2.2308129e-03   4.2003950e-03  -3.8332878e-03   3.5336361e-03  -3.6799434e-01   3.4522278e-01  -8.9289751e-03  -9.6062008e-03  -9.7462044e-03  -1.1688540e-02  -1.3598614e-02  -1.2697640e-02   9.8114679e-03  -1.8918657e-02   5.3211177e-04   9.2500578e-03   5.8069724e-03   8.8575824e-03   5.2760791e-01   8.5386738e-03   1.2787088e-02   7.2837367e-03   5.0460609e-03   3.7059360e-03  -9.3673788e-05   3.9664258e-03   4.4410797e-03  -3.0640200e-01  -3.0936675e-01   5.1010305e-03   5.4172889e-03   2.9133473e-01   8.0466112e-03   3.4707638e-03   1.5311171e-03   5.8397002e-03   3.3006397e-03   1.7731512e-03  -8.9374251e-04   2.3112529e-03   2.2701874e-03  -2.8394642e-03   3.1237477e-03  -3.8764770e-03  -8.2502248e-04  -2.3425204e-03  -3.2527385e-01   5.6231625e-03  -3.3100098e-01   5.3043398e-03   4.1309826e-03   4.4887914e-03   2.9995304e-01  -2.6120138e-01  -1.3472527e-03   6.7931452e-04  -3.0493320e-03   2.4040638e-01  -1.8949641e-03  -8.4999569e-04   1.5255571e-03  -1.6093787e-03   1.1419743e-03   9.8984407e-04   2.4765860e-03   2.9820767e-03  -3.8094969e-01  -6.2183161e-03  -4.2211625e-01  -6.7008901e-03  -4.8489179e-01   1.2929187e-02   7.0887736e-03   1.3373779e-02   4.1555537e-01  -4.1932094e-01   5.5651509e-03  -3.7727999e-01   7.6446534e-03   6.8374029e-03   5.0193546e-03  -8.9912088e-04   6.1093399e-03   4.2336331e-03   4.1511825e-03   4.7186522e-03  -2.9393671e-01   2.9114579e-03   3.0556976e-03  -1.6315264e-03  -2.7591490e-01   1.1703938e-03  -2.1344245e-03   2.5071517e-03  -1.8831547e-03  -2.6494734e-03   4.3908714e-03  -3.1557437e-03   9.3267461e-03   8.0464255e-03  -2.5528430e-03  -3.5336598e-01  -1.1708438e-03  -4.2908891e-03   3.4962670e-01   1.8295635e-03  -6.0475163e-04  -3.8304256e-01   5.2498300e-05   1.0009821e-02  -4.1606902e-04  -1.9579995e-03   4.6081012e-03  -5.7905393e-04  -7.3829238e-03  -1.2987863e-02   1.9438976e-02   2.0524039e-02   5.5388761e-01   4.6826639e-01   1.2352999e-02   9.6712556e-03   1.7586124e-02   9.3068910e-03   7.4590198e-03   2.2768405e-03   5.3379618e-03   5.5110063e-03  -4.5822225e-03  -3.1698409e-01   5.2033000e-03  -3.2237232e-01  -5.2803189e-04   5.6117897e-03  -1.0011889e-03   2.5863864e-01   4.0768450e-03   7.0221696e-04  -1.7463528e-04  -5.5539099e-04  -2.2577119e-01  -2.5250551e-01   6.4825845e-04   3.7854850e-03   2.3927292e-01   9.7934902e-04  -1.3077507e-03   2.5607652e-04   3.3051622e-03  -2.3646473e-01  -2.5029485e-03  -2.4279928e-01  -2.5609173e-03   2.0927833e-05  -2.3663204e-01  -3.6334623e-04  -2.4982107e-03   2.5739877e-01   2.4577804e-03  -1.2165655e-03  -2.8643764e-03  -1.3824742e-03  -2.2474414e-03  -3.0001572e-01  -1.7561425e-03   3.1517927e-01   6.4626816e-03  -1.5816435e-03  -1.8119940e-04  -3.8510491e-01  -5.4126220e-03  -2.5050769e-04   1.6978054e-03   6.5458856e-03  -4.9703254e-04   3.3085030e-01   6.4962874e-03   5.0881479e-04  -3.2775629e-01   7.0637993e-04  -3.2835445e-01  -6.6029913e-04  -1.7410848e-03   1.6128397e-03   3.7465534e-01  -5.5194837e-04  -2.9576284e-01   1.3246811e-03  -1.9160439e-03  -4.6699966e-03   1.2819743e-03  -3.7073986e-01  -3.5181593e-03   4.8384594e-03   6.4411507e-03  -6.6138310e-04  -2.9197393e-03   6.2875927e-04   1.0401657e-02   7.5708241e-03   4.5703302e-01  -8.8433185e-03   5.7823133e-01  -2.5444726e-02   5.6066446e-03   1.8049436e-02  -3.1066842e-02  -4.4878917e-03   2.0555829e-03   6.1778544e-03   7.8109717e-03  -1.8421611e-03   1.1507651e-02   7.9484019e-03   7.5094589e-03   3.0698989e-03   6.5537677e-03   6.2155498e-04  -7.6616974e-05   5.1261278e-03   5.5225348e-03   1.6924119e-03   6.5517731e-03   5.3960817e-03  -3.7961868e-03  -1.2594030e-03   3.0929304e-03   3.5373159e-01   5.3373036e-03   4.8876772e-03   3.8400775e-03   1.0461520e-03   3.1833983e-01   4.2165489e-03  -7.3474559e-04   1.8312782e-03   4.4257729e-03   5.0166865e-03   1.8233426e-03   5.4701911e-03   3.0532263e-03   2.7269235e-01  -1.4310528e-03  -2.1006803e-03  -4.3062494e-03  -4.0275995e-03  -6.2841029e-03  -7.8345302e-03  -5.6370057e-03  -8.9731028e-03  -7.3998667e-03  -4.1036778e-03  -4.9619693e-03  -4.6527220e-03  -9.8157861e-03  -5.3475897e-03  -1.1148767e-02   4.6539934e-01  -4.5023729e-01   1.6122804e-03  -2.5185534e-03  -4.9089389e-03   8.8884686e-03   4.5737561e-03   9.5181806e-04   4.7934005e-03   3.9013199e-03   1.0911711e-04  -1.5136025e-02  -1.0550962e-02  -3.0250481e-02  -9.1251236e-03   1.2121510e-02   4.7879375e-02   1.4572118e-02   1.1092763e-02   4.2877059e-03  -1.7515667e-02  -1.3851332e-02   3.4128094e-02   3.7314774e-02   1.3263989e-02   1.6228083e-01  -2.3019627e-01   1.5637047e-02  -1.4913229e-01   1.0948319e+00  -1.2664545e+00  -1.6981209e-02  -7.2034813e-01   1.2536376e+00   1.1705491e-02   2.0877765e-02   7.5133068e-01   3.5592680e-02   6.9101095e-01   1.2959450e-02   2.5372223e-02   9.3248456e-03  -5.0106857e-03  -2.2261898e-03   2.3473923e-04  -7.4776598e-03   1.8204987e-02   1.4791550e-02  -7.0506306e-01   3.5404336e-03   1.6207007e-02   1.3538508e-02   4.9515745e-03  -3.4989186e-03   1.4132852e-02   5.7086100e-01   1.5308632e-02  -4.4797727e-01   1.9473984e-03   2.9116828e-03   1.6556741e-04  -1.9945019e-03  -1.0850417e-02  -1.2044219e-02  -2.3784408e-02   5.7165106e-01  -8.1685650e-02  -4.4839503e-02  -4.8409955e-02  -7.7612307e-02  -1.1233775e-01  -1.1168510e-01  -1.3700532e-01  -2.7822454e-01   1.2857554e+00  -2.5327792e-01  -1.3700387e+00  -4.8799227e-02   8.8671460e-01  -9.2586220e-02   7.8456542e-02   1.0089948e-01  -1.0103457e+00  -8.6267022e-01   5.0556047e-02   3.9084901e-02   6.9415970e-01   3.1935257e-02   2.1935882e-02  -5.9326439e-01  -5.8679522e-01   1.6883961e-02   7.5195491e-03   2.3976781e-03  -5.5087304e-01   1.3207570e-02  -5.3318411e-01  -2.4547546e-02  -2.0493757e-02  -2.2688319e-02  -4.3661611e-02  -3.2174532e-02  -2.9413018e-02  -3.1643066e-02  -6.4658960e-02  -5.3896156e-02  -2.7069803e-02  -3.3531051e-02  -6.0640942e-02  -1.9376519e-02  -3.1351912e-02  -2.6713102e-02   2.2273780e-03  -1.9578062e-02  -1.9046562e-02  -3.1066865e-02  -3.3168707e-02   1.1971166e-02   7.0687060e-01   3.6187098e-02  -3.9427007e-02   1.5578359e-02   4.2211340e-02   2.8150396e-02   7.0130439e-01   2.1379578e-02   1.4478814e-02   5.0656097e-01   6.6944380e-01   1.1713585e-02  -4.6486356e-01  -1.9208600e-03  -1.0834185e-03   5.1401790e-03   1.1324722e-03  -4.2144495e-03   2.1120070e-04   4.1273420e-01   4.2296814e-01   9.4704325e-04   2.4773047e-03   4.1560475e-03   7.1151478e-03   3.2911277e-03   3.9090698e-01   3.6025361e-03   3.1694466e-03  -1.0804446e-02  -9.0462103e-03   3.8633869e-01  -8.0594892e-03  -8.7393329e-03  -1.0365710e-02  -5.9250359e-01   9.2797585e-03   8.0774083e-03   1.2938561e-02  -5.5239451e-03  -1.3954620e-03  -3.9789865e-01  -3.5414432e-01  -4.0015256e-01  -1.5274506e-03   3.3375531e-01   2.1074236e-04   1.7290816e-03  -3.4631044e-03  -3.6705421e-03  -5.9426698e-03   8.5082568e-03   6.1494954e-03   4.1742773e-01  -4.3564598e-01   8.4698097e-03   6.7703844e-03  -9.1932337e-03   3.3860147e-03  -2.6764258e-03   4.4964414e-02  -5.1007711e-02  -2.2758536e-02   8.5938239e-01  -1.0394196e+00  -7.1034018e-02  -3.8695280e-02  -1.0319131e+00   1.7644576e-01  -5.0923532e-02  -1.8928499e-02   6.2450453e-02   1.8642256e-01   7.1647762e-02   1.0488712e+00   5.7980885e-02   7.7539525e-02   8.0759934e-01  -8.1115550e-01  -9.2099298e-01   8.0339676e-02   1.2829831e-02   5.2479253e-01   9.4951841e-04  -1.3524933e-02   2.6508950e-03  -4.7464726e-01  -8.5350751e-01
   3.2035903e-01  -2.0332989e-04   3.8475015e-01   4.6545402e-01  -3.5881779e-01   4.9338317e-03   3.8815038e-01   2.2515196e-03   7.0549378e-03  -3.4347543e-01   1.4955391e-03   5.3113062e-03   5.1190372e-03   3.8305897e-03   3.1240361e-03   4.1535619e-03   3.9684015e-03   2.4606864e-03   5.2221947e-03   3.3749530e-03  -4.3778452e-04  -2.2755143e-01  -1.5516765e-03   1.9795806e-03  -1.8434410e-03   1.0541175e-04  -2.3318424e-03   4.1453094e-03  -4.3834281e-03   4.0990007e-03  -3.7437904e-01   3.4260652e-01  -8.8712196e-03  -1.1095888e-02  -1.0662151e-02  -1.0706667e-02  -1.2259642e-02  -9.3188428e-03   7.0577494e-03  -7.3464600e-03  -8.7326875e-03   3.7469757e-03   4.7881164e-03   8.4032972e-03   5.2578674e-01   7.2508296e-03   1.2691112e-02   7.2604909e-03   6.6792652e-03   3.6084776e-03   1.0870269e-04   3.1278126e-03   4.0295143e-03  -3.0395169e-01  -3.1344184e-01   4.9976269e-03   4.6752150e-03   3.0830828e-01   8.1061945e-03   2.8906257e-03   3.2299247e-03   6.5241410e-03   1.9770605e-03   1.5335181e-03   6.2713736e-05   1.1097029e-03   3.7460580e-03  -3.0690685e-03   3.6353086e-03  -3.8790139e-03  -2.0192615e-03  -1.7296797e-03  -3.2797804e-01   5.6485515e-03  -3.3698382e-01   6.1162273e-03   4.8931155e-03   4.1453143e-03   3.0026479e-01  -2.7345895e-01   4.5405162e-03   1.2908792e-03   1.7015705e-03   2.4301029e-01  -1.7686151e-03   3.2287057e-04   2.0251721e-03   4.5129655e-05   4.6048304e-03  -3.6084050e-04   1.9761069e-03   3.9575387e-03  -3.8357199e-01  -5.1322214e-03  -4.3309901e-01  -4.6723904e-03  -4.9096677e-01   1.5567216e-02   6.6575878e-03   1.2237855e-02   4.3000912e-01  -4.4846202e-01   6.4492628e-03  -3.8913812e-01   6.9789962e-03   4.6927809e-03   4.6304768e-03   4.6144098e-03   5.9068044e-03   4.7535780e-03   4.3144680e-03   4.3224952e-03  -2.8982711e-01   2.3964018e-03   1.4785218e-03  -1.8346990e-03  -2.7982539e-01   6.2596088e-04  -1.0679479e-03   1.0158367e-03  -2.1463271e-03  -2.0477423e-03   1.7980138e-03   3.4982781e-04   1.0280986e-02   7.5289992e-03  -5.4511537e-03  -3.6273638e-01   1.8102100e-03  -7.2325255e-03   3.5116163e-01   2.3579880e-03   5.6017154e-04  -3.6557029e-01   6.2128156e-04   1.9319628e-03  -6.3100009e-03  -5.0560823e-03   2.5440397e-03   3.2651375e-04  -1.1416026e-02  -1.3689611e-02   1.6125533e-02   1.5625861e-02   5.0023823e-01   4.7810007e-01   1.1724298e-02   9.8925001e-03   1.3244360e-02   9.6913451e-03   8.0052637e-03   8.2517743e-03   5.9763920e-03   6.0320657e-03  -4.9157996e-03  -3.2808767e-01   5.0069333e-03  -3.1104793e-01   3.7202784e-04   5.3847807e-03  -2.5230192e-03   2.5939944e-01   3.7008040e-03  -2.9435656e-04   2.1557714e-04  -2.2936220e-04  -2.2628935e-01  -2.5333486e-01   7.0959547e-04  -5.1678672e-04   2.2149024e-01   7.0720853e-04  -3.3056172e-04   1.0982110e-03   3.3783856e-03  -2.4373824e-01  -1.1453721e-03  -2.4150332e-01  -1.3464938e-03   1.8237379e-03  -2.4367463e-01  -1.9313481e-03   2.0985778e-03   2.6349345e-01   2.9943739e-03  -1.4465164e-03  -2.1394308e-03  -2.9728579e-04  -2.3387365e-03  -3.0801177e-01  -3.4976058e-03   3.1717163e-01   6.5776618e-03  -3.0720878e-03   9.8085552e-04  -3.8375677e-01  -5.9851247e-03   3.6775912e-04   9.2114085e-03   5.8869374e-03  -3.3527439e-04   3.2409720e-01   4.8428231e-03  -2.1302194e-03  -3.3245754e-01   1.2648693e-03  -3.4193293e-01  -5.1905063e-04  -1.3460038e-03   4.1567509e-03   3.9490030e-01   2.7009298e-04  -3.0004499e-01  -1.7397317e-03  -2.7813821e-03  -4.1319307e-03   1.6035174e-03  -3.5944039e-01  -7.8867069e-03   6.6943064e-03   2.0230914e-03  -1.5456390e-03  -4.7547493e-03   7.7518777e-03   2.7449001e-03   1.2664983e-03   4.4023412e-01  -4.6098298e-03   5.6168803e-01  -9.8707196e-03   4.9247463e-03   3.0324118e-03  -2.7658469e-02  -4.7244226e-03   9.1153927e-04   3.3650592e-03   6.8407592e-03  -6.9217609e-04   1.3870581e-02   8.9011676e-03   9.7689745e-03   2.4257930e-03   8.1785858e-03   6.7267726e-04  -2.7937794e-03   2.9112488e-03   3.4164334e-03   1.9749692e-03   6.2504671e-03   9.5910383e-04  -3.6894741e-03  -1.4392025e-03   3.6453543e-03   3.5481921e-01   5.1025927e-03   5.3445700e-03   4.3476906e-03   2.1688208e-03   3.2497508e-01   5.3205658e-03   6.5494741e-04   2.0196843e-03   5.5577279e-03   6.3025154e-03   3.3151128e-03   3.4243895e-03   2.8230377e-03   2.7564964e-01  -4.0725289e-03  -3.4822659e-03  -2.6432656e-03  -2.8204482e-03  -6.7584636e-03  -8.5709801e-03  -5.5867293e-03  -1.2789336e-02  -8.0660280e-03  -3.7989705e-03  -4.5857439e-03  -7.7505595e-03  -8.7632178e-03  -4.4140914e-03  -1.3075701e-02   4.7314966e-01  -4.5381472e-01   4.3992048e-03   6.2528057e-04  -6.8785838e-03   1.0539597e-02   7.3307358e-03   2.0057115e-03   5.5042315e-03   4.4921990e-03   9.2925930e-04  -1.7549575e-02  -9.0492534e-03  -2.7784678e-02  -1.2039662e-02   3.3501700e-02   4.8605622e-02   1.6516094e-02   1.3488548e-02   8.1882014e-04  -1.3084696e-02  -1.2642308e-02   5.4019362e-02   4.4209054e-02  -6.3148708e-03   1.4222453e-01  -2.7351613e-01   3.4494909e-02   6.5266694e-03   9.7277861e-01  -1.2958426e+00  -1.2982919e-02  -7.4443308e-01   1.2190860e+00   1.4226874e-02   2.8758440e-02   7.4722543e-01   4.4671158e-02   6.8346192e-01   1.1290939e-02   2.5721822e-02   8.2506322e-03  -7.4038927e-03   1.2197410e-03   2.2895191e-03  -7.5611254e-03   2.8943557e-02   1.5817391e-02  -7.1326544e-01   5.7017968e-03   1.6828124e-02   1.4674578e-02   5.5485540e-03  -4.9493223e-03   1.5887941e-02   5.3245214e-01   9.4091171e-04  -4.5289590e-01   2.8508947e-03  -2.5960217e-04  -8.1716254e-05  -4.7449733e-03  -1.0199995e-02  -1.1745775e-02  -2.5164441e-02   5.8805526e-01  -7.6492813e-02  -4.6468205e-02  -4.4434387e-02  -7.9346085e-02  -1.3275545e-01  -1.0519055e-01  -1.0889782e-01  -1.9396036e-01   1.3998151e+00  -1.3722843e-01  -1.4559265e+00  -4.7856421e-02   7.7558243e-01  -1.7053906e-01   9.6954096e-03   1.0646458e-01  -1.0808677e+00  -9.6585750e-01   4.7882804e-02   3.9183555e-02   8.4434948e-01   3.0822698e-02   2.3944469e-02  -6.0208343e-01  -6.1329677e-01   1.7965192e-02   6.1516975e-03   2.6696987e-03  -5.5919621e-01   1.5361473e-02  -5.2886406e-01  -2.6361414e-02  -1.7542992e-02  -2.2967551e-02  -4.7129955e-02  -3.2304433e-02  -3.2500496e-02  -2.7371516e-02  -7.2217633e-02  -5.5510169e-02  -3.4189179e-02  -4.2266337e-02  -8.7148314e-02  -3.7098450e-02  -3.6756368e-02  -3.0808216e-02  -2.9794836e-03  -2.9583667e-02  -5.2751298e-03  -2.3382346e-02  -1.7637662e-02   8.9011231e-03   7.0994928e-01   3.0145683e-02  -3.9561334e-02   2.4345016e-02   4.2434228e-02   3.2486375e-02   8.5141339e-01   2.2054698e-02   2.0797586e-02   6.2783494e-01   6.1616440e-01   1.8224910e-02  -4.7950185e-01  -4.8105042e-03  -1.5422035e-03   5.1991061e-03  -3.4676574e-03  -2.1225428e-03   6.0514857e-03   4.1746768e-01   4.2260111e-01   1.7631747e-03   4.6257581e-03   5.4000165e-03   8.6269338e-03   2.5796005e-03   3.8166186e-01  -1.2408126e-03   5.5486967e-03  -1.1331113e-02  -7.0273117e-03   3.7655107e-01  -7.7964544e-03  -9.8455743e-03  -1.8297860e-02  -5.7911807e-01   1.1192173e-02   9.0997250e-03   3.6478217e-03  -6.9684562e-03   1.2224169e-03  -3.9028791e-01  -3.4421891e-01  -3.9328202e-01   9.3902287e-04   3.5159502e-01  -1.7783706e-04   3.2970678e-03  -2.0645366e-03  -2.2245204e-03  -4.6667200e-03   7.3575192e-03   2.1646273e-03   4.0607469e-01  -4.3900268e-01   5.3324249e-03   6.4550496e-03  -7.7259889e-03   7.0269278e-03  -3.6454929e-03   3.9578346e-02  -7.0406704e-02  -2.5347988e-02   8.3167576e-01  -1.0936772e+00  -9.0711048e-02  -8.0861923e-02  -1.0427285e+00   1.2750515e-01  -1.2593929e-01  -3.9189533e-02   3.0783250e-02   1.7797146e-01   1.5199244e-01   1.0225160e+00   7.9947232e-02   8.1939626e-02   8.3943172e-01  -7.5603700e-01  -1.0870358e+00   1.9182244e-02   2.5707959e-02   6.1665066e-01   1.2567293e-02  -2.6187607e-04   1.4251740e-02  -4.3429113e-01  -8.9086843e-01
   3.1649590e-01  -1.7445244e-04   3.8834069e-01   4.6590793e-01  -3.5558235e-01   3.3366644e-03   3.8538876e-01   1.9295881e-03   7.0298808e-03  -3.4404357e-01   1.1633454e-03   5.1190870e-03   4.5769483e-03   3.3097928e-03   3.1333821e-03   4.7213378e-03   4.1338243e-03   2.5993634e-03   6.1451402e-03   9.5220281e-04   2.9640781e-03  -2.3045745e-01  -8.8795684e-04   2.4423617e-03  -1.9855703e-03   8.5952430e-04  -2.4149486e-03   4.5549463e-03  -3.9243550e-03   3.2539246e-03  -3.6716771e-01   3.5014916e-01  -8.0412903e-03  -8.6758727e-03  -1.0003322e-02  -1.1745951e-02  -1.8059845e-02  -1.1103338e-02   8.6301590e-03  -1.7147172e-02  -6.2426583e-04   8.3431491e-03   5.0000868e-03   9.5356290e-03   5.1923178e-01   8.6202748e-03   1.2444529e-02   7.7317067e-03   5.7478757e-03   3.8616067e-03   2.8773925e-03   4.0148215e-03   3.8889899e-03  -3.0363158e-01  -3.0935171e-01   4.9658103e-03   4.1337705e-03   2.8122703e-01   8.5942518e-03   3.1975454e-03   3.3326058e-03   7.3527368e-03   2.1831860e-03   6.9839074e-04   5.3751520e-04   1.0345197e-03   1.9249344e-03  -3.0877628e-03   3.3878445e-03  -3.6370666e-03   5.4402304e-03  -2.1797674e-03  -3.2174295e-01   6.4829075e-03  -3.3471723e-01   6.0915225e-03   4.5546051e-03   3.9105363e-03   2.9744737e-01  -2.6732610e-01   3.1868675e-03  -2.8177300e-04  -3.2468576e-03   2.4091573e-01  -2.6290970e-03  -2.7644192e-04   2.5077276e-03  -8.0980095e-05   4.7191439e-04   6.0409338e-04   3.0337604e-03   2.3506621e-03  -3.8411811e-01  -5.4659719e-03  -4.3295342e-01  -3.9142005e-03  -4.9066635e-01   1.5261634e-02   7.6349419e-03   1.3565741e-02   4.2343124e-01  -4.3629563e-01   7.5132509e-03  -3.8515867e-01   7.5292716e-03   5.9588585e-03   4.6270958e-03  -1.5418160e-03   3.8796734e-03   4.6435159e-03   4.3231245e-03   4.6019100e-03  -2.8102924e-01   2.5008618e-03   2.6340777e-03  -1.1784770e-03  -2.8300355e-01   5.1500086e-04  -6.4429942e-04  -2.0105908e-04  -6.8137809e-04  -1.5452778e-03   4.6277082e-03   1.4805126e-03   1.1956165e-02   8.1888639e-03  -6.5829578e-03  -3.7403066e-01  -6.0607407e-03  -1.1268413e-02   3.5306462e-01   2.0812302e-03  -4.7369992e-04  -3.6810699e-01   4.0641935e-04   6.0452869e-03  -1.8332387e-03  -4.2703136e-03   1.4155081e-02   7.4757612e-04  -6.4908033e-03  -1.4529789e-02   2.2034997e-02   1.7276109e-02   5.5666051e-01   4.8003779e-01   1.1945216e-02   1.0122038e-02   1.0382642e-02   1.0315799e-02   8.4691405e-03   2.7318476e-03   6.6410299e-03   6.9441933e-03  -4.8677332e-03  -3.3607186e-01   4.9409431e-03  -3.1978984e-01  -1.8046974e-03   4.5842462e-03  -1.9871094e-03   2.6164310e-01   2.6638082e-03   9.5833408e-04  -3.6296760e-04  -2.3062096e-04  -2.2418828e-01  -2.5527410e-01   7.6860677e-04   2.5989208e-03   2.3007728e-01  -3.1574954e-04  -4.6734585e-03   1.7456474e-03   3.2739205e-03  -2.4003041e-01  -2.1408874e-03  -2.3903541e-01  -8.6887422e-04   2.0798978e-03  -2.4939398e-01  -2.8652852e-03   3.7462220e-03   2.5759262e-01   2.9791392e-03  -4.4058988e-04  -1.2909744e-03  -1.2339238e-03  -1.0180183e-03  -3.0166371e-01  -3.0886617e-03   3.1731664e-01   6.4706793e-03   3.3788967e-03   8.5442700e-04  -3.7488168e-01  -3.8737187e-03   3.6296542e-03   1.0596387e-02   6.7386039e-03  -5.4356867e-04   3.3614556e-01   5.1140220e-03  -3.3301419e-04  -3.3049282e-01   7.2682037e-04  -3.3364223e-01  -3.5707061e-04  -2.4184486e-03   1.6675382e-03   3.7959523e-01  -1.0046585e-03  -2.9834885e-01   5.4857096e-03  -4.4519848e-03  -2.8096498e-03   9.8303961e-05  -3.5355045e-01  -5.1561180e-03   5.2837149e-03   3.0895259e-03  -7.8447599e-05  -5.6765221e-03  -9.7640230e-04   9.8812991e-03   1.2437523e-02   4.5913561e-01  -6.0611166e-03   5.2801601e-01  -1.7463291e-02   1.1635971e-02   4.2877943e-03  -7.9179366e-03  -5.2036134e-03   4.1031576e-03   6.4547086e-03   8.4407419e-03   8.1544553e-03   1.3946925e-02   9.7447669e-03   7.9972432e-03   2.6499833e-03   8.0019333e-03  -1.5278269e-03  -3.2239430e-03   4.1950289e-03   4.5316877e-03   3.0606609e-03   6.0560679e-03   1.6691344e-03  -2.0867304e-03  -2.6356267e-03   4.3186839e-03   3.5953288e-01   4.9187650e-03   4.2563499e-03   3.9561794e-03   1.0170669e-03   3.2377688e-01   5.8574286e-03   7.0119047e-04   2.6859165e-03   4.7184737e-03   7.0109520e-03   2.8890746e-03   5.1025772e-03   3.7356481e-03   2.9036425e-01   1.2967082e-03  -1.6776097e-03  -3.5684678e-03  -3.7346155e-03  -7.6353067e-03  -7.5452709e-03  -6.3614487e-03  -1.1507656e-02  -7.8031457e-03  -8.1553409e-03  -6.3445828e-03  -3.1929231e-03  -8.0580822e-03  -3.7231896e-03  -1.3370031e-02   4.8009212e-01  -4.5884177e-01   4.3443507e-03   1.0324924e-03  -4.6591543e-03   9.2404885e-03   3.8604184e-03   1.4002809e-03   3.3851352e-03   2.3244713e-03  -4.0509496e-03  -1.7859148e-02  -2.4446124e-02  -2.9538756e-02   5.8186134e-03   4.5351979e-03   3.1275290e-02   6.7135846e-03   1.2889542e-02  -2.7373383e-03  -1.4697109e-02  -1.2791653e-02   5.3695803e-02   3.4915332e-02  -1.0300800e-02   1.0822911e-01  -2.1262491e-01  -9.4535927e-03  -8.1466744e-02   9.8835533e-01  -1.2760586e+00  -8.3008703e-03  -7.8683558e-01   1.2262709e+00  -1.3779980e-03   2.8540268e-02   7.4307500e-01   4.1949514e-02   6.3196460e-01   1.6891483e-02   2.6565548e-02   1.6185530e-02  -5.3372640e-03  -4.9599686e-03  -1.7156544e-03  -5.4862152e-03   2.5829685e-02   1.2261015e-02  -7.1948492e-01   5.1452173e-03   1.7574365e-02   1.6082224e-02   9.1554802e-03  -3.7772587e-03   1.7163426e-02   5.5096870e-01   2.9389552e-03  -4.5165582e-01   1.7075119e-03   2.3399390e-03   3.9342213e-03  -4.2975604e-03  -1.2861341e-02  -1.0599669e-02  -2.5206085e-02   5.8773244e-01  -8.2726494e-02  -5.1130952e-02  -5.2151517e-02  -7.2904986e-02  -9.1209288e-02  -1.1177947e-01  -1.3415824e-01  -1.7824107e-01   1.3492556e+00  -9.3498494e-02  -1.3927410e+00  -2.2004684e-02   9.2632058e-01  -1.7369978e-01   6.2573891e-03   9.5589237e-02  -1.0866027e+00  -9.8857306e-01   4.1039657e-02   1.3918271e-02   6.8702110e-01   2.8820686e-02   2.3008688e-02  -5.8194137e-01  -5.7548009e-01   1.6165380e-02   9.8673631e-03   4.2120859e-03  -5.5483171e-01   1.4265224e-02  -5.3978277e-01  -2.2502562e-02  -1.5477423e-02  -2.1954855e-02  -4.4471166e-02  -3.3193814e-02  -3.7239300e-02  -4.0547605e-02  -7.5774904e-02  -6.1668168e-02  -4.3316421e-02  -4.8926023e-02  -1.1020471e-01  -4.2240838e-02  -2.1091915e-02  -2.8125861e-02   1.6269417e-03  -2.0118635e-02   2.6700528e-03  -1.4214244e-02  -1.4580908e-02   2.1754171e-03   7.4166105e-01   3.8511906e-02  -3.6743115e-02   2.2228444e-02   3.8405372e-02   2.2783375e-02   6.9865754e-01   2.0365704e-02   1.4777474e-02   6.0779124e-01   6.2315949e-01   9.8217289e-03  -4.8279420e-01  -6.5504482e-03  -5.6972313e-03   6.5477477e-03   8.2710936e-05  -3.6655134e-03   1.4871089e-03   4.2105179e-01   4.2507983e-01   1.8561681e-03   4.7551453e-03   5.4937356e-03   7.2612282e-03   4.2794159e-03   3.8236756e-01  -2.8944184e-03   3.8594569e-03  -1.1359377e-02  -6.8481988e-03   3.7715989e-01  -1.0315321e-02  -1.1117608e-02  -1.8384251e-02  -5.8361219e-01   1.1396466e-02   7.1171062e-03   1.6955739e-02  -6.4372683e-03   1.7582702e-03  -4.2296631e-01  -3.5815590e-01  -3.9996242e-01   4.7455358e-03   3.6643989e-01   9.4420840e-04   1.3845636e-03  -2.8613003e-03  -4.4126027e-03  -5.7980757e-03   8.2574407e-03   4.6090571e-03   4.2974272e-01  -4.4661832e-01   1.1715936e-02   1.1168004e-02  -7.5076853e-03   1.0112211e-02   9.3332504e-03   4.4855755e-02  -4.4744542e-02   2.9872547e-04   8.2844260e-01  -1.0223454e+00  -8.3114758e-02  -9.5284424e-02  -1.0472558e+00   8.9242915e-02  -1.7843541e-01  -2.6991665e-02   3.2063456e-02   1.5728336e-01   1.6623008e-01   1.0189763e+00   1.0186834e-01   8.3438454e-02   8.3252620e-01  -7.7248689e-01  -8.7669089e-01   5.2757185e-02   3.0180363e-02   7.8833540e-01  -4.7320406e-03   3.7588804e-03   2.0889187e-04  -4.3616733e-01  -8.8276906e-01
   3.1499510e-01  -8.7748405e-05   3.8211889e-01   4.6911139e-01  -3.5009467e-01   3.4888341e-03   3.8753456e-01   2.3369697e-03   7.2193254e-03  -3.4509499e-01   1.0201372e-03   5.0242933e-03   4.9539646e-03   3.9464624e-03   3.1345731e-03   3.9207985e-03   4.1407655e-03   2.9370487e-03   4.4581942e-03   1.1529323e-03   1.8487290e-03  -2.4136043e-01  -3.8371006e-04   1.9170328e-03  -1.6574794e-03   8.2846020e-04  -1.9052950e-03   4.1582401e-03  -4.1209952e-03   3.9022231e-03  -3.5803519e-01   3.4385199e-01  -7.9476272e-03  -8.6551709e-03  -9.7936087e-03  -1.0069222e-02  -1.0835895e-02  -9.7522095e-03   8.7551105e-03  -2.1046381e-02   2.9869754e-03   8.3716056e-03   4.7744872e-03   1.0329960e-02   5.3798281e-01   7.9130036e-03   1.3255544e-02   7.5872405e-03   6.0780592e-03   3.7219884e-03   9.0596519e-03   5.0283036e-03   3.6709859e-03  -3.1527531e-01  -3.1423867e-01   4.6085211e-03   5.4065461e-03   2.9840128e-01   8.4578811e-03   3.1850754e-03   3.6671519e-03   6.0443783e-03   1.9355085e-03   9.5442908e-04   1.0597467e-03   7.4914656e-05   3.2440713e-03  -2.2840483e-03   3.5184890e-03  -4.4422258e-03   5.8370304e-03  -3.9775845e-05  -3.2146234e-01   6.8204156e-03  -3.2098195e-01   1.3044502e-03   4.9795862e-03   4.2342178e-03   2.7232695e-01  -2.6007760e-01   4.0796333e-03   3.8360137e-04  -1.8753671e-03   2.3956389e-01  -1.6241725e-03  -1.7154500e-06   2.4617934e-03  -1.6145299e-03   3.8127064e-04  -1.2429205e-04   1.5055337e-03   1.8406749e-03  -3.8131662e-01  -4.3136874e-03  -4.3341803e-01  -6.9000595e-03  -4.9407960e-01   1.4344908e-02   8.1720268e-03   1.2907854e-02   4.2566236e-01  -4.1711092e-01   4.2144126e-03  -3.8601020e-01   6.6469117e-03   7.8041569e-03   5.0109203e-03   2.7557980e-03   5.0155162e-03   4.3606158e-03   4.5141348e-03   4.6820819e-03  -2.7924269e-01   3.2505642e-03   2.4241206e-03  -1.1624583e-03  -2.7159907e-01   2.0601814e-03  -2.3315296e-03  -8.4174806e-04  -9.0097843e-04  -3.8702870e-03   3.7797199e-03   2.1718763e-03   1.0773488e-02   7.3247834e-03  -6.8274705e-03  -3.6512029e-01  -6.0888698e-03  -1.0699827e-02   3.5308945e-01   1.4402429e-03  -1.8038843e-03  -3.6031330e-01   9.1671471e-04   3.6225590e-03  -6.5439348e-03  -4.5354904e-03   1.4145348e-03  -5.9345889e-04  -9.7788923e-03  -1.4765254e-02   1.9090184e-02   2.1640414e-02   5.5997376e-01   4.5956124e-01   1.4331159e-02   1.0659174e-02   1.7340885e-02   1.0261122e-02   8.9406312e-03   9.6706917e-03   6.2834760e-03   4.2621119e-03  -6.0133285e-03  -3.3745080e-01   3.6522821e-03  -3.1316320e-01   1.1161252e-04   5.7379187e-03  -1.9612060e-03   2.5589679e-01   4.2010506e-03   1.1366414e-04  -6.5707348e-05  -3.4597839e-04  -2.2889893e-01  -2.5425688e-01   7.5944982e-04   2.1605365e-03   2.2679246e-01   1.2819591e-04  -3.5349990e-03   2.3317493e-03   2.7362816e-03  -2.4147115e-01  -1.9316953e-03  -2.3705821e-01  -1.8923380e-03   1.8411185e-03  -2.5585482e-01  -1.9510840e-04   1.4239692e-04   2.6062524e-01   3.3403629e-03  -2.5765912e-03  -1.6738630e-03  -8.4531755e-04  -8.3452229e-04  -3.0360365e-01  -3.0502940e-03   3.2379645e-01   6.5078155e-03  -3.6246834e-03   5.7672688e-04  -3.8710477e-01  -3.7344023e-03   1.0656742e-03   1.0459659e-02   6.9022488e-03  -3.4395309e-04   3.4203553e-01   5.1876435e-03  -1.0311667e-03  -3.3190416e-01   1.8955555e-03  -3.3767877e-01   2.3627219e-04  -1.6304067e-03   2.9083435e-03   3.8947315e-01  -1.3376433e-05  -2.9870140e-01   1.1161171e-03  -2.3753697e-03  -4.1134761e-03   2.1143983e-03  -3.6640902e-01  -1.3209418e-03   6.3007878e-03   4.8711873e-03   8.2393965e-04  -5.5479700e-04   5.5193560e-03   1.7262444e-03  -1.7470010e-03   4.4872242e-01  -1.1917382e-02   5.5497812e-01   2.0637750e-03   5.3348799e-03   1.3182241e-02  -1.3504878e-02  -5.5330244e-03   2.8403028e-03   7.0359604e-03   8.3047382e-03  -3.9447572e-03   1.4211609e-02   8.5781704e-03   7.2316813e-03   3.2130922e-03   6.6559026e-03  -1.3773464e-03  -3.0408840e-03   4.7810582e-03   1.0309213e-02   1.1358125e-03   5.7743391e-03   2.3348206e-03  -3.6497363e-03  -1.0007141e-03   3.0003791e-03   3.5952176e-01   4.5924436e-03   5.0886042e-03   3.4618731e-03   9.8475639e-04   3.1265676e-01   3.9323814e-03   5.3019277e-03   1.5247649e-03   5.2498038e-03   6.8944364e-03   3.5835736e-03  -1.0708425e-03   4.0078883e-03   2.8347288e-01  -5.6112961e-03  -4.7497544e-03  -2.7028973e-03  -1.6603468e-03  -6.7197117e-03  -7.1936887e-03  -6.6999753e-03  -1.1409020e-02  -9.2884066e-03  -3.6690803e-03  -5.4099408e-03  -1.8191058e-03  -7.6922843e-03  -3.3781272e-03  -1.3792601e-02   4.6767800e-01  -4.5231764e-01   1.0565036e-03   1.1232662e-03   1.0215196e-03   1.0407322e-02   6.3487221e-03   1.8075795e-03   3.4969770e-03  -9.9112502e-05  -5.7661668e-03  -1.6557636e-02  -1.0739438e-02  -3.0471233e-02  -1.3924819e-02   3.1767459e-03   3.5477487e-02   1.3478352e-02   1.7975133e-02   4.8925514e-03  -1.8625738e-02  -1.1538781e-02   2.9744430e-02   2.3254087e-02   3.3736928e-02   8.9556322e-02  -1.9648641e-01  -4.9489166e-02  -1.9779599e-02   9.9979103e-01  -1.2985909e+00  -1.2500356e-02  -7.8110470e-01   1.2611136e+00   6.0583335e-03   3.2360700e-02   7.7186750e-01   2.9431529e-02   7.0014602e-01   1.9284201e-02   2.8871237e-02  -7.3252720e-03  -2.3319772e-03   2.7554643e-05  -1.2139755e-03  -4.3183455e-03   2.1091641e-02   1.6200598e-02  -7.2173878e-01   3.0816218e-03   1.5430475e-02   1.4382996e-02   9.2936304e-03  -6.5920934e-03   1.8493346e-02   5.5966435e-01  -3.0322165e-03  -4.5830510e-01   1.8734341e-03   1.4898698e-03   2.8692374e-03  -6.7932934e-03   2.6511607e-03  -1.4636110e-02  -2.7467475e-02   5.7661236e-01  -7.3671622e-02  -4.5305824e-02  -4.6325270e-02  -7.5369675e-02  -1.3726858e-01  -1.1314029e-01  -1.3328190e-01  -2.0591452e-01   1.3850660e+00  -1.1153208e-01  -1.3348346e+00  -8.4664207e-03   8.8749925e-01  -1.3222564e-01   8.2461593e-02   1.0801161e-01  -1.0096425e+00  -8.5899716e-01   5.4609083e-02   4.0009672e-02   7.0719872e-01   3.3355035e-02   2.3614192e-02  -6.1397891e-01  -6.1236669e-01   1.8824227e-02   7.8105944e-03   3.1719699e-03  -5.5808851e-01   1.1094707e-02  -5.3309872e-01  -2.8587967e-02  -2.1456475e-02  -2.2901009e-02  -4.6249244e-02  -3.3341187e-02  -3.1377620e-02  -3.8034547e-02  -7.8511951e-02  -4.9573629e-02  -3.3553029e-02  -3.9651451e-02  -7.3115392e-02  -3.7206692e-02  -2.7218904e-02  -2.5227659e-02   2.7133394e-03  -1.8420970e-02   5.3345507e-04  -1.4548937e-02  -1.3078756e-02   7.9542740e-03   7.3948902e-01   3.8303391e-02  -4.2298342e-02   1.2468605e-02   3.6641812e-02   2.5373550e-02   6.9617498e-01   2.1340679e-02   1.8797410e-02   5.9516104e-01   6.4440948e-01   1.1449061e-02  -4.7027760e-01  -4.1336166e-03  -8.5472916e-04   3.3930476e-03  -1.0007155e-03  -5.3684052e-03   1.9549207e-03   4.1523159e-01   4.1335592e-01   5.4360487e-03   5.9493277e-03   4.7946021e-03   9.3926664e-03   5.0250483e-03   3.9606355e-01  -2.9160407e-03   3.8385950e-03  -1.2080627e-02  -3.9684314e-03   3.8163334e-01  -1.0593804e-02  -8.8942805e-03  -1.3926419e-02  -5.6594402e-01   1.1633502e-02   6.3187104e-03   5.2761058e-03  -5.3085133e-03   1.0375973e-03  -3.9404643e-01  -3.5078250e-01  -3.9287557e-01   6.1977166e-04   3.6001640e-01   3.3088331e-03   4.3197096e-04  -3.8943050e-03  -2.3507797e-03  -5.4394568e-03   6.9283759e-03   1.2024965e-03   4.4496371e-01  -4.4251655e-01   6.0423224e-03   7.6332194e-04  -1.1149179e-02   5.5411291e-03  -2.3778444e-03   4.5827328e-02  -4.4808965e-02  -2.7493088e-02   8.4357931e-01  -1.0690414e+00  -9.4071677e-02  -1.0271784e-01  -1.0703468e+00   4.8054638e-02  -2.3563590e-01  -4.9146648e-02   4.7833996e-02   1.8833543e-01   1.4880213e-01   1.0356777e+00   1.3274946e-01   9.2837158e-02   8.3076104e-01  -7.5597559e-01  -1.0276818e+00   2.1313240e-02   2.5823156e-02   6.7604697e-01   5.5781297e-03   1.3135826e-02   6.9229169e-03  -5.2127536e-01  -8.8478603e-01
   3.1561893e-01   1.1326957e-03   3.8081003e-01   4.5883947e-01  -3.4444507e-01   4.1488500e-03   3.8061996e-01   2.4308155e-03   8.4933688e-04  -3.4872746e-01   2.0619133e-03   5.5886081e-03   4.9810013e-03   3.4858101e-03   3.5001535e-03   4.4311723e-03   3.9752027e-03   2.8323682e-03   6.5690940e-03   1.3547270e-03  -1.6092400e-03  -2.2837287e-01  -8.1180895e-04   1.7446467e-03  -1.8788600e-03   7.4220088e-04  -2.5246099e-03   4.4388701e-03  -4.1187452e-03   3.7910900e-03  -3.5669174e-01   3.4283438e-01  -8.7508279e-03  -9.2876945e-03  -9.4683510e-03  -1.1255149e-02  -4.8694820e-03  -8.9313818e-03   3.1114470e-03  -1.8037108e-02  -2.9608210e-03   2.0089920e-03   3.4648718e-03   8.5376503e-03   5.2170624e-01   5.5139309e-03   1.2783927e-02   6.7285942e-03   5.1379087e-03   3.5692771e-03  -1.6580932e-03   5.6947930e-03   3.4013807e-03  -3.0055683e-01  -3.1036190e-01   4.2047592e-03   4.6148032e-03   2.9656401e-01   7.7662894e-03   2.8842205e-03   3.0664644e-03   4.5091024e-03   1.7065327e-03   1.0131902e-03   6.3195080e-04  -3.7192475e-04   2.7998368e-03  -2.2876157e-03   3.1335125e-03  -3.4165789e-03   7.2668162e-03  -1.8162661e-03  -3.2112804e-01   3.4698189e-03  -3.3441814e-01   5.4751907e-03   4.7011862e-03   4.2073776e-03   2.8524092e-01  -2.6031697e-01   4.6359201e-03   3.9317757e-04  -4.8249007e-04   2.3605507e-01  -1.2846745e-03   1.5020793e-03   2.8899572e-03   9.0756512e-04   2.0443145e-03  -9.4194709e-04   3.4581698e-03   2.8703901e-03  -3.8213774e-01  -4.5955372e-03  -4.3037684e-01  -3.6891066e-03  -4.8484358e-01   1.2789464e-02   6.9399690e-03   1.0843906e-02   4.3439954e-01  -4.3634907e-01   7.3356180e-03  -3.9073357e-01   7.6769137e-03   4.3409477e-03   4.7970857e-03  -1.4050397e-04   5.8495716e-03   4.4393590e-03   4.0783190e-03   4.6364583e-03  -2.8601098e-01   2.6081223e-03   2.2677251e-03  -1.9176918e-03  -2.8138290e-01   6.9593630e-04  -1.7965278e-03   2.6593651e-04  -3.9650988e-03  -4.1814848e-03   4.9195327e-03  -8.9011222e-04   1.2055626e-02   7.9924475e-03  -5.6742263e-03  -3.6943359e-01  -7.2398804e-03  -1.1049554e-02   3.4988518e-01   8.5231309e-04  -8.8834681e-04  -3.6776297e-01  -7.1913794e-04   3.7166363e-04  -3.7574327e-03  -1.7998362e-04   2.6567075e-03  -4.5267460e-03  -9.2801672e-03  -1.4320563e-02   1.9273218e-02   2.0225497e-02   5.1622024e-01   4.7645728e-01   1.3270863e-02   1.0585276e-02   1.5737764e-02   9.7359699e-03   7.8421972e-03   6.5884400e-03   6.8209170e-03   5.6447916e-03  -5.6411930e-03  -3.3827114e-01   4.9275363e-03  -3.2376812e-01  -1.2483881e-03   4.9917816e-03  -1.6534694e-03   2.6069544e-01   4.2077315e-03   4.6701807e-04   1.2034381e-04  -3.8175555e-04  -2.3247391e-01  -2.5539925e-01   8.6135972e-04  -1.4014578e-03   2.2546068e-01  -1.3106805e-04  -1.2309359e-03   2.1652211e-03   2.7118124e-03  -2.3834950e-01  -2.0602570e-03  -2.2735536e-01  -1.0889426e-03   2.1504337e-03  -2.4611347e-01  -6.2063685e-04  -6.4832209e-04   2.6546527e-01   3.5993190e-03  -2.7250277e-04  -2.5558400e-03  -1.8759247e-03  -3.3498401e-03  -2.9674348e-01  -2.8773563e-03   3.2087274e-01   5.5438976e-03  -9.1334825e-04  -1.4054473e-03  -3.5002960e-01  -3.3188140e-03   3.8876185e-03   9.7753753e-03   7.0259117e-03  -3.4924307e-03   3.2036090e-01   5.1871570e-03  -1.0491046e-03  -3.2844248e-01   1.2825256e-03  -3.2964441e-01   2.8145501e-04  -1.4245130e-03   2.6490300e-03   3.8197449e-01  -1.2049931e-03  -2.9963029e-01   3.4946887e-03  -1.6194688e-03  -4.9411059e-03  -5.0182144e-04  -3.7441857e-01  -7.8037381e-03   5.0068731e-03   6.7059298e-03  -8.2281323e-04  -2.8518223e-03   3.1450345e-03   3.0523940e-03  -5.5169928e-03   3.9373446e-01  -7.8280682e-03   5.0189162e-01  -1.6078133e-02   4.5536595e-03   5.1481222e-03  -4.0900293e-03  -2.9946057e-04   3.6106091e-03   4.8115599e-03   7.6608020e-03   5.4438208e-05   1.2349631e-02   8.2939437e-03   8.4759908e-03   3.0842451e-03   6.2725881e-03  -7.2238869e-04  -2.8738597e-03   4.2414106e-03   7.4327861e-03   1.0196085e-03   5.8912475e-03   1.7131831e-03  -4.3258024e-03  -1.4279168e-03   3.2172692e-03   3.6353371e-01   4.2567962e-03   4.1072551e-03   3.7721789e-03   2.5898589e-04   3.1993177e-01   4.1643320e-03  -5.2840885e-04   2.4680775e-03   5.0069475e-03   1.4248176e-03   3.2322742e-03   3.4108577e-04   4.4751351e-03   2.6979334e-01  -4.1348180e-03  -4.8127186e-03  -2.5577177e-03  -3.9981164e-03  -6.7901971e-03  -8.2378066e-03  -5.9447866e-03  -1.0413602e-02  -6.9457303e-03  -1.2116976e-02  -5.9459465e-03  -4.2577844e-03  -9.1643561e-03  -3.6637040e-03  -1.4402801e-02   4.6597942e-01  -4.5559876e-01   1.6111000e-03  -2.1521418e-04  -3.9115373e-04   1.0406622e-02   1.0693027e-02   4.2337028e-03   1.8108502e-03   1.6967632e-03  -8.8466231e-03  -1.6833992e-02  -9.3688030e-03  -3.5349573e-02  -1.4560837e-02   2.7884750e-02   4.8047747e-02   1.3027069e-02   2.1121977e-02  -6.9571444e-04  -2.0995137e-02  -1.7943476e-02   5.2842107e-02   1.9611113e-02  -1.5381104e-02   1.2793447e-01  -3.1524918e-01  -1.8163676e-01  -4.8452185e-02   9.8450697e-01  -1.2483576e+00  -8.4183966e-03  -7.8802412e-01   1.2073632e+00   5.2924805e-03   2.8097779e-02   7.3675513e-01   2.4540511e-02   6.7870414e-01   1.1975257e-02   2.5577819e-02  -9.2176033e-04  -2.4263149e-03  -6.3729538e-03   1.7446870e-03  -3.8926840e-03   1.7559880e-02   1.5638178e-02  -6.8736285e-01   3.6471188e-03   9.9517856e-03   1.2842604e-02   7.7490880e-03  -3.6793666e-03   1.6514968e-02   5.4943272e-01  -6.3345660e-04  -4.4742262e-01   2.8654282e-03   5.6790393e-03   2.6922217e-03  -7.4216457e-03  -7.6930989e-03  -1.2393160e-02  -2.7402635e-02   5.7963299e-01  -7.2997805e-02  -4.5845837e-02  -4.1813274e-02  -6.8908523e-02  -1.2118813e-01  -1.0068792e-01  -1.1957264e-01  -2.2067271e-01   1.3382817e+00  -1.0679257e-01  -1.3249782e+00  -5.4701201e-02   1.0183116e+00  -1.2122422e-01   2.2509806e-02   9.3624114e-02  -1.0858543e+00  -9.2662052e-01   5.1188635e-02   3.5906081e-02   6.9654699e-01   3.0217220e-02   2.5551026e-02  -6.1238664e-01  -6.0097764e-01   1.8662975e-02   8.1183143e-03   2.9660117e-03  -5.5532175e-01   1.4935100e-02  -5.3375983e-01  -3.2799829e-02  -1.6469488e-02  -2.1140945e-02  -5.3780379e-02  -3.2922744e-02  -3.5625467e-02  -4.0658803e-02  -7.2243506e-02  -4.8120412e-02  -3.2674848e-02  -4.2754752e-02  -1.2487957e-01  -1.7253162e-02   2.0098562e-03  -3.4994703e-02  -3.6172844e-03  -2.6460026e-02  -2.5089390e-02  -2.0925979e-02  -1.2960479e-02   6.6461802e-03   6.9249775e-01   2.9026026e-02  -3.2432472e-02   1.0053158e-02   2.9711992e-02   2.0944965e-02   6.5493663e-01   1.8901537e-02   1.6179332e-02   5.7309406e-01   5.6855596e-01   7.7279164e-03  -4.6014921e-01  -3.1744430e-03  -2.5939489e-03   3.0562682e-03  -1.4195104e-03  -5.7114698e-03   2.1063426e-03   4.0647743e-01   4.2034836e-01   1.7833789e-03   3.8305632e-03   5.2824626e-03   8.0728920e-03   4.0161369e-03   3.7955995e-01   1.5886896e-03   3.2858575e-03  -1.0382497e-02  -9.7709976e-03   3.8437396e-01  -7.2808072e-03  -9.1139348e-03  -1.6914389e-02  -5.5939898e-01   1.0709261e-02   9.0945240e-03   4.6492371e-04  -6.2634867e-03   1.4102961e-03  -4.0599558e-01  -3.4365537e-01  -3.9445315e-01   1.6113883e-03   3.5684742e-01   5.1595662e-03   1.8929566e-03  -3.3979876e-03  -2.0545176e-03  -5.2510809e-03   6.9045684e-03   5.3449559e-03   4.5553512e-01  -4.3499478e-01   5.9206443e-03   2.1125180e-03  -7.9730854e-03   8.5730761e-03  -4.3533698e-03   3.9503561e-02  -5.5856888e-02  -1.7953269e-02   7.8461179e-01  -1.0504562e+00  -1.0071409e-01  -1.0031290e-01  -1.0201216e+00   6.2938764e-02  -3.6932721e-01  -3.7317899e-02   5.3821759e-02   1.7814559e-01   1.2461808e-01   1.0081679e+00   1.3014380e-01   8.7059998e-02   8.2677810e-01  -8.0470668e-01  -1.0574671e+00   7.8638078e-03   1.9106216e-02   5.8165875e-01   6.5407544e-03   6.6784937e-03   2.3803122e-03  -5.7073113e-01  -8.6564721e-01
   3.1351638e-01   1.1241296e-03   3.8484646e-01   4.6606557e-01  -3.5630358e-01   3.5730550e-03   3.8832507e-01   1.9604080e-03   2.4944022e-03  -3.4382251e-01   1.2695811e-03   4.6708297e-03   4.9012201e-03   3.6351117e-03   3.3184792e-03   4.1331571e-03   3.4685802e-03   2.6583129e-03   5.4387065e-03  -1.4330660e-04  -5.8388484e-04  -2.2632441e-01  -8.6338645e-04   2.3777102e-03  -1.2279280e-03   1.8997589e-03  -2.3722406e-03   4.9814029e-03  -4.1424383e-03   3.5525442e-03  -3.5634500e-01   3.4579019e-01  -8.1204496e-03  -8.4256183e-03  -9.6362450e-03  -1.0832013e-02  -1.7106794e-03  -9.5480096e-03   1.0907831e-02  -2.8375660e-03  -2.6869750e-03   6.4421253e-03   6.0996288e-03   9.4588151e-03   5.2114594e-01   8.0805666e-03   9.7585318e-04   6.9650374e-03   5.5694825e-03   3.9785285e-03  -9.4071578e-04   3.9428389e-03   3.7437367e-03  -2.9477375e-01  -3.1253739e-01   4.6929785e-03   5.0523949e-03   2.8403646e-01   8.0195974e-03   3.2343381e-03   2.0118831e-03   3.0183561e-03   2.3442675e-03   8.5906340e-04  -7.0064164e-04  -1.3049729e-03   3.1535327e-03  -2.6606859e-03   3.7484942e-03  -3.2209909e-03  -1.5954145e-03  -1.1235322e-03  -3.1556969e-01   7.2203863e-03  -3.2439493e-01   5.8478096e-03   4.5786453e-03   4.5009801e-03   2.8493554e-01  -2.6063442e-01   3.7795957e-03   1.0143094e-03   1.1165705e-03   2.4177385e-01  -5.9208288e-04   1.2997371e-03   1.8520778e-03   1.8437981e-04  -1.0882578e-03  -3.2405673e-05  -1.3010440e-03   4.0543280e-03  -3.7975026e-01  -4.0462399e-03  -4.2718798e-01  -3.1238790e-03  -4.8848310e-01   1.3289305e-02   6.4499916e-03   3.3497650e-03   4.1729308e-01  -4.5636677e-01   7.7497151e-03  -3.7950694e-01   7.5927315e-03   4.3269904e-03   4.7966833e-03   3.4958603e-03   5.3384158e-03   4.6051986e-03   4.3294852e-03   3.7812558e-03  -2.8988004e-01   3.8243813e-03   2.7236239e-03  -1.1644221e-03  -2.8128499e-01   3.3974579e-03  -1.5621533e-03   1.4928093e-04   1.2298769e-03   1.6378570e-03   3.3786562e-03  -3.0582230e-03   1.1581464e-02   7.1619721e-03  -7.6561757e-03  -3.8317304e-01  -5.9667244e-03  -1.1914188e-02   3.4758798e-01   1.3588797e-03   2.3127200e-04  -3.5703209e-01   1.7790769e-03   3.7662258e-03  -4.9640928e-03  -9.8821403e-04   1.8311039e-03  -2.7118107e-03  -4.2201315e-03  -1.4578753e-02   1.9458964e-02   1.9598681e-02   5.1286577e-01   4.8053556e-01   1.3041065e-02   9.9437441e-03   1.5434953e-02   9.6360586e-03   7.5874680e-03   1.0085304e-02   6.0175030e-03   5.2249941e-03  -4.8753556e-03  -3.2794196e-01   3.9983502e-03  -3.2018998e-01  -3.1660983e-04   5.5367363e-03  -1.4032374e-03   2.5926871e-01   4.4810373e-03   1.8211966e-04  -1.4671054e-04  -7.5982612e-04  -2.2806564e-01  -2.5390529e-01   9.4733856e-04   4.1444371e-03   2.2534473e-01  -1.7009411e-04  -2.2528810e-03   2.7208900e-03   1.2712210e-03  -2.3346742e-01  -1.5211542e-03  -2.3266092e-01  -1.9699824e-03   1.4903720e-03  -2.5318875e-01  -1.8865283e-04   6.3023206e-04   2.5883350e-01   3.4759339e-03  -2.1829277e-03  -1.0480289e-03  -1.6555343e-03  -2.3963361e-03  -2.9446621e-01  -2.7358055e-03   3.1410093e-01   5.5573995e-03  -1.1543669e-03  -2.9785652e-03  -3.3625941e-01  -5.0775595e-03  -1.7675431e-03   1.7130119e-03   7.8717179e-03  -5.1394844e-03   3.1524047e-01   4.6816245e-03  -2.3534968e-03  -3.3253805e-01   5.5310229e-04  -3.3115160e-01  -7.8973920e-05  -2.3739953e-03   6.1655670e-04   3.9024492e-01  -1.1336911e-03  -3.0070219e-01   6.9068645e-03  -3.7338566e-03  -3.5416650e-03   4.0276568e-03  -3.6002883e-01  -2.3439949e-03   6.8579665e-03   3.6159306e-03  -2.3203212e-03  -3.7533690e-03   1.0085658e-02   8.3805671e-03  -4.6673163e-03   4.5898245e-01  -5.6061432e-03   5.4530220e-01  -1.3127272e-02   8.5802462e-03   1.3154474e-02   4.0423958e-03  -4.4331420e-03   5.7479438e-03   7.4350572e-03   7.4441482e-03   5.6266244e-03   1.3496929e-02   8.4568486e-03   8.4657392e-03   2.4509073e-03   9.4838541e-03  -6.8470360e-04  -2.1061495e-03   4.2758752e-03   5.4616823e-03   1.2461952e-03   6.1680330e-03   2.5594952e-03  -4.0926273e-03  -1.4764289e-03   4.6945231e-03   3.5786873e-01   5.4058255e-03   4.5187572e-03   3.4588084e-03   1.9536702e-03   3.1659635e-01   5.0811215e-03  -1.0413310e-03   2.8966999e-03   3.5476192e-03   3.7878614e-03   2.0963632e-03   5.8526355e-03   4.3270893e-03   2.9325252e-01  -3.5914368e-03  -7.9159321e-04  -8.5732203e-04  -2.0304167e-03  -6.0495543e-03  -7.1266901e-03  -5.9471467e-03  -8.7882791e-03  -7.5268369e-03   1.6333532e-03  -4.6316003e-03  -1.9529721e-03  -6.9368497e-03  -4.8774010e-03  -1.0411390e-02   4.6793901e-01  -4.4698930e-01   1.7298937e-03   5.0794528e-04  -9.1545233e-05   3.9129145e-03   4.0092409e-03   1.5698503e-03   5.2026926e-03  -1.6946018e-04  -3.1283013e-03  -1.6441913e-02  -5.1397675e-03  -3.0889677e-02  -2.2053248e-02   1.5789203e-02   2.7519615e-02   7.4938276e-03   1.5562745e-02   3.8000588e-03  -8.9255151e-03  -1.2242629e-02   3.2506139e-03  -5.0464024e-02  -1.4426989e-02   1.5165918e-01  -1.0957128e-01  -5.8164296e-02  -1.1354867e-01   1.0847531e+00  -1.0313453e+00  -1.0667425e-02  -6.8351905e-01   1.2350985e+00   1.6733391e-02   2.2689014e-02   8.0586700e-01   3.7690216e-02   6.9253181e-01   1.7082557e-02   2.6814454e-02   1.1934890e-02  -1.1977957e-02  -7.5728590e-03  -4.6013615e-03  -4.3476681e-03   2.3242651e-02   1.2572195e-02  -6.8963778e-01   6.4463436e-03   1.9572103e-02   1.4463013e-02   4.9048392e-03  -5.0764335e-03   1.6042606e-02   5.8452703e-01  -5.3116818e-03  -4.4056161e-01   5.0526289e-03   1.6552797e-03   1.9738122e-03  -2.7277018e-03   3.5041345e-04  -1.2008012e-02  -2.6546663e-02   5.9421768e-01  -7.7515591e-02  -4.7001271e-02  -5.2333714e-02  -7.7008543e-02  -1.2128286e-01  -1.1483289e-01  -1.2979735e-01  -1.3835590e-01   1.4675799e+00  -9.5866867e-02  -1.3718793e+00  -4.4737328e-02   1.0208292e+00  -1.2520198e-01   5.6962011e-02   8.6573791e-02  -9.7666618e-01  -8.9020303e-01   4.8696199e-02   4.2503866e-02   6.9475538e-01   3.0284632e-02   2.5512719e-02  -6.2054616e-01  -5.9842844e-01   1.8361886e-02   5.3929435e-03   2.4403454e-03  -5.6096467e-01   1.5279088e-02  -5.4299805e-01  -2.7557642e-02  -1.6823232e-02  -1.8480858e-02  -4.4642568e-02  -3.2806243e-02  -3.5488743e-02  -3.2509070e-02  -7.2572994e-02  -5.6454833e-02  -3.2795260e-02  -5.0535229e-02  -1.0873709e-01  -2.7200745e-02  -3.5269289e-02  -3.1762316e-02   3.4999141e-03  -7.4339659e-03   1.2918680e-02  -8.2431510e-03  -1.5115367e-02   9.9175133e-03   7.4421764e-01   4.1569762e-02  -4.2568586e-02   1.6824122e-02   3.5751464e-02   2.3509908e-02   6.5472447e-01   2.0751501e-02   1.7876810e-02   6.0976587e-01   5.9507966e-01   1.0975977e-02  -4.7981061e-01   1.1108692e-03  -4.5082362e-03   5.3643135e-03   1.0119127e-03  -2.4548249e-03   2.8518842e-03   4.2165492e-01   4.3135090e-01   2.9204760e-03   4.4945721e-03   4.0058828e-03   7.6373768e-03   3.5585334e-03   3.7591704e-01   2.8256148e-03   8.2164081e-04  -1.0792029e-02  -3.1734156e-03   3.8543018e-01  -9.0125949e-03  -8.5882741e-03  -1.4981575e-02  -5.8334022e-01   9.6855427e-03   8.5465268e-03   1.3012442e-02  -5.4692749e-03  -1.5017871e-03  -3.9542198e-01  -3.4377769e-01  -3.9243535e-01   1.6760828e-03   3.5489093e-01   5.5791783e-03   1.5044107e-03  -3.2019310e-03  -4.0764607e-03  -6.7265769e-03   7.1116929e-03   4.4898791e-03   4.4217814e-01  -4.3658167e-01   3.9976362e-03  -2.4743502e-03  -1.0564017e-02   4.2987764e-03  -1.5251685e-02   3.7610919e-02  -4.1356314e-02  -3.1553720e-02   8.5630133e-01  -1.0339664e+00  -1.3105794e-01  -1.1242339e-01  -1.1352467e+00   6.7298894e-02  -3.0175739e-01  -2.1895136e-02   9.4635122e-02   2.0071189e-01   1.1773932e-01   1.0110719e+00   1.3170757e-01   8.3587440e-02   8.4701095e-01  -8.0494490e-01  -9.6681500e-01   2.1132523e-02   2.5986621e-02   6.5390809e-01   7.0918959e-04   6.0988756e-03   1.6587345e-02  -4.2602546e-01  -8.7697730e-01
   3.1130677e-01  -1.2095031e-05   3.7451922e-01   4.6279581e-01  -3.4693513e-01   3.9392997e-03   3.8030413e-01   2.1044138e-03   3.1632992e-03  -3.3667607e-01  -3.6565364e-04   4.9051919e-03   4.3740236e-03   3.7361372e-03   3.2188529e-03   3.9822948e-03   3.7502428e-03   2.3206427e-03   3.4476706e-03   2.5530257e-04  -6.0226805e-04  -2.2293109e-01  -4.8797467e-04   2.1284513e-03  -1.4551797e-03   8.1022310e-04  -2.5077663e-03   4.6351556e-03  -3.4820074e-03   3.5003691e-03  -3.5004952e-01   3.4558145e-01  -8.5356272e-03  -8.7958403e-03  -9.1604739e-03  -1.0424695e-02  -8.8438869e-03  -4.1168803e-03   6.8046140e-03  -6.0965533e-03  -7.5957555e-04   6.8339690e-03   4.7316760e-03   1.1165119e-02   5.1259164e-01   1.0439860e-02   6.7847707e-04   7.5823928e-03   6.3723380e-03   4.4937747e-03  -4.7394262e-04   5.3342165e-03   3.8182783e-03  -3.0797972e-01  -3.1000460e-01   4.3307359e-03   5.2490583e-03   3.0240719e-01   8.2140561e-03   3.1534740e-03   4.2150812e-03   1.6691034e-03   1.9722242e-03   7.8809916e-04   4.6601233e-04   3.5997976e-04   3.8218895e-03  -1.8526512e-03   3.7514755e-03  -4.4246901e-03  -1.2238254e-03  -1.2334296e-03  -3.1229746e-01   6.2925071e-03  -3.2533459e-01   9.4356627e-04   4.6330791e-03   4.1130372e-03   2.6160122e-01  -2.5448534e-01   3.4069264e-03   2.2283732e-04   1.6752985e-03   2.3949653e-01  -1.5202299e-03  -4.8234604e-04   2.7248091e-03  -1.8114222e-03  -3.5495843e-04  -8.3790681e-05   2.4592058e-03   2.2403770e-03  -3.7944243e-01  -5.9746742e-03  -4.2858517e-01   1.1129332e-03  -4.8043480e-01   1.2625185e-02   8.9016308e-03   1.2767179e-02   3.9971387e-01  -4.1174753e-01   7.3016427e-03  -3.6015449e-01   7.0073968e-03   2.8423199e-03   4.9253753e-03   5.9937885e-03   5.5546251e-03   4.0724293e-03   4.3653562e-03   3.9885205e-03  -2.7121517e-01   2.4648749e-03   2.6839008e-03  -1.4077032e-03  -2.6682026e-01   6.7927252e-04  -1.9444705e-03  -1.8347086e-03  -2.0048474e-03  -3.1878828e-03   3.7897547e-03  -8.6722700e-04   8.3191075e-03   8.5315809e-03  -4.7514286e-03  -3.4557631e-01  -6.3456928e-03  -9.3676533e-03   3.3304775e-01   1.8240044e-03   7.2037215e-04  -3.6475837e-01   3.0076014e-04   1.0628119e-04  -3.0412516e-03  -1.9449176e-03   8.4234816e-03   5.9772563e-05  -1.0651089e-02  -1.4803360e-02   1.6991188e-02   1.6008345e-02   4.9543505e-01   4.4924609e-01   1.0349714e-02   8.2705236e-03   1.0808940e-02   8.7055318e-03   7.1496169e-03   8.3910882e-03   6.1172457e-03   4.1904670e-03  -5.2066123e-03  -3.2642709e-01   6.2594564e-03  -3.2074232e-01   5.9509196e-04   4.3852357e-03  -2.6109449e-03   2.5397026e-01   6.0996085e-03  -2.2658411e-04   8.7853825e-04  -2.0303009e-04  -2.2386763e-01  -2.5170564e-01   1.3105522e-03   2.8656708e-03   2.2035490e-01  -3.6819252e-04  -1.6333548e-03   2.5814079e-03   2.1889710e-03  -2.3154271e-01  -2.4941515e-03  -2.2292039e-01  -2.1591522e-03   1.7976859e-03  -2.4621503e-01  -5.2889643e-04   3.7475902e-04   2.6645777e-01   3.6576736e-03  -2.9535380e-03  -2.3940116e-03  -1.3715705e-03  -1.3082319e-03  -2.9659819e-01  -3.6441020e-03   3.2865272e-01   4.5686332e-03   1.6537048e-03   1.6789135e-03  -3.5669337e-01  -5.7927027e-03   1.0874887e-03   4.8064738e-03   9.7659282e-03  -6.2681189e-03   3.2150830e-01   5.7449521e-03  -3.0330431e-03  -3.2424870e-01  -1.7603474e-04  -3.3124866e-01  -5.6749234e-04  -2.9715177e-03   2.2643218e-03   3.9005877e-01  -8.8895965e-05  -3.1670921e-01  -3.6127832e-03  -1.6232213e-03  -3.9213863e-03   8.7053360e-04  -3.5911114e-01  -3.0318977e-03   6.4560258e-03   8.1083893e-03   2.0408309e-04   3.2081934e-04  -3.7895535e-03   1.0689315e-02  -3.7501579e-03   4.3328961e-01  -7.3004111e-03   5.5731397e-01  -8.3664934e-03   8.5098540e-03   2.5223128e-02   2.3033018e-02   2.0169545e-03   3.1859595e-03   8.3162700e-03   1.0301821e-02   1.0660235e-02   1.7890738e-02   9.2778995e-03   8.2366853e-03   3.5037515e-03   7.9065808e-03  -7.7934518e-04  -2.6990293e-03   4.6863595e-03   9.0053758e-03   4.3499029e-03   6.2521804e-03   3.0207638e-03  -3.6504892e-03  -2.6869002e-03   2.5310176e-03   3.4645252e-01   3.7552991e-03   6.3796119e-03   2.9902766e-03   7.4492215e-04   3.1183145e-01   4.1419268e-03   7.1890133e-04   5.0510823e-03   3.5046723e-03   4.0768193e-03   1.2208299e-03   6.7127649e-03   3.7945800e-03   2.8365280e-01  -4.5517434e-03  -6.1924908e-03  -2.3454208e-03  -1.0317107e-03  -3.3878804e-03  -7.1518380e-03  -4.6755602e-03  -9.1367874e-03  -7.3370176e-03  -3.5615356e-03  -4.0862011e-03  -1.4505169e-03  -6.9000614e-03  -4.3377216e-03  -9.7261388e-03   4.6242573e-01  -4.4097571e-01   4.3222804e-03   2.1671366e-03  -4.5174018e-04   7.5946942e-03   7.6454835e-03   2.5084539e-03   6.5551829e-03   1.2820098e-03  -8.0225099e-04  -1.1003690e-02  -5.9002855e-03  -2.5893100e-02  -1.0728006e-02   3.8474779e-02   2.3928445e-02   1.0871948e-02   1.5216013e-02   6.5523621e-03  -5.5999700e-03  -9.8245793e-03   8.3604079e-03  -3.8491997e-02  -1.7516452e-02   9.5026709e-02  -2.6209826e-01  -1.2214036e-02   5.7087430e-02   1.0979019e+00  -1.0373960e+00  -1.3478314e-02  -7.3417679e-01   1.2260198e+00   9.7850841e-03   3.4504211e-02   7.1015014e-01   4.3348231e-02   6.7883324e-01   1.3079203e-02   2.3924625e-02  -1.0264920e-02  -1.3162077e-03   3.7718631e-04  -4.0855580e-03  -4.8309243e-03   2.1496198e-02   1.6125410e-02  -7.0173020e-01   5.1523591e-03   1.6253733e-02   1.3555300e-02   1.0190960e-02   3.3698429e-03   1.6500810e-02   5.8964282e-01  -1.8773063e-03  -4.5823064e-01   3.6509480e-03  -5.9542792e-04   4.2904033e-03  -3.2029944e-03   2.1148364e-04  -1.3002433e-02  -2.6478548e-02   5.7943273e-01  -7.9203251e-02  -4.6084909e-02  -4.1573991e-02  -6.2390692e-02  -1.1224945e-01  -1.1718318e-01  -1.0296215e-01  -1.9871937e-01   1.4637849e+00  -1.2048168e-01  -1.3042978e+00  -4.4683242e-02   9.4372303e-01  -1.4995595e-01   1.3333938e-02   1.0072901e-01  -9.8019040e-01  -9.7756782e-01   4.7899107e-02   2.5835303e-02   6.6550914e-01   2.8965636e-02   2.1847823e-02  -6.0349809e-01  -5.5831372e-01   1.8924246e-02   7.3451890e-03   4.4785265e-03  -5.4779201e-01   1.6112907e-02  -5.1655782e-01  -2.4872722e-02  -1.6887641e-02  -2.1463149e-02  -3.9374975e-02  -3.1852692e-02  -2.4831548e-02  -3.5125275e-02  -7.3323246e-02  -5.9438966e-02  -2.6695080e-02  -5.3352700e-02  -9.6464458e-02  -3.3887386e-02  -2.5867891e-03  -2.5153161e-02  -9.1411231e-04  -1.7823838e-02   1.0063060e-02  -2.4689270e-02  -1.7157418e-02   1.7328662e-02   8.0320251e-01   4.2639370e-02  -3.2788396e-02   2.5665339e-03   3.3359676e-02   2.0463783e-02   6.7447017e-01   2.0533174e-02   1.7451700e-02   5.7662867e-01   6.0953640e-01   1.0335623e-02  -4.6715771e-01  -4.9541765e-04   9.8851274e-03   3.7566647e-03  -2.9902406e-03  -4.0705615e-03   3.7581007e-03   4.1286878e-01   4.2383695e-01   6.2802445e-03   5.7373161e-03   4.6144950e-03   7.9787922e-03   4.6848806e-03   3.7182953e-01  -3.6008291e-04   2.5658356e-03  -1.0395520e-02  -3.9775734e-03   3.6668992e-01  -9.9215758e-03  -1.1310316e-02  -1.7850054e-02  -5.8541124e-01   1.0259374e-02   9.2219778e-03   1.2530020e-02  -4.3895624e-03  -1.2192417e-04  -3.8576573e-01  -3.3485886e-01  -3.8560321e-01   1.7978818e-03   3.6127986e-01   6.9912497e-03   9.8820376e-04  -3.0807001e-03  -1.4572201e-03  -6.0732196e-03   5.6602079e-03   6.6992891e-04   4.1373491e-01  -4.2871769e-01   1.0128763e-02   1.1956050e-02  -2.2501214e-03   1.1213869e-02  -1.8539684e-03   3.1970148e-02  -6.8025855e-02  -3.0270062e-02   8.6628630e-01  -1.0263963e+00  -8.3827166e-02  -6.3441831e-02  -1.0706604e+00   3.6747967e-02  -4.1570927e-01  -4.8130602e-02   8.0207008e-02   1.8269864e-01   1.2468808e-01   1.0766492e+00   1.1565935e-01   1.0287515e-01   9.4316534e-01  -8.8997838e-01  -1.1076491e+00   9.2725716e-02   1.5142194e-02   7.1486613e-01   2.1394122e-03   2.3101920e-03   1.9742822e-02  -4.9771814e-01  -8.6676475e-01
[truncated: 5,860,926 more chars]
