# Supplementary material for: Protein and Solvent Reorganization Drives Radical Pair Stability in Avian Cryptochrome 4a
Source: J Am Chem Soc. 2025 Nov 14;147(47):43934–45. doi: 10.1021/jacs.5c15726 (PMC12673606; doi:10.1021/jacs.5c15726)
Supplement: Supplementary file 2 [file ja5c15726_si_002.zip › Cry4a_data/electrostatic_potential/dark_state/TrpC_ds_rsd.txt]

   3.4279244e-01   1.0925580e-03   4.4633240e-01   5.4297386e-01  -3.9680434e-01   2.6430640e-03   4.2727559e-01   7.6718451e-04  -5.1048327e-03  -3.7111388e-01   6.5047745e-03   6.6811952e-03   5.5733173e-03   4.4468503e-03   3.9507548e-03   4.9398059e-03   4.1300655e-03   3.0796549e-03   8.2733928e-03   4.4330969e-03   1.0030940e-03  -2.5050197e-01  -1.4004083e-03   2.0654318e-03  -7.6241422e-04   7.7132418e-04  -2.5102133e-03   4.8223190e-03  -5.3606087e-03   3.6873829e-03  -4.2062757e-01   4.2300659e-01  -1.1545949e-02  -1.2246161e-02  -1.4088446e-02  -1.6809573e-02  -5.2330535e-03  -1.6087368e-02   2.1493701e-02  -2.6622055e-02  -9.3525154e-03   5.3373347e-03   5.3233462e-03   1.1294725e-02   6.1204351e-01   8.7766895e-03   1.5483602e-02   9.2024353e-03   7.0827680e-03   3.8608267e-03   1.0249008e-02   4.9088952e-03   5.1492180e-03  -3.2582497e-01  -3.3500691e-01   5.8825825e-03   5.2841494e-03   3.1662328e-01   1.0992595e-02   3.7067382e-03   4.4322364e-03   2.5320649e-03   2.0682086e-03   7.5147765e-04  -1.1060862e-03   2.3197048e-04   3.6762906e-03  -4.0884952e-03   3.7780443e-03  -4.3347770e-03  -2.1044746e-03  -4.7983053e-04  -3.7075641e-01   9.8639721e-03  -3.8697622e-01   7.3453673e-03   5.7038165e-03   5.6678997e-03   3.2268080e-01  -2.9741353e-01   8.2240499e-04   6.2441858e-04  -2.7118662e-03   2.6098340e-01  -1.2764990e-03   7.5872678e-04   3.1099711e-03  -2.4255604e-04   1.2024527e-03  -1.8388361e-03   6.0709888e-04   2.8773388e-03  -4.2708997e-01  -4.7327688e-03  -5.1444616e-01  -9.7784195e-03  -5.8228646e-01   1.8580879e-02   1.3218141e-02   1.5582748e-02   4.9764614e-01  -4.8400104e-01   6.4704820e-03  -4.4386303e-01   8.6876742e-03   6.1060817e-03   5.8218202e-03   1.1017409e-03   9.8643364e-03   5.6000586e-03   5.4848244e-03   5.3989495e-03  -3.0802850e-01   3.4641383e-03   2.3006899e-03  -6.5181286e-04  -3.0200347e-01   2.2375522e-03  -3.0946083e-03   4.9030509e-04   5.7676074e-04   4.2016509e-03   4.3635105e-03  -3.2375413e-03   1.8939466e-02   9.5068212e-03  -8.1480109e-03  -3.9954111e-01   3.3972389e-05  -1.1455618e-02   3.9405815e-01   2.2144156e-03   7.4011165e-05  -4.1843129e-01   1.4221697e-03   8.6159995e-03  -4.1037470e-04  -1.5772854e-03   8.6219035e-03  -2.4173044e-03  -9.8775217e-03  -2.1253578e-02   2.3383143e-02   2.7556939e-02   6.5122583e-01   5.4733236e-01   1.5942789e-02   1.2062029e-02   1.6343641e-02   1.1827353e-02   9.0634898e-03   1.0772035e-02   4.9597790e-03   2.6354560e-04  -9.0907103e-03  -3.4973766e-01   8.0667116e-03  -3.6318496e-01  -2.7552868e-03   4.9690298e-03  -1.8085109e-03   2.9087603e-01   3.3276062e-03   2.3248826e-04  -2.3823444e-04  -1.1111400e-03  -2.4672857e-01  -2.8210609e-01   1.6635634e-03   3.4611564e-03   2.6795218e-01   6.9756976e-04  -1.3230554e-03   5.6345975e-04   3.5320972e-03  -2.4959460e-01  -1.4815639e-03  -2.6681988e-01  -2.7089529e-03  -1.2694416e-03  -2.7206193e-01  -1.8281466e-03   1.0045208e-03   3.0556687e-01   4.1463145e-03   2.3334482e-04  -2.1319822e-03  -2.4689532e-03  -2.3627237e-03  -3.2770159e-01  -2.9327401e-03   3.5927781e-01   6.9375305e-03   2.8467465e-03  -7.1409031e-04  -4.4227448e-01   1.5303497e-03   1.8369488e-03   9.6486249e-03   8.2128092e-03   1.2717847e-04   3.6470191e-01   6.8075636e-03  -7.8718368e-04  -3.5309234e-01   1.7986991e-03  -3.4289032e-01  -1.2346818e-04  -1.0434777e-03   2.6990837e-03   4.2276115e-01  -2.0698916e-04  -3.2591502e-01   5.5137180e-03   1.0626204e-04   1.4936230e-03   3.6696017e-03  -3.5476365e-01  -4.1043795e-03   5.8895437e-03  -1.0033854e-02   5.5425737e-03   7.4948130e-03  -2.8540824e-03   1.0344365e-02   1.1731633e-02   4.3938205e-01  -8.2025156e-03   4.5382417e-01  -3.2654990e-03   2.6247877e-03   4.9613684e-03  -1.8589045e-02  -7.6214882e-03  -2.6071706e-04   7.8346101e-03  -7.0339363e-03  -1.7092095e-03   2.0135591e-02   1.1079561e-02   9.8556607e-03   2.6470161e-03   9.3005843e-03  -7.7323004e-04  -2.2158580e-04   5.0095894e-03   2.1914807e-03   5.2245083e-03   8.3594611e-03   8.8075246e-03  -4.0368787e-03   2.6940466e-03   4.1579443e-03   4.0244209e-01   6.2610885e-03   5.5912376e-03   4.2212685e-03   1.8145302e-03   3.5708589e-01   5.2880104e-03   1.5254630e-03   2.2180903e-03   5.9770249e-03   3.7585433e-03   2.4375005e-03   9.5844216e-03   1.8486796e-03   3.1052718e-01   1.5631166e-03   5.7632811e-03  -4.8955396e-03  -4.5745627e-03  -9.2242870e-03  -9.9729671e-03  -8.4597878e-03  -2.4430058e-03  -1.1632640e-02  -7.0164815e-03  -8.8914902e-03  -4.0676699e-03  -9.8036381e-03  -8.1668414e-03  -2.2619255e-02   5.6037531e-01  -5.1071272e-01   2.4498848e-03  -1.0556776e-03  -1.3806859e-03   1.1734406e-02   1.7011515e-03   6.7720232e-04   1.0385644e-02   3.8297244e-03   8.3100011e-03  -2.9784550e-02  -2.4696935e-02  -5.2809511e-02  -3.7518744e-02  -1.6309598e-02   3.2150735e-02   1.3332942e-02   2.6238679e-02   1.1326498e-02  -2.4688069e-02  -2.2843609e-02   4.9758242e-02  -7.4908142e-02  -2.4092183e-02  -3.6581778e-02  -7.5382455e-02   9.6363412e-01  -6.4707677e-02   1.6366589e+00  -1.0372956e+00  -1.7602736e-02  -7.4724314e-01   1.1301189e+00   2.0629886e-02   3.8131897e-02   7.1386568e-01   1.7800218e-02   7.8714934e-01   1.0835945e-02   2.7021373e-02   1.0484383e-02   4.1230150e-03   3.0146340e-03  -5.0552119e-03  -6.8620452e-03   1.4725646e-02   8.8839676e-03  -6.9178503e-01   6.3182794e-04   1.2330284e-02   6.4470585e-03   7.8153882e-03   2.3712589e-03   1.9011236e-02   6.0146287e-01  -2.6278941e-03  -4.6430971e-01   1.4189041e-03   4.8200935e-03   2.7616983e-04  -8.4221449e-03   8.4512967e-03  -1.1490991e-02  -3.0612227e-02   6.7025378e-01  -6.3693663e-02  -5.1658838e-02  -4.9681739e-02  -9.0914582e-02  -1.0292994e-01  -6.5914799e-02  -6.9061956e-02   1.4872621e-01   1.4808631e+00  -1.4825422e-02  -1.0686455e+00   2.9374811e-03   7.2262686e-04  -2.1710135e-01   2.2015713e-01   3.3481954e-01  -1.3074901e+00  -1.1513301e+00   1.0294338e-01   6.1340690e-02   1.1597767e+00   4.5824163e-02   3.0178391e-02  -7.4485928e-01  -6.8835367e-01   2.3380196e-02   9.7837000e-03   4.4125499e-04  -6.4455672e-01   1.8646906e-02  -6.2994966e-01  -4.2441655e-02  -2.5721291e-02  -3.1854090e-02  -6.0268712e-02  -5.5957205e-02  -4.5325831e-02  -2.9714320e-02  -1.0822336e-01  -6.3211725e-02  -6.1100805e-02  -2.3029719e-02  -1.7456643e-01  -2.4895875e-02  -1.1830080e-01  -5.4604774e-02   2.8210990e-04  -1.7364243e-02  -2.1453270e-02  -1.3650258e-02   9.3007607e-03  -5.3298436e-03   6.7103058e-01   2.9635818e-02  -4.3002284e-02   2.7381096e-02   4.4891345e-02   1.8936334e-02   6.7379925e-01   2.1185080e-02   1.1605390e-02   5.6366663e-01   6.5285614e-01   2.3715080e-02  -4.6577255e-01  -9.1156004e-04   3.2117930e-04   4.8667183e-03   9.4186559e-03  -5.4530129e-03   6.3157402e-04   4.0824254e-01   4.5188239e-01   3.6081263e-03   3.9534922e-03   6.3917447e-03   8.9320520e-03   5.4052052e-03   3.8207409e-01   4.8394811e-03   1.2162001e-03  -9.1559651e-03  -1.0553548e-02   3.6782456e-01  -6.0882753e-03  -6.7253720e-03  -8.0563974e-03  -5.3320060e-01   9.8719424e-03   6.5145810e-03   3.4032480e-03  -2.8678667e-03  -2.0498237e-03  -3.5263456e-01  -3.2492774e-01  -3.6902037e-01  -9.2662496e-04   3.2573861e-01   6.0385888e-03   1.8398117e-03  -3.7857359e-03  -1.8298834e-03  -5.7237444e-03   6.4130056e-03   6.2450095e-03   3.8607754e-01  -4.2014061e-01   1.0258223e-02   6.0319280e-03  -1.0470122e-02   6.7808841e-03  -6.5080871e-03   1.7721241e-02  -2.3040003e-02  -1.1831689e-02   6.6556527e-01  -6.9516932e-01  -2.8621008e-02  -2.3646663e-02  -7.8453685e-01  -6.1738448e-02  -4.0190819e-02  -2.3046011e-02  -6.2487291e-03   2.9017987e-02   4.6845002e-02   7.9348366e-01   5.8810676e-02   5.0883112e-02   8.1156349e-01  -7.2463074e-01  -1.1050234e+00   1.0727480e-01   2.2365034e-02   6.1850187e-01   1.8768059e-02   3.2986327e-02  -1.2014238e-02  -6.1927156e-01  -9.4305537e-01
   3.4908144e-01   1.5559081e-03   4.4792104e-01   5.5347466e-01  -4.0038652e-01   1.2411966e-03   4.2723079e-01   1.5482816e-03  -4.0866464e-03  -3.7926639e-01   5.2199704e-03   7.0767941e-03   6.1171743e-03   5.1859192e-03   3.7385431e-03   5.2112670e-03   4.7825970e-03   3.5330128e-03   7.8731404e-03   7.3407353e-03   8.6940199e-04  -2.4844807e-01  -9.3385444e-04   3.8146096e-03  -3.0067704e-03  -1.1190795e-03  -3.5581267e-03   5.2535875e-03  -5.6241761e-03   4.9802581e-03  -4.2178965e-01   3.9522738e-01  -1.0446967e-02  -1.3028287e-02  -7.9144187e-03  -6.1832707e-04  -1.3036495e-02  -9.3226942e-03   1.3117001e-02   2.8873601e-03  -1.4116554e-02   3.2245913e-03   7.6929838e-03   1.4158806e-02   6.2594694e-01   1.1881815e-02   1.6116141e-02   1.0289920e-02   7.8593973e-03   5.0213100e-03   1.2062580e-02   6.9374477e-03   4.9436216e-03  -3.3446278e-01  -3.4388891e-01   6.3732308e-03   6.1779518e-03   3.2524007e-01   1.0123691e-02   4.6317385e-03   4.3413849e-03   6.8702544e-03   3.3198592e-03   1.3916503e-03  -1.2066876e-03   1.5443594e-03   3.7370221e-03  -2.8295620e-03   3.4667568e-03  -4.8536521e-03  -4.4289842e-04  -3.7855602e-03  -3.7137014e-01   8.5973537e-03  -3.6936800e-01   6.4425604e-03   5.5326884e-03   5.4388918e-03   3.1261210e-01  -2.7740275e-01   3.4075687e-03  -3.4724647e-04  -2.5774618e-03   2.5523872e-01  -1.5376105e-03   1.5035167e-04   3.3643636e-03   1.7248755e-03   3.7681735e-03  -9.1372681e-04   1.5327129e-03   4.1259766e-03  -4.3874242e-01  -5.5686480e-03  -5.0990125e-01  -5.5164916e-03  -5.6673252e-01   2.0976603e-02   1.4536563e-02   1.9330980e-02   4.8718197e-01  -4.7854663e-01   8.1146970e-03  -4.2830686e-01   8.9377490e-03   8.0155730e-03   6.2206994e-03  -1.6822369e-03   7.4398499e-03   5.5326993e-03   5.5335040e-03   5.1547839e-03  -3.0174604e-01   2.2547336e-03   2.4239302e-03  -4.2350577e-04  -3.1212857e-01   4.9069069e-03  -3.5752575e-04   7.4151144e-04  -3.6493322e-03  -3.0375542e-03  -6.1815696e-04  -9.9263500e-03   1.7118887e-02   1.0785634e-02  -4.8538892e-04  -4.2132944e-01   3.9073314e-03  -1.3112957e-02   4.0261515e-01   3.7840366e-04  -6.0680418e-04  -4.2826263e-01   1.5771392e-03  -4.5272817e-03  -9.4933640e-03  -5.4141212e-03   1.9099381e-02   3.2449335e-03  -1.6836315e-02  -2.3389681e-02   3.2062986e-02   2.9941998e-02   6.5143844e-01   5.5901606e-01   1.6504689e-02   1.0762319e-02   3.4667294e-04   1.2840657e-02   7.9662323e-03   9.7095905e-03   4.2121268e-03   1.2829372e-03  -8.4411512e-03  -3.7895466e-01   8.6881352e-03  -3.6562723e-01  -1.6538598e-03   6.7102921e-03  -2.3601705e-03   2.9181507e-01   9.0861613e-03   2.4788322e-04  -1.3631915e-03  -1.2429183e-03  -2.4374889e-01  -2.7948746e-01  -2.3228182e-04  -3.3653160e-03   2.6713989e-01   1.1534154e-03  -4.2563593e-03   3.8832994e-04   4.3428429e-03  -2.5879233e-01  -9.9012175e-04  -2.5636392e-01   2.2611552e-03  -2.1994327e-04  -2.8213358e-01  -1.9669457e-03  -3.2746159e-03   3.1421157e-01   4.6432352e-03  -1.9641215e-03  -3.1903346e-03  -2.8430754e-03  -5.5531081e-03  -3.3342917e-01  -4.5771667e-03   3.4678740e-01   8.3339470e-03  -4.4232058e-03   1.8280137e-03  -4.3731466e-01  -8.8453767e-03   2.4224274e-03   1.2112044e-02   2.8017578e-04  -4.8489940e-03   3.4693927e-01   5.6612968e-03  -3.7504273e-03  -3.5781161e-01   6.6617977e-04  -3.5753666e-01   5.4549492e-04  -1.0705915e-03   6.7734939e-03   4.2827252e-01  -1.6611208e-03  -3.2608638e-01   3.1717553e-03  -4.2700708e-03   9.8167224e-04   4.7681787e-03  -3.3834506e-01  -3.2312880e-03   7.8624099e-03  -1.0116225e-02   5.9780503e-03   6.4640754e-03  -4.4461708e-03   8.1983091e-03   4.7882378e-03   4.2552902e-01  -1.8319273e-03   4.7119805e-01  -1.6440681e-02   7.0658796e-03  -2.8442317e-03  -8.0539631e-03  -1.0464419e-02   1.0303720e-03   4.0004097e-03  -9.3676584e-04   4.2107936e-04   2.0035876e-02   1.2169558e-02   9.1363801e-03   2.8296424e-04   5.5709132e-03  -4.4842380e-03  -1.7703156e-03   3.1824738e-03  -9.9554814e-03   4.0177164e-03   9.0977855e-03   3.9962240e-03  -5.1427858e-03  -4.2451666e-03   5.3577938e-03   4.0977815e-01   6.4360872e-03   7.2666833e-03   3.7674046e-03   2.7536131e-03   3.5950657e-01   6.5137954e-03   1.9619847e-03   3.8048319e-03   4.8530945e-03   4.9671879e-03   3.6311939e-03   9.1220647e-03   2.5364049e-03   2.9928976e-01  -5.5878727e-03   7.1516693e-03  -4.7862955e-03  -4.6855892e-03  -9.0102986e-03  -9.5214816e-03  -7.8936650e-03  -1.1966849e-02  -1.0820116e-02  -1.0886086e-02  -1.1015014e-02  -9.4394655e-03  -1.1388463e-02  -9.6758255e-03  -2.5244598e-02   5.5382585e-01  -5.3236957e-01   3.1247219e-04  -1.0814432e-03  -7.1914611e-03   9.8193743e-03   1.1467124e-02   3.0370007e-03   6.7281463e-03   4.2815572e-03  -2.6158852e-03  -3.1884901e-02  -3.2353062e-02  -6.3961902e-02  -2.2110994e-02   6.1852456e-05   8.5089257e-04   2.1693951e-02   3.2229387e-02   3.1912677e-03  -3.1422872e-02  -1.0262113e-02   4.3334814e-02  -1.0715844e-01  -2.3771727e-02   1.3973482e-02   2.0529339e-02   1.3362419e+00  -6.8283182e-02   1.7425348e+00  -1.0117501e+00  -1.7481209e-02  -7.5484300e-01   1.0640161e+00   3.0665053e-02   3.3696542e-02   7.5995562e-01   3.7255572e-02   7.8609603e-01   1.9849948e-02   2.8668010e-02   1.7712976e-02   6.6089939e-03   3.3037262e-05  -2.5557671e-03  -8.6526590e-03   1.9410656e-02   8.4288767e-03  -7.0416468e-01  -1.0870968e-03   1.2380863e-02   8.8588111e-03   5.2749654e-03   1.5727483e-02   1.5069056e-02   5.9842396e-01  -1.7633781e-03  -4.8674385e-01   2.0398610e-03   4.8716120e-03   2.5728327e-03  -6.5094105e-03   2.4791782e-02  -1.5259155e-02  -2.9389486e-02   6.9012959e-01  -2.9706812e-02  -4.8296350e-02  -4.8819417e-02  -8.9079992e-02  -7.0248158e-02  -7.4523427e-02  -6.6941005e-02   1.6065952e-01   1.3494640e+00   1.7603002e-02  -1.0338141e+00   1.8412993e-02  -2.2226345e-01  -2.6581563e-01   3.2304307e-01   4.4429387e-01  -1.2606422e+00  -1.1217049e+00   1.0298328e-01   7.0738418e-02   1.1621525e+00   4.7698964e-02   3.6093956e-02  -7.5744449e-01  -7.1774002e-01   2.1915048e-02   1.1749245e-02   6.9818017e-05  -6.6649207e-01   2.1545158e-02  -6.4699702e-01  -4.6663330e-02  -2.0580283e-02  -2.9474933e-02  -6.9409312e-02  -6.0612875e-02  -5.2781817e-02  -6.1362646e-02  -1.1602818e-01  -7.9806433e-02  -4.9950080e-02  -6.0874014e-03  -8.4173335e-02  -3.5682380e-02  -9.8289892e-02  -5.3644935e-02   5.9777935e-03  -3.4094703e-02  -2.1680247e-02   1.8045385e-03   2.9552293e-02  -5.4850500e-03   6.8149150e-01   2.7142511e-02  -3.5364701e-02   1.8389337e-02   4.1356136e-02   2.0104412e-02   6.5714609e-01   1.8507821e-02   1.2878497e-02   5.4015541e-01   6.0915218e-01   1.2242049e-02  -4.7088069e-01  -3.4178937e-03   7.4217941e-04   2.3576604e-03  -2.4550417e-04  -5.8597715e-03  -5.1367141e-04   4.1552645e-01   4.0762209e-01   2.7039801e-03   3.4763505e-03   5.3562215e-03   8.2404276e-03   3.9018944e-04   3.7583374e-01  -1.3552740e-03   3.5050056e-03  -1.0214865e-02  -9.0715971e-03   3.6723641e-01  -9.9462851e-03  -7.8580691e-03  -1.2003444e-02  -5.3279000e-01   1.0281701e-02   5.9661447e-03   1.0466183e-02  -4.4392492e-03  -6.8809748e-04  -3.6070151e-01  -3.3140124e-01  -3.7314401e-01   4.4907496e-03   3.3467810e-01   3.1991187e-03   4.4925415e-04  -3.8501568e-03  -2.1963662e-03  -5.3574182e-03   5.1262679e-03   1.9216257e-03   3.9111352e-01  -4.2445414e-01   7.4199753e-03   8.2455020e-03  -1.0480866e-02   8.4433126e-03   4.9166839e-04   1.5324514e-02  -2.0739212e-02  -1.1442217e-02   6.4718301e-01  -7.5600822e-01  -4.4205767e-02  -4.9566601e-02  -7.9472462e-01  -4.7140770e-02  -3.3904167e-02  -2.6513235e-02   1.2365234e-02   6.1529226e-03   2.7854865e-02   7.9921323e-01   6.2359181e-02   5.9497089e-02   8.2225051e-01  -7.6171315e-01  -1.2087444e+00   8.4804828e-02   2.5802874e-02   6.1359235e-01   3.6698016e-02   1.6773010e-02  -1.5820467e-02  -5.6845568e-01  -9.7391452e-01
   3.4468792e-01   1.1027420e-03   4.4549260e-01   5.3603340e-01  -3.9184408e-01   4.4912658e-03   4.2686930e-01   2.5193843e-03  -4.9973654e-03  -3.6647792e-01   2.6740434e-03   6.3476912e-03   6.0808132e-03   4.6687969e-03   3.4298701e-03   4.8262510e-03   4.5493648e-03   2.9540870e-03   8.4113334e-03   2.8462252e-03  -1.2780266e-03  -2.4708920e-01  -6.2097676e-04   3.7334842e-03  -2.7473072e-03  -9.3477195e-04  -2.7402085e-03   4.2058262e-03  -5.0111438e-03   4.6158993e-03  -4.0931845e-01   3.8981071e-01  -1.1175343e-02  -1.2542162e-02  -6.2031182e-03  -9.4341079e-03  -8.0056174e-03  -9.4497760e-03   1.3740565e-02  -2.3555574e-02  -1.3770888e-02   4.0798655e-03   7.1276469e-03   1.1999492e-02   6.0490240e-01   1.0999347e-02   1.7740813e-02   9.9037131e-03   7.3918779e-03   4.6666866e-03   9.4167605e-03   5.9963812e-03   4.4438414e-03  -3.3712754e-01  -3.3901564e-01   5.1995622e-03   5.3410622e-03   3.1475680e-01   1.0039270e-02   4.1184657e-03   4.8335776e-03   8.2459729e-03   3.1884664e-03   1.9215048e-03  -3.1961136e-03   9.9032440e-04   3.5686297e-03  -2.4354768e-03   3.7032242e-03  -4.3445755e-03  -5.0591506e-04  -1.6317153e-03  -3.7046660e-01   8.1146978e-03  -3.6872837e-01   4.3012546e-03   5.2287441e-03   5.3653299e-03   3.1459005e-01  -2.8781512e-01   4.4813945e-03   6.2922810e-04   7.6500103e-04   2.5570555e-01  -1.3142628e-03   2.9063789e-04   2.0599217e-03  -2.1267230e-03  -7.3168896e-04  -9.8904564e-04   1.2073051e-03   3.0547582e-03  -4.3377038e-01  -5.4958973e-03  -4.9443179e-01  -5.1631397e-03  -5.6337109e-01   2.0542325e-02   1.3959560e-02   1.3408546e-02   4.8262324e-01  -5.0325479e-01   7.2525942e-03  -4.3257691e-01   9.4781394e-03   7.4004380e-03   5.7457919e-03   1.7950958e-03   6.4285988e-03   5.6603996e-03   5.5298439e-03   5.4055799e-03  -3.1203119e-01   3.6741473e-03   3.5185510e-03  -1.6475908e-03  -3.1500527e-01   5.6698359e-04  -1.6287086e-03   2.1469634e-03   1.2814112e-03   4.4988220e-03   9.8087030e-04  -9.1281171e-03   1.5217694e-02   1.0561396e-02  -3.3187044e-03  -4.0760405e-01   8.4946612e-05  -1.6815338e-02   3.8181577e-01   8.8740320e-04  -7.3692672e-04  -4.1669616e-01   2.9279652e-03   5.2159996e-03  -7.7152770e-03  -7.2599957e-03  -2.6842138e-04   4.2854854e-03  -1.9254503e-02  -1.9907858e-02   1.2273745e-02   2.4733652e-02   5.4901280e-01   5.1612730e-01   1.4895454e-02   1.0565333e-02   2.1229587e-02   1.1774557e-02   9.6094866e-03   9.1296559e-03   6.3922143e-03  -4.3713095e-04  -8.7118329e-03  -3.6231020e-01   8.6424411e-03  -3.5574993e-01  -3.0031556e-03   5.6112413e-03  -2.9842753e-03   2.8528944e-01   8.4434506e-03   6.5129552e-04  -3.6028301e-04  -8.0050524e-04  -2.4374558e-01  -2.7828807e-01  -5.5794183e-04  -2.6809237e-03   2.6659604e-01   1.1652199e-03  -1.5207303e-03   4.9484851e-04   3.6513554e-03  -2.5384646e-01  -4.8627800e-04  -2.4798311e-01  -1.6244712e-03  -1.1150967e-04  -2.6019225e-01  -1.5598735e-03  -1.3882387e-03   2.7786935e-01   3.9306495e-03  -1.8195423e-03  -2.9610857e-03  -1.5109471e-03  -3.3200518e-03  -3.3029431e-01  -3.9091404e-03   3.5918870e-01   6.7515202e-03   7.2363627e-04  -4.4765212e-04  -4.2656983e-01  -6.0869830e-03   4.3570182e-03   1.4032365e-02   8.1654785e-03  -1.0736115e-03   3.7086738e-01   5.7097351e-03  -3.0657807e-03  -3.5159667e-01   1.8597742e-03  -3.6150034e-01   2.1435507e-04  -1.4247114e-03   3.1614067e-04   4.2634954e-01   4.3174750e-04  -3.1724576e-01   1.1472970e-03  -1.6114879e-03   1.5183615e-03   4.1650543e-03  -3.4587140e-01  -8.7778846e-03   6.6154983e-03  -9.2760267e-03   6.1898127e-03   6.1001175e-03  -1.2142329e-03   6.8246901e-03   7.8296427e-03   4.4910318e-01  -3.0564736e-03   5.1580420e-01  -1.2111131e-02  -3.6086200e-04   4.9138343e-03  -1.6477532e-02  -5.9080152e-03  -5.4644158e-05   5.4056323e-03  -5.0908743e-03   3.5378868e-03   1.4373655e-02   1.1148227e-02   8.0186028e-03   2.8513103e-03   1.1600099e-02  -5.5475108e-04  -1.5743931e-03   2.8575350e-03   2.8107127e-03  -7.5593502e-04   6.8373095e-03   8.7726366e-03  -4.5367444e-03  -4.8725037e-03   4.6761888e-03   3.9977345e-01   5.2676865e-03   5.8092708e-03   4.5986130e-03   2.6784214e-03   3.5253874e-01   5.4821478e-03   6.9305337e-03   3.8611845e-03   3.1325747e-03   3.7583247e-03   3.4725775e-03   8.8849369e-03   2.7875740e-03   2.7308571e-01  -6.0484915e-03   5.7967111e-03  -4.2562035e-03  -3.2809749e-03  -8.4314226e-03  -8.0251211e-03  -7.5651311e-03  -1.2743813e-02  -1.1055305e-02  -1.3662211e-02  -9.6825011e-03  -6.0334654e-03  -1.2172754e-02  -1.0654486e-02  -2.2752028e-02   5.7207803e-01  -5.1340836e-01  -4.8156089e-04  -1.7675558e-03  -4.3626520e-03   1.3756149e-02   4.8046412e-03   5.9130681e-03   1.2887861e-02   4.0230857e-03  -7.3842345e-03  -1.9721163e-02  -1.9554030e-02  -5.0655914e-02  -2.0061444e-02   1.5860695e-02   6.7530312e-02   1.3140643e-02   2.4346649e-02  -1.5690686e-03  -1.5222036e-02  -1.5554630e-02   4.3109154e-02  -9.2451997e-02  -1.2371619e-02  -5.2225335e-02   3.9885507e-02   1.2425225e+00  -9.8733914e-02   1.3271031e+00  -1.0252539e+00  -1.2666619e-02  -7.4043542e-01   1.1133706e+00   2.3863928e-02   2.3071546e-02   7.1458328e-01   3.7078721e-02   7.7604346e-01   1.6855742e-02   2.8390098e-02   1.3660417e-02   1.6636829e-03   7.8317856e-04  -5.9883331e-04  -5.8933809e-03   1.5992368e-02   6.4733419e-03  -6.7192174e-01   3.2196832e-03   1.5180778e-02   1.0794500e-02   5.5906668e-03  -5.7242182e-03   1.7168968e-02   5.8776433e-01   1.6470849e-02  -4.8567572e-01   2.3748985e-03  -1.8435651e-03  -1.4433552e-03  -4.4519173e-03   2.5010251e-02  -1.3376644e-02  -2.5400710e-02   6.6612882e-01  -2.3860148e-02  -4.6620466e-02  -5.6982659e-02  -1.0589970e-01  -8.5384788e-02  -6.4086019e-02  -5.7392235e-02   1.6029789e-01   1.4761162e+00   4.2926606e-03  -1.0859906e+00   1.7638806e-03  -1.1567408e-01  -3.0055388e-01   2.2057143e-01   3.1758698e-01  -1.3104567e+00  -1.2377998e+00   9.4723274e-02   5.0994915e-02   1.1611372e+00   4.7196247e-02   3.0674439e-02  -7.4457278e-01  -6.6800170e-01   2.4462240e-02   1.0874722e-02   4.0752301e-03  -6.4796954e-01   2.4232673e-02  -6.2890891e-01  -4.2422591e-02  -1.9629233e-02  -3.5831952e-02  -6.8305863e-02  -5.2396705e-02  -5.2518758e-02  -3.7041800e-02  -1.1355399e-01  -6.0649208e-02  -3.0373585e-02  -1.0208084e-02  -2.0364944e-01  -3.7205417e-02  -5.3906314e-02  -6.0192235e-02   4.6376403e-04  -3.1485994e-02  -1.7995604e-02  -1.5062022e-02   6.7593586e-03   5.6279571e-03   6.9702039e-01   3.1735723e-02  -3.7177591e-02   2.1461227e-02   4.2932508e-02   1.9225646e-02   6.4201190e-01   1.8098573e-02   8.7931847e-03   5.3203310e-01   6.4651461e-01   2.0462826e-02  -4.6436785e-01  -7.7120051e-04  -9.2895863e-04   4.0959468e-03   1.0641094e-02  -4.4730528e-03  -1.0407571e-04   4.1413704e-01   4.4867721e-01   4.4688914e-04   4.8997867e-03   5.0386334e-03   5.1120433e-03   4.1873027e-03   3.7167255e-01   3.5575464e-03   2.6984959e-03  -1.0458219e-02  -5.5410567e-03   3.6465462e-01  -8.0140321e-03  -7.0983627e-03  -9.6593954e-03  -5.6215203e-01   8.5344952e-03   8.4193054e-03   1.0029263e-02  -4.9314535e-03  -1.7457162e-03  -3.4651622e-01  -3.2358045e-01  -3.6637071e-01   2.2552081e-03   3.2906964e-01   1.4856107e-03   1.3860725e-03  -2.4250196e-03  -1.6284432e-04  -5.5916172e-03   6.8309023e-03   1.6485279e-03   3.8450503e-01  -4.1105318e-01   8.0803534e-03   3.1443967e-03  -1.0100321e-02   4.8797129e-03   4.0836791e-03   2.2707144e-02  -9.0719271e-03  -1.7293116e-02   6.8327200e-01  -7.5324791e-01  -3.5410252e-02  -1.0909017e-02  -8.0746617e-01   1.4458229e-02  -3.2063941e-02  -2.4653954e-02   9.3631876e-03   2.5420188e-02   4.8782482e-02   8.0001817e-01   7.5125752e-02   6.9024108e-02   8.2911954e-01  -7.2972479e-01  -1.0630024e+00   3.7457008e-02   3.2407973e-02   5.9408692e-01   2.3308584e-02   2.7864353e-02   2.9514801e-04  -6.7487935e-01  -9.5480310e-01
   3.4214410e-01  -4.3619737e-04   4.3142092e-01   5.4115360e-01  -3.8933765e-01   3.9424293e-03   4.2421257e-01   2.1909227e-03  -4.9538876e-03  -3.7445099e-01   1.6624534e-03   5.5154434e-03   5.3713165e-03   4.1727210e-03   3.4855658e-03   4.8882531e-03   4.7199081e-03   2.9903121e-03   6.9191991e-03   6.0165946e-03   1.9992641e-03  -2.4658317e-01  -3.4357377e-04   2.4078996e-03  -2.7464792e-03   3.7181255e-04  -2.2437381e-03   5.1090819e-03  -5.0108602e-03   4.1283213e-03  -4.1006016e-01   3.8355620e-01  -1.0413629e-02  -1.2661071e-02  -1.3503934e-02  -1.3857025e-02  -1.5542103e-02  -1.5925008e-02   1.0165858e-02   6.3180887e-03  -7.5955069e-03   4.4278956e-03   5.1766292e-03   1.4140648e-02   6.3776152e-01   8.8981453e-03   1.5969629e-02   9.4069820e-03   7.9543171e-03   4.8545635e-03   7.6745943e-03   7.3691478e-03   5.9241240e-03  -3.3483580e-01  -3.4507765e-01   5.8272507e-03   5.7680056e-03   3.2791655e-01   9.8664630e-03   3.9910143e-03   4.0375086e-03   7.7381314e-03   4.5898591e-03   2.3768502e-03  -3.1676862e-03   3.1705244e-03   2.2267390e-03  -4.3244822e-03   3.4343245e-03  -4.5868239e-03  -3.3513467e-03  -2.6644112e-03  -3.5736769e-01   9.3997669e-03  -3.6063677e-01   5.2095321e-03   5.4907515e-03   5.0329306e-03   3.1234283e-01  -2.8230193e-01   4.1515452e-03  -1.9076325e-04   1.2473114e-03   2.6231061e-01  -2.5848427e-03  -7.1757836e-05   1.9401824e-03  -2.9174834e-03  -1.7417598e-04   4.0721541e-04   1.8525364e-03   3.5389632e-03  -4.3161933e-01  -5.1379560e-03  -4.9672198e-01  -4.0961733e-03  -5.8097507e-01   1.8352804e-02   1.0940895e-02   4.0575733e-03   4.7962754e-01  -4.7319567e-01   8.3087885e-03  -4.3307699e-01   8.4573957e-03   6.4428428e-03   6.0425044e-03  -4.8791351e-04   5.8855764e-03   5.3013532e-03   5.4792075e-03   5.0324023e-03  -3.0096927e-01   2.7634851e-03   3.0327423e-03  -1.4291827e-03  -2.9748676e-01   1.0549319e-03  -3.6483519e-03   1.2376869e-03   3.0170201e-04   4.8636880e-03  -2.1690126e-05  -1.2016650e-02   1.2388980e-02   1.0445227e-02  -6.0844509e-03  -4.0978542e-01   2.1280942e-03  -4.9453390e-03   3.8159471e-01   5.6907095e-04  -2.0434124e-03  -4.2127854e-01   2.5096094e-03   3.1440466e-03  -2.1655323e-03  -3.2243417e-03   1.7034790e-02   8.9365383e-04  -1.3658041e-02  -1.9730225e-02   2.6245688e-02   2.6467772e-02   5.4962002e-01   5.3054333e-01   1.7506200e-02   1.1715788e-02   1.5356443e-02   1.2001121e-02   8.7921963e-03   1.9900233e-03   7.1839976e-03   2.0505127e-03  -8.5217647e-03  -3.6075633e-01   8.1622464e-03  -3.5077143e-01  -1.8002133e-03   6.6078933e-03  -1.8875464e-03   2.8764817e-01  -7.8284736e-04   3.3869128e-05  -4.0808263e-04  -2.0130644e-04  -2.4584630e-01  -2.8006480e-01   2.3963588e-04   4.8795544e-03   2.5431268e-01  -9.1736814e-04  -4.4159041e-03   2.1103692e-03   3.3186118e-03  -2.5077484e-01  -1.5118877e-03  -2.5070929e-01  -2.1458978e-03   5.1908853e-05  -2.7203537e-01  -1.3559484e-03  -7.8431600e-04   2.8255404e-01   4.9685106e-03  -2.5354824e-03  -1.9762690e-03  -2.2383861e-03  -3.4077887e-03  -3.3134581e-01  -3.5614431e-03   3.6048260e-01   7.4808920e-03  -4.7094408e-04   2.4281292e-04  -4.5604122e-01  -7.2469331e-03   2.4268518e-03   1.1709694e-02   2.5927320e-03  -9.6414351e-04   3.5795882e-01   8.3633511e-03  -2.9656048e-03  -3.6145147e-01   1.2231988e-03  -3.5821094e-01   1.9445731e-03  -1.5942720e-03   4.8582489e-04   4.2969438e-01   5.0402456e-04  -3.3648839e-01   6.1393629e-03  -3.0892952e-03   1.3517126e-03   4.5938848e-03  -3.6168625e-01  -7.1409116e-03   7.3094760e-03  -8.8373245e-03   7.1446084e-03   6.4208968e-03  -1.0836962e-02   9.6050651e-03   1.2062880e-02   4.1127814e-01  -7.4681276e-03   4.4500505e-01  -1.9296297e-03   4.0561569e-03  -6.6590783e-03  -1.4426482e-02  -6.9708565e-04   1.6095314e-03   6.6051158e-03   3.1932561e-03  -1.6244806e-03   1.7204803e-02   1.2598628e-02   7.2321002e-03   1.3904750e-03   1.1120206e-02  -3.6590852e-03  -1.0002027e-03   5.6683010e-03   2.4273749e-03   5.5626900e-03   7.8324280e-03   3.1966383e-03  -3.7497176e-03  -4.3938498e-03   3.4950873e-03   3.9286071e-01   5.8792576e-03   5.4591195e-03   4.7368813e-03   2.6487398e-03   3.5596391e-01   5.3053248e-03   7.3444336e-03   2.3841089e-03   5.9018326e-03   3.0490091e-03   3.6022711e-03   8.8798629e-03   2.8559938e-03   2.8694854e-01  -5.9799748e-03   8.5507981e-03  -2.0506025e-03  -1.3390929e-03  -6.6774343e-03  -8.7780135e-03  -8.0097124e-03   5.3948205e-04  -1.0594572e-02  -4.6925096e-03  -9.4499001e-03  -4.6006077e-03  -1.2538547e-02  -1.0797867e-02  -2.1981566e-02   5.6902582e-01  -5.1264907e-01   1.4284588e-03  -2.6747987e-03  -4.7679033e-03   1.4491081e-02   1.5510249e-02   6.4045446e-03   1.3836521e-02   3.5844355e-03  -9.4911452e-03  -2.7864602e-02  -2.0642531e-02  -5.0812108e-02  -2.8379915e-02   2.4747893e-02   1.0499802e-02   2.6901530e-02   2.6103823e-02   4.0766424e-03  -1.5328910e-02  -1.6975379e-02   2.4140122e-02  -7.8442309e-02   3.4757199e-02  -3.1995793e-02   1.9499951e-02   1.1252294e+00  -2.2093190e-02   1.5038130e+00  -1.0028110e+00  -1.1866135e-03  -7.3267976e-01   1.0796787e+00   2.8157473e-02   2.5517893e-02   7.5036918e-01   3.9365094e-02   7.6632484e-01   1.2776149e-02   2.9111590e-02   1.6931051e-02   6.8877962e-03   2.7716169e-03  -2.4774961e-03  -7.3768422e-03   1.6168787e-02   4.6083733e-03  -6.9679705e-01   1.5865196e-03   1.4076559e-02   5.4642844e-03   7.6214253e-03  -4.0934892e-03   1.5951594e-02   6.0462284e-01   1.1330286e-02  -4.9476563e-01   3.0782703e-04   5.1263985e-03   1.3749363e-03  -6.4054376e-03   3.7067891e-02  -1.6961960e-02  -2.8708690e-02   6.9286275e-01  -6.8613188e-02  -4.2295611e-02  -5.0859713e-02  -9.3488275e-02  -9.8892583e-02  -6.8757338e-02  -8.0084855e-02   2.1099123e-01   1.4916887e+00   1.0982870e-02  -1.0822821e+00   1.9039154e-02  -1.0272198e-01  -1.1877791e-01   1.9911286e-01   4.0430100e-01  -1.2278776e+00  -1.1561175e+00   9.9450912e-02   6.4436182e-02   1.1934193e+00   4.3387627e-02   3.4498288e-02  -7.5930969e-01  -7.0019637e-01   2.2880392e-02   4.7057446e-03  -2.4825982e-03  -6.5293198e-01   2.3611722e-02  -6.5296481e-01  -4.3656152e-02  -2.2225566e-02  -3.2685044e-02  -7.7566850e-02  -5.7428998e-02  -5.4592031e-02  -3.8026190e-02  -1.0878144e-01  -7.3402258e-02  -6.1318390e-02  -3.6819618e-02  -1.6815688e-01  -4.1588654e-02  -1.4572320e-01  -5.3093288e-02   2.6471284e-03  -2.0668010e-02  -3.2590664e-02  -2.2432585e-02   1.5852428e-02   5.6467068e-03   6.7747644e-01   3.3910518e-02  -3.7467029e-02   1.9028766e-02   3.9583967e-02   1.8373493e-02   6.3711390e-01   2.4548185e-02   1.1546684e-02   5.4165235e-01   5.7729018e-01   1.0960617e-02  -4.7204830e-01   1.3860314e-03   7.1836659e-03   4.9973445e-03   8.1965996e-03  -3.5937794e-03   4.7192362e-04   4.1726511e-01   4.4929203e-01   3.4794278e-03   4.2030013e-03   4.3297160e-03   8.2887941e-03   5.0578366e-03   3.9376569e-01  -6.8945416e-04   1.2034317e-03  -1.0853611e-02  -3.9065432e-03   3.8896372e-01  -5.1051207e-03  -6.3340182e-03  -1.1847583e-02  -5.4143799e-01   9.2991665e-03   5.7799755e-03   1.2609413e-02  -3.6301780e-03  -9.8593123e-04  -3.6275622e-01  -3.2793995e-01  -3.7303822e-01   3.2756454e-04   3.3257597e-01   3.5202421e-03  -1.3939449e-03  -4.5486839e-03  -1.3411805e-03  -5.7019894e-03   8.7732006e-03   5.3425459e-03   3.8003203e-01  -4.1862242e-01   1.0625637e-02   4.9921837e-03  -9.4137798e-03   6.7261087e-03   7.5287447e-03   2.3144018e-02  -5.2233752e-02   6.1106308e-04   7.2107623e-01  -7.0674635e-01  -3.2830116e-02  -6.4830505e-02  -8.1922021e-01   4.4219826e-02  -4.8112757e-03  -1.9925008e-02   2.8161415e-02   3.3703487e-02   6.6879469e-02   8.2559628e-01   3.9056425e-02   5.4947658e-02   8.4485305e-01  -7.0255976e-01  -1.1491122e+00   8.4860365e-02   3.1489288e-02   5.9775607e-01   1.3058457e-02   3.0455584e-02   6.3577851e-03  -6.4426694e-01  -9.5062849e-01
   3.5247281e-01  -1.9877491e-04   4.4608588e-01   5.6169302e-01  -3.9983147e-01   5.6998396e-03   4.3841049e-01   1.9459206e-03  -5.3730175e-03  -3.7737230e-01   3.7867728e-03   5.8533476e-03   6.3388088e-03   4.7831918e-03   3.3220797e-03   5.4874170e-03   5.0819743e-03   3.4326211e-03   7.9405155e-03   3.5645166e-03  -1.4655537e-05  -2.5496171e-01  -4.4021402e-04   2.1621416e-03  -2.0955344e-03  -8.2321583e-04  -2.6060579e-03   5.3790440e-03  -4.5910297e-03   4.7219921e-03  -4.0634526e-01   3.9162087e-01  -1.1252074e-02  -1.3527980e-02  -1.3923367e-02  -1.6581811e-02  -1.2265008e-02  -1.2938271e-02   1.4824808e-02  -2.7170347e-02  -7.2942522e-03   3.8007520e-03   5.5847146e-03   1.1934067e-02   6.2346929e-01   1.0616055e-02   1.6909721e-02   1.0715901e-02   7.1987012e-03   4.8291918e-03   3.0433126e-04   6.2232754e-03   4.7635697e-03  -3.3233603e-01  -3.4577733e-01   5.4034423e-03   5.5916770e-03   3.2837021e-01   1.0462878e-02   3.8983460e-03   4.8060397e-03   8.4776068e-03   4.0119609e-03  -3.5667598e-04  -1.5069020e-03   1.8225174e-03   3.6068240e-03  -2.6874725e-03   4.3340182e-03  -4.7582028e-03   1.0544166e-02  -2.7177062e-03  -3.8495457e-01   9.1475301e-03  -3.8436714e-01   3.7293920e-03   6.2925407e-03   5.0390637e-03   3.3105479e-01  -2.8471540e-01   5.4984402e-03   8.7162590e-04  -4.4216353e-03   2.6520833e-01  -1.9354222e-03   4.8008866e-05   2.0399578e-03  -3.5334175e-03   7.2532474e-03  -8.8160675e-04   2.3944212e-03   5.2608101e-03  -4.3568850e-01  -6.2223817e-03  -5.0551688e-01  -8.4941012e-03  -5.7412445e-01   2.1728299e-02   1.4306015e-02   1.7897003e-02   5.0089803e-01  -5.0317372e-01   1.0823014e-02  -4.4794138e-01   1.0263077e-02   7.2489450e-03   7.1976639e-03   1.5233834e-02   6.5550831e-03   4.5934781e-03   5.4387283e-03   5.8686552e-03  -3.1684797e-01   3.6739692e-03   3.0997525e-03  -1.6157470e-03  -3.0409396e-01   3.3366210e-03  -3.5953317e-03   7.0984099e-03  -1.9221729e-03  -8.8021734e-04  -5.9753304e-03  -1.1078145e-02   1.2917400e-02   1.1041600e-02  -4.0965009e-03  -4.0574711e-01   1.2532434e-03  -1.4675668e-02   3.7563980e-01  -1.0330983e-03  -2.2313486e-03  -4.2358130e-01   1.4944143e-03   3.9128287e-03  -2.3231944e-03  -2.1780554e-03   8.4172920e-03   5.8886156e-04  -1.7105795e-02  -2.0620930e-02   2.7510566e-02   1.9436390e-02   5.3925438e-01   5.5535856e-01   1.6975204e-02   1.1568333e-02   5.1470032e-03   1.2693173e-02   9.0716156e-03   8.5227174e-03   5.2418129e-03   1.1432750e-03  -8.4448002e-03  -3.6230818e-01   9.0514685e-03  -3.5632363e-01  -2.9132830e-03   5.6583020e-03  -2.4096411e-03   2.8976509e-01   9.3860322e-03   2.0115631e-03  -8.3233859e-04  -1.4534192e-03  -2.4661911e-01  -2.8365096e-01   2.3518349e-04   1.8330855e-03   2.6590046e-01   9.3557597e-04  -3.4202101e-03   1.7261425e-03   3.7262978e-03  -2.5592945e-01  -2.4651567e-03  -2.4790309e-01  -1.9956465e-03  -7.9085666e-04  -2.7300460e-01  -1.0670126e-03  -1.1386226e-03   2.9448191e-01   4.6386221e-03  -2.0840505e-03  -3.3334320e-03  -1.7576423e-03  -2.6840787e-03  -3.3173357e-01  -4.2807101e-03   3.5052525e-01   5.7154529e-03  -2.6220961e-03  -3.6603923e-03  -4.1054883e-01  -1.1006689e-03   2.3755271e-03   1.5011069e-02   8.8499019e-03   2.0010355e-03   3.6184267e-01   5.6479214e-03  -1.8470018e-03  -3.6554951e-01   3.4113827e-03  -3.5301590e-01   5.1626624e-04  -1.9576406e-03   3.7851948e-03   4.3189871e-01   1.7166251e-03  -3.2434340e-01   3.0950417e-03  -4.0089982e-03   2.3499236e-03   1.0408845e-03  -3.4577537e-01   9.7550714e-03   5.1902968e-03  -1.0724978e-02   7.2676697e-03   4.1036393e-03  -1.2502380e-02   6.7225111e-03   1.0312557e-02   4.6837126e-01  -1.0808181e-02   4.3641656e-01  -1.8718976e-02   8.3704858e-03   2.2118501e-03  -3.2241441e-03  -8.8265842e-03   5.3159589e-04   6.2766414e-03   3.7107515e-03   6.2449729e-03   1.7201940e-02   1.3039060e-02   8.0399180e-03   1.7142945e-03   9.8139750e-03  -1.9389547e-03  -4.2138942e-03   2.5704530e-03   4.6603908e-03  -2.3013363e-03   6.7412583e-03   4.0251436e-03  -5.6945404e-03  -4.1328076e-03   4.4052672e-03   4.0353457e-01   6.7026746e-03   6.4491699e-03   4.5107387e-03   2.5368125e-03   3.5566920e-01   6.5679125e-03   1.2018946e-03   2.2506904e-03   3.9800148e-03   5.6031584e-03   2.8982817e-03  -2.9050680e-03   4.1718408e-03   2.7901570e-01  -7.4600573e-03   4.2725455e-03  -1.6655326e-04  -2.9418199e-03  -7.8478761e-03  -9.0546523e-03  -8.0960671e-03  -1.5822549e-02  -1.0242447e-02  -6.9662579e-03  -7.6465064e-03  -2.5725829e-03  -9.8678343e-03  -8.0789310e-03  -2.4736097e-02   5.4336742e-01  -5.2874776e-01   3.3724069e-03   3.2558813e-03   4.3841219e-04   1.0505942e-02   1.4269552e-02   3.0115118e-03   9.0123908e-03   3.6628376e-03  -9.8555157e-03  -2.6208675e-02  -1.6056512e-02  -4.9460891e-02  -3.2075889e-02   3.1416274e-02   2.6792128e-02   3.1607904e-02   3.2228670e-02   1.1211456e-02  -1.7461333e-02  -1.2046374e-02   2.4178008e-02  -6.2030564e-02  -4.1287497e-02  -1.5792100e-01   6.5102020e-02   1.3411993e+00  -1.2211753e-01   1.5405950e+00  -1.0098380e+00  -2.1904908e-02  -7.3054633e-01   1.0785557e+00   1.7679856e-02   3.1626990e-02   7.3567693e-01   4.7316666e-02   8.0695122e-01   1.5099046e-02   2.8673355e-02   1.2947254e-02   4.4323389e-04   1.0893166e-04  -1.9513735e-03  -9.6381334e-03   1.5160503e-02   3.2181940e-03  -6.9688615e-01   1.8690178e-03   1.4240886e-02   6.8124175e-03   2.2324880e-03  -3.2337609e-04   1.6106310e-02   5.9814653e-01   8.6910702e-03  -4.9568144e-01  -4.0247577e-03   5.4409345e-03   5.9484690e-03  -2.3527725e-03   3.2307050e-02  -1.0203785e-02  -2.6410061e-02   6.8839123e-01  -3.9073076e-02  -5.0015626e-02  -5.3880420e-02  -1.0568860e-01  -1.1472845e-01  -5.7081814e-02  -5.5262835e-02   1.6021377e-01   1.4390462e+00  -2.8556889e-02  -1.0161051e+00   2.5959080e-02  -1.2018587e-01  -2.3541103e-01   2.4619687e-01   4.3941985e-01  -1.4112912e+00  -1.1621468e+00   1.0914322e-01   6.7763301e-02   1.1658404e+00   4.4623453e-02   3.3117271e-02  -7.4219263e-01  -7.2273402e-01   1.9638394e-02   9.4810769e-03  -5.6929488e-04  -6.6125785e-01   2.3209261e-02  -6.4404086e-01  -4.5053254e-02  -2.8904256e-02  -3.6596472e-02  -7.4191765e-02  -5.4221568e-02  -5.0363237e-02  -3.3173642e-02  -1.1813809e-01  -7.9299438e-02  -3.9335998e-02  -1.8514345e-03  -1.7559088e-01  -2.6679090e-02  -8.0881077e-02  -5.5695915e-02   4.3720510e-03  -2.8257772e-02   3.3716840e-02  -6.8138918e-03  -4.1673096e-02  -1.0422101e-03   6.9500483e-01   3.0898129e-02  -3.2312891e-02   2.4946940e-02   3.9020345e-02   1.9481168e-02   6.3221554e-01   2.2988819e-02   1.2097637e-02   5.3848785e-01   6.3946680e-01   1.5147418e-02  -4.5806258e-01  -2.1109071e-03   9.4258264e-03   5.7354192e-03   9.2972413e-03  -7.2942119e-03  -1.4954922e-03   4.0846138e-01   4.3374573e-01  -2.0488535e-03   1.4181863e-03   3.7766090e-03   6.8266140e-03   4.9910997e-03   3.9826063e-01   6.7211429e-04   2.2554981e-03  -8.8900967e-03  -2.7003832e-03   3.7456654e-01  -9.2154288e-03  -8.5220571e-03  -1.3905594e-02  -5.1684422e-01   8.6017497e-03   7.7204594e-03   1.0305717e-02  -4.4462591e-03  -1.5375608e-03  -3.6541413e-01  -3.2410679e-01  -3.7071217e-01  -2.2888368e-03   3.2407630e-01   5.7635565e-03   3.4504176e-04  -5.3260054e-03  -2.4935104e-04  -5.1831863e-03   7.3208194e-03   6.1109196e-03   3.8929330e-01  -4.1881274e-01   7.2257473e-03   1.0132149e-02  -8.7302857e-03   8.6838858e-03   2.0268487e-04   1.8678277e-02  -2.2771658e-02  -1.7957061e-02   6.8920576e-01  -7.0338255e-01  -2.5409603e-02  -6.1284907e-02  -8.0206054e-01   4.3008856e-02  -3.9084294e-02  -3.4453814e-02   1.9288680e-02   1.7921867e-02   5.5974208e-02   8.0952217e-01   5.7273324e-02   6.7581926e-02   8.2671175e-01  -7.3184727e-01  -9.7013009e-01   8.3697493e-02   3.6736488e-02   6.2487583e-01   7.6531629e-03   1.8618796e-02  -3.1077294e-02  -5.6499385e-01  -9.6972395e-01
   3.4420718e-01  -4.7268184e-04   4.4278941e-01   5.3869353e-01  -3.9035987e-01   3.1287512e-03   4.2624338e-01   1.8852434e-03  -4.3746732e-03  -3.6576633e-01   8.6087116e-03   6.7671590e-03   6.6246637e-03   3.6443215e-03   3.4936130e-03   4.0626869e-03   4.3570015e-03   3.1851443e-03   8.4189418e-03  -7.5972104e-05   1.7050947e-03  -2.4672596e-01  -4.2718746e-04   1.6754528e-03  -3.6680855e-03  -7.4106971e-04  -2.7931668e-03   4.7002633e-03  -4.4830026e-03   4.8983831e-03  -4.1257719e-01   3.8111991e-01  -1.0999813e-02  -1.1250065e-02  -1.3705328e-02  -1.3819147e-02  -1.1156064e-02  -1.4027255e-02   1.0843722e-02   7.4270426e-03  -6.6098362e-03   8.3611420e-03   5.9434636e-03   1.1970661e-02   6.1893782e-01   7.7760453e-03   1.5612473e-02   8.5134014e-03   8.2523174e-03   5.1642757e-03   1.1708215e-03   5.6110783e-03   4.9498714e-03  -3.2081595e-01  -3.3409672e-01   6.0324681e-03   5.5514252e-03   3.1335807e-01   9.9107056e-03   4.0627367e-03   4.5203318e-03   5.4426732e-03   3.9807339e-03   2.7543863e-03  -3.4380915e-03   2.3366858e-03   2.3482120e-03  -3.7533456e-03   3.0666474e-03  -5.2785372e-03  -1.0520324e-03  -7.0450921e-04  -3.7487446e-01   8.2669754e-03  -3.6600218e-01   2.5400101e-03   5.6608411e-03   5.5500521e-03   3.1909457e-01  -2.8456836e-01   5.6870847e-03   1.1693095e-03  -3.3094977e-03   2.7578178e-01  -1.1733327e-03  -8.6395040e-04   3.0728820e-03  -2.7651473e-03   4.2753428e-03  -2.8044543e-04   1.4006316e-03   5.1817004e-03  -4.3674781e-01  -5.1245012e-03  -5.0104862e-01  -7.9495935e-03  -5.7588690e-01   1.9016478e-02   1.0095536e-02   1.7916249e-02   4.9605279e-01  -5.1232607e-01   4.7155131e-03  -4.4555956e-01   8.5199371e-03   6.4181321e-03   5.9061735e-03   1.4920031e-02   5.3623715e-03   5.5598279e-03   4.7731216e-03   4.5675866e-03  -3.0826112e-01   3.7100879e-03   3.8655214e-03  -2.1247690e-03  -2.9765528e-01  -1.1252123e-03  -1.0909549e-03   2.4416272e-03  -2.4928837e-03  -9.1186783e-04  -1.2293863e-02  -9.1799603e-03   1.7138594e-02   1.0039127e-02  -7.7664528e-03  -3.9788994e-01   2.6231989e-03   6.0128021e-03   3.7360616e-01   9.6934567e-04  -7.0788131e-04  -4.1393304e-01   1.7980329e-03  -7.1961199e-03  -7.6720649e-03  -6.2760886e-03   4.2981369e-03  -1.2714851e-04  -1.7807354e-02  -2.0288195e-02   2.3167927e-02   2.6121806e-02   5.7855187e-01   5.2834907e-01   1.5491887e-02   1.1422953e-02   1.6246297e-02   1.2737348e-02   9.6936106e-03   1.1556952e-02   5.3487796e-03   1.0797405e-03  -7.9788532e-03  -3.6396787e-01   7.6816703e-03  -3.4943322e-01  -1.5212286e-03   5.6139118e-03  -1.7985233e-03   2.8209600e-01   8.8171958e-03   9.1252827e-04  -3.9904166e-04  -1.1755097e-03  -2.4429914e-01  -2.7827837e-01   2.1049349e-04   2.8604530e-04   2.6473946e-01   1.7270614e-03  -3.7948523e-03   1.6712250e-03   3.2545906e-03  -2.5592350e-01  -1.8211322e-03  -2.3432580e-01  -2.2704417e-03   8.9593868e-05  -2.7328859e-01  -1.4611182e-03  -3.9078276e-03   2.9343984e-01   4.2338740e-03  -8.0283436e-04  -3.0636112e-03  -2.9363428e-03  -3.3157306e-03  -3.2785015e-01  -3.7686645e-03   3.5260510e-01   6.8769592e-03   2.8160845e-03  -1.4833801e-03  -4.6174212e-01  -2.7611835e-03   7.3785127e-03   1.2410859e-02   7.4319539e-03  -1.9780829e-03   3.8711759e-01   6.9951218e-03  -2.5705758e-03  -3.5016178e-01   1.0683903e-04  -3.5037138e-01  -4.7972309e-04  -2.3966697e-03   7.7108814e-05   4.1197045e-01  -1.6837217e-03  -3.2971036e-01   5.5114036e-03  -2.8059575e-03   2.1784381e-03   4.8619541e-03  -3.4643588e-01  -4.5734372e-03   7.7800829e-03  -9.0847771e-03   5.6064139e-03   7.4756250e-03  -2.6798172e-03   8.4538155e-03   2.9052661e-03   4.4978863e-01  -5.6745591e-03   4.9146832e-01  -8.3382714e-03   4.9283187e-03   1.2350879e-02  -1.5546933e-02  -5.2925946e-03   1.2775933e-03   5.4261648e-03  -5.2967337e-03  -1.3849403e-03   1.7603244e-02   1.0994734e-02   9.3214956e-03   3.9156232e-03   8.9594017e-03  -1.0337738e-03  -4.0350035e-03   3.9126481e-03   3.3342542e-03   1.1494083e-03   6.9389611e-03   2.7588328e-03  -6.2280061e-03  -3.9389554e-03   5.0388608e-03   3.9200046e-01   5.1509797e-03   5.1848803e-03   4.8253769e-03   4.2427749e-03   3.4853319e-01   5.0768410e-03   9.9794604e-04   1.8105640e-03   5.5611675e-03   3.9088460e-03   3.0330957e-03   8.7615116e-03   5.0799092e-03   2.8084111e-01   1.8258037e-03  -3.7374512e-03   2.7364735e-06  -2.8885578e-03  -9.1606089e-03  -8.8564041e-03  -7.1933430e-03  -1.3327644e-02  -1.0449593e-02  -5.4017288e-03  -8.8418303e-03  -2.7311281e-03  -1.2220704e-02  -8.7268521e-03  -2.1923617e-02   5.4876448e-01  -5.2269235e-01   5.0634047e-03  -5.2058506e-04  -7.5094035e-03   1.0509134e-02   1.5506002e-02   7.6654597e-03   1.5195320e-02   3.7131990e-03  -8.9427744e-04  -2.3130938e-02  -2.6338171e-02  -5.3297019e-02  -2.0962725e-02   2.9930815e-02   1.2505698e-05   2.6723555e-02   3.2884762e-02   1.2432261e-02  -2.4624467e-02  -1.9600896e-02   2.0691010e-02  -1.1760128e-01   7.2698274e-02   3.6248600e-02  -4.8807159e-02   8.6487798e-01  -9.1335297e-02   1.8074778e+00  -1.0188061e+00  -1.8955444e-02  -7.5141788e-01   1.2700949e+00   2.2030862e-02   3.0212723e-02   7.0390166e-01   3.7271789e-02   8.0558830e-01   1.8470857e-02   2.5639696e-02   1.3677029e-02   4.8462085e-03   2.8737295e-03  -3.5036457e-03  -7.3091213e-03   1.8239439e-02   5.9689484e-03  -6.7477604e-01   3.0991098e-03   1.0860024e-02   8.6923740e-03   6.6048581e-03  -4.7106566e-03   1.8032457e-02   5.8860066e-01  -1.7208987e-03  -4.7677377e-01   1.3213268e-03   7.0432513e-03  -9.3021872e-04  -8.0613432e-03   2.6289146e-02  -1.5453704e-02  -2.7767802e-02   6.6334255e-01  -6.4649244e-02  -4.9738495e-02  -3.9028744e-02  -8.3194695e-02  -6.5350979e-02  -5.6293837e-02  -5.9351821e-02   1.3671285e-01   1.3791133e+00  -5.6250148e-02  -1.0209808e+00   4.5293349e-03  -4.7979793e-02  -2.1576535e-01   1.1778438e-01   3.7081621e-01  -1.3377625e+00  -1.3500926e+00   1.0025863e-01   5.4053425e-02   1.1271094e+00   3.9604684e-02   3.0698431e-02  -7.5532144e-01  -6.4011106e-01   1.8806636e-02   3.0887564e-03  -6.1467372e-04  -6.3756056e-01   1.7523171e-02  -6.2414589e-01  -3.0232231e-02  -3.3042801e-02  -3.1139386e-02  -7.1021132e-02  -5.2897095e-02  -4.9626726e-02  -3.3332028e-02  -1.1700923e-01  -7.1245299e-02  -5.0292261e-02  -1.3125076e-02  -1.3443936e-01  -1.2310810e-02  -9.7263614e-02  -4.8431754e-02   4.2856338e-03  -2.7531324e-02   8.0388082e-03   2.4605464e-03   2.2709811e-02  -1.0290472e-02   7.0088928e-01   4.1151264e-02  -4.1302567e-02   1.3888314e-02   3.8851911e-02   1.8449663e-02   6.4411150e-01   2.0600821e-02   1.2899643e-02   4.8808308e-01   6.2204682e-01   7.0625645e-03  -4.5863077e-01  -2.5535530e-03  -1.6320276e-03   3.8379195e-03   9.1456220e-03  -2.1256135e-03   1.0419110e-03   4.0930493e-01   4.2243393e-01   5.5620793e-03   5.9177862e-03   4.4036320e-03   8.2514291e-03   2.8578812e-03   4.0521515e-01   2.4397558e-03   3.0525375e-03  -9.0560788e-03  -3.4572114e-03   3.6297740e-01  -7.0369135e-03  -7.0880512e-03  -1.0588435e-02  -5.2536094e-01   9.8822689e-03   5.0993171e-03   1.1156525e-02  -4.3537776e-03  -3.8370702e-04  -3.7191051e-01  -3.1961495e-01  -3.6109252e-01   1.9449679e-03   3.3179266e-01  -7.8194633e-04   8.4684226e-04  -4.2020744e-03  -9.4415960e-04  -5.3080459e-03   7.7044776e-03   6.3730926e-03   3.7822907e-01  -4.1555894e-01   7.8294565e-03   1.6331145e-03  -9.7400876e-03   6.6874811e-03   6.9735467e-03   2.5136576e-02  -1.7254287e-02  -6.3623116e-04   6.6430631e-01  -6.8062851e-01  -2.6681827e-02  -4.4186965e-02  -7.7560915e-01   2.5940700e-02  -1.7740197e-02  -3.1067071e-02   4.5279444e-02   2.3005172e-02   4.3701489e-02   7.9875699e-01  -3.3106741e-02   5.2431058e-02   8.3418787e-01  -7.2812529e-01  -1.1957606e+00   7.7721890e-02   3.7411138e-02   8.1201561e-01  -9.3800170e-03   6.1313574e-03  -1.5553603e-02  -5.6732562e-01  -9.3437037e-01
   3.4335381e-01   1.1417722e-03   4.3543178e-01   5.4961250e-01  -4.0228023e-01   5.8299471e-03   4.4439317e-01   3.4955422e-03  -5.5104348e-03  -3.8279835e-01   3.2881193e-03   6.4858538e-03   6.5996088e-03   5.2912488e-03   3.5666834e-03   5.2292190e-03   5.0427114e-03   3.0143167e-03   7.3255510e-03   3.0490243e-03  -1.9611360e-03  -2.4889633e-01  -9.9263168e-04   2.8830984e-03  -2.8656755e-03  -1.6750815e-03  -3.5343551e-03   5.7897511e-03  -4.8324111e-03   5.2414075e-03  -3.8968269e-01   3.7202677e-01  -1.0831702e-02  -1.0479988e-02  -1.1863130e-02  -1.3162766e-02  -1.4129628e-02  -1.0556110e-02   6.1148158e-03   6.8220491e-03  -1.1027358e-02   3.8238224e-03   6.2825081e-03   1.1972131e-02   6.3101204e-01   8.5832793e-03   1.5945685e-02   9.0050273e-03   6.7214674e-03   4.3679135e-03   1.1894482e-02   5.5155485e-03   4.1766317e-03  -3.3004435e-01  -3.4048548e-01   6.0808212e-03   6.6239091e-03   3.2767075e-01   1.1430542e-02   4.0811673e-03   5.3276566e-03   3.0064859e-03   3.8150844e-03   1.6217580e-03   4.2098415e-04   1.5954781e-03   2.0307936e-03  -3.1220478e-03   3.1737898e-03  -5.0841941e-03  -3.7383270e-04  -2.3402960e-03  -3.5466452e-01   7.1005787e-03  -3.6350951e-01   4.7155936e-03   5.0879560e-03   4.4818760e-03   3.1387830e-01  -2.8065154e-01   5.1933365e-03   5.8421513e-04   2.4180938e-03   2.6772205e-01  -2.0329348e-03  -2.2466278e-03   2.4572008e-03  -8.8159073e-04   2.9742949e-03   4.2839985e-05   1.0033847e-04   2.3449070e-03  -4.3458222e-01  -4.6067872e-03  -5.0237883e-01  -2.4575101e-03  -5.8185191e-01   1.8191142e-02   1.1140497e-02   1.7087373e-02   4.9010103e-01  -5.1224655e-01   9.4383343e-03  -4.3390755e-01   8.5497893e-03   5.3443405e-03   6.4877083e-03  -3.5311110e-04   6.2207564e-03   5.0608426e-03   5.1603678e-03   5.4672300e-03  -3.1775658e-01   3.2922466e-03   4.0085668e-03  -7.0824361e-04  -3.0809498e-01   4.9486491e-04  -6.3435819e-04   1.9952469e-03  -3.6465976e-04   3.2305831e-05  -1.4386787e-02  -9.5082076e-03   1.2829240e-02   1.0840804e-02  -3.1402691e-03  -4.0640550e-01  -6.5820779e-03  -8.8644165e-03   3.8653823e-01   1.5157112e-04  -8.5739210e-04  -4.2637761e-01   6.8627444e-04   1.6380583e-03  -5.8411133e-03  -5.1922824e-03   1.9933197e-02   2.1542101e-03  -1.9138902e-02  -2.4244319e-02   1.6193689e-02   2.4187146e-02   6.2131073e-01   5.3935211e-01   1.8222072e-02   1.1609924e-02   4.4592878e-03   1.3291830e-02   1.0513377e-02   1.2738358e-02   6.2325663e-03   2.7564486e-04  -7.1900727e-03  -3.8742963e-01   6.7627124e-03  -3.8374114e-01  -2.2803458e-03   5.6614043e-03  -2.6316201e-03   2.9107969e-01   8.9280496e-03   7.5036615e-04  -1.5350065e-04  -1.2878784e-03  -2.5314090e-01  -2.8654777e-01   1.0121133e-04  -2.1836634e-03   2.7150450e-01   1.0099739e-03  -4.0408535e-03   2.4212408e-03   1.4756273e-03  -2.4534410e-01  -2.0290685e-03  -2.3467356e-01  -2.0527519e-03   8.4322990e-04  -2.7140141e-01  -9.3434752e-04  -2.8675972e-03   2.9061379e-01   3.8464392e-03  -3.1610117e-03  -2.6411382e-03  -2.0122679e-03  -2.8933150e-03  -3.2319019e-01  -3.4525658e-03   3.3551187e-01   7.4825567e-03   5.1632480e-03  -1.0201095e-03  -4.9101799e-01  -4.1950876e-03  -6.4802339e-04   1.2900985e-02   9.6701418e-03  -9.6487076e-04   3.7703812e-01   4.7474215e-03  -1.4472782e-03  -3.6349191e-01   1.2149130e-03  -3.7259620e-01  -6.3281057e-04  -2.2834305e-03   5.1013508e-04   4.2078293e-01   1.9893838e-04  -3.2805946e-01   2.0771207e-03  -1.6835046e-03   1.1403269e-03   2.3865958e-03  -3.7686679e-01  -7.3879643e-03   7.9810147e-03  -3.3434008e-03   2.1978294e-03   7.2754326e-03  -3.0314991e-03   9.5244101e-03   8.4054669e-04   4.5616576e-01  -8.0575968e-03   4.9958823e-01   3.1204822e-03   4.0814364e-03   7.0711420e-03  -1.1866874e-02  -7.8853940e-03  -1.9165168e-03   6.9451797e-03   4.1148589e-03  -2.6254998e-03   1.1706194e-02   1.1850543e-02   9.4416885e-03   9.1753156e-04   8.4037313e-03  -3.8168808e-03  -3.5839294e-03   4.4707028e-03   1.7581748e-03   3.5707844e-03   9.2575014e-03   8.8866233e-03  -5.4046081e-03  -4.2425796e-03   5.4276322e-03   4.0755524e-01   6.2644365e-03   8.0888736e-03   5.3466972e-03   2.8811348e-03   3.5754068e-01   6.3672246e-03   6.0684867e-03   3.1266329e-03   5.9799343e-03   3.4433485e-03   2.8563450e-03   9.4154754e-03   4.0108156e-03   3.0691726e-01  -6.1218905e-03  -4.0669316e-03  -7.8162167e-03  -5.9592515e-03  -9.4216015e-03  -9.5235617e-03  -8.0399490e-03  -1.3389620e-02  -1.1476902e-02  -6.9027239e-03  -8.5912419e-03  -8.5180902e-03  -1.2220483e-02  -9.2075904e-03  -2.3513259e-02   5.5919838e-01  -5.3965431e-01   4.9048542e-04   3.0235967e-03  -6.5326592e-03   1.2699573e-02   7.9005439e-03   3.9884128e-03   1.2882761e-02   5.0718601e-03  -4.6716575e-03  -2.2908092e-02  -1.5491671e-02  -5.7711034e-02  -1.7127817e-02   3.5248912e-03   7.8247157e-02   1.9023722e-02   3.6382400e-02   1.4383328e-02  -2.4224325e-02  -1.3318046e-02   6.3186262e-02   1.5428018e-03  -8.3772495e-02   5.5307970e-02  -3.9831970e-02   1.2046802e+00  -1.7807914e-01   1.5932580e+00  -1.0467692e+00  -7.4251612e-03  -7.1260818e-01   1.1708035e+00   2.8510583e-02   2.5119547e-02   7.6675621e-01   2.7785503e-02   7.6474779e-01   1.6804564e-02   2.8494831e-02   1.3086835e-02   3.6400491e-04   2.4979394e-04  -1.9200195e-03  -9.9260606e-03   1.7516360e-02   7.2026133e-03  -6.8526039e-01   1.7918571e-03   1.3642449e-02   9.4410525e-03   5.8526446e-03  -3.6517024e-03   1.5599381e-02   6.0313096e-01   1.4319730e-04  -4.9447232e-01  -2.0288006e-03  -1.2363053e-03   1.4602469e-03  -4.4986041e-03   2.6595108e-02  -1.1158311e-02  -2.8575907e-02   6.8897248e-01  -7.5808952e-02  -5.1347221e-02  -4.5111828e-02  -9.2534241e-02  -1.0480911e-01  -6.4766310e-02  -5.3851389e-02   1.9125203e-01   1.5207238e+00  -3.8342404e-02  -1.0928133e+00   1.5748402e-02  -1.8881035e-01  -2.8921519e-01   1.5722504e-02   3.3631822e-01  -1.3581816e+00  -1.1734174e+00   9.1332354e-02   5.8099875e-02   1.1367012e+00   4.0394699e-02   3.1637112e-02  -7.2199474e-01  -6.6050765e-01   2.2610976e-02   6.7141238e-03   4.1693603e-03  -6.5567211e-01   2.0704334e-02  -6.4475554e-01  -4.1538913e-02  -3.2695903e-02  -3.3553932e-02  -7.4886749e-02  -6.2456125e-02  -4.7362202e-02  -4.6099238e-02  -1.3005555e-01  -8.1053527e-02  -4.9667390e-02  -4.4466745e-02  -1.4055559e-01  -1.6230217e-02  -1.6933689e-01  -6.5159609e-02   3.8410173e-03  -2.9834016e-02  -8.3055712e-03   9.9762189e-03   4.9725021e-03   1.8379364e-02   7.2629500e-01   3.4304089e-02  -3.6145495e-02   1.8749273e-02   3.9068932e-02   1.7854337e-02   7.0058560e-01   2.0351914e-02   1.3699649e-02   5.5824248e-01   6.6183341e-01   6.7424683e-03  -4.6526010e-01   2.3836188e-03   8.7655661e-04   4.4013721e-03   1.8902638e-03  -3.8166527e-03   2.0564323e-03   4.1394124e-01   4.6044407e-01   6.3050565e-04   2.8204261e-03   6.0922987e-03   9.2331402e-03   4.3477388e-03   4.1300589e-01   1.2886994e-03   4.5513968e-03  -9.0403983e-03  -3.9630736e-03   3.6459050e-01  -8.0426867e-03  -7.3716000e-03  -1.3275673e-02  -5.4654779e-01   9.2713930e-03   6.4194379e-03   1.0337085e-02  -3.5545207e-03  -2.0042528e-04  -3.4018919e-01  -3.1563154e-01  -3.6905389e-01   1.5171320e-03   3.1980301e-01  -2.6561508e-03   9.3387047e-04  -3.9660888e-03  -3.3780225e-04  -4.8018620e-03   6.6293488e-03   4.8347818e-03   4.3051219e-01  -4.1495743e-01   1.0931356e-02   4.0437040e-03  -6.4159523e-03   1.0499604e-02   5.2710030e-03   3.3822215e-02  -1.8139250e-03  -1.1778894e-02   6.7906354e-01  -7.0494224e-01  -2.3580318e-02  -4.6371515e-02  -7.9444640e-01   1.7419547e-02  -4.0330278e-02  -4.3129151e-02   1.4370228e-02   4.4555266e-02   7.2947438e-02   8.4823481e-01  -4.2290607e-03   7.6786590e-02   8.2648979e-01  -7.5134511e-01  -1.1370747e+00   5.8077893e-02   3.6117113e-02   7.3300955e-01   2.7177315e-02  -1.4438451e-02   1.5534903e-02  -5.2188952e-01  -9.6572123e-01
   3.5069225e-01   9.6180940e-04   4.3864287e-01   5.6061476e-01  -4.0803244e-01   5.5142791e-03   4.4779073e-01   2.4313768e-03  -4.6235616e-03  -3.8681130e-01   3.3382043e-03   7.1034582e-03   5.5576223e-03   4.0971386e-03   3.5091731e-03   5.3123412e-03   4.7542266e-03   2.9316196e-03   6.0615588e-03   3.3388675e-03   3.3672473e-03  -2.4947913e-01  -4.9284983e-04   3.9596434e-03  -1.5337251e-03   6.3291910e-04  -3.6961524e-03   5.5658983e-03  -4.5078147e-03   3.8108852e-03  -3.8683502e-01   3.6426928e-01  -9.9753958e-03  -9.1932029e-03  -1.2147201e-02  -1.4367648e-02  -1.5938281e-02  -1.2103129e-02   1.3907814e-02   2.5134304e-03  -7.3676292e-03   5.1855244e-03   5.3553944e-03   1.1336802e-02   6.1646706e-01   9.9748918e-03   1.6727167e-02   8.7720053e-03   6.4485537e-03   3.6826417e-03   1.3823241e-02   3.5727231e-03   4.5893136e-03  -3.2872451e-01  -3.3898520e-01   5.7542371e-03   4.6919402e-03   3.2236786e-01   9.7757515e-03   3.4736687e-03   3.8155242e-03   7.1224821e-03   3.6232053e-03   1.5833981e-03  -3.7529157e-03   7.3258604e-04   4.3109298e-03  -3.3556995e-03   4.2120168e-03  -4.8730152e-03  -2.9792555e-03  -2.4826652e-03  -3.5026052e-01   7.7254264e-03  -3.6699739e-01   3.9371526e-03   5.9918609e-03   5.1388929e-03   3.1780343e-01  -2.7944622e-01   5.6801123e-03   1.2526785e-03  -2.5803428e-03   2.7168658e-01  -2.7699996e-03  -4.9125367e-04   2.5936884e-03  -3.0607779e-03   2.9252327e-03  -1.7690848e-03   1.4471269e-03   4.1453996e-03  -4.3915512e-01  -7.1642866e-03  -5.1114863e-01  -7.3914292e-03  -5.9333548e-01   2.1443986e-02   1.1330776e-02   1.8793532e-02   5.0195914e-01  -5.1281807e-01   9.3872817e-03  -4.4277389e-01   9.9176783e-03  -4.8846646e-05   6.4150308e-03   6.7106206e-03   6.0729306e-03   5.3039956e-03   5.6043355e-03   5.2756604e-03  -3.1021604e-01   2.7691528e-03   3.4385126e-03  -1.2004497e-03  -3.0307535e-01   2.1201681e-03   8.3852252e-04   7.7385008e-03  -1.2016124e-03  -1.9904236e-03  -1.3369047e-02  -7.5093371e-03   1.3051465e-02   1.0568892e-02  -5.4394896e-03  -4.1539798e-01  -7.8094377e-03  -2.8656763e-03   3.9654300e-01   2.4696786e-03   3.8378261e-04  -4.2332088e-01   5.4540303e-04   8.7535429e-04  -1.1755891e-03  -1.6522249e-03   9.4234219e-03  -2.9768738e-03  -1.2448326e-02  -2.1403258e-02   2.5770472e-02   2.8945367e-02   6.1716093e-01   5.5170778e-01   1.6665187e-02   1.2466061e-02   2.4216684e-02   1.2706810e-02   1.0017213e-02   7.8503331e-03   7.4564213e-03   2.3417190e-03  -8.8429775e-03  -3.6363832e-01   9.3824673e-03  -3.8196058e-01  -2.9217076e-03   5.1830818e-03  -1.1580157e-03   2.8851466e-01   8.8162096e-03   2.3494234e-03  -4.7060427e-04  -8.8111092e-04  -2.4665316e-01  -2.8090807e-01   1.1309566e-04  -2.6278980e-03   2.6810423e-01   2.1116473e-03  -3.8560768e-03   1.3417968e-03   3.3023025e-03  -2.5445931e-01  -1.1630124e-03  -2.3735898e-01  -1.8129579e-03   2.4509949e-04  -2.5855272e-01  -3.4746534e-04  -6.8026900e-04   2.7585265e-01   4.0086783e-03  -9.9515373e-04  -2.3383907e-03  -1.0895030e-03  -2.7979133e-03  -3.1983763e-01  -2.5237456e-03   3.2956306e-01   6.9118090e-03   5.0346680e-03  -1.8911018e-03  -4.5049038e-01  -4.8211785e-03   7.7888775e-04   1.0432471e-02   9.2405315e-03   5.2637682e-05   3.5914137e-01   8.3775790e-03  -1.1474670e-03  -3.6331702e-01   5.6220848e-04  -3.4809421e-01  -4.1792056e-04  -1.3156071e-03   5.1123942e-03   3.8302669e-01   5.5395875e-04  -3.2091702e-01   2.9771790e-03   8.1903204e-03   1.0886555e-03   5.2742125e-03  -3.6267367e-01  -6.9249998e-03   5.9423436e-03  -3.5352160e-03   4.3828320e-03   8.0616296e-03  -4.2209055e-03   7.1956809e-03   5.6163102e-04   4.3842172e-01   6.8757611e-04   4.7976601e-01  -3.4113399e-02   9.2579454e-03   2.7450116e-02  -1.5409640e-02  -8.5024747e-03  -4.3419984e-04   5.0602704e-03  -3.7841926e-03   6.7372240e-03   1.8454195e-02   1.1520558e-02   1.0660703e-02   3.0569098e-03   1.3585169e-02  -1.7849030e-03  -2.5051911e-03   2.3907415e-03   1.4098518e-02  -2.8275485e-03   6.3797711e-03   3.6679655e-03  -6.4909012e-03  -3.2430326e-03   5.0315761e-03   4.1432253e-01   6.9495728e-03   6.3560010e-03   5.5756236e-03   1.9560637e-03   3.5981343e-01   7.4395275e-03   8.5133905e-04   1.5567822e-03   5.5591572e-03   7.8551806e-03   2.9317671e-03   4.2487289e-03   4.8131257e-03   3.1133413e-01  -6.1952872e-03  -4.1273111e-03  -1.3465457e-03  -6.0315040e-03  -9.4807084e-03  -8.9449626e-03  -9.3538609e-03  -1.7053669e-02  -1.1082001e-02  -3.1647496e-03  -9.0633797e-03  -5.4286348e-03  -1.2956471e-02  -8.2380497e-03  -2.4968905e-02   5.6242898e-01  -5.4500899e-01   1.2156854e-03  -1.0788143e-03  -9.0760166e-03   1.3349790e-02   1.4952908e-02   4.6929325e-03   4.5226204e-03   3.1853519e-03  -1.2079223e-02  -2.7415222e-02  -3.2368888e-02  -5.2210315e-02  -3.9135215e-02   8.8422565e-03  -2.8178580e-02   1.4203505e-02   2.9856598e-02  -5.5716684e-03  -3.4499995e-02  -2.5292623e-02   1.0350089e-02  -1.2019244e-01   6.4571053e-03   3.6524676e-02  -1.7450584e-03   1.0084354e+00  -1.1598951e-01   1.2440180e+00  -9.8418885e-01  -1.8276911e-02  -7.0957520e-01   1.1121267e+00   1.6071138e-02   2.6724866e-02   7.0923088e-01   1.9263582e-02   7.7198924e-01   1.4194650e-02   2.6549511e-02   1.3527680e-02   4.0767856e-03   4.9675129e-04  -6.2106156e-03  -7.7834132e-03   1.9716422e-02   6.0077263e-03  -6.8141769e-01   2.1487843e-03   1.4074227e-02   9.5809234e-03   9.3471866e-03  -5.8351765e-03   1.6005145e-02   5.8462188e-01   3.1447026e-03  -4.7933576e-01   2.6400176e-03   8.4502463e-03  -2.6842830e-03  -8.1560515e-03   2.0700093e-02  -1.1107983e-02  -2.9732318e-02   6.8593227e-01  -6.3507349e-02  -5.5825844e-02  -5.7995360e-02  -1.0844813e-01  -1.0687769e-01  -5.6490564e-02  -5.6291560e-02   1.7216704e-01   1.7222293e+00   3.7319947e-03  -1.0540928e+00   1.7427419e-02  -2.0871423e-01  -2.0141240e-01   1.1938329e-01   3.9219387e-01  -1.3271505e+00  -1.0094204e+00   8.9717963e-02   5.2208861e-02   9.7498998e-01   3.9755006e-02   3.4680108e-02  -7.3911984e-01  -6.4777140e-01   2.2054365e-02   1.0422024e-02   2.0507169e-03  -6.5365942e-01   2.0566749e-02  -6.4041891e-01  -3.0904107e-02  -3.1801702e-02  -3.2140263e-02  -8.0346105e-02  -6.5782295e-02  -5.3642884e-02  -4.6681654e-02  -1.3757984e-01  -8.6429205e-02  -5.0022261e-02  -6.1415454e-03  -2.2137727e-01  -4.3971749e-02  -9.7634976e-02  -5.2815048e-02  -7.4034381e-04  -3.6553757e-02   3.3246865e-02  -1.5432852e-02   1.8307130e-02   8.6034762e-03   7.7891165e-01   4.1081821e-02  -3.6452934e-02   2.2064966e-02   3.8218957e-02   1.5344685e-02   7.0793108e-01   1.9951621e-02   7.3309429e-03   5.2081341e-01   6.4876525e-01   6.9347487e-03  -4.6929733e-01  -3.1723684e-03   2.7944180e-03   7.0503988e-03   9.9740880e-03  -2.6012666e-03   1.5715202e-04   4.1344791e-01   4.1738817e-01   2.3242715e-03   2.0488584e-03   5.1481467e-03   6.9919718e-03   4.0438084e-03   3.8140949e-01  -3.0395445e-03   1.0705331e-03  -8.7596825e-03  -3.5092437e-03   3.5760525e-01  -7.9781610e-03  -8.0364743e-03  -1.0018150e-02  -5.3021198e-01   8.9966026e-03   6.1829340e-03   1.1676427e-02  -5.1593660e-03  -1.1079341e-03  -3.5304806e-01  -3.2588034e-01  -3.7223954e-01   3.4898567e-03   3.2368785e-01   5.6666177e-03   4.5348758e-03  -8.3223308e-04  -1.9581328e-03  -5.5304993e-03   5.4609374e-03   4.5547205e-03   4.2398603e-01  -4.0898954e-01   9.6840244e-03   4.3852286e-03  -8.7220907e-03   1.0222215e-02   1.4558160e-02   1.2218923e-02  -2.5741795e-02  -1.8203970e-02   7.4753085e-01  -7.0877466e-01  -5.4468683e-02  -3.3245820e-02  -8.6667845e-01   4.0132846e-02  -6.1166897e-02  -4.3661081e-02  -8.0972812e-03   4.8106269e-02   6.5298671e-02   8.8846698e-01   7.0935112e-02   7.6733822e-02   8.8440607e-01  -7.5485901e-01  -1.0323236e+00   7.9326736e-02   1.3796910e-02   6.9023688e-01   9.8857290e-04  -1.9570898e-02   7.2990896e-03  -5.9406556e-01  -9.9664091e-01
   3.4493097e-01   4.6554602e-04   4.3918902e-01   5.4381081e-01  -3.9305988e-01   5.2436343e-03   4.3711858e-01   2.3801757e-03  -5.1783436e-03  -3.7894464e-01   3.8899252e-03   6.9205138e-03   5.0206328e-03   3.2477885e-03   3.1135761e-03   5.3552998e-03   3.7355851e-03   2.9398089e-03   6.8898872e-03   7.2299854e-03   7.8984846e-04  -2.5142747e-01  -1.1483425e-03   4.3246840e-04  -3.3890968e-03  -9.3352397e-05  -2.8051672e-03   5.9892674e-03  -3.8865254e-03   3.8021297e-03  -3.9293321e-01   3.4129660e-01  -8.6698054e-03  -1.0068600e-02  -1.1301987e-02  -1.2684605e-02  -9.0573843e-03  -7.1406155e-03   1.5829712e-02  -7.5350592e-03  -8.0512902e-03   4.2830497e-03   5.4241195e-03   1.1531922e-02   6.0102392e-01   7.8663838e-03   1.5487221e-02   8.4752341e-03   6.6736876e-03   3.9915052e-03   1.3235959e-02   6.1048167e-03   4.4542748e-03  -3.2986099e-01  -3.4281232e-01   5.8764943e-03   6.4728031e-03   2.9599414e-01   9.2377045e-03   3.9767165e-03   4.2375638e-03   6.3613377e-03   3.4550119e-03   2.1780774e-03  -7.5440789e-04   2.7393076e-03   3.7592404e-03  -3.1304238e-03   4.0694371e-03  -4.3154839e-03  -1.8414629e-03  -1.0691515e-03  -3.5201402e-01   9.0540445e-03  -3.6813882e-01   6.7538300e-03   5.2758755e-03   5.1904215e-03   3.1559700e-01  -2.9065669e-01   4.8176432e-03   1.3322387e-03  -1.2039648e-03   2.6914825e-01  -1.6947603e-03  -1.6744903e-03   1.6902836e-03  -1.7606537e-03   3.9180735e-03  -5.7972241e-04   9.4018259e-04   3.8296979e-03  -4.3542936e-01  -4.8909896e-03  -4.9459583e-01  -2.5152662e-03  -5.8349473e-01   1.9169414e-02   1.2649502e-02   1.8102919e-02   4.9490959e-01  -4.8900512e-01   9.8979416e-03  -4.3701337e-01   9.1909701e-03   8.5835612e-03   6.3449599e-03   1.3190006e-03   3.0922886e-03   5.0464761e-03   5.2182156e-03   5.8783606e-03  -3.1166873e-01   3.3590311e-03   3.8588693e-03  -1.7653123e-03  -3.1098376e-01   1.3850183e-03  -3.4196982e-04   6.4321938e-03   1.0081635e-03   1.7159182e-03  -1.2818942e-02  -1.5736826e-02   1.1336473e-02   1.1138368e-02  -5.9600019e-03  -4.0845725e-01   1.5962354e-03  -8.1776714e-03   3.8273793e-01   2.0447725e-04  -2.3326570e-03  -4.2420023e-01  -1.1874851e-04   7.8526618e-03  -7.6808596e-03  -5.3399321e-03   5.3635682e-03   2.6231329e-03  -1.8743737e-02  -1.9747934e-02   1.1573022e-02   2.5561617e-02   5.9936275e-01   5.2994102e-01   1.7739131e-02   1.1622990e-02   3.1499016e-03   1.3329323e-02   7.6595716e-03   7.6807164e-03   6.2159316e-03   1.4528812e-04  -7.7829329e-03  -3.6793597e-01   7.7805468e-03  -3.7397141e-01  -2.2565407e-03   5.7171441e-03  -1.2658248e-03   2.8407867e-01   7.3581282e-03  -1.5983176e-05  -7.8700470e-04  -8.2096029e-04  -2.4435763e-01  -2.7637842e-01   2.8376874e-04   1.9395713e-03   2.6772583e-01  -1.4300446e-03  -3.9600833e-03   2.3646319e-03   2.6970581e-03  -2.5361295e-01  -1.9882835e-03  -2.3538334e-01  -2.4656690e-03   6.0792821e-04  -2.5577517e-01  -1.0036047e-03  -3.0067089e-04   2.7557832e-01   4.5738891e-03  -2.2852174e-03  -3.2837671e-03  -2.2844598e-03  -3.7561705e-03  -3.2818929e-01  -1.6853890e-03   3.3134556e-01   7.8720005e-03  -5.8299061e-03  -1.2014676e-03  -4.2515816e-01  -2.7183349e-03   4.0258512e-03   1.0345107e-02   6.2415319e-03   6.8583798e-04   3.9155425e-01   8.2321690e-03  -2.0347703e-03  -3.6734917e-01   7.0654621e-04  -3.6745416e-01   3.6136439e-04  -2.1094806e-03   5.1495448e-03   4.1486697e-01   1.0529554e-03  -3.2561660e-01   8.3330786e-03   1.6039309e-03   1.7893546e-03   4.2529858e-03  -3.3379632e-01  -4.6287247e-03   6.9675440e-03  -4.9920673e-04   5.6897842e-03   6.5625017e-03  -5.0135466e-03   8.4483998e-03   1.3182033e-02   4.3652296e-01  -2.7763145e-03   4.9607562e-01  -2.0786317e-02  -1.8631818e-03   1.0472048e-02  -2.1235040e-02  -4.7753208e-03  -2.5791677e-04   6.5947448e-03  -4.7149391e-03   1.0352039e-02   1.9367803e-02   1.2431449e-02   6.8269082e-03   1.9389511e-03   1.4478311e-02  -2.3459087e-03  -4.8375991e-03   5.3623296e-03   1.3878923e-02  -4.4820008e-04   6.5807765e-03   4.6890993e-03  -5.2512410e-03  -2.7536234e-03   4.8641306e-03   4.0810083e-01   6.1830531e-03   6.2292022e-03   5.2946235e-03   3.6429513e-03   3.5796485e-01   7.0350717e-03   7.4415286e-03   1.9188789e-03   4.2906800e-03   6.5983858e-03   2.0761060e-03   6.6999003e-03   5.3393786e-03   3.0886411e-01  -1.3415658e-03   1.9178148e-03  -3.7958815e-03  -5.1453532e-03  -1.0234384e-02  -8.6704262e-03  -7.7540405e-03  -1.1340804e-02  -1.1575126e-02  -9.9023781e-03  -1.0257987e-02  -9.2725689e-03  -1.1447334e-02  -6.5164291e-03  -2.1856199e-02   5.5013533e-01  -5.3293770e-01   8.5576492e-03   1.5970997e-03  -7.9728927e-03   1.1510998e-02   1.7921453e-02   4.9358423e-03   4.8519138e-03   1.6387385e-03  -4.0113023e-03  -2.2318842e-02  -3.1705959e-02  -5.6766244e-02   8.3794146e-03  -1.8120961e-02   4.9322175e-02   2.0644807e-02   3.1276794e-02   2.7532054e-02  -2.8375886e-02  -6.0721026e-03   1.1714457e-01  -1.1384204e-01  -3.0623662e-02  -4.6410698e-02   2.4594979e-02   1.2256314e+00  -1.3032877e-01   1.5439119e+00  -9.7253645e-01  -1.2717319e-02  -6.9822515e-01   1.1101881e+00   1.6100191e-02   2.5385167e-02   6.7546644e-01   2.9667360e-02   7.2633768e-01   1.3263901e-02   2.5068668e-02  -1.1757854e-02   1.4976233e-03   4.2280428e-03   5.0059985e-04  -6.1569274e-03   2.0391353e-02   4.2964608e-03  -6.6133106e-01   1.9664560e-03   1.1463766e-02   8.4396274e-03   4.8942071e-03   3.4255106e-03   1.5731989e-02   5.7133254e-01  -4.3589527e-03  -4.7168410e-01  -2.1711439e-03   5.9576666e-03  -6.1469345e-04  -1.0114046e-02   2.3138670e-02  -1.1747084e-02  -2.8435500e-02   6.8198967e-01  -7.1614273e-02  -4.0706497e-02  -4.0727061e-02  -8.4257890e-02  -6.1411281e-02  -5.9790337e-02  -4.8692842e-02   2.3304231e-01   1.6284429e+00   7.3307776e-03  -1.0279287e+00  -1.2334484e-03  -1.2861096e-01  -1.1550589e-01   1.7004775e-01   3.6701467e-01  -1.4188539e+00  -1.0056071e+00   8.9239606e-02   5.2665785e-02   1.0321750e+00   3.6790500e-02   3.2162916e-02  -7.1486496e-01  -6.6472924e-01   2.0945269e-02   9.2326892e-03   1.3020846e-03  -6.5673579e-01   2.2044207e-02  -6.3846548e-01  -3.5976244e-02  -2.5353389e-02  -2.6560939e-02  -8.0116870e-02  -6.1865799e-02  -5.6523016e-02  -6.3414436e-02  -1.2850750e-01  -9.0185451e-02  -6.1681065e-02  -4.9554515e-03  -1.9963303e-01  -3.0019026e-02  -1.0440289e-01  -5.8515064e-02   5.3936420e-03  -1.5636807e-02   2.3478467e-02  -7.9676912e-04  -5.7418112e-02   1.3195295e-02   7.1376560e-01   3.7598783e-02  -3.2582848e-02   2.0454152e-02   4.1397696e-02   1.7071713e-02   6.2541014e-01   1.7643542e-02   1.2103141e-02   5.3023984e-01   6.2887024e-01   9.0257624e-03  -4.6532353e-01   1.1784682e-03   8.6417781e-03   2.8817235e-03   3.2722509e-03  -3.3084875e-03   8.2213028e-04   4.0497390e-01   4.2630677e-01   3.0976358e-03   2.4553685e-03   3.3831443e-03   7.4226889e-03   1.5212219e-03   3.7078993e-01  -2.6639146e-03   9.1634219e-04  -9.6854119e-03  -8.2231936e-03   3.5770293e-01  -8.5019965e-03  -6.1137340e-03  -1.0292321e-02  -5.0500253e-01   9.2007475e-03   4.2265565e-03   1.0744659e-02  -5.0270852e-03  -1.5889030e-03  -3.5953386e-01  -3.2170470e-01  -3.5938167e-01   1.1709234e-03   3.2120030e-01   3.9239735e-03  -1.9750129e-03  -3.4958509e-03  -4.0864253e-04  -4.0223363e-03   6.9254579e-03   2.6607445e-03   3.7474852e-01  -4.0772426e-01   8.7554281e-03   4.2098525e-03  -7.6375562e-03   8.6109599e-03   4.9160874e-03   2.8438883e-02  -2.4828058e-02  -2.4708284e-02   6.6372392e-01  -7.0079242e-01  -3.5943949e-02  -5.5208491e-02  -7.9165468e-01   3.8841696e-02  -9.0276044e-02  -3.3508661e-02   1.1557719e-02   3.6973128e-02   5.5015840e-02   8.1776279e-01   6.2131067e-02   7.9323189e-02   8.7062046e-01  -7.7487537e-01  -1.1999702e+00   8.7135875e-02   1.9849711e-03   6.5222649e-01  -4.9051978e-03  -1.9140331e-02   2.0072262e-02  -6.5917994e-01  -9.9088165e-01
   3.4421164e-01  -4.9886355e-04   4.4010186e-01   5.4599040e-01  -3.9590825e-01   4.4208940e-03   4.3564013e-01   1.9936477e-03  -5.1487958e-03  -3.7378658e-01   4.3847116e-03   6.0640630e-03   6.1709510e-03   3.9794209e-03   3.9722911e-03   5.0386765e-03   4.9661197e-03   2.8768811e-03   7.7898953e-03   6.7705571e-03   1.0647606e-03  -2.5384199e-01  -1.4808480e-03   2.1763978e-03  -1.2743275e-03   1.0387024e-03  -2.6837771e-03   5.1134545e-03  -4.6152101e-03   4.9465381e-03  -3.9486873e-01   3.4618000e-01  -8.6132001e-03  -1.0235353e-02  -1.1670079e-02  -1.2267452e-02  -1.1801527e-02  -1.0736615e-02   1.2603953e-02  -1.2204035e-02  -6.8856290e-03   7.0727335e-04   5.5247130e-03   1.2484082e-02   6.2246011e-01   1.0320550e-02   1.6172585e-02   7.3158860e-03   6.3606013e-03   3.8359660e-03   3.2591199e-03   4.5739144e-03   4.7256875e-03  -3.2163090e-01  -3.4021675e-01   5.5459763e-03   5.9882092e-03   3.2022237e-01   8.4682569e-03   3.8813190e-03   4.2306785e-03   3.2971686e-03   3.4460082e-03   2.3975108e-03  -2.8997473e-03   2.8952474e-04   3.7103064e-03  -3.6765211e-03   3.8578661e-03  -4.4891154e-03   2.8245069e-03  -7.5089136e-04  -3.5035521e-01   7.6969789e-03  -3.7220595e-01   5.6542284e-03   5.2387246e-03   5.2865310e-03   3.1827724e-01  -2.8332867e-01   5.1812386e-03   8.6680348e-04   2.0117500e-04   2.6679173e-01  -1.9869866e-03   4.8050360e-04   2.2504018e-03  -2.5421256e-03   5.0673357e-04  -3.7088841e-04   2.3150466e-03   3.3944581e-03  -4.3298994e-01  -4.7522055e-03  -4.9702227e-01  -6.6428542e-03  -5.7746533e-01   1.9075223e-02   9.8800069e-03   4.4806451e-03   4.8883822e-01  -5.1591679e-01   9.5630099e-03  -4.2998788e-01   9.0190914e-03   7.1484000e-03   6.0051138e-03   2.2453935e-03   7.7251645e-03   5.4372880e-03   5.3081937e-03   5.2909641e-03  -3.1704627e-01   3.4728007e-03   3.2818304e-03  -1.6470990e-03  -3.1550613e-01   8.5385332e-04  -8.1746449e-04   9.3983931e-03  -1.7395672e-03  -1.3154386e-03  -1.3419123e-02  -9.6824778e-03   1.6135267e-02   1.0395476e-02  -5.8683691e-03  -4.0410578e-01   1.8083945e-03  -1.3125424e-02   3.8758879e-01  -1.2824041e-03   3.5010374e-04  -4.0754351e-01   3.5086222e-03   4.9900115e-03  -5.5539204e-03  -5.0705619e-03   1.4541343e-02   5.2094457e-03  -1.4058928e-02  -2.3192461e-02   2.7813908e-02   2.3919339e-02   6.1260895e-01   5.4077515e-01   1.7362902e-02   1.1620610e-02   1.9565582e-02   1.2195130e-02   9.5002293e-03   2.3854722e-03   8.7228260e-03   1.6751644e-03  -9.0821468e-03  -3.4580467e-01   7.5896171e-03  -3.6283564e-01  -2.8016460e-03   6.6493242e-03  -2.2989541e-03   2.8180609e-01   7.6240907e-03   4.5592441e-04  -3.2120903e-04  -1.6225152e-03  -2.4471661e-01  -2.7564343e-01  -2.6963375e-05   4.3356551e-03   2.6635177e-01   2.7001924e-05  -4.5453672e-03   1.7469657e-03   3.2558218e-03  -2.5207312e-01  -1.5120298e-03  -2.3761341e-01  -2.0371024e-03   3.4573162e-04  -2.5176369e-01  -8.8699741e-04  -2.1474992e-05   2.8360814e-01   4.7287715e-03  -2.0723990e-03  -3.0306697e-03  -2.8282185e-04  -2.0403699e-03  -3.1553788e-01  -2.7275406e-03   3.3127687e-01   7.0557729e-03  -3.1918126e-03  -2.9504020e-03  -3.7810946e-01  -3.1665544e-03   5.9525280e-03   1.2214174e-02   6.2869452e-03  -2.2641209e-03   3.6303076e-01   7.1042531e-03  -1.0551616e-03  -3.6352293e-01   2.0739825e-04  -3.6277495e-01  -2.7866381e-05  -2.1120978e-03   4.1153859e-03   4.0300729e-01   4.5644606e-04  -3.2223963e-01   5.9909609e-03  -1.8475109e-03   1.4828318e-03   4.6860515e-03  -3.5488926e-01  -2.0060749e-03   7.2443098e-03  -5.4025037e-03   6.2176060e-03   8.0432340e-03  -8.5265809e-03   9.2554595e-03   1.3101623e-02   4.5299304e-01   4.2523920e-03   5.0209731e-01  -2.7112773e-02  -2.4885436e-04   1.1386382e-03  -2.6586785e-02  -4.2749593e-03   7.4211143e-05   5.7927084e-03  -7.6388831e-03   3.6662350e-05   2.2234635e-02   1.2256513e-02   9.3167185e-03   1.7912000e-03   8.4786972e-03  -3.5880756e-03  -3.0364294e-03   3.7855987e-03   3.6401338e-03  -4.6001095e-04   5.1944863e-03   2.6405881e-03  -4.2925973e-03  -1.9854016e-03   4.7243326e-03   3.9903499e-01   3.9053496e-03   8.0214958e-03   6.5700171e-03   3.1420715e-03   3.4927479e-01   7.0138605e-03   8.4032572e-03   1.3503218e-03   4.8726764e-03   1.8158158e-03   2.8031689e-03   2.1481796e-03   4.6494564e-03   2.9621186e-01   2.3142514e-03   3.2315457e-03  -4.7236989e-03  -3.9256172e-03  -8.6170516e-03  -8.4277357e-03  -7.5637601e-03  -1.3684696e-02  -9.9609211e-03  -9.1867894e-03  -7.3711964e-03   6.2892589e-04  -6.5945544e-03  -5.9117195e-03  -2.1981906e-02   5.3190096e-01  -5.1815248e-01   1.1041845e-03  -3.9397469e-03  -8.7341614e-03   1.3638970e-02   1.7003609e-02   8.7870315e-03   7.9139190e-03   9.5040543e-04  -1.2727986e-02  -2.1779382e-02  -9.0300591e-03  -5.1946885e-02  -1.3364454e-02  -1.6871919e-02   1.0095268e-01   1.7000761e-02   2.6837109e-02   5.7406599e-03  -2.0066019e-02  -1.5282481e-02   8.8325338e-02  -1.0570912e-01   1.1553940e-02   4.4693435e-02  -2.5179281e-02   1.5633394e+00  -1.1132605e-01   1.3533094e+00  -1.0904061e+00  -1.5203855e-02  -7.1253708e-01   1.1936680e+00   2.2054519e-02   2.9857744e-02   7.6867139e-01   3.8327114e-02   7.4310413e-01   1.8686561e-02   2.7006922e-02   1.6559685e-02   8.4267231e-03  -2.6764419e-04  -5.8915313e-03  -9.2990147e-03   2.0973204e-02   2.6011358e-03  -7.0274974e-01   1.3093057e-03   1.4508989e-02   6.7493956e-03   8.8697306e-03  -7.9540639e-04   1.5769113e-02   5.6582167e-01   9.0278101e-03  -4.8174408e-01   1.4557026e-03   6.1558297e-03  -9.4261845e-04  -4.8807436e-03   1.9944140e-02  -1.6498336e-02  -3.1845695e-02   6.7350777e-01  -7.9165941e-02  -5.0451522e-02  -5.1469439e-02  -1.0687851e-01  -1.0809197e-01  -5.9781010e-02  -5.0883897e-02   2.0105498e-01   1.6040011e+00   1.4401368e-02  -1.0647658e+00   3.7500678e-02  -6.4425374e-02  -1.9345215e-01   3.9146859e-02   3.1844991e-01  -1.3712160e+00  -1.1316279e+00   1.0002416e-01   5.9337781e-02   1.1009490e+00   4.1132159e-02   3.3585305e-02  -7.6255747e-01  -7.2415782e-01   2.3391306e-02   8.2666190e-03   7.7954345e-04  -6.5219939e-01   2.3102055e-02  -6.2846566e-01  -4.8395292e-02  -2.3758232e-02  -3.3288691e-02  -7.0006620e-02  -5.5767735e-02  -4.3998017e-02  -2.7176683e-02  -1.4285454e-01  -7.9147023e-02  -6.3881663e-02  -2.7148447e-02  -1.7599176e-01  -4.5025384e-02   9.5950271e-02  -7.1845284e-02  -1.5532209e-03  -3.1587444e-02  -2.4759061e-02   1.1210118e-02   1.7650374e-02   3.9157992e-03   7.1413361e-01   3.5934505e-02  -3.8042976e-02   2.4402393e-02   4.2772189e-02   1.4857746e-02   6.3868446e-01   1.8226002e-02   1.0538431e-02   5.4481527e-01   6.4609002e-01   8.5195973e-03  -4.6509260e-01   3.6529597e-04  -5.6885864e-03   4.0828288e-03   4.1709871e-03  -4.0741152e-03   6.4825577e-04   4.1324850e-01   4.3635945e-01  -3.4599510e-04   2.8522984e-03   5.0496044e-03   5.9422595e-03   3.4356088e-03   3.7475850e-01   3.2368655e-03   4.1256634e-04  -1.0809499e-02  -7.9611171e-03   3.7303154e-01  -8.5840178e-03  -7.7182976e-03  -1.2691472e-02  -5.4027582e-01   9.4261356e-03   5.8127868e-03   1.0708749e-02  -4.3425311e-03  -1.8359419e-03  -3.9285394e-01  -3.2628611e-01  -3.6780237e-01   2.9788354e-03   3.3163517e-01   8.6727468e-03   9.4433609e-04  -2.9157343e-03  -1.7439820e-03  -5.6461981e-03   6.2499078e-03   2.2436791e-03   3.8127493e-01  -4.1716973e-01   9.9106341e-03   1.1266264e-02  -1.0064031e-02   8.0665418e-03  -2.1473937e-03   1.9066612e-02  -2.5908561e-02  -4.1636095e-02   6.6935210e-01  -6.9425886e-01  -4.4369172e-02  -1.8080881e-02  -7.9856437e-01   1.1022768e-02  -8.2356953e-02  -3.0301156e-02   1.3973938e-02   4.3722904e-02   6.3183340e-02   8.6065978e-01   6.8154794e-02   7.4907653e-02   8.5138162e-01  -7.8133925e-01  -1.1210341e+00   6.9641495e-02   7.1348668e-03   6.8802596e-01   3.2556955e-02   1.2337435e-02   1.8961183e-02  -6.9583982e-01  -9.5972534e-01
   3.4460373e-01  -1.1257612e-04   4.3690662e-01   5.4157294e-01  -3.9483105e-01   4.9090857e-03   4.3347731e-01   2.8633168e-03  -4.5126852e-03  -3.6674839e-01   4.0329060e-03   6.8662459e-03   6.6930365e-03   4.4715837e-03   2.9277665e-03   5.0448287e-03   4.7875425e-03   3.2250568e-03   6.6932136e-03   2.8239078e-03  -2.0798953e-04  -2.5135872e-01  -9.9761154e-04   2.5345633e-03  -1.6080894e-03  -1.3345856e-03  -3.8469057e-03   3.6131484e-03  -5.6278518e-03   3.7492935e-03  -3.9838727e-01   4.1331150e-01  -1.0524187e-02  -1.1220645e-02  -1.2684310e-02  -1.3884452e-02  -1.3527247e-02  -9.2944478e-03   1.2640538e-02   1.5614080e-02  -9.3797216e-03   3.7389763e-03   5.4892574e-03   1.2859749e-02   6.3448098e-01   1.0749025e-02   1.6445298e-02   7.4679946e-03   8.2057887e-03   5.0092973e-03   2.5809887e-03   6.0322770e-03   5.3285945e-03  -3.4013460e-01  -3.4387595e-01   5.5988113e-03   6.0168886e-03   3.2248746e-01   1.0324363e-02   3.8111256e-03   4.2092860e-03   2.8792846e-03   3.1067485e-03   2.2234098e-03   9.7412324e-04   2.9744727e-03   4.3349076e-03  -3.5149898e-03   2.6908015e-03  -5.2738763e-03  -1.3800501e-03  -1.8353030e-03  -3.3352536e-01   2.0174632e-03  -3.4462390e-01   6.7443346e-03   5.4118594e-03   4.3415597e-03   3.0855533e-01  -2.7582380e-01   4.7463962e-03   4.4533187e-04   3.0756451e-03   2.6113374e-01  -1.6349515e-03  -8.7959276e-04   2.9957318e-03  -1.9403378e-03   3.8585296e-03  -5.4180351e-04   1.4828532e-03   3.2441510e-03  -4.3314921e-01  -6.0622250e-03  -4.9039709e-01  -5.3856840e-03  -5.7369853e-01   1.7562433e-02   9.3944055e-03   1.6090802e-02   4.9275552e-01  -5.0219953e-01   9.7097968e-03  -4.3483157e-01   9.2651455e-03   7.3686514e-03   6.0630686e-03  -1.1721828e-03   7.1740826e-03   5.6758803e-03   5.3835481e-03   5.2127638e-03  -3.0145388e-01   4.0645439e-03   3.4494137e-03  -1.0619634e-03  -2.9881247e-01   1.3257907e-03  -5.1558116e-04   2.5781821e-03  -7.0516077e-04  -2.3345194e-03  -1.2695421e-02  -8.1348691e-03   1.3836565e-02   9.2494120e-03  -5.6864077e-03  -4.0245284e-01   1.3581797e-03  -5.6812804e-03   3.7906018e-01   7.6870078e-04  -1.1413982e-03  -4.4807167e-01   1.3771178e-03   2.2869683e-04  -2.4203742e-03  -2.7250981e-03   1.6572035e-02  -5.3762043e-03  -1.6112827e-02  -2.0464660e-02   2.5413247e-02   2.4717635e-02   5.4462665e-01   5.3374061e-01   1.7596403e-02   1.1763342e-02   3.1543442e-03   1.2429181e-02   1.0282575e-02   1.0825788e-02   7.8470875e-03   1.0704669e-03  -9.2364239e-03  -3.5740350e-01   7.1881025e-03  -3.6265994e-01  -4.6137913e-04   6.1689489e-03  -2.3805600e-03   2.7944970e-01   7.1364660e-03   1.1363739e-03  -1.6962330e-03  -1.4935093e-03  -2.5062935e-01  -2.6792065e-01   1.9342691e-04  -2.0699225e-03   2.4571796e-01   6.6390565e-04  -5.1987039e-03   2.3060193e-03   3.5351316e-03  -2.4986457e-01  -2.4256000e-03  -2.3331359e-01  -2.0025046e-03   2.5970262e-04  -2.5751732e-01  -1.8304733e-03  -2.2818416e-04   2.8281663e-01   3.8078511e-03  -3.8155021e-03  -1.5636877e-03   3.7388855e-04  -2.1144689e-03  -3.2377377e-01  -1.6199789e-03   3.4055529e-01   6.8718301e-03  -6.3885269e-04   4.1373333e-04  -5.0488834e-01  -1.8180384e-03   2.4319463e-03   1.6339784e-02   7.1576144e-03  -1.8119874e-03   3.6665071e-01   7.2533109e-03  -1.9821782e-03  -3.6451969e-01   2.4684719e-03  -3.6356844e-01  -1.0209321e-04  -1.3476372e-03   2.3840418e-03   4.2570257e-01   3.3637350e-04  -3.2056830e-01   3.1029728e-03  -1.7222882e-03   6.0900340e-04   5.5399673e-03  -3.4630209e-01  -4.9312542e-03   7.7172622e-03  -3.9607125e-03   5.3631200e-03   1.1082595e-02  -5.3591243e-03   8.9984723e-03   1.3732636e-02   4.3282668e-01  -2.9490913e-03   4.7839311e-01  -9.3364115e-03  -2.6336353e-03   3.6307989e-04   2.2549826e-02  -4.9974749e-03   7.0636519e-04   6.8215796e-03   6.7133046e-03   1.8009851e-04   1.6205540e-02   1.3211343e-02   9.0967977e-03   2.8596438e-03   9.3608803e-03  -2.5192622e-03  -4.5145653e-03   2.3866873e-03   3.1177944e-03  -1.9516094e-03   5.2591048e-03   3.1263836e-03  -5.4635422e-03  -5.7119799e-03   3.0777700e-03   3.9782015e-01   6.2711908e-03   7.0073595e-03   5.0846529e-03   2.9134947e-03   3.4780895e-01   7.0123241e-03   1.5699795e-03   3.0424137e-03   5.2929104e-03   8.1477916e-03   2.6670418e-03  -3.1668687e-05   5.1898877e-03   2.9275567e-01   4.5857678e-04   1.6613843e-03  -5.1012605e-03  -5.1640754e-03  -6.6461309e-03  -8.9010893e-03  -6.8972993e-03  -1.0027607e-02  -1.0439636e-02  -2.8631916e-03  -8.6669565e-03  -3.2886062e-02  -1.3896903e-02  -7.2348772e-03  -2.1675722e-02   5.3923647e-01  -5.2371535e-01   5.3592299e-03   5.4067537e-03  -7.1204635e-03   1.4046410e-02   8.9441015e-03   2.8522822e-03   5.1913258e-03   6.2636634e-03  -1.4467275e-02  -2.3351397e-02  -2.3451508e-02  -5.7212697e-02  -4.0168223e-02  -7.8779125e-03   8.8749781e-03   2.3676741e-02   3.3444881e-02   2.2860445e-02  -3.6734217e-02  -2.6931722e-02   5.6886686e-02  -1.2360621e-01  -2.0798306e-02  -2.0899299e-03   2.3610316e-02   1.3057294e+00  -1.2374246e-01   1.3305340e+00  -1.0275771e+00  -1.2221384e-02  -7.1959836e-01   1.1400305e+00   2.5430362e-02   3.8325610e-02   7.8096394e-01   3.9847370e-02   8.3580389e-01   1.4193196e-02   2.6857948e-02   1.7859002e-02   9.7079982e-03   1.2099397e-03  -4.4929703e-03  -9.8682358e-03   1.6071752e-02   6.1668733e-03  -6.9330762e-01   1.0205013e-03   1.4426641e-02   5.8097152e-03   5.1568225e-03  -4.8943677e-03   1.7446358e-02   5.7691364e-01   1.9144881e-02  -4.8769645e-01   4.6520267e-03   5.3160299e-03   2.4163462e-03  -5.7754020e-03   2.1624991e-02  -1.4190621e-02  -2.8615105e-02   6.8349192e-01  -1.0110648e-01  -4.9353972e-02  -4.9682313e-02  -9.6755054e-02  -6.9921506e-02  -6.8562075e-02  -6.0976094e-02   1.8651261e-01   1.6028689e+00   2.9146096e-02  -1.0100862e+00   2.9027840e-02  -2.3279578e-01  -2.7144119e-01   1.8464226e-01   4.0195425e-01  -1.3577142e+00  -1.1709091e+00   9.5382043e-02   6.2799217e-02   1.2318717e+00   4.7942361e-02   3.4158635e-02  -7.8076337e-01  -7.0540069e-01   2.1038891e-02   7.3015534e-03   5.9730915e-04  -6.6455351e-01   2.1549240e-02  -6.3972818e-01  -4.4370421e-02  -2.0336129e-02  -2.9913168e-02  -5.8177253e-02  -5.4836048e-02  -5.2030889e-02  -4.1853042e-02  -1.3370591e-01  -7.1902147e-02  -5.6113740e-02  -7.1684494e-03  -1.9252127e-01  -1.4213299e-02   2.0103952e-01  -5.4081139e-02   5.8350312e-04  -3.3697485e-02   1.3935343e-02  -1.8362432e-03  -3.8882126e-02  -1.9492698e-03   6.7625797e-01   3.3235038e-02  -3.3792963e-02   1.2083136e-02   4.3066154e-02   1.9176089e-02   6.7099970e-01   2.1264068e-02   9.8392943e-03   5.2431526e-01   6.5540949e-01   1.0342498e-02  -4.6412872e-01  -2.9235518e-03   1.7442897e-03   4.0224280e-03   1.0987014e-03  -5.5286491e-03  -7.5503172e-04   4.1813981e-01   4.3680258e-01   1.0839715e-03   4.1506780e-03   5.0716861e-03   7.8794090e-03   5.0175320e-03   3.6982552e-01   4.4212540e-03   1.2441277e-03  -9.7729125e-03  -7.6792797e-03   3.6529069e-01  -7.5128433e-03  -6.7568932e-03  -1.2511224e-02  -5.2055600e-01   9.2625612e-03   6.4428445e-03   1.0415332e-02  -4.0738361e-03  -1.6537424e-03  -3.6282388e-01  -3.2200309e-01  -3.6717560e-01  -7.1980512e-04   3.1102633e-01   2.9368870e-03   1.5154207e-04  -4.2553660e-03  -3.1822707e-03  -4.3667082e-03   7.4313823e-03   7.1230924e-03   3.9210840e-01  -4.1550340e-01   8.9920698e-03   7.9253584e-03  -1.2836710e-02   4.6362095e-03  -3.8349014e-03   1.6226721e-02  -2.8514097e-02  -9.6537903e-03   7.4547773e-01  -7.0173456e-01  -3.9589487e-02  -1.3920781e-02  -8.4279655e-01   4.3613940e-02  -4.3081426e-02  -3.0320640e-02   1.4655518e-03   5.4543848e-02  -1.9295326e-02   8.1859459e-01   2.6657088e-02   6.9304083e-02   8.4908164e-01  -7.1468582e-01  -9.3381992e-01   4.3169500e-02  -1.0598917e-02   7.5605272e-01   1.4531184e-02  -2.0692096e-05  -3.2040863e-03  -6.1313283e-01  -9.7966886e-01
   3.5020995e-01   1.3333574e-04   4.3420491e-01   5.3756426e-01  -3.8560403e-01   4.4724094e-03   4.3058899e-01   2.0288230e-03  -5.0402802e-03  -3.7270954e-01   2.8675291e-03   6.4104132e-03   5.8101836e-03   3.5771283e-03   3.4141992e-03   5.1861586e-03   4.6215352e-03   2.2299806e-03   5.4918663e-03  -1.3120108e-03  -1.2242963e-04  -2.6068522e-01  -7.0199296e-04   1.0210803e-03  -3.5749369e-03  -1.2460678e-03  -3.4571145e-03   3.9145517e-03  -4.2910216e-03   5.9535597e-03  -4.0536819e-01   4.1241147e-01  -1.1330346e-02  -1.1974083e-02  -1.3968039e-02  -1.5153412e-02  -1.6348054e-02  -1.2914552e-02   1.3811721e-02   9.4259907e-03   1.2484878e-03   1.1529656e-02   7.2342654e-03   1.0809813e-02   6.4186179e-01   1.1289636e-02   1.6238428e-02   9.0199552e-03   7.4120856e-03   4.7987497e-03   7.8783965e-03   4.9839100e-03   5.3761315e-03  -3.3170682e-01  -3.4148385e-01   5.8759200e-03   6.2736768e-03   3.1503422e-01   1.0697756e-02   4.2730282e-03   3.8841684e-03   1.8523836e-03   3.4978300e-03   1.7659972e-03  -1.8042158e-04   4.4448668e-05   4.2272229e-03  -2.8747821e-03   4.0740855e-03  -4.9364376e-03  -1.7412806e-03  -2.8267979e-03  -3.6126253e-01   8.7221948e-03  -3.8340760e-01   6.4074927e-03   5.3591096e-03   4.0946576e-03   3.2605490e-01  -2.9504848e-01   5.5763132e-03   7.9923705e-04  -3.4635468e-03   2.7530147e-01  -2.5923829e-03   1.2130222e-03   1.2667116e-03   2.2416016e-04  -9.6030974e-05   4.6759981e-04   1.7745211e-03   6.3609138e-03  -4.3044681e-01  -7.9017407e-03  -4.9547597e-01  -5.0244641e-03  -5.6750951e-01   1.8575096e-02   8.5145205e-03   1.5261333e-02   4.9310222e-01  -5.3066580e-01   8.0524815e-03  -4.4242461e-01   9.6277302e-03   1.0070581e-02   6.5838372e-03   6.2948076e-05   6.0891374e-03   5.1265804e-03   5.8975816e-03   6.2665308e-03  -3.1995819e-01   4.2240341e-03   2.8271796e-03  -1.2751252e-03  -2.9764583e-01   2.8904208e-03  -1.8840363e-03   1.2657824e-03  -6.7662802e-03  -5.0072786e-03   3.5362399e-03  -9.4954957e-04   1.3077482e-02   9.4469867e-03  -7.4558431e-03  -4.1906628e-01  -5.1578511e-03  -1.5154062e-02   3.8497459e-01   2.2243383e-03   2.7485120e-04  -4.0707159e-01   2.5376617e-03   9.1073630e-03  -3.3319270e-04  -1.7939387e-03   9.6288118e-03   2.3140454e-03  -1.3834687e-02  -2.0303777e-02   1.9947919e-02   2.3072480e-02   5.6917782e-01   5.2342709e-01   1.4391611e-02   1.2657613e-02   1.9444251e-02   1.2453436e-02   9.7659557e-03   6.4960786e-03   6.3590188e-03   1.4425197e-03  -9.3971674e-03  -3.6242127e-01   9.0629337e-03  -3.7529690e-01  -1.4862722e-03   7.2330707e-03  -5.7858058e-04   2.7986839e-01   8.7862194e-03   1.4110546e-03  -3.1290099e-04  -7.4469153e-04  -2.4149129e-01  -2.7075166e-01   1.0956722e-03   4.0900940e-03   2.5017986e-01   2.1435964e-03  -4.3103697e-03   1.0582479e-03   3.9181838e-03  -2.5792280e-01  -1.5516731e-03  -2.5399916e-01  -2.0846479e-03  -9.7765511e-04  -2.5648612e-01  -1.4281694e-03  -4.7607780e-03   2.8269271e-01   4.2936048e-03  -2.5496565e-03  -2.8583239e-03  -9.9833848e-04  -3.9021838e-03  -3.1810032e-01  -5.2363354e-05   3.4121028e-01   6.7132628e-03   9.4423929e-03  -2.3956716e-04  -4.9637084e-01  -4.6683817e-03   7.0394809e-03   1.3051789e-02   6.1176268e-03  -3.8100764e-04   3.7495949e-01   7.1873859e-03  -1.5163179e-03  -3.6336124e-01   2.5031155e-03  -3.6497764e-01   1.7183416e-03  -1.2431436e-03   4.0378220e-03   4.2511074e-01  -1.8903551e-04  -3.2195810e-01   7.0273628e-03  -7.0417759e-04   1.9364649e-03   6.6151876e-03  -3.4843434e-01   6.8202440e-03   7.7826694e-03  -4.9075427e-03   4.4085758e-03   9.3889768e-03  -3.1764060e-04   7.1923415e-03   5.1415845e-03   4.4731082e-01  -2.5403345e-03   4.7900794e-01  -1.4986775e-02  -2.6159048e-03  -4.4511350e-03  -2.0466803e-02   4.7545381e-03   9.8571794e-04   3.8217566e-03   7.6732545e-04  -1.4578959e-04   1.7648571e-02   1.1680862e-02   8.1777663e-03   2.5721763e-03   8.9316978e-03  -4.8724154e-03  -2.9930913e-03   4.1910641e-03   8.2534478e-04   3.6385569e-03   7.7415320e-03   3.5651223e-03  -5.7316749e-03  -4.9838825e-03   6.1319881e-03   3.9798753e-01   8.6132671e-05   7.5516755e-03   5.4705063e-03   1.1590928e-03   3.4826583e-01   6.1482975e-03   4.0336434e-04   1.1905119e-03   3.7781241e-03   5.8129247e-03   2.4627401e-03   3.6932590e-03   4.3720013e-03   3.1389252e-01  -6.4068708e-03   1.9375662e-03  -6.1389535e-03  -3.2193147e-03  -7.1101943e-03  -9.0672035e-03  -7.5844081e-03  -1.2555416e-02  -1.0049841e-02  -2.8467392e-03  -8.3966864e-03  -3.0903538e-02  -1.2315977e-02  -8.0976396e-03  -2.2435011e-02   5.3769415e-01  -5.3505804e-01  -5.7135132e-04   5.4449528e-04  -7.5975158e-03   2.4562361e-03   1.2936371e-02   5.0874041e-03   7.8987863e-03  -1.7277709e-04  -1.0843120e-02  -2.4077961e-02  -1.7123443e-02  -5.1504128e-02  -3.7351968e-02  -8.4574423e-03   9.4941016e-03   1.0395412e-02   2.5899274e-02   2.3897878e-03  -2.3946266e-02  -2.0420649e-02   8.6700090e-02  -1.4752091e-01  -4.9285798e-02  -4.4548128e-02   2.8926245e-02   1.0280364e+00  -1.3913079e-01   1.0889473e+00  -1.0887283e+00  -1.2244000e-02  -7.6195911e-01   1.2278622e+00   1.9907477e-02   4.2605519e-02   7.1997157e-01   3.1608956e-02   8.7598119e-01   1.2269120e-02   2.6509042e-02   1.7331426e-02   8.6269618e-03  -1.5918344e-03  -2.7765886e-03  -8.2786079e-03   1.9943600e-02   5.5653032e-03  -6.8958376e-01  -3.1907076e-07   1.4322214e-02   3.9320147e-03   7.3131650e-03  -8.0056284e-03   1.6091452e-02   5.5413857e-01  -3.1718168e-03  -4.9222936e-01   2.0060501e-04   5.0946527e-03  -1.0228654e-03  -1.0544686e-02   2.8007711e-02  -1.0044840e-02  -2.8380035e-02   6.7322011e-01  -9.3612134e-02  -4.9789886e-02  -4.2919210e-02  -1.0499339e-01  -9.9703764e-02  -7.1330587e-02  -8.1364740e-02   9.0535943e-02   1.4340627e+00  -1.8166735e-02  -1.0286047e+00   2.0773901e-02  -4.2781338e-02  -2.2971619e-01   2.0169521e-01   3.9057783e-01  -1.3918868e+00  -1.1285534e+00   1.0391049e-01   6.3967378e-02   1.2157130e+00   4.6045599e-02   3.7768442e-02  -7.7718870e-01  -7.2210027e-01   2.3798850e-02   9.8109237e-03   6.3650376e-04  -6.5073401e-01   1.8686188e-02  -6.4819017e-01  -5.0363951e-02  -2.6059660e-02  -3.3013851e-02  -7.1792342e-02  -6.1870151e-02  -4.5212135e-02  -3.2216732e-02  -1.1318324e-01  -6.6587280e-02  -5.1294672e-02  -9.1263079e-03  -1.0468795e-01  -3.8742442e-02   2.0035809e-01  -6.3108889e-02  -3.8879622e-03  -2.9796691e-02   3.9687983e-02  -1.3536830e-02  -4.9282748e-02  -5.2334055e-03   6.8616840e-01   3.4605476e-02  -3.5504204e-02   1.8331521e-02   3.7308613e-02   1.8500223e-02   5.7821313e-01   1.9451893e-02   1.1947729e-02   4.9455754e-01   6.3157455e-01   5.4569688e-03  -4.5874198e-01  -1.6987583e-03  -1.6317127e-03   3.4310042e-03  -2.9273798e-03  -3.9116226e-03  -5.7237689e-04   4.0076453e-01   4.3051281e-01   1.2561851e-03   3.0205260e-03   5.1171845e-03   7.8632931e-03   4.0402533e-03   3.7404474e-01   7.8966609e-03   2.9043127e-03  -1.0118251e-02  -9.2593578e-03   3.6455618e-01  -7.4362680e-03  -6.8595702e-03  -1.1121450e-02  -5.1824707e-01   8.9946909e-03   9.3199828e-03   2.6279960e-05  -3.0763647e-03  -1.5092041e-03  -3.6530789e-01  -3.1603430e-01  -3.6395794e-01   2.1197816e-03   3.2225576e-01   5.3305429e-03  -2.1013403e-03  -5.6052854e-03  -3.3188971e-03  -5.7983290e-03   6.5507583e-03   3.4862190e-03   4.3884975e-01  -4.1382218e-01   8.1077606e-03   4.8016763e-03  -1.2772997e-02   8.3335395e-03  -4.0036544e-03   1.3488251e-02  -2.4681124e-02  -1.7640988e-02   6.6270737e-01  -7.8142796e-01  -4.1621346e-02  -4.3760252e-02  -8.1268917e-01   3.5370172e-02  -7.1911005e-02  -3.6104642e-02  -3.7641408e-03   4.9366526e-02   5.9241344e-02   8.3771069e-01   5.8917977e-02   5.6762846e-02   8.0247379e-01  -7.2262103e-01  -1.0820066e+00   7.1310272e-02   1.1519837e-03   6.8094176e-01   2.0290657e-02   4.2015177e-03  -5.6184305e-03  -6.2091858e-01  -9.8100307e-01
   3.4510157e-01   1.0803973e-03   4.3090105e-01   5.4143438e-01  -3.7789005e-01   5.3706905e-03   4.2781707e-01   2.5926912e-03  -3.1649793e-03  -3.6248059e-01   3.9483518e-03   5.5444354e-03   6.2215648e-03   3.4699771e-03   3.9894722e-03   4.8616515e-03   3.9161537e-03   2.2927607e-03   4.6566440e-03  -3.7597593e-04  -6.8108378e-04  -2.5515461e-01  -1.1761017e-03   2.5445855e-03  -2.7959801e-03  -1.9031567e-03  -3.1542450e-03   4.7032171e-03  -4.2212087e-03   4.4012480e-03  -4.1204582e-01   4.1197135e-01  -1.1442132e-02  -1.2350892e-02  -1.3561148e-02  -6.5180558e-03  -8.3513613e-03  -7.0509918e-03   1.2796900e-02  -5.2571026e-03   1.2283596e-05   8.9010258e-03   4.9652975e-03   1.1699873e-02   6.4067710e-01   1.1132278e-02   1.6194513e-02   1.0289390e-02   7.3495363e-03   4.8275290e-03  -8.2328174e-04   6.3835738e-03   5.3493346e-03  -3.3979465e-01  -3.4709258e-01   5.4750120e-03   6.0800383e-03   3.1705506e-01   1.0280540e-02   4.1178473e-03   4.3931590e-03  -5.9233530e-04   3.6762550e-03   2.0596758e-03   4.5189849e-04   6.6579199e-04   4.2568958e-03  -4.0662762e-03   3.8063145e-03  -4.1818766e-03   1.0926187e-02  -1.3539592e-03  -3.7546794e-01   1.0407202e-02  -3.8955826e-01   7.5556137e-03   5.8966969e-03   5.7921706e-03   3.3343026e-01  -2.9519856e-01   4.8125174e-03   1.5176670e-03   4.4324959e-03   2.6234506e-01  -1.4200387e-03   1.6473162e-03   3.9007269e-03  -1.2478476e-05  -4.8250526e-03   8.0225275e-05   7.1960334e-04   4.9661934e-03  -4.1874040e-01  -1.8023986e-03  -4.9273415e-01  -5.7788440e-03  -5.7920968e-01   1.8942279e-02   1.0908904e-02   1.5128899e-02   4.7824310e-01  -4.7938925e-01   9.5466722e-03  -4.2621864e-01   9.0335772e-03   7.0542376e-03   6.2813200e-03   1.4696400e-02   8.4570221e-03   5.6903579e-03   5.2712982e-03   5.1169384e-03  -3.1530783e-01   3.0658849e-03   2.0855876e-03  -3.8418985e-04  -2.8968224e-01   1.6236206e-03  -3.9830846e-03   2.6693102e-03  -5.2307451e-03  -1.9970849e-03   4.3298092e-03   1.1629860e-03   1.8256073e-02   9.0896597e-03  -3.1836040e-03  -4.0289617e-01   4.3409397e-03  -6.8977554e-03   3.9448868e-01   3.3969345e-03   9.9880988e-04  -4.0692794e-01   7.0384783e-04   1.7226714e-03  -3.7538413e-03  -5.5423975e-03   1.7008194e-02  -4.4620912e-03  -1.8403294e-02  -2.0939991e-02   2.2429841e-02   2.2504970e-02   5.7812759e-01   5.3022360e-01   1.5020051e-02   1.1951256e-02   1.9610311e-02   1.2157847e-02   7.7796048e-03   1.0077076e-02   4.1947978e-03   1.5564381e-03  -8.6806404e-03  -3.5832906e-01   8.8280340e-03  -3.6364525e-01  -1.5818277e-03   6.0637571e-03  -1.4485411e-03   2.8150049e-01   8.9937143e-03  -3.6074541e-04  -6.0121924e-04  -1.1230164e-03  -2.4696432e-01  -2.6846200e-01   7.7132507e-04   3.8892785e-03   2.4922276e-01   1.0109864e-03  -1.6393177e-03   1.3054227e-03   3.3186110e-03  -2.5073036e-01  -1.9677694e-03  -2.4679946e-01  -2.2943019e-03   2.4223943e-04  -2.5453711e-01   1.1144385e-04   4.4450795e-05   2.7807517e-01   3.6816155e-03  -2.7979326e-03  -4.1614735e-03  -1.7121571e-03  -3.3864138e-03  -3.2197961e-01  -1.8423651e-03   3.4205280e-01   6.1547194e-03   7.1485483e-03  -2.4192572e-03  -4.9952581e-01   9.5180953e-04   6.1532428e-03   1.2025014e-02   3.5264529e-03  -3.5498015e-03   3.6025429e-01   5.8352451e-03  -5.5695870e-03  -3.6711832e-01  -4.6876257e-04  -3.7072422e-01   1.7270999e-04  -7.3675889e-04  -1.2801894e-04   4.2482986e-01  -1.8759514e-04  -3.2898221e-01   9.2262626e-03   5.1969731e-03   2.0021957e-03   4.4923256e-03  -3.6765703e-01  -1.0435138e-02   9.2482239e-03  -5.1271072e-03   4.5609578e-03   1.1685241e-02  -2.8339865e-03   6.6783648e-03   6.4121261e-03   4.1583586e-01   1.4086614e-03   4.6100110e-01  -1.4392032e-02   3.9745162e-03   7.1923000e-03   1.1978141e-03  -8.3118754e-03  -3.1825567e-03   4.0528021e-03   5.2946283e-03   5.3932899e-03   1.7606847e-02   1.2374816e-02   9.4790554e-03   2.2950641e-03   9.5087513e-03  -3.1735353e-03   2.9990185e-04   1.4458620e-03   5.9980394e-03  -1.6475704e-03   5.5832820e-03   2.8591401e-03  -5.8034535e-03  -4.8063308e-03   4.4008362e-03   3.9194222e-01   4.5950246e-03   7.1730411e-03   4.6668995e-03   9.5636557e-04   3.4572451e-01   6.7305259e-03   2.0443141e-03   7.6696747e-04   4.4621170e-03   6.3434278e-03   2.4192385e-03   8.1433869e-03   4.1267703e-03   3.0183338e-01  -5.9065235e-03   3.6793988e-03  -6.0293235e-03  -6.1638972e-03  -8.6034191e-03  -1.0599241e-02  -7.4525585e-03  -1.6014495e-02  -1.1056226e-02  -1.0052639e-02  -9.1938679e-03  -3.3515988e-02  -1.3279562e-02  -9.7538216e-03  -1.9927436e-02   5.4617005e-01  -5.3284378e-01   5.3827201e-03  -2.3221233e-03  -2.9110003e-03   1.3658066e-02   1.4412297e-02   4.3740050e-03   9.7850949e-03   3.7291840e-03  -9.2848312e-03  -2.4582640e-02  -8.3649436e-03  -5.5322717e-02  -3.9610416e-02   5.2666213e-02  -1.0102774e-02   1.9472772e-02   3.5345987e-02   1.8887980e-02  -3.8790468e-02  -1.5056680e-02   9.8052408e-02  -1.3995096e-01  -5.2870428e-02  -4.7410657e-02   2.2031425e-02   1.1787856e+00  -1.4963769e-01   1.3982613e+00  -1.0193153e+00  -9.2842445e-03  -7.5198536e-01   1.2575717e+00   2.2918395e-02   2.1736839e-02   7.1248623e-01   2.1366374e-02   8.5356720e-01   1.3570246e-02   2.8059150e-02  -1.3907343e-02   3.5016797e-03  -1.7587419e-03  -6.4547555e-03  -8.4303916e-03   1.5922737e-02   7.8251615e-03  -6.8641882e-01   1.5623895e-03   1.1422663e-02   7.7294578e-03   5.5384027e-03   3.2173057e-03   1.6898119e-02   5.5867916e-01   1.1779831e-02  -4.7636590e-01  -9.7383748e-04   6.5665169e-03  -1.6161718e-03  -8.6101640e-03   3.1105009e-02  -8.3477097e-03  -3.0188765e-02   6.8078402e-01  -9.9541858e-02  -4.8515241e-02  -4.6554784e-02  -9.2802190e-02  -9.2358397e-02  -6.9186577e-02  -6.4761135e-02   9.8261011e-02   1.4904269e+00   1.4303951e-02  -1.0415648e+00   3.3886332e-03  -2.1101156e-01  -2.6027792e-01   1.2315319e-01   3.6346429e-01  -1.3775101e+00  -1.1395834e+00   1.0887014e-01   3.8570024e-02   1.1228722e+00   4.4755630e-02   3.4525898e-02  -7.4718254e-01  -6.9696414e-01   2.4969765e-02   1.1313784e-02   2.6669243e-03  -6.5769290e-01   2.2959664e-02  -6.5586882e-01  -4.6627370e-02  -2.7917557e-02  -3.4877826e-02  -8.2009388e-02  -6.0555083e-02  -5.0568671e-02  -4.2818679e-02  -1.2709706e-01  -6.9498916e-02  -5.6728731e-02   9.9546823e-03  -9.5795178e-02  -3.7969150e-02   1.7536196e-01  -5.3041217e-02   1.2228333e-02  -1.9964092e-02   4.0704621e-02  -1.0543639e-02  -5.3127273e-02   7.2319425e-03   7.1047404e-01   3.0448232e-02  -2.5651303e-02   2.2893367e-02   3.8453571e-02   1.9608237e-02   6.2509723e-01   1.6327756e-02   8.2636370e-03   5.3416332e-01   6.1206468e-01   6.8755367e-03  -4.6090724e-01  -1.8119278e-03  -6.8408959e-05   2.3771820e-03   3.7511930e-03  -5.3169836e-03  -1.6043444e-03   4.0710243e-01   4.5195293e-01   1.3135277e-03   2.5589747e-03   6.5539327e-03   9.3181993e-03   5.8960430e-03   3.8808252e-01   4.2482124e-03   2.8037430e-03  -9.8926194e-03  -8.9177382e-03   3.7679044e-01  -7.0885933e-03  -9.2096242e-03  -1.2196053e-02  -5.3816556e-01   8.8641109e-03   3.3757913e-03   1.1874364e-02  -4.5884667e-03   5.2311195e-04  -3.8112199e-01  -3.2743597e-01  -3.6836758e-01   5.9864325e-04   3.2867554e-01   6.4335428e-03   9.1080907e-04  -3.3580687e-03  -2.2047122e-03  -4.3915381e-03   7.9217460e-03   7.5916362e-03   4.1006081e-01  -4.1867467e-01   7.5170053e-03   3.3738098e-03  -1.3383684e-02   8.6117282e-03  -2.3181406e-03   2.3531886e-02  -5.3174993e-04  -1.5820302e-02   6.9578848e-01  -7.4739720e-01  -5.0016115e-02  -2.4210898e-02  -8.3404228e-01   3.2666120e-02  -2.1044316e-02  -2.7936177e-02   2.1316823e-02   4.4713359e-02   7.5107919e-02   8.1105865e-01   5.6088002e-02   6.5475460e-02   8.0724374e-01  -7.1978985e-01  -9.9541664e-01   5.9297288e-02  -2.7258631e-02   7.4216194e-01   7.4914525e-03   4.7438725e-04  -4.5870626e-03  -6.1853335e-01  -9.9891622e-01
   3.4997124e-01   1.5145716e-04   4.4762682e-01   5.5093897e-01  -3.7513404e-01   4.1239161e-04   4.2355982e-01   2.5032816e-03   9.2480698e-04  -3.6579333e-01   4.6289653e-03   5.4504741e-03   5.0652143e-03   3.2537249e-03   3.8215032e-03   5.0515287e-03   3.5335416e-03   2.1979315e-03   7.2231663e-03   1.2041026e-03  -8.9982572e-04  -2.5719259e-01  -2.2412367e-03   2.1417059e-03  -1.3490216e-03  -9.9166794e-04  -3.1525438e-03   2.4109059e-03  -5.5994907e-03   5.0192646e-03  -4.0970722e-01   4.3586912e-01  -1.1353837e-02  -1.2772686e-02  -1.4188184e-02  -1.5654726e-02  -5.0449339e-03  -5.1617650e-03   1.7577555e-02   1.5657385e-03   1.2943555e-03   8.2953276e-03   3.9592035e-03   1.2708341e-02   6.3219174e-01   1.2405827e-02   1.6870026e-02   1.0013194e-02   7.9989517e-03   4.1803808e-03   5.7553047e-03   5.8291799e-03   4.5925839e-03  -3.3429958e-01  -3.4040705e-01   5.8248528e-03   5.0412225e-03   3.1923136e-01   1.0359491e-02   4.0736204e-03   4.3560866e-03   1.6284122e-03   4.3728382e-03   2.8127171e-03  -3.5202052e-03   2.7905424e-03   3.5540928e-03  -2.7219764e-03   4.3473990e-03  -4.3834696e-03   1.0401597e-03  -1.2121249e-03  -3.8045360e-01   9.1854707e-03  -3.7506823e-01   8.1665757e-03   5.6024466e-03   5.5543182e-03   3.3187961e-01  -2.8627564e-01   5.8468471e-03   9.9567536e-04  -3.3464319e-03   2.7284837e-01  -2.9037278e-03  -1.1198835e-03   7.4824166e-04  -2.8127145e-03   2.5754846e-03   1.0092087e-03   5.5637420e-04   5.2142377e-03  -4.3689499e-01  -4.2148361e-03  -4.9973813e-01  -3.7209710e-03  -5.8753706e-01   2.0702873e-02   1.1787611e-02   1.8426564e-02   5.0391695e-01  -5.4959699e-01   8.3815481e-03  -4.4502703e-01   8.8876957e-03   9.0134827e-03   6.2949641e-03  -2.8241913e-04   6.5808594e-03   6.1536878e-03   5.3534433e-03   5.4980426e-03  -3.2179930e-01   3.5873981e-03   3.2854097e-03  -1.9288581e-03  -3.0297961e-01   2.7150687e-04  -4.2310210e-03   2.6996735e-05  -6.4439408e-03   8.2926390e-04   1.3152533e-02  -5.0437919e-03   1.2162589e-02   9.0907893e-03  -5.5423993e-03  -4.1064210e-01  -9.6063233e-03  -2.0589942e-02   3.9337888e-01   2.7712527e-03   8.7749565e-04  -4.4933922e-01   2.4389306e-03   9.7631943e-03  -1.5573774e-03  -8.7372775e-04   5.5672125e-03  -1.2245762e-03  -1.9531063e-02  -1.9966733e-02   2.5396474e-02   2.2501353e-02   5.6336075e-01   5.4862615e-01   1.6857781e-02   1.3080562e-02   1.5140179e-03   1.1030439e-02   1.0353595e-02   9.7105667e-03   9.1068945e-03   2.5946013e-03  -9.3105758e-03  -3.6715792e-01   6.5486299e-03  -3.4709711e-01  -5.8480324e-04   6.9157466e-03  -1.5265688e-03   2.7843167e-01   7.0946364e-03  -2.6753803e-04  -9.9697891e-04  -1.5417721e-03  -2.4048777e-01  -2.6836153e-01   8.6302527e-04   8.5797128e-04   2.4855548e-01   1.4802658e-03  -1.9214667e-03   2.3667875e-03   2.3577859e-03  -2.4678461e-01  -1.8390024e-03  -2.4016992e-01  -2.1261428e-03   4.1018013e-04  -2.7530084e-01  -2.0104392e-04   3.7362699e-05   2.8273404e-01   4.2926429e-03  -2.6032679e-03  -2.3984850e-03  -8.5498878e-04  -2.5538157e-03  -3.2453545e-01  -2.0844189e-03   3.4990543e-01   6.8074608e-03  -4.5063207e-03   3.9545018e-04  -4.9199723e-01  -1.2581101e-03   3.1998829e-03   1.1547781e-02   2.6196861e-03  -2.5705556e-03   3.5666397e-01   7.0822087e-03  -2.0016670e-03  -3.5790531e-01   1.8092247e-03  -3.6192473e-01   3.4712539e-04  -7.1595816e-04   6.5005800e-03   4.1466677e-01   2.3845642e-04  -3.2564898e-01   6.2908360e-03  -4.2356695e-03   9.6083648e-04   6.1204821e-03  -3.4705063e-01  -5.0205802e-03   9.6959538e-03  -7.5641990e-03   4.8637387e-03   1.0032507e-02  -3.7193131e-03   6.6838755e-03   1.1548442e-02   4.2649355e-01   2.0251366e-03   5.0377831e-01  -2.1267259e-02   1.4797513e-02   1.0005026e-02  -6.5089397e-03  -1.0355517e-02   3.3371271e-04   5.9787195e-03   7.4269270e-03   3.4838199e-03   1.5119500e-02   1.1835051e-02   8.3114844e-03   2.6603235e-03   9.4002517e-03  -4.0187546e-03  -3.0487594e-03   2.1056296e-04   4.6921772e-03  -2.4166132e-03   4.7689427e-03   3.3059344e-03  -5.9130864e-03  -4.4178020e-03   4.3149409e-03   4.0246913e-01   4.3941424e-03   5.3259437e-03   4.3459821e-03   2.1273677e-03   3.4041383e-01   6.1610888e-03   7.0760478e-03   1.1819686e-03   5.4379053e-03   5.9502536e-03   2.4028786e-03   8.1519925e-03   5.1113337e-03   2.9310108e-01   3.2478847e-04   2.9629007e-03  -9.2366326e-04  -4.3918925e-03  -8.4262452e-03  -8.2444466e-03  -7.4337050e-03  -1.4576195e-02  -1.0251445e-02  -1.3231656e-02  -8.3890272e-03  -5.1225597e-03  -1.1655956e-02  -7.6726554e-03  -2.1408621e-02   5.3477665e-01  -5.2353662e-01   3.4996435e-04  -1.3819233e-03  -7.9146736e-03   1.4888205e-02   8.7281676e-03   4.9063556e-03   8.5489801e-03   3.9062312e-03  -5.8371500e-03  -2.3029579e-02  -3.6757960e-02  -5.9488671e-02  -2.9217373e-02   2.1991849e-02  -4.1826323e-03   2.7478783e-02   3.1119871e-02   1.7505856e-02  -1.5163731e-02  -4.0969739e-03   9.6068174e-02  -1.1279921e-01   6.1256060e-04  -7.7925826e-02  -4.6257322e-02   1.3493090e+00  -1.7214228e-01   1.4196840e+00  -1.0559882e+00  -2.1769286e-02  -7.8648954e-01   1.2085809e+00   3.3402739e-02   3.0678840e-02   7.2812632e-01   2.9343817e-02   8.3524594e-01   1.7974475e-02   2.6201025e-02   1.9225059e-03   5.1948707e-03  -9.0518294e-04  -3.2100522e-03  -7.6283022e-03   1.4912821e-02   7.2112646e-03  -6.9105291e-01   4.4617160e-04   1.2773884e-02   6.6098624e-03   3.9373141e-03  -8.2099667e-03   1.6943515e-02   5.5751895e-01   8.9459212e-03  -4.6844333e-01  -1.0907570e-03   5.5031652e-03  -3.2212777e-04  -1.0830768e-02   2.6115785e-02  -1.5490520e-02  -2.6787339e-02   6.7718998e-01  -8.1385490e-02  -5.6420555e-02  -5.4487484e-02  -9.8924624e-02  -1.1478472e-01  -6.7559244e-02  -9.1730089e-02   2.2423710e-01   1.3854253e+00   4.3303978e-04  -1.0716507e+00   8.8403103e-03  -1.9244083e-01  -3.4936924e-01   1.4610746e-02   2.5474928e-01  -1.6961586e+00  -1.1638659e+00   9.9922804e-02   4.4236235e-02   1.1761344e+00   4.4888249e-02   3.5346908e-02  -7.4793170e-01  -7.3655595e-01   2.0699628e-02   7.4433597e-03   5.1430726e-04  -6.4868250e-01   1.9872770e-02  -6.3437783e-01  -4.8795655e-02  -2.5275641e-02  -3.5014423e-02  -7.5656525e-02  -5.6584462e-02  -5.4708124e-02  -3.3967628e-02  -1.3040253e-01  -6.7461399e-02  -6.1360595e-02  -1.3349928e-02  -1.8403744e-01  -2.2645581e-02   1.9512516e-01  -5.9397748e-02   9.8332126e-03  -2.4770796e-02  -1.1962107e-02   2.2896544e-03  -3.4414842e-02   1.2749645e-02   6.6527928e-01   3.6703644e-02  -2.6545464e-02   9.1055267e-03   4.1274295e-02   1.8454412e-02   6.2537506e-01   2.0697787e-02   8.1419888e-03   5.2292969e-01   6.3870397e-01   8.8812500e-03  -4.4643034e-01  -3.3156674e-03  -3.5658206e-04   4.2963290e-03   2.7507163e-04  -3.4887620e-03  -7.4625274e-04   3.8565562e-01   4.0825966e-01   2.1299390e-03   3.0380029e-03   5.5245833e-03   6.7886571e-03   5.5031066e-03   3.9216409e-01   6.6076750e-03   2.9385546e-03  -7.9315031e-03  -2.9461180e-03   3.6477590e-01  -7.2797098e-03  -9.2374253e-03  -1.0114381e-02  -5.2153445e-01   8.9599083e-03   1.5442469e-03   1.1772111e-02  -4.4559419e-03  -2.2127023e-03  -3.5528569e-01  -3.2496829e-01  -3.6857911e-01   1.6774062e-03   3.3264542e-01   4.2305840e-03   1.5091589e-04  -4.8508923e-03  -6.8455819e-04  -4.8629241e-03   5.4825754e-03   3.3422425e-03   4.5026175e-01  -4.1890432e-01   7.8405962e-03   6.9339400e-03  -1.4142479e-02   7.8908215e-03   7.3409343e-04   2.2076913e-02  -2.5583363e-02  -1.1300394e-02   6.2197631e-01  -6.8773528e-01  -3.6280176e-02  -3.6221841e-02  -8.2093776e-01   2.8909459e-02  -7.0544594e-02  -3.4357597e-02  -1.0422726e-02   4.4391431e-02   3.4208974e-02   8.0982797e-01   7.6735622e-02   6.5239772e-02   8.1101635e-01  -7.5587494e-01  -9.9294905e-01   6.3174970e-02  -3.0772172e-02   7.5113431e-01  -6.6259239e-03  -6.0663215e-03  -1.0463904e-02  -5.7871998e-01  -9.6834268e-01
   3.4702574e-01   1.5715555e-04   4.3570349e-01   5.4474255e-01  -3.8097760e-01   4.5288837e-03   4.3233579e-01   3.1658250e-03   4.1935170e-03  -3.7190153e-01   5.0139542e-03   6.1617416e-03   5.6473169e-03   3.7081776e-03   3.6293025e-03   4.6710857e-03   4.1706396e-03   2.7814108e-03   7.6448462e-03   3.9546909e-03   2.4725435e-04  -2.5418566e-01  -8.5788156e-04   2.9346852e-03  -2.5230464e-03  -8.1881538e-04  -3.0629919e-03   3.0475782e-03  -4.8307313e-03   5.4455002e-03  -4.0558483e-01   3.9511305e-01  -1.1257663e-02  -1.2750647e-02  -1.3754926e-02  -1.3231322e-02  -4.3459424e-03  -1.3782096e-02   1.1637219e-02  -2.7009330e-02  -4.7176900e-03   6.2351781e-03   4.8383673e-03   1.0970615e-02   6.2098106e-01   6.9730288e-03   1.4568535e-02   9.6070693e-03   8.1483809e-03   4.9158171e-03   5.5745223e-03   4.0895737e-03   5.3727096e-03  -3.2664711e-01  -3.4383333e-01   5.5301396e-03   5.2347284e-03   3.2491668e-01   1.0214226e-02   3.5770722e-03   4.0916965e-03   2.5384869e-03   3.7680627e-03   9.8313399e-04  -9.1372928e-04   2.1353087e-04   3.2447561e-03  -3.4897977e-03   4.5029779e-03  -4.4515402e-03  -2.8484473e-03  -9.0782760e-04  -3.5734458e-01   6.9922428e-03  -3.7354531e-01   7.0439058e-03   5.9901848e-03   5.5415841e-03   3.2611870e-01  -2.8289430e-01   4.9274930e-03   6.8619838e-04  -2.1391204e-04   2.7610600e-01   7.5827031e-06   8.7397785e-04   1.6594751e-03  -1.2489281e-03   4.3813881e-03   1.5563750e-03   2.4480479e-03   3.7098684e-03  -4.2262474e-01  -6.2237058e-03  -4.9581171e-01   5.3005758e-04  -5.8025643e-01   2.0397455e-02   1.0675002e-02   1.8322389e-02   4.9105270e-01  -4.9415371e-01   9.4625842e-03  -4.3408251e-01   9.6590813e-03   1.3049394e-02   5.8934548e-03   1.1910199e-02   4.5060754e-03   5.5749161e-03   5.3297528e-03   5.1808436e-03  -3.1585859e-01   3.7850214e-03   3.5919765e-03  -1.9122251e-03  -3.0633563e-01   2.3867606e-03  -1.4771343e-03   6.0505104e-04  -5.1932778e-03   2.2743492e-04   1.6263639e-03  -7.4337902e-03   1.1521929e-02   9.6217953e-03  -7.4754732e-03  -4.1542498e-01  -6.5393763e-03   4.2598188e-03   3.9718185e-01   3.1198210e-03   2.3044526e-04  -4.1156638e-01   1.8551605e-03   5.5659274e-03  -6.5906507e-03  -4.8634822e-03  -4.2130049e-04   6.2134813e-05  -1.8244301e-02  -2.5657547e-02   1.8365315e-02   2.3939749e-02   5.8780392e-01   5.4768763e-01   1.6534504e-02   1.2139067e-02  -7.9311366e-04   1.2374992e-02   1.0940400e-02   1.2383400e-02   8.3709332e-03   2.4853440e-03  -8.6215291e-03  -3.6067236e-01   7.9907271e-03  -3.6337354e-01  -3.2513347e-03   6.1085716e-03  -2.8058433e-04   2.7922404e-01   6.9947061e-03  -4.3573589e-04  -1.2711256e-03  -1.2033024e-03  -2.3984316e-01  -2.6853736e-01   2.3245799e-04   3.6588114e-04   2.4570927e-01   8.9001600e-04  -1.6618900e-03   1.6840794e-03   3.7123866e-03  -2.5349174e-01  -1.4920269e-03  -2.3812404e-01  -1.3492215e-03   9.3245233e-04  -2.5243136e-01   2.5422727e-04   1.4414821e-03   2.8071234e-01   4.4392393e-03  -2.4244496e-03  -3.4634378e-03  -2.0957824e-03  -3.7259724e-03  -3.1564420e-01  -3.7541190e-04   3.3254347e-01   6.9247391e-03   5.6084639e-03  -1.0241827e-03  -4.8255204e-01  -5.7131469e-03  -7.4548426e-03   7.7896379e-03   8.2215581e-03   1.2327779e-03   3.6097130e-01   4.7376295e-03  -3.7461984e-03  -3.6700082e-01   6.2210231e-05  -3.6517088e-01   9.5493507e-04  -1.3521684e-03   3.5403120e-03   4.2382566e-01   4.5673926e-04  -3.2976721e-01   7.8020032e-03   3.1031667e-03   2.2326105e-03   4.9219384e-03  -3.4828180e-01  -7.2599814e-03   9.8362166e-03  -9.6771613e-03   6.5321441e-03   2.8080046e-03   3.5073459e-03   1.0747958e-02   1.2521965e-02   4.2999010e-01  -4.2960532e-03   5.4811379e-01  -1.6969102e-02   1.0820708e-02  -1.1351507e-02   5.1850860e-03  -6.5597005e-03   1.7429060e-03   7.8715471e-03   2.7193770e-04   4.7499557e-03   1.5867064e-02   1.1466833e-02   7.9243915e-03   1.1623636e-03   7.1455058e-03  -2.6225752e-03  -3.7627270e-03   5.5826845e-03   5.8545673e-03  -2.0688300e-04   5.1798555e-03   2.7289073e-03  -6.1706877e-03  -5.8469115e-03   5.4913019e-03   4.0078045e-01   4.7084424e-03   6.2884183e-03   3.6316436e-03   1.2403354e-03   3.4652723e-01   6.5672403e-03   8.2936421e-03  -9.9816795e-04   5.6701862e-03   6.1816837e-03   2.0863719e-03   8.2519317e-03   4.7728340e-03   2.9140277e-01  -1.1026056e-03  -3.9618041e-03  -5.0255889e-03  -4.3158008e-03  -7.8141283e-03  -9.8075862e-03  -6.7819577e-03  -1.7260485e-02  -1.0750754e-02  -2.8207198e-03  -8.0847888e-03  -4.4677264e-03  -1.3568474e-02  -8.7458071e-03  -2.4510830e-02   5.4365905e-01  -5.2974331e-01   1.3045326e-03   2.9861596e-03  -1.0215596e-02   1.8007889e-03   9.0739450e-03   8.7682271e-04   6.6314247e-03   7.0498927e-03   2.5904286e-04  -2.3398759e-02  -2.9521240e-02  -5.3028149e-02  -4.0859977e-03   1.3679456e-02   5.8974445e-03   1.0078002e-02   2.2487070e-02   2.2815898e-02  -1.1743569e-02  -1.8320385e-02   7.0384684e-03  -1.2337724e-01  -1.5785666e-02  -2.6888627e-02   1.7204117e-02   1.3048494e+00  -1.4738591e-01   1.3305447e+00  -1.0571120e+00  -1.3799555e-02  -7.2362661e-01   1.1960888e+00   1.7996214e-02   3.1231408e-02   7.1661728e-01   1.2708094e-02   8.1932492e-01   1.5327150e-02   2.8436369e-02   9.3287409e-03   2.2575628e-03  -3.5400654e-03  -7.7831691e-03  -8.2710703e-03   2.2147524e-02   6.6887012e-03  -6.9002977e-01   2.1129682e-03   1.4026670e-02   6.2192583e-03   4.0742611e-03  -4.7312415e-03   1.6677541e-02   6.3061285e-01  -4.1414029e-03  -4.8453127e-01   1.3868514e-03   1.2430077e-02   3.7875840e-03  -3.1896752e-03   3.7878790e-02  -1.4649286e-02  -3.1603905e-02   6.8319658e-01  -3.2114677e-02  -4.8861271e-02  -5.8709222e-02  -1.0740428e-01  -1.2709743e-01  -5.9389266e-02  -5.5690921e-02   1.1623128e-01   1.3603281e+00  -3.5213155e-03  -1.0605310e+00   3.4358018e-02  -7.0063704e-02  -2.5236317e-01   1.5251118e-01   3.0601442e-01  -1.3532353e+00  -1.1849811e+00   9.4456993e-02   6.3728911e-02   1.1238022e+00   4.1704752e-02   3.4115074e-02  -7.4655479e-01  -6.6907641e-01   2.0143848e-02   4.9768326e-03   1.8758893e-03  -6.4631249e-01   1.9596886e-02  -6.4177970e-01  -3.5263420e-02  -2.6107171e-02  -3.1529233e-02  -8.2585606e-02  -5.6523619e-02  -4.8513604e-02  -4.3948067e-02  -1.0100290e-01  -7.8167882e-02  -3.1864719e-02  -2.2697088e-03  -1.3280328e-01  -4.9129726e-02  -6.7819558e-02  -4.8161506e-02  -3.5704874e-03  -2.5563206e-03   1.0525750e-02   7.2178156e-03  -3.6830205e-02   4.4381824e-03   6.9995596e-01   3.6345170e-02  -3.7729588e-02   2.2029652e-02   4.1406274e-02   1.7306344e-02   6.4486422e-01   2.1623720e-02   1.1996548e-02   5.5000953e-01   6.7392356e-01   1.2299315e-02  -4.5569293e-01   2.3679220e-03   1.5595590e-03   4.0310334e-03  -2.2936159e-03  -5.3684537e-03   5.4683746e-05   4.0412258e-01   4.3621335e-01   3.3155055e-03   3.5626668e-03   4.6896836e-03   8.4314654e-03   5.9060665e-03   3.7211849e-01   5.8518882e-04   1.6874604e-03  -8.4480605e-03  -3.4921412e-03   3.5259890e-01  -7.9739434e-03  -8.4474290e-03  -1.4174740e-02  -5.4887527e-01   7.8787203e-03   5.3146899e-03   8.8628341e-03  -4.5071085e-03  -4.4701044e-03  -3.7147363e-01  -3.1989828e-01  -3.5966320e-01   1.5800699e-03   3.5336668e-01  -1.4792727e-04   3.4032289e-03  -2.6764612e-03   5.5262903e-04  -3.6988150e-03   5.3858992e-03   4.6952320e-03   4.2944054e-01  -4.1517488e-01   7.2072654e-03   4.6448767e-03  -1.5047779e-02   7.4542717e-03  -1.2435495e-03   1.1139413e-02  -5.0834655e-03  -1.3953826e-02   7.2993403e-01  -7.8499316e-01  -4.1163429e-02  -4.5686241e-02  -8.4778099e-01   3.2536730e-02  -5.2223377e-02  -3.0526576e-02   9.7092107e-03   6.6348724e-02   8.1308998e-02   8.4702391e-01   7.0148506e-02   6.5556585e-02   7.8644223e-01  -7.1619999e-01  -1.0310747e+00   6.2054472e-02  -4.0687682e-02   6.6072371e-01  -1.4366910e-02  -1.3998872e-02  -1.9933863e-02  -6.2222498e-01  -9.8052530e-01
   3.5233031e-01   2.5115004e-04   4.3465181e-01   5.6938291e-01  -3.8876324e-01   5.3767658e-03   4.3282087e-01   2.2135860e-03   9.5397881e-03  -3.7559740e-01   5.1060482e-03   5.9617233e-03   5.9366110e-03   3.2034201e-03   3.5794666e-03   5.4003809e-03   4.4545883e-03   2.9070482e-03   5.7670416e-03   5.5156966e-04   3.1810619e-04  -2.5198142e-01  -9.5229918e-04   2.3693260e-03  -2.1013299e-03  -6.7667887e-04  -3.2582562e-03   3.9869814e-03  -5.6346381e-03   5.5799610e-03  -4.0424985e-01   4.3297308e-01  -1.0804398e-02  -1.1674833e-02  -1.2170511e-02  -1.5460390e-02  -1.6881416e-02  -1.5385495e-02   1.2442505e-02   1.0632686e-02   2.5337148e-03   8.5536643e-03   5.2944222e-03   1.0274842e-02   6.4023976e-01   7.1407407e-03   1.5240072e-02   7.2668655e-03   6.7264142e-03   4.3026519e-03   3.7266861e-03   7.2320510e-03   4.7659906e-03  -3.3040465e-01  -3.4811572e-01   6.0542429e-03   7.2420294e-03   3.3416846e-01   1.0727552e-02   3.9586585e-03   3.8987708e-03   5.0827232e-03   3.8339627e-03  -1.3997208e-03  -5.6130438e-03   8.8149771e-04   4.7040021e-03  -3.5193238e-03   3.8634986e-03  -5.2530855e-03  -3.0140802e-04  -6.7560722e-04  -3.5814074e-01   8.9935238e-03  -3.7448027e-01   7.7334431e-03   6.2585775e-03   5.2980615e-03   3.2568475e-01  -2.8859957e-01   4.4034655e-03   1.3500175e-03   1.9064974e-03   2.7808737e-01  -1.3140450e-03   1.3559645e-03   2.8332910e-03   1.4784845e-03  -5.3198390e-03   1.8629823e-04   1.2537060e-03   5.9292638e-03  -4.2918873e-01  -6.1204227e-03  -4.9190432e-01  -2.0372544e-03  -5.9112778e-01   1.9270039e-02   1.0156590e-02   4.5921443e-03   4.9039842e-01  -5.1704611e-01   7.8072413e-03  -4.3589419e-01   9.4739828e-03   1.1231129e-02   6.7769498e-03   1.1110788e-02   4.5576384e-03   5.6428702e-03   5.1636317e-03   5.2661414e-03  -3.1505095e-01   4.6703029e-03   3.4515303e-03  -5.6461841e-04  -2.8995666e-01   2.6270650e-03  -2.1362613e-03   3.0760915e-04  -6.4053780e-03   3.8311380e-04   7.4503410e-03  -1.2342013e-03   1.1185605e-02   9.3975920e-03  -8.7931408e-03  -4.3262777e-01   2.4344122e-03   2.8122807e-03   3.8506519e-01   5.2653407e-03  -1.5391344e-03  -4.0427491e-01   2.7558023e-03   6.8577646e-04  -4.4969871e-03  -1.5961650e-03   5.1567092e-03   3.2990802e-03  -2.0971366e-02  -2.3133789e-02   2.7802942e-02   2.5608874e-02   5.7514515e-01   5.1865186e-01   1.6929978e-02   1.3079082e-02   1.8941780e-04   1.2490157e-02   1.1112916e-02   7.7261224e-03   6.9963684e-03   7.3721849e-04  -8.9364221e-03  -3.7574668e-01   6.4455958e-03  -3.5560849e-01  -2.3467455e-04   6.1087088e-03  -2.4935657e-03   2.8592125e-01   5.0298192e-03  -7.0521279e-04  -1.2956372e-03  -1.0245548e-03  -2.4898071e-01  -2.7182980e-01   1.0900187e-03   2.9003034e-03   2.4655367e-01   5.1231349e-04  -3.5914750e-03   1.4189458e-03   3.5081693e-03  -2.5936233e-01  -2.0238899e-03  -2.4346941e-01  -2.5116882e-03   1.9797901e-03  -2.6853430e-01   2.2265870e-04   1.9446571e-03   2.8684565e-01   4.9077851e-03  -3.2624231e-03  -2.6713138e-03  -5.7266654e-04  -2.1678647e-03  -3.2690193e-01  -2.3216203e-03   3.4270126e-01   7.3595694e-03   6.8038981e-04   4.4820592e-04  -4.4398710e-01  -6.9006987e-03   2.9919671e-03   6.3878319e-03   8.9433076e-03  -1.1119936e-03   3.6866833e-01   7.0477165e-03  -1.5542176e-03  -3.7187776e-01   9.7453746e-04  -3.6608723e-01   9.0512354e-04  -9.0913251e-04   3.4891619e-03   4.3025737e-01   4.7885431e-04  -3.2958062e-01   7.7323236e-03   2.2317974e-03   1.5873563e-04   4.0094686e-03  -3.7710499e-01   3.8956773e-03   9.2835283e-03  -1.0376805e-02   6.5981721e-03   6.9686928e-03  -2.4406798e-03   9.0274248e-03   3.8601069e-03   4.2955187e-01  -2.7319996e-03   5.1481188e-01  -2.7864809e-02   1.9399017e-02   2.8936788e-02   1.9964377e-02  -7.9887642e-03   2.3781759e-04   7.6596963e-03  -1.4969501e-03   3.9490485e-03   1.7351396e-02   1.2916727e-02   8.0904521e-03   2.8158832e-03   1.0709166e-02  -3.2079316e-03  -3.6042384e-03   2.3144586e-03   3.5433586e-03   1.7624201e-03   8.5353376e-03   4.4442031e-03  -6.4732764e-03  -4.2633046e-03   4.0469321e-03   4.1324052e-01   4.9069029e-03   6.0308095e-03   3.9719656e-03   2.6983382e-03   3.5231638e-01   5.6626912e-03   2.1957482e-03   7.1580236e-03   4.2556780e-03   3.5545911e-03   1.9866914e-03   5.2472859e-03   5.2568617e-03   2.9610073e-01  -3.7015793e-03  -5.9157507e-03  -5.5891146e-03  -7.1935275e-03  -9.6621711e-03  -1.0112183e-02  -7.1031493e-03  -1.1831185e-02  -9.8108278e-03  -1.1269239e-02  -6.4484894e-03   3.9214248e-03  -1.3348862e-02  -5.7515242e-03  -2.3384308e-02   5.4481697e-01  -5.2828552e-01   3.9858495e-03   3.0035909e-03  -4.2339811e-03   1.3161762e-02   1.0577602e-02   5.7348029e-03   5.5122395e-03   2.8300264e-03  -4.7380037e-03  -2.2497784e-02  -6.6087807e-03  -5.8633906e-02  -1.8665122e-02   5.5679238e-02  -2.0968949e-02   1.3566411e-02   2.8792953e-02   1.2063603e-02  -1.3534086e-02  -1.6573112e-02   3.7590045e-02  -7.3307367e-02   3.2368042e-02   6.7134604e-02  -4.1760790e-02   1.0016377e+00  -1.4265032e-01   1.4502262e+00  -1.0321964e+00  -1.5647349e-02  -7.3664805e-01   1.1686384e+00   1.9540980e-02   3.2977352e-02   7.2372924e-01   3.3125465e-02   7.9915326e-01   1.1445139e-02   2.4505952e-02   1.5476081e-02   9.3292879e-03   1.5421021e-03  -6.4425241e-03  -8.7275234e-03   2.2283739e-02   7.5689243e-03  -6.8596784e-01   2.4199005e-03   1.3614057e-02   8.9530888e-03   5.9125866e-03  -3.2276611e-03   1.8921173e-02   5.4134569e-01  -3.9430131e-03  -4.9244189e-01  -1.7516398e-03   7.8402494e-03   3.0653330e-04  -1.5607842e-02  -4.8122681e-03  -1.0305672e-02  -2.8395607e-02   7.0856531e-01  -1.1038611e-01  -4.9708465e-02  -4.4869895e-02  -9.7510748e-02  -1.0728419e-01  -5.3059534e-02  -4.5106284e-02   1.7866493e-01   1.5674125e+00   4.2689422e-02  -9.8285702e-01   1.2121466e-02  -2.2433050e-01  -1.7306528e-01   3.1846791e-01   4.0362420e-01  -1.3862092e+00  -1.1499459e+00   1.0766388e-01   6.1126859e-02   1.0580237e+00   4.4264276e-02   3.4235142e-02  -7.2888575e-01  -7.2747305e-01   2.4510814e-02   7.6691180e-03   1.8131461e-03  -6.7260860e-01   2.1312060e-02  -6.4582019e-01  -3.3631587e-02  -2.3704849e-02  -3.4559694e-02  -6.5610339e-02  -5.8630774e-02  -5.0014081e-02  -5.4277622e-02  -1.2671755e-01  -7.3269994e-02  -6.6483484e-02  -1.9521998e-02  -2.9118337e-01  -5.1430644e-02  -1.3716402e-01  -6.1678324e-02   6.1220249e-04  -2.5248197e-02   2.0222925e-02  -2.2109647e-04  -4.0027671e-02   2.6909431e-03   7.2001679e-01   2.2748693e-02  -3.6724394e-02   1.9749594e-02   4.4437334e-02   1.9606199e-02   6.1316227e-01   2.1749427e-02   1.1641444e-02   4.9680229e-01   6.4867588e-01   1.0958962e-02  -4.6766556e-01   2.7005777e-04   2.0306965e-03   5.5919268e-03  -1.6040637e-03  -4.4492158e-03  -2.6655976e-04   4.1642140e-01   4.5763156e-01   1.5626341e-03   9.8279247e-04   4.7908233e-03   8.8675713e-03   3.5931841e-03   3.7771185e-01   7.6097593e-03   3.0552623e-03  -1.0069356e-02  -8.0440976e-03   3.6901534e-01  -6.8618238e-03  -6.2837026e-03  -1.2213976e-02  -5.2888577e-01   8.8653698e-03   5.9996567e-03   1.1946879e-02  -4.2335883e-03  -7.2580710e-05  -3.6049204e-01  -3.2024570e-01  -3.7204855e-01   2.0526202e-03   3.4700282e-01   1.2498843e-03  -3.7811190e-04  -3.1308120e-03  -2.8852675e-03  -5.4638844e-03   6.0960902e-03   4.4372223e-03   4.1761315e-01  -4.0722258e-01   7.5729684e-03   1.8546038e-03  -1.2043809e-02   1.0394604e-02   8.9867089e-03   2.6761314e-02  -3.4913505e-02  -7.4550905e-03   6.5675469e-01  -7.3737616e-01  -4.0364314e-02  -3.3799531e-02  -8.4278865e-01   6.2476538e-03  -4.9187571e-02  -3.8399319e-02  -2.4106079e-02   4.5048757e-02   4.5410990e-02   8.3249556e-01   3.4729252e-02   7.0947259e-02   8.2240391e-01  -7.3688493e-01  -9.1259878e-01   8.5642925e-02  -3.3983983e-02   7.8053292e-01  -1.0866786e-02   1.0333764e-03  -1.4781527e-02  -5.9235530e-01  -1.0166870e+00
   3.5230424e-01   8.9836411e-04   4.3048521e-01   5.4495395e-01  -3.8345757e-01   4.8747385e-03   4.2837897e-01   1.9891965e-03   7.3787866e-03  -3.7004668e-01   4.4026935e-03   5.4974508e-03   5.5365388e-03   3.2295131e-03   3.5887912e-03   4.3826253e-03   3.8494278e-03   2.1295190e-03   6.8442650e-03   1.9978697e-03  -2.4251345e-04  -2.5608244e-01  -1.3894290e-03   2.8386464e-03  -1.8798763e-03  -2.7531384e-04  -2.4798334e-03   3.4605560e-03  -5.1757393e-03   4.0339917e-03  -4.2415753e-01   4.3448718e-01  -1.1868175e-02  -1.3633900e-02  -1.4860143e-02  -1.5124126e-02  -1.3751390e-02  -1.7430329e-02   1.4276587e-02  -2.8964623e-02  -1.2217378e-03   4.8982991e-03   5.1369855e-03   9.9619892e-03   6.2657849e-01   8.5356482e-03   1.5263428e-02   1.0455622e-02   7.2911081e-03   5.0283151e-03   3.4912643e-03   5.0819300e-03   4.2482003e-03  -3.2395964e-01  -3.4309193e-01   5.9491949e-03   5.3565692e-03   3.2173442e-01   9.8683912e-03   3.6160166e-03   4.3124295e-03   3.5859947e-03   2.9072397e-03   1.8552957e-03  -1.8199636e-04   4.5829306e-04   4.5206538e-03  -2.8411093e-03   4.9202290e-03  -4.5823457e-03  -2.4495960e-03  -1.0237344e-03  -3.6332163e-01   6.3479466e-03  -3.7809705e-01   6.8579616e-03   5.3649948e-03   5.6286217e-03   3.3662517e-01  -2.9879552e-01   6.1624102e-03   7.8172065e-04  -2.6375938e-03   2.7393235e-01  -8.3248728e-04   1.6025188e-03   2.3045109e-03  -1.1156828e-03  -3.8926983e-03  -9.6876687e-04   1.5261102e-03   6.2039733e-03  -4.2567683e-01  -6.7141370e-03  -4.9843366e-01  -5.1850264e-03  -5.7133732e-01   2.1028089e-02   1.1491667e-02   3.4728379e-03   4.8264671e-01  -4.9426786e-01   9.6130281e-03  -4.3595700e-01   8.9799906e-03   8.0731531e-03   5.3870188e-03   2.8896629e-03   8.0389250e-03   5.2393336e-03   5.3815845e-03   5.2751201e-03  -3.1543227e-01   3.1373584e-03   3.1233829e-03  -1.6628710e-03  -3.1523934e-01   2.8929714e-03  -5.8665648e-04   2.1642694e-03  -6.1913100e-03  -5.5350100e-03   5.6328232e-03   3.3713726e-03   1.8133469e-02   1.0867138e-02  -7.8074732e-03  -4.2597447e-01  -7.5825231e-03  -5.4328173e-03   3.8935606e-01   2.9667797e-03  -1.5784553e-03  -4.4015639e-01   3.0501933e-03   3.0890612e-03  -1.6667356e-03  -2.3022071e-03   8.5558518e-03  -7.4005839e-05  -2.0346000e-02  -3.1473670e-02   1.9629602e-02   2.8554246e-02   5.7650307e-01   5.6453414e-01   1.8223080e-02   1.3726779e-02   1.3348448e-03   1.2622189e-02   1.1300830e-02   9.3241734e-03   6.4580192e-03   1.8866824e-03  -8.8673267e-03  -3.6248022e-01   6.5044856e-03  -3.6005803e-01  -8.9715795e-04   6.8832965e-03  -1.1422519e-03   2.8623689e-01   3.9561589e-03  -1.0176391e-03  -1.0176923e-03  -1.4956718e-04  -2.3899238e-01  -2.6333877e-01  -1.1141843e-04   3.0032482e-03   2.4281964e-01   7.0259046e-04  -4.0178373e-03   1.0082765e-03   3.8043115e-03  -2.5533286e-01  -1.7494041e-03  -2.4612814e-01  -2.1848996e-03   8.7324562e-04  -2.6204695e-01   1.1810390e-03   1.9173627e-03   2.8264035e-01   4.3894133e-03  -2.7200289e-03  -2.7902767e-03  -2.4075793e-03  -4.4316546e-03  -3.2345514e-01  -4.5633277e-03   3.3996341e-01   7.2955611e-03   5.1557191e-04  -1.9125689e-03  -3.8909394e-01  -3.5860583e-03   2.3140808e-03   5.0822457e-03   7.9176309e-03   4.0531678e-03   3.6287410e-01   6.5394749e-03  -1.6606385e-03  -3.6670677e-01   7.7937705e-04  -3.6251864e-01   3.4965582e-04  -1.5327919e-03   8.2365472e-04   4.2080624e-01  -1.0839550e-03  -3.2374280e-01   6.0505734e-03  -5.5387277e-03   1.1860775e-03   4.2172770e-03  -3.7833573e-01  -8.5127193e-03   9.0915644e-03  -1.2871426e-02   6.6158380e-03   9.1821489e-03  -4.7847177e-03   3.5385915e-03   1.3163685e-02   4.4138821e-01  -1.6659463e-03   5.8667130e-01  -2.0071826e-02   2.1727249e-02   1.8602309e-02  -2.4609196e-02  -1.4034153e-02  -5.7692887e-03   2.6029860e-03  -3.2404813e-04  -3.7722353e-03   1.5997058e-02   1.2316934e-02   8.7551546e-03   9.6248814e-04   9.3994679e-03  -3.9476131e-03  -1.1280989e-03   1.0704278e-03   5.8905254e-03   2.9877127e-03   5.5806824e-03   2.4737770e-03  -5.6688400e-03  -4.7177830e-03   4.5281570e-03   4.1564735e-01   6.7923362e-03   6.6448824e-03   4.0620598e-03   1.7870622e-03   3.5399574e-01   6.1781589e-03   5.4805920e-04   9.4909785e-04   5.1094740e-03   7.0647890e-03   2.5436380e-03   7.8013299e-03   4.5335656e-03   3.0060321e-01  -5.0971546e-03  -2.0080217e-03  -3.3322785e-03  -4.3796787e-03  -8.0662457e-03  -9.6698046e-03  -8.7080409e-03  -1.5828395e-02  -1.0986004e-02  -1.3561282e-02  -9.8355804e-03  -7.7741287e-03  -1.3022250e-02  -1.0043048e-02  -1.7311483e-02   5.5527460e-01  -5.2870378e-01   4.9833510e-03  -3.2436748e-03  -7.3057569e-03   1.4643343e-02   1.6415356e-02   5.2208848e-03   3.9048526e-03   1.4002265e-03  -5.3996494e-03  -2.6713364e-02  -1.2128466e-02  -5.6149681e-02   7.7161080e-03   3.4938098e-02   1.4625775e-02   2.0020645e-02   2.6698308e-02   3.7926088e-03  -1.0110198e-02  -1.7247359e-02   3.1106788e-02  -9.6634237e-02   5.4645030e-03   1.7418599e-02  -1.3880534e-02   1.0321604e+00  -1.6853230e-01   1.5364701e+00  -1.0344943e+00  -7.9575343e-03  -6.9469169e-01   1.2111339e+00   1.5470546e-02   2.9680032e-02   7.1190829e-01   3.9305072e-02   7.4897372e-01   8.7158969e-03   2.3586555e-02   8.9920639e-03   5.9475552e-03   2.9896865e-03  -3.0610810e-03  -5.7573984e-03   1.9505024e-02   4.3399520e-03  -6.7271463e-01   3.5483280e-03   1.4325305e-02   1.0769182e-02   7.2330323e-03  -7.7001130e-03   1.9005572e-02   6.0007502e-01  -4.0650957e-03  -4.8356507e-01  -3.4528221e-03   1.8174945e-04  -6.6042438e-03  -7.1862010e-03  -9.1260814e-03  -4.0383179e-03  -2.2554361e-02   6.9169153e-01  -9.6410691e-02  -4.6426933e-02  -4.6613188e-02  -8.7017379e-02  -1.0781923e-01  -6.6579181e-02  -6.4235932e-02   2.0248860e-01   1.5096024e+00  -3.2129792e-03  -1.0120779e+00   2.1319409e-02  -2.6133738e-01  -2.1353360e-01   9.7709084e-02   3.4170869e-01  -1.6192843e+00  -1.2033443e+00   9.3910110e-02   5.4193301e-02   8.6717891e-01   4.4099182e-02   3.3446657e-02  -7.6748705e-01  -6.8392171e-01   1.9474001e-02   1.4243949e-02   3.3666485e-03  -6.5729062e-01   2.3894035e-02  -6.3890699e-01  -4.9603368e-02  -2.6818395e-02  -2.8544694e-02  -5.7938701e-02  -6.5111476e-02  -6.0278347e-02  -5.4337920e-02  -1.0692989e-01  -5.9109486e-02  -6.4300529e-02  -6.5196927e-03  -2.7096076e-01  -7.6827516e-02  -9.4708520e-02  -5.8166584e-02   8.7520428e-03  -3.4796907e-02   2.2604642e-02  -8.3012829e-03  -5.3612838e-02   1.2021797e-02   6.8690494e-01   2.6398915e-02  -3.6864705e-02   3.0226976e-02   4.4526641e-02   1.8036550e-02   6.2618989e-01   2.1712612e-02   1.1225009e-02   4.9463193e-01   6.6031632e-01   1.0029716e-02  -4.6096895e-01  -1.1064794e-03   5.3484590e-03   3.8995387e-03  -1.0874543e-03  -3.3964051e-03   1.7783922e-03   3.9890242e-01   4.0482503e-01   3.4226594e-03   3.5282876e-03   6.2959296e-03   7.3517693e-03   2.2396061e-03   3.6741220e-01   1.4857001e-03   1.6070210e-03  -9.2558001e-03  -3.8195292e-03   3.6538163e-01  -6.9138862e-03  -7.1475644e-03  -1.1346399e-02  -5.0193218e-01   1.0164636e-02   3.6970235e-03   3.4247415e-03  -3.3045019e-03  -2.6659501e-03  -3.4932261e-01  -3.2497679e-01  -3.7144427e-01  -8.2015699e-04   3.2695498e-01   5.7544086e-04   1.2573538e-03  -2.7277121e-03  -2.5243118e-03  -5.7748586e-03   7.3159685e-03   2.6761651e-03   4.2066296e-01  -4.1312857e-01   9.2351558e-03   1.8545251e-03  -1.0649337e-02   7.3659610e-03   6.0225716e-03   1.9086585e-02  -1.4645142e-02  -9.8661585e-04   8.1924893e-01  -7.4297597e-01  -2.7819103e-02  -5.2427376e-02  -8.1408811e-01   2.8263177e-02  -6.1175795e-02  -3.3366250e-02   2.2727802e-02   2.9903693e-02   5.3181894e-02   8.2790418e-01   6.9496490e-02   7.2921526e-02   8.2057247e-01  -7.7070128e-01  -1.0640088e+00   6.3628086e-02  -4.0586628e-02   5.7148224e-01   1.2308508e-02   1.3667691e-02  -3.5829981e-03  -4.5806272e-01  -9.8880357e-01
   3.4681844e-01   6.8154214e-04   4.2974740e-01   5.4436996e-01  -3.8539730e-01   5.2982408e-03   4.2345826e-01   2.3938484e-03   7.4385483e-03  -3.7950325e-01   2.4881057e-03   4.9390096e-03   5.5075840e-03   3.3077807e-03   3.1905562e-03   5.3930161e-03   4.5836250e-03   3.0523440e-03   3.4867531e-03  -8.2013745e-04   9.3225044e-04  -2.5350315e-01  -1.3538819e-03   2.7704404e-03  -1.3213815e-03   2.0438438e-03  -2.0051682e-03   5.2004576e-03  -6.0328686e-03   3.9170841e-03  -4.0975759e-01   4.1938415e-01  -1.0994960e-02  -1.1553449e-02  -1.3819417e-02  -1.4910590e-02  -1.8327356e-02  -1.2504300e-02   1.5766466e-02   6.3588263e-03  -8.3569833e-03   5.2268159e-03   4.6793551e-03   1.0943937e-02   6.3168941e-01   1.0118296e-02   1.6444706e-02   8.9666654e-03   7.3417599e-03   4.3433425e-03   3.0917981e-03   4.7077880e-03   4.6670020e-03  -3.2452423e-01  -3.3995088e-01   5.6525793e-03   5.4928300e-03   3.0946226e-01   9.7229238e-03   4.1756403e-03   4.2554681e-03   2.9118461e-03   2.8142075e-03   1.6788418e-03  -2.6165481e-03   7.1080335e-04   4.1632834e-03  -3.6149114e-03   4.7600125e-03  -5.0581915e-03  -1.2656646e-03  -2.1826011e-03  -3.5905804e-01   7.7162918e-03  -3.6663833e-01   6.9763248e-03   5.6300774e-03   5.6213597e-03   3.2541640e-01  -2.9406717e-01   4.5397481e-03   8.0851045e-04  -4.0661439e-03   2.6203742e-01  -1.8092048e-03   5.0723038e-04   3.0320128e-03  -1.6554813e-03  -2.7629228e-03  -3.6140545e-04   2.1073325e-04   2.5107135e-03  -4.2156996e-01  -6.6333494e-03  -4.9770531e-01  -5.5275612e-03  -5.7654485e-01   2.0090616e-02   1.0920971e-02   1.6125449e-02   4.8124243e-01  -4.7352926e-01   5.1741677e-03  -4.2669820e-01   9.3017298e-03   8.8271528e-03   6.1781829e-03   2.9715184e-04   3.3493792e-03   5.2515983e-03   4.8743825e-03   5.1972706e-03  -3.1049226e-01   3.8676505e-03   2.6654313e-03  -6.0554458e-04  -2.9378167e-01   3.0018130e-03  -1.8452958e-03   2.5754777e-03  -5.3455826e-03   9.1667226e-04   1.2359245e-02   8.0343498e-04   1.4890650e-02   1.0371816e-02  -6.3077286e-03  -4.2166682e-01  -8.2944785e-03  -1.2294488e-02   3.8587914e-01   8.0707079e-04  -8.5081376e-04  -4.1003389e-01   3.4964728e-04   2.8637706e-03  -4.2155644e-03  -3.3923067e-03   7.3809219e-03   1.4937353e-03  -1.3166740e-02  -1.9662382e-02   2.7517048e-02   2.5293469e-02   6.3044473e-01   5.2352521e-01   1.8495430e-02   1.4235494e-02   1.6076362e-03   1.2280367e-02   1.0511225e-02   7.6914261e-03   8.1321944e-03   3.6775313e-04  -7.9985248e-03  -3.8023558e-01   8.1914397e-03  -3.5343912e-01  -1.4357928e-03   6.2609007e-03  -1.9473997e-03   2.8279360e-01   6.6793418e-03  -3.6137200e-04  -9.9079042e-04  -1.1151973e-03  -2.4056581e-01  -2.7009941e-01  -5.1438016e-05   3.6777745e-03   2.5770495e-01   9.0514388e-04  -3.9427179e-03   2.4545733e-03   3.5947498e-03  -2.5326444e-01  -2.0057135e-03  -2.3805661e-01  -2.1867407e-03   8.7639842e-04  -2.6720327e-01   3.3966341e-03   1.2932902e-03   2.7851016e-01   4.0869567e-03  -2.5928159e-03  -2.8720427e-03  -1.6950557e-03  -2.3220238e-03  -3.1890526e-01  -3.1068008e-03   3.4126232e-01   7.3743370e-03  -5.9705877e-03   3.9497946e-04  -4.4235383e-01  -4.5811915e-03   9.0749668e-04   1.1261210e-02   7.2237850e-03   1.1450126e-03   3.6054691e-01   6.8232876e-03  -5.5954166e-04  -3.6100922e-01   2.3770489e-03  -3.6508945e-01   1.4146440e-03  -1.5349277e-03   3.8872486e-03   4.2004770e-01  -1.8844889e-03  -3.1976295e-01   6.8054764e-03  -1.3050601e-03  -1.0141047e-03   2.8818397e-03  -3.6863979e-01  -1.6272925e-03   6.0172706e-03  -1.1163735e-02   6.5203873e-03   8.9754465e-03  -4.8619508e-03   9.3638546e-03   1.3139842e-02   4.5352657e-01   1.8178283e-03   5.6840755e-01  -5.7280888e-03   2.1758650e-02   2.0204096e-02  -3.5125200e-02  -1.6691932e-02   1.1589782e-04   4.4635114e-03  -9.3207831e-04  -7.1935836e-04   1.8291239e-02   1.2447968e-02   9.2030847e-03   2.5592951e-03   1.0698642e-02  -2.5688638e-03  -3.2141964e-03   5.6049344e-03   9.5373989e-04   1.5308537e-03   6.5084077e-03   1.9861156e-03  -6.3683997e-03  -1.0442902e-03   5.4719812e-03   4.0781279e-01   1.4779635e-03   6.1898257e-03   4.3795506e-03   2.3822334e-03   3.3408993e-01   6.3004966e-03   1.4454700e-03   1.2678920e-04   4.6328089e-03   5.5652411e-03   2.6542053e-03   5.9565586e-03   5.0942018e-03   2.8803901e-01  -5.0131128e-04  -3.2388767e-03  -4.7712361e-03  -5.5294111e-03  -8.3876897e-03  -9.3475424e-03  -7.3519947e-03  -1.3675166e-02  -9.9138597e-03  -1.1608792e-02  -8.8444135e-03  -6.9221716e-03  -1.2714228e-02  -8.2043209e-03  -2.3804507e-02   5.5024669e-01  -5.2983004e-01   3.5432449e-03  -1.1388761e-03  -7.4768747e-03   1.3080253e-02   7.7446317e-03   1.8769318e-03   4.4458838e-03   6.1853751e-03  -6.2470097e-03  -2.6146097e-02  -1.9159113e-02  -5.6752559e-02  -3.0050455e-03   1.4239979e-02   9.1361303e-02   1.6211377e-02   2.8979550e-02   1.5159031e-02  -1.9580068e-02  -9.6367999e-03   4.7570101e-02  -7.5583469e-02  -2.9779666e-02   2.0168386e-02   6.2764695e-02   1.3047294e+00  -1.8166686e-01   1.5944754e+00  -1.1237076e+00  -9.3031138e-03  -7.1613322e-01   1.2446588e+00   2.4372755e-02   3.2296918e-02   7.3979143e-01   2.8103784e-02   8.0297161e-01   1.1384420e-02   2.7156701e-02   1.8568755e-02   4.2419795e-03  -2.5252931e-03  -3.8587570e-03  -7.2401128e-03   1.1734062e-02   5.7076650e-04  -6.8279950e-01   5.2433427e-04   9.1268398e-03   6.8732537e-03   8.8823353e-03  -8.6509509e-03   1.6070099e-02   6.4836149e-01   6.8632884e-03  -4.8681409e-01  -2.2587355e-03   2.4981453e-03  -1.6185698e-04  -1.6937957e-02  -8.9685212e-03  -8.3562866e-03  -2.9704111e-02   6.8775534e-01  -9.5104655e-02  -5.2976450e-02  -4.4504468e-02  -1.0291464e-01  -1.0841846e-01  -6.9529640e-02  -8.0470841e-02   1.9832050e-01   1.5570671e+00  -6.2307194e-02  -1.0502402e+00   2.3552322e-02  -7.9585257e-02  -1.4612328e-01   1.4781250e-01   3.9992171e-01  -1.5765223e+00  -1.0569657e+00   9.5539163e-02   7.9375342e-02   8.3637313e-01   4.6417867e-02   2.9962172e-02  -7.3487167e-01  -6.9453492e-01   2.0603930e-02   9.8123737e-03   1.5055736e-03  -6.5802497e-01   1.8065713e-02  -6.3359555e-01  -4.6562595e-02  -3.0203062e-02  -3.0176930e-02  -5.6005658e-02  -5.6584935e-02  -5.6035692e-02  -6.1599683e-02  -1.4088079e-01  -6.3592351e-02  -8.4717077e-02  -1.2730187e-02  -1.1171207e-01  -2.5641543e-02  -1.5965972e-01  -6.0970980e-02   8.1132231e-03  -1.8856508e-02   3.7183349e-02  -5.9112595e-03  -4.4447929e-02   7.4949934e-03   7.1621740e-01   2.1267704e-02  -3.9152197e-02   8.3687649e-03   4.0280156e-02   1.8289536e-02   6.4277880e-01   2.1374768e-02   1.1138698e-02   5.1212907e-01   6.6734722e-01   1.0404926e-02  -4.6439322e-01   1.4188485e-04  -3.3166105e-03   5.1477800e-03  -4.3115225e-04  -4.0099619e-03   1.7617346e-04   4.0936344e-01   4.2929639e-01   3.8305019e-03   2.8706076e-03   5.6886326e-03   7.6711501e-03   4.3691319e-03   3.8373013e-01   4.1505953e-03   1.7320718e-03  -8.7795043e-03  -7.5200059e-03   3.5998740e-01  -8.6205709e-03  -7.3543389e-03  -1.1098394e-02  -5.3591847e-01   7.4296102e-03   5.5132861e-03   9.2119460e-03  -4.4198625e-03  -1.3793003e-03  -3.6918182e-01  -3.1839957e-01  -3.7324376e-01   9.8057304e-04   3.2792119e-01   5.0758133e-03   3.6725607e-03  -2.2198740e-03  -3.3918932e-03  -5.3350250e-03   7.4726610e-03   3.9317016e-03   4.2319193e-01  -4.1318702e-01   8.6017291e-03   1.2578756e-02  -1.0955977e-02   5.4719435e-03  -9.2934897e-03   1.6267516e-02   8.7551126e-03  -7.4689819e-03   7.9948833e-01  -7.0507918e-01  -4.1730799e-02  -4.1225659e-02  -8.5685322e-01   4.1042843e-02  -3.6956666e-02  -3.0402745e-02   2.6812306e-02   4.5299033e-02   6.3050476e-02   8.3755542e-01   5.6961588e-02   6.6694558e-02   7.6843391e-01  -7.2291568e-01  -1.0644603e+00   7.0669630e-02  -4.1268405e-02   6.3933749e-01   1.0383729e-02   1.0362053e-02   4.5124815e-03  -4.9878527e-01  -9.9169376e-01
   3.5201612e-01   1.0001595e-03   4.4842536e-01   5.5333830e-01  -3.9548163e-01   4.0254602e-03   4.3520086e-01   1.4201711e-03   7.6547881e-03  -3.6945748e-01   2.6911257e-03   5.9535563e-03   5.1284416e-03   3.3505654e-03   3.5686466e-03   5.0569582e-03   4.0656985e-03   2.4305883e-03  -6.0561906e-04   7.0511272e-04  -7.0272760e-04  -2.5851931e-01  -1.9807538e-03   2.7254054e-03  -2.4040267e-03   5.2718285e-04  -3.0508555e-03   5.6180619e-03  -4.6881230e-03   4.4404200e-03  -4.1556935e-01   4.2890812e-01  -1.2140871e-02  -1.3090942e-02  -1.3020265e-02  -1.5057005e-02  -1.4464394e-02  -1.1770013e-02   1.4043339e-02  -2.7063581e-02  -5.1135192e-03   7.2411377e-03   6.0834385e-03   1.2919398e-02   6.1015172e-01   8.9264609e-03   1.5754976e-02   9.2737951e-03   7.2750327e-03   5.5156820e-03   1.0106055e-03   4.1269643e-03   5.3992169e-03  -3.3554640e-01  -3.4339626e-01   5.6095113e-03   8.0883110e-03   3.1175060e-01   1.0186587e-02   4.2722553e-03   4.8926205e-03   8.7911635e-03   3.9126647e-03   2.3533100e-03  -2.0910137e-03  -6.8051141e-04   4.0607796e-03  -2.6487147e-03   4.7315995e-03  -4.7012616e-03  -8.4859147e-04  -1.2878833e-03  -3.6149974e-01   7.3305467e-03  -3.8060371e-01   7.8863747e-03   5.6892210e-03   5.3133306e-03   3.2055434e-01  -2.8961713e-01   4.0781346e-03   8.1026486e-04  -3.6058609e-03   2.7973620e-01  -2.0402779e-03   4.6177380e-04   1.8802766e-03  -9.5245273e-04   3.2435378e-04   1.0650404e-03   8.1915117e-04   4.5997988e-03  -4.4039141e-01  -5.7729531e-03  -5.0722926e-01  -4.5507547e-03  -5.8656762e-01   1.9193046e-02   1.3879488e-02   3.6577833e-03   4.9417855e-01  -5.4284605e-01   1.0440884e-02  -4.3860309e-01   9.3633839e-03   9.8994942e-03   6.0956265e-03   1.4028235e-02   3.1501609e-03   5.9083906e-03   5.4634174e-03   6.0066542e-03  -3.3150121e-01   4.7761027e-03   3.6498357e-03  -1.8519823e-03  -3.0760837e-01   1.8650710e-03  -1.6980940e-03   2.5451421e-03  -6.5588961e-03  -2.5856301e-03   1.3838730e-02  -4.5861373e-04   1.6767925e-02   1.0168517e-02  -5.3833780e-03  -4.2771216e-01  -3.9965489e-03  -1.3900099e-02   3.9081303e-01   2.0785163e-03  -1.5376548e-03  -4.3185587e-01   1.2669498e-03   1.1199521e-03  -6.0620312e-03  -3.4430743e-03   1.6875953e-03  -4.3170398e-03  -1.8165710e-02  -2.7838252e-02   1.2114817e-02   2.7279327e-02   5.7619299e-01   5.3280986e-01   1.7655555e-02   1.3933393e-02  -3.5911457e-04   1.2214895e-02   1.2203322e-02   7.2909502e-03   8.3562816e-03   2.2840559e-03  -9.4391121e-03  -3.6296532e-01   5.6840982e-03  -3.5810196e-01   1.1425524e-03   6.4382560e-03  -2.6778127e-03   2.8468102e-01   3.6207198e-03   1.4940268e-03  -3.4116126e-03  -8.8085137e-04  -2.4249281e-01  -2.6615230e-01   4.0754182e-04  -4.3728953e-03   2.4055429e-01   6.5793853e-04  -1.0949324e-03   2.0794645e-03   3.2991548e-03  -2.5430430e-01  -8.2253901e-04  -2.4144065e-01  -1.8019243e-03   1.4371109e-03  -2.5928103e-01   4.4088531e-04   5.7541107e-05   2.8537581e-01   4.7662466e-03  -1.9288849e-03  -2.2496838e-03  -2.2287124e-03  -4.1438371e-03  -3.2478578e-01  -2.5514575e-03   3.5526143e-01   7.0295202e-03  -4.8525118e-03  -6.3254133e-04  -4.7763219e-01  -1.5477553e-03   1.9944315e-03   1.0400056e-02   6.3547318e-03   9.3633117e-04   3.5863038e-01   7.5572742e-03   3.4052209e-04  -3.6588670e-01   7.9269837e-04  -3.6019299e-01   9.9514071e-04  -1.0805681e-03   1.5528478e-03   4.2242319e-01  -1.7627942e-03  -3.3255276e-01   6.8247841e-03  -1.2168217e-03  -2.6863183e-04   2.5533975e-03  -3.6781588e-01  -5.1477124e-03   9.5323339e-03  -1.0191742e-02   7.0558842e-03   7.7077097e-03  -2.7890087e-03   8.1424628e-03   5.6752429e-03   4.3781533e-01   2.5547869e-03   5.3015873e-01  -2.5804252e-02   1.7062685e-02   9.2315401e-03  -8.3426533e-03  -7.0817584e-03  -2.5144543e-03   6.2049952e-03   5.8791687e-03  -3.9247204e-04   1.9347173e-02   1.1634502e-02   8.5568166e-03   1.3440806e-03   1.0221897e-02  -4.4698748e-03  -3.9152450e-03   5.0231879e-03   1.3587289e-02   3.0279560e-03   7.9127509e-03   2.7508207e-03  -4.7646693e-03  -3.5282841e-03   4.8497273e-03   4.1100914e-01   7.6806859e-03   6.5571175e-03   5.5493446e-03   2.3832108e-03   3.4284059e-01   5.9664885e-03   5.5902683e-03   8.5481474e-03   4.8986140e-03   4.7889302e-03   2.1388381e-03   8.2809755e-03   4.3606702e-03   2.8736968e-01  -6.2745572e-03   1.5386419e-03  -4.7181688e-03  -3.1992629e-03  -7.4543779e-03  -8.1141189e-03  -5.7976423e-03  -1.4646210e-02  -1.1138108e-02  -4.0298869e-03  -8.0768580e-03  -2.8352838e-03  -1.2642554e-02  -1.1631604e-02  -2.6061883e-02   5.4658561e-01  -5.3384213e-01   4.3402160e-04   1.3429395e-03  -1.8594658e-03   1.2570823e-02   1.2835356e-02   6.1043762e-03   5.8232236e-03  -6.4602798e-05  -5.4678942e-03  -2.8808924e-02  -2.2188687e-02  -6.1262819e-02  -1.9441358e-02   1.0146120e-02   8.8907665e-02   9.2624272e-03   3.5492223e-02   2.1735611e-02  -1.3335625e-02  -1.5339019e-02   3.8398396e-02  -4.1989119e-02  -1.2655089e-02   2.1074107e-01   1.1783868e-02   1.5482489e+00  -1.3242295e-01   1.4841547e+00  -1.0401902e+00  -1.9254320e-02  -6.9287646e-01   1.1457157e+00   2.2888486e-02   3.0494317e-02   7.1005444e-01   1.7164794e-02   7.6979661e-01   8.3388064e-03   2.4704253e-02   3.0205311e-03   1.0498485e-02   3.9152717e-03  -1.8336741e-03  -6.9957981e-03   1.5251822e-02   5.1581316e-03  -6.7065640e-01   3.3069355e-03   1.1201714e-02   5.8929989e-03   4.3529844e-03   1.7102190e-04   1.8849308e-02   6.1765679e-01   4.6231421e-03  -4.9258401e-01   3.3402280e-03   9.3607739e-03   1.7686842e-03  -6.8890287e-03  -1.0060885e-02  -1.0004774e-02  -2.5303456e-02   6.9797818e-01  -1.0104540e-01  -5.2904069e-02  -4.5443528e-02  -8.3255227e-02  -1.0767189e-01  -6.2330883e-02  -4.4318281e-02   2.0947116e-01   1.5524639e+00  -6.5897727e-03  -1.0470951e+00   9.5473054e-03  -1.3064240e-01  -2.0849269e-01   6.5292942e-02   4.7246209e-01  -1.5903985e+00  -1.1967930e+00   9.4545520e-02   4.8415509e-02   8.6323997e-01   4.1514998e-02   3.0858912e-02  -7.4027298e-01  -6.3734248e-01   2.1436390e-02   9.7877778e-03   3.3119723e-03  -6.6175165e-01   2.1600859e-02  -6.4352378e-01  -4.5337469e-02  -2.3811500e-02  -3.1572528e-02  -7.5869695e-02  -5.6860971e-02  -5.7177524e-02  -4.3204103e-02  -1.3573984e-01  -6.3144185e-02  -5.5374601e-02  -7.7121397e-03  -1.0332633e-01  -1.1840984e-01  -2.0908686e-01  -6.9744760e-02   1.6566242e-03  -2.4890712e-02   4.2455484e-02   2.3946317e-03  -2.2480680e-02   6.4314878e-04   6.9693682e-01   2.7356511e-02  -3.8651028e-02   2.3536072e-02   4.4956386e-02   1.8420396e-02   6.6097295e-01   2.1711464e-02   1.0857789e-02   5.6455581e-01   6.4080937e-01   4.8904540e-03  -4.6037953e-01  -4.5627482e-03   2.4130342e-03   4.8915985e-03  -1.4735924e-03  -4.4954043e-03   3.0861870e-04   4.0464115e-01   4.3338615e-01  -8.8675280e-04  -2.9240605e-04   2.3684229e-03   7.4408210e-03   3.0272745e-03   3.5620389e-01  -8.0609582e-04   3.8401117e-03  -8.7787326e-03  -7.6076541e-03   3.6146964e-01  -9.8025853e-03  -7.8759846e-03  -1.2106474e-02  -5.4362201e-01   7.8194379e-03   4.2266803e-03   1.0164079e-02  -5.1676841e-03  -3.1827506e-03  -3.6704810e-01  -3.2422575e-01  -3.7325471e-01   7.7429015e-03   3.4400321e-01   3.0052107e-03   3.4088487e-03  -2.0382761e-04  -3.6785021e-03  -3.3756429e-03   6.7458280e-03   6.2481433e-03   4.0595493e-01  -4.0683880e-01   9.0909678e-03   6.8222958e-03  -1.3388881e-02   3.8434964e-03   6.2734704e-03   1.7729900e-02  -1.9446301e-02  -1.4309206e-02   8.3078818e-01  -6.9951976e-01  -3.3801996e-02  -6.1867055e-02  -8.1782153e-01   1.6193652e-02  -1.3002405e-02  -2.5977307e-02   1.7965954e-02   4.4174325e-02   4.2744875e-02   8.2025248e-01   8.1305359e-02   6.6284659e-02   7.9663887e-01  -7.4477409e-01  -1.0066493e+00   4.7450023e-02  -2.6811254e-02   7.3835895e-01   3.2199749e-04   4.6731659e-03   3.8684379e-03  -4.5891180e-01  -1.0045505e+00
   3.5309029e-01   1.4243425e-03   4.3084684e-01   5.4305431e-01  -3.9236784e-01   4.7803145e-03   4.3485248e-01   2.6384312e-03   8.9547882e-03  -3.7037407e-01   3.1169753e-03   5.7000949e-03   5.9893030e-03   3.1406873e-03   3.8707920e-03   5.1518172e-03   3.9248965e-03   3.3052309e-03   3.8766185e-03  -1.9421514e-04   1.1306849e-04  -2.5189357e-01  -1.1562075e-03   2.3065414e-03  -2.5480834e-03  -3.1029824e-04  -3.2971641e-03   5.7639413e-03  -4.8553740e-03   4.8790505e-03  -4.1411771e-01   4.1398967e-01  -1.2073692e-02  -1.3407072e-02  -1.3741645e-02  -1.6165976e-02  -1.2398100e-02  -1.2628586e-02   1.6861672e-02  -2.0372255e-02   2.9648487e-03   9.9479066e-03   5.9552470e-03   1.3643242e-02   6.2930417e-01   1.3115394e-02   1.5686635e-02   9.4373335e-03   7.2409648e-03   5.0628878e-03  -1.7399047e-03   6.3465238e-03   5.1546508e-03  -3.3051668e-01  -3.4437445e-01   5.5433942e-03   5.6587782e-03   3.1663287e-01   1.0299886e-02   3.8769458e-03   3.9179947e-03   3.4048666e-03   3.0949509e-03   2.0181094e-03  -1.7581072e-03  -6.4336635e-05   4.0528126e-03  -3.4055803e-03   4.4289067e-03  -4.4986927e-03  -1.8638270e-03  -9.2392716e-04  -3.7282604e-01   1.0092164e-02  -3.6940479e-01   1.4099325e-03   5.8856857e-03   5.3103533e-03   3.0541080e-01  -2.9105691e-01   3.9365134e-03   6.9841764e-04  -3.1606992e-03   2.7823627e-01  -3.1288603e-03   1.0454712e-03   2.1966533e-03  -2.5133576e-03  -1.1770790e-03  -8.4074744e-04  -3.4392704e-03   4.3068288e-03  -4.3015042e-01  -6.3755181e-03  -4.9777603e-01  -7.5603447e-03  -5.7416474e-01   2.0507077e-02   1.1192753e-02   1.8162637e-02   4.9045796e-01  -5.2072938e-01   1.0067114e-02  -4.3317379e-01   1.0004832e-02   8.3441328e-03   6.6667108e-03   1.0436307e-02   6.8315057e-03   5.7205529e-03   5.2664125e-03   5.7987090e-03  -3.2633371e-01   3.9524371e-03   3.4375759e-03  -1.0555587e-03  -2.9778882e-01   1.3484090e-03  -1.5890102e-03   5.7725301e-03  -5.5464458e-03   3.8421454e-04   1.0177734e-02   2.5865223e-03   2.0491661e-02   1.0354813e-02  -2.4300244e-03  -4.2384447e-01  -7.7131486e-03  -1.2957454e-02   3.8743203e-01   1.5140897e-03  -1.8998042e-03  -4.2900542e-01   5.4780059e-05   8.5632974e-03  -1.3773064e-03  -3.7866568e-03   2.9937573e-03  -2.7029401e-03  -1.5937854e-02  -2.1296202e-02   2.3937507e-02   2.5726562e-02   5.6077511e-01   5.5303123e-01   1.7650187e-02   1.0693312e-02   9.3234380e-04   1.2671245e-02   1.0523157e-02   2.6170148e-03   7.0498197e-03   3.8367907e-03  -8.6048677e-03  -3.5681041e-01   8.3361439e-03  -3.5893554e-01   2.8004080e-05   7.3844269e-03  -9.8669951e-04   2.8319349e-01   5.2659700e-03  -1.0159332e-03   9.1356231e-05  -6.6189871e-04  -2.3858403e-01  -2.7022467e-01   8.3178781e-04   3.0543027e-03   2.4849545e-01  -4.7894645e-04  -3.2887963e-03   2.6765148e-03   2.1237131e-03  -2.4819006e-01  -1.9659905e-03  -2.4128780e-01  -2.0603208e-03   9.4634572e-04  -2.5712279e-01  -1.2421759e-04   3.6983061e-03   2.7716964e-01   4.3434494e-03  -3.4818873e-03  -1.8103307e-03  -3.6003916e-04  -2.6078727e-03  -3.2438156e-01  -1.4532409e-03   3.4625798e-01   7.2162256e-03   5.4115560e-03  -1.7324766e-03  -4.9881091e-01  -3.1880091e-03   4.5195387e-03   1.4616693e-02   1.0183864e-02  -4.8725150e-04   3.5227100e-01   8.0973245e-03  -1.8254811e-03  -3.6322418e-01   1.5542570e-03  -3.6564746e-01   7.1803399e-04  -1.4561186e-03   4.1963439e-03   4.2733090e-01  -2.0702743e-04  -3.1846012e-01   8.2481626e-03  -2.1162411e-03   1.5437725e-04   1.7805185e-03  -3.7028387e-01  -6.3848628e-03   7.4763320e-03  -7.7472460e-03   3.8463488e-03   1.0062725e-02  -1.1216464e-03   8.1026999e-03   1.2678438e-02   4.3564424e-01   1.9166284e-03   5.0416546e-01  -5.3452132e-03   1.7372203e-02   1.9371507e-02   5.3588493e-03  -4.3619112e-03   7.5370286e-04   8.7791162e-03   6.8628040e-03   7.7759780e-04   1.7575375e-02   1.2103420e-02   9.2311468e-03   1.8725686e-03   1.2040058e-02  -1.2285212e-03  -1.7245719e-03   3.5287996e-03   1.0526239e-03   4.7734827e-03   8.6378010e-03   6.4690525e-03  -6.0139239e-03  -3.8456218e-03   5.5189517e-03   3.8703369e-01   6.2473666e-03   6.4014745e-03   4.5968623e-03   4.3311053e-03   3.5172083e-01   6.0194828e-03   5.9398514e-04   1.1410276e-03   6.2017528e-03   9.6007948e-04   2.8768730e-03   7.3466002e-03   5.2940561e-03   3.0613435e-01  -5.7398818e-04  -2.4095819e-03  -3.6497440e-03  -5.7654639e-03  -8.9849432e-03  -8.0588801e-03  -8.6610662e-03  -1.4791841e-02  -9.6292011e-03  -1.2190380e-02  -1.0178426e-02  -7.7655928e-03  -1.3176603e-02  -9.2100400e-03  -2.3662154e-02   5.4725263e-01  -5.4247986e-01   2.1469573e-03  -1.7061025e-03  -6.7628074e-03   1.3524113e-02   9.2271137e-03   3.3429780e-03   2.5414954e-03   8.5341801e-03  -7.4996119e-03  -2.1610935e-02  -2.3550602e-02  -4.6754959e-02  -4.0972642e-02   5.4905293e-02   9.2648534e-02   2.9334182e-02   3.1579024e-02   2.1128824e-02  -1.8933530e-02  -9.4202226e-03   4.4439924e-02  -1.2418172e-02   2.7018240e-03   4.6841169e-02   4.7861683e-02   1.2109453e+00  -9.9498314e-02   1.4960807e+00  -1.0682457e+00  -1.3158749e-02  -6.8598379e-01   1.1753680e+00   2.0635303e-02   2.5246337e-02   7.0640467e-01   1.9287483e-02   7.5339840e-01   1.4453672e-02   2.6683988e-02  -5.5623411e-03  -1.7726312e-03  -3.7639521e-03  -5.4975901e-03  -7.5261542e-03   1.8018442e-02   4.7122460e-03  -6.6695666e-01   1.2163403e-03   1.2235544e-02   8.5057623e-03   4.1020905e-03  -2.8588749e-03   1.5050652e-02   6.1234569e-01   9.4929785e-03  -4.8041744e-01  -3.5149925e-03   1.7979128e-03   2.5562317e-03  -2.5584011e-03  -7.5404955e-03  -9.9125954e-03  -2.8754794e-02   6.7068424e-01  -9.3700124e-02  -4.7301754e-02  -4.2420885e-02  -8.5536531e-02  -7.4511675e-02  -7.0902875e-02  -7.4122480e-02   1.3846810e-01   1.4729339e+00  -1.0732280e-01  -1.0461892e+00   3.0632786e-02  -8.6186603e-02  -2.3156039e-01   7.0633871e-02   4.4118290e-01  -1.5100692e+00  -1.2702759e+00   9.6020354e-02   7.5091502e-02   8.5056803e-01   4.2046605e-02   3.4449467e-02  -7.4773493e-01  -6.8328528e-01   2.4034889e-02   1.1188519e-02   4.2647324e-03  -6.5509998e-01   2.1353493e-02  -6.4838061e-01  -4.4303812e-02  -2.9412660e-02  -3.1786693e-02  -7.3933138e-02  -5.3191716e-02  -5.9231629e-02  -2.5867589e-02  -1.2332652e-01  -9.2059173e-02  -6.1192964e-02  -1.1194162e-02  -2.3468499e-01  -4.2563126e-02  -1.0327722e-01  -6.6992892e-02   4.4945531e-03  -3.8513984e-02   3.2383051e-02  -2.3740862e-02  -4.5644307e-02  -3.0615814e-03   7.2634206e-01   2.5044382e-02  -3.2571879e-02   3.1927289e-02   4.0596625e-02   1.9226942e-02   6.2093762e-01   1.7308959e-02   1.2303961e-02   5.3585987e-01   6.0254031e-01   7.5910706e-03  -4.6144870e-01  -2.7383314e-03   1.6189492e-03   5.6410736e-03   1.9926061e-03  -1.7735133e-03  -2.2699929e-03   4.0674415e-01   4.1815721e-01   3.2356571e-03   3.4554842e-03   4.8548794e-03   9.1059350e-03   2.6693199e-03   3.6899040e-01   4.4631876e-03   3.2340889e-03  -8.4253416e-03  -6.8890303e-03   3.7395114e-01  -9.6751757e-03  -8.5087821e-03  -1.2679433e-02  -5.3541796e-01   8.4798813e-03   5.8453127e-03   9.5168109e-03  -5.6413056e-03   8.4620933e-04  -3.5925459e-01  -3.2755903e-01  -3.6988312e-01   3.2307378e-03   3.2420142e-01   3.1860242e-03   2.5978306e-03  -2.6619155e-03  -8.9017721e-04  -5.0635279e-03   5.8326616e-03   4.6771003e-03   4.0682172e-01  -4.1614479e-01   7.3514713e-03   7.6510789e-03  -7.8643408e-03   7.3849071e-03   2.7754503e-04   2.0427067e-02  -3.5239374e-02  -1.4470616e-04   8.5688755e-01  -6.9398499e-01  -3.1577128e-02  -4.7954757e-02  -8.3795009e-01   4.2437536e-02  -5.1355803e-03  -3.1426015e-02   1.1954551e-02   5.1817348e-02   8.9620677e-02   8.2734491e-01   7.0296229e-02   6.3612708e-02   8.0650693e-01  -7.1205589e-01  -9.4773069e-01   1.7379173e-02  -4.0045151e-02   7.7270133e-01   3.2088162e-04  -1.3900257e-03   4.1727918e-04  -5.7891451e-01  -9.8272579e-01
   3.4664558e-01   1.6465078e-03   4.3382473e-01   5.4558916e-01  -3.8317192e-01   3.8089481e-03   4.2747965e-01   3.2929344e-03   1.0238945e-02  -3.7139782e-01   5.6799602e-03   5.5861970e-03   5.6349913e-03   2.7606441e-03   3.4703293e-03   5.5226397e-03   4.5417473e-03   3.2090117e-03   7.7416548e-03   1.4494407e-03   4.8926560e-04  -2.6808961e-01  -1.6420734e-03   2.7678696e-03  -2.1286248e-03  -1.0362247e-03  -3.6485905e-03   6.0277750e-03  -4.0351584e-03   4.5782915e-03  -4.1761208e-01   4.2985019e-01  -1.1841609e-02  -1.2539466e-02  -1.3385478e-02  -1.2884427e-02  -1.1058624e-02  -7.4081900e-03   2.0070967e-02  -2.8907812e-02   1.0849635e-03   1.2241035e-02   5.6385409e-03   1.1954615e-02   6.4063415e-01   1.0104853e-02   1.5950759e-02   9.1407166e-03   6.8995543e-03   3.8923501e-03  -2.8379146e-03   5.2636859e-03   5.0164827e-03  -3.3233009e-01  -3.4589359e-01   5.7493982e-03   5.4623413e-03   3.1700843e-01   1.1083191e-02   4.0364701e-03   5.0254940e-03   7.0071944e-03   3.7668765e-03   1.9727272e-03  -1.4169651e-03  -6.9245646e-04   4.4149249e-03  -2.6043611e-03   3.8667111e-03  -5.1344207e-03  -2.0493282e-03  -7.8733953e-04  -3.5956104e-01   1.0280409e-02  -3.5919487e-01   7.3193221e-03   5.8932638e-03   5.3873176e-03   3.1388956e-01  -2.8454126e-01   5.2280763e-03   1.0591909e-03  -3.2837199e-03   2.7642447e-01  -1.4786646e-03   1.2432073e-03   2.5746864e-03  -3.4927014e-03  -1.1444261e-03   1.4279833e-03   3.3007029e-03   5.0214798e-03  -4.3426289e-01  -2.9231442e-03  -4.9576310e-01  -1.7200942e-05  -5.7995273e-01   2.0818391e-02   1.3285614e-02   1.8060768e-02   4.7321453e-01  -5.0629995e-01   1.1254987e-02  -4.2422060e-01   9.3415141e-03   5.9834510e-03   6.6208823e-03   5.0752369e-03   9.5872347e-03   5.8251496e-03   4.8468856e-03   4.9507519e-03  -3.1507769e-01   4.4094859e-03   3.3155753e-03  -8.1431227e-04  -3.0741149e-01   1.9983431e-03  -3.3464574e-03   5.3086484e-03  -5.2373944e-03  -3.5671942e-03   5.6504570e-03  -1.2153552e-03   1.3239034e-02   1.0646669e-02  -7.5312927e-03  -4.2505657e-01   3.0425215e-03  -6.7369978e-03   3.8858424e-01   5.2441033e-03  -3.4039547e-04  -4.2516082e-01   2.0529391e-03   6.7455655e-03  -7.6622305e-03  -5.9754611e-03   8.7385984e-04  -5.4728788e-03  -1.6503233e-02  -2.3263772e-02   2.3795658e-02   2.6833735e-02   5.8852185e-01   5.3142669e-01   1.7442965e-02   1.1973380e-02   1.8142048e-03   1.2187353e-02   7.8437916e-03   7.6473193e-03   7.9434172e-03   1.3719205e-03  -8.9345135e-03  -3.7334062e-01   6.9254863e-03  -3.4250716e-01   4.0010746e-04   6.4375486e-03  -3.1630632e-03   2.7685328e-01   5.5425022e-04   2.0404993e-05  -1.0151120e-04  -7.7364379e-04  -2.4352404e-01  -2.6205424e-01   9.5487767e-04   4.7084173e-04   2.4002030e-01   4.3514830e-04  -5.2789286e-03   2.3741455e-03   2.6077025e-03  -2.5105512e-01  -1.9588502e-03  -2.4101105e-01  -1.9398896e-03   1.2563695e-03  -2.6972913e-01  -7.2095475e-04   3.5460823e-04   2.9522094e-01   4.8883580e-03  -1.4929694e-03  -3.0395008e-03  -2.2913509e-03  -3.5273455e-03  -3.2276775e-01  -2.1415299e-03   3.3665458e-01   6.8785511e-03   3.3513260e-05   1.1095333e-04  -4.4863813e-01  -6.8930876e-03   9.8474251e-04   1.0617141e-02   6.6015862e-03  -1.5321185e-03   3.4488073e-01   6.5998819e-03  -2.5909319e-04  -3.6527650e-01   2.2140568e-03  -3.7173147e-01   1.2929847e-03  -2.3982319e-03   4.1521207e-03   4.2480582e-01   3.0256243e-04  -3.2416979e-01   2.0583146e-03  -3.5616245e-03   8.8291370e-04   6.0178948e-03  -3.6394793e-01  -6.8157311e-03   8.3195679e-03  -1.4288183e-02   6.3140061e-03   8.8774335e-03  -7.4130925e-03   8.3661643e-03   1.1038710e-02   4.3303535e-01  -1.8174131e-03   5.2379851e-01  -7.4744730e-03   1.7329773e-02  -1.0468597e-03  -2.2717546e-02  -8.2726836e-03  -5.2116909e-04   6.7200327e-03   1.5629085e-03   1.7375771e-03   1.4806275e-02   1.2544038e-02   1.0396992e-02   1.7440563e-03   1.0897259e-02  -2.7988647e-03  -1.7920286e-03   2.8809722e-03   2.8613302e-03  -2.3459988e-03   7.0477241e-03   5.3248403e-03  -6.4642221e-03  -4.5756057e-03   6.9334041e-03   3.9090737e-01   6.1775348e-03   5.7612796e-03   4.3393052e-03   5.8884105e-04   3.5671881e-01   7.0036990e-03  -3.4154131e-04   1.9074978e-03   5.2590377e-03   4.3591125e-03   2.2420743e-03  -2.5717426e-04   3.0049202e-03   2.9383326e-01  -5.8727008e-03  -1.1466075e-02  -5.4521266e-03  -4.9458852e-03  -8.8634311e-03  -1.0091323e-02  -9.2575806e-03  -1.5727757e-02  -1.2671034e-02  -1.0311971e-02  -9.5681837e-03  -4.5022392e-03  -1.2443905e-02  -6.8040780e-03  -2.1230360e-02   5.5377380e-01  -5.2528938e-01   2.3268509e-03   7.6811528e-04  -8.1061824e-03   1.3348381e-02   4.6757591e-03   2.4939570e-03   1.8250789e-03   4.5526735e-03  -3.1857552e-03  -2.5367903e-02  -1.9699339e-02  -5.1389336e-02  -2.8085458e-02   5.0657182e-03   5.9296742e-02   1.9732069e-02   2.4959289e-02   2.6238847e-02  -2.1885367e-02  -1.9678562e-02   8.3974947e-02   8.1339406e-03   1.8433896e-02   1.5089669e-01   5.9396044e-02   1.2872072e+00  -6.0298618e-02   1.4313713e+00  -1.2599461e+00  -6.9540682e-03  -7.9016369e-01   1.2486168e+00   3.0723980e-02   2.4315957e-02   7.4194274e-01   2.3617143e-02   7.8497782e-01   1.2371194e-02   2.6868486e-02   1.7943973e-02   8.0961531e-03  -2.2583599e-03  -4.8744042e-03  -6.8516979e-03   1.7519318e-02   7.9516576e-03  -6.9352427e-01   5.0267747e-03   1.4128001e-02   1.0607226e-02   8.2371906e-03  -2.9020674e-03   1.5514885e-02   6.4505975e-01   1.4263286e-03  -4.9092285e-01  -8.7806264e-04   1.1871720e-02  -2.3948745e-03  -5.6284859e-04  -8.3666232e-03  -4.9718566e-03  -3.1033631e-02   6.9799941e-01  -8.4118047e-02  -4.8910058e-02  -4.9119153e-02  -1.0330793e-01  -1.0816355e-01  -6.7368988e-02  -7.6628306e-02   1.5522780e-01   1.4681479e+00  -4.8778983e-02  -9.9764009e-01   3.9819652e-02   6.8454835e-03  -2.8071863e-01   8.1636628e-02   3.8066538e-01  -1.4003613e+00  -1.2675453e+00   8.7396583e-02   4.3048294e-02   8.1617378e-01   3.7892507e-02   3.4487586e-02  -7.4308502e-01  -6.7646273e-01   2.4460629e-02   9.2751253e-03   2.0325127e-03  -6.6717520e-01   1.7301304e-02  -6.5247187e-01  -4.7687269e-02  -3.2261284e-02  -3.1888307e-02  -7.3638621e-02  -5.8889253e-02  -5.5556772e-02  -4.0196058e-02  -1.4377604e-01  -9.2343591e-02  -6.0560947e-02  -1.7254865e-02  -1.5217699e-01   3.8308176e-03  -1.2547840e-01  -6.5268438e-02   7.5374529e-03  -3.0807929e-02  -3.4856491e-02  -1.3526243e-03   1.3072119e-02   1.6639982e-03   7.1768668e-01   2.9281115e-02  -2.9067085e-02   1.0274834e-02   3.9387904e-02   1.7187488e-02   7.0662420e-01   1.9041101e-02   1.2298321e-02   5.1899102e-01   6.8325536e-01   1.1169310e-02  -4.7285693e-01  -8.1848893e-04   8.7000897e-03   7.7795068e-03   1.2169167e-02  -4.7170545e-03   5.5669079e-04   4.1675559e-01   4.4996295e-01   2.0327292e-03   3.3224987e-03   4.9907014e-03   8.7941610e-03   3.1158165e-03   3.8452178e-01  -1.6967074e-03   2.0385578e-03  -1.1031601e-02  -8.8247367e-03   3.7009550e-01  -7.6570090e-03  -9.0826451e-03  -9.8589339e-03  -5.5340510e-01   8.7466886e-03   5.2672657e-03   9.3072053e-03  -3.5809757e-03   1.5072343e-03  -3.6178263e-01  -3.2740031e-01  -3.7643946e-01  -1.4192848e-03   3.5062790e-01  -5.5314380e-04   6.8665485e-04  -3.3989120e-03  -1.4227951e-03  -5.0261819e-03   6.4767871e-03   2.7557332e-03   4.2541457e-01  -4.1832875e-01   8.7962949e-03   7.7489195e-03  -1.0315591e-02   8.9770813e-03   6.5887314e-05   1.0649117e-02  -2.1326445e-02  -1.2296373e-02   8.6390655e-01  -7.3333993e-01  -3.8524649e-02  -2.8160621e-02  -8.4220452e-01   5.8484829e-03  -5.2868611e-02  -2.1703789e-02   1.4357491e-02   6.3992457e-02   6.5726365e-02   8.2892163e-01   5.1420692e-02   5.8336896e-02   8.0546898e-01  -7.0479189e-01  -9.7887625e-01   3.6795059e-02   7.0138356e-03   6.8825972e-01  -3.0292657e-03   4.1324637e-04  -9.2906713e-03  -5.4996513e-01  -9.9365494e-01
   3.4915507e-01   8.2577818e-05   4.3942043e-01   5.4229418e-01  -3.8957409e-01   5.2221490e-03   4.3213313e-01   1.3737669e-03   8.5035308e-03  -3.6601913e-01   4.7911800e-03   5.4549181e-03   5.8156332e-03   2.9085994e-03   3.0361676e-03   4.9826908e-03   3.9553828e-03   2.6843016e-03   3.3718151e-03   3.7502974e-04   1.6600697e-04  -2.4966049e-01  -1.9232077e-03   2.3169389e-03  -2.7801546e-03   7.1851220e-04  -2.2990281e-03   5.0237642e-03  -5.3279747e-03   4.3705885e-03  -4.1687611e-01   4.2748598e-01  -1.1366562e-02  -1.1840800e-02  -1.1724640e-02  -1.3853818e-02  -1.1421749e-02  -9.0110359e-03   1.3934368e-02  -2.7444320e-02   2.8368336e-03   9.6877067e-03   6.0892068e-03   9.8898358e-03   6.0819441e-01   5.6532504e-03   1.6010827e-02   9.2962126e-03   7.6128482e-03   4.3161501e-03   1.3214666e-04   4.9978718e-03   4.7738134e-03  -3.2336510e-01  -3.3794609e-01   5.4387040e-03   6.0433158e-03   3.2246477e-01   1.0220631e-02   3.7348291e-03   3.5915924e-03   8.2038458e-03   3.8698758e-03   2.3533033e-03  -9.2192809e-04  -1.4667141e-08   3.5180957e-03  -3.1514197e-03   4.2128768e-03  -4.0628166e-03   7.5154108e-03  -1.8380373e-03  -3.7612801e-01   8.2864880e-03  -3.8944672e-01   7.1767442e-03   5.7149214e-03   6.2785649e-03   3.3794069e-01  -2.9148849e-01   5.5112998e-03   1.1599011e-03  -1.3895776e-03   2.6475041e-01  -5.6457749e-04  -1.0898295e-03   2.4523125e-03   1.4882032e-03   3.9151022e-03   2.0193762e-05   2.3156494e-03   2.7574725e-03  -4.2949458e-01  -2.6535035e-03  -5.0849663e-01  -4.0413971e-03  -5.7496981e-01   2.0559773e-02   1.2421922e-02   1.7625149e-02   5.1109875e-01  -4.9950343e-01   6.2422789e-03  -4.3690329e-01   9.9440509e-03   6.2137597e-03   5.9376896e-03   6.6914246e-03   6.3831398e-03   5.5099457e-03   5.0467458e-03   6.0218231e-03  -3.2433009e-01   4.1265577e-03   3.6641382e-03  -2.2241964e-03  -2.9256714e-01   1.2322765e-03  -2.5531684e-03   4.5556490e-03  -5.1363450e-03   1.8736376e-03   9.4133379e-03  -1.2926039e-03   2.4020108e-03   9.9193385e-03  -4.5314406e-03  -4.0749719e-01   2.4575757e-04  -6.3950127e-03   3.7558982e-01   1.6975356e-03   5.6225722e-04  -4.1588467e-01   1.4992530e-03   5.9287134e-03  -6.7515828e-03  -2.0251990e-03   6.9295365e-03   3.0566467e-03  -1.3881546e-02  -2.0225417e-02   2.6169053e-02   2.1018880e-02   6.0088481e-01   5.7914372e-01   1.5062997e-02   1.0602998e-02   4.7141125e-04   1.2711348e-02   1.0576219e-02   1.0831999e-02   5.0054222e-03   2.8331913e-04  -9.8258875e-03  -3.7064716e-01   7.5275883e-03  -3.5777486e-01  -5.5322946e-05   5.6398970e-03  -2.4623265e-03   2.8072265e-01   6.7409350e-03   3.8278531e-04   4.2597307e-04  -4.6306415e-04  -2.4008563e-01  -2.5990685e-01   1.2076989e-03   7.1366486e-04   2.4693328e-01   2.9142337e-04  -4.0975179e-03   2.1693988e-03   3.2390223e-03  -2.5338402e-01  -1.7932528e-03  -2.4148954e-01  -1.8950200e-03   1.8839344e-04  -2.5926062e-01  -1.4153330e-04   1.5527900e-03   2.8632894e-01   3.7207898e-03  -6.9022788e-04  -2.8235759e-03  -1.9542062e-03  -2.1022707e-03  -3.2631806e-01  -3.8635455e-03   3.3285151e-01   7.5337873e-03   2.8466939e-03  -2.7848426e-03  -4.1511743e-01  -4.3711503e-03   1.8738995e-03   1.0641763e-02   7.7703237e-03   2.0326094e-03   3.4038362e-01   5.3570903e-03  -1.0803219e-03  -3.6339071e-01   2.6554322e-03  -3.5996730e-01   4.3798434e-04  -1.5709987e-03  -8.6764139e-04   4.1133719e-01  -1.2741693e-04  -3.2605660e-01   3.3803330e-03  -2.6778267e-03  -1.4566368e-03   3.2033770e-03  -3.7243257e-01  -6.8063423e-03   9.0770098e-03  -1.0133375e-02   7.9098593e-03   1.0060298e-02   9.8645089e-04   7.2768113e-03   1.1703825e-02   4.2670336e-01   3.4257561e-03   4.8808926e-01  -9.5201599e-03   1.5760174e-02   5.5352043e-03   1.9184037e-02  -8.1833723e-03  -3.5365346e-03   6.4104385e-03   4.7490597e-03   8.5752357e-03   1.8656445e-02   8.9967832e-03   9.1249792e-03   2.8957073e-03   1.0985657e-02  -5.3295230e-03  -2.6291181e-03   2.7985116e-04   1.1710846e-02   7.7562674e-04   5.6128607e-03   2.0018816e-03  -6.1151493e-03  -4.7019631e-03   5.4534975e-03   4.0740145e-01   1.7542665e-03   6.8541858e-03   3.8588800e-03   2.9280212e-03   3.5077807e-01   7.4210259e-03   2.3409839e-05   6.6399603e-03   4.8768036e-03   2.0629229e-03   3.4424432e-03   7.5772602e-03   4.9335891e-03   3.0019097e-01  -4.3257644e-03  -9.0020264e-03  -7.2096713e-03  -4.3277795e-03  -8.3373666e-03  -9.1451921e-03  -6.5348674e-03  -9.9726143e-03  -1.0450896e-02  -5.7204634e-03  -6.7603600e-03  -7.5947644e-04  -7.8581739e-03  -7.5197450e-03  -1.9642717e-02   5.9161250e-01  -5.1070256e-01   4.2931903e-03   2.0911851e-03  -5.9996705e-03   1.1431441e-02   7.3385509e-03   4.2903821e-03   8.0451643e-03   8.5566292e-03   9.4184393e-03  -2.4067388e-02  -1.2778540e-02  -4.9780255e-02  -9.2246069e-03   5.1873900e-02   8.0696418e-02   1.1178090e-02   2.7140595e-02  -1.7269918e-03  -1.8154193e-02  -5.3436951e-04   8.9832340e-02  -2.1330373e-02   1.8372032e-02   1.2717843e-02  -3.1625763e-01   1.0889333e+00  -1.6528178e-01   1.4782103e+00  -1.2932249e+00  -1.7109737e-02  -7.0621594e-01   1.1975545e+00   2.3475956e-02   2.6161250e-02   6.5314473e-01   2.7190366e-02   7.7038687e-01   1.1074952e-02   2.4773895e-02   1.5539421e-02   7.3212897e-03   1.1108626e-03  -4.3794089e-03  -7.4491921e-03   1.2844653e-02   2.5173639e-03  -6.7256133e-01   3.9879526e-04   1.2698387e-02   4.1261509e-03   7.8421218e-03  -8.0342730e-03   1.5203095e-02   6.0745084e-01  -3.9065007e-03  -4.7135291e-01  -1.4133459e-03   7.7885513e-03   1.7576385e-03  -4.8113788e-03  -9.7573842e-03  -1.2845701e-02  -2.6359338e-02   6.8572097e-01  -8.4152782e-02  -4.3443241e-02  -3.5773962e-02  -7.9632223e-02  -1.0992985e-01  -6.8254491e-02  -6.6966310e-02   2.0196150e-01   1.5343204e+00  -1.0669303e-02  -1.0097815e+00   2.0792627e-02  -1.1973171e-01  -1.1390223e-01   3.6227982e-01   4.0550565e-01  -1.4554121e+00  -1.1440159e+00   9.3286724e-02   4.8234793e-02   9.1097161e-01   4.2404895e-02   3.5125202e-02  -7.1633646e-01  -6.5510702e-01   2.1112856e-02   1.1678755e-02   3.3392940e-04  -6.5372851e-01   1.7001087e-02  -6.7195614e-01  -4.4921479e-02  -2.3640268e-02  -3.3063708e-02  -7.9384610e-02  -6.1273908e-02  -4.7923331e-02  -5.8154983e-02  -1.4005806e-01  -1.1167920e-01  -7.3643007e-02  -2.8810542e-03  -2.7391140e-01  -6.7772841e-02  -2.1614440e-01  -8.6871937e-02   5.6432024e-03  -2.2593521e-02   1.8983925e-02  -8.7499849e-03   8.4669763e-04   2.4593657e-04   7.2641641e-01   3.2102506e-02  -3.2640944e-02   1.7536092e-02   3.6725705e-02   2.0750283e-02   6.5988812e-01   2.0457086e-02   1.1474382e-02   5.1598563e-01   6.2760126e-01   7.4203313e-03  -4.4224514e-01   2.9881834e-04   1.0917098e-02   3.0363254e-03   6.7261192e-04  -6.5825645e-03   9.0448063e-04   3.9618689e-01   4.3289398e-01   3.3930492e-03   4.7140359e-03   5.2423165e-03   6.6161397e-03   3.1926606e-03   3.9226851e-01   2.5974910e-03   1.6663252e-03  -9.7305509e-03  -3.5078071e-03   3.6023324e-01  -6.7610070e-03  -7.3182407e-03  -1.1671605e-02  -5.2360191e-01   8.7802105e-03   3.2395484e-03   1.0390236e-02  -3.8951879e-03  -9.8694378e-04  -3.7364629e-01  -3.2322270e-01  -3.6810836e-01  -2.2290799e-03   3.4284043e-01   2.8965377e-03   8.6115891e-04  -1.4699540e-03   6.2212721e-04  -3.8632400e-03   8.9777229e-03   3.5335734e-03   3.9383993e-01  -4.1286784e-01   9.6672409e-03   2.2583349e-03  -8.7588728e-03   9.0701500e-03  -5.0325743e-03   1.2779236e-02  -2.8053633e-02  -1.2380217e-02   8.2943390e-01  -7.2654687e-01  -3.7861685e-02  -2.0625645e-02  -8.2948065e-01   2.5927702e-02  -4.8870778e-02  -2.6794057e-02   2.2344817e-02   4.3291675e-02   4.7722566e-02   8.1794646e-01   6.1933508e-02   7.3170462e-02   8.3093789e-01  -7.0522899e-01  -9.3473844e-01   4.9037135e-03   6.7984363e-03   6.6795650e-01  -3.1577646e-03   1.7626606e-03   1.2255006e-02  -5.2850174e-01  -9.6688078e-01
   3.4887261e-01   2.5197415e-04   4.4045706e-01   5.4649445e-01  -3.8497568e-01   4.2887468e-03   4.3144454e-01   2.9658794e-03   1.0553216e-02  -3.6505790e-01   3.0153500e-03   5.8968398e-03   5.2736398e-03   2.7100207e-03   3.3403691e-03   5.4473494e-03   4.4788595e-03   2.9003113e-03   1.9067005e-03   3.2528044e-04   1.6360803e-03  -2.5340787e-01  -1.5564255e-03   2.2341918e-03  -1.6784352e-03  -5.0189504e-06  -3.3576759e-03   4.2133420e-03  -3.4801138e-03   5.3541167e-03  -4.1797227e-01   4.3912093e-01  -1.2004729e-02  -1.2612393e-02  -1.3038427e-02  -1.6946628e-02  -2.7029239e-02  -1.4011322e-02   1.2911974e-02  -3.0335652e-02   4.5302391e-03   1.1037010e-02   5.9724624e-03   1.2781076e-02   6.2432475e-01   1.0312639e-02   1.5075498e-02   1.0336117e-02   9.0077959e-03   4.8220126e-03   3.7884550e-03   6.1691271e-03   5.0307691e-03  -3.3147900e-01  -3.3927707e-01   6.4819725e-03   5.2758718e-03   3.1491058e-01   9.9637854e-03   3.8871553e-03   4.2329367e-03   6.3897621e-03   4.6549764e-03   2.6675849e-03  -3.8515540e-03  -3.3380120e-05   2.3012303e-03  -4.1966978e-03   3.8110337e-03  -4.1798592e-03   7.5170583e-03   1.9857286e-03  -3.6016831e-01   8.1474948e-03  -3.8250932e-01   7.2945382e-03   5.7198339e-03   5.2088596e-03   3.3377463e-01  -2.9635553e-01   5.7337706e-03   1.4026151e-03  -2.7153086e-03   2.5650672e-01  -1.6506682e-03  -3.1026238e-04   2.9789368e-03   1.0622533e-03   4.3644448e-03   2.4707937e-04   2.5465006e-03   6.6649845e-03  -4.3135649e-01  -5.6220832e-03  -4.9698493e-01  -3.1122480e-03  -5.8080437e-01   1.8361943e-02   1.0749841e-02   1.6800131e-02   4.9157835e-01  -5.1934524e-01   1.0090715e-02  -4.3823065e-01   9.8069754e-03   9.5905612e-03   6.3131152e-03  -1.2991911e-04   6.5296118e-03   5.9636961e-03   5.5673434e-03   5.6796688e-03  -3.1715253e-01   4.0621591e-03   3.4122048e-03  -1.5442288e-03  -2.9294774e-01   2.5624254e-03  -1.8170074e-03   1.3111233e-03  -7.0051852e-03  -7.5668648e-04   5.3289861e-03  -1.9598921e-03   1.5396514e-02   1.0223008e-02  -2.3450232e-03  -4.2477310e-01   4.5400240e-03  -1.8349237e-02   4.0134627e-01   2.0136063e-03  -6.2580701e-04  -4.3097637e-01   2.9220843e-03   8.6679776e-03  -3.4642539e-03  -8.4519421e-04  -1.2421319e-05   4.9906626e-03  -2.2324923e-02  -2.6322612e-02   2.9626583e-02   2.5873097e-02   5.8375536e-01   5.3663656e-01   1.6601056e-02   1.2428109e-02   2.5805981e-03   1.2741566e-02   1.1182055e-02   6.7113359e-03   7.5270657e-03   1.1050319e-03  -9.8736703e-03  -3.8181078e-01   5.9718189e-03  -3.4499600e-01  -5.4056987e-04   5.9239298e-03  -1.5791751e-03   2.7988954e-01  -7.4338605e-04   3.3959823e-04  -4.2681597e-03  -8.3821752e-04  -2.4494735e-01  -2.6480836e-01   1.1094892e-03   4.9550973e-03   2.3440072e-01  -1.6906009e-04  -5.1365321e-03   2.4111064e-03   3.6669648e-03  -2.5472603e-01  -2.5138948e-03  -2.4335559e-01  -2.0827280e-03   9.7969916e-04  -2.7023413e-01  -1.8951097e-04   6.2424027e-04   2.8265814e-01   4.0313941e-03  -1.9049701e-03  -4.3885872e-03  -1.9735577e-03  -2.7671124e-03  -3.3134353e-01  -3.6541463e-03   3.4028337e-01   8.0284325e-03   4.1214177e-03  -2.6437141e-03  -4.6292690e-01   3.4438992e-03   1.6353922e-03   9.3733080e-03   6.6632582e-03   1.9871257e-03   3.4441534e-01   5.1561912e-03  -1.8279458e-03  -3.6652392e-01   1.8937486e-03  -3.6514541e-01   6.0048893e-04  -6.9666989e-04   1.4667162e-03   4.2607787e-01   6.3965246e-04  -3.2323613e-01   5.5449029e-03  -2.2539503e-03  -7.3258286e-03   1.0628076e-03  -3.7369470e-01  -6.3742230e-03   1.2702750e-02  -9.6152318e-03   2.0684201e-03   1.0088155e-02   1.4062406e-03   7.1339190e-03   5.2847235e-04   4.4537891e-01   5.3493973e-03   5.4781907e-01  -1.4290996e-02   1.4338289e-02   2.1289450e-02   2.8660473e-02  -1.5248401e-02   1.2295781e-03   8.9204237e-03   1.5542958e-03   1.6443119e-03   1.6588856e-02   1.1957047e-02   7.4441666e-03   1.5407997e-03   1.1557284e-02  -5.0200125e-03  -3.2827619e-03   1.8640167e-03   9.2231035e-03   7.6771660e-05   6.2208080e-03   7.6180182e-03  -5.3570391e-03  -5.1444522e-03   5.2627632e-03   3.9593275e-01   5.3735784e-03   5.6209411e-03   4.2017184e-03   1.8677540e-03   3.5289065e-01   6.4737282e-03   9.2984131e-04   2.5356160e-03   4.9812693e-03   9.1340107e-03   3.3662034e-03   8.3203580e-04   4.0376519e-03   2.8312792e-01  -4.6487745e-03  -4.9865828e-03  -4.0698822e-03  -5.0665188e-03  -8.2381286e-03  -9.5838681e-03  -7.9113188e-03  -1.3491789e-02  -1.2668962e-02  -4.3330721e-03  -1.0217821e-02  -6.5898853e-03  -8.3190297e-03  -1.0270111e-02  -2.5258120e-02   6.0477094e-01  -5.3988044e-01   1.9483776e-03  -1.0736659e-04  -8.9190256e-03   6.2665641e-03  -7.4404387e-04   3.3770455e-03   1.2636090e-02   4.2369681e-03  -1.2616648e-03  -1.8731337e-02  -1.0260757e-02  -6.0740995e-02  -2.4487148e-02   4.4288451e-02   6.5600619e-02   1.7390423e-02   3.0120609e-02  -5.6676413e-02  -8.8674754e-03  -9.2590538e-03   7.4952523e-02   4.6505992e-02  -4.0527268e-02   2.2621864e-02  -4.7538708e-02   1.3253295e+00  -1.4696827e-01   1.1895266e+00  -1.2513345e+00  -8.6051215e-04  -7.0487494e-01   1.2271908e+00   2.1821740e-02   2.7318684e-02   6.6826751e-01   2.6171748e-02   7.7249882e-01   1.4840261e-02   2.9511099e-02   1.5777082e-02   5.0463266e-03   1.3763345e-03  -2.8938775e-03  -6.2801361e-03   1.9680901e-02   4.5890002e-03  -6.9327828e-01   6.8090529e-04   1.3864083e-02   8.0664191e-03   7.5342023e-03  -1.9735999e-03   1.7563934e-02   6.0502987e-01  -2.1664404e-03  -4.9569186e-01  -3.8767813e-04   1.3370335e-03   5.3386917e-04  -1.1972885e-02  -1.3316644e-02  -1.1655907e-02  -2.7869129e-02   6.8417805e-01  -7.5833977e-02  -4.7552930e-02  -4.5493708e-02  -9.0829164e-02  -8.0664321e-02  -6.6867713e-02  -6.2368661e-02   1.7154625e-01   1.4731327e+00   2.2060702e-02  -9.8905535e-01   2.0312002e-02  -1.4000862e-01  -2.7301920e-01   7.6774838e-02   4.9180544e-01  -1.6217242e+00  -1.2804250e+00   9.8682881e-02   6.8039874e-02   8.5384389e-01   4.3829998e-02   3.5181415e-02  -7.5795648e-01  -6.5963151e-01   2.2714984e-02   1.1875929e-02   2.8738438e-03  -6.5611321e-01   2.1608518e-02  -6.8038368e-01  -5.2420382e-02  -2.9711938e-02  -3.5022204e-02  -8.0228425e-02  -6.0476571e-02  -4.8168719e-02  -3.4975312e-02  -1.1864709e-01  -8.4493937e-02  -3.1070754e-02  -3.9923489e-03  -1.4273669e-01  -1.8232324e-02  -8.9661345e-02  -5.3523811e-02   3.6652453e-04  -4.0792233e-02   1.3482051e-02  -9.6177727e-03   7.9125429e-03  -3.0749513e-03   7.0069185e-01   2.3227321e-02  -3.0341976e-02   3.0720362e-02   4.5893269e-02   2.1887544e-02   6.9592790e-01   2.0905232e-02   1.1786932e-02   4.9998618e-01   6.4425518e-01   8.2651251e-03  -4.6513149e-01   3.5678917e-04  -2.3364612e-03   5.2273964e-03  -3.9178102e-04  -7.7330787e-03  -1.8894301e-03   4.2456775e-01   4.2843001e-01   3.2404418e-03   4.7508507e-03   7.5833003e-03   8.1244296e-03   4.9084969e-03   3.9375157e-01   2.6719303e-03   2.8334424e-03  -1.0012554e-02  -9.3506801e-03   3.8163043e-01  -7.3820194e-03  -7.7800532e-03  -1.4689441e-02  -5.4938826e-01   1.1602560e-02   1.3894210e-03   1.2173105e-02  -4.1741499e-03  -1.7317028e-03  -3.8704449e-01  -3.1848013e-01  -3.7045743e-01   3.3431058e-03   3.2726518e-01   3.9967415e-03  -5.0824821e-04  -3.7115858e-03  -2.4579730e-03  -4.3947185e-03   7.1041522e-03   1.5737801e-03   4.1380660e-01  -4.1764298e-01   1.0705521e-02   6.0596219e-03  -1.3351528e-02   5.1658148e-03  -2.8852318e-03   2.0463638e-02  -3.5339253e-02   2.6531444e-03   8.7017636e-01  -7.7958746e-01  -3.0987832e-02   4.0190571e-03  -8.2545069e-01   1.6643379e-02  -5.4470694e-02  -2.7646405e-02   3.8356475e-02   6.6278614e-02   6.0115529e-02   8.0753481e-01   6.4991025e-04   5.9472785e-02   8.1893297e-01  -6.8126440e-01  -8.5059749e-01   9.4294542e-02   2.9852403e-02   6.0284169e-01   1.2273696e-02   1.1228972e-02   1.6738680e-02  -5.3015525e-01  -9.8086143e-01
   3.5060618e-01  -2.4047022e-04   4.3953012e-01   5.4785449e-01  -3.9194068e-01   4.9709580e-03   4.2875133e-01   2.1824866e-03   9.3872894e-03  -3.6344559e-01   1.7791326e-03   5.7566486e-03   4.4451903e-03   2.5916554e-03   3.4228360e-03   5.1185879e-03   3.0370857e-03   2.2404969e-03   6.6995044e-03   6.3810471e-04  -3.7522185e-05  -2.5142826e-01  -2.0378518e-03   2.2040406e-03  -2.6807512e-03   4.5075085e-04  -2.9690083e-03   4.6041653e-03  -4.9380700e-03   4.7015828e-03  -4.0563619e-01   4.3192076e-01  -1.2136623e-02  -1.2806993e-02  -1.2484860e-02  -1.2761222e-02  -2.4562285e-02  -1.3304476e-02   1.2380794e-02  -2.6312271e-02  -6.9118750e-04   6.6942514e-03   5.1008575e-03   1.1622409e-02   6.2204012e-01   7.9800379e-03   1.5382421e-02   9.5499343e-03   7.6292766e-03   4.3920421e-03   2.0629080e-03   4.1788734e-03   4.8120961e-03  -3.3315646e-01  -3.4210357e-01   6.2320590e-03   6.6148513e-03   3.1463653e-01   1.0505488e-02   4.2342199e-03   4.2279508e-03   7.2407527e-03   3.3037522e-03   1.4434771e-03  -8.1074444e-04  -1.3913221e-03   3.5880128e-03  -3.0546188e-03   4.0644366e-03  -4.1511812e-03   9.0101921e-03  -3.0132475e-03  -3.5095305e-01   9.2063998e-03  -3.7107582e-01   8.1603660e-03   5.6560228e-03   5.8760208e-03   3.3045887e-01  -2.9703535e-01  -1.9932332e-03   1.0159522e-03   3.7632755e-03   2.6399980e-01  -1.6793467e-03   9.4120628e-04   2.9689779e-03  -2.3426364e-03  -6.5072427e-04   4.5845217e-04  -1.1300294e-03   4.6085342e-03  -4.3670856e-01  -5.6206245e-03  -5.0019898e-01  -5.5893680e-03  -5.8545478e-01   1.7773476e-02   1.0538318e-02   1.8246009e-02   4.9196202e-01  -5.1014142e-01   9.7743016e-03  -4.3929748e-01   9.4557737e-03   1.1764423e-02   6.6274336e-03  -2.0921698e-03   7.7392578e-03   5.6803495e-03   5.1872611e-03   5.6246593e-03  -3.0482002e-01   3.0439604e-03   2.9880147e-03  -1.2270340e-03  -3.0879849e-01   1.4998951e-03  -2.1553878e-03   2.5164813e-03  -6.4066555e-03  -2.5142092e-03   1.0357414e-02  -2.9457135e-03   1.1948344e-02   1.0275278e-02  -5.6193106e-03  -4.1997691e-01  -2.9287329e-03  -9.2810898e-03   3.9056126e-01   3.6119062e-03  -1.2218423e-03  -4.4399797e-01   3.2273138e-04   2.0245768e-03  -4.2718717e-03  -5.2891769e-03   2.7589632e-03  -3.5083899e-03  -1.8158136e-02  -1.9305230e-02   2.6004647e-02   2.7512953e-02   5.7525413e-01   5.3920506e-01   1.5972881e-02   1.1831288e-02   5.4144018e-04   1.2006211e-02   1.0448999e-02   8.9059754e-03   6.1212203e-03   3.5254914e-03  -8.2342502e-03  -3.5266178e-01   5.9540063e-03  -3.4703320e-01   1.1587092e-03   5.6492180e-03  -1.9716004e-03   2.8080565e-01   4.1874025e-03   1.2962702e-03  -4.0342511e-03  -1.7077943e-04  -2.3604424e-01  -2.5629112e-01   2.8427605e-04   4.6633315e-03   2.4393960e-01   3.7315961e-04  -3.3218830e-03   2.6567301e-03   2.9300020e-03  -2.5386858e-01  -1.4864988e-03  -2.4254361e-01  -1.4358314e-03   9.2696681e-04  -2.5424634e-01  -9.0852818e-04  -6.8585878e-04   2.8204377e-01   4.7181998e-03  -1.1504706e-03  -1.9744094e-03   3.5559245e-04  -2.8673016e-03  -3.2324426e-01  -3.3583188e-03   3.4098485e-01   7.8790489e-03   5.3402894e-03  -5.4952416e-04  -4.1610162e-01  -3.7077566e-03   1.5529644e-03   1.0694620e-02   6.1671834e-03  -4.3325040e-03   3.6238636e-01   7.8488013e-03  -2.1744833e-04  -3.6481077e-01   3.2194340e-03  -3.5999320e-01  -3.0983732e-04  -1.6326956e-03  -2.7177395e-04   4.1527460e-01  -8.5760464e-04  -3.2748681e-01   3.9534784e-03  -6.7297238e-03  -5.2687108e-03  -1.2289899e-04  -3.8602664e-01  -1.0291800e-02   1.0012666e-02  -1.0185187e-02   7.1357467e-03   1.0223761e-02  -4.1469849e-03   8.5239151e-03   1.0028227e-03   4.1058179e-01   1.3853669e-03   5.4715692e-01  -1.7540937e-02   1.4610206e-02  -6.7343599e-04   2.2861071e-03  -3.9312819e-03   4.3520734e-03   8.1825722e-03   5.7772900e-03   5.7241388e-03   1.8684552e-02   1.1820019e-02   1.0507901e-02   3.0124448e-03   8.0084886e-03  -4.4274052e-03  -3.3883053e-03   3.9394432e-03   6.2486701e-03   2.1385477e-03   5.1698578e-03   3.7500229e-03  -6.0597756e-03  -5.3114140e-03   4.8034737e-03   3.9815671e-01   4.1033802e-03   6.7224761e-03   4.4438922e-03   1.9658811e-03   3.5211323e-01   7.0969669e-03   9.0812074e-04   2.5906157e-03   5.5189652e-03   4.4417157e-03   4.1537966e-03   4.7303976e-03   1.8610403e-03   2.7957390e-01   1.2240500e-03  -5.4078257e-03   5.5937208e-04  -5.1155367e-03  -7.5354005e-03  -9.2849687e-03  -9.1188804e-03  -1.2352875e-02  -1.0251270e-02  -5.2237002e-03  -8.2762507e-03  -1.5586141e-03  -1.0218570e-02  -7.1969111e-03  -1.7387867e-02   5.4591885e-01  -5.3431269e-01   2.1699642e-03  -1.6821414e-03  -2.0873433e-03   1.1457295e-02   1.1437042e-02   4.9550333e-03   8.0683189e-03   3.7979009e-03  -2.5756415e-03  -1.7927271e-02  -2.4158479e-02  -6.0929657e-02  -1.6483876e-02  -1.8550721e-02   4.1804758e-02   6.8200210e-03   2.6161781e-02   1.9118049e-02  -2.8053879e-02  -3.1553991e-02   6.0043616e-02  -5.5791188e-02  -1.4313475e-02   1.4929377e-01   6.8434904e-02   9.7576097e-01  -1.6910546e-01   1.4517328e+00  -1.3134979e+00  -5.9382277e-03  -7.2087623e-01   1.2833601e+00   2.3692923e-02   2.6191923e-02   7.0827967e-01   2.2009649e-02   8.2225720e-01   9.6741616e-03   2.6974631e-02   1.6924820e-02   5.7813299e-03   2.2833867e-03  -2.3842604e-03  -9.2867989e-03   1.9621577e-02   5.6889490e-03  -6.8067333e-01   3.8216247e-03   1.1627233e-02   4.7732846e-03   8.0348967e-03  -1.5977588e-03   1.9089735e-02   6.1686460e-01  -1.4248942e-03  -4.9252399e-01   3.0728404e-03   2.1077303e-03   4.3144338e-03  -1.1394860e-02  -8.9455947e-03  -9.5933390e-03  -2.8727402e-02   6.9359590e-01  -9.0449061e-02  -5.1762228e-02  -4.9949089e-02  -9.8004836e-02  -9.0777984e-02  -7.4394595e-02  -6.8533011e-02   1.6795907e-01   1.4520897e+00  -7.9637911e-02  -1.0297206e+00   3.0990167e-02  -1.1348818e-01  -2.8636133e-01   3.7831465e-02   4.1960506e-01  -1.5681234e+00  -1.1918228e+00   7.9809611e-02   6.0808687e-02   9.9463196e-01   3.8787396e-02   3.6085678e-02  -7.2329757e-01  -7.1902877e-01   2.0941407e-02   8.0363204e-03  -4.1491767e-04  -6.5777733e-01   1.6461422e-02  -6.3273559e-01  -4.9878597e-02  -2.4995970e-02  -3.3323265e-02  -6.6968509e-02  -5.9640838e-02  -5.2276623e-02  -4.7045997e-02  -1.2690335e-01  -1.0228626e-01  -6.5823747e-02  -2.8273332e-02  -1.4203033e-01  -1.9823214e-02  -1.0787145e-01  -5.9060933e-02   5.3132629e-03  -7.9451966e-03  -2.7812733e-02  -6.8061727e-04  -4.8104103e-02   1.7893659e-03   6.8469915e-01   2.7603781e-02  -3.6185966e-02   2.5820716e-02   4.2885364e-02   2.0505395e-02   6.8055789e-01   1.6163211e-02   1.1585347e-02   5.1947566e-01   6.4678149e-01   4.1658808e-03  -4.6965053e-01  -1.8355758e-03   8.2714778e-04   3.7365047e-03   6.8076678e-04  -3.6026202e-03   6.7665388e-04   4.0692669e-01   4.4190694e-01   3.5411444e-03   3.3678334e-03   5.2760254e-03   5.3096319e-03   4.8551040e-03   3.8533645e-01   1.9416445e-03   3.7515622e-03  -1.0041637e-02  -9.7068314e-03   3.5820480e-01  -6.2427326e-03  -9.4009938e-03  -1.2383875e-02  -5.0144113e-01   1.0370949e-02   6.2521189e-03   1.2851610e-03  -4.9665059e-03  -1.8550387e-05  -3.7739560e-01  -3.2830299e-01  -3.7996118e-01   9.9045615e-04   3.4362088e-01   1.7137761e-03  -9.0317468e-04  -3.2220899e-03  -2.3929262e-03  -5.7200959e-03   6.5069682e-03   5.7346769e-03   3.9074069e-01  -4.1264237e-01   9.6436091e-03   5.3253039e-03  -1.0298720e-02   7.8438693e-03   1.2044088e-02   1.3381640e-02  -2.2386840e-02  -2.1475456e-02   8.5777410e-01  -7.5162724e-01  -3.3375603e-02  -4.5913710e-02  -8.2652029e-01   4.7794330e-02  -3.7864258e-02  -1.9780102e-02   1.1847268e-02   6.5990785e-02   4.3182804e-02   8.2251223e-01  -2.8949515e-03   6.3491430e-02   8.1486445e-01  -7.1099005e-01  -8.0227105e-01   3.8681633e-02   2.7158852e-03   6.7367901e-01   1.3661056e-02  -4.7902848e-03  -7.9736681e-03  -4.8393881e-01  -9.9432052e-01
   3.5652154e-01  -4.5464852e-04   4.4703049e-01   5.6165768e-01  -3.9714877e-01   4.4199967e-03   4.4150798e-01   2.7852854e-03   8.9595248e-03  -3.7870297e-01   4.6196018e-03   6.2109154e-03   5.0369433e-03   2.6824478e-03   3.5745065e-03   5.1735668e-03   3.7942981e-03   2.2038435e-03   6.1252934e-03   2.0332458e-03   4.0090219e-04  -2.6236590e-01  -1.5429406e-03   2.1396865e-03  -2.6292088e-03   1.6701619e-03  -3.5891566e-03   4.7925285e-03  -4.6072477e-03   5.0977119e-03  -4.0556277e-01   4.2293941e-01  -1.1464864e-02  -1.2154778e-02  -1.3758058e-02  -1.4665077e-02  -1.6164490e-02  -1.2513483e-02   1.1533802e-02  -2.7173858e-02   3.4321833e-03   8.5114213e-03   4.3887518e-03   1.0763177e-02   6.2445781e-01   1.1768861e-02   1.5162341e-02   8.9074827e-03   6.9821209e-03   4.6434342e-03  -2.4984867e-04   4.3476528e-03   4.3191382e-03  -3.3543833e-01  -3.4309840e-01   5.9885996e-03   5.9242751e-03   3.2116885e-01   1.0700935e-02   3.7318183e-03   3.8486340e-03   7.1941137e-03   4.3490531e-03   1.9490265e-03  -3.8366921e-04   1.1546645e-03   2.9717966e-03  -3.6082015e-03   4.3410800e-03  -4.5870859e-03   5.7799555e-03  -2.2715075e-03  -3.6899740e-01   5.2074276e-03  -3.8127550e-01   6.6088950e-03   6.0171672e-03   4.9081787e-03   3.3516280e-01  -2.9961301e-01   5.1186107e-03   7.6675214e-04  -1.6553060e-03   2.6025902e-01  -2.1262746e-03   3.7615261e-04   2.0745488e-03   4.6967142e-04   9.7936750e-04   8.8979825e-04   1.7692039e-03   6.2566875e-03  -4.4077093e-01  -6.8241589e-03  -5.1697260e-01  -5.9135274e-03  -5.9607297e-01   1.9752430e-02   1.1116614e-02   1.8498661e-02   5.1039815e-01  -5.2671580e-01   9.8623884e-03  -4.5001344e-01   1.0695459e-02   6.7733439e-03   6.7722712e-03   9.1112771e-04   8.5235557e-03   5.9532636e-03   5.6086380e-03   5.1983759e-03  -3.1998530e-01   3.7616170e-03   3.4279774e-03  -1.6964456e-03  -3.2069788e-01   2.8634777e-03  -8.2011409e-04   7.1421713e-04  -8.5842377e-03  -2.5597505e-03   5.9073606e-03  -2.8287688e-03   1.6570840e-03   1.0116803e-02  -6.0282594e-03  -4.0920417e-01  -5.8409008e-03  -5.6775578e-03   3.8071046e-01   3.2935539e-03  -4.9538163e-04  -4.1863094e-01   7.4751010e-04   2.9828627e-03  -4.9171912e-03  -2.8460869e-03  -1.4514170e-03  -1.0121565e-02  -1.7588258e-02  -2.3086082e-02   1.5596321e-02   2.8256387e-02   6.9752234e-01   5.3532648e-01   1.7524320e-02   1.2927743e-02   2.3111988e-02   1.0881650e-02   1.0403019e-02   1.4017495e-02   8.3030524e-03   7.2470873e-03  -6.6012685e-03  -3.7345253e-01   6.2501289e-03  -3.5977121e-01  -8.2028981e-04   6.7989766e-03  -2.0419458e-03   2.8961470e-01   5.0454649e-03   7.6771162e-04  -8.3168155e-04  -2.0930037e-03  -2.5214093e-01  -2.7640287e-01  -7.0054098e-04   2.8452453e-03   2.7031576e-01   2.2060201e-04  -3.5106200e-03   1.6286150e-03   4.0558407e-03  -2.6405071e-01  -2.3201553e-03  -2.4548967e-01  -1.9894976e-03   1.1772812e-03  -2.6032389e-01  -2.9161871e-04   1.8920873e-05   2.8431814e-01   4.0108884e-03  -1.2646456e-03  -2.0625103e-03  -7.6683157e-04  -1.5737179e-03  -3.2155386e-01  -3.3591916e-03   3.5204466e-01   7.2464576e-03   7.4331902e-03  -1.4290803e-03  -4.3612511e-01   4.1145851e-04   2.1215091e-03   1.4213022e-02   5.5551607e-03  -2.8826001e-03   3.7415666e-01   6.9558372e-03  -2.3117393e-03  -3.7096441e-01   2.3002481e-04  -3.6087560e-01   1.0998243e-03  -2.4218507e-03  -8.9518037e-04   4.1752222e-01  -4.6050878e-04  -3.2253610e-01   5.9030590e-03  -1.1519987e-03  -4.3430537e-03  -2.3134440e-03  -3.9660402e-01  -6.7984107e-03   1.0306111e-02  -1.4221827e-02   8.3870829e-03   5.1645892e-03   1.1455926e-04   1.0105527e-02   2.5554314e-03   4.3095848e-01   9.5101228e-04   5.2139884e-01  -9.8616765e-03   1.5879091e-02   1.6946736e-02  -3.0121421e-03  -8.3963859e-03  -1.9591020e-03   7.2708907e-03  -2.0793372e-03   4.2651431e-03   1.9219008e-02   1.1372946e-02   1.0984231e-02   2.4069879e-03   9.9750597e-03  -1.9376402e-03  -3.2190723e-03   3.8062226e-03   5.8893053e-07   2.4260935e-03   8.1968610e-03   3.1911688e-03  -6.2979251e-03  -4.6015838e-03   6.4442911e-03   4.2186140e-01   5.4733348e-03   5.9313884e-03   3.9111236e-03   2.7978798e-03   3.5748595e-01   6.3107827e-03   2.3376075e-03   1.7423710e-03   4.7040290e-03   5.3169915e-03   2.8462831e-03   8.5170856e-03   3.3326907e-03   3.0867207e-01  -7.5815104e-03  -2.6655370e-03  -4.1098760e-03  -1.4349490e-03  -9.0242628e-03  -9.5189358e-03  -7.9857435e-03  -1.5971621e-02  -1.1748097e-02  -3.5630187e-03  -1.0250045e-02  -3.2516016e-03  -1.0662548e-02  -8.8971841e-03  -1.9508712e-02   5.5184314e-01  -5.3536376e-01   6.3165180e-03   3.5736315e-03  -3.1064532e-03   9.9991791e-03   1.3064248e-02   5.2647865e-03   2.2957728e-03   1.7212933e-03  -7.9769583e-03  -2.4807453e-02  -3.0057125e-02  -5.1142745e-02  -2.7927084e-02  -3.3567720e-02   1.0650718e-01   8.8313257e-03   3.7109316e-02   1.8324256e-02  -1.0107245e-02   3.4412523e-03   8.6519102e-02   3.0000928e-03   2.3816838e-02   7.9594175e-02  -3.1301886e-01   9.3451976e-01  -1.3418728e-01   1.4423916e+00  -1.2112232e+00  -1.4923037e-02  -6.8913755e-01   1.1468739e+00   1.4469004e-02   2.1707662e-02   6.4644907e-01   2.4413733e-02   8.3136610e-01   1.5512309e-02   2.5419291e-02   1.6271582e-02   1.3323430e-03   2.0499613e-03  -2.2935399e-03  -8.1873084e-03   1.7946544e-02   3.7686275e-03  -6.7543434e-01   3.4080012e-03   1.3133127e-02   1.0431209e-02   5.2058564e-03  -5.2129978e-03   1.5174321e-02   6.5486962e-01  -3.5308101e-03  -4.8779230e-01  -9.8279910e-04   5.4122051e-03  -7.6809656e-05  -6.3600934e-03  -8.5966703e-03  -8.1384660e-03  -2.6337157e-02   6.9608229e-01  -9.2847589e-02  -5.2618103e-02  -4.9710161e-02  -9.8525183e-02  -1.0729502e-01  -7.0653640e-02  -8.7316714e-02   1.2240325e-01   1.4392172e+00  -3.6061287e-02  -9.9190805e-01   5.9055111e-02   8.2471806e-02  -1.1784258e-01   2.7527391e-01   4.0243853e-01  -1.5677275e+00  -1.0678044e+00   8.9379486e-02   7.0010995e-02   1.0604041e+00   4.0256086e-02   3.8584042e-02  -7.3767183e-01  -6.3766630e-01   2.0408056e-02   9.9053081e-03   2.0051325e-03  -6.7043736e-01   1.6646472e-02  -6.5324856e-01  -5.0020557e-02  -3.3284576e-02  -3.3496215e-02  -7.5613291e-02  -6.3022302e-02  -5.7752191e-02  -4.9429729e-02  -1.4871112e-01  -8.0387395e-02  -2.6042247e-02   3.3840257e-03  -1.3719888e-01  -2.8560817e-02  -1.4475632e-01  -6.6727737e-02  -8.3705794e-03  -3.8904711e-02   7.9503834e-03  -1.2948449e-02   1.0600011e-02   7.5196210e-03   6.9244655e-01   2.7339202e-02  -3.0361404e-02   2.9231005e-02   3.8004296e-02   2.2256761e-02   6.9544326e-01   2.1628001e-02   1.2430887e-02   5.2502434e-01   6.2992235e-01   8.4439319e-03  -4.6664214e-01  -3.6370308e-03  -1.3797337e-03   3.9567951e-03   8.5363588e-03  -6.1457556e-03   3.9339585e-04   4.0764089e-01   4.4639208e-01   2.3442914e-03   2.9255600e-03   5.3451436e-03   6.0802205e-03   4.2300873e-03   3.8031932e-01   5.1662863e-03   1.5784834e-03  -8.4547227e-03  -9.6918520e-03   3.5029634e-01  -7.5580434e-03  -7.4544905e-03  -1.0676145e-02  -5.2849860e-01   7.5067860e-03   4.6098157e-03   2.4047854e-03  -3.9054087e-03  -6.9528337e-04  -3.7052883e-01  -3.3647827e-01  -3.6386222e-01  -4.4540902e-03   3.4662300e-01   3.5463048e-03   7.3055393e-04  -3.7104316e-03  -1.9601896e-03  -4.7118639e-03   6.5287011e-03   5.4137831e-04   4.2854104e-01  -4.1382497e-01   9.3942439e-03   1.0419444e-02  -1.0316427e-02   1.0880096e-02   8.6390706e-05   1.5427217e-02  -2.1780219e-02  -1.6553839e-02   8.4978200e-01  -7.0256750e-01  -3.1284966e-02  -3.0156090e-02  -8.3507771e-01   2.2426470e-02  -2.1402857e-02  -1.4813747e-02   2.9016477e-02   5.7086592e-02   3.1309291e-02   8.1031867e-01   4.0431975e-02   6.3613791e-02   7.7013358e-01  -6.7544511e-01  -7.8855917e-01   3.6323277e-02   1.8791446e-02   6.1524710e-01   1.3995543e-03   4.3650967e-03  -4.6659435e-03  -3.9593592e-01  -1.0037855e+00
   3.5404327e-01  -2.5303276e-04   4.3656583e-01   5.5534998e-01  -3.9773181e-01   4.0081059e-03   4.4089748e-01   2.7261957e-03   8.0259821e-03  -3.7882872e-01   3.4474588e-03   5.9390911e-03   5.2413638e-03   3.2514218e-03   3.2758240e-03   5.3291026e-03   4.4504609e-03   2.8914656e-03   6.3752762e-03   4.4858816e-04  -1.6231414e-04  -2.4948420e-01  -1.3408872e-03   2.4966303e-03  -1.8789491e-03  -1.6516527e-03  -3.9997469e-03   4.4885711e-03  -5.1903228e-03   4.0101428e-03  -3.9360922e-01   4.2960774e-01  -9.7362930e-03  -1.0682302e-02  -1.1342689e-02  -1.6667369e-02  -1.0757339e-02  -8.9243012e-03   1.0996093e-02   9.4668542e-03   1.0995950e-03   9.3957923e-03   6.6379045e-03   1.1734374e-02   6.2625061e-01   1.1400231e-02   1.5413484e-02   8.4409104e-03   6.7335622e-03   4.2678595e-03   1.3031232e-03   5.2402097e-03   4.5024698e-03  -3.3071545e-01  -3.4120551e-01   5.0958096e-03   5.2898855e-03   2.9385806e-01   9.7299257e-03   4.3667963e-03   4.3986266e-03   6.5549107e-03   2.6113759e-03   8.9523989e-04   1.3305090e-05   8.9724272e-04   2.1578271e-03  -3.9748204e-03   4.4059115e-03  -4.6539550e-03   1.0603188e-02  -1.8180310e-03  -3.5025216e-01   7.2806643e-03  -3.6805372e-01   6.6083057e-03   5.3442178e-03   5.2621919e-03   3.2633817e-01  -2.9158727e-01  -6.5657708e-04   8.0678904e-04   2.2917103e-03   2.6532886e-01  -2.3680102e-03  -1.7619882e-03   2.0391433e-03  -1.1297487e-03   4.1262840e-03   8.5632799e-04   3.2539609e-03   2.3920274e-03  -4.2516439e-01  -2.2634331e-03  -5.0702945e-01  -7.5124545e-03  -5.9478330e-01   2.0634933e-02   9.4789210e-03   3.7369856e-03   4.9348008e-01  -4.8779102e-01   1.0136118e-02  -4.3774179e-01   9.4535603e-03   1.0470014e-02   6.9355803e-03  -2.1619421e-03   6.2256318e-03   5.9673050e-03   5.6182200e-03   5.4260742e-03  -3.1458004e-01   3.9551345e-03   3.1118614e-03  -1.8631215e-03  -3.0823498e-01   2.3953780e-03  -1.0120692e-03   3.2249803e-03  -6.1725995e-03  -2.3144961e-04   6.5356139e-03  -3.4602414e-03   1.3776186e-02   9.9299351e-03  -8.5150208e-03  -4.2227911e-01  -7.3339183e-03  -3.9064296e-04   3.8406117e-01   1.7477344e-04  -1.1904737e-03  -4.1687457e-01   4.2540384e-04   1.5342005e-03  -5.9278710e-03  -3.9802282e-03   3.6839297e-03  -2.2533611e-03  -1.7830493e-02  -1.8500393e-02   1.2871286e-02   2.9013025e-02   5.5727002e-01   5.3150070e-01   1.7062711e-02   1.1649273e-02   1.2806647e-03   1.2802842e-02   1.0066520e-02   9.3671696e-03   7.4959195e-03   7.2275965e-03  -4.9092443e-03  -3.5754941e-01   5.5916082e-03  -3.5448293e-01  -1.2354659e-03   6.4716438e-03  -1.6884766e-03   2.8411649e-01   5.3029997e-03  -7.6439777e-04  -2.1370728e-03  -1.7490393e-03  -2.4125149e-01  -2.6969807e-01   9.4620373e-04   3.6544003e-03   2.5729471e-01   1.5643872e-03  -4.2345842e-03   2.4650816e-03   3.4923344e-03  -2.5914635e-01  -1.2278949e-03  -2.3984841e-01  -2.4482383e-03   1.5473969e-03  -2.7140648e-01   4.7543298e-04  -1.0472332e-03   2.8187929e-01   5.0733763e-03  -2.7240448e-03  -2.7145977e-03  -1.3473948e-03  -3.5860603e-03  -3.2247560e-01  -2.8894246e-03   3.4100075e-01   7.7306442e-03   6.7941304e-03   1.1658670e-03  -4.3257618e-01  -5.0844581e-03   1.6446522e-03   1.5047160e-02   5.9140005e-03  -4.2217211e-03   3.6218531e-01   7.1234817e-03  -1.9704361e-03  -3.6952587e-01   2.8454002e-05  -3.6634653e-01   8.7228160e-04  -3.0689764e-03  -7.8764309e-04   4.2786234e-01  -9.8856388e-04  -3.3993080e-01   5.2493330e-03  -1.1234721e-03  -3.8882638e-03  -2.9883600e-03  -3.6769454e-01  -3.0603022e-03   1.0448511e-02  -1.1520601e-02   6.6420633e-03   1.1522154e-02  -5.3123607e-03   1.0391531e-02   1.1577321e-03   4.2826597e-01  -8.3832805e-04   5.9910125e-01  -2.4990771e-02   1.6423750e-02   1.2104388e-02  -9.9318177e-03  -7.3163453e-03   2.6862463e-03   7.6228567e-03   1.3717456e-02   1.0735883e-02   1.7629638e-02   1.1046876e-02   8.2310514e-03   3.2785754e-03   7.1945632e-03  -2.3287748e-03  -4.4305607e-03   5.5349249e-03   7.9367478e-03   1.5812169e-03   7.5473745e-03   4.0717643e-03  -5.3662906e-03  -4.3314709e-03   5.9948159e-03   4.0938527e-01   5.6305785e-03   6.0166355e-03   3.6886271e-03   1.4222145e-03   3.5633550e-01   6.4681934e-03   8.3657378e-03   3.6875753e-03   4.9869961e-03   6.5493738e-03   3.3746899e-03  -1.0338749e-03   3.6097123e-03   3.0488399e-01  -2.5453023e-03  -2.2492050e-03  -4.8222816e-03  -4.0466245e-03  -9.2836939e-03  -1.0003236e-02  -8.5479153e-03  -1.5287699e-02  -1.0485418e-02  -3.5422145e-03  -1.1580035e-02  -5.0581114e-03  -1.1203583e-02  -7.5312405e-03  -1.6568120e-02   5.5200250e-01  -5.3270520e-01   6.2671968e-03   4.4278695e-03  -6.2083771e-03   5.5538542e-03   1.1335866e-02   1.9975547e-03   3.7782371e-03   2.7973705e-03  -5.7485155e-03  -2.5795417e-02  -1.9053314e-02  -4.9037504e-02  -5.3786505e-03   3.4569779e-02   8.7142225e-02   1.7650510e-02   2.6926676e-02   5.0772661e-03  -1.7340794e-02  -9.4996487e-03   7.1114593e-02   4.1563026e-02  -4.1617134e-02   2.3860628e-02   2.6388875e-02   1.1548601e+00  -1.1229426e-01   1.5514649e+00  -1.1158075e+00  -5.6304898e-03  -6.8868031e-01   9.5546567e-01   2.5466983e-02   2.8863224e-02   7.0715308e-01   3.0865759e-02   7.4043899e-01   1.3876945e-02   2.5851392e-02   1.7963096e-02  -2.0787106e-03  -1.8111870e-03  -1.9616867e-03  -5.8995155e-03   1.9462670e-02   7.4256146e-03  -6.6971534e-01   1.1909381e-03   1.2305908e-02   6.5848421e-03   5.1945812e-03  -3.3731080e-03   1.7395569e-02   6.0286849e-01  -2.3478020e-03  -4.8821666e-01  -1.4805407e-03   6.2375671e-03  -1.1699208e-03  -7.3880332e-03  -6.3652625e-03  -1.3678974e-02  -3.0551596e-02   6.7829372e-01  -8.2592419e-02  -5.4387712e-02  -4.8565305e-02  -9.7995344e-02  -1.1298074e-01  -8.2568905e-02  -8.6768582e-02   1.5889195e-01   1.6592922e+00   8.5263114e-03  -1.0499313e+00   2.5087741e-02  -1.9893646e-01  -2.3521142e-01   2.7883699e-01   4.4579309e-01  -1.4494275e+00  -1.1836409e+00   9.5265763e-02   6.1596608e-02   1.0229787e+00   4.2377673e-02   3.2065917e-02  -7.4842018e-01  -6.9037730e-01   1.6302157e-02   9.3198188e-03  -9.1284961e-04  -6.5684281e-01   1.8134086e-02  -6.4596776e-01  -4.2535210e-02  -3.4444586e-02  -3.4758987e-02  -8.3974699e-02  -6.1551676e-02  -5.8748261e-02  -2.8192004e-02  -1.1550730e-01  -7.4135305e-02  -3.1290252e-02  -3.3038303e-02  -1.0321932e-01  -2.6358424e-02  -7.0551304e-02  -6.3181078e-02  -1.0791033e-02  -4.1978249e-02  -2.9258931e-02  -5.1074947e-03  -6.4838532e-03   2.8935284e-04   7.0528686e-01   2.8145775e-02  -4.4708856e-02   1.9116116e-02   4.1720824e-02   1.9944357e-02   6.2476769e-01   2.3215395e-02   1.0964928e-02   4.9433218e-01   6.2174541e-01   1.5687989e-03  -4.7263106e-01   7.7012850e-04   4.6368066e-03   4.1930043e-03  -6.9533034e-04  -8.5873770e-03  -2.9712161e-03   4.1025324e-01   4.5279677e-01   5.3161228e-03   4.9220929e-03   5.9770830e-03   6.1975013e-03   3.3736878e-03   3.9499043e-01   3.7610696e-05   1.6952540e-03  -9.0478251e-03  -7.1338656e-03   3.5855130e-01  -7.3078243e-03  -6.9594286e-03  -1.0722881e-02  -5.1742568e-01   1.1229059e-02   4.9222035e-03   1.2900988e-02  -3.9359870e-03  -4.4506975e-06  -3.8577323e-01  -3.2411771e-01  -3.7102827e-01  -1.4913847e-04   3.3371068e-01   2.2546299e-03   1.3812594e-03  -3.5041207e-03  -5.0656602e-04  -4.6418427e-03   8.2212708e-03   3.8187955e-03   4.0424118e-01  -4.2096983e-01   9.7590533e-03   2.5710044e-03  -1.1011415e-02   8.4264531e-03   3.0846905e-03   1.8773292e-02  -2.3487110e-02  -9.6862426e-03   7.7684469e-01  -7.3307336e-01  -3.6291040e-02  -6.3477903e-02  -8.3432004e-01   1.9848943e-02  -7.1864846e-02  -2.3284735e-02  -3.5732813e-03   4.9847686e-02   8.3176106e-02   8.3482400e-01   1.1253952e-02   7.2506099e-02   8.2932881e-01  -7.0795633e-01  -9.4185887e-01   4.3024136e-02   1.8597861e-02   5.7206447e-01   2.9554513e-03   1.1149337e-03  -1.2547699e-02  -4.7899415e-01  -9.9286012e-01
   3.4939348e-01   2.2417892e-03   4.4111044e-01   5.5303386e-01  -3.9941810e-01   5.0112971e-03   4.4226246e-01   1.7472331e-03   7.7211588e-03  -3.7958362e-01   3.0305475e-03   6.1413814e-03   6.3915231e-03   3.9094552e-03   4.1707112e-03   4.9591810e-03   4.1636726e-03   2.9988628e-03   3.8062645e-03   1.1876007e-03  -7.4762259e-04  -2.4537993e-01  -1.3922592e-03   2.7377968e-03  -2.0160251e-03   1.1887336e-03  -2.5580065e-03   4.9855521e-03  -5.8199309e-03   4.1817062e-03  -4.1364144e-01   4.2571501e-01  -1.1308074e-02  -1.2373421e-02  -1.3181100e-02  -1.4687950e-02  -1.8946377e-02  -1.2810196e-02   1.4499095e-02   1.4303308e-03  -2.0579445e-03   6.0382973e-03   4.2736099e-03   1.1919661e-02   6.2731709e-01   8.9185492e-03   1.4804918e-02   7.5738758e-03   6.8893179e-03   4.1072552e-03   1.9222035e-03   6.8577969e-03   4.6018570e-03  -3.3112374e-01  -3.4385076e-01   5.9886676e-03   6.4680529e-03   2.9121462e-01   9.7581094e-03   4.3624098e-03   4.0761275e-03   3.9735532e-03   4.1723302e-03   2.3278924e-03  -3.2717150e-03   2.5132251e-04   3.1064163e-03  -3.6065102e-03   4.1199907e-03  -3.8736444e-03   1.0553816e-02  -1.6079708e-03  -3.6250716e-01   8.0220479e-03  -3.7945080e-01   6.3750720e-03   5.6503131e-03   5.7633767e-03   3.3104678e-01  -2.9964744e-01  -3.9805270e-04   1.0782895e-03  -2.7457030e-03   2.6035811e-01  -2.0548590e-03  -1.2366193e-03   3.1410961e-03  -7.0551319e-04   1.0556004e-03  -6.2150000e-05   3.1966359e-03   5.2741402e-03  -4.1955406e-01  -5.9618355e-03  -5.0186399e-01  -8.0447569e-03  -5.8346922e-01   1.9140732e-02   1.0914427e-02   1.6926055e-02   4.9578231e-01  -5.1461188e-01   9.8993196e-03  -4.4271941e-01   9.2641789e-03   7.7254760e-03   6.9147407e-03  -4.6986289e-04   6.5176127e-03   5.8028070e-03   5.7169328e-03   5.9661825e-03  -3.2153818e-01   2.8764469e-03   3.2293029e-03  -1.2024679e-03  -3.0989694e-01   2.1955152e-03  -2.3647235e-03   1.7736608e-04  -6.5509678e-03   1.8330572e-03   9.9825168e-03  -1.1533343e-02   8.8837972e-03   1.0314421e-02  -5.1905771e-03  -4.1501326e-01  -1.0470808e-02  -1.6822813e-02   3.8345196e-01   1.6817603e-03  -8.3985659e-04  -4.1007256e-01   1.3387556e-03   2.7953595e-03  -7.3516906e-03  -5.4354186e-03   1.9436384e-03   1.8638406e-03  -1.1656445e-02  -1.6397405e-02   2.7436158e-02   2.4352826e-02   5.4251402e-01   5.1877075e-01   1.5610138e-02   1.0985642e-02   4.8864670e-03   1.2737165e-02   1.1000564e-02   1.1908432e-02   5.7033028e-03   2.7490858e-03  -7.6908566e-03  -3.6183635e-01   8.4715597e-03  -3.7163273e-01  -4.9440705e-03   5.0017399e-03  -1.9826268e-04   2.8058670e-01   4.5308171e-03   2.9577347e-04   2.2361596e-04  -9.8014806e-04  -2.3980843e-01  -2.7096714e-01   5.6717889e-04   6.9991682e-04   2.4672825e-01   9.3542056e-04  -4.5915576e-03   2.0809854e-03   3.4692510e-03  -2.5490067e-01  -2.2232676e-03  -2.4980281e-01  -2.1008332e-03  -8.2232145e-05  -2.5061513e-01  -7.5347486e-04   1.5055798e-04   2.7983520e-01   4.4684053e-03  -1.8475923e-03  -3.5179524e-03  -8.9035359e-04  -2.8586364e-03  -3.2692028e-01  -2.9787433e-03   3.3649894e-01   7.5566966e-03  -7.5272733e-04  -3.2343593e-03  -4.3129715e-01  -3.9347379e-05   4.1427906e-03   1.1336097e-02   2.9363471e-03  -2.4644062e-03   3.5170166e-01   5.8715829e-03  -1.6396974e-03  -3.6838855e-01   6.6996022e-04  -3.5726456e-01   8.9495371e-05  -2.6001191e-03  -2.1509749e-03   4.2124357e-01   1.2010982e-04  -3.3072845e-01   1.0675475e-02  -2.3603953e-03  -5.0953495e-03  -2.3515139e-04  -3.4627830e-01   1.0143302e-03   9.8520201e-03  -1.0365517e-02   6.5970548e-03   9.0125119e-03  -6.4582437e-03   6.8422397e-03   3.7367879e-03   3.9742772e-01   5.8791779e-04   5.5474160e-01  -9.1929724e-03   1.5810003e-02   2.4316930e-02   1.9290945e-02  -4.5588143e-03  -3.6176065e-04   3.8430112e-03   7.9713531e-03  -2.9750557e-03   1.5677595e-02   1.1586740e-02   8.0660599e-03   1.9633052e-03   1.0573321e-02  -3.1359795e-03  -3.0869350e-03   3.1189521e-03   6.4750216e-03   1.6229697e-03   6.9731095e-03   4.6036146e-03  -6.0509185e-03  -4.2354916e-03   6.1789664e-03   4.1984738e-01   6.6097879e-03   7.6958190e-03   6.1494735e-03   2.1532129e-03   3.4419669e-01   6.0964473e-03   1.2377815e-04   4.3830595e-03   5.8842274e-03   7.5132739e-03   4.3512588e-03   9.3292889e-03   5.0313063e-03   2.9671022e-01  -5.8560337e-03   1.0313024e-02  -5.0583959e-03  -5.9163000e-03  -9.2622000e-03  -1.0616679e-02  -9.3862365e-03  -1.6828470e-02  -1.2600785e-02  -6.2319423e-03  -9.3796792e-03  -1.8154534e-03  -1.0496239e-02  -6.7894577e-03  -1.5520390e-02   5.5966491e-01  -5.2927898e-01   4.6049753e-03  -7.1073165e-04  -1.1301794e-02   1.1151460e-02   7.3640962e-03   5.4451378e-03   8.4389943e-03   6.9521269e-03  -2.4878259e-03  -2.1709157e-02  -3.1057300e-02  -5.3467041e-02   8.2681103e-03   4.8261907e-02   1.1701779e-01   2.1275503e-02   3.3027165e-02  -5.8573906e-03  -2.4101998e-02  -1.5757638e-02   2.5999936e-02  -8.8216140e-02   2.6873507e-02   1.2907435e-02  -6.1501754e-02   1.0714306e+00  -1.2111046e-01   1.0935134e+00  -1.1155290e+00  -1.2227648e-02  -7.1787876e-01   9.7617627e-01   8.2960652e-03   2.1752040e-02   7.1368795e-01   2.5315598e-02   8.0026365e-01   1.5643184e-02   2.7693258e-02   1.9880128e-02   5.2866220e-03   4.2794013e-03  -5.1052113e-03  -9.3644852e-03   1.4681315e-02   2.1967944e-03  -7.0149930e-01   5.1714616e-04   1.3267791e-02   6.8889287e-03   7.1709761e-03  -5.0178704e-03   1.7494951e-02   6.1611319e-01  -3.4289347e-03  -4.9138208e-01  -2.2109793e-03   9.2604828e-03  -2.8879358e-03  -1.0830203e-02  -8.1256389e-03  -1.1879517e-02  -2.9348174e-02   6.9510817e-01  -4.2004851e-02  -5.0188177e-02  -5.2220681e-02  -1.1012100e-01  -1.0513942e-01  -7.5084358e-02  -5.3912630e-02   1.1206607e-01   1.4690549e+00  -2.8462808e-02  -1.0777412e+00   1.8179570e-02  -5.6865367e-02  -2.3527872e-01   2.4614286e-01   3.7490269e-01  -1.6198868e+00  -1.0253867e+00   8.7510378e-02   3.7030368e-02   1.0526419e+00   4.6010032e-02   3.2782131e-02  -7.3991617e-01  -6.7834346e-01   2.2997723e-02   9.0551129e-03   2.5978908e-03  -6.6247584e-01   1.7156125e-02  -6.3955281e-01  -4.7354259e-02  -3.0958652e-02  -3.2814762e-02  -7.8398294e-02  -6.2383411e-02  -4.2675388e-02  -4.4659779e-02  -1.5180258e-01  -9.7401072e-02  -5.7651466e-02  -6.5583895e-03  -5.4816553e-02  -3.1771009e-02  -4.2765851e-02  -5.8911224e-02   9.3821054e-03  -1.7569090e-02   3.9319751e-02   1.0558720e-03   2.0277253e-02  -1.4408016e-02   6.9221407e-01   1.9628433e-02  -3.4904615e-02   1.9718378e-02   4.2089436e-02   1.9163840e-02   6.2749793e-01   2.1064813e-02   1.0851279e-02   4.8411392e-01   6.3926604e-01   4.9111126e-03  -4.6575092e-01  -3.0232985e-03   5.1865286e-04   5.5109693e-03   6.4498931e-03  -4.1793484e-03   1.2902204e-03   4.0449478e-01   4.4192229e-01   5.2696474e-03   1.8245827e-03   4.1981195e-03   7.5988569e-03   4.4783160e-03   3.8585523e-01   8.3543024e-03   3.3505386e-03  -1.0066523e-02  -6.2796058e-03   3.6193042e-01  -8.3222634e-03  -8.0982499e-03  -1.2114865e-02  -5.5511607e-01   8.0484619e-03   8.6852271e-03   1.1400866e-02  -4.7069031e-03  -2.9825988e-04  -3.7389596e-01  -3.3082032e-01  -3.7166382e-01   1.6013410e-03   3.5759689e-01   5.5382613e-03  -7.1738493e-04  -4.4438787e-03  -1.3877065e-03  -6.9275730e-03   7.6060152e-03   2.8472891e-03   4.0865913e-01  -4.1658568e-01   1.2032393e-02   4.7964157e-03  -9.9229271e-03   9.9521714e-03  -3.0062587e-03   1.9317822e-02  -2.9791724e-03  -1.8145640e-02   8.5986662e-01  -7.0988711e-01  -4.1927847e-02  -3.2473032e-02  -8.4705703e-01   3.0636958e-02  -4.9120230e-02  -2.5893154e-02  -2.2315158e-03   4.6203192e-02   7.0870395e-02   8.6175422e-01   5.1760274e-02   7.0584211e-02   8.1990001e-01  -7.2589066e-01  -8.7394970e-01   3.0767299e-02   1.0915861e-02   6.9848386e-01  -3.6551199e-03   1.8971001e-03  -7.0337793e-03  -5.4168164e-01  -9.7911822e-01
   3.5110548e-01  -2.1145497e-04   4.3663554e-01   5.4642507e-01  -3.9203805e-01   4.3729070e-03   4.2909435e-01   1.6458044e-03   9.3482642e-03  -3.7064736e-01   1.6084152e-03   5.8901418e-03   6.0136405e-03   2.7244814e-03   2.6595112e-03   5.0048237e-03   4.6374296e-03   2.8016664e-03   8.5591796e-04   7.5621584e-05  -1.1718913e-03  -2.6936868e-01  -8.0809552e-04   3.3923121e-03  -3.7183240e-03   6.8251811e-04  -2.8929466e-03   4.9953921e-03  -4.0509908e-03   4.6014177e-03  -4.0535304e-01   4.1152151e-01  -1.0808020e-02  -1.1368782e-02  -1.3373183e-02  -1.4807274e-02  -9.9432586e-03  -1.0625609e-02   1.4056535e-02  -1.0303722e-02  -9.1090133e-04   7.9572208e-03   5.5739915e-03   1.0262040e-02   6.0633617e-01   9.8194223e-03   1.6195743e-02   9.8651453e-03   6.4342527e-03   5.0111104e-03   2.8136478e-04   5.2279564e-03   4.3146605e-03  -3.2733653e-01  -3.3789165e-01   5.1725461e-03   7.5017331e-03   2.8979977e-01   9.6003585e-03   3.6932173e-03   4.2004247e-03   7.2438517e-03   1.8873159e-03   1.0258190e-03  -2.9077203e-03   1.0058341e-03   3.6017426e-03  -3.1805093e-03   4.6693304e-03  -4.0818402e-03  -2.8688439e-03  -1.1715112e-03  -3.7619645e-01   6.3481546e-03  -3.7569934e-01   4.6052837e-03   5.7103295e-03   5.7492852e-03   3.1113323e-01  -2.8959278e-01   5.0527227e-03   8.2404191e-04  -3.2602763e-03   2.5838923e-01  -2.2629055e-03   9.0427200e-04   2.9544577e-03  -3.0761750e-03   5.0661812e-03  -9.4658340e-05   1.0264734e-03   3.1749305e-03  -4.2254337e-01  -7.9177596e-03  -4.9866652e-01  -4.3551471e-03  -5.7984543e-01   1.9589566e-02   9.0877528e-03   1.7107481e-02   4.9246620e-01  -4.9946732e-01   9.3032855e-03  -4.3976708e-01   1.0409693e-02   8.8741674e-03   6.1919527e-03  -1.9256619e-03   3.5176335e-03   5.4353653e-03   5.7413300e-03   5.6393138e-03  -3.1268001e-01   3.3448961e-03   2.0612921e-03  -1.6768966e-03  -3.1536977e-01   1.1221353e-03  -3.0086443e-03   2.7200577e-04  -7.7143113e-03   9.0937711e-04   9.5105692e-03  -3.0830500e-03   1.3507100e-02   1.0558135e-02  -6.4315348e-03  -4.2284569e-01  -9.1885961e-03  -1.7373857e-02   3.7822970e-01   3.2430745e-03   5.6917719e-04  -4.2857046e-01   6.4900757e-04  -1.0819593e-03  -3.5266387e-03  -3.6067698e-03   6.8091175e-03   1.4806244e-03  -1.1443794e-02  -1.7994140e-02   2.2474274e-02   2.3313158e-02   6.2652110e-01   5.4474169e-01   1.7228051e-02   1.1903014e-02  -1.2581197e-03   1.1317003e-02   1.0451878e-02   2.9147208e-03   7.4381010e-03   8.4927793e-03  -6.3415377e-03  -3.6767746e-01   6.6953343e-03  -3.6977841e-01  -3.6216691e-03   5.2537297e-03  -1.1052410e-03   2.8310886e-01   7.8970434e-03   1.4001940e-03  -3.8825236e-04  -9.7095362e-04  -2.4713727e-01  -2.8065856e-01   7.4187113e-04   4.6623812e-03   2.6114753e-01   1.0157986e-03  -4.0494714e-03   1.0147359e-03   3.6704107e-03  -2.5532635e-01  -2.3629254e-03  -2.4755702e-01  -1.7654756e-03   1.7557626e-03  -2.5091325e-01   6.0842301e-04   6.8472125e-04   2.7536273e-01   4.5179857e-03  -2.1732371e-03  -1.4831487e-03  -3.7101723e-04  -4.0051250e-03  -3.1878567e-01  -9.9878897e-04   3.3908634e-01   7.8848771e-03   9.9812912e-03   1.7081313e-03  -4.4780674e-01  -3.6643933e-03   8.2702584e-04   8.3671250e-03   9.3396260e-03  -1.8282092e-03   3.6585742e-01   6.7237457e-03  -1.7998647e-03  -3.6284117e-01   8.4030868e-04  -3.5943298e-01   9.4662173e-04  -1.1600224e-03   2.9402955e-03   4.0855751e-01   5.9547466e-04  -3.1723311e-01  -8.9873717e-04  -4.1638892e-03  -4.0983734e-03  -1.8705721e-03  -3.4173114e-01  -7.1452601e-03   8.4570851e-03  -1.2717702e-02   5.5265224e-03   5.9254873e-03  -9.9075003e-04   6.5664729e-03  -4.5933961e-03   4.5063524e-01   2.6165579e-03   5.7286180e-01  -1.6356492e-02   1.3259037e-02   2.6613732e-02  -1.6862138e-03  -9.8873771e-03  -2.1126394e-04   6.3404783e-03   1.1724339e-02  -5.8101577e-04   1.5056280e-02   1.1219705e-02   1.0068151e-02   2.5150452e-03   1.1228823e-02  -2.6935717e-03  -4.8460227e-03   2.5524960e-03   2.2621153e-03   5.0391502e-03   6.7216947e-03   8.3464365e-03  -5.1603100e-03  -3.8457639e-03   6.2347998e-03   4.0926865e-01   2.3604617e-03   6.4332294e-03   5.2853029e-03   2.6921344e-03   3.4680300e-01   7.2403383e-03   8.2696167e-03   3.2827196e-03   4.9775330e-03   6.9231563e-03   3.5771435e-03  -5.3566827e-04   3.2628081e-03   2.9124884e-01  -8.8157918e-04   2.4472600e-03  -8.8145012e-03  -6.5141275e-03  -8.3249342e-03  -8.9102317e-03  -7.8478308e-03  -1.1054286e-02  -1.1100771e-02  -4.3828099e-03  -9.2462835e-03  -4.8462350e-03  -1.1401305e-02  -6.6289663e-03  -2.1563183e-02   5.4285971e-01  -5.1386213e-01   1.6386683e-03   9.7601843e-04  -1.0463783e-02   2.8552435e-03   8.1122045e-03   6.0571012e-03   6.9155392e-03   3.6242605e-03  -3.6613206e-04  -2.4776741e-02  -3.9724399e-02  -5.7346950e-02  -4.5175916e-02  -4.8328008e-02   6.7653955e-02   1.4569644e-02   3.5130677e-02   2.1585279e-02  -1.3259110e-02   1.8637348e-03   1.1321628e-01  -2.6899839e-02   1.0646266e-01   8.4611166e-02   4.2988118e-02   1.4631021e+00  -1.3298263e-01   1.3142196e+00  -1.1624562e+00  -1.7035829e-02  -6.9552889e-01   1.0079468e+00   2.3041342e-02   3.1221833e-02   7.2139760e-01   3.6589591e-02   7.4412641e-01   1.8324897e-02   2.5535006e-02   1.6392558e-02   5.2406929e-03  -6.7431454e-04  -2.7720589e-03  -7.0615381e-03   1.5572195e-02   5.6403673e-03  -6.7202193e-01   1.9570155e-03   1.4313331e-02   6.9815977e-03   6.3977769e-03  -2.8113135e-03   1.7567652e-02   5.9911886e-01   1.5799641e-02  -4.7705546e-01  -1.1322415e-03   6.8088059e-03   2.7221784e-04  -9.1585294e-03  -7.7454668e-03  -1.1898817e-02  -2.6282788e-02   6.7227389e-01  -7.9208032e-02  -5.0190718e-02  -4.3656890e-02  -8.2212770e-02  -1.0317502e-01  -6.1476541e-02  -7.1071390e-02   1.6073707e-01   1.4138980e+00  -8.3239948e-02  -1.0098223e+00   1.3878293e-02  -3.1035992e-01  -1.8569912e-01   1.1734636e-01   3.6923402e-01  -1.6087260e+00  -1.1349327e+00   8.7692130e-02   3.8462417e-02   1.1030155e+00   4.0291755e-02   3.0135837e-02  -7.2948209e-01  -6.6607624e-01   1.7828660e-02   8.3406383e-03   1.4287088e-03  -6.4899460e-01   1.9903147e-02  -6.3075098e-01  -3.5398689e-02  -2.5904653e-02  -3.0562560e-02  -5.2123560e-02  -5.8715200e-02  -4.9304063e-02  -5.4004608e-02  -1.1983509e-01  -7.5372622e-02  -4.7303227e-02   9.3916837e-03  -1.9082509e-01  -2.7228708e-02  -2.0373824e-02  -3.8197681e-02   1.3034786e-02  -2.9541713e-02  -8.6518463e-03   3.9686081e-03  -3.0793892e-04  -5.0249302e-03   6.8261600e-01   2.7589825e-02  -3.4504086e-02   2.3578020e-02   3.8593664e-02   1.9588306e-02   6.7293102e-01   2.4473688e-02   1.2302699e-02   4.8353746e-01   6.3732066e-01   5.0678726e-03  -4.6127502e-01  -2.4714467e-04   4.4808388e-03   4.6795187e-03   3.5381472e-03  -3.9825761e-03  -2.0278785e-04   3.9327201e-01   4.3737932e-01  -2.0913470e-03   4.9430544e-03   5.9576592e-03   8.1351866e-03   3.2886782e-03   3.9458229e-01  -2.0272173e-03   2.6944946e-03  -9.8484761e-03  -8.2465966e-03   3.5140182e-01  -6.6088157e-03  -8.5016485e-03  -1.1433026e-02  -5.1326492e-01   1.0732722e-02   4.5538493e-03   1.1339323e-02  -3.6559933e-03   3.1418798e-04  -3.7369655e-01  -3.1048698e-01  -3.6352543e-01   1.5669390e-03   3.3705530e-01   2.8787508e-03   3.3481538e-03  -2.2122953e-03  -5.5036715e-04  -6.1079092e-03   6.2583592e-03   3.8527473e-03   4.0183887e-01  -4.0866751e-01   1.0981118e-02   2.9359881e-03  -9.1389018e-03   9.5210481e-03  -5.9937048e-03   9.7865787e-03  -7.9162903e-03  -1.2069470e-02   8.4317401e-01  -7.3924329e-01  -3.1767670e-02  -5.5624567e-02  -8.1805948e-01   2.8818721e-02  -3.3541064e-02  -3.7079657e-02  -8.0539145e-03   5.0046073e-02   9.2590425e-02   8.4481422e-01   3.1190111e-04   6.3801168e-02   7.7286054e-01  -7.2416125e-01  -9.0003012e-01   1.9461028e-02   1.9909149e-02   7.3940533e-01   1.9270832e-03   2.1393088e-04  -1.2850591e-02  -4.6573271e-01  -9.8617698e-01
   3.5050698e-01   6.5535674e-04   4.3915112e-01   5.4002697e-01  -3.9270503e-01   3.4750551e-03   4.3309435e-01   1.0715616e-03   9.3454972e-03  -3.7688396e-01   2.8105691e-03   5.8098354e-03   5.6900103e-03   3.4367581e-03   3.3653927e-03   4.2201744e-03   4.1185818e-03   2.6270854e-03   8.1219806e-03   4.6920292e-03   2.8756294e-04  -2.6029117e-01  -1.7904385e-03   2.7326444e-03  -2.4917591e-03   1.4440312e-04  -2.8303598e-03   5.0905901e-03  -4.8996502e-03   4.5379778e-03  -3.8409569e-01   4.1743955e-01  -1.0221831e-02  -1.1616838e-02  -1.2640341e-02  -1.3017740e-02  -1.6390614e-02  -1.6501084e-02   1.7017231e-02   1.3237305e-02   2.5693492e-04   4.9933554e-03   3.7076412e-03   8.7718794e-03   5.8408999e-01   6.2995453e-03   1.3884978e-02   7.8381833e-03   7.0074367e-03   3.7521462e-03   1.3668685e-03   3.6350226e-03   3.7750653e-03  -3.2859517e-01  -3.3895611e-01   5.7294540e-03   6.2278567e-03   2.8501699e-01   1.0516774e-02   3.3862618e-03   3.9562996e-03   8.2311271e-03   2.3852153e-03   8.1346793e-04   1.1324923e-03  -1.6509528e-03   2.6413772e-03  -3.2673261e-03   4.3778613e-03  -5.1027108e-03  -2.3254722e-03  -2.5527387e-03  -3.6141375e-01   6.1954237e-03  -3.8329635e-01   7.2620846e-03   5.8094357e-03   5.5920589e-03   3.1403859e-01  -2.9431606e-01   4.1833323e-03   1.8975825e-03   3.9889845e-03   2.5786422e-01  -9.5599702e-04   1.2553192e-03   2.3992607e-03  -2.3982595e-04   2.8436308e-04   1.4011280e-04  -2.0475459e-03   1.2921855e-03  -4.2707060e-01  -4.8851968e-03  -4.8808959e-01  -5.9700646e-03  -5.7370870e-01   1.8944953e-02   1.0316547e-02   1.6336215e-02   4.8710030e-01  -5.0544254e-01   1.0315983e-02  -4.3158860e-01   9.1793933e-03   6.0576774e-03   5.6223580e-03   4.0641616e-04   7.7597773e-03   5.0848165e-03   5.3416526e-03   6.1996172e-03  -3.1675891e-01   4.3774884e-03   3.5838855e-03  -1.3215246e-03  -3.0804187e-01   1.6156050e-03  -1.6465500e-03   4.6362290e-03  -5.8468715e-03  -2.0062337e-03   1.1051177e-02  -8.7415531e-03   1.1325939e-02   1.0815031e-02  -5.4357506e-03  -4.0905345e-01  -1.1407451e-02  -1.5229861e-02   3.7532939e-01   2.9479086e-03  -9.1331720e-04  -4.2577030e-01   1.3801402e-03   1.8902646e-03  -3.4495121e-03  -4.0337045e-03   3.2385160e-03   3.1149364e-03  -1.3721631e-02  -2.0405265e-02   2.6735067e-02   2.4452815e-02   5.6400998e-01   5.2672980e-01   1.4698442e-02   1.1027646e-02   5.8132152e-03   1.2210546e-02   1.0803825e-02   9.3751139e-03   7.8106625e-03   6.6504486e-03  -6.7359287e-03  -3.5717311e-01   7.6244572e-03  -3.5336588e-01  -3.1834762e-03   5.9239007e-03  -2.3685996e-04   2.8297216e-01   5.6554740e-03   1.0925308e-03  -6.4981289e-04  -1.4865217e-03  -2.4779370e-01  -2.8100714e-01   4.3850994e-04   4.1933686e-03   2.6953512e-01   3.4484068e-03  -1.0951992e-03   1.3600481e-03   3.3623936e-03  -2.5466028e-01  -1.7575739e-03  -2.4457375e-01  -1.3681162e-03  -2.8350270e-04  -2.5394409e-01  -2.4444150e-03  -4.1327700e-03   2.7692506e-01   5.3168908e-03  -1.2369715e-03  -3.6387776e-03  -3.6319432e-03  -3.9409155e-03  -3.1918354e-01  -2.9639689e-03   3.4654624e-01   5.1727774e-03   2.5446841e-03  -2.8109470e-03  -4.1955344e-01  -4.3204086e-03  -8.7624072e-04   9.6104795e-03   5.8744326e-03   7.6148591e-04   3.6996340e-01   5.5578523e-03  -2.3394396e-04  -3.6633179e-01   7.3296826e-04  -3.6215293e-01  -6.5940181e-05  -2.9758857e-03   2.4768138e-03   4.2389837e-01  -5.9872661e-05  -3.2489195e-01   5.3831027e-03   1.4385718e-03  -5.0339345e-03   4.1042170e-04  -3.8744322e-01  -5.3674197e-03   1.0673644e-02  -9.4792390e-03   1.0069859e-02   2.4528645e-03  -5.2224104e-03   8.8325445e-03  -4.5139506e-03   4.8058291e-01   3.4617841e-04   6.3109562e-01  -2.1702656e-02   1.7176804e-02   3.0658373e-02   1.5037214e-03  -4.3209960e-03  -2.7624217e-04   5.0257367e-03   1.2340439e-02  -1.3864266e-03   1.1921088e-02   1.1007491e-02   6.8404849e-03   2.3473907e-03   9.9698195e-03  -2.9770293e-03  -1.1226391e-03   6.3805542e-03   1.3384446e-03   6.3588895e-04   8.1723488e-03   6.3949596e-03  -4.6724165e-03  -4.6312750e-03   6.2026207e-03   4.1917144e-01   6.9539681e-03   7.1892826e-03   4.8159362e-03   2.8461198e-03   3.4621352e-01   6.5940031e-03   1.2984653e-04   2.6239698e-03   6.2960489e-03   7.4690407e-03   3.9428854e-03   7.5265174e-03   3.8097395e-03   2.8582281e-01  -2.4591597e-03   6.1526527e-03  -3.8799558e-03  -5.7552209e-03  -8.4413365e-03  -8.7181897e-03  -8.1112833e-03  -1.3249913e-02  -1.1353254e-02  -9.3342419e-03  -7.7612137e-03  -4.7002798e-03  -1.1893977e-02  -8.0689979e-03  -2.0132641e-02   5.5024365e-01  -5.1748929e-01  -6.5740914e-04  -1.4380041e-03  -7.4409001e-03   3.5953616e-03   6.6093355e-03   2.1981430e-03   5.8597402e-03   3.8371247e-03  -5.5250178e-03  -2.8033522e-02  -3.3490549e-02  -5.3353323e-02  -1.9299974e-02  -3.3018796e-02   1.1829645e-01   9.1574707e-03   1.9215966e-02   1.6609364e-02  -1.4577592e-02  -6.9030191e-03   9.2377305e-02  -1.0775006e-01   5.3181344e-02   5.6072144e-02   5.5173359e-02   1.1778898e+00  -1.1972284e-01   1.4809443e+00  -1.1515918e+00  -1.9392042e-02  -7.1167640e-01   9.4106633e-01   2.6163661e-02   2.9375372e-02   6.9837022e-01   3.3984316e-02   7.6604935e-01   1.7696183e-02   2.7038807e-02   1.9214208e-02   8.0262638e-03   1.8528641e-03  -1.4831714e-03  -7.8766365e-03   2.1973119e-02   8.6708284e-03  -6.9429984e-01   9.4513696e-04   1.4648190e-02   8.2434830e-03   6.5892087e-03  -7.8249720e-03   1.8994106e-02   6.2108808e-01  -4.0456236e-03  -4.8758830e-01  -3.2766009e-03   7.3582587e-03  -2.6687357e-03  -1.0306640e-02  -5.0997364e-03  -5.4843128e-03  -2.7183635e-02   6.8105759e-01  -2.7477062e-02  -4.9673323e-02  -4.4969591e-02  -1.0427926e-01  -1.2707721e-01  -6.6531021e-02  -6.2588699e-02   2.4299823e-01   1.5824249e+00  -7.0723492e-02  -1.0383078e+00   1.4142501e-02  -1.2169499e-01  -2.8961677e-01   3.4398674e-01   3.3417646e-01  -1.4526993e+00  -1.1468532e+00   9.5190609e-02   4.1395375e-02   8.5083972e-01   4.0623566e-02   3.2134946e-02  -7.5998276e-01  -6.7300616e-01   2.0201292e-02   9.5363552e-03   2.2269036e-03  -6.5258676e-01   1.9312148e-02  -6.3008277e-01  -4.2746593e-02  -3.0621213e-02  -3.4641431e-02  -7.8652095e-02  -5.8050847e-02  -4.7120044e-02  -3.9237073e-02  -1.2483449e-01  -5.8563720e-02  -3.5315154e-02  -1.3811118e-02  -9.4771969e-02  -9.4961537e-03  -7.5280148e-02  -6.5003144e-02   7.1025090e-03  -3.4040158e-02   3.5930436e-02  -8.5690553e-03   1.1742226e-02  -1.5434659e-04   6.7577906e-01   2.3491099e-02  -4.3310895e-02   2.3512754e-02   4.2949679e-02   1.9813471e-02   6.9910761e-01   2.3580534e-02   1.1867179e-02   5.2185766e-01   6.2951974e-01   8.0033011e-03  -4.8759997e-01  -3.3358216e-03   5.1516507e-03   5.1656450e-03   5.6855356e-03  -7.3255347e-04  -3.8880274e-04   4.0036160e-01   4.3702723e-01  -3.2585546e-04   4.8179899e-03   6.7169938e-03   7.3918199e-03   4.4154640e-03   3.9440262e-01   8.1987678e-05   2.0151651e-03  -1.0080004e-02  -4.4519423e-03   3.5833921e-01  -7.7607891e-03  -8.2302743e-03  -1.3690351e-02  -5.0576414e-01   1.1824086e-02   6.0116784e-03   1.1953706e-02  -2.7638220e-03  -1.3811460e-03  -3.6559110e-01  -3.2343781e-01  -3.6791964e-01  -3.5473272e-03   3.2350016e-01   5.7113004e-03   1.5765590e-03  -3.5252282e-03  -2.5216376e-05  -4.5604587e-03   8.9197695e-03   5.4172083e-03   4.0199849e-01  -4.1596669e-01   1.0592101e-02   1.9140348e-03  -1.1228356e-02   7.0615512e-03   5.6866023e-03   1.4135421e-02  -2.9657874e-02  -1.7481169e-02   8.6336965e-01  -7.6524223e-01  -2.8426793e-02  -5.6426179e-02  -8.2047780e-01   1.8680209e-02  -3.2968491e-02  -2.5360806e-02   1.1146013e-02   4.2407901e-02   7.4202290e-02   8.1767303e-01   2.9391778e-02   6.6182349e-02   8.0605070e-01  -7.2551735e-01  -9.3034466e-01   4.0895451e-02   1.1532340e-02   7.4458391e-01   1.2321071e-03  -2.9984065e-03   1.0001267e-02  -4.1542827e-01  -9.9923812e-01
   3.4912984e-01   1.4629408e-03   4.3911316e-01   5.5479782e-01  -3.9464042e-01   4.2194236e-03   4.3101603e-01   2.1598795e-03   9.4705830e-03  -3.7777723e-01   3.4819601e-03   6.8778928e-03   6.1273861e-03   3.4554188e-03   3.4018040e-03   5.2568682e-03   4.4167100e-03   2.8297262e-03   6.0511865e-03   6.2625290e-04  -2.7396067e-04  -2.5837198e-01  -1.3952607e-03   3.4904413e-03  -2.0036394e-03   1.7685153e-03  -3.0509534e-03   5.6419676e-03  -4.4467777e-03   5.4869615e-03  -3.9045805e-01   4.0068420e-01  -1.0789924e-02  -1.1973891e-02  -1.2595190e-02  -1.2539406e-02  -1.4989136e-02  -1.0491534e-02   1.5771644e-03  -1.0464127e-02  -4.5081202e-03   5.3134062e-03   4.2971272e-03   1.1302495e-02   5.9734511e-01   4.8158270e-03   1.3681231e-02   8.9972402e-03   5.2260740e-03   3.5515874e-03   4.4570223e-04   5.5922127e-03   4.0121859e-03  -3.2761935e-01  -3.3957079e-01   5.0507803e-03   9.0692623e-03   2.8870003e-01   9.2831149e-03   3.9470792e-03   3.6824733e-03   7.3549945e-03   2.6247968e-03   1.6672680e-03  -3.0594137e-03  -1.8358123e-04   2.6484363e-03  -3.2782987e-03   4.0149544e-03  -5.1511648e-03  -1.9008358e-03  -4.0955823e-04  -3.8013918e-01   6.8004645e-03  -3.7650652e-01   8.1268649e-03   5.7609916e-03   5.3320773e-03   3.1368957e-01  -2.9498454e-01   4.6655005e-03   8.3161224e-04   2.8546792e-03   2.6295668e-01  -1.9946636e-03  -5.5852814e-04   3.5087740e-03  -1.6057935e-03  -8.0998509e-04   5.0397186e-04   2.9415823e-03   6.0523876e-03  -4.3122310e-01  -6.5568377e-03  -4.9419175e-01  -4.0102661e-03  -5.8295281e-01   1.7719517e-02   1.0585768e-02   1.6859911e-02   4.8728139e-01  -4.9791606e-01   1.0166954e-02  -4.3576987e-01   9.4668326e-03   5.3452243e-03   6.0501431e-03   1.1308843e-02   7.5160078e-03   5.2746680e-03   5.5508203e-03   5.5111775e-03  -3.0979470e-01   2.9579524e-03   3.0752980e-03  -2.0031775e-03  -2.9979929e-01   1.6729983e-03  -1.9548643e-03   5.6500972e-03  -7.4765376e-03   1.2404332e-03   1.0516175e-02  -8.8548164e-03   1.0481721e-02   1.1343271e-02  -3.2332886e-03  -4.2533726e-01  -8.6309763e-03  -2.6891982e-03   3.7701564e-01   2.4128422e-03   9.9149624e-04  -4.1738294e-01   2.7442595e-03   1.0371012e-02  -5.9045899e-03  -7.6206875e-03   1.9462197e-02   1.5754506e-03  -1.2637983e-02  -2.0498157e-02   2.3975874e-02   2.4641850e-02   5.9817833e-01   5.1938168e-01   1.5210244e-02   1.0594278e-02  -5.2766370e-04   1.1116392e-02   1.0630581e-02   9.6540166e-03   7.4977426e-03   7.6201899e-03  -6.0854896e-03  -3.6115830e-01   6.1694367e-03  -3.6933162e-01  -1.0113910e-03   6.4665289e-03  -1.5473368e-03   2.8519447e-01   6.0253247e-03   1.9636807e-03  -1.2623007e-03  -1.0471562e-03  -2.4766304e-01  -2.8107236e-01   4.1645777e-04   3.1129513e-03   2.7292722e-01   2.5183568e-03  -2.3410905e-03  -1.5471898e-03   2.7963164e-03  -2.4798938e-01  -2.0148576e-03  -2.4950724e-01  -2.0918824e-03   8.5116847e-04  -2.4336479e-01   4.2688454e-04   3.0875848e-03   2.7125998e-01   4.1299150e-03  -2.9081972e-03  -3.0944401e-03  -9.3616196e-04  -2.2628425e-03  -3.1702488e-01  -1.4868961e-03   3.1734371e-01   6.2478952e-03  -5.6224151e-03  -1.8042282e-03  -3.9743825e-01  -5.7619925e-03  -7.4181715e-04   1.2254906e-02   7.4729003e-03   5.3652107e-07   3.6701231e-01   6.7946798e-03  -3.2231202e-03  -3.6500657e-01  -1.8156091e-03  -3.6296762e-01   9.7292639e-04  -1.6678947e-03  -4.6628544e-04   4.2668144e-01   4.7640065e-04  -3.2402884e-01  -5.6286651e-03  -5.1310303e-03  -6.3068206e-03  -1.6891793e-04  -3.7807846e-01   3.1726764e-03   8.8194113e-03  -2.1057790e-03   6.7919409e-03   9.2452671e-03  -2.2443451e-03   1.3725545e-02   1.1688226e-02   4.5562629e-01  -4.0985409e-03   6.6630044e-01  -8.1033725e-03   1.6763145e-02   2.2661980e-02  -3.3372623e-02  -1.0144613e-02  -2.4964976e-03   4.4323137e-03   1.4227089e-02   8.8869202e-03   1.5836128e-02   1.0995368e-02   9.4438184e-03   2.8417316e-03   9.4691202e-03   8.9391030e-04  -3.0464317e-03   4.5366889e-03   3.0656723e-03   8.1677222e-04   9.2457356e-03   5.2226898e-03  -4.2564670e-03  -5.3183570e-03   5.5852352e-03   4.1480340e-01  -2.5126750e-04   7.2322352e-03   7.3111768e-03   1.4765313e-03   3.4079186e-01   5.9449644e-03  -3.3306552e-04   3.7041534e-04   5.9471599e-03   5.8778458e-03   3.6503123e-03   8.0689568e-03   3.4210134e-03   2.8171657e-01  -3.0314791e-03   7.2251302e-03   2.4962863e-04  -5.7949246e-03  -9.3854984e-03  -1.0600281e-02  -8.8353769e-03  -1.5586741e-02  -9.9768983e-03  -7.7500867e-03  -8.6234361e-03  -3.9168170e-03  -1.3066154e-02  -1.0643020e-02  -2.1463628e-02   5.6587467e-01  -5.3246234e-01   2.5025012e-03  -4.8368349e-05  -3.8227975e-03   1.3349340e-02   8.9857665e-03   3.0100343e-03   7.2661951e-04  -1.4511284e-03  -1.4486412e-02  -2.3330374e-02  -3.3756119e-02  -5.3989861e-02  -3.8366076e-02   1.9075466e-03   1.2043393e-01   2.5750983e-02   3.4317298e-02   1.6504791e-02  -1.8733886e-02  -1.0416724e-02   5.8313370e-02  -1.3095230e-01   4.5126846e-02   2.2992270e-02   3.0272811e-02   1.3539013e+00  -1.6820978e-01   1.5981620e+00  -1.1606589e+00  -1.8229019e-02  -6.9006048e-01   1.0354641e+00   1.9041963e-02   2.6710037e-02   6.8775472e-01   2.6447930e-02   8.1034287e-01   8.0222848e-03   2.6146305e-02   1.5221064e-02   4.9882562e-03   4.3894317e-03   1.7189150e-04  -2.7394721e-03   2.1987771e-02   1.1570604e-02  -6.8218713e-01   3.5661646e-03   1.5539495e-02   3.5493514e-03   7.3570774e-03  -6.8432455e-03   1.7309417e-02   6.4224753e-01  -1.3015002e-03  -4.8360947e-01   3.1193014e-03   4.7426256e-03  -4.6664468e-03  -8.1754066e-03  -5.9149533e-03  -1.2622646e-02  -3.1461327e-02   6.7066290e-01  -5.5701959e-02  -5.3222577e-02  -4.4056887e-02  -7.8874318e-02  -7.1061133e-02  -5.7670370e-02  -5.8400471e-02   1.5207476e-01   1.6105869e+00   2.7004587e-03  -1.0306888e+00   1.5544159e-02  -1.4574759e-01  -1.0308660e-01   1.5893824e-01   3.8349603e-01  -1.5034989e+00  -1.3974349e+00   9.2677501e-02   8.2100394e-02   8.3294052e-01   3.8654368e-02   3.3187237e-02  -7.2973579e-01  -6.5424672e-01   1.9104294e-02   6.0892438e-03  -2.0343707e-03  -6.4469092e-01   2.0292487e-02  -6.4203158e-01  -4.6489279e-02  -2.2757500e-02  -3.4077367e-02  -5.4486820e-02  -5.6597919e-02  -5.6089423e-02  -4.7483588e-02  -1.2496748e-01  -9.6079826e-02  -4.9713494e-02  -5.2113350e-03  -1.5921163e-01  -5.6670535e-02  -1.4980128e-01  -6.5272009e-02   3.5628519e-03  -3.2120180e-02   4.6453466e-02  -3.3105495e-02  -4.6619173e-02   4.9504805e-03   7.4475829e-01   3.5214290e-02  -3.5546907e-02   2.1516077e-02   3.7609756e-02   1.1992427e-02   6.4054150e-01   2.4873898e-02   1.0487397e-02   5.0709685e-01   6.4170754e-01   6.5439415e-03  -4.8695640e-01   7.9669844e-04   6.4949716e-03   3.5568339e-03  -4.2269878e-04  -4.9059004e-03  -4.5308108e-04   3.9842908e-01   4.1422687e-01   4.4988923e-03   5.1815135e-03   6.2827003e-03   8.8738828e-03   3.5881741e-03   3.7904799e-01   6.0087888e-03   1.1288388e-03  -8.7514538e-03  -3.4670504e-03   3.5274066e-01  -6.3431435e-03  -9.0538558e-03  -1.4977743e-02  -5.3411910e-01   8.3893979e-03   5.2462397e-03   9.4971387e-03  -3.6001837e-03  -1.6012847e-03  -3.7382102e-01  -3.1566642e-01  -3.6320697e-01  -6.0246591e-04   3.2310261e-01   1.9585801e-03  -1.3417550e-04  -2.3628165e-03   6.8355597e-04  -4.7934034e-03   7.9439998e-03   2.3097261e-03   3.7977342e-01  -4.1861567e-01   1.1209701e-02   3.0985874e-03  -8.6220404e-03   1.0927288e-02   1.2318608e-02   2.4977593e-02  -2.4530444e-02  -1.1341027e-02   7.2696134e-01  -7.1802422e-01  -3.2553652e-02  -5.1516072e-02  -8.3424214e-01   1.0562944e-02  -7.2721615e-02  -2.2632418e-02   9.2126512e-03   5.8604863e-02   8.3349278e-02   8.5113747e-01   6.2483440e-02   6.9911565e-02   8.3277509e-01  -7.2164925e-01  -9.9126261e-01   3.4529201e-02   4.1610024e-02   6.0551514e-01   1.3348606e-02   2.7420110e-03   1.2852284e-03  -4.3368001e-01  -9.9510792e-01
   3.5894758e-01   1.8349599e-03   4.3367707e-01   5.5172065e-01  -4.0172606e-01   1.0347021e-03   4.4041210e-01   2.0537921e-03   8.8892013e-03  -3.8381255e-01   1.3568727e-03   5.5974464e-03   5.8965760e-03   3.4375333e-03   3.5386883e-03   4.6321655e-03   3.7722468e-03   2.7624263e-03   7.3289130e-03   1.3094918e-03  -6.0459667e-04  -2.5432394e-01  -1.5228059e-03   2.8818799e-03  -1.2338486e-03   2.2587589e-03  -2.6900201e-03   4.6942981e-03  -5.3950552e-03   4.3721522e-03  -4.2476658e-01   4.3539124e-01  -1.2090431e-02  -1.3677710e-02  -1.5575341e-02  -1.5715283e-02  -2.5038946e-02  -1.5063689e-02   1.6778237e-02  -2.5940763e-02  -1.3881510e-04   1.0677068e-02   7.0859673e-03   1.0832299e-02   6.3867298e-01   8.5310860e-03   1.5471314e-02   9.0924374e-03   7.4916009e-03   4.1642752e-03   1.6249757e-03   5.0683236e-03   3.9060811e-03  -3.3638628e-01  -3.4503952e-01   5.8133045e-03   4.3494326e-03   2.9428253e-01   1.0885210e-02   3.4873974e-03   1.5210272e-03   8.2532447e-03   3.4787170e-03   1.7063585e-03   8.1524639e-04  -4.1133261e-03   3.4881814e-03  -3.5999426e-03   3.2650006e-03  -4.6249515e-03   1.1169968e-02  -2.8723249e-03  -3.8063420e-01   8.0033931e-03  -3.7991705e-01   6.6527408e-03   5.9562705e-03   5.6694930e-03   3.3480051e-01  -2.9802261e-01   5.3625286e-03   9.3444688e-04   2.1371723e-03   2.6327299e-01  -1.6774086e-03   9.7929474e-04   2.7167785e-03  -1.7917419e-03   2.4196915e-03  -2.8463305e-05   9.8949572e-04   3.6796671e-03  -4.3215723e-01  -6.6232217e-03  -5.0057786e-01  -5.5747946e-03  -5.8295968e-01   2.1501184e-02   1.1928347e-02   1.8215358e-02   4.9776547e-01  -5.2061104e-01   9.6974161e-03  -4.4613640e-01   1.0100938e-02   6.5275367e-03   6.5584801e-03   1.0263546e-03   5.4758561e-03   5.8617441e-03   5.5906692e-03   5.3238178e-03  -3.2287335e-01   3.4994314e-03   3.1436764e-03  -1.4184164e-03  -2.9745612e-01   1.6322199e-03  -2.8306768e-03   8.5266192e-03  -6.2322684e-03  -1.5171410e-03   8.2155428e-03  -1.1819210e-02   7.8017879e-03   1.0246696e-02  -7.8233684e-03  -4.0102982e-01  -4.2001925e-03  -2.7191390e-03   3.8361104e-01   4.1595286e-03   9.5720633e-04  -4.1077747e-01   1.2449815e-03  -1.0526838e-02  -6.1563588e-03  -6.9811692e-03   2.6780779e-03   8.3827311e-03  -1.3970052e-02  -1.3560945e-02   2.4011352e-02   2.1007133e-02   5.5815630e-01   5.0579393e-01   1.5703453e-02   1.0996949e-02  -1.9015024e-03   1.0419760e-02   1.0421217e-02   1.7289104e-03   7.5891703e-03   7.9520242e-03  -2.9705612e-03  -3.7631527e-01   6.6214006e-03  -3.4576578e-01  -1.2412680e-03   6.8924902e-03  -1.7347926e-03   2.8434767e-01  -2.7473189e-03   2.3402228e-03  -7.7247292e-04  -8.8103392e-04  -2.4438068e-01  -2.8232363e-01   1.0231327e-03  -2.8426165e-03   2.7219402e-01   1.0909423e-03  -3.3923957e-03  -7.2871761e-04   3.5591877e-03  -2.5122960e-01  -2.2246180e-03  -2.6349569e-01  -3.3934605e-03   1.6389313e-03  -2.5967414e-01   1.8708085e-03   2.6522680e-03   2.8720571e-01   3.7147444e-03  -2.4386278e-03  -1.6339778e-03  -1.5438938e-03  -2.9871957e-03  -3.4274609e-01  -2.4731892e-03   3.5323716e-01   8.2783188e-03  -3.6151623e-03   1.5298281e-03  -4.3317780e-01  -4.0029161e-04   2.7681427e-03   1.1526598e-02   2.2170253e-03  -6.0034517e-03   3.7529709e-01   7.2830608e-03  -6.2171763e-04  -3.7052939e-01  -2.8712355e-03  -3.6863038e-01   1.5590581e-03  -2.2137011e-03   2.8226391e-03   4.3156735e-01  -1.4831145e-03  -3.3957993e-01   5.6529616e-03  -6.1214668e-03  -6.3704888e-03  -2.3742068e-03  -3.8436477e-01   6.2523691e-03   1.1213707e-02   9.9459717e-03  -1.6193807e-03   1.2931604e-03   5.3854713e-03   1.2708061e-02   1.4853576e-03   4.4429637e-01  -2.5579425e-03   6.0531219e-01  -7.5791060e-03   1.5286523e-02   9.1751106e-03  -2.2563880e-02  -6.3597277e-03   1.4466188e-03   5.6004361e-03   1.3608016e-02  -2.5836402e-03   1.0420647e-02   1.1906729e-02   9.8282549e-03   1.8523507e-03   1.3687914e-02  -3.2954579e-03  -2.5316784e-03   1.5568810e-03   3.0513868e-03  -6.0322543e-04   9.4500371e-03   7.2889012e-03  -5.0440751e-03  -1.2494886e-03   4.4518468e-03   3.9746594e-01   5.9043224e-03   6.7683951e-03   5.7594531e-03   2.5981090e-03   3.4633348e-01   6.5136050e-03   1.3173083e-03   3.3135295e-03   3.7124725e-03   5.7933479e-03   2.0116469e-03   4.6896800e-04   3.4016791e-03   2.8328188e-01   3.4324432e-03  -1.7803889e-03  -6.9593376e-03  -5.6751370e-03  -8.7336834e-03  -9.5678587e-03  -7.6325307e-03  -1.2483618e-02  -9.6002413e-03  -6.5398932e-03  -8.8724744e-03  -1.1390594e-03  -1.3204552e-02  -8.2107051e-03  -1.8054903e-02   5.5526410e-01  -5.1747548e-01  -6.3930690e-04   3.5732006e-03  -8.3433831e-03   9.9211660e-03   8.3008461e-03   4.4146701e-03   5.5959908e-03   2.3730644e-03  -7.2244319e-03  -2.1623801e-02  -1.4729045e-02  -5.9343322e-02  -4.0397973e-02  -6.8709858e-03  -2.8467880e-03   1.7027455e-02   2.9498507e-02   2.9106095e-02  -2.2947835e-02  -1.6005681e-02   4.7898900e-02  -1.1639377e-01   5.9128400e-02  -1.0887987e-02   6.6254820e-02   1.1467243e+00  -1.3027122e-01   1.4706617e+00  -1.1809695e+00  -2.4448899e-02  -7.4198817e-01   1.0348061e+00   1.2354622e-02   2.4152936e-02   7.1070705e-01   3.5054985e-02   8.3704581e-01   1.1265176e-02   2.6740333e-02   1.1214655e-02   4.7570511e-03   2.6850528e-03   2.6369133e-03  -7.7723516e-03   1.8926772e-02   8.6403127e-03  -6.9629392e-01   1.2621479e-03   1.4266263e-02   6.2320833e-03   7.8410699e-03  -7.0267496e-03   1.4857289e-02   6.4478947e-01  -1.9912651e-03  -4.8364032e-01   1.8665925e-04   5.1673220e-03  -3.1356919e-03  -1.2022378e-02  -9.6391353e-03  -1.1795664e-02  -3.1362000e-02   6.9209526e-01  -6.2574999e-02  -4.3267582e-02  -5.1473011e-02  -1.0278398e-01  -7.0663289e-02  -7.8364028e-02  -7.8360536e-02   1.4183918e-01   1.4917800e+00   1.1405474e-02  -1.0873673e+00   2.1725057e-02  -9.6630755e-02  -3.0186893e-01   1.4574897e-01   2.9824888e-01  -1.3607169e+00  -1.2656523e+00   8.7658415e-02   7.8708968e-02   8.4847953e-01   3.9570889e-02   3.4629486e-02  -7.4707531e-01  -6.4289281e-01   2.2047699e-02   1.0607856e-02   3.3416110e-03  -6.6564566e-01   1.7981494e-02  -6.6387360e-01  -5.2274511e-02  -2.3664000e-02  -2.7580401e-02  -6.8116542e-02  -6.0555479e-02  -5.7689873e-02  -4.7840506e-02  -1.1379377e-01  -7.6786804e-02  -4.7605297e-02  -1.9465774e-02  -1.6246608e-01  -5.1520960e-02  -1.9937009e-01  -6.7307043e-02   5.9166632e-03  -3.5376095e-02   4.8297031e-02  -1.3445682e-03   6.4235846e-03  -2.0329913e-03   7.0467731e-01   2.4674482e-02  -4.0550341e-02   2.4796054e-02   4.4448844e-02   1.8975366e-02   6.6774380e-01   2.6169625e-02   1.1792450e-02   5.4016545e-01   6.6790367e-01   5.4432864e-03  -4.7638516e-01  -6.2364667e-03  -4.1301590e-03   3.4088588e-03   6.4538909e-03  -6.3759234e-03   9.5049756e-04   4.0375343e-01   4.5519909e-01   2.1833641e-03   5.7632597e-03   7.8774362e-03   7.5933518e-03   4.1950906e-03   3.8083634e-01  -4.5244137e-04   7.8007267e-04  -9.8943571e-03  -3.9327950e-03   3.5986193e-01  -8.0715453e-03  -7.8495108e-03  -1.5624143e-02  -5.4986950e-01   8.7341085e-03   3.2361043e-03   1.1076531e-02  -4.6758783e-03  -1.4753434e-03  -3.8087641e-01  -3.2416178e-01  -3.6744839e-01   1.7710837e-04   3.2686797e-01   4.2491998e-03   8.8870858e-04  -5.8838049e-03  -3.1326545e-03  -4.3444886e-03   9.7796141e-03   4.2267904e-03   3.7786809e-01  -4.1998077e-01   8.1796385e-03   3.4105424e-03  -8.3454965e-03   1.0575066e-02   1.0559067e-02   2.0241729e-02  -7.4772586e-03  -1.5426869e-02   7.4387033e-01  -7.2474662e-01  -1.9886528e-02  -8.3478596e-03  -8.4157885e-01   1.9650713e-02  -4.8261536e-02  -3.0544446e-02   4.0442791e-03   4.4168161e-02   4.8542844e-02   8.3824155e-01   8.6063209e-02   7.1723992e-02   8.4459742e-01  -7.4313921e-01  -1.0086496e+00   3.1048749e-02   9.8401548e-03   6.4464186e-01   7.0228679e-03  -5.8151385e-04  -1.5323571e-02  -4.2477008e-01  -9.9807615e-01
   3.4786968e-01   1.2330522e-03   4.4329319e-01   5.5951033e-01  -3.9829147e-01   4.6676186e-03   4.4088476e-01   2.3669569e-03   8.5154607e-03  -3.8526486e-01   1.7619117e-03   6.7491824e-03   6.6064581e-03   4.5254126e-03   4.1177416e-03   5.2815415e-03   4.8340398e-03   3.4200812e-03   8.2241725e-03   3.0042726e-03  -8.4899819e-04  -2.5398768e-01  -1.2755317e-03   2.5288359e-03  -1.4969346e-03   2.6361289e-03  -1.7767844e-03   4.6352571e-03  -5.1143499e-03   4.4501017e-03  -4.1437803e-01   4.2638844e-01  -1.1734176e-02  -1.2911560e-02  -1.3506985e-02  -1.6554178e-02  -2.3075618e-02  -1.3983040e-02   1.1520032e-02  -2.4652683e-02   3.0306725e-03   1.0155387e-02   5.6933173e-03   1.0882008e-02   6.2466476e-01   9.6078623e-03   1.6286235e-02   9.7470741e-03   6.7081061e-03   5.5961852e-03   4.3745151e-03   6.6528052e-03   4.5977948e-03  -3.3414291e-01  -3.4533078e-01   5.8891472e-03   6.6353939e-03   2.9111986e-01   9.3952484e-03   3.2622491e-03   3.7015829e-03   4.1529104e-03   2.4271057e-03   5.4715410e-04   8.8829987e-04   2.1368393e-05   3.9110056e-03  -4.1536162e-03   4.6060084e-03  -4.3563790e-03   1.1759408e-02  -2.6443070e-03  -3.5661084e-01   9.7926171e-03  -3.7443258e-01   1.9922965e-03   6.0558976e-03   5.5320905e-03   3.2175619e-01  -2.8877011e-01  -1.6477426e-03  -4.7763887e-04   2.0896058e-03   2.6290838e-01  -2.2813488e-03  -1.2865509e-03   2.2539347e-03   2.8526419e-04  -3.4396312e-03   6.0172230e-04   1.0567218e-03   4.1560294e-03  -4.3734533e-01  -7.9691833e-03  -5.0948650e-01  -7.0420034e-03  -5.8992673e-01   2.1388291e-02   1.2433577e-02   5.8386917e-03   4.9617351e-01  -5.0945677e-01   1.0279518e-02  -4.3396050e-01   9.2569687e-03   9.8449312e-03   7.1407128e-03   1.4161636e-02   3.6590415e-03   5.6493357e-03   5.3962478e-03   5.4363772e-03  -3.1543864e-01   3.8443669e-03   2.3520308e-03  -1.8264313e-03  -2.9676959e-01   9.9493501e-04  -5.0773086e-04   6.9906102e-03  -6.5891244e-03  -5.0268729e-04   2.3559082e-03  -2.3922019e-03   1.4452551e-02   1.0776949e-02  -5.4873085e-03  -4.2060846e-01  -5.6946933e-04  -1.5381017e-02   3.8600086e-01   1.3069371e-03   1.9258589e-04  -4.1192964e-01  -2.1892355e-04   2.0278769e-03  -8.6177503e-03  -3.9300432e-03   5.6905173e-03  -4.5558237e-03  -1.7648093e-02  -1.7427796e-02   1.6541710e-02   2.6138499e-02   5.5830468e-01   5.4230036e-01   1.8481905e-02   1.1116012e-02   8.0500641e-04   1.2743716e-02   1.0963517e-02   9.6228248e-03   8.3389144e-03   8.8486065e-03  -5.4091245e-03  -3.7967187e-01   7.4659140e-03  -3.6438194e-01  -1.2326033e-03   6.4047653e-03  -2.2081338e-03   2.8743742e-01   8.2852081e-03   1.1582463e-03  -9.4890389e-05  -4.7646879e-04  -2.5306506e-01  -2.8280377e-01   1.2705040e-03   4.6516343e-03   2.6349521e-01   5.9854091e-04  -4.6299800e-03  -2.0591628e-03   3.2440461e-03  -2.5699457e-01  -8.1985085e-04  -2.5757653e-01  -2.2976925e-03  -1.5531017e-04  -2.6248677e-01  -5.3487346e-03  -4.3919771e-03   2.7916830e-01   4.5146700e-03  -2.6870843e-03  -1.5036622e-03  -9.9525984e-04  -2.9631113e-03  -3.3120197e-01  -1.9478363e-03   3.5418831e-01   8.1863785e-03   6.0906775e-03   2.7716680e-04  -4.3629469e-01  -8.0572628e-03  -8.4148256e-06   3.5636229e-03   6.8735171e-03   3.0341579e-03   3.6103581e-01   6.6513099e-03  -1.6488035e-03  -3.6904038e-01   4.7414874e-04  -3.6129318e-01   7.4912424e-04  -2.0956153e-03   5.5110295e-03   4.2571571e-01  -1.5098978e-03  -3.3516349e-01  -5.6018678e-03  -4.6127697e-03  -6.4028026e-03   3.7320742e-03  -4.0429512e-01   1.6303728e-03   9.6503801e-03   7.7442517e-03   2.0826894e-04  -5.4083342e-03   8.3316651e-03   1.6810593e-02   3.6870485e-03   4.3104418e-01   1.0656163e-03   6.3903912e-01  -1.2944289e-02   1.3996810e-02   8.3468526e-03  -1.0204134e-02   2.6505235e-03   4.6464395e-03   8.2725746e-03   1.3032783e-02   5.2723094e-03   1.6840771e-02   1.2845855e-02   1.0444964e-02   2.7089990e-03   1.0302414e-02   1.0675375e-04  -4.0891098e-03   1.9574199e-03   3.4509227e-03  -6.0273569e-04   8.7588230e-03   9.9337244e-03  -4.1650484e-03  -1.4336248e-03   6.2336538e-03   4.0246290e-01   6.8929262e-03   6.1199983e-03   4.0922918e-03   1.1996544e-03   3.5103673e-01   5.6012385e-03  -1.4324497e-03   1.9384008e-03   4.6284268e-03   5.3842577e-03   2.1027158e-03   1.2292464e-03   2.4982500e-03   3.0147706e-01  -3.4516558e-04   2.0544884e-03  -8.3019118e-03  -6.0774486e-03  -8.9715776e-03  -1.0695345e-02  -7.2754798e-03  -1.2312979e-02  -9.2685209e-03  -7.0894945e-03  -6.0614843e-03  -5.1880963e-03  -1.2313761e-02  -1.0920214e-02  -2.4921917e-02   5.3727699e-01  -5.4244676e-01  -2.9164682e-03   5.5481458e-04  -3.8531669e-03   8.1678100e-03   1.2404044e-02   6.2494591e-03   3.5542164e-03   3.7429796e-03  -6.0795205e-03  -2.3536060e-02  -1.9044479e-02  -5.6363769e-02  -2.6386613e-02   9.3555080e-03   1.2438699e-02   1.0266548e-02   3.3221110e-02   2.1902545e-02  -1.1933614e-02  -2.5124444e-02   2.5409482e-02  -9.1520185e-02   6.4810298e-03  -1.5441960e-02  -9.9117050e-03   1.3636838e+00  -1.5026206e-01   1.5167161e+00  -1.2123919e+00  -1.1243221e-02  -7.4306915e-01   1.0167506e+00   1.6318385e-02   2.5771808e-02   7.1619684e-01   1.4643999e-02   8.1685902e-01   1.8738682e-02   2.7445500e-02   6.4320739e-03   5.3686966e-03   2.4476982e-03  -3.6635525e-03  -6.8176116e-03   1.5808303e-02   1.0321074e-02  -7.0957474e-01   2.7097630e-03   1.1105255e-02   7.0118502e-03   9.5805308e-03  -6.1697973e-03   1.6060925e-02   6.7747333e-01  -9.3721593e-03  -4.8385131e-01   9.0781780e-04   3.6537576e-03   2.0869953e-03  -1.0700940e-02  -6.7047969e-03  -1.6613423e-02  -3.0777510e-02   6.8293987e-01  -7.7244248e-02  -5.0588272e-02  -3.7869541e-02  -9.6124875e-02  -1.1140171e-01  -7.6413324e-02  -8.5339835e-02   1.9108633e-01   1.4988265e+00   1.9913093e-02  -1.0538115e+00   5.3187887e-03  -1.8269787e-01  -1.9015459e-01   2.9943477e-01   4.2093264e-01  -1.4528519e+00  -1.1384514e+00   9.6500480e-02   5.7980777e-02   9.1236948e-01   4.3717010e-02   2.8846354e-02  -7.5912518e-01  -6.7535503e-01   2.3520785e-02   7.9187217e-03   5.8180602e-04  -6.5899039e-01   2.2977835e-02  -6.7901892e-01  -4.2521016e-02  -3.0706241e-02  -3.2234740e-02  -5.9693555e-02  -6.6257632e-02  -5.6268848e-02  -4.4005323e-02  -1.4792588e-01  -7.1235923e-02  -5.6251989e-02  -2.5149294e-02  -6.2218509e-02  -1.7619508e-02  -1.8024176e-01  -5.5440984e-02  -3.2967099e-03  -3.5468740e-02   4.3334081e-02  -1.2448205e-02   1.7193009e-02   1.6109377e-02   7.1599475e-01   2.6455192e-02  -3.5366621e-02   9.5364207e-03   3.8729790e-02   1.7531574e-02   6.0876466e-01   2.1653124e-02   1.2784615e-02   5.2321899e-01   6.4093059e-01   1.0577853e-02  -4.5794356e-01  -7.2188631e-04  -3.1169362e-03   2.1325150e-03   5.7981193e-03  -6.2791247e-03  -2.3326078e-04   4.0006581e-01   4.1743648e-01   2.5901383e-03   6.9785708e-03   6.6850813e-03   8.4850395e-03   4.2273710e-03   3.9335247e-01   1.9354611e-03   1.8750383e-03  -9.7662447e-03  -4.3484183e-03   3.6512861e-01  -8.3451984e-03  -9.3453720e-03  -1.6247669e-02  -5.5218311e-01   1.0289459e-02   4.8057374e-03   1.0508929e-02  -4.2132788e-03  -7.1705123e-04  -3.6127545e-01  -3.2799440e-01  -3.7164201e-01   2.9359050e-03   3.2766648e-01   4.0960334e-04   2.2806331e-04  -3.6603095e-03  -1.8959116e-03  -5.9720283e-03   9.9124214e-03   6.0988302e-03   4.2754993e-01  -4.2582473e-01   1.2229483e-02   1.6628795e-03  -1.2475589e-02   5.3480565e-03  -1.2137064e-02   1.0899279e-02  -1.6203316e-03  -1.9658807e-02   6.8408609e-01  -7.4964273e-01  -3.4807056e-02  -2.5584913e-02  -8.5679976e-01   1.6616605e-02  -5.0077323e-03  -2.1702010e-02   2.7716954e-03   4.8145858e-02   7.5197755e-02   8.2535037e-01   4.0270605e-02   7.4262484e-02   8.0657450e-01  -7.0189244e-01  -1.0129812e+00   5.0482815e-04   1.0653544e-02   6.8294559e-01  -2.5040229e-03   5.1718974e-03   5.9287093e-03  -4.1246492e-01  -1.0054789e+00
   3.4736602e-01   5.1997046e-04   4.3017242e-01   5.4416921e-01  -4.0238768e-01   4.6492607e-03   4.4180738e-01   2.3281641e-03   8.6872782e-03  -3.8013131e-01   8.5622947e-04   6.1283299e-03   5.6510883e-03   4.5786565e-03   3.8872959e-03   4.7481356e-03   4.0721832e-03   3.4996460e-03   3.7429345e-03   2.2032992e-03  -2.7460692e-04  -2.4556951e-01  -9.1798214e-04   3.3157252e-03  -1.9197859e-03   2.7331112e-03  -1.7401144e-03   6.2401003e-03  -5.0922749e-03   5.0296475e-03  -3.8329455e-01   3.9095521e-01  -1.0123798e-02  -1.0791316e-02  -1.2038974e-02  -7.9642424e-03  -1.5650546e-02  -1.4273081e-02   1.4558579e-02   1.5493255e-02   2.3029742e-03   1.0623965e-02   5.6172375e-03   1.1960517e-02   6.1271766e-01   8.4566739e-03   1.5913357e-02   7.7513520e-03   6.4769208e-03   3.3190588e-03   2.2963425e-03   5.5735126e-03   4.4817909e-03  -3.2909114e-01  -3.4599094e-01   5.6436789e-03   7.4659243e-03   2.9823249e-01   9.6773764e-03   3.4597037e-03   3.7644739e-03   2.9148106e-03   1.9667798e-03   9.6960865e-04  -8.1812946e-04  -1.0447019e-03   2.8008713e-03  -3.6595250e-03   3.0770199e-03  -5.5645166e-03  -2.7363963e-03  -2.5035401e-03  -3.3899341e-01   5.8505380e-03  -3.6045683e-01   6.8228513e-03   5.0078785e-03   4.8031915e-03   3.1577152e-01  -2.8379708e-01   3.2735272e-03   1.0635271e-03  -4.3105732e-03   2.5724240e-01  -1.8868661e-03  -5.7084793e-04   2.4400967e-03  -8.9364596e-05   1.1498122e-03  -9.1514282e-04   2.3688224e-03   3.1074968e-03  -4.1319484e-01  -8.3563985e-03  -5.0624500e-01  -4.9492636e-03  -5.8515862e-01   1.9054071e-02   1.1506266e-02   5.4108924e-03   4.9348101e-01  -4.8031937e-01   1.0213225e-02  -4.3832073e-01   9.3138835e-03   8.3471891e-03   6.4107978e-03   1.5381863e-02   6.2866642e-03   5.3717412e-03   5.5170059e-03   5.3545172e-03  -3.1987982e-01   4.2589035e-03   2.6885821e-03  -1.7736368e-03  -3.0257877e-01   1.1109092e-03   6.7626124e-05   5.0949947e-03  -5.1773178e-03   4.0406512e-03   1.1940817e-02  -2.0646428e-03   1.1539393e-02   1.0839103e-02  -8.1315616e-03  -4.3749652e-01   1.1631375e-03  -1.5547706e-02   3.8342288e-01   2.9858336e-03   1.8858148e-05  -4.2044737e-01   2.5197642e-03   6.6506948e-03  -3.1592852e-03  -1.9956358e-03   4.0306244e-03  -6.1250873e-04  -1.4900464e-02  -1.7488012e-02   2.2400568e-02   2.6035855e-02   6.4445122e-01   5.3421894e-01   1.7416862e-02   1.1020073e-02   1.6833709e-02   1.1382015e-02   1.0497488e-02   6.9280453e-03   8.4647689e-03   5.8342661e-03  -7.7952279e-03  -3.7824950e-01   7.9014667e-03  -3.5953192e-01  -1.9207484e-03   6.1572025e-03  -2.2588681e-03   2.8112858e-01   6.6884695e-03   6.7095470e-04  -1.4663492e-03  -5.6196137e-04  -2.4513768e-01  -2.7707729e-01   1.7622412e-04   2.3940003e-03   2.5460280e-01   1.9343317e-03  -1.4307793e-03  -4.0374681e-04   3.1197256e-03  -2.5376477e-01  -2.8351063e-03  -2.5569369e-01  -2.5924980e-03  -1.7167610e-04  -2.5023021e-01  -4.0352794e-04  -5.3399359e-04   2.8043257e-01   4.1432692e-03  -2.9369997e-03  -3.2000524e-03  -1.0664837e-03  -1.9246453e-03  -3.2066558e-01  -4.1774615e-03   3.5158647e-01   7.0172349e-03   2.3975406e-03  -2.1926569e-03  -3.8803783e-01  -2.0464895e-03   1.9342658e-04   9.0377104e-03   7.9057206e-03   1.5055540e-03   3.6228429e-01   7.3550695e-03  -1.8699958e-03  -3.6843915e-01   1.1381588e-03  -3.6561401e-01   5.3245699e-04  -1.8418190e-03   1.5496515e-03   4.2857663e-01  -8.6350519e-04  -3.3493686e-01   1.4648903e-03  -7.7069981e-03  -7.4333304e-03  -1.3408711e-03  -3.8305439e-01  -4.7326608e-03   1.0857074e-02   1.1206161e-02   1.9121444e-03  -2.1243305e-03  -2.3447502e-03   1.4146293e-02   3.9931196e-05   4.4656504e-01  -4.0960030e-03   5.9918007e-01  -1.0090727e-02   1.7584628e-02   3.4997276e-02  -3.0252189e-02  -8.5797737e-03   3.7170704e-04   3.6931845e-03   1.1915766e-02   5.2324423e-03   1.5126273e-02   1.2572504e-02   8.7500621e-03   2.7316316e-03   1.5018896e-02  -8.8077487e-04  -1.1670296e-03   5.8764145e-03   4.4748985e-03   2.5495660e-04   8.1495576e-03   8.9534759e-03  -5.2502464e-03  -5.2538752e-03   5.5220651e-03   3.9607449e-01   5.8701003e-03   5.7470908e-03   4.1245295e-03   1.7845568e-03   3.4301269e-01   6.4537174e-03   2.1757921e-03   2.2068178e-03   4.8379718e-03   6.5513804e-03   1.6567357e-03  -1.0273398e-03   3.8026461e-03   3.0836229e-01  -6.7117622e-03  -1.0502092e-02  -8.9092805e-03  -4.3936228e-03  -7.9564501e-03  -8.7667979e-03  -7.1855160e-03  -1.2104672e-02  -8.9387190e-03  -6.6671187e-03  -8.7873400e-03  -4.8365156e-03  -1.2098245e-02  -1.0170284e-02  -1.8184427e-02   5.6036799e-01  -5.3962834e-01   5.7867546e-04  -2.1031753e-03  -5.0498635e-03   1.1874594e-02   8.4345311e-03   7.3793903e-05   4.0886749e-03   1.3891363e-03  -1.3864408e-02  -2.9981872e-02  -3.9513832e-03  -5.2389209e-02  -2.7757635e-02   3.3301586e-02   4.6041795e-02   4.9986480e-03   1.9548524e-02   2.0688419e-02  -2.0447677e-02  -7.8370865e-03   1.1614122e-01  -6.2560467e-02  -4.4447556e-03  -7.5694728e-02   1.8295814e-02   8.9415210e-01  -1.2327368e-01   1.3840901e+00  -1.0861152e+00  -1.4707634e-02  -7.0986749e-01   1.0184348e+00   1.6164739e-02   2.0829331e-02   6.9832348e-01   3.2400988e-02   7.8840705e-01   1.0052331e-02   2.7972931e-02  -7.3869587e-03   4.3640594e-04   1.2625494e-03  -5.3769274e-03  -9.6723014e-03   1.7600860e-02   1.6484055e-03  -7.0035371e-01   8.3652633e-04   1.5959996e-02   1.4913377e-02   1.0603924e-02  -4.8490760e-03   1.7676778e-02   6.5497927e-01  -6.7480695e-03  -4.7879703e-01  -1.9019796e-03   1.2976995e-02   3.5081109e-03  -1.0531458e-02  -4.1808585e-03  -1.2135386e-02  -3.5085355e-02   6.8923925e-01  -4.6898274e-02  -5.4580431e-02  -4.7647440e-02  -9.6763555e-02  -1.2306836e-01  -7.5102441e-02  -6.3394401e-02   2.4990957e-01   1.5081056e+00   1.8474759e-02  -1.0781773e+00   1.7894028e-02  -2.2807012e-01  -1.7927102e-01   2.2330479e-01   4.0996693e-01  -1.5208683e+00  -1.0485592e+00   9.0542476e-02   5.9703172e-02   8.6700628e-01   3.7539635e-02   3.6193673e-02  -7.5374992e-01  -6.3448621e-01   1.9586269e-02   1.2321273e-02   2.1042955e-03  -6.6705615e-01   1.7645528e-02  -6.4178586e-01  -4.9964389e-02  -3.0856432e-02  -3.3957588e-02  -7.0833284e-02  -6.0803887e-02  -4.7232217e-02  -4.0016274e-02  -1.3612336e-01  -8.5319633e-02  -5.3169283e-02  -2.1837807e-02  -2.7692587e-01  -7.4156349e-02  -1.6026454e-01  -5.4643635e-02   4.1655680e-03  -3.5674954e-02   2.1829230e-02  -3.3679773e-02  -4.0909654e-05  -7.0475078e-03   7.1770708e-01   4.2570294e-02  -4.7456187e-02   2.5544105e-02   4.7794204e-02   1.7919393e-02   6.6048996e-01   2.4451508e-02   1.1526878e-02   5.1599794e-01   6.6824471e-01   1.1161444e-02  -4.8341211e-01  -1.4404498e-03  -1.9136612e-03   5.1622706e-03   3.8200139e-03  -7.9074451e-03   1.8328187e-03   4.1846483e-01   4.4792756e-01   2.6059310e-03   7.2334535e-03   8.5509745e-03   5.6474588e-03   2.0793065e-03   4.0223938e-01   1.1353993e-03   1.2619409e-03  -1.0641779e-02  -4.5070723e-03   3.6206893e-01  -6.8496787e-03  -7.1101228e-03  -1.1149028e-02  -5.1996359e-01   7.2652477e-03   8.4422574e-03   9.8607802e-03  -2.7662081e-03  -3.1455301e-04  -4.0671881e-01  -3.2314584e-01  -3.6405612e-01  -4.2987869e-04   3.5678925e-01   3.0662619e-03  -2.0266053e-03  -3.6457375e-03  -3.4992959e-04  -5.1226474e-03   8.6309911e-03   4.1543692e-03   3.9592325e-01  -4.2683609e-01   8.5066011e-03   4.8905391e-03  -1.0774188e-02   8.8826952e-03  -5.7001615e-03   2.2812026e-02  -2.5257594e-02  -9.5189930e-03   6.0814391e-01  -7.0634926e-01  -2.9876391e-02  -6.5596243e-02  -8.2937788e-01   3.9271987e-02  -2.0741425e-02  -2.9091161e-02   1.5975831e-02   4.2344957e-02   6.7253124e-02   8.4183389e-01   6.0678956e-02   7.4469835e-02   8.2446957e-01  -7.4216866e-01  -1.1156330e+00   4.1913712e-02   1.1896144e-02   7.1021833e-01   4.1242232e-03   4.2047295e-03  -3.2063968e-04  -4.8954612e-01  -1.0108929e+00
   3.5608523e-01   1.0459677e-03   4.4714345e-01   5.5583100e-01  -4.1203043e-01   4.5437942e-03   4.5650663e-01   3.0848405e-03   9.0632861e-03  -3.9343066e-01   3.9521422e-03   6.4046208e-03   6.9871178e-03   4.3467475e-03   3.8723714e-03   5.6675305e-03   3.9018411e-03   3.1715053e-03  -8.6244414e-04   1.5175993e-03   1.6289059e-03  -2.5398846e-01  -8.0569844e-04   2.8306458e-03  -1.6304846e-03   2.4654962e-03  -2.8789293e-03   6.7794924e-03  -5.2778828e-03   4.5978823e-03  -4.0766002e-01   4.0890199e-01  -1.1047070e-02  -1.1607498e-02  -1.2978238e-02  -1.1471645e-02  -2.0318087e-02  -1.2208287e-02   1.4134131e-02  -2.9893802e-02   1.7311031e-03   8.0529784e-03   5.6104373e-03   1.0154696e-02   6.2493327e-01   1.0428862e-02   8.8902027e-03   9.9861140e-03   7.3635431e-03   3.1530408e-03   6.0033668e-04   3.3674577e-03   3.8033440e-03  -3.3271053e-01  -3.4710253e-01   5.7680188e-03   6.4204526e-03   3.0320207e-01   9.4788810e-03   3.4641001e-03   2.2167380e-03   5.2964390e-03   1.6725254e-03   1.0826739e-03   1.0412352e-03  -1.5715756e-03   3.3990123e-03  -4.8078577e-03   3.4384369e-03  -5.2763327e-03  -2.7028606e-03  -1.7909481e-03  -3.8702230e-01   8.1310406e-03  -3.7053359e-01   5.7662433e-03   5.8729908e-03   5.3706852e-03   3.2568827e-01  -2.9936437e-01   4.9975010e-03   7.8340339e-04   2.2145724e-03   2.6136770e-01  -2.3212260e-03   1.8813465e-04   1.9435862e-03   5.4027743e-04   1.3450326e-03  -1.9745401e-03   3.9167431e-03   5.5792962e-03  -4.4040143e-01  -8.4069549e-03  -5.0952800e-01  -6.3416947e-03  -6.1208130e-01   2.0482007e-02   1.3549975e-02   4.1678954e-03   5.0563213e-01  -4.9198771e-01   1.0196139e-02  -4.4984322e-01   1.0015331e-02   8.7098001e-03   6.7623160e-03   3.9888242e-03   6.8954667e-03   5.3400477e-03   6.1476952e-03   5.6882502e-03  -3.1496551e-01   2.4551085e-03   2.3147037e-03  -2.3514888e-03  -3.0818914e-01  -3.0554388e-05  -1.8876551e-03   5.2473629e-03  -7.7363439e-03   1.1189123e-03   4.5865460e-03  -1.1119187e-02   1.2090458e-02   9.7738674e-03  -7.6381143e-03  -4.2843190e-01   2.6149950e-03  -1.1447256e-02   3.8800902e-01   3.8921047e-03   1.5433964e-03  -4.1588739e-01   2.5768373e-03   4.0775703e-03  -4.3245357e-03  -3.9573926e-03   3.4535964e-03   4.6617391e-03  -1.8567803e-02  -2.2795854e-02   2.7440284e-02   2.7574567e-02   6.3001072e-01   5.3965517e-01   1.7153318e-02   1.3433466e-02   4.9916412e-04   1.3594050e-02   1.1315724e-02   1.3000650e-02   8.1313034e-03   7.9463949e-03  -5.4775097e-03  -3.5899934e-01   7.3492031e-03  -3.7524705e-01  -1.7573985e-03   6.5850460e-03  -5.7301907e-04   2.8459394e-01   6.3656864e-03   1.6600156e-03  -3.3831107e-04  -8.3895970e-04  -2.4870414e-01  -2.7796892e-01   1.2513179e-03   4.2718106e-03   2.4054050e-01   1.6567214e-03  -7.9782964e-04  -4.2718367e-05   3.6946636e-03  -2.5511128e-01  -1.2521739e-03  -2.5790701e-01  -2.2863457e-03   5.2938340e-04  -2.5231543e-01  -4.8606490e-05   1.3401207e-03   2.8056715e-01   3.8507125e-03  -1.4639504e-03  -4.0234271e-03  -2.4867598e-03  -3.4870092e-03  -3.2235726e-01  -3.7129327e-03   3.3008361e-01   6.9210081e-03   3.8998379e-05   1.1671822e-03  -3.4200150e-01   7.6482699e-03   1.8960244e-03   8.5875512e-03   2.4142532e-03  -2.6447440e-03   3.4609741e-01   7.8824867e-03  -1.5546373e-03  -3.7532017e-01   1.2704267e-03  -3.6499848e-01   1.3484165e-03  -1.5143629e-03   5.9626053e-03   4.2660157e-01   1.2307002e-03  -3.2719032e-01   5.1754327e-03  -4.5617515e-03  -7.0407656e-03   2.1574545e-03  -3.8073975e-01  -9.6061128e-03   8.0490601e-03   6.4941236e-03  -1.7895408e-03  -1.3942991e-03   1.8413849e-03   1.3328728e-02  -1.7476807e-03   4.4882037e-01  -6.9439704e-03   6.0189085e-01  -2.4900242e-02   1.6999351e-02   1.2324954e-02  -3.7028576e-02  -1.5079383e-03   3.2679209e-03   6.9961698e-03   1.4134356e-02  -5.8243519e-04   1.6462318e-02   1.2976071e-02   1.0566684e-02   2.1815847e-03   9.1806654e-03  -8.4511117e-04  -3.4897187e-03   3.0574715e-03   7.5092893e-03  -2.3916931e-03   7.9596017e-03   7.7462826e-03  -6.0738248e-03  -3.6068540e-04   5.8532216e-03   4.0725499e-01   6.3408487e-03   7.1281702e-03   5.3573594e-03   1.7773685e-03   3.5198080e-01   5.2424927e-03   6.1255054e-04   3.6202406e-03   6.6038810e-03   8.0804333e-03   4.1361159e-03  -1.9056735e-04   3.2014976e-03   2.8937559e-01  -5.4073477e-03  -3.0641425e-04  -3.5120032e-03  -5.2616340e-03  -8.8957361e-03  -9.0947304e-03  -8.4170381e-03  -1.5628893e-02  -1.0729122e-02  -9.6559581e-03  -8.9573480e-03  -4.7170747e-03  -1.2328693e-02  -6.1243364e-03  -1.9409528e-02   5.6389712e-01  -5.3393328e-01  -1.0645751e-03  -1.3110980e-03  -7.9789033e-03   1.1638493e-02   1.2922947e-02   3.5481242e-03   5.4132845e-03   3.7846772e-03  -1.5440500e-02  -2.2322363e-02  -1.7674219e-02  -5.8524784e-02  -2.0819696e-02  -2.4670967e-02   6.7134705e-02   2.3369131e-02   3.7949486e-02   4.2886956e-02  -9.7423932e-03  -3.0029303e-03   7.2249911e-02  -1.0606438e-01   2.6787556e-02   3.8700079e-02   3.7324843e-02   1.2252980e+00  -1.0557903e-01   1.5088541e+00  -1.1499380e+00  -1.1275664e-02  -7.3603642e-01   1.0506518e+00   2.0223305e-02   3.2876184e-02   7.1365624e-01   2.8826521e-02   7.9043170e-01   9.5357096e-03   2.7728372e-02  -1.4228229e-02  -3.0718116e-04   1.4875137e-03  -6.4561698e-03  -9.4542233e-03   1.4298552e-02   1.0259005e-02  -6.9703087e-01   2.0887590e-03   1.4553356e-02   1.2236660e-02   1.2401398e-02  -3.6548708e-03   1.6840586e-02   6.1342951e-01   1.3774273e-02  -4.8642451e-01  -8.1558534e-04   8.0267300e-03  -6.6128458e-03  -1.1370971e-02  -4.9055559e-03  -1.3274154e-02  -2.7912755e-02   6.8542236e-01  -4.3750540e-02  -4.6465498e-02  -4.1613511e-02  -9.7843246e-02  -1.1866156e-01  -7.8599901e-02  -8.1313023e-02   1.6368070e-01   1.4236155e+00   4.0378144e-03  -1.0814605e+00   3.2261354e-02  -2.4909355e-01  -1.9171708e-01   2.7075529e-01   4.0570173e-01  -1.4308374e+00  -1.0528780e+00   8.6604522e-02   7.4030300e-02   8.4405885e-01   4.1846679e-02   3.1477409e-02  -7.2754928e-01  -6.7254847e-01   2.1233573e-02   1.0096953e-02   1.2130555e-03  -6.6763427e-01   1.9645794e-02  -6.3966191e-01  -3.8118461e-02  -3.0125503e-02  -3.6906373e-02  -7.3343031e-02  -6.3051803e-02  -6.1316837e-02  -3.9614020e-02  -1.3445464e-01  -6.6131304e-02  -3.9127686e-02  -1.6173435e-02  -1.9940773e-01  -1.2946027e-02  -1.5625477e-01  -5.0007899e-02   7.0328558e-03  -3.5384979e-02   2.5122365e-02  -1.8269542e-02   2.8255442e-02  -9.3124441e-03   7.3152234e-01   2.4774627e-02  -3.8200402e-02   1.8009415e-02   3.9584880e-02   1.4275949e-02   6.9851284e-01   2.4508312e-02   1.4569055e-02   5.3612976e-01   6.1483073e-01   9.6395692e-03  -4.5095505e-01  -3.1553440e-03  -2.4207957e-03   2.7468513e-03   7.4983204e-03  -5.8868899e-03  -1.5818151e-03   4.1873869e-01   4.3213683e-01   2.9423431e-03   3.0207372e-03   4.8889461e-03   9.8479889e-03   3.8084003e-03   3.8392368e-01   4.2665966e-03   2.7690679e-03  -9.3100611e-03  -9.3607417e-03   3.7181290e-01  -8.2777850e-03  -8.2998884e-03  -1.2589559e-02  -5.4691322e-01   8.5511882e-03   6.4882673e-03   1.2078036e-02  -3.6054556e-03  -2.8196879e-03  -3.6141228e-01  -3.1651194e-01  -3.7033010e-01  -3.6353800e-03   3.4804097e-01   5.9501417e-03   2.9730653e-03  -1.7818955e-03  -1.0430042e-03  -4.9223932e-03   8.0212107e-03   4.0295340e-03   3.9725119e-01  -4.2231581e-01   1.0796850e-02   2.0515103e-03  -1.2252416e-02   5.4049540e-03   1.6235354e-03   2.3275438e-02  -3.5707198e-02  -1.3261841e-02   5.9695051e-01  -7.1569131e-01  -3.6169762e-02  -2.1386677e-02  -8.3238802e-01   3.8073378e-02   3.6958517e-02  -2.7509628e-02   9.0542593e-05   5.9901080e-02   6.1749230e-02   8.4768016e-01   5.0476491e-02   7.7799293e-02   8.5223681e-01  -7.4529027e-01  -9.1168090e-01   5.5869287e-02   1.2573266e-02   6.7888819e-01  -3.0656969e-03  -5.9098387e-03  -9.4297632e-03  -4.0518696e-01  -9.9525073e-01
   3.4393102e-01  -7.9669437e-04   4.3138643e-01   5.3522250e-01  -3.8331120e-01   4.8948959e-03   4.2868831e-01   2.9542310e-03   9.3676393e-03  -3.8706506e-01   4.2355933e-03   6.4127493e-03   5.7820406e-03   2.6147322e-03   3.5644623e-03   4.7524871e-03   4.3413195e-03   2.8863974e-03   7.7907328e-03   1.1367988e-03   1.8119091e-03  -2.5314840e-01  -1.0727811e-03   3.4239674e-03  -2.2105278e-03   2.3847771e-03  -2.3978425e-03   4.5591788e-03  -4.3689505e-03   3.2813178e-03  -3.8327715e-01   3.9946582e-01  -9.5645535e-03  -1.0099540e-02  -1.2275632e-02  -1.2540143e-02  -6.4643487e-03  -1.1009943e-02   8.7437242e-03  -2.6273350e-02   7.6146260e-04   8.0201123e-03   5.1831075e-03   8.4526066e-03   5.8886448e-01   8.0020978e-03   7.3835195e-03   8.1309088e-03   6.5780113e-03   3.3340448e-03  -1.0410924e-03   4.0417786e-03   4.4946965e-03  -3.2639898e-01  -3.3808898e-01   5.1843882e-03   5.8636171e-03   3.1382986e-01   1.0255657e-02   3.3459055e-03   3.7824002e-03   4.0483212e-03   1.9435217e-03   1.0442123e-03   6.9214003e-05  -1.1858605e-03   3.4532660e-03  -3.4107942e-03   2.5502453e-03  -4.4215025e-03  -1.7847012e-03  -1.3513200e-03  -3.5427044e-01   9.0956447e-03  -3.6578028e-01   6.2412930e-03   5.3427490e-03   5.4821176e-03   3.1707740e-01  -2.7649990e-01   4.7967530e-03   8.1396557e-04  -3.3304451e-03   2.5550744e-01  -2.4287450e-03   3.3254173e-04   4.0835283e-03  -1.6239730e-03   2.0548035e-03  -2.4818955e-04   3.4094166e-03   3.4694738e-03  -4.1784794e-01  -4.2591028e-03  -4.8806442e-01  -2.5971196e-03  -5.6541420e-01   1.7770849e-02   1.1869892e-02   3.8461623e-03   4.8195913e-01  -4.9427737e-01   9.6111417e-03  -4.3159747e-01   9.5711181e-03   7.5452454e-03   6.3761738e-03  -8.3822734e-04   6.6722434e-03   5.7946886e-03   4.8580393e-03   5.2978121e-03  -3.1175829e-01   4.0747686e-03   2.1413150e-03  -1.7515216e-03  -3.0176313e-01   1.8230558e-03  -3.2072197e-04   5.8804166e-03  -6.7871972e-03  -1.1375150e-03   1.8676305e-03  -9.3836462e-04   1.1632913e-02   1.0407920e-02  -6.0746725e-03  -4.2945390e-01  -7.8453020e-03  -1.9164854e-02   3.9067882e-01   2.8275941e-03   7.1487672e-05  -4.1443853e-01   1.7943503e-03   6.1278119e-03  -5.8588220e-03  -3.6805791e-03   1.9710201e-02   5.1967379e-03  -2.1469396e-02  -2.0128438e-02   2.4103800e-02   1.8941435e-02   6.6822390e-01   5.2182348e-01   1.5354092e-02   1.1745147e-02  -3.8798173e-04   1.2040672e-02   1.0250396e-02   1.0984469e-02   7.7971081e-03   7.8883903e-03  -5.1942654e-03  -3.5509670e-01   6.9728892e-03  -3.6720556e-01  -1.3237938e-03   6.2870445e-03  -1.3496712e-03   2.8047330e-01   5.0451395e-03   9.1102782e-04  -9.2862703e-04  -1.0058069e-03  -2.4518568e-01  -2.7719660e-01   1.0353467e-03   2.0326038e-03   2.4887724e-01   8.6370277e-04  -3.4582641e-03   1.2078298e-03   2.9993360e-03  -2.5218088e-01  -1.4530136e-03  -2.4967259e-01  -2.0965569e-03   1.5808571e-03  -2.5901472e-01  -1.6323341e-04  -1.1902818e-03   2.8106556e-01   4.3847257e-03  -2.5368875e-03  -1.7013837e-03  -2.5532666e-03  -3.4137556e-03  -3.0920384e-01  -4.0364699e-03   3.3300393e-01   5.4344541e-03   2.1005922e-03  -1.8150583e-03  -3.4658823e-01   7.5651998e-03   6.9422964e-04   9.8129790e-03   6.2401900e-03  -3.2057913e-03   3.4004068e-01   6.2213690e-03  -9.6818342e-04  -3.6249602e-01   4.6648334e-04  -3.5803519e-01   8.2949787e-04  -9.4209536e-04   1.6180570e-04   4.1669634e-01   1.3159421e-03  -3.2057109e-01   8.6469659e-04  -6.3572184e-03  -6.3551069e-03   2.2823756e-03  -4.0650049e-01  -6.1794718e-03  -6.2849718e-04   4.6111859e-03  -3.8741395e-03  -6.6511989e-03   8.2580921e-04   1.3615106e-02  -3.3580049e-03   4.6930716e-01  -5.9929664e-03   6.4260497e-01  -1.4545239e-02   1.6159019e-02   3.0501297e-02  -3.2560059e-02  -6.0209147e-03   5.1191747e-03   5.6064012e-03   9.4830147e-03   6.9022200e-03   1.6076458e-02   1.2295508e-02   9.9801399e-03   4.0974220e-03   1.1287900e-02  -3.6703184e-03   2.8886478e-04   5.3313147e-03   8.1465998e-03   5.7068331e-03   6.7277816e-03   5.1138440e-03  -5.9388227e-03  -1.5336791e-03   4.0449982e-03   4.0285771e-01   7.6455845e-03   7.1177770e-03   4.9736576e-03   2.4931033e-03   3.5090160e-01   6.1487803e-03   1.3621275e-03   3.8733382e-03   6.8941982e-03   5.5374747e-03   1.6420127e-03  -3.2843439e-03   3.2929982e-03   2.9013675e-01  -2.5625369e-03  -4.8329779e-04  -5.0735131e-03  -7.0241629e-03  -9.1997754e-03  -8.8728402e-03  -9.0962413e-03  -1.4526747e-02  -1.1358856e-02  -8.2272355e-03  -1.0298201e-02   1.8408564e-03  -1.2300635e-02  -8.0712986e-03  -2.2250674e-02   5.5933755e-01  -5.2784311e-01   1.9438403e-03  -1.8075183e-03  -8.7479195e-03   1.1157025e-02   7.8200092e-03   1.1534879e-03   4.7779386e-05  -2.5742053e-04  -3.9228606e-03  -2.1199349e-02  -1.3433925e-02  -6.4409196e-02   2.0301045e-03   3.9161176e-02   1.1146573e-01   7.1633783e-03   2.5023200e-02   5.1585776e-02  -1.7914770e-02  -7.1422302e-03   1.3555697e-01  -2.9156956e-02  -3.0874829e-02  -3.3630392e-02  -3.5393193e-02   1.0307881e+00  -1.1110584e-01   1.4010025e+00  -1.0843822e+00  -1.4429454e-02  -7.1300393e-01   1.0337931e+00   1.0739276e-02   2.8166755e-02   6.9403595e-01   1.6216957e-02   8.0211436e-01   1.8841299e-02   2.6182814e-02   1.5721810e-02  -4.0197144e-03   1.2550140e-03  -5.8795746e-03  -5.5542165e-03   1.8997527e-02   4.6257237e-03  -6.8165578e-01   2.8947984e-03   1.1854714e-02   1.0290943e-02   9.2602327e-03  -5.2765773e-03   1.7575326e-02   6.4638700e-01  -3.3185580e-03  -4.6715719e-01   4.1653749e-03   4.3341221e-03   2.4717752e-03  -1.4319908e-02  -1.0862958e-02  -1.7040669e-02  -3.1413595e-02   6.6991647e-01  -7.4152254e-02  -5.2890309e-02  -5.2446746e-02  -1.0255090e-01  -1.2875991e-01  -5.5463017e-02  -7.3745141e-02   1.4330962e-01   1.5039455e+00   2.0100814e-02  -1.1128745e+00   6.8517640e-03  -1.6992864e-01  -1.9391193e-01   7.5019383e-02   3.8521463e-01  -1.5083930e+00  -1.1759152e+00   8.6465093e-02   5.0673967e-02   8.6876987e-01   4.0744293e-02   3.0035998e-02  -7.4795696e-01  -6.8745966e-01   1.9447220e-02   6.6708089e-03   1.0645853e-03  -6.4457575e-01   2.0140905e-02  -6.2736595e-01  -4.7824402e-02  -3.1755146e-02  -3.6070090e-02  -7.3410577e-02  -6.4293550e-02  -6.1010163e-02  -5.9211354e-02  -1.4457904e-01  -7.9204965e-02  -4.9988857e-02  -2.7485346e-02  -8.7155924e-02  -4.6061819e-02  -4.5273944e-02  -7.2365871e-02   6.9579364e-03  -3.7829139e-02   3.3619248e-02  -3.0839804e-02  -3.0290174e-02   3.1583732e-03   7.0525453e-01   2.6937633e-02  -2.5557859e-02   1.6022411e-02   3.9126365e-02   1.8513215e-02   6.3371211e-01   1.9891316e-02   1.4249923e-02   5.3624596e-01   6.2074076e-01   7.4269340e-03  -4.5707978e-01  -8.7687370e-04  -7.8610613e-04   2.5747923e-03   5.6657288e-03  -4.2206414e-03   7.6190100e-04   4.0341289e-01   4.6040690e-01   3.7188848e-03   4.8988055e-03   4.8041374e-03   5.4596552e-03   2.0571163e-03   3.8104438e-01   1.9850968e-03   1.5595493e-03  -8.3335441e-03  -3.2867747e-03   3.7067903e-01  -5.0258948e-03  -6.4325909e-03  -1.0787154e-02  -5.4251627e-01   9.8802076e-03   6.6850737e-03   1.1457034e-02  -4.2814330e-03   1.0384788e-03  -3.7764492e-01  -3.2498217e-01  -3.7427374e-01   6.0550108e-03   3.3294955e-01   3.1337465e-03  -8.1821582e-04  -3.3079599e-03  -5.2626460e-04  -2.4519887e-03   9.5738805e-03   1.5848216e-03   3.8128565e-01  -4.1618395e-01   9.0346842e-03   5.5517071e-03  -1.0846938e-02   7.3544387e-03  -1.3201209e-03   2.7249101e-02  -7.5484808e-02  -1.3518065e-02   6.1336680e-01  -7.1904368e-01  -2.9447069e-02  -5.8532574e-02  -8.2241644e-01   4.2622269e-02  -6.5741175e-02  -2.5575441e-02   1.2948451e-02   4.4935859e-02   5.9319787e-02   8.4898050e-01   6.6451803e-02   8.4971628e-02   8.2754797e-01  -7.0387296e-01  -8.9690777e-01   1.1883470e-02   3.0244970e-02   7.3557127e-01  -2.7362910e-04  -4.8439210e-03   1.1324116e-02  -3.9734685e-01  -9.9752532e-01
   3.5728656e-01   7.0647875e-04   4.4544062e-01   5.5290531e-01  -4.0448445e-01   5.4803183e-03   4.4546500e-01   1.9750868e-03   8.7104453e-03  -3.8250058e-01   5.8346529e-03   6.7768454e-03   6.5964767e-03   4.2952917e-03   4.1046709e-03   5.2787730e-03   4.5350499e-03   2.9894666e-03   8.4810293e-03   9.5601225e-04   2.9274922e-04  -2.5489663e-01  -2.8794096e-04   3.8873752e-03  -3.1403051e-03   1.5713786e-03  -2.3697038e-03   4.5306183e-03  -5.8114187e-03   4.1443681e-03  -3.9779579e-01   3.9222940e-01  -1.0067589e-02  -1.0563879e-02  -1.2702353e-02  -1.6327167e-02  -1.1846330e-02  -1.2714678e-02   1.0429895e-02  -2.4545947e-02  -1.3300868e-03   6.8715075e-03   5.8829233e-03   1.1638683e-02   6.1766525e-01   7.4073604e-03   1.4448172e-02   8.4436561e-03   5.7616365e-03   3.3377073e-03   2.2661222e-04   6.9664239e-03   4.1413154e-03  -3.2128373e-01  -3.3949538e-01   5.2844112e-03   7.2024072e-03   3.1577643e-01   1.0403649e-02   3.5841511e-03   4.5682957e-03   6.6864288e-03   2.7670771e-03   8.9498625e-04  -2.1147852e-03  -4.3353285e-04   3.8978104e-03  -3.6392233e-03   4.6306349e-03  -4.4373843e-03  -3.2332515e-03  -1.7985438e-03  -3.8745942e-01   7.0589316e-03  -3.7266842e-01   6.8723716e-03   5.7250780e-03   5.4041193e-03   3.3013608e-01  -2.9582547e-01   5.4709148e-03   1.1601301e-03   3.0770209e-03   2.5472902e-01  -1.9831453e-03   2.6644223e-04   7.9139377e-04  -3.2560429e-03   5.1213529e-03   2.2604960e-03  -1.8212167e-03   2.6917332e-03  -4.2603568e-01  -3.4586539e-03  -5.1366662e-01  -3.3050580e-03  -5.8817154e-01   2.0741482e-02   1.0923134e-02   1.9822036e-02   4.9580987e-01  -5.1553405e-01   9.7248659e-03  -4.3666563e-01   9.4489435e-03   9.3094791e-03   6.6276042e-03   1.1864383e-03   6.7457104e-03   5.4570234e-03   5.0747043e-03   5.4570884e-03  -3.2742016e-01   4.2801809e-03   3.8988208e-03  -5.3481463e-04  -3.0795542e-01   6.0920313e-04  -4.2383780e-03   9.0524615e-03  -4.5941556e-03   8.0768446e-04   4.1316697e-03   4.4318323e-05   1.5443263e-02   1.1601767e-02  -8.4669597e-03  -4.3264684e-01  -4.2763007e-04  -3.7665258e-03   3.9108518e-01   3.8936760e-03  -9.5643209e-04  -4.2377821e-01   2.8349156e-03   1.3777815e-02  -2.9614597e-04  -2.0746756e-03   2.1258542e-02   2.9987488e-03  -1.4912197e-02  -2.5913836e-02   2.6675549e-02   3.2822448e-02   5.8482485e-01   5.3006641e-01   1.6887711e-02   1.2218971e-02   2.1776774e-02   1.2736180e-02   1.0870234e-02   1.1000222e-02   8.4815529e-03   9.1258825e-03  -5.0660800e-03  -3.8828108e-01   8.7050834e-03  -3.8560040e-01  -2.5842836e-03   5.8561158e-03  -1.7844860e-03   2.8893678e-01   4.2618967e-03   4.5644337e-04  -4.4385199e-05  -1.0794665e-03  -2.4564019e-01  -2.8117939e-01   1.3251576e-03   5.2217166e-03   2.4401856e-01   4.6843848e-04  -1.8167224e-03   1.1412388e-03   4.1374945e-03  -2.5464551e-01   1.1731495e-04  -2.4970129e-01  -1.4189377e-03   1.9253838e-03  -2.5656847e-01  -2.3101963e-04  -2.2793644e-03   2.7828776e-01   4.6142411e-03  -3.4792729e-03  -2.5884200e-03  -1.7934276e-03  -1.8693871e-03  -3.1847955e-01  -3.1076668e-03   3.3545933e-01   7.6189364e-03   1.7703179e-03  -1.0269569e-03  -4.1653955e-01   1.4576238e-03   2.0791467e-03   1.0574236e-02   4.9019855e-03  -2.3695558e-03   3.7873012e-01   5.5470611e-03  -1.7575024e-03  -3.6974617e-01  -6.3077355e-04  -3.6100587e-01   8.2386144e-04  -1.2019221e-03  -1.2869214e-03   4.2686450e-01   5.0051724e-04  -3.2767474e-01  -5.9649244e-03  -3.5754201e-04  -7.4412827e-03   6.9671231e-03  -3.8635183e-01  -3.2200987e-04   6.1543038e-03   1.1448986e-02  -2.4807228e-03  -4.0027874e-03   2.6433652e-03   1.4432392e-02  -3.0847245e-03   4.6571582e-01  -9.0945956e-03   6.5170862e-01  -1.5229605e-02   1.6735011e-02   3.0983783e-02  -3.5223489e-02  -1.3353799e-02   2.1948052e-03   7.1798451e-03   1.1552327e-02   2.2226772e-03   1.2635476e-02   1.2343580e-02   8.9552862e-03   2.8817957e-03   1.0842762e-02  -3.2052943e-03  -3.6043184e-03   4.1654370e-03   2.3500553e-03   4.1184815e-03   9.0348780e-03   4.2028197e-03  -6.0613759e-03  -3.3812668e-03   5.9265846e-03   4.0891247e-01   7.4206722e-03   8.0510225e-03   7.2116817e-03   3.1835229e-03   3.5712696e-01   6.2948183e-03   6.8452528e-04   1.1094685e-03   6.3224487e-03   7.8976416e-03   3.7115538e-03   9.8353741e-03   4.3030895e-03   2.8394525e-01   4.9080178e-03   1.6270912e-03  -5.7264593e-03  -6.1377299e-03  -1.0027329e-02  -9.6592031e-03  -8.8033086e-03  -1.3418148e-02  -1.3996079e-02  -1.2102975e-02  -1.1337393e-02  -1.1500119e-02  -1.0883362e-02  -1.0308983e-02  -1.9143025e-02   5.7065754e-01  -5.4523567e-01   4.4046193e-03   3.4575072e-03  -1.6586521e-03   1.2899509e-02   1.5593691e-02   9.2395201e-03   3.8600514e-03   5.2983418e-03  -9.9003497e-03  -2.3572649e-02  -3.1377048e-02  -6.1433781e-02   1.5272946e-02  -5.4800600e-02   5.8079135e-02   4.9760877e-04   1.5371002e-02   2.9316998e-02  -1.3264934e-02  -1.0439226e-02   1.2250487e-01   1.9223220e-02  -1.7796476e-02   1.0294852e-02   2.8547855e-02   1.1112102e+00  -1.1441969e-01   1.4399493e+00  -1.1841683e+00  -1.1806163e-02  -7.1528282e-01   1.0049623e+00   1.6605753e-02   2.1362751e-02   6.8181515e-01   3.2139715e-02   8.1473649e-01   1.7144660e-02   2.7737246e-02   1.4156065e-02   3.7120023e-03   1.7729725e-03  -3.2562021e-03  -7.1586359e-03   1.9972492e-02   8.6234163e-03  -6.9679283e-01   5.6348409e-04   1.3204370e-02   4.7967746e-03   4.3780290e-03  -7.2476336e-03   1.6309935e-02   6.5717257e-01   5.4990032e-03  -4.8971290e-01   5.8698047e-04   6.2028979e-03  -1.2834262e-03  -1.1502635e-02  -6.1992593e-03  -1.1804407e-02  -2.8561315e-02   6.7748037e-01  -8.0097574e-02  -5.3677843e-02  -4.5119492e-02  -8.5637389e-02  -7.5466394e-02  -7.1278629e-02  -7.8918247e-02   1.6769993e-01   1.4920688e+00  -8.5601411e-02  -1.0295148e+00   3.0054770e-02  -1.1240453e-01  -1.8468220e-01   2.3499303e-01   3.8051471e-01  -1.5487815e+00  -1.0433702e+00   8.7774416e-02   4.7301843e-02   8.6763516e-01   3.9957751e-02   3.0674992e-02  -7.7238928e-01  -6.7400052e-01   2.2837835e-02   9.8099441e-03   2.5633182e-03  -6.5356658e-01   2.1527801e-02  -6.4617859e-01  -2.7475669e-02  -2.2464874e-02  -2.7596397e-02  -6.6431895e-02  -6.1994411e-02  -6.1137361e-02  -3.4664714e-02  -1.4691472e-01  -8.9032853e-02  -5.0921743e-02  -8.7002430e-03  -1.4586396e-01  -6.2291251e-02   2.5578996e-02  -6.9344100e-02   4.6674798e-04  -1.6254909e-02  -3.0803530e-02  -2.2367617e-02  -2.4154969e-03  -1.1476081e-02   7.7687511e-01   3.3305372e-02  -4.2492351e-02   2.2648982e-02   3.9469813e-02   1.3387864e-02   6.5137296e-01   2.1618998e-02   1.1896424e-02   5.2390886e-01   6.2417071e-01   2.3923339e-04  -4.6061362e-01  -2.9114983e-03   6.1345464e-03   2.1387353e-03   5.2893454e-04  -8.7144048e-03  -1.0129028e-03   4.1483071e-01   4.3910866e-01  -8.4777219e-04   3.3941888e-03   5.3060976e-03   7.0437366e-03   4.3394477e-03   3.7074428e-01  -1.1609101e-03   1.4860386e-03  -8.5843530e-03  -9.0506246e-03   3.9830571e-01  -2.5820805e-03  -8.2081570e-03  -1.1547920e-02  -5.4297988e-01   8.9911475e-03   8.1266144e-03   8.9054722e-03  -3.7117808e-03  -6.5159590e-04  -3.7615957e-01  -3.1278928e-01  -3.5057635e-01  -4.7912657e-04   3.4659345e-01   1.0213096e-03  -1.1526078e-04  -3.9483042e-03  -1.2876012e-03  -5.8799057e-03   7.4979946e-03   3.2854127e-03   3.9069986e-01  -4.1832638e-01   8.6731551e-03   4.0133176e-03  -9.9964498e-03   9.6474020e-03  -5.5241821e-03   1.5218073e-02  -2.7972659e-02   1.3741109e-02   6.3933998e-01  -7.1103183e-01  -3.8164104e-02  -2.3187074e-04  -8.0957897e-01  -7.1583794e-02  -4.4395546e-02  -2.7437327e-02   1.3968830e-03   2.7558282e-02   3.0766325e-02   8.1553766e-01   4.9437919e-02   6.4354555e-02   8.4965958e-01  -7.3692754e-01  -1.1057800e+00   3.3503374e-02   4.6168438e-05   7.0118597e-01  -4.6695330e-03  -3.8680127e-03   1.6538142e-02  -4.2922153e-01  -9.9651093e-01
   3.4776329e-01   1.0518473e-03   4.4403767e-01   5.4274221e-01  -3.8738510e-01   5.6252947e-03   4.3544508e-01   2.2845642e-03   9.0007195e-03  -3.8650460e-01   1.6023092e-03   4.3870008e-03   5.2363576e-03   3.7081012e-03   3.4854191e-03   5.1767746e-03   4.3817663e-03   2.3880823e-03   8.6120539e-03   1.4340116e-03  -8.9257848e-04  -2.5869501e-01  -4.1206708e-06   2.5905337e-03  -3.4137517e-03   1.5789115e-03  -3.2141417e-03   4.9958699e-03  -4.8360799e-03   5.0625925e-03  -3.8956783e-01   3.7379028e-01  -1.0184834e-02  -1.1935454e-02  -1.1020952e-02  -1.4849597e-02  -1.1352085e-02  -1.4212957e-02   7.6620883e-03  -1.6120147e-02  -4.2238610e-04   5.9848825e-03   4.4325467e-03   9.7955728e-03   6.0640215e-01   5.9934205e-03   1.4696452e-02   9.5443203e-03   5.9695271e-03   3.2133221e-03  -9.6858987e-04   5.4403371e-03   4.3932679e-03  -3.1848632e-01  -3.3810556e-01   5.9610980e-03   6.0711849e-03   3.0941381e-01   1.0011702e-02   4.0604826e-03   1.5363376e-03   6.3092295e-03   2.1804562e-03   1.2849088e-03  -1.0095591e-03   8.5332747e-05   4.1575799e-03  -3.3050423e-03   4.0143854e-03  -4.0412214e-03   7.0532899e-03   4.3391538e-04  -3.7225989e-01   6.1729505e-03  -3.7766607e-01   7.0286755e-03   5.4636151e-03   4.7114651e-03   3.2939767e-01  -2.8992089e-01   4.8161776e-03   3.9553618e-04  -2.5733769e-03   2.6014735e-01  -1.7261888e-03  -3.0534080e-03   2.0837603e-03  -1.9662196e-03   4.1219019e-03   3.6096477e-04   3.2121124e-03   6.2138807e-03  -4.3105847e-01  -1.5217916e-03  -4.9452949e-01  -5.4473592e-03  -5.7958466e-01   1.9137589e-02   9.5942467e-03   6.4452361e-03   5.0187459e-01  -5.1053793e-01   9.3165170e-03  -4.5161675e-01   1.0153220e-02   7.4161187e-03   6.4437403e-03  -2.0065371e-03   7.4702281e-03   5.8198482e-03   5.5362037e-03   6.0249566e-03  -3.1080089e-01   2.8471055e-03   2.9045953e-03  -1.1619717e-03  -3.1059685e-01   1.4312344e-03  -6.4789274e-05   4.6667231e-03  -8.4916731e-03  -3.5131562e-03   1.1302408e-03  -5.6351356e-03   1.1291018e-02   1.1326980e-02  -6.6677626e-03  -4.3284503e-01  -4.7961841e-03  -1.6973036e-02   3.9201854e-01   2.3596435e-03   6.6147467e-04  -4.3520614e-01   7.5135054e-04   9.8973552e-03  -2.8337880e-04  -3.8135758e-03   7.2031171e-03   9.4882304e-04  -1.5195475e-02  -1.9301956e-02   1.7599988e-02   1.6111801e-02   6.7948844e-01   5.4295912e-01   1.5084874e-02   1.0955279e-02   3.6883249e-03   1.2679103e-02   1.0304933e-02   6.3670361e-03   8.0771938e-03   8.7513527e-03  -4.4957537e-03  -3.7881803e-01   5.0572695e-03  -3.4678889e-01  -4.7303214e-04   7.3784973e-03  -6.8677776e-04   2.8629700e-01   6.2394110e-03   5.7817059e-04  -8.9387517e-04  -1.4835401e-03  -2.4456579e-01  -2.7686763e-01   1.3822742e-03   3.4163742e-03   2.5359074e-01   1.2408964e-03  -4.1341897e-03   1.7349906e-03   3.6549547e-03  -2.6017809e-01  -1.2382009e-03  -2.5575904e-01  -1.4450202e-03   1.7778324e-03  -2.6347026e-01  -5.7488871e-04   2.9610605e-03   2.8528486e-01   4.0159891e-03  -1.5445235e-03  -2.6345009e-03  -2.3096565e-03  -3.4277048e-03  -3.1897080e-01  -4.1959431e-03   3.3638729e-01   6.4379266e-03  -1.9690734e-03  -2.4083149e-03  -3.5583435e-01  -3.9130615e-03   5.6008656e-05   1.1319152e-02   7.6404252e-03  -1.3846455e-03   3.4841854e-01   6.7487876e-03  -2.3262035e-03  -3.6204438e-01   7.0459120e-04  -3.5613346e-01   6.1619184e-04  -2.4907463e-03  -2.4647583e-03   4.1770441e-01  -5.0453701e-04  -3.2498365e-01   3.7546334e-03  -5.3031867e-03  -4.4004946e-03   2.2758672e-03  -4.1266179e-01  -1.0970245e-02   6.8466358e-03   6.5884746e-03  -2.3937511e-03  -6.2601865e-03   6.1739367e-04   1.1796159e-02  -4.0107457e-03   5.4158862e-01  -5.3162740e-03   7.2695769e-01  -2.4420287e-02   1.3191896e-02   2.6987289e-02  -3.0587370e-02  -1.1661845e-02   2.0713471e-03   6.0325083e-03   9.8522959e-03  -2.8718320e-03   1.7557129e-02   1.1318593e-02   9.4212504e-03   3.9230437e-03   1.1921941e-02  -4.7181717e-03  -4.6007395e-03   4.1160117e-03   2.5794297e-03  -6.3083491e-03   6.3468235e-03   4.4199759e-03  -5.9720439e-03  -4.0585572e-03   5.4395154e-03   4.1150976e-01   3.1994451e-03   3.9588735e-03   4.3847276e-03   2.4380683e-03   3.5464924e-01   7.1189720e-03   5.3739822e-03   1.1561149e-03   7.5195636e-03   7.1456354e-03   4.2567865e-03   3.2362688e-03   2.8327309e-03   2.9068169e-01   2.7822592e-03  -3.7403579e-04  -4.7127683e-03  -6.4587313e-03  -8.8331144e-03  -8.9011616e-03  -7.9189061e-03  -1.3457453e-02  -8.7174804e-03  -3.8560765e-03  -7.9153866e-03   4.6452901e-04  -1.0618392e-02  -4.4677043e-03  -1.9475594e-02   5.4847253e-01  -5.2854413e-01  -5.3246460e-03  -6.7037161e-03  -5.9131642e-03   1.4178644e-02   1.5248319e-02   5.4933885e-03   6.7205758e-03   3.2805039e-03  -3.1580099e-03  -2.8109848e-02  -1.8996763e-02  -5.2180800e-02   5.6784331e-04   2.0395665e-02   1.1313281e-01   9.5476718e-03   2.1659433e-02   9.3494827e-03  -2.1033664e-02  -5.0222562e-03   5.5316399e-02  -9.0078969e-02   1.1332842e-02  -8.2858444e-02   3.3541690e-02   1.0817767e+00  -6.2580134e-02   1.4820124e+00  -1.1994915e+00  -1.4663810e-02  -8.1943199e-01   1.0377780e+00   1.6095849e-02   2.9281956e-02   7.5372177e-01   3.9062039e-02   7.9279549e-01   1.4784176e-02   2.8140627e-02   1.2788127e-02   1.9326068e-03   2.7053382e-03   2.3877902e-04  -6.7180868e-03   1.7857290e-02   7.2194857e-03  -7.0187194e-01   1.2201650e-03   1.1840679e-02   9.3223356e-03   4.4462158e-03  -5.6961791e-03   1.5517593e-02   6.5075266e-01  -6.3755184e-03  -4.7722468e-01   2.4769329e-03   6.5049188e-03  -5.8985582e-03  -7.5660823e-03  -6.5802681e-03  -4.4934014e-03  -2.6545635e-02   6.7760964e-01  -7.4648347e-02  -5.1577282e-02  -5.1852397e-02  -9.6691716e-02  -1.1173340e-01  -6.6448650e-02  -6.8918402e-02   1.2306339e-01   1.4798320e+00  -4.7751628e-03  -1.0554990e+00   1.6634531e-02  -1.8332480e-01  -2.6912884e-01   3.1367237e-01   4.3832894e-01  -1.4985508e+00  -1.1580536e+00   9.0337544e-02   5.7535649e-02   8.6023301e-01   4.0732962e-02   3.3300513e-02  -7.6813749e-01  -6.4212835e-01   2.0067838e-02   1.0463525e-02   3.9940876e-04  -6.4019199e-01   1.7854945e-02  -6.3182435e-01  -2.7679466e-02  -2.6802256e-02  -3.5079347e-02  -5.9141804e-02  -6.6353882e-02  -5.3125579e-02  -5.7346706e-02  -1.2753142e-01  -8.3553629e-02  -4.1121633e-02  -4.2117439e-03  -1.2986607e-01  -2.1751697e-02  -1.9346345e-01  -5.7878401e-02   1.4236124e-03  -3.0986039e-02   2.6900459e-02  -1.4309453e-02   2.3849841e-02   5.8291866e-03   7.0621998e-01   3.2314178e-02  -3.6468066e-02   2.4091921e-02   4.0153692e-02   1.6951494e-02   6.5582321e-01   1.7138292e-02   1.2357775e-02   5.4053711e-01   6.5575398e-01   8.3600637e-03  -4.5769698e-01  -3.3859692e-03   3.1011811e-03   4.5586474e-03   1.0572132e-03  -4.4328629e-03  -2.2854582e-03   4.0685230e-01   4.1047642e-01   1.2830235e-03   2.9996781e-03   5.2023508e-03   8.0917363e-03   5.1761829e-03   3.7072949e-01   3.1783093e-04   1.6350310e-04  -8.6960461e-03  -7.2680161e-03   3.7258331e-01  -6.6633065e-03  -7.4227344e-03  -1.4898783e-02  -5.4149649e-01   9.8917144e-03   4.1459260e-03   1.1231847e-02  -4.0521521e-03  -2.0036938e-03  -3.6550132e-01  -3.2074552e-01  -3.6586204e-01  -1.5376754e-03   3.3421862e-01   5.7470774e-03   3.2904101e-03  -2.4975540e-03  -1.5907280e-03  -5.7498619e-03   8.3660885e-03   4.1338424e-03   3.8787115e-01  -4.2544209e-01   1.1846937e-02   2.9858201e-03  -1.1748291e-02   4.9793906e-03   6.1248853e-03   1.9418456e-02  -2.2275791e-02  -2.4609297e-02   6.3120059e-01  -6.9498026e-01  -2.6184293e-02  -2.1121685e-02  -8.3290825e-01  -7.8949635e-02  -3.8451863e-02  -3.2241965e-02   1.3159790e-02   4.9749711e-02   7.1235434e-02   8.2646592e-01   3.0462554e-02   6.4212702e-02   8.2081171e-01  -7.0693653e-01  -1.0898147e+00   4.0620809e-02   1.3145952e-02   6.8911135e-01  -1.0286958e-03  -1.7016255e-03   1.1587981e-02  -4.1928440e-01  -9.9378870e-01
   3.5100579e-01   1.8866863e-03   4.3615865e-01   5.4977262e-01  -3.9854088e-01   4.2960375e-03   4.4675871e-01   1.6121956e-03   4.7130972e-03  -3.9094016e-01   4.3782823e-03   4.2478557e-03   6.1602534e-03   3.0315977e-03   4.0193438e-03   5.6275257e-03   4.3050867e-03   2.9671839e-03   5.8183369e-03   2.4715756e-04  -1.3002727e-03  -2.5830390e-01   3.8003295e-04   3.5400460e-03  -2.8220809e-03   9.4545889e-04  -3.1828252e-03   5.9392886e-03  -4.9489437e-03   5.1265093e-03  -3.8880288e-01   3.6681658e-01  -1.0662220e-02  -1.0658866e-02  -1.1144248e-02  -1.3202253e-02  -1.0064909e-02  -1.4391986e-02   3.5452801e-03  -1.4355620e-02  -1.9890801e-03   3.7940197e-03   4.8569342e-03   9.9790244e-03   6.1431019e-01   6.6228416e-03   1.5814009e-02   9.0532085e-03   7.0387438e-03   4.1177111e-03   2.7622973e-03   6.3089277e-03   4.0293384e-03  -3.2545606e-01  -3.4075588e-01   5.4881804e-03   5.0423899e-03   3.1773266e-01   1.0539689e-02   3.8332501e-03   3.6892215e-03   3.0960596e-03   1.7916748e-03   6.5594870e-04  -2.5019041e-03   2.6388603e-04   3.4672624e-03  -2.9148903e-03   3.4701560e-03  -4.3796982e-03  -2.8341039e-03  -2.2338249e-03  -3.6046166e-01   9.7159916e-03  -3.7570905e-01   6.6393546e-03   5.5345160e-03   5.6682453e-03   3.2458296e-01  -2.9456307e-01   5.1885812e-03   7.0500741e-04  -3.7748615e-03   2.5901914e-01  -1.9564310e-03   1.3879807e-04   2.3176332e-03  -2.8116410e-03   2.2522951e-04   1.0148634e-03  -6.2165106e-04   4.5902356e-03  -4.3384216e-01  -6.1478891e-03  -5.0980296e-01  -4.6283207e-03  -5.8408446e-01   1.9912839e-02   9.7661945e-03   1.6796553e-02   4.8775093e-01  -4.9930208e-01   4.8776786e-03  -4.3749268e-01   9.6399745e-03   5.1554821e-03   6.5521883e-03  -1.7941406e-03   3.1300469e-03   5.3737070e-03   5.8997993e-03   5.7158888e-03  -3.1631731e-01   2.9991273e-03   3.3296714e-03  -1.0010386e-03  -3.0257194e-01   3.4065573e-03  -1.7431524e-03   3.7013267e-03  -6.7386813e-03   4.8890825e-03   1.0781747e-02  -1.2139385e-02   1.0523682e-02   1.1660693e-02  -4.3556343e-03  -4.3829015e-01  -5.6750608e-03  -5.8767896e-03   3.9364946e-01   8.6384313e-04  -1.1035736e-03  -4.3217512e-01   2.4367175e-03   8.9682240e-03  -9.1325981e-03  -7.8333319e-03   6.5346304e-03  -1.1061389e-03  -1.2432818e-02  -2.7218978e-02   2.7302902e-02   2.8742233e-02   6.9939766e-01   5.5137568e-01   1.6217973e-02   1.2488881e-02   2.9689073e-03   1.2465428e-02   1.0841443e-02   1.1635845e-02   7.4475086e-03   7.3499244e-03  -7.9204407e-03  -3.7056481e-01   7.2898267e-03  -3.7241700e-01  -1.7802614e-03   6.4965800e-03   1.2357387e-03   2.8937328e-01   3.7544997e-03   3.6919009e-04  -7.2164350e-04  -6.4634919e-04  -2.5030493e-01  -2.8325412e-01   9.1412442e-04   2.7829502e-03   2.4987249e-01   2.1645916e-03  -1.1041281e-03   3.1171359e-04   3.4314113e-03  -2.5356972e-01  -2.3721908e-03  -2.5567826e-01  -2.5157107e-03   1.0366782e-03  -2.5417467e-01   9.7808177e-05  -1.1577406e-04   2.7296983e-01   5.3272017e-03  -1.1820619e-04  -1.8006388e-03  -1.3901153e-03  -3.1612471e-03  -3.1918635e-01  -2.7139545e-03   3.2079265e-01   7.5956428e-03   2.3581559e-03  -2.1496572e-03  -4.0353470e-01   1.4941467e-03   1.6567930e-03   1.1224250e-02   8.4987118e-03   6.6230208e-04   3.6908217e-01   5.3789571e-03  -2.9653874e-03  -3.6528799e-01   5.8710630e-04  -3.6677398e-01  -9.5892122e-04  -2.7236479e-03  -2.6089390e-03   4.2897417e-01  -2.7496018e-04  -3.3018538e-01   4.3406271e-03  -4.5215261e-03  -5.2261699e-03   3.6470178e-03  -4.0282858e-01  -8.4623305e-03   7.0276460e-03   7.3328075e-03  -2.6207103e-03  -4.0559175e-03   6.4845727e-03   9.4343913e-03  -1.4275594e-03   5.4317927e-01   5.0921155e-04   6.6475650e-01  -2.9406540e-02   1.7186196e-02   3.6257271e-02  -3.3599444e-02  -7.7374138e-03   3.0833053e-03   7.4252677e-03   9.8329105e-03   1.1899479e-02   1.6751659e-02   1.2088252e-02   9.5260182e-03   3.4187898e-03   1.1423541e-02  -2.7230563e-03  -1.2818535e-03   5.2987756e-03   1.1844011e-02   4.9757543e-04   8.9311436e-03   8.9243128e-03  -4.5701639e-03  -2.3510336e-03   6.7011779e-03   4.1319212e-01   5.6479072e-03   6.6014507e-03   5.0976508e-03   2.0691902e-03   3.6292382e-01   7.0691908e-03   4.4332138e-04   9.9636723e-03   6.4499288e-03   4.6334851e-04   3.6366532e-03   8.7864045e-03   2.5412111e-03   2.9555915e-01  -4.9604399e-03   1.0987379e-03  -5.5155077e-03  -5.3450983e-03  -8.7484639e-03  -1.1274395e-02  -9.2072426e-03  -1.3697418e-02  -1.1002082e-02  -1.1203265e-02  -1.1376022e-02  -1.1954546e-02  -1.4868557e-02  -8.1655058e-03  -2.3009102e-02   5.7594285e-01  -5.4245689e-01  -5.8816061e-04  -5.8539788e-03  -3.7676019e-03   1.7265159e-02   1.3504419e-02   3.6762762e-03   8.7138993e-03   1.8339151e-03  -9.2743618e-03  -2.2728059e-02  -1.1255671e-02  -4.9755135e-02  -1.9880604e-02   1.4515688e-02   9.1431512e-02   7.6280125e-03   3.4433937e-02   8.1078712e-03  -1.2335501e-02  -3.3158399e-03   5.0595797e-02  -1.2661989e-01  -4.4509759e-02   6.6882606e-02   1.1128115e-01   1.0459910e+00  -1.2903597e-01   1.5775729e+00  -1.1546640e+00  -1.5859520e-02  -7.1017079e-01   9.7353242e-01   2.4280801e-02   2.6478742e-02   6.7173496e-01   2.1809046e-02   7.4350837e-01   4.9019670e-03   2.7568054e-02   1.8883619e-02   2.6360040e-03  -9.9060663e-04  -3.1161745e-03  -7.8179463e-03   1.5089807e-02   8.1155751e-03  -6.7730519e-01   8.5227822e-04   1.3315234e-02   7.3328752e-03   7.8426423e-03  -5.7458226e-03   1.6884356e-02   5.9787382e-01   2.1446714e-02  -4.8970819e-01  -2.1321735e-03   7.2555405e-03   1.4939997e-03  -8.9303581e-03  -1.0342393e-02  -1.0440301e-02  -2.8025585e-02   6.8303874e-01  -8.5734865e-02  -4.6904563e-02  -5.0086041e-02  -8.3713964e-02  -6.7658517e-02  -6.6912763e-02  -4.7662880e-02   1.3534579e-01   1.5907687e+00  -4.2438146e-02  -1.0818828e+00   2.6549971e-02  -3.3545850e-01  -2.3962977e-01   2.7336478e-01   4.6727655e-01  -1.4872776e+00  -1.2687629e+00   9.1802212e-02   4.2779364e-02   8.6233547e-01   4.0049441e-02   2.7902011e-02  -7.8267717e-01  -6.7407121e-01   2.1748087e-02   9.8328384e-03   5.3523045e-04  -6.5921043e-01   2.2188323e-02  -6.4374888e-01  -2.7583847e-02  -2.7275666e-02  -3.2050854e-02  -7.8674371e-02  -6.5751595e-02  -5.0546456e-02  -4.9697991e-02  -1.6007858e-01  -1.1459967e-01  -4.5934870e-02  -5.2848564e-03  -1.6099920e-01  -1.7949839e-02  -3.4127289e-03  -6.5594183e-02   7.2196347e-03  -4.6914141e-02   5.8347620e-02  -2.4442995e-03  -4.8217020e-02  -4.7837209e-04   7.1951618e-01   3.5909894e-02  -4.2956176e-02   2.1235661e-02   4.2203021e-02   1.6800922e-02   6.5460165e-01   1.8990071e-02   1.2299187e-02   5.0327414e-01   6.7902772e-01   9.9735124e-03  -4.6196577e-01  -1.4540893e-05   8.7610776e-03   4.8530280e-03   7.8648220e-03  -4.3806540e-03  -7.7798050e-04   4.1436916e-01   4.4176401e-01   1.9282625e-03   2.6987746e-03   3.7728535e-03   6.8232891e-03   3.8605811e-03   3.7116241e-01  -9.0336861e-05   1.0755353e-03  -8.4002377e-03  -9.8205674e-03   3.7158301e-01  -6.3228856e-03  -7.5027773e-03  -1.2343551e-02  -5.4911108e-01   7.4537960e-03   3.2793566e-03   1.1222789e-02  -3.5333669e-03  -2.5097897e-03  -3.7159964e-01  -3.2160134e-01  -3.6568747e-01  -1.6539214e-03   3.3137092e-01   1.0002804e-03   4.3864040e-04  -3.3768121e-03  -2.2022506e-03  -5.6912606e-03   8.9748878e-03   1.5947762e-03   4.1295361e-01  -4.1017889e-01   8.2979962e-03   2.8923605e-03  -9.9513127e-03   7.1452766e-03  -3.8586177e-03   1.9757963e-02  -8.7586832e-03   1.8971689e-03   7.6687145e-01  -7.2598043e-01  -3.9555429e-02  -2.8784297e-02  -8.4311413e-01   3.1200650e-02   1.2067249e-02  -2.1614731e-02  -1.0602316e-02   4.6788663e-02  -7.0980354e-02   8.7835146e-01   7.1537306e-02   7.5643205e-02   8.3241789e-01  -7.3008977e-01  -1.1270882e+00   2.0581640e-02   1.4524294e-02   7.2246160e-01  -3.9014370e-03  -3.9395391e-03  -6.5738152e-03  -4.0297695e-01  -1.0146328e+00
   3.5079727e-01   2.0659997e-04   4.5127080e-01   5.5709166e-01  -4.0190115e-01   5.4763591e-03   4.4574196e-01   1.7378692e-03   1.1593201e-02  -3.9094225e-01   2.9038415e-03   6.2482782e-03   6.6973668e-03   3.6911950e-03   3.7490762e-03   5.7881607e-03   4.7392241e-03   2.6367949e-03   7.9599285e-03   8.7226494e-04  -1.2801989e-03  -2.5659533e-01  -4.3140438e-04   2.9424048e-03  -2.1537754e-03   2.3386120e-03  -3.0174925e-03   4.4326239e-03  -4.9577316e-03   4.5111430e-03  -3.9723308e-01   3.9812988e-01  -1.1258550e-02  -1.1135326e-02  -1.0806014e-02  -7.5103120e-03  -1.9974920e-02  -1.1804586e-02   3.9466604e-03   1.7781156e-02   2.9604150e-03   1.0977729e-02   5.4444038e-03   1.0660932e-02   6.0823491e-01   8.6228302e-03   1.4366607e-02   9.2068077e-03   7.1418580e-03   3.7619251e-03   3.6961196e-03   5.4897176e-03   4.6451323e-03  -3.2908097e-01  -3.4211203e-01   5.9958084e-03   6.6871009e-03   3.1721923e-01   1.0158172e-02   3.3983515e-03   4.0045236e-03   6.0319438e-03   1.2213492e-03   1.2207929e-03  -3.1965226e-03  -2.3387549e-03   2.6807907e-03  -3.3675238e-03   3.1657342e-03  -5.4121780e-03  -1.4241640e-03  -1.7819038e-03  -3.4788586e-01   6.3702749e-03  -3.6883928e-01   7.6946397e-03   5.3565154e-03   5.3026804e-03   3.1211759e-01  -2.9055218e-01   4.5875482e-03   8.1397296e-04  -3.8812669e-03   2.5597979e-01  -6.8501785e-04   1.0489294e-03   2.6515700e-03  -2.8621410e-03  -1.7321180e-03   5.8124298e-04   2.7960066e-03   5.6714970e-03  -4.4374160e-01  -5.8474964e-03  -5.2797163e-01  -5.9923748e-03  -5.9581681e-01   2.0079296e-02   1.1016873e-02   6.0920573e-03   5.1243086e-01  -4.8609655e-01   9.7821062e-03  -4.5220184e-01   9.8836567e-03   1.0436924e-02   6.1864205e-03   1.3037537e-02   5.8339331e-03   5.8883628e-03   5.0734822e-03   5.3170996e-03  -3.1229980e-01   3.7508209e-03   3.5433783e-03  -9.5421103e-04  -3.0100707e-01   3.1526498e-03  -1.5017314e-03   8.7424793e-03  -5.8083031e-03   3.1145273e-03   9.5595311e-03  -1.3343963e-02   1.0019983e-02   1.0797047e-02  -6.4794831e-03  -4.3321380e-01  -9.9277908e-03  -1.5312547e-02   3.9515028e-01   4.6994464e-03   2.9033842e-03  -4.1869993e-01   2.1036713e-03   3.1075070e-03  -1.6568959e-03  -1.4592966e-03   6.3089682e-03   3.2508833e-03  -1.8303063e-02  -2.1919445e-02   3.1615447e-02   2.3484024e-02   5.6072690e-01   5.3399678e-01   1.6425268e-02   1.0539464e-02  -3.1637982e-04   1.2285701e-02   1.1437594e-02   1.0503783e-02   9.1445741e-03   8.9181278e-03  -4.2389086e-03  -3.6956574e-01   4.9737706e-03  -3.5274198e-01  -9.0271463e-04   6.8196164e-03  -6.5016502e-04   2.8677825e-01   4.7916138e-03  -7.3893948e-05  -1.9699927e-04  -1.0560564e-03  -2.5010460e-01  -2.8257216e-01   9.4844328e-04   3.4039686e-03   2.5590378e-01   2.5397671e-03  -3.7268422e-03   1.5465502e-03   2.9833153e-03  -2.5613957e-01  -2.1629764e-03  -2.4941204e-01  -1.5255528e-03  -1.3205827e-04  -2.5678127e-01   2.5606509e-04   9.3370302e-04   2.8302115e-01   3.9389720e-03  -1.7233488e-03  -2.8403010e-03  -2.0586426e-03  -6.7964219e-04  -3.2437711e-01  -2.8870699e-03   3.4110618e-01   6.9150877e-03   6.7013150e-05  -2.6755075e-06  -4.2970607e-01   1.6169033e-03  -3.8421587e-04   6.6955581e-03   3.7243789e-03  -2.6570574e-03   3.5575896e-01   5.5099348e-03  -1.7425459e-03  -3.6590610e-01   6.9355648e-04  -3.6602063e-01  -4.9478227e-04  -2.1888382e-03   1.3531152e-03   4.2589497e-01   9.2083623e-04  -3.2493041e-01   5.2295061e-03   5.5345267e-06  -6.9175687e-03   9.3768722e-04  -4.0604313e-01  -5.4069652e-03   6.0394985e-03   6.8901229e-04  -1.8987244e-03  -4.7528089e-03  -5.7281757e-03   1.2744451e-02  -2.2170568e-03   4.7539068e-01  -1.0566105e-02   6.4814350e-01  -2.5759395e-03   1.3541831e-02   3.0427897e-02  -2.8468813e-02  -8.1432103e-03   1.0339352e-03   5.7742077e-03   1.2382621e-02  -1.1418664e-04   1.7986298e-02   1.2283288e-02   8.7103524e-03   1.7570936e-03   1.1058246e-02  -1.6761658e-03  -2.7194843e-03   4.6069672e-03   4.2713197e-03   3.3525971e-03   7.5361110e-03   5.4360224e-03  -4.7073682e-03  -2.8664789e-03   5.8601206e-03   4.0993967e-01  -6.1034945e-06   6.5801897e-03   6.0650028e-03   3.4655211e-03   3.6236495e-01   6.6274539e-03   1.7681431e-03   3.4093657e-03   6.6463043e-03   7.8374608e-03   3.8792224e-03   4.0908713e-03   3.6752338e-03   3.0595634e-01  -2.9020816e-03  -2.6573962e-03  -3.9240525e-03  -5.4374930e-03  -8.7936308e-03  -9.4939996e-03  -8.6361367e-03  -1.6151354e-02  -1.1225299e-02  -6.0481440e-03  -9.3796250e-03  -3.2947541e-03  -1.3388589e-02  -8.3300029e-03  -2.1858295e-02   5.7092042e-01  -5.3442219e-01   9.6065642e-04  -2.7732464e-03  -9.9272448e-03   9.3057837e-03   7.3657404e-03   2.4832136e-03   4.6952597e-03   2.5692978e-04  -1.1778673e-02  -2.9562776e-02  -5.6302119e-03  -6.3343434e-02  -4.6031061e-02  -3.3972993e-03   6.5919138e-02  -8.9462821e-03   2.1456217e-02   3.5720380e-03  -3.5817384e-03  -6.2408072e-03   6.3554950e-02  -2.5286578e-02   1.0567814e-01   1.0316474e-02   5.1058356e-02   1.1515331e+00  -1.8107984e-01   1.4872947e+00  -1.1499699e+00  -1.8683866e-02  -7.4499246e-01   1.0048489e+00   2.6328579e-02  -5.6086909e-03   6.9602523e-01   3.2282478e-02   7.5799709e-01   1.1029596e-02   2.6392730e-02   7.6823133e-03   3.1955835e-04   2.4625480e-03   1.4240457e-03  -8.9283870e-03   4.3077254e-03   7.4394398e-03  -6.7309272e-01   1.3032325e-03   1.3187839e-02   7.7078179e-03   7.6324301e-03  -8.2595470e-03   1.4659040e-02   6.0985200e-01   1.6620820e-02  -4.8116875e-01  -2.1327290e-03   4.4147393e-03   1.1210689e-03  -9.0777506e-03  -1.0484910e-02  -4.5465102e-03  -2.4786927e-02   6.7417034e-01  -5.3098507e-02  -4.5292608e-02  -4.1375819e-02  -8.5759042e-02  -1.0266957e-01  -7.2383524e-02  -6.8532140e-02   1.0623688e-01   1.4529663e+00   1.5694424e-02  -1.0288589e+00   1.2636799e-02  -2.4316045e-01  -2.5073632e-01   2.5559091e-01   4.1933195e-01  -1.4885451e+00  -1.1481508e+00   9.5623096e-02   5.5588092e-02   8.7456440e-01   4.3684648e-02   3.1210252e-02  -7.4864899e-01  -6.7526997e-01   2.0292458e-02   1.1751031e-02   2.0467785e-03  -6.4792826e-01   2.1508315e-02  -6.4690418e-01  -3.5282284e-02  -2.5292269e-02  -2.3672674e-02  -7.7178759e-02  -6.3928070e-02  -5.7961084e-02  -6.2041858e-02  -1.1604749e-01  -8.2764630e-02  -6.6070900e-02  -7.0416782e-03  -1.7396762e-01  -3.6660128e-02  -3.9673720e-02  -6.3267160e-02   6.8335206e-03  -3.0686506e-02   3.3299173e-02  -2.3508219e-02  -5.7110106e-02  -1.3464823e-03   7.0653509e-01   2.7819299e-02  -3.9102319e-02   1.6004338e-02   3.8389752e-02   1.6094075e-02   6.2365698e-01   2.1489694e-02   1.2898440e-02   4.8955612e-01   6.4408503e-01   1.2892518e-02  -4.5147742e-01   2.4136075e-03   4.4554367e-03   1.5719580e-03  -5.6804566e-03  -4.9371523e-03   1.7769295e-03   4.0965903e-01   4.2805792e-01  -1.0587750e-03   3.6161547e-03   4.1543605e-03   8.2700530e-03   4.7973937e-03   3.7137190e-01   4.0970365e-03   1.8378722e-03  -8.9638383e-03  -1.0223138e-02   3.5853408e-01  -7.2261901e-03  -8.4409505e-03  -1.3044430e-02  -5.0726353e-01   9.3280800e-03   1.3713687e-03   9.0448924e-04  -2.7186496e-03  -4.3464856e-04  -3.8112470e-01  -3.2782145e-01  -3.8082158e-01   7.5639165e-04   3.3953367e-01   6.0547186e-03   2.0231122e-03  -1.3468226e-03  -1.9889959e-03  -4.7587669e-03   6.5126921e-03   2.1106403e-03   4.2785747e-01  -4.1320606e-01   8.6098578e-03   5.2430664e-03  -1.0911544e-02   2.9650601e-03  -3.5084887e-05   2.4831352e-02  -2.5736770e-02   4.5516439e-04   6.1803530e-01  -7.0561114e-01  -3.1590722e-02  -6.0188989e-02  -8.3225627e-01   3.5173036e-02  -1.0164285e-02  -3.6211701e-02   2.8939703e-02   5.1014685e-02   4.9396010e-02   8.1820739e-01   6.9917269e-02   6.2522782e-02   8.0853458e-01  -6.7507808e-01  -1.0019664e+00   2.1606936e-02  -4.1861086e-02   6.7560258e-01   1.8954894e-03  -5.2761693e-03   5.9139108e-03  -4.0099204e-01  -9.9720568e-01
   3.5845390e-01   2.8650532e-04   4.4438094e-01   5.6868104e-01  -4.0061881e-01   5.9654176e-03   4.4508588e-01   1.4938711e-03   2.3038902e-03  -3.9473807e-01   2.1405141e-03   5.1289373e-03   7.1791422e-03   3.9787944e-03   3.5952281e-03   5.3148177e-03   4.1657158e-03   3.0079321e-03   7.3009969e-03   8.4342845e-04  -3.0419821e-04  -2.5415621e-01  -1.1748438e-03   2.6883704e-03  -3.2358751e-03   2.3011215e-03  -2.3418559e-03   5.6848610e-03  -4.1884898e-03   4.8183062e-03  -4.0463679e-01   3.8897198e-01  -1.1100903e-02  -1.0828548e-02  -1.3587375e-02  -1.2462073e-02  -1.7055792e-02  -1.3564430e-02   1.5262782e-02  -2.5695596e-02   1.5235294e-03   1.0148865e-02   6.0300048e-03   1.0157768e-02   6.1885262e-01   9.1192245e-03   1.5268372e-02   1.0855537e-02   6.6694680e-03   4.2887858e-03  -2.7815016e-03   4.5694552e-03   4.9616260e-03  -3.2967160e-01  -3.4298705e-01   5.9666180e-03   9.4133194e-03   3.2313813e-01   9.9814484e-03   4.3749416e-03   4.4861449e-03   3.2960820e-03   2.2760496e-03   4.9911264e-04  -5.3202503e-05  -8.3280420e-04   2.6838922e-03  -3.7352154e-03   3.3815813e-03  -4.7937168e-03   1.1243043e-02  -3.4703072e-03  -3.7580342e-01   1.0068700e-02  -3.6724744e-01   6.8525487e-03   5.6113138e-03   5.1361841e-03   3.1421714e-01  -2.9501186e-01   5.3119530e-03   9.6397488e-04   2.6711212e-03   2.5946020e-01  -1.5252301e-03   3.3664838e-04   3.9238930e-03  -1.1830828e-03  -6.2559795e-04  -1.0594827e-04   1.1409874e-03   3.2795163e-03  -4.3047252e-01  -7.4010919e-03  -4.9297687e-01  -6.9816492e-04  -5.8406706e-01   1.9914148e-02   1.0030842e-02   1.6197291e-02   5.0566220e-01  -5.2002801e-01   9.0081722e-03  -4.5226671e-01   9.0773502e-03   5.8812100e-03   6.5111477e-03   8.1083591e-04   3.8557786e-03   6.0207515e-03   5.5716979e-03   5.5920631e-03  -3.1979282e-01   3.9036388e-03   3.2221412e-03  -1.4328881e-03  -3.0229096e-01   1.5770613e-03  -4.5268147e-03   6.6323098e-03  -5.8038714e-03  -4.9338417e-04  -5.3358691e-03  -1.6883960e-02   1.2268192e-02   1.0439515e-02  -6.3936669e-03  -4.2541989e-01  -6.3314622e-03  -1.5857432e-03   3.9225357e-01   1.0698333e-03  -1.2160421e-03  -4.2417485e-01   5.6582854e-05   4.3361530e-03  -6.5109154e-03  -4.1472853e-03   4.8169507e-03  -2.6356758e-03  -2.3140102e-02  -2.6505943e-02   2.3320396e-02   2.6058181e-02   5.3597204e-01   5.3178238e-01   1.7334428e-02   1.1030031e-02   2.4440171e-02   1.1687925e-02   1.0538289e-02   9.4376680e-03   7.7418800e-03   8.0181889e-03  -2.8353444e-03  -3.6453784e-01   8.1882654e-03  -3.6788321e-01  -3.2436582e-03   5.3730267e-03  -1.4202928e-03   2.8793527e-01   4.1218836e-03   1.5661911e-03  -4.5841807e-04  -7.9484492e-04  -2.4922418e-01  -2.8588432e-01   9.2591878e-04   2.2087003e-03   2.6434132e-01   3.6623673e-04  -4.2320689e-03   4.9631820e-04   3.6716150e-03  -2.5616620e-01  -2.0881112e-03  -2.5574938e-01  -2.1774073e-03  -8.8607599e-06  -2.6210342e-01  -2.5970977e-03  -4.1694062e-03   2.9177214e-01   3.8241139e-03  -1.2450713e-03  -3.2177299e-03  -2.2282445e-03  -3.6228574e-03  -3.2654315e-01  -4.2804590e-03   3.6104003e-01   7.9402965e-03  -1.6697789e-03  -2.2709250e-03  -4.3608917e-01  -5.9003037e-04   2.3028481e-03   4.0916684e-03   7.9056919e-03   1.2763617e-03   3.9049613e-01   7.7375507e-03  -1.0459065e-03  -3.6310020e-01   1.4259552e-03  -3.6726406e-01   4.6090835e-04  -1.6101807e-03   4.2438547e-03   4.2065764e-01  -9.1679479e-04  -3.3252501e-01   2.3008395e-03  -4.6135253e-03  -6.5146829e-03   1.2205408e-03  -4.1097934e-01  -1.3821583e-02   4.1824229e-03   6.6982030e-03   1.8029394e-03  -4.4760404e-03  -3.2745117e-03   7.3230998e-03  -2.3430622e-03   4.9898893e-01  -7.9641838e-03   6.2636062e-01  -1.1100318e-02   1.1166980e-02   3.1983686e-02  -3.1337684e-02  -5.6339378e-03   3.2090819e-03   7.4719181e-03   7.7192198e-03  -3.8468130e-03   1.6546706e-02   1.1920002e-02   9.4361906e-03   2.3093436e-03   8.5712153e-03  -1.5360032e-03  -3.1276294e-03   3.5233600e-03   5.5146122e-04   5.1618467e-03   8.5445448e-03   5.3181886e-03  -4.6369829e-03  -3.6226008e-03   4.8276694e-03   4.0649291e-01   1.8983577e-03   6.8192351e-03   5.7972833e-03   1.7543397e-03   3.5215233e-01   6.2599072e-03   3.3969380e-04   2.7372095e-03   6.8329989e-03   7.3657553e-03   4.4340432e-03   3.6283809e-03   4.2548576e-03   2.9095107e-01   3.8184452e-03  -2.6312747e-03  -5.7029504e-03  -4.7843547e-03  -6.5473099e-03  -8.9748027e-03  -7.2196834e-03  -1.3934140e-02  -1.1871724e-02  -4.4983993e-03  -8.4743030e-03  -2.2754592e-03  -1.3281602e-02  -7.2644673e-03  -1.6174016e-02   5.5910054e-01  -5.2618847e-01   6.4418141e-05  -5.3762278e-03  -1.0916129e-02   9.6315609e-03   1.2169624e-02   5.0872585e-03   6.9879810e-03   4.8355812e-03  -8.3857877e-03  -2.4764856e-02  -2.1616583e-02  -5.1854903e-02  -3.9938682e-02   5.2678360e-02   2.6876758e-02   9.7941183e-03   2.1208583e-02   1.7318703e-02  -1.8691083e-02  -1.8772009e-02   3.6593247e-02  -1.2575575e-01   1.6663777e-02   7.3770721e-02  -4.6811936e-02   1.1723365e+00  -1.0944608e-01   1.4736805e+00  -1.1651075e+00  -1.1167663e-02  -7.0037876e-01   1.0143251e+00   2.4241782e-02  -1.6317476e-02   7.0551900e-01   2.1354847e-02   7.7261164e-01   9.1713379e-03   2.7605826e-02  -1.0856031e-02  -1.8863956e-03   1.6955833e-03  -1.2628565e-03  -5.9111002e-03   1.7656427e-02   2.4559345e-03  -6.8139039e-01   3.6884108e-03   1.3522525e-02   3.5504339e-03   9.4975995e-03  -1.0098640e-02   1.7301663e-02   6.0334243e-01  -6.4599684e-04  -4.8175150e-01  -4.7580623e-04   4.8891884e-03  -2.9607777e-03  -5.2542850e-03  -6.1587462e-03  -9.6385094e-03  -2.6101491e-02   6.8409128e-01  -8.2640835e-02  -5.0995116e-02  -4.1686347e-02  -9.9118756e-02  -1.3117078e-01  -6.1363769e-02  -8.3215438e-02   1.4074721e-01   1.5086417e+00  -7.9050021e-02  -1.0693335e+00   4.3739362e-03  -1.0989154e-01  -3.1220709e-01   9.2369409e-02   3.9200841e-01  -1.5787317e+00  -1.2277310e+00   9.1602382e-02   6.3731966e-02   8.7680927e-01   4.2883771e-02   3.4136680e-02  -7.3245970e-01  -7.0293032e-01   1.8709369e-02   6.8954943e-03   3.9220331e-03  -6.5568121e-01   2.1281297e-02  -6.3528249e-01  -4.5881900e-02  -2.8102987e-02  -2.7430905e-02  -6.8891249e-02  -5.7763866e-02  -5.9534668e-02  -5.1244658e-02  -1.3209638e-01  -1.0748647e-01  -6.9353658e-02  -1.9294605e-02  -2.3757000e-01  -4.5571043e-02  -1.8228036e-01  -7.0340884e-02   2.1124458e-03  -1.7602737e-02  -2.5372455e-03  -5.8084360e-03   2.4217248e-02   7.8007849e-03   7.1448534e-01   1.5956530e-02  -4.3707837e-02   2.3845871e-02   4.3743116e-02   1.8999822e-02   6.3804753e-01   2.1632730e-02   1.1886099e-02   5.0823502e-01   6.6929464e-01   1.4614648e-02  -4.9997822e-01  -2.9678505e-04   6.8436348e-03   5.8110744e-03   3.1250149e-03  -4.8353274e-03   2.7159219e-04   4.0864601e-01   4.4006944e-01   3.0989713e-03   1.8291253e-03   5.2369145e-03   5.9811621e-03   3.9220776e-03   3.7705908e-01   3.7489593e-03   3.3075933e-03  -9.3736686e-03  -9.4046954e-03   3.5063412e-01  -5.3511532e-03  -6.9140165e-03  -1.2894490e-02  -5.2264765e-01   9.1490715e-03   6.8543535e-03   9.4136220e-03  -3.7474206e-03   1.3100755e-03  -3.7152238e-01  -3.2145471e-01  -3.7088174e-01   8.4898511e-04   3.5267167e-01   2.7317356e-03   9.7556614e-04  -3.0614472e-03  -1.9114392e-03  -4.3868801e-03   5.5776388e-03   3.7182387e-03   4.0956730e-01  -4.1242370e-01   7.0719935e-03   6.6699308e-03  -9.4065681e-03   6.9504271e-03   1.0239743e-02   2.4121500e-02  -4.7563404e-02   8.3554803e-03   7.1887025e-01  -6.7863940e-01  -2.3039790e-02   1.0221756e-02  -8.3194561e-01  -8.8262880e-03  -4.7773848e-02  -3.7559896e-02   7.5190604e-03   4.6677422e-02   5.8769888e-02   8.2465863e-01   3.4850043e-02   7.6356598e-02   8.3908346e-01  -7.3853619e-01  -1.0124254e+00   5.3573970e-02  -4.6735712e-02   6.5527573e-01   1.5559053e-02  -4.8837541e-03  -6.1152311e-03  -4.7531068e-01  -1.0074964e+00
   3.5696873e-01   2.3524797e-03   4.3308560e-01   5.4437704e-01  -4.0105318e-01   5.3490380e-03   4.4386771e-01   1.5487578e-03   2.4021330e-03  -3.8365187e-01   1.7464915e-03   4.8441010e-03   4.7472056e-03   3.2723777e-03   3.1686092e-03   5.6903100e-03   4.3296696e-03   3.1928986e-03   7.2076782e-03  -3.6974107e-04   1.0198452e-03  -2.5821601e-01  -4.5638232e-04   2.6425290e-03  -2.0473616e-03   1.0928051e-03  -3.2308417e-03   5.3702445e-03  -4.8454914e-03   4.5454887e-03  -4.0369303e-01   3.7749249e-01  -1.0797141e-02  -1.2939446e-02  -1.3008320e-02  -1.1706223e-02  -1.3815792e-02  -8.9862105e-03   1.5739429e-02  -2.7195481e-02   1.7434584e-03   1.0035039e-02   4.5673598e-03   9.5413585e-03   6.1139074e-01   1.0915776e-02   1.3495537e-02   6.2636620e-03   6.1128767e-03   4.3576676e-03   9.4674662e-04   6.6642799e-03   4.7276360e-03  -3.2287608e-01  -3.4334239e-01   5.4023510e-03   8.0780838e-03   3.1447956e-01   1.1188487e-02   4.1169096e-03   3.7517818e-03   6.2818307e-03   2.4517405e-03   1.1364463e-03  -1.7043988e-03  -7.2138997e-04   2.5775672e-03  -3.3447517e-03   3.9584274e-03  -4.5978529e-03  -1.4233767e-03  -1.7855295e-03  -3.7225616e-01   1.0039522e-02  -3.7414217e-01   8.4795337e-04   5.6779678e-03   5.8001754e-03   3.1590729e-01  -2.9798455e-01   5.1939234e-03   5.8320706e-04   3.6343394e-03   2.5683362e-01  -2.8224524e-03   1.8671102e-04   3.4961285e-03   5.5631344e-04   2.0497367e-03  -2.8794239e-05   3.6260042e-03   4.2441505e-03  -4.3504489e-01  -6.7574848e-03  -5.0178224e-01  -8.2186171e-03  -5.8232284e-01   1.9531952e-02   1.1881969e-02   1.7096209e-02   4.8912033e-01  -4.9557521e-01   6.1954269e-03  -4.3946129e-01   9.5399622e-03   7.4920986e-03   6.6125188e-03   8.8102552e-03   8.6243444e-03   4.9626214e-03   5.5557440e-03   5.7529322e-03  -3.1994277e-01   3.7923114e-03   3.5607521e-03  -1.5242526e-03  -3.0523350e-01   1.3747711e-03  -1.4210373e-03   1.8527326e-03  -7.8591920e-03  -2.0554788e-03   2.5044942e-03  -2.3985025e-03   1.3101287e-02   1.0863251e-02  -6.2936605e-03  -4.2524246e-01   2.9264141e-03   1.9345336e-04   3.8734067e-01   3.8802887e-03   4.0569624e-04  -4.1119896e-01  -5.1185287e-05   7.7541494e-03  -6.1300988e-03  -5.8364518e-03   4.7278403e-03   4.8993632e-03  -2.0243270e-02  -2.4496285e-02   2.3301313e-02   2.3781094e-02   5.1646734e-01   5.2900410e-01   1.6445566e-02   1.0209090e-02   1.8649193e-02   1.2320583e-02   1.0957135e-02   1.0596224e-02   8.1869815e-03   7.8517902e-03  -5.5709214e-03  -3.7678645e-01   7.7864968e-03  -3.8166826e-01  -2.7544888e-03   4.6606617e-03  -2.1707197e-03   2.8408993e-01   4.9868693e-03   3.2324486e-04  -4.9977322e-04  -6.9046080e-04  -2.4442182e-01  -2.8374557e-01   5.0310779e-04  -8.4214676e-05   2.5385551e-01   2.1447300e-03  -3.5653911e-03   1.0694642e-03   3.6360611e-03  -2.5614038e-01  -1.1545688e-03  -2.5335247e-01  -1.5234142e-03  -6.1227532e-04  -2.5228858e-01  -2.1789198e-03   3.2400053e-04   2.8427968e-01   4.0339939e-03  -2.7658495e-03  -2.3074449e-03  -6.4015333e-04  -2.9002628e-03  -3.1816628e-01  -3.8723478e-03   3.4142890e-01   6.9616737e-03   1.8853138e-04  -3.2867659e-03  -3.8422765e-01  -1.7105651e-03   1.3379504e-03   1.1666699e-02   7.8972436e-03  -1.7500214e-03   3.8885532e-01   6.1445689e-03  -1.1213374e-03  -3.6637851e-01   1.8896046e-03  -3.6261619e-01   1.8008594e-03  -1.1271320e-03   1.3515569e-03   4.2229300e-01  -1.7983693e-04  -3.2142871e-01   3.9966655e-03  -1.4251510e-03  -3.1154061e-03   2.0880959e-03  -3.8423622e-01  -4.3977401e-03   7.3460285e-03   9.9532601e-03  -1.8467523e-03  -7.6753920e-03   7.7326383e-03   1.2721463e-02  -3.3785591e-03   5.0735092e-01  -9.6630493e-03   6.8812052e-01  -6.4133070e-03   1.8493798e-02   7.8935705e-03  -2.6896258e-02  -5.8181173e-03   4.3206430e-03   4.7375700e-03   1.0745458e-02   9.6593176e-03   1.7573746e-02   1.1314581e-02   1.0388711e-02   3.2188211e-03   1.0517074e-02  -1.5565623e-03  -5.6537814e-04   2.6561158e-03   2.6220892e-03  -2.2625395e-03   6.6637562e-03   4.2070289e-03  -5.7452149e-03  -3.0260259e-03   6.0709068e-03   4.0288470e-01   5.7663734e-03   6.2076174e-03   4.9082037e-03   9.9233605e-04   3.5994900e-01   5.5360496e-03   6.2370485e-03   2.0904285e-03   6.8740480e-03   7.3204541e-03   4.2980983e-03   2.9050440e-03   4.6726176e-03   2.8339202e-01  -5.0778717e-03   5.9651786e-04  -4.8938770e-03  -6.3024339e-03  -8.5407662e-03  -1.0334782e-02  -7.5664317e-03  -1.4220490e-02  -1.1124578e-02  -7.7627287e-03  -8.6096981e-03  -1.1339175e-02  -1.0514251e-02  -8.8821297e-03  -1.6605679e-02   5.6229674e-01  -5.2526913e-01   2.9480810e-04   1.9569083e-04  -1.6297074e-03   1.2931131e-02   1.3731617e-02   4.5909355e-03   8.3476775e-03   4.2630975e-03  -8.9645281e-03  -2.6928437e-02  -2.2688303e-02  -4.9367616e-02  -3.3157914e-02  -1.7412064e-03  -9.8575252e-04   6.7103069e-03   2.3666982e-02  -1.1304283e-03  -3.4877808e-02  -2.5104736e-02   2.2402626e-02  -1.2343519e-01   3.1815633e-02   6.0669094e-02   6.1561788e-02   1.1028227e+00  -1.7462413e-01   1.5076080e+00  -1.1687063e+00  -1.8927569e-02  -6.7845942e-01   1.0032342e+00   1.9444595e-02   2.2662184e-02   7.1554277e-01   3.0477707e-02   7.4185702e-01   8.3411305e-03   2.6432009e-02   1.6074756e-02  -2.0876021e-03  -7.7060342e-05  -2.9292173e-03  -7.9862031e-03   1.8802428e-02   4.8553722e-03  -6.8663527e-01   6.0708404e-05   1.4148459e-02   1.2245928e-02   2.7148044e-03  -3.2659130e-04   1.6079245e-02   5.6651016e-01  -5.2655986e-03  -4.8886726e-01   3.0702609e-04   6.4112986e-03  -3.0807762e-03  -6.8239514e-03  -2.5906241e-03  -1.0153139e-02  -2.8506026e-02   6.7797341e-01  -6.1176203e-02  -4.6777106e-02  -4.5996231e-02  -9.6595362e-02  -9.4121681e-02  -6.3729099e-02  -4.3412832e-02   1.5864318e-01   1.5045404e+00  -3.8579997e-02  -1.0687308e+00   2.5275225e-02  -1.3428138e-01  -3.4314897e-01   4.7163630e-02   3.2715433e-01  -1.2954374e+00  -1.3255395e+00   9.2800288e-02   4.6704655e-02   8.5222936e-01   4.2191402e-02   3.0356660e-02  -7.9432720e-01  -6.3317779e-01   2.2517876e-02   1.0011205e-02  -5.2255009e-04  -6.4919797e-01   2.0595449e-02  -6.3830244e-01  -4.0282783e-02  -2.8203151e-02  -3.2277677e-02  -5.1800950e-02  -5.7852619e-02  -5.2165302e-02  -4.6176424e-02  -1.4689928e-01  -8.5552137e-02  -5.5945145e-02  -1.4033489e-02  -9.1737767e-02  -4.2400306e-02  -1.9109948e-01  -5.6633795e-02   1.1207027e-02  -3.6649681e-02   4.7485796e-02  -8.4072462e-03   4.3244270e-02   3.4109295e-03   7.2310402e-01   2.9425982e-02  -3.7967874e-02   2.2749623e-02   4.0657569e-02   1.5845169e-02   6.0497163e-01   2.1656286e-02   1.2831428e-02   5.1433441e-01   6.0409909e-01   1.0243742e-02  -4.7060568e-01  -6.5783916e-04  -1.9588445e-03   3.3794220e-03   2.7252682e-03  -4.9000014e-03  -6.7448185e-04   4.1235132e-01   4.3619511e-01   5.0181072e-03   4.4425303e-03   4.5188406e-03   7.4108567e-03   4.1928023e-03   3.7668014e-01   2.8034075e-03   2.5049232e-03  -9.9463242e-03  -1.0141738e-02   3.5605506e-01  -8.2031696e-03  -7.6067490e-03  -1.0766511e-02  -4.9872249e-01   9.4636523e-03   5.5294109e-03   2.9799534e-03  -4.4921896e-03  -1.7957474e-03  -3.6109543e-01  -3.1769678e-01  -3.6626648e-01  -4.8185649e-04   3.3287956e-01   4.5804362e-03   1.1062832e-03  -3.7178691e-03  -2.0266552e-03  -6.3328404e-03   8.1011321e-03   3.6523813e-03   4.1196512e-01  -4.1717762e-01   1.2648151e-02   7.2162365e-03  -6.2989114e-03   6.4569225e-03  -9.4786490e-04   2.1822402e-02  -3.6571514e-02   1.0479420e-02   7.2613746e-01  -6.9240255e-01  -3.6503366e-02  -4.3125605e-02  -8.0576219e-01   1.8131314e-02  -2.4172159e-02  -2.2367347e-02  -1.1242376e-02   5.1001376e-02  -2.9339981e-02   8.5834374e-01   5.8802313e-02   8.6786380e-02   8.2493657e-01  -7.4605522e-01  -1.1448277e+00   2.6962822e-03  -3.3304572e-02   7.8029383e-01   1.7878802e-02  -1.4295590e-02  -2.4620255e-02  -5.8745494e-01  -9.8746688e-01
   3.4672179e-01   1.8758514e-03   4.3992320e-01   5.3024881e-01  -3.9511036e-01   4.4225899e-03   4.3827260e-01   1.4613711e-03   3.2619092e-03  -3.8311546e-01   2.9094494e-03   5.6657502e-03   5.8355803e-03   3.4198769e-03   2.9070308e-03   5.0790647e-03   4.0724989e-03   2.6262776e-03   2.2410433e-04  -1.7979244e-03   2.4162350e-03  -2.5590863e-01  -4.7032810e-04   3.5153256e-03  -1.9613714e-03   1.7350846e-03  -3.1417269e-03   5.5748471e-03  -4.2742922e-03   4.4744413e-03  -3.7843827e-01   3.6431361e-01  -9.7120275e-03  -1.1066623e-02  -1.0854872e-02  -1.1924946e-02  -9.0912222e-03  -1.0100521e-02   1.5668467e-02  -1.3470131e-02  -1.1364365e-03   8.4482914e-03   6.2201982e-03   1.0937540e-02   6.0462119e-01   9.1947941e-03   1.4264673e-02   7.4646489e-03   5.4308638e-03   4.0824790e-03   4.9799330e-04   4.1031202e-03   3.9529708e-03  -3.1978045e-01  -3.3548243e-01   5.4779047e-03   4.4709737e-03   3.1143994e-01   1.0050876e-02   4.0036857e-03   3.7451276e-03   2.5809441e-03   2.1170918e-03   3.5623110e-04  -2.1207030e-03   6.7018319e-04   4.3568309e-03  -3.2371391e-03   3.6543567e-03  -4.9459635e-03  -1.2996926e-03  -2.7736418e-03  -3.5420872e-01   7.4863873e-03  -3.7378504e-01   3.7400485e-03   5.2263835e-03   5.2006932e-03   3.1038652e-01  -2.9175980e-01   4.0586448e-03   1.0069577e-03   2.7866572e-03   2.5943149e-01  -1.6901086e-03   8.3662200e-05   1.7770333e-03  -7.0973617e-04   2.4338888e-03  -1.0791376e-04   2.4962377e-03   4.1801200e-03  -4.3198669e-01  -6.3267171e-03  -4.9990158e-01  -1.0156957e-02  -5.7136625e-01   2.0424488e-02   9.1261221e-03   1.5719168e-02   5.0431838e-01  -5.0066783e-01   1.0876159e-02  -4.4288749e-01   9.7445760e-03   1.4245574e-02   6.0456340e-03  -1.6309980e-03   6.4967793e-03   5.1691775e-03   5.4182828e-03   5.2022497e-03  -3.0773506e-01   3.6177132e-03   3.1838840e-03  -1.9029053e-03  -3.0536593e-01   1.4516424e-03   1.9142817e-04   2.7860337e-03  -6.0511510e-03   2.2700225e-03   4.4118619e-03   2.9803664e-03   1.6274367e-02   9.6757845e-03  -9.0058111e-03  -4.4225101e-01  -7.7930289e-03  -9.2587967e-03   3.9850915e-01   3.4225981e-03  -1.6624096e-03  -4.3056363e-01   5.9203303e-04   2.6617237e-03  -5.9042413e-03  -5.8589668e-03   2.2726104e-02  -2.7767607e-03  -1.5675312e-02  -2.2445327e-02   2.7989686e-02   2.9056269e-02   6.6015427e-01   5.4847187e-01   1.7017132e-02   1.1827532e-02   1.7948569e-02   1.3059240e-02   9.4611257e-03   9.7643123e-03   8.7806966e-03   7.7757113e-03  -7.0551150e-03  -3.7199587e-01   7.8041119e-03  -3.6391433e-01  -2.4360090e-03   6.3063196e-03  -1.5767333e-03   2.8130516e-01   7.2111780e-03   1.3853019e-03  -8.5846460e-04  -1.3297825e-03  -2.4881053e-01  -2.7945727e-01   8.9791100e-04   4.1542819e-03   2.4765103e-01   2.1715934e-03  -3.7268575e-03   6.1768453e-04   4.0320530e-03  -2.5628609e-01  -2.0624104e-03  -2.5855406e-01  -1.8925070e-03   1.2593297e-03  -2.6445699e-01   7.4981651e-04  -5.3400028e-04   2.7910404e-01   4.5097966e-03  -1.3683852e-03  -3.4870749e-03  -1.3511189e-03  -2.9699753e-03  -3.1441244e-01  -2.8410487e-03   3.2506403e-01   6.4972748e-03   2.7925747e-03   1.8864478e-03  -4.0217321e-01  -3.2461402e-03   8.7749511e-04   8.9629049e-03   1.3603167e-03  -5.4444239e-03   3.7469632e-01   5.4678422e-03  -2.9037648e-03  -3.6273883e-01   4.6374521e-04  -3.6371184e-01  -1.3701422e-03  -2.1508198e-03   2.1586591e-03   4.2075767e-01  -6.7305156e-04  -3.2249858e-01  -4.6003674e-03   3.1017627e-04  -6.3991918e-03   4.6601355e-03  -3.8791950e-01  -3.2441357e-03   8.1571270e-03   9.7346258e-03   8.8296996e-04  -2.0223545e-03   9.2729597e-03   1.2224076e-02  -1.6595470e-03   4.7629896e-01  -6.5937024e-03   5.9153137e-01  -9.6381700e-03   2.0735414e-02   3.3315103e-02  -3.2571533e-02  -3.5556499e-03   3.4518943e-03   5.3189301e-03   1.0454155e-02  -4.5865070e-03   1.5253994e-02   1.1499958e-02   8.4472338e-03   2.2535043e-03   9.7133749e-03  -1.0638424e-03  -4.3051725e-04   2.4273837e-03   5.3717318e-03   2.3506339e-05   9.3693583e-03   6.3386527e-03  -5.5805921e-03  -5.9174573e-04   5.4384309e-03   4.0123920e-01   6.0515831e-03   5.6383752e-03   5.0807720e-03   1.4482228e-03   3.5331311e-01   6.2939867e-03   2.1077896e-04  -2.0823271e-04   6.0998409e-03   5.3913628e-03   4.4461585e-03   4.2981301e-04   4.6212232e-03   2.9041658e-01  -5.7668803e-03  -4.7449690e-03  -1.8512019e-03  -6.7475116e-03  -9.9430241e-03  -9.4378210e-03  -8.9959926e-03  -1.3595896e-02  -1.0895945e-02  -3.1109247e-03  -1.0642962e-02  -1.2691157e-02  -1.2298292e-02  -8.2871466e-03  -1.8571301e-02   5.6477738e-01  -5.2996801e-01  -9.2189645e-04  -6.3096307e-03  -6.7832865e-03   1.0947240e-02   1.1703485e-02   4.3642173e-03   3.1079910e-03   2.6651998e-03  -1.0686061e-02  -2.4616466e-02  -1.7199029e-02  -5.6029406e-02  -1.8368398e-02   1.1972904e-02   9.5211104e-02   7.6299046e-03   2.5494931e-02   9.7648044e-03  -3.3374027e-02  -1.9717247e-02   5.3279040e-02  -1.1479886e-01  -1.5207253e-02   1.0898863e-01   1.1691026e-02   1.1589020e+00  -1.3169682e-01   1.6117698e+00  -1.2210665e+00  -2.0189687e-02  -6.8901854e-01   1.0287328e+00   6.3004944e-03   3.0332235e-02   7.0565689e-01   2.1021367e-02   7.9497943e-01   1.5457158e-02   2.7117052e-02   1.5155746e-02  -1.2585083e-03  -2.1085560e-03  -3.7771632e-03  -6.3754342e-03   1.3738013e-02   5.4068045e-03  -6.8948802e-01   3.6102137e-03   1.5380018e-02   5.7505514e-03   8.5997163e-03  -7.8216948e-03   1.9076113e-02   5.7991347e-01   1.8554859e-02  -4.7692548e-01  -1.1627433e-03   6.9636666e-03  -3.0633044e-03  -1.0759491e-02  -6.0152991e-03  -8.2127817e-03  -2.6385273e-02   6.6106093e-01  -8.7694180e-02  -5.1903587e-02  -4.7735113e-02  -8.8553053e-02  -7.5723664e-02  -7.0729560e-02  -1.0584469e-01   1.5592584e-01   1.4574307e+00  -1.0281170e-02  -1.0948045e+00   3.1146971e-02  -1.4484668e-01  -7.9437794e-02   3.2477713e-01   3.1370090e-01  -1.4872739e+00  -1.2487339e+00   7.6904559e-02   5.7904130e-02   8.5959023e-01   4.0020682e-02   3.4636029e-02  -7.7024188e-01  -6.4058399e-01   2.0672134e-02   9.6408522e-03   4.5641435e-03  -6.4042534e-01   1.8200019e-02  -6.2738241e-01  -4.4825675e-02  -2.6014937e-02  -2.8207268e-02  -7.3493421e-02  -5.8068646e-02  -5.1319314e-02  -5.7561636e-02  -1.4516168e-01  -7.2229230e-02  -5.3889390e-02  -1.9645974e-02  -2.3953800e-01  -5.3672329e-02  -2.1525439e-01  -6.2800042e-02   5.6127397e-03  -3.2740954e-02  -3.6022666e-02  -1.9587969e-02   2.1521458e-02   8.5594536e-03   7.1349738e-01   3.2933902e-02  -3.0375075e-02   2.1298535e-02   4.2593566e-02   2.3012426e-02   6.6769470e-01   2.1851109e-02   1.4019736e-02   4.8512014e-01   6.2521589e-01   1.1714186e-02  -4.7169214e-01  -1.5238357e-03  -2.5849638e-03   3.8785665e-03   1.0723827e-03  -2.5644939e-03   1.6302284e-03   4.1168960e-01   4.5837597e-01  -8.3939731e-04   3.9868132e-03   5.1200811e-03   8.8061620e-03   3.0388544e-03   3.7047183e-01   9.0285662e-03   1.3420148e-03  -8.7724515e-03  -1.1272056e-02   3.6657822e-01  -6.9133565e-03  -8.0858494e-03  -1.2462361e-02  -5.4195382e-01   1.0610697e-02   5.9708608e-03   1.2098040e-02  -4.1392335e-03  -7.9726267e-04  -3.5661122e-01  -3.2199319e-01  -3.7203212e-01  -5.8457537e-03   3.4457758e-01   1.7103328e-03   3.0911712e-03  -3.4156872e-03  -1.0008244e-03  -3.5559212e-03   8.6410045e-03   2.0946441e-03   4.4034657e-01  -4.1830864e-01   9.0653844e-03   4.9843503e-03  -9.7990286e-03   5.9110578e-03  -6.2155214e-03   2.0013160e-02  -1.0991244e-02  -4.4621995e-04   6.4409589e-01  -7.6219588e-01  -2.5160964e-02  -4.1728792e-02  -7.7155285e-01   1.0101908e-02  -2.0227629e-02  -3.0806800e-02   1.1587733e-02   6.4456569e-02   5.5385274e-02   8.1218128e-01   6.5340384e-02   6.3551420e-02   8.1327905e-01  -7.1438831e-01  -1.0149193e+00   2.7910259e-02   1.4344308e-02   7.0658037e-01   1.0064917e-02  -1.0585251e-02   3.8148594e-03  -4.6634754e-01  -9.9254169e-01
   3.4926616e-01   8.3310960e-04   4.3871651e-01   5.4702438e-01  -3.9252991e-01   5.8185031e-03   4.4258687e-01   2.0686747e-03   8.0204001e-03  -3.8800735e-01   2.5776738e-03   5.6428258e-03   6.4119764e-03   3.6704657e-03   3.6885333e-03   4.8458930e-03   3.5488364e-03   2.4751392e-03   7.3121948e-03   2.8107277e-03  -7.6948914e-04  -2.5220808e-01  -7.7158923e-04   3.5287858e-03  -1.5917397e-03   2.2618273e-03  -2.9900452e-03   5.0096211e-03  -4.5659313e-03   3.8196036e-03  -3.9537324e-01   3.8144593e-01  -1.1133165e-02  -1.0115293e-02  -1.1690831e-02  -1.7385266e-02  -5.9946068e-03  -1.2443160e-02   1.8552518e-02  -2.5226949e-02  -1.5282023e-03   5.4019279e-03   5.2903425e-03   9.1688842e-03   6.0735948e-01   7.6053115e-03   1.3687516e-02   8.0299536e-03   4.9795409e-03   3.2723920e-03  -1.7509895e-03   4.3831106e-03   4.4913792e-03  -3.3115255e-01  -3.4706982e-01   5.4697298e-03   6.8688573e-03   3.2113550e-01   1.0179056e-02   4.2102602e-03   4.4885324e-03   7.2865570e-03   2.3617747e-03   1.0746883e-03  -2.8538074e-03  -1.3960706e-03   2.4465809e-03  -3.3726186e-03   3.1803049e-03  -4.7366285e-03   9.7921529e-03  -2.9776773e-03  -3.6369988e-01   8.9427937e-03  -3.7939489e-01   7.0669602e-03   5.7633827e-03   5.6385120e-03   3.2754752e-01  -2.9344531e-01   4.5734055e-03   1.1963691e-03  -2.8085233e-03   2.6110426e-01  -2.4746539e-03   5.1937928e-04   2.2921809e-03  -3.6292501e-04   1.0857250e-03   6.4193046e-04   4.9480092e-04   3.4298724e-03  -4.3755533e-01  -4.9529771e-03  -5.0111748e-01  -3.6711715e-03  -5.8131041e-01   1.9841349e-02   1.1904616e-02   1.7475932e-02   5.0225290e-01  -5.0720235e-01   1.1121199e-02  -4.4348413e-01   9.7287514e-03   5.3674770e-03   7.0704071e-03   1.3661823e-02   7.4326424e-03   5.2851969e-03   5.8746718e-03   5.0638403e-03  -3.0690100e-01   4.3771192e-03   2.0500796e-03  -3.0717209e-03  -2.9663824e-01   2.0864793e-04  -3.3871478e-03   3.0983961e-04  -7.2470416e-03  -2.3454234e-04   4.6145243e-03  -2.5663700e-03   1.5082640e-02   1.1079684e-02  -7.7572208e-03  -4.4259441e-01  -1.1486156e-03  -1.0353846e-02   3.9877586e-01   9.9033997e-04  -2.0231016e-03  -4.3098783e-01   6.4882404e-04   4.2818930e-03  -4.1448955e-03  -3.5551453e-03   2.0074767e-02  -2.5718873e-03  -1.3557109e-02  -2.3604942e-02   2.2495226e-02   2.6640938e-02   5.8449282e-01   5.4617755e-01   1.6583028e-02   1.2702087e-02   2.2616651e-02   1.1381506e-02   1.0023476e-02   1.2038892e-02   8.7438846e-03   5.0908162e-03  -7.7692018e-03  -3.7383663e-01   8.0571557e-03  -3.5018591e-01  -1.6723016e-03   6.4029391e-03  -9.8026365e-04   2.8698937e-01   2.6168519e-03   1.7133852e-03  -3.2809254e-04  -8.4630106e-04  -2.4765959e-01  -2.8390472e-01   1.2981644e-03   3.7282368e-03   2.6859970e-01   2.0211304e-03  -3.6225856e-03  -1.3974520e-03   2.9524516e-03  -2.5360316e-01  -1.3007706e-03  -2.5387075e-01  -2.0816551e-03   1.8606196e-03  -2.6796333e-01  -1.5132226e-03   3.6771203e-06   2.7619947e-01   4.6626114e-03  -2.7471794e-03  -4.2852056e-03  -2.6027213e-03  -3.7599772e-03  -3.2100900e-01  -2.9255957e-03   3.3262728e-01   6.8600550e-03  -7.0883509e-03   1.8938875e-05  -4.2149986e-01  -1.4963370e-04   2.6769774e-03   9.5273470e-03   4.4188490e-03  -1.8455606e-03   3.7469872e-01   8.2639426e-03  -1.0912295e-03  -3.6779882e-01  -8.0693801e-04  -3.5886739e-01   3.3563471e-04  -1.5552924e-03  -2.7001992e-03   4.1822029e-01   3.9873121e-04  -3.2294104e-01  -1.0379708e-03  -3.5957313e-03  -5.1811049e-03   1.6653225e-03  -3.8571832e-01  -9.4739183e-03   7.2126618e-03   7.3380020e-03  -6.6366777e-04  -6.2413628e-03   1.1818956e-02   7.3650395e-03  -4.6620728e-03   4.1122269e-01   1.0007778e-03   5.6150110e-01  -6.4276471e-03   1.6278915e-02   1.2208067e-02  -4.0738791e-02  -9.4485176e-03   2.1912567e-03   5.2313200e-03   1.1719454e-02  -7.3446221e-04   1.7978552e-02   1.1140571e-02   8.2838806e-03   2.5538091e-03   5.3774120e-03  -5.2060585e-03  -2.7649267e-03   3.9528891e-03   4.2829343e-03   2.8817774e-03   8.2901211e-03   1.7111198e-03  -5.7114813e-03  -3.1505097e-03   5.5369998e-03   4.0822054e-01   7.7007738e-03   7.1388944e-03   4.5684929e-03   3.0821631e-03   3.5739190e-01   6.0230798e-03   1.4727885e-04   5.2026494e-03   6.2943257e-03   6.9022688e-04   2.9829538e-03  -3.4115926e-05   4.2763201e-03   2.9393923e-01  -3.0087373e-03  -3.7186466e-03  -2.8706450e-03  -4.3824486e-03  -7.5901666e-03  -7.6849843e-03  -8.1691675e-03  -1.3309247e-02  -1.0660777e-02  -1.5065075e-02  -1.0476682e-02  -2.4673041e-02  -1.0947985e-02  -8.7253416e-03  -2.4694002e-02   5.5993111e-01  -5.3645736e-01   9.7128897e-04  -3.7640996e-03  -6.7542108e-03   1.2742117e-02   1.2778391e-02   6.8871343e-03   7.6197165e-03   4.4763615e-03  -8.0880879e-04  -2.7279484e-02  -1.1827202e-02  -5.6557099e-02  -2.3057765e-02   4.0877112e-03  -3.2083056e-02   1.5222289e-03   1.8435739e-02   4.6839896e-03  -2.7985415e-02  -6.8678147e-03   2.6167451e-02  -1.1577057e-01  -4.3171677e-02   2.0938026e-02   5.8336297e-02   1.2300033e+00  -1.1145697e-01   1.7167761e+00  -1.1648112e+00  -1.1316977e-02  -7.3643961e-01   9.3517582e-01   1.3668389e-02   2.7287615e-02   6.9348942e-01   2.4455131e-02   7.9498235e-01   1.6079595e-02   2.2964178e-02   1.1743286e-02   3.4119686e-03  -2.1281662e-03  -1.6068070e-03  -8.9062408e-03   1.5593767e-02   9.2095343e-03  -6.9189499e-01   2.5473935e-03   1.4698285e-02   9.1992138e-03   3.3924127e-03  -4.8911622e-03   1.9601083e-02   5.9179530e-01  -2.8440115e-03  -4.8952190e-01  -3.0735551e-03   2.9481946e-03  -3.0408749e-03  -8.6137735e-03  -4.4669080e-03  -9.6184430e-03  -2.8703471e-02   6.8132052e-01  -5.9552652e-02  -5.0933886e-02  -5.0394405e-02  -9.2531727e-02  -9.4961400e-02  -6.4516928e-02  -7.6832457e-02   1.6972294e-01   1.4977559e+00  -3.1390283e-02  -1.0633966e+00   4.3956809e-03  -1.1751579e-01  -1.8854288e-01   1.3715708e-01   4.0815585e-01  -1.3889824e+00  -1.1288836e+00   9.1303694e-02   6.9643546e-02   8.6294564e-01   4.1804431e-02   3.5725077e-02  -7.6374622e-01  -6.6896524e-01   2.2557522e-02   9.8223845e-03   2.3713699e-03  -6.5108313e-01   2.0748427e-02  -6.3412903e-01  -4.7706821e-02  -1.4154639e-02  -1.8760797e-02  -7.7871748e-02  -5.6916714e-02  -5.3254671e-02  -5.4224246e-02  -1.3215127e-01  -9.5282974e-02  -6.0643013e-02  -4.6654308e-04  -5.3572114e-02  -3.7208310e-02  -9.8169658e-02  -6.0396424e-02   8.3237497e-03  -3.1849727e-02   1.3916844e-02  -4.1683908e-03   1.1324578e-02  -5.7031331e-03   7.0651605e-01   3.1480655e-02  -3.7268237e-02   2.7231069e-02   4.4507399e-02   2.3633913e-02   7.0167741e-01   2.0945929e-02   1.2587997e-02   5.6818355e-01   6.6598206e-01   1.0818530e-02  -4.8479710e-01  -3.8434484e-04   3.5286615e-03   4.7440811e-03   3.2952209e-03  -5.2985076e-03   1.8109923e-03   4.1589459e-01   4.2123978e-01   3.5368985e-03   4.0877839e-03   4.2708303e-03   7.8876757e-03   3.8322562e-03   3.7557779e-01   6.6847376e-03   3.5798393e-03  -8.9064083e-03  -9.2861495e-03   3.6114508e-01  -3.9741394e-03  -7.3228642e-03  -1.4369458e-02  -5.4712751e-01   9.5883677e-03   8.8659718e-03   4.0834007e-03  -5.3901177e-03   1.9903090e-04  -3.8689691e-01  -3.4232757e-01  -3.7611241e-01   4.8386223e-03   3.4824598e-01   5.1469984e-03   2.6440025e-03  -2.1847350e-03  -1.4258632e-03  -7.4603194e-03   6.6658443e-03   1.2624603e-03   4.2975704e-01  -4.2709991e-01   9.8310964e-03   5.9175496e-03  -1.2333075e-02   5.6511176e-03  -5.2870924e-03   1.6938509e-02  -1.5726964e-02  -3.5584812e-03   6.9544235e-01  -7.5595658e-01  -4.4478625e-02  -4.0113247e-02  -8.1255537e-01   1.8493760e-02  -5.8467761e-02  -3.6312381e-02  -1.5407459e-02   4.0516599e-02   4.8603359e-02   8.2326472e-01   6.2193298e-02   6.5517793e-02   8.2616853e-01  -7.3939112e-01  -1.0283893e+00   4.8639816e-02   2.5713956e-02   7.4689430e-01  -2.2795971e-03  -1.2305472e-02  -1.1274176e-02  -5.1703621e-01  -9.9590373e-01
   3.5201001e-01  -6.6245880e-04   4.4582550e-01   5.4849820e-01  -3.8779023e-01   5.3964779e-03   4.3652441e-01   2.6724353e-03   8.0774463e-03  -3.8953039e-01   1.4650330e-03   5.7649586e-03   6.0598665e-03   3.3108188e-03   3.4277813e-03   4.8860252e-03   4.5557599e-03   3.2004015e-03   7.7110435e-03   2.5569441e-03   3.3326823e-03  -2.5960972e-01  -7.8243061e-05   3.8476341e-03  -3.5979473e-03   2.7930739e-03  -2.4746138e-03   5.0227134e-03  -4.6339803e-03   4.0333955e-03  -4.1451468e-01   3.9465906e-01  -1.1626929e-02  -1.1492503e-02  -1.3630677e-02  -1.4855477e-02  -1.6314694e-02  -1.4308605e-02   1.4133706e-02  -3.3616813e-02  -1.7002459e-03   9.1547958e-03   6.1124292e-03   1.2045535e-02   6.1793702e-01   1.0103819e-02   1.5299743e-02   9.8214994e-03   6.5437326e-03   4.0269865e-03  -1.6413531e-03   5.6077586e-03   4.1271569e-03  -3.2725933e-01  -3.3967435e-01   5.4281265e-03   8.5115122e-03   2.9505341e-01   1.0219301e-02   3.5018618e-03   1.6675950e-03   3.6805550e-03   2.5053567e-03   7.6059043e-04  -2.3223709e-03  -8.3976670e-04   3.2266385e-03  -3.5706753e-03   3.8415094e-03  -4.5879753e-03  -1.5757474e-03  -2.1450655e-03  -3.6852019e-01   4.3247979e-03  -3.7669043e-01   8.7256469e-04   5.5144336e-03   5.7118458e-03   3.3505395e-01  -2.8594858e-01  -1.3140394e-03   6.3489266e-04   1.5998805e-03   2.6504894e-01  -2.4979259e-03   9.9598209e-04   1.8318710e-03  -2.4376563e-04  -9.2740152e-04  -3.2702124e-04  -4.2441452e-04   4.3872733e-03  -4.3699880e-01  -7.3678638e-03  -5.1368869e-01  -7.9069662e-03  -5.9681600e-01   2.0314820e-02   1.1532973e-02   1.6546008e-02   5.0638414e-01  -5.2653955e-01   9.4687856e-03  -4.4730031e-01   9.9093898e-03   8.0149479e-03   6.2206173e-03  -1.6304959e-03   9.2836099e-03   5.4819566e-03   5.7704599e-03   5.5513138e-03  -3.1519274e-01   3.8408952e-03   3.5025231e-03  -1.9659309e-03  -3.0103499e-01   1.6649119e-03  -2.7449276e-03   6.4729404e-03  -6.6072924e-03  -3.9274866e-04   6.7586913e-03  -8.1477036e-04   1.8063575e-02   9.9016360e-03  -5.4951182e-03  -4.2477357e-01   2.5035931e-03  -8.2797767e-03   3.9064826e-01   4.6933613e-03   3.0601396e-04  -4.4236797e-01   1.9423272e-03   3.7782631e-03  -6.8980339e-03  -3.9734247e-03   1.8990830e-02  -3.8203993e-03  -1.3446474e-02  -1.6234251e-02   1.0033596e-02   2.6065244e-02   5.1547399e-01   5.2070682e-01   1.5348228e-02   1.0033518e-02   1.2811314e-02   1.1715210e-02   9.5816781e-03   1.1156606e-02   6.7721780e-03   7.4753731e-03  -6.1262035e-03  -3.5897489e-01   6.2204791e-03  -3.5580807e-01  -6.1437984e-04   6.1694698e-03  -2.0024345e-03   2.8398400e-01   6.7322771e-03   1.8810672e-03  -1.9403411e-03  -2.0505584e-03  -2.4544277e-01  -2.7823078e-01  -2.2752917e-04   2.6230732e-03   2.5957321e-01   1.2668874e-03  -5.5764656e-03  -6.8933415e-05   3.7412791e-03  -2.5652980e-01  -1.0625610e-03  -2.6294657e-01  -2.1478654e-03   7.5445284e-04  -2.6602650e-01   5.7242183e-04  -3.1205042e-03   2.8333168e-01   5.1637896e-03  -5.2412703e-04  -3.9642262e-03  -1.5833640e-03  -3.7938595e-03  -3.2873104e-01  -4.1322798e-03   3.4072432e-01   7.3891812e-03  -6.4929538e-04   2.2874366e-04  -4.2868845e-01   5.5400564e-04   1.4726516e-03   9.9687691e-03   7.0420277e-03   4.7442594e-04   3.5861924e-01   6.4038163e-03  -1.2008707e-03  -3.6516973e-01   2.0008467e-04  -3.6040836e-01   8.2524770e-04  -1.6175388e-03   3.2768142e-03   4.1225708e-01   2.2711492e-04  -3.2055328e-01   4.5654825e-03   7.8933477e-04  -5.2921726e-03  -1.2992506e-03  -3.9851808e-01  -2.3548893e-03   7.9440958e-03   3.5589317e-03  -7.8517495e-03  -1.1065246e-02   1.1899742e-02   5.6007924e-03  -4.2153667e-03   4.2390435e-01  -8.0617602e-03   5.2838994e-01  -5.0034752e-03   3.6652057e-03   6.5503889e-03   1.1082522e-03  -1.0204750e-02   2.2885955e-03   7.4338206e-03   9.6930938e-03  -7.1633760e-03   1.3955384e-02   1.1995158e-02   7.7605543e-03   2.4540177e-03   9.1828800e-03  -4.6180503e-03  -6.3714051e-03   3.7801621e-03   1.9225319e-03   1.8306758e-03   8.2914700e-03   7.7336091e-03  -6.9113301e-03   3.0608192e-04   5.4449933e-03   4.0216730e-01   6.7326435e-03   6.5866244e-03   5.2983316e-03   1.5620994e-03   3.5289491e-01   5.7136870e-03   1.1397665e-03   5.2618634e-04   6.4223088e-03   4.5615601e-03   4.0735160e-03   2.5455844e-03   2.8530814e-03   2.8855283e-01  -2.9345125e-03  -3.1971237e-03  -3.7463143e-03  -3.9215141e-03  -9.2985546e-03  -7.2752009e-03  -6.6801503e-03  -1.2910943e-02  -1.0844933e-02  -5.5674122e-03  -1.0533311e-02  -1.1522635e-02  -1.2177448e-02  -1.0013862e-02  -1.9162163e-02   5.4022817e-01  -5.3498567e-01  -4.9823116e-03  -2.5688961e-03  -2.1484937e-03   9.7592778e-03   1.3029313e-02   5.9630584e-03   4.4340227e-03   5.0024031e-03  -8.6709541e-03  -1.8068055e-02  -2.6712917e-02  -6.4786581e-02  -1.0227142e-02   1.0057907e-02  -1.2064651e-02   2.0896207e-02   2.6379133e-02   2.1665512e-02  -2.3665526e-02   2.2242891e-04   1.1532410e-01  -8.6539897e-02  -3.7400093e-02   2.8309058e-02   4.9689726e-03   1.3227311e+00  -1.6836301e-01   1.3168926e+00  -1.2181857e+00  -1.8843193e-02  -7.2504976e-01   9.8124549e-01   2.4611304e-02   2.1361582e-02   6.8541924e-01   2.0068335e-02   7.7111682e-01   1.0543736e-02   2.7571460e-02   1.9648665e-02   1.0392042e-02   2.2790708e-03  -7.5662672e-03  -9.1254991e-03   1.6519840e-02   8.3806841e-03  -6.9824084e-01  -2.8114529e-04   1.6098717e-02   4.6604792e-03   5.6969732e-03  -5.4884896e-03   1.9493034e-02   5.9431482e-01   1.8486066e-02  -4.7553936e-01   2.7496170e-03   7.5691281e-03   4.0499231e-03  -9.9942594e-03   5.0739986e-03  -1.2744650e-02  -2.9094870e-02   6.6486973e-01  -6.0394698e-02  -4.9750891e-02  -4.5565107e-02  -9.1919067e-02  -1.0929812e-01  -6.2201872e-02  -8.4013720e-02   1.5411064e-01   1.4219753e+00  -5.1673978e-02  -1.0422730e+00   1.4114460e-02  -5.2160322e-02  -8.5552834e-02   4.0127378e-01   3.8911855e-01  -1.6355279e+00  -1.1235390e+00   9.9162337e-02   6.2439652e-02   9.0801507e-01   4.4235071e-02   3.1634799e-02  -7.3888382e-01  -7.3215818e-01   2.1719711e-02   8.5673399e-03   2.3784727e-03  -6.4817417e-01   2.1916636e-02  -6.2703004e-01  -4.4796521e-02  -2.8944393e-02  -3.4245944e-02  -6.3334880e-02  -4.9753150e-02  -5.3461094e-02  -4.0366348e-02  -1.3333184e-01  -9.5778886e-02  -3.8102250e-02  -1.4208174e-02  -1.1245466e-01  -3.4554101e-02  -1.1697665e-01  -6.0776725e-02   1.1271588e-02  -2.5615220e-02   4.1597345e-02   6.5069895e-03   2.1179803e-02  -1.3848768e-02   6.9199889e-01   2.8339806e-02  -3.3707629e-02   1.9933159e-02   4.5274945e-02   1.8211400e-02   6.1760352e-01   1.8589957e-02   1.2581319e-02   5.1388935e-01   6.4882780e-01   1.0856284e-02  -4.6903514e-01  -2.8738350e-03  -4.5435170e-03   5.2504765e-03   1.9842401e-03  -4.8979808e-03   4.6829145e-06   4.0976754e-01   4.0730110e-01   1.1830045e-03   2.5942228e-03   4.4365958e-03   8.9566954e-03   4.1466151e-03   3.7645236e-01   6.7730351e-03   4.5389477e-03  -1.0327279e-02  -1.0687753e-02   3.6401969e-01  -8.8967962e-03  -8.0120662e-03  -1.5646848e-02  -5.4837408e-01   1.1292290e-02   4.0262806e-03   3.4806771e-03  -5.6167732e-03   6.5916712e-04  -3.8863219e-01  -3.3042139e-01  -3.7563598e-01   2.2158134e-05   3.4110279e-01   2.5669068e-03   8.8089596e-04  -3.6432025e-03  -1.8578472e-03  -4.5407490e-03   8.3116475e-03   5.3284922e-03   4.0264837e-01  -4.2393211e-01   9.0822436e-03   5.4373074e-03  -1.3179804e-02   1.0824047e-02  -2.2667884e-03   2.0382753e-02  -3.1831894e-02  -4.1096012e-03   6.4076175e-01  -8.3504366e-01  -2.6981337e-02  -7.0660090e-03  -7.7932245e-01   3.1574487e-02  -3.5261102e-02  -2.6890348e-02  -3.7545415e-03   4.4005256e-02   5.1802895e-02   8.2200526e-01   7.1249813e-02   7.2082183e-02   7.9779126e-01  -6.9980179e-01  -9.7556122e-01   2.7666561e-02   1.3136884e-02   5.7763747e-01   8.8261232e-03  -5.5246708e-03   5.5935777e-03  -4.3846802e-01  -9.6341812e-01
   3.5891385e-01  -1.6946728e-05   4.4272950e-01   5.4860852e-01  -3.9236963e-01   6.6986264e-03   4.3324417e-01   1.8894698e-03   1.0479588e-02  -3.8419091e-01   1.6949569e-03   6.4474058e-03   6.5221715e-03   4.3380191e-03   3.6945314e-03   5.2019062e-03   4.6218262e-03   3.5915183e-03   6.8112646e-03   5.3609676e-03   1.4336253e-03  -2.4372278e-01  -1.0759535e-03   3.1720851e-03  -1.4322364e-03   2.5269376e-03  -2.9267209e-03   5.7268030e-03  -4.9965797e-03   4.5312033e-03  -4.1632182e-01   3.8091283e-01  -1.1408403e-02  -1.2683630e-02  -1.3327891e-02  -1.5366298e-02  -1.7809475e-02  -1.8719751e-02   1.4868208e-02  -2.9646410e-02   1.8267935e-03   1.0595792e-02   5.9711422e-03   1.0353954e-02   6.2797198e-01   9.7862676e-03   1.5554103e-02   8.6778103e-03   6.2342394e-03   4.1618310e-03  -4.3143929e-04   4.9557225e-03   5.3981240e-03  -3.3587009e-01  -3.4114724e-01   6.3003235e-03   6.3480845e-03   3.1798730e-01   9.9690813e-03   4.1950355e-03   1.7240700e-03   6.8287656e-03   3.9140395e-03   2.0104388e-03  -9.8727789e-04   2.6322397e-03   2.9032341e-03  -3.5929563e-03   3.9631847e-03  -4.8454121e-03  -6.8030020e-04  -3.0691581e-03  -3.6471246e-01   6.8518480e-03  -3.7308987e-01   6.5633462e-03   5.0408435e-03   5.5533357e-03   3.3342087e-01  -2.8651514e-01  -1.5057981e-03   7.5432000e-04  -3.7133948e-03   2.6221530e-01  -2.3730125e-03  -1.1069701e-03   1.8808459e-03  -1.9718849e-03   1.4550344e-03   1.2116230e-03   3.1817667e-03   3.8990416e-03  -4.4134631e-01  -8.5423253e-03  -4.9659111e-01  -1.0345211e-02  -5.8519860e-01   1.9109756e-02   9.9178707e-03   1.8857582e-02   4.8940142e-01  -4.8873390e-01   7.5829900e-03  -4.3723261e-01   1.0128577e-02   9.0085247e-03   6.5557319e-03  -1.2739151e-03   7.7896522e-03   5.3958688e-03   5.2513281e-03   5.8652560e-03  -3.2607669e-01   3.5583640e-03   3.6953498e-03  -1.9928887e-03  -3.0654754e-01   1.5139163e-03  -2.7896130e-03   3.3907428e-03  -2.4768173e-03  -3.7905220e-03   5.9530759e-03  -2.7557621e-03   1.1855058e-02   1.0335959e-02  -3.4508614e-03  -4.0014135e-01  -1.2497460e-03  -5.5964635e-03   3.9036995e-01   3.4506492e-03   5.6048317e-04  -4.3442121e-01   9.7482982e-04   1.5556429e-02   1.5300266e-04  -2.5763201e-03   6.1936042e-03   1.5900313e-03  -1.2381240e-02  -1.7827517e-02   2.2953853e-02   2.5378395e-02   6.0174640e-01   5.2368981e-01   1.5873342e-02   1.1204200e-02   2.0444190e-02   1.1867351e-02   8.9613466e-03   2.8200978e-03   6.3228829e-03   6.5492536e-03  -6.0344859e-03  -3.4631230e-01   6.6291889e-03  -3.5949785e-01  -9.8649886e-04   6.9036140e-03  -9.7354712e-04   2.8305635e-01   5.0303377e-03   1.0697983e-03  -3.5473982e-04  -7.8550598e-04  -2.4429950e-01  -2.7635038e-01   6.8816812e-04   4.3502861e-03   2.6121504e-01   1.1835344e-03  -1.5529293e-03   2.3308508e-04   3.9542697e-03  -2.5774404e-01  -2.8762591e-03  -2.6467386e-01  -2.9858316e-03   8.6850455e-05  -2.5577347e-01  -2.4858976e-04  -3.1101499e-03   2.7958755e-01   3.2303136e-03  -1.5671439e-03  -3.7333118e-03  -1.6013767e-03  -2.6140711e-03  -3.2724359e-01  -2.0044149e-03   3.4178291e-01   8.2165768e-03  -2.2083662e-03  -3.5625591e-04  -4.1063921e-01  -5.5588438e-03  -1.4529482e-05   2.1080830e-03   7.1911269e-03  -3.0284184e-04   3.5750106e-01   8.2296250e-03   1.3983956e-03  -3.6566143e-01   9.8089523e-04  -3.5782742e-01  -1.8712981e-04  -1.6451071e-03   2.5969930e-03   4.1129608e-01   4.9520849e-05  -3.1952530e-01   2.7021373e-03  -2.3217956e-03  -4.8867474e-03   2.1790476e-03  -3.9629040e-01  -5.5571217e-03   5.6529668e-03   6.7548868e-03  -3.4648142e-04  -4.0809606e-03   1.3279770e-03   9.9693233e-03   7.4708467e-03   4.3224250e-01  -6.2100473e-03   5.4782753e-01  -2.3418598e-02   6.2055600e-03   1.7229155e-02  -3.6626250e-02  -7.7971987e-03   1.3091871e-03   7.1663416e-03   9.4255854e-03  -3.6737898e-03   1.4627549e-02   1.0623424e-02   9.0375369e-03   3.0283693e-03   7.9393354e-03  -6.2079588e-04  -5.3139109e-04   5.7569685e-03   6.9964131e-03   1.3535158e-03   8.3924848e-03   7.2024349e-03  -5.0060592e-03  -7.5699875e-04   4.7665661e-03   4.0140791e-01   7.0119567e-03   6.6562804e-03   5.4665935e-03   1.8169673e-03   3.4956313e-01   5.7161725e-03  -2.9277131e-04   2.7865554e-03   5.4594392e-03   6.3185565e-03   2.5946361e-03   6.7772825e-03   3.6744985e-03   2.8993043e-01  -1.6245779e-03  -8.5194831e-04  -5.3227012e-03  -5.5444758e-03  -8.2605991e-03  -9.8783516e-03  -7.7844467e-03  -1.3011943e-02  -1.0024263e-02  -5.2517790e-03  -8.2679708e-03  -5.8690831e-03  -1.4010417e-02  -9.3300941e-03  -1.8153728e-02   5.4421352e-01  -5.2736465e-01  -2.6861526e-04  -6.3167704e-03  -8.6155347e-03   1.1670866e-02   5.9655752e-03   1.2563669e-03   5.7324112e-03   5.2832493e-03   4.0485465e-05  -2.3397069e-02  -1.8826197e-02  -5.6825345e-02  -2.1179416e-02   1.9713692e-02   1.0112157e-01   2.4596793e-02   2.7270297e-02   2.3906519e-02  -2.0586953e-02  -7.9905535e-03   7.1918247e-02   8.6784410e-03   2.2555510e-02  -6.2715637e-02   8.1742934e-02   1.1632066e+00  -1.5000570e-01   1.4370163e+00  -1.1885088e+00  -2.0079819e-02  -6.9595991e-01   1.0476534e+00   1.8882965e-02   2.4627576e-02   7.1626607e-01   2.5310031e-02   7.9854745e-01   1.3695381e-02   2.8177811e-02   1.3801198e-02   5.0234011e-03   1.6672692e-03  -3.9193465e-03  -1.1162354e-02   1.2292928e-02   6.0428260e-03  -6.9985153e-01   1.3792778e-04   1.3717133e-02   8.5089302e-03   1.8929492e-03  -4.1081116e-03   1.4158467e-02   6.0767173e-01   1.3260951e-02  -4.7954267e-01   9.1625873e-05   6.9277069e-03  -2.9453061e-03  -4.1847210e-03  -9.9252075e-03  -9.4085960e-03  -2.5337887e-02   6.6340832e-01  -8.2435428e-02  -4.4153714e-02  -4.5997290e-02  -9.7692823e-02  -9.6121514e-02  -7.3253986e-02  -7.5682362e-02   6.4577071e-02   1.4109968e+00  -7.7156248e-02  -1.0547783e+00   2.7513194e-02  -1.0590123e-01  -1.1883814e-01   2.7362581e-01   4.2479884e-01  -1.4946594e+00  -1.0737592e+00   1.0010464e-01   8.2082365e-02   9.0435546e-01   4.5216893e-02   3.3945738e-02  -7.3415912e-01  -6.7594931e-01   2.2623025e-02   9.3037218e-03   1.2517593e-03  -6.4385578e-01   1.8177441e-02  -6.4956878e-01  -4.0110678e-02  -3.1924272e-02  -3.5685595e-02  -6.4599946e-02  -5.9334402e-02  -4.8429807e-02  -3.6076952e-02  -1.0474448e-01  -8.2180675e-02  -2.8926511e-02   1.4480689e-03  -8.0006112e-02  -1.8876589e-02  -1.0537242e-01  -5.3938038e-02   5.3994002e-03  -2.7897029e-02  -2.7880568e-02  -1.8146128e-02  -2.9081910e-03   5.7447138e-03   6.6049000e-01   3.4874273e-02  -2.1185698e-02   1.3206882e-02   3.5496791e-02   1.9520875e-02   6.2328740e-01   2.1718580e-02   1.2885687e-02   4.7701813e-01   6.2766683e-01   1.0493181e-02  -4.6255588e-01  -9.3866803e-04   4.3679220e-04   4.8518335e-03   2.2152522e-03  -4.9208635e-03  -1.2821409e-03   4.0649477e-01   4.3395941e-01   8.0196316e-04   2.9238788e-03   5.6107629e-03   7.9853494e-03   3.7656687e-03   3.9401710e-01   3.9194967e-03   2.2053873e-03  -9.8525363e-03  -8.8012111e-03   3.6281883e-01  -6.4290897e-03  -8.0254781e-03  -9.4401730e-03  -5.3419097e-01   9.3926613e-03   6.1984383e-03   1.1525167e-02  -3.5399272e-03  -2.3468003e-03  -3.7167898e-01  -3.3255472e-01  -3.7573210e-01  -3.1773499e-03   3.1809731e-01  -1.9142740e-04   6.6116251e-04  -4.4188971e-03  -2.3447282e-03  -6.4070421e-03   8.2694004e-03   6.1595447e-03   3.9263061e-01  -4.2226632e-01   1.0380209e-02   7.1727203e-03  -1.1192447e-02   7.1274123e-03   5.7105597e-03   2.4423984e-02  -2.9101010e-02  -4.3693637e-04   6.7751392e-01  -7.7458759e-01  -1.6742412e-02  -1.0256024e-02  -7.6725694e-01   5.6484563e-02   1.8371529e-02  -1.0809320e-02   7.9864770e-03   6.1949430e-02   2.4950115e-03   8.3387023e-01   2.7360074e-02   5.8259114e-02   7.6893338e-01  -7.1645069e-01  -8.7811417e-01   7.5334029e-02   1.7698934e-02   5.2552389e-01   3.0943247e-04  -1.4075004e-02  -2.1617048e-03  -4.7706475e-01  -9.5847009e-01
   3.5941049e-01  -4.0203166e-04   4.4430976e-01   5.4953894e-01  -4.0594260e-01   6.1344784e-03   4.4002221e-01   2.4945744e-03   8.6975668e-03  -3.8315219e-01   2.1259579e-03   6.4690882e-03   6.3163954e-03   4.5464483e-03   3.6529288e-03   5.0386832e-03   4.7463378e-03   2.8327756e-03   6.1660523e-03   4.0161985e-03  -4.1065035e-04  -2.4662308e-01  -1.8527044e-03   2.4830085e-03  -2.4287073e-03   2.5176881e-04  -3.0025916e-03   5.5773923e-03  -5.5382513e-03   5.2247834e-03  -4.2152082e-01   3.7557235e-01  -1.1205255e-02  -1.4229295e-02  -1.4176005e-02  -1.3152705e-02  -1.5679610e-02  -1.4212613e-02   1.1388263e-02  -6.0116579e-03  -1.0395555e-02   2.9950115e-03   4.7112492e-03   9.3281560e-03   6.1207749e-01   7.6686379e-03   1.4830790e-02   8.4250810e-03   8.0466886e-03   3.8010462e-03  -9.2011175e-05   3.7480416e-03   4.7419265e-03  -3.2851911e-01  -3.4109796e-01   6.0692331e-03   5.3195780e-03   3.3354175e-01   1.0004466e-02   3.3940803e-03   3.6794829e-03   7.6672420e-03   2.2434183e-03   1.6296920e-03   2.1628527e-04   1.2185979e-03   4.6013515e-03  -3.8140017e-03   4.4157382e-03  -4.8049778e-03  -2.4786735e-03  -2.2989556e-03  -3.6640324e-01   6.7954089e-03  -3.7971210e-01   7.4221118e-03   5.9652776e-03   5.1006461e-03   3.3299212e-01  -2.9972140e-01   5.6079717e-03   1.5068111e-03   1.9306916e-03   2.6367858e-01  -2.1904091e-03   3.5843711e-04   2.4183053e-03   5.1904288e-05   5.6566752e-03  -5.6777930e-04   2.5930727e-03   5.0871535e-03  -4.4125646e-01  -7.1058913e-03  -5.0682901e-01  -7.6648876e-03  -5.8682772e-01   2.2815767e-02   9.1308895e-03   1.6997198e-02   5.0768790e-01  -5.3045276e-01   8.6385396e-03  -4.5159328e-01   9.1930526e-03   5.8031452e-03   5.9371372e-03   5.9051185e-03   7.5050415e-03   5.9602956e-03   5.3919606e-03   5.3220183e-03  -3.2134443e-01   2.9370987e-03   1.7871144e-03  -2.2827223e-03  -3.1067039e-01   7.4579016e-04  -1.3159280e-03   1.3579443e-03  -2.7360711e-03  -2.9822812e-03   2.2031463e-03   2.1102416e-03   1.2859786e-02   9.2848912e-03  -6.9953390e-03  -4.0958042e-01   3.0725830e-03  -9.7704854e-03   3.9169771e-01   3.9705380e-03   2.0626287e-03  -4.0926168e-01   1.5760581e-03   4.4452902e-03  -7.8582092e-03  -6.9491921e-03   4.8967754e-03   2.3805896e-03  -1.8449933e-02  -1.8467756e-02   1.6809485e-02   1.7712751e-02   5.3684312e-01   5.3351153e-01   1.4450174e-02   1.1149063e-02   1.5127719e-02   1.2116570e-02   9.6237802e-03   1.0042606e-02   7.2123555e-03   7.2804794e-03  -6.4831058e-03  -3.5629830e-01   6.4498826e-03  -3.4307573e-01   2.2188293e-05   6.5690486e-03  -2.7182756e-03   2.8140130e-01   4.5993937e-03  -7.8055104e-05   5.7253991e-05  -4.3643585e-04  -2.4283226e-01  -2.7502688e-01   7.2614665e-04  -5.5454364e-04   2.3818934e-01   9.0256133e-04  -4.0917541e-04   1.1708396e-03   4.0857952e-03  -2.6469358e-01  -1.2159369e-03  -2.6135225e-01  -1.4209223e-03   2.1591700e-03  -2.6167660e-01  -1.9604175e-03   2.5459727e-03   2.8362144e-01   3.8563288e-03  -1.5587380e-03  -3.0331938e-03  -6.5622483e-04  -2.9529192e-03  -3.3308909e-01  -4.2211098e-03   3.4285871e-01   8.0416943e-03  -4.0295171e-03   1.2176667e-03  -4.0588205e-01  -5.7040880e-03   1.1405077e-03   1.0556010e-02   6.2473011e-03   5.0096159e-04   3.4774237e-01   6.2979298e-03  -1.6950789e-03  -3.6707362e-01   1.5707387e-03  -3.6765078e-01   4.6746595e-05  -1.1385323e-03   4.6800914e-03   4.2703249e-01   1.1329484e-03  -3.2062067e-01  -2.2114391e-03  -3.1867341e-03  -4.2430800e-03   1.8657041e-03  -3.7923197e-01  -9.1916113e-03   7.9489042e-03   1.5071919e-03  -9.8930303e-04  -5.4548707e-03   8.1902013e-03   1.5073149e-03   1.8236069e-03   4.0974675e-01  -2.5119159e-03   5.1979977e-01  -5.8413881e-03   4.7999694e-03  -1.9527392e-03  -2.4481128e-02  -7.1682600e-03  -3.5562731e-04   3.7946110e-03   8.3006854e-03  -2.7561452e-03   1.6696542e-02   1.1370482e-02   1.1177104e-02   2.1971708e-03   9.5290813e-03  -7.6148062e-04  -4.1575775e-03   2.4053504e-03   2.8818701e-03   1.2149568e-03   7.5972939e-03   1.0956760e-03  -5.1716087e-03  -9.7021138e-04   5.5338553e-03   3.9856506e-01   6.6899348e-03   7.1205663e-03   6.1055245e-03   3.1269767e-03   3.5296970e-01   6.7505320e-03   1.4809801e-03   2.6243594e-03   6.4733815e-03   7.2223410e-03   4.0809569e-03   3.4699839e-03   3.3190657e-03   2.9163815e-01  -4.4153731e-03  -2.4847684e-03  -3.8016611e-03  -4.4889463e-03  -8.5805109e-03  -1.0437566e-02  -7.6126492e-03  -1.7011421e-02  -1.0639038e-02  -4.6526035e-03  -7.9502159e-03  -9.6970185e-03  -1.2560970e-02  -7.7079020e-03  -2.1513133e-02   5.4652148e-01  -5.2601233e-01   3.3988881e-03  -2.7386331e-03  -1.1784111e-02   1.3290712e-02   9.7275801e-03   2.3895154e-03   6.7712670e-03   6.9000374e-03   1.8025525e-03  -2.7177349e-02  -1.6879238e-02  -5.2811313e-02  -2.5239120e-02   5.9719646e-02   1.1595254e-01   2.8579460e-02   2.7643126e-02   1.8494885e-02  -1.4732008e-02  -6.3623927e-03   1.0887252e-01   2.3629295e-02  -7.9868195e-03  -9.8366783e-02  -2.8318299e-02   1.1671132e+00  -1.4086498e-01   1.2184869e+00  -1.2198313e+00  -1.1964006e-02  -7.1254221e-01   1.0129548e+00   2.2772616e-02   2.3961306e-02   6.9979548e-01   3.7201870e-02   7.6356012e-01   1.0682665e-02   2.6538072e-02   1.5419390e-02   2.1166869e-03   3.9515679e-03  -1.7608148e-03  -1.0752152e-02   2.0679293e-02   7.3459533e-03  -6.8664416e-01   2.0878879e-03   1.3312901e-02   9.3378802e-03   2.5505246e-03  -6.1220173e-03   1.5378568e-02   5.5756393e-01  -3.8295946e-04  -4.7295622e-01   1.2343426e-03   3.1300608e-03  -3.2568866e-03  -6.3900464e-03  -9.4765397e-03  -1.0069545e-02  -2.4225645e-02   6.6713201e-01  -6.4958726e-02  -4.1362911e-02  -4.1500502e-02  -8.4869801e-02  -1.0268449e-01  -5.8378727e-02  -6.3930292e-02   1.1251908e-01   1.3920075e+00  -2.5388758e-02  -1.0511821e+00  -1.4150487e-03  -1.1711463e-01  -2.3047374e-01   1.4053461e-01   4.3231828e-01  -1.6339049e+00  -1.2279769e+00   8.3521229e-02   8.1101843e-02   1.1233363e+00   4.1040511e-02   3.5294747e-02  -7.3685422e-01  -6.9444888e-01   2.2467012e-02   6.6936046e-03   1.1895657e-03  -6.3744461e-01   2.0501595e-02  -6.3229765e-01  -4.1735659e-02  -2.6135279e-02  -3.3786971e-02  -6.4885708e-02  -5.4267748e-02  -5.0351060e-02  -2.5220270e-02  -1.1397228e-01  -7.5877852e-02  -3.3576820e-02   2.7839041e-03  -5.0748073e-02  -3.0477733e-02  -1.4700873e-01  -5.3949273e-02   2.4426195e-04  -4.1895921e-02  -9.5485371e-03  -4.6206221e-03   2.7518999e-02   5.5694860e-03   6.5772342e-01   2.7049312e-02  -2.6873219e-02   1.6236925e-02   3.5384879e-02   2.2714252e-02   7.0750162e-01   1.8962591e-02   1.6766381e-02   5.5507946e-01   5.5565931e-01   1.6010288e-02  -4.6690099e-01  -3.5429780e-03  -5.6738595e-04   4.6789110e-03  -2.3239302e-03  -2.5623845e-03   3.8425373e-03   4.0229541e-01   4.2669886e-01   1.1605757e-03   4.7066638e-03   6.5987431e-03   9.0821606e-03   3.0919424e-03   3.7647170e-01  -1.5483876e-03   4.2689266e-03  -1.0177860e-02  -5.2453211e-03   3.5160762e-01  -6.0200675e-03  -8.4384919e-03  -1.6061679e-02  -5.1194979e-01   1.0614162e-02   6.7933188e-03   4.4986528e-03  -5.1703032e-03   6.1236343e-05  -3.6120863e-01  -3.2000302e-01  -3.6356505e-01  -9.2189156e-04   3.2882190e-01  -8.9117839e-04   2.1029177e-03  -2.7053877e-03  -1.2601431e-03  -5.0520233e-03   6.5926641e-03   1.5467216e-03   3.8114104e-01  -4.1890710e-01   7.6064024e-03   6.7895074e-03  -7.8482179e-03   8.0949278e-03   1.3976958e-03   2.0775274e-02  -3.6763154e-02  -7.0465750e-03   6.5244808e-01  -8.0341980e-01  -2.8288238e-02  -4.1064329e-02  -7.6819791e-01   4.2000927e-02  -1.2483684e-02  -2.4959530e-02  -4.5229888e-03   4.4837440e-02   7.3183346e-02   8.0566206e-01   4.2821811e-02   5.6225360e-02   7.9030241e-01  -6.9025340e-01  -1.0327157e+00   3.1251645e-02   2.6141137e-02   6.3713932e-01   1.2360170e-02  -3.1373806e-04   1.2904901e-02  -4.4323975e-01  -9.8496227e-01
   3.5226194e-01  -2.5918267e-04   4.4442528e-01   5.4557522e-01  -3.9945583e-01   4.1624213e-03   4.3520323e-01   2.1669611e-03   8.6397922e-03  -3.8261430e-01   1.5827971e-03   6.1396867e-03   5.5651698e-03   3.8934565e-03   3.6568523e-03   5.6801398e-03   4.9502297e-03   3.0296445e-03   7.2741893e-03   1.0637024e-03   3.5489047e-03  -2.4906640e-01  -1.1012198e-03   2.9590103e-03  -2.4868119e-03   1.1226965e-03  -3.0617551e-03   5.9097197e-03  -4.9478509e-03   4.1446708e-03  -4.0987518e-01   3.8322850e-01  -9.9648762e-03  -1.0921567e-02  -1.3006960e-02  -1.4920783e-02  -2.3080264e-02  -1.5522710e-02   1.2150235e-02  -2.4283881e-02  -8.8833573e-06   9.1193526e-03   5.0266050e-03   1.0996977e-02   6.0322603e-01   9.6696610e-03   1.4761965e-02   9.2699028e-03   6.9520094e-03   4.3283121e-03   3.0050349e-03   4.8530715e-03   4.6007887e-03  -3.2907499e-01  -3.3716767e-01   6.0118013e-03   4.7212050e-03   3.0323950e-01   1.0326492e-02   3.7754888e-03   3.7837313e-03   8.4841567e-03   2.5296147e-03   7.0899417e-04   7.2137907e-04   1.1574126e-03   2.4056705e-03  -3.7955506e-03   4.1465415e-03  -4.4498950e-03   6.2673646e-03  -2.7938561e-03  -3.5533990e-01   7.8724618e-03  -3.7274791e-01   7.3016990e-03   5.4753141e-03   4.7248337e-03   3.2694969e-01  -2.9072631e-01   3.8754876e-03  -4.0039051e-04  -3.8953615e-03   2.6037684e-01  -3.1883353e-03  -3.7113304e-04   3.0059414e-03  -9.4881639e-05   6.1913031e-04   7.1729011e-04   3.7735877e-03   2.9402636e-03  -4.3818855e-01  -7.3403384e-03  -5.0198382e-01  -6.0635560e-03  -5.8038383e-01   2.1735276e-02   1.0317794e-02   1.8443704e-02   4.9123362e-01  -5.0446291e-01   9.8730120e-03  -4.4042417e-01   9.6712315e-03   7.5930924e-03   5.8697896e-03  -2.1625609e-03   4.8585055e-03   5.7355444e-03   5.3059070e-03   5.5411616e-03  -3.0737985e-01   2.9843527e-03   3.1156516e-03  -1.3866854e-03  -3.1143541e-01   6.6643061e-04  -8.2796313e-04  -1.3636410e-04  -8.8292035e-04  -2.2974251e-03   6.2195570e-03   3.2554534e-03   1.4984773e-02   1.0106699e-02  -8.5502345e-03  -4.2115338e-01  -7.3902671e-03  -1.4154020e-02   3.9046514e-01   3.5360166e-03   5.3642434e-04  -4.0842949e-01   1.2317215e-03   1.0121919e-02  -1.6224327e-03  -5.7944840e-03   1.9822732e-02   3.0245420e-03  -1.1483318e-02  -2.0208299e-02   2.7571477e-02   1.9365021e-02   5.9928733e-01   5.3138006e-01   1.4634021e-02   1.1533954e-02   1.1648052e-02   1.2809338e-02   1.0059145e-02   3.2864563e-03   7.9142918e-03   8.4371684e-03  -6.1038287e-03  -3.6478801e-01   6.1645374e-03  -3.5064898e-01  -2.5578972e-03   5.4772320e-03  -2.1978338e-03   2.8340509e-01   3.2610086e-03   1.3235299e-03  -5.6138985e-04  -3.7017549e-04  -2.4041529e-01  -2.7665727e-01   8.3069490e-04   2.9452197e-03   2.4757377e-01  -3.3667409e-04  -5.4923318e-03   2.0016741e-03   3.8879544e-03  -2.5947815e-01  -2.3962858e-03  -2.5783293e-01  -8.8357239e-04   2.4455790e-03  -2.6828605e-01  -3.2016841e-03   4.5279212e-03   2.7732045e-01   3.7902649e-03  -4.4591436e-04  -1.8798240e-03  -1.6636987e-03  -1.2902755e-03  -3.2563000e-01  -3.7065340e-03   3.4222119e-01   7.9569197e-03   3.7135939e-03   1.2333887e-03  -3.9857679e-01  -3.7415697e-03   4.4278842e-03   1.2010916e-02   7.2070363e-03   4.5185703e-05   3.6249992e-01   6.5125136e-03   3.1704267e-04  -3.6433173e-01   9.0362439e-04  -3.6005781e-01   8.5188924e-05  -2.4969551e-03   2.4347785e-03   4.1187622e-01  -5.7028715e-04  -3.1996310e-01   6.3638307e-03  -4.9354555e-03  -2.6345485e-03   2.9561813e-04  -3.7603616e-01  -6.3234739e-03   6.2060227e-03   3.0735157e-03   4.4701294e-04  -5.9463087e-03  -1.3822414e-03   9.4722204e-03   1.1966364e-02   4.3621384e-01  -3.9043435e-03   5.0566969e-01  -1.4548311e-02   1.1184837e-02   3.8042904e-04  -9.6703248e-04  -5.5033660e-03   3.3125078e-03   7.1506194e-03   9.9716479e-03   6.9657375e-03   1.7044958e-02   1.2425177e-02   9.4117048e-03   2.5577900e-03   9.6297205e-03  -3.2706154e-03  -4.4701729e-03   4.3983934e-03   5.0372590e-03   3.0797975e-03   7.5276648e-03   2.1529555e-03  -3.1097659e-03  -2.5470622e-03   6.2756319e-03   4.0302020e-01   6.4295630e-03   5.7659883e-03   5.5907641e-03   1.8547246e-03   3.5209635e-01   7.4275440e-03   1.4564965e-03   3.5233344e-03   5.6547537e-03   8.2176235e-03   3.6386018e-03   5.5230719e-03   4.3405690e-03   3.0744882e-01   6.3179966e-04  -9.1094749e-04  -4.8466520e-03  -5.3207375e-03  -9.4965729e-03  -9.4305138e-03  -8.5093959e-03  -1.4967243e-02  -1.0371180e-02  -1.0026747e-02  -9.8065461e-03  -3.3961853e-03  -1.1494518e-02  -6.6953722e-03  -2.1467517e-02   5.5451928e-01  -5.2946261e-01   2.9093740e-03  -1.5185855e-03  -7.9303254e-03   1.1640647e-02   4.6034535e-03   2.0064682e-03   3.7848381e-03   3.7416890e-03  -5.6669437e-03  -2.6271090e-02  -3.6228711e-02  -5.2151300e-02   1.1365953e-02   1.3383743e-02   7.1199643e-02   8.7695868e-03   2.5711068e-02   8.6366467e-03  -1.7064756e-02  -8.1930083e-03   1.1338263e-01   1.1824543e-02   4.1815305e-03  -6.9769726e-02   4.0686468e-02   1.0091434e+00  -1.5727375e-01   1.2142008e+00  -1.2398213e+00  -1.0223825e-02  -7.6139559e-01   1.0609103e+00   5.8160142e-03   3.2334383e-02   7.1664588e-01   3.7078753e-02   7.0133697e-01   1.6763347e-02   2.8460310e-02   1.5460160e-02   4.3865666e-03  -3.7598329e-04  -5.1891725e-03  -9.3062190e-03   2.0394137e-02   4.1821650e-03  -7.1210492e-01   2.0638297e-03   1.5483589e-02   1.1809620e-02   7.2943262e-03  -5.0864908e-03   1.8323973e-02   5.8008464e-01   6.9002266e-04  -4.7963961e-01   3.0369366e-04   5.6192642e-03   1.6930818e-03  -7.8735981e-03  -1.1389055e-02  -7.9893831e-03  -2.6532932e-02   6.7314422e-01  -7.7206365e-02  -4.9134480e-02  -5.2831796e-02  -9.4197499e-02  -6.2734330e-02  -8.0106822e-02  -8.5696757e-02   2.0874199e-01   1.4789585e+00  -2.9717297e-03  -1.0826646e+00   4.0253958e-02  -1.2496211e-02  -3.3895682e-01   6.4690922e-02   3.3586876e-01  -1.5651469e+00  -1.2578945e+00   7.6603310e-02   2.9481883e-02   8.4473726e-01   3.9949796e-02   3.3658080e-02  -7.0068188e-01  -6.4810730e-01   2.0955909e-02   1.2249416e-02   3.5124693e-03  -6.3735837e-01   1.8685019e-02  -6.4379555e-01  -3.5340516e-02  -2.2673254e-02  -3.2114137e-02  -6.4478015e-02  -5.6185066e-02  -5.9826535e-02  -5.1132942e-02  -1.3506575e-01  -9.9057580e-02  -5.9289545e-02  -2.4222112e-02  -1.5271924e-01  -5.3778918e-02  -9.4417737e-02  -5.1731927e-02   5.1081702e-03  -2.4762320e-02  -8.0819993e-03  -3.4499523e-03   1.4882265e-02  -3.1392977e-03   7.0258076e-01   3.3435108e-02  -1.8885137e-02   1.6646731e-02   3.3815042e-02   1.6623261e-02   6.2316399e-01   1.9311011e-02   1.3495439e-02   5.5822355e-01   5.9002655e-01   8.1600373e-03  -4.7960602e-01  -5.4731181e-03  -4.8721666e-03   5.8843970e-03   7.3162914e-04  -4.2875905e-03  -3.6318569e-04   4.1297133e-01   4.3958693e-01   1.2936605e-03   5.1126263e-03   6.9065751e-03   7.9459033e-03   4.9628926e-03   3.8302481e-01  -2.5332553e-03   2.8673485e-03  -1.0783282e-02  -5.5563999e-03   3.5822351e-01  -8.4615932e-03  -1.0433592e-02  -1.7408432e-02  -5.2990565e-01   1.1322680e-02   5.7505642e-03   1.5008085e-02  -4.7757171e-03   5.6959715e-04  -3.9394072e-01  -3.3933612e-01  -3.7615185e-01   2.4915636e-03   3.4657286e-01  -2.2792857e-04   4.1459482e-04  -3.6360172e-03  -3.3425832e-03  -6.2427568e-03   8.0931289e-03   4.3909543e-03   4.0584905e-01  -4.3482205e-01   1.3078288e-02   1.1334054e-02  -9.9930136e-03   1.1015631e-02   1.2465586e-02   2.4368599e-02  -2.8607134e-02   1.0409922e-02   6.7083717e-01  -7.7915940e-01  -2.7911998e-02  -5.8197725e-02  -8.1851519e-01   4.0892055e-02  -1.5778333e-02  -1.9582771e-02  -3.1977813e-03   4.7377726e-02   8.8564979e-02   8.2705945e-01   5.2456430e-02   6.4877267e-02   7.9145167e-01  -7.0118988e-01  -8.1131807e-01   5.6472575e-02   2.9874733e-02   7.1561479e-01  -2.3011400e-03   3.7054839e-03  -6.8381210e-04  -4.3700827e-01  -9.8260839e-01
   3.5069801e-01  -2.1111214e-05   4.3714247e-01   5.5288275e-01  -3.9494257e-01   4.4377226e-03   4.4116882e-01   2.7010936e-03   8.8203021e-03  -3.8701759e-01   1.4778144e-03   6.1745313e-03   6.1075489e-03   4.7406977e-03   3.7475632e-03   4.7615532e-03   4.9859042e-03   3.4660006e-03   5.4174369e-03   1.3431470e-03   2.1961972e-03  -2.6246839e-01  -5.2282032e-04   2.3613426e-03  -2.1227174e-03   1.1910624e-03  -2.5227775e-03   5.3890009e-03  -5.1641698e-03   4.8431906e-03  -3.9547188e-01   3.7189676e-01  -9.6812671e-03  -1.0622431e-02  -1.2658686e-02  -1.2714030e-02  -1.2556680e-02  -1.3221203e-02   1.2711840e-02  -3.0334375e-02   4.7263069e-03   8.8850733e-03   4.5138299e-03   1.1761342e-02   6.2741077e-01   8.3139751e-03   1.5749691e-02   8.9134649e-03   7.1839955e-03   3.9121806e-03   1.0754336e-02   5.8603486e-03   4.2075588e-03  -3.4177814e-01  -3.4298951e-01   5.4931983e-03   6.2052400e-03   3.2291247e-01   1.0257408e-02   3.7360489e-03   4.1433743e-03   7.1261107e-03   2.2375136e-03   9.9121121e-04   1.4367172e-03  -5.7461572e-05   3.9979825e-03  -2.8455279e-03   4.2911479e-03  -5.3341798e-03   6.6620186e-03  -3.6427457e-04  -3.5301339e-01   8.1767602e-03  -3.5514675e-01   1.5247895e-03   5.9183287e-03   5.0961938e-03   2.9659225e-01  -2.8135027e-01   4.9051618e-03   3.3738353e-04  -2.3097899e-03   2.5830101e-01  -2.0306218e-03  -7.8242892e-05   2.9353699e-03  -1.9658767e-03   6.4088843e-04  -2.6195021e-04   1.9617649e-03   2.1916823e-03  -4.3563308e-01  -5.8198654e-03  -5.0586969e-01  -1.0141505e-02  -5.8947655e-01   2.0245424e-02   1.0840703e-02   1.7732200e-02   4.9670584e-01  -4.7522243e-01   5.4453904e-03  -4.4356344e-01   8.4457515e-03   9.7343226e-03   6.2961964e-03   3.6258570e-03   6.0787487e-03   5.3277380e-03   5.5743625e-03   5.6546541e-03  -3.0491059e-01   3.8678680e-03   2.8968129e-03  -1.3909926e-03  -2.9901338e-01   2.5119963e-03  -2.8804897e-03  -1.1276728e-03  -1.0913153e-03  -5.0937223e-03   5.2066840e-03   4.0816035e-03   1.3859971e-02   9.2459894e-03  -8.8614166e-03  -4.1463004e-01  -7.7166730e-03  -1.3740825e-02   3.9638995e-01   2.5941364e-03  -1.5195492e-03  -4.0457823e-01   1.8682988e-03   7.0862306e-03  -7.6378182e-03  -5.5981338e-03   2.4362557e-03   9.8135053e-04  -1.5879478e-02  -2.1425286e-02   2.7107995e-02   2.6943115e-02   6.2299974e-01   5.2039021e-01   1.9073509e-02   1.2887904e-02   2.0899175e-02   1.3241286e-02   1.1187054e-02   1.1744714e-02   7.7347633e-03   5.2180524e-03  -7.8956634e-03  -3.7176760e-01   4.8361168e-03  -3.4657100e-01  -1.2697904e-04   7.0246874e-03  -2.1312577e-03   2.7832801e-01   4.9755528e-03   3.1838199e-04  -1.7603210e-04  -5.2087362e-04  -2.4652227e-01  -2.7675368e-01   8.2151721e-04   2.3692354e-03   2.4508729e-01   2.3087342e-04  -4.1623493e-03   2.7209238e-03   3.2621038e-03  -2.6090672e-01  -2.1165705e-03  -2.5497011e-01  -2.0611893e-03   2.2528691e-03  -2.7486096e-01   1.7608168e-05  -3.2938504e-05   2.7926888e-01   4.2271154e-03  -3.1425042e-03  -2.3237970e-03  -1.1820106e-03  -9.3959757e-04  -3.2568740e-01  -3.5171549e-03   3.4346041e-01   7.8861374e-03  -4.6143582e-03   8.3797028e-04  -4.0728350e-01  -3.9040791e-03   1.6164673e-03   1.2252231e-02   7.3484449e-03   5.4569245e-04   3.6643409e-01   6.6446633e-03  -5.8477041e-04  -3.6791415e-01   2.1421251e-03  -3.6512593e-01   8.3138268e-04  -1.6588988e-03   3.8350638e-03   4.2473784e-01   6.6981711e-04  -3.2180316e-01   2.2013364e-03  -2.4798414e-03  -4.3520479e-03   2.3675251e-03  -3.9116823e-01  -1.6160489e-03   7.7334434e-03   4.7734047e-03   1.2271724e-03  -2.0048257e-03   7.0238655e-03   1.1939921e-03  -9.2635063e-04   4.3522724e-01  -1.1471085e-02   5.2711805e-01   1.9771484e-03   5.6324301e-03   1.0492844e-02  -7.8371847e-03  -7.1594254e-03   1.8191244e-03   7.9740807e-03   1.0102694e-02  -5.9289216e-03   1.7464972e-02   1.1195377e-02   8.2910227e-03   3.3394786e-03   7.9883726e-03  -3.1806661e-03  -4.3765893e-03   5.2916332e-03   1.3590147e-02   5.4165994e-04   7.2614238e-03   2.9898608e-03  -5.0161914e-03  -6.2563308e-04   4.5435875e-03   4.0697609e-01   5.9322673e-03   6.7228221e-03   5.0230428e-03   1.7137252e-03   3.4232814e-01   5.3776075e-03   6.9155012e-03   2.1232512e-03   6.3401367e-03   8.3385034e-03   4.5219357e-03  -1.3464462e-03   4.7504419e-03   3.0379694e-01  -6.5541271e-03  -5.5334490e-03  -4.0018457e-03  -3.1571600e-03  -8.8003582e-03  -9.2617624e-03  -9.1949953e-03  -1.5431312e-02  -1.2480513e-02  -4.8759446e-03  -9.1101702e-03  -3.2531708e-03  -1.1425781e-02  -6.5670941e-03  -2.3238362e-02   5.4474405e-01  -5.2849577e-01  -5.6529366e-04  -1.0996361e-03   5.3470489e-06   1.3845777e-02   9.0792693e-03   2.8028935e-03   4.6353803e-03   4.3170341e-04  -8.6181812e-03  -2.4781153e-02  -1.9710201e-02  -5.4631431e-02  -2.9092321e-02   2.7659674e-03   7.0490445e-02   1.8528033e-02   3.2314006e-02   1.7305592e-02  -2.3959468e-02  -1.1600988e-02   6.0576296e-02   2.1316777e-03   5.1735176e-02  -8.1130182e-02   1.8062251e-02   1.0523809e+00  -1.5025272e-01   1.2103985e+00  -1.1724847e+00  -1.5908969e-02  -7.2308768e-01   1.0283454e+00   1.1786749e-02   3.2599888e-02   7.1143705e-01   2.0422613e-02   7.7544517e-01   1.9592310e-02   2.9452919e-02  -5.8526778e-03   7.6695744e-03   3.0863228e-03  -3.7586480e-03  -7.9458601e-03   1.5049203e-02   8.3754344e-03  -7.0390830e-01  -1.3164254e-04   1.2693608e-02   9.4491253e-03   7.8119939e-03  -8.7949229e-03   1.9779352e-02   5.8436584e-01  -5.5172708e-03  -4.8537304e-01  -1.0016538e-04   5.2544808e-03   2.1680270e-04  -8.9076746e-03   3.9012321e-03  -1.4144500e-02  -3.0667802e-02   6.6073605e-01  -6.6183528e-02  -4.3925526e-02  -4.6977375e-02  -1.0112512e-01  -1.2075767e-01  -7.0199608e-02  -7.4042454e-02   1.2079907e-01   1.5433968e+00  -1.0551530e-02  -1.0343236e+00   2.5982091e-02  -6.0600579e-02  -1.9637607e-01   2.3600142e-01   4.1978827e-01  -1.4010012e+00  -1.0033528e+00   9.5869452e-02   7.7713957e-02   8.8347412e-01   4.4438073e-02   3.4874930e-02  -7.4652148e-01  -6.8600188e-01   2.4131696e-02   9.9401817e-03   2.3193197e-03  -6.4490621e-01   1.4822190e-02  -6.4102353e-01  -4.4986331e-02  -3.3082857e-02  -3.6276013e-02  -7.0504944e-02  -6.0071763e-02  -5.2599638e-02  -5.1714388e-02  -1.5038249e-01  -8.6515819e-02  -4.5666454e-02  -1.3603170e-02  -7.1390008e-02  -4.3719213e-02  -1.3102181e-01  -5.2516179e-02   6.8446591e-03  -2.3978363e-02  -1.2488096e-03  -2.1668449e-02   2.5932447e-02  -6.1515559e-04   7.0414692e-01   3.6896337e-02  -3.0590226e-02   1.0284379e-02   3.2600918e-02   1.9798241e-02   6.2208721e-01   2.1591620e-02   1.6847331e-02   5.4740049e-01   6.0878396e-01   9.6803388e-03  -4.6416639e-01  -3.1578704e-03   8.6797974e-04   3.3640334e-03   1.7325705e-04  -5.9642350e-03   2.3260669e-04   4.0630538e-01   4.2218678e-01   5.0963928e-03   5.9535259e-03   5.7823588e-03   9.5120431e-03   5.1014980e-03   3.9533416e-01  -2.6315045e-03   2.6402103e-03  -1.0831997e-02  -3.2237480e-03   3.6049256e-01  -8.5531242e-03  -8.1308899e-03  -1.2514308e-02  -5.1323091e-01   1.0849004e-02   4.3489402e-03   5.8545486e-03  -3.7468676e-03  -1.4321993e-04  -3.6443193e-01  -3.2983734e-01  -3.6723732e-01  -7.6825956e-04   3.3727644e-01   2.9962389e-03  -3.8241061e-04  -4.4686584e-03  -1.3028326e-03  -5.6269060e-03   6.7918478e-03   1.0385445e-03   4.1107711e-01  -4.2351777e-01   8.3581463e-03   1.2950243e-03  -1.1654885e-02   7.5997411e-03   3.0155935e-03   2.6642572e-02  -2.9059513e-02  -1.0106097e-02   6.9199034e-01  -7.9023039e-01  -3.4146197e-02  -6.1295413e-02  -8.2519605e-01   1.9191566e-02  -2.5327610e-02  -3.5074473e-02   1.5466514e-03   5.8611557e-02   1.0890359e-01   8.4363196e-01   7.7996000e-02   7.2635911e-02   8.2422611e-01  -7.2148082e-01  -1.0775880e+00   1.6648587e-02   2.8023966e-02   7.0746681e-01   7.4080066e-03   1.4204531e-02   5.7527946e-03  -5.5964354e-01  -9.9547168e-01
   3.5187479e-01   1.4586670e-03   4.3568893e-01   5.3815263e-01  -3.8747061e-01   5.2032990e-03   4.3208390e-01   2.8682155e-03   1.3758321e-03  -3.9042296e-01   2.7450553e-03   6.8239376e-03   6.1514566e-03   4.1586107e-03   4.1683260e-03   5.3707035e-03   4.8051175e-03   3.3489705e-03   7.8773439e-03   1.5856073e-03  -1.9346620e-03  -2.4699830e-01  -1.0233902e-03   2.1327419e-03  -2.3273046e-03   1.0231940e-03  -3.2199251e-03   5.7827971e-03  -5.1813016e-03   4.7425786e-03  -3.9644158e-01   3.7428520e-01  -1.0875717e-02  -1.1577278e-02  -1.2250795e-02  -1.4082388e-02  -6.4160397e-03  -1.2430109e-02   5.0862822e-03  -2.3247865e-02  -2.7765051e-03   1.1900801e-03   3.0791304e-03   9.6969122e-03   6.0741439e-01   5.5191205e-03   1.4935272e-02   7.8624343e-03   6.1391856e-03   3.8686733e-03  -2.4298228e-03   6.9759427e-03   3.9604740e-03  -3.2627803e-01  -3.3904989e-01   5.1009571e-03   5.2767282e-03   3.2152799e-01   9.5194578e-03   3.4053936e-03   3.5222435e-03   5.3697680e-03   1.9577615e-03   1.0785864e-03   8.6792544e-04  -5.1917841e-04   3.4542189e-03  -2.8502493e-03   3.8708561e-03  -4.2077027e-03   8.7431607e-03  -2.4365975e-03  -3.5403203e-01   3.9544672e-03  -3.7229824e-01   6.5295302e-03   5.6466870e-03   5.0648101e-03   3.1250237e-01  -2.8247160e-01   5.5580714e-03   3.7260190e-04  -6.4237745e-04   2.5479457e-01  -1.6130362e-03   1.7196790e-03   3.4579141e-03   1.0985867e-03   2.5450374e-03  -1.2258036e-03   4.4155130e-03   3.6258372e-03  -4.3695428e-01  -6.1319396e-03  -5.0064331e-01  -5.5382473e-03  -5.7467248e-01   1.8319360e-02   9.4039556e-03   1.4757270e-02   5.0720168e-01  -5.0424666e-01   9.6815904e-03  -4.4908526e-01   9.8166601e-03   5.3721078e-03   6.1241082e-03  -2.2500557e-04   7.3177506e-03   5.4887538e-03   5.0346833e-03   5.5834457e-03  -3.1323578e-01   3.1094047e-03   2.6671356e-03  -2.2966445e-03  -3.1035938e-01   8.4822407e-04  -2.2547744e-03   3.4364345e-04  -5.1023898e-03  -5.5715757e-03   6.6666916e-03   2.4482827e-05   1.5369045e-02   1.0056246e-02  -7.4553097e-03  -4.1675881e-01  -9.0817290e-03  -1.4328008e-02   3.8796188e-01   2.0285481e-03  -1.2920972e-04  -4.0923551e-01  -1.4710568e-04   3.4280817e-03  -4.1134288e-03   1.1849935e-03   4.3080863e-03  -3.9062992e-03  -1.5564940e-02  -1.9719533e-02   2.5312149e-02   2.6482723e-02   5.5977213e-01   5.3284685e-01   1.7350637e-02   1.2174283e-02   1.8026397e-02   1.2026437e-02   9.5364354e-03   7.9020049e-03   8.0731785e-03   6.7392437e-03  -7.3489698e-03  -3.6913589e-01   6.3654408e-03  -3.5678606e-01  -1.8630212e-03   6.0458505e-03  -1.7961853e-03   2.8351464e-01   5.1947520e-03   7.3912818e-04   2.5087696e-05  -5.6182205e-04  -2.5027168e-01  -2.7784858e-01   9.9603649e-04  -1.6062465e-03   2.4322243e-01  -1.0591078e-04  -1.4760294e-03   2.4880329e-03   3.2386292e-03  -2.5786774e-01  -2.3090016e-03  -2.4419136e-01  -1.1299905e-03   2.5791196e-03  -2.6485725e-01  -6.4061303e-04  -9.3589581e-04   2.8572385e-01   4.4865781e-03  -1.7756356e-04  -3.1571062e-03  -2.2079471e-03  -3.8941265e-03  -3.1978930e-01  -3.3506183e-03   3.4492066e-01   6.6506444e-03  -1.5578060e-03  -1.7199019e-03  -3.7074459e-01  -2.9910801e-03   4.6505769e-03   1.0870664e-02   7.7790233e-03  -3.9918703e-03   3.4396303e-01   6.6493404e-03  -6.0794240e-04  -3.6324103e-01   1.5239171e-03  -3.5651570e-01   9.0995481e-04  -1.3971119e-03   3.6502137e-03   4.1735149e-01  -7.6771962e-04  -3.2260510e-01   4.7044697e-03  -1.6465028e-03  -5.3359938e-03  -1.9844601e-04  -3.9989436e-01  -8.3506988e-03   5.7192485e-03   7.1482321e-03  -1.9146876e-04  -2.0674584e-03   3.5782191e-03   2.5806134e-03  -5.1570923e-03   3.8432229e-01  -6.9279913e-03   4.8699308e-01  -1.6060842e-02   5.2201292e-03   9.0820244e-05   2.3882897e-03  -1.1936243e-03   2.9346018e-03   5.5322735e-03   9.0238709e-03  -1.6445076e-03   1.5290120e-02   1.1207555e-02   1.0140796e-02   3.1985802e-03   7.6036995e-03  -2.2686930e-03  -4.0139803e-03   4.4927955e-03   9.0074345e-03   3.7999608e-04   7.3396549e-03   2.2419402e-03  -5.7145021e-03  -9.8928564e-04   4.7997307e-03   4.1031302e-01   5.5649402e-03   5.5741189e-03   5.2909097e-03   1.0080732e-03   3.4843191e-01   5.5118663e-03  -4.1745243e-05   3.1771801e-03   5.9941871e-03   1.7651376e-03   4.0448894e-03   1.3556988e-04   5.1408035e-03   2.8568897e-01  -5.0799950e-03  -5.1673570e-03  -3.7017339e-03  -5.4745341e-03  -8.5532055e-03  -1.0184347e-02  -8.0074842e-03  -1.4317574e-02  -9.4457058e-03  -1.5139938e-02  -9.6059489e-03  -4.9219029e-03  -1.3111502e-02  -6.9948100e-03  -2.2981702e-02   5.3904195e-01  -5.2898897e-01   4.8694660e-04  -2.2743363e-03  -1.8993049e-03   1.3711057e-02   1.5178992e-02   6.3182608e-03   2.0555330e-03   3.2857061e-03  -1.3201210e-02  -2.4672326e-02  -1.8218554e-02  -6.3949744e-02  -2.4384801e-02   4.3092942e-02   8.4611483e-02   1.5595664e-02   4.0185902e-02   1.5796320e-02  -2.5051895e-02  -2.1023518e-02   1.1116343e-01  -1.2792170e-02  -5.2287618e-03  -2.6647830e-02   1.7207681e-02   1.1835535e+00  -1.3098586e-01   1.2132621e+00  -1.1746812e+00  -8.4595114e-03  -7.5146928e-01   1.0293574e+00   1.3424741e-02   3.0819662e-02   7.0415888e-01   1.9590635e-02   7.6379605e-01   1.2063691e-02   2.7888272e-02  -3.8937433e-04   6.8573625e-03  -2.0529230e-03  -1.8251571e-03  -7.1989992e-03   1.4192019e-02   8.6716053e-03  -6.8347003e-01   7.3870174e-04   6.7153446e-03   8.3951899e-03   5.2454787e-03  -4.0825801e-03   1.7760231e-02   6.0017500e-01  -3.2394004e-03  -4.7626426e-01   1.4001477e-03   9.1270985e-03   7.3787940e-05  -9.6943828e-03  -6.9190754e-03  -1.1306918e-02  -2.8796520e-02   6.6726766e-01  -6.9687953e-02  -4.5764284e-02  -4.2833490e-02  -9.1469584e-02  -1.1406461e-01  -6.4817389e-02  -7.0594263e-02   1.3510667e-01   1.4376540e+00  -1.7833785e-02  -1.0380292e+00   1.7115683e-02  -1.0963739e-01  -1.8216532e-01   9.8093480e-02   3.4135293e-01  -1.5486062e+00  -1.1417984e+00   9.3377162e-02   7.2986882e-02   8.6720119e-01   4.1970641e-02   3.8805091e-02  -7.4828136e-01  -6.8137630e-01   2.4007479e-02   9.9916519e-03   2.0650800e-03  -6.4293018e-01   1.9821953e-02  -6.3935148e-01  -5.0992727e-02  -2.4696629e-02  -3.1669875e-02  -8.1584636e-02  -5.6374657e-02  -5.8711348e-02  -4.9771528e-02  -1.1779649e-01  -7.4781590e-02  -3.6849192e-02  -1.6360767e-02  -1.9746774e-01  -1.4465562e-02  -2.3063865e-02  -6.5309913e-02  -2.3999280e-03  -3.3175831e-02  -2.3382170e-02  -1.2009045e-02   1.5880770e-02  -1.3763055e-03   6.6505513e-01   2.8657764e-02  -2.3290034e-02   9.1184587e-03   2.7939183e-02   1.6444761e-02   5.9509036e-01   1.9006144e-02   1.4761394e-02   5.3132369e-01   5.4379360e-01   6.7455213e-03  -4.5985785e-01  -2.2460543e-03  -1.2909361e-03   3.1241935e-03  -7.0461555e-04  -5.9643056e-03   5.4703302e-04   3.9981330e-01   4.3538139e-01   1.0737526e-03   4.0778230e-03   6.1596097e-03   8.6114374e-03   4.3935890e-03   3.8035913e-01   1.1916777e-03   2.2861042e-03  -9.5131598e-03  -8.2870897e-03   3.6546406e-01  -5.9183322e-03  -8.8767654e-03  -1.5835451e-02  -5.1304220e-01   1.0314789e-02   7.1959078e-03   2.2865345e-03  -4.3399004e-03   1.7455332e-04  -3.7731170e-01  -3.2582862e-01  -3.7075545e-01  -2.6406297e-04   3.3680676e-01   3.8026229e-03   9.5532772e-04  -4.0161807e-03  -1.8601343e-03  -5.9061206e-03   6.7801797e-03   5.5526006e-03   4.2795296e-01  -4.2047282e-01   7.9375566e-03   2.5432114e-03  -9.9129504e-03   9.8778899e-03  -2.7658228e-04   2.3842247e-02  -3.5963659e-02  -2.2343939e-03   6.4521771e-01  -7.8747835e-01  -3.8277141e-02  -5.8434072e-02  -7.9883607e-01   2.7802163e-02  -6.4251016e-02  -3.0378417e-02   6.6649367e-03   5.5880499e-02   4.6943444e-02   8.1680156e-01   6.7543648e-02   6.6886146e-02   7.9340266e-01  -7.1535702e-01  -1.0027834e+00   1.8825504e-02   2.0637002e-02   5.9577252e-01   6.6814107e-03   6.0884776e-03   1.1588414e-03  -5.7260618e-01  -9.6717672e-01
   3.5167005e-01   1.3909767e-03   4.4547095e-01   5.5360298e-01  -4.0387219e-01   4.6012567e-03   4.4254280e-01   2.2121300e-03   3.4634225e-03  -3.8541559e-01   1.8367036e-03   5.6656093e-03   6.0683499e-03   4.3275056e-03   3.9540247e-03   5.0301073e-03   4.1820025e-03   3.1108737e-03   6.5693363e-03  -2.7242397e-04  -7.1356422e-04  -2.4577336e-01  -1.0942709e-03   2.9329830e-03  -1.5563014e-03   2.3865632e-03  -3.0667388e-03   6.5652644e-03  -5.2492297e-03   4.4149236e-03  -4.0109226e-01   3.8166494e-01  -1.0398012e-02  -1.1094693e-02  -1.2950771e-02  -1.4203407e-02  -2.8229013e-03  -1.4088021e-02   1.6115831e-02   5.7205447e-05  -2.6601525e-03   6.7413604e-03   6.3526421e-03   1.1039661e-02   6.1344247e-01   9.0332719e-03   1.4959880e-03   8.2220222e-03   6.8645595e-03   4.5005517e-03  -1.3804584e-03   4.7799766e-03   4.4152400e-03  -3.2059526e-01  -3.4274899e-01   5.7294215e-03   5.8867192e-03   3.0747326e-01   9.8462741e-03   3.8863377e-03   2.1991105e-03   3.3697466e-03   2.7576608e-03   8.8624177e-04  -6.8872879e-04  -1.6839864e-03   3.9007499e-03  -3.3338584e-03   4.5895682e-03  -4.0282429e-03  -1.9513691e-03  -1.6031085e-03  -3.5181304e-01   9.0222682e-03  -3.6457248e-01   7.1395976e-03   5.5726419e-03   5.5375834e-03   3.1546367e-01  -2.8533826e-01   4.6762338e-03   1.1803533e-03   1.2654717e-03   2.6317901e-01  -7.7771043e-04   1.5144925e-03   2.2224891e-03   2.1784406e-04  -1.2333839e-03  -1.0317079e-04  -1.5327724e-03   5.3089245e-03  -4.3729022e-01  -5.3411883e-03  -5.0054614e-01  -5.1585530e-03  -5.8667696e-01   1.9648635e-02   8.9820166e-03   4.8739607e-03   4.8978318e-01  -5.4104972e-01   1.0431516e-02  -4.3867870e-01   1.0002216e-02   5.5107902e-03   6.1979132e-03   4.3211025e-03   6.7754173e-03   5.7795088e-03   5.3997862e-03   4.6663079e-03  -3.2177608e-01   4.6682000e-03   3.3178779e-03  -1.4319980e-03  -3.1237129e-01   4.3058954e-03  -2.0110949e-03   3.1932670e-04   1.6851497e-03   1.9695037e-03   4.9102393e-03  -2.5152186e-03   1.5371661e-02   8.8151351e-03  -9.9747571e-03  -4.3651110e-01  -7.2128487e-03  -1.5649279e-02   3.8608741e-01   2.8837741e-03   1.5894703e-03  -3.9670401e-01   3.0208390e-03   7.7829506e-03  -5.2162045e-03   4.1929068e-04   3.7353417e-03  -1.3619106e-03  -8.6343839e-03  -2.1972358e-02   2.4054367e-02   2.4676152e-02   5.5165736e-01   5.3298225e-01   1.6499392e-02   1.1141355e-02   1.8215159e-02   1.2274130e-02   9.1987374e-03   1.1840408e-02   7.0019210e-03   6.1641220e-03  -6.3358010e-03  -3.5686446e-01   5.3451138e-03  -3.5498977e-01  -7.6340893e-04   6.7769776e-03  -1.3965707e-03   2.8234170e-01   5.5456763e-03   4.5795947e-04  -3.4110450e-04  -1.0266764e-03  -2.4607805e-01  -2.7677889e-01   1.0740469e-03   4.7975295e-03   2.4385647e-01  -1.6355260e-04  -2.7617635e-03   3.1765321e-03   1.6334334e-03  -2.5331063e-01  -1.6977807e-03  -2.5154531e-01  -2.2140906e-03   1.8130840e-03  -2.7362229e-01  -1.2684915e-04   5.9821523e-04   2.7974920e-01   4.3711509e-03  -2.5011183e-03  -1.4832684e-03  -2.2140511e-03  -2.9901245e-03  -3.1947356e-01  -3.4644308e-03   3.4085490e-01   6.7793930e-03  -1.6214680e-03  -3.9482754e-03  -3.5783559e-01  -5.0308170e-03  -1.7125934e-03   2.6346743e-03   9.3290240e-03  -6.4948635e-03   3.3900580e-01   6.1807978e-03  -2.1108543e-03  -3.6925953e-01   8.2272669e-04  -3.5836199e-01   6.2539606e-04  -2.4709883e-03   4.8482418e-04   4.2703832e-01  -5.1856878e-04  -3.2274975e-01   8.1087483e-03  -4.2382184e-03  -3.7392359e-03   5.0789386e-03  -3.8130254e-01  -2.7411351e-03   7.8522605e-03   3.8746944e-03  -1.8557741e-03  -4.7181493e-03   1.0325271e-02   7.2255549e-03  -4.7678554e-03   4.3155827e-01  -5.6103137e-03   5.1264115e-01  -1.1813213e-02   8.6143486e-03   8.1759326e-03   7.5945347e-03  -7.0801602e-03   4.9180768e-03   8.1897184e-03   8.8077913e-03   5.0627923e-03   1.6660146e-02   1.1207844e-02   9.9942202e-03   2.2456143e-03   1.1264967e-02  -2.4525106e-03  -3.2030128e-03   4.4217989e-03   6.3020724e-03   4.6912956e-04   7.6754367e-03   3.3125362e-03  -5.6507201e-03  -9.8200486e-04   6.9204131e-03   4.0440216e-01   7.1656358e-03   6.0878046e-03   5.0949611e-03   2.9292508e-03   3.4370918e-01   6.6474813e-03  -4.3705848e-04   4.0053411e-03   4.5389094e-03   5.1610515e-03   2.8795607e-03   7.2772080e-03   5.1324863e-03   3.1024785e-01  -3.7042512e-03  -1.0730992e-03  -2.1046073e-03  -3.7914950e-03  -8.0800618e-03  -9.1306954e-03  -7.9299564e-03  -1.3275385e-02  -1.0244005e-02  -2.7230489e-04  -8.0129246e-03  -2.6795895e-03  -1.0349799e-02  -8.2290572e-03  -1.8399093e-02   5.4319803e-01  -5.1818198e-01  -3.2711085e-04  -1.4569656e-03  -1.6197756e-03   4.5771254e-03   4.7152509e-03   2.2711124e-03   6.2981707e-03   1.1827008e-04  -4.1962307e-03  -2.4053416e-02  -1.3283849e-02  -5.6895699e-02  -4.0710711e-02   2.9008131e-02   3.2791034e-02   8.9682368e-04   1.8526362e-02   2.1001368e-02  -7.8041308e-03  -1.3239808e-02   7.7908611e-03  -1.5369351e-01   7.8090262e-02  -3.7546705e-05   7.6912374e-02   1.1404964e+00  -1.6998462e-01   1.5003338e+00  -1.0105237e+00  -1.2129942e-02  -6.8495069e-01   1.0440005e+00   2.2915464e-02   1.5760087e-02   7.7496992e-01   2.5828559e-02   7.9119157e-01   1.7693484e-02   2.9269047e-02   9.7809717e-03  -9.5348325e-04  -2.3236976e-03  -7.1192984e-03  -8.0127930e-03   1.6233034e-02   4.4437575e-03  -6.8339415e-01   3.0188402e-03   1.7166935e-02   1.0949308e-02   2.3682094e-03  -7.3838756e-03   1.6704905e-02   6.3508037e-01  -7.4577306e-03  -4.6858166e-01   4.1169079e-03   5.2247276e-03  -1.2158643e-03  -4.1492713e-03   2.7228696e-03  -9.5702398e-03  -2.8633914e-02   6.8369787e-01  -6.5523161e-02  -4.2682555e-02  -4.9777459e-02  -8.9407673e-02  -1.0381081e-01  -6.7526718e-02  -7.6499738e-02   1.7523173e-01   1.4866327e+00   4.3810802e-03  -1.0452600e+00   1.4938603e-02  -1.3411897e-01  -2.4301262e-01   2.5784216e-01   3.3625937e-01  -1.4101671e+00  -1.1431385e+00   8.9513751e-02   8.6461987e-02   8.9686242e-01   4.1799469e-02   3.7925307e-02  -7.7602639e-01  -6.8905097e-01   2.4145614e-02   6.0739865e-03   1.3449770e-03  -6.5155176e-01   2.0991299e-02  -6.5928889e-01  -4.4053762e-02  -2.4448523e-02  -2.7448296e-02  -6.4731990e-02  -5.9271669e-02  -5.9507886e-02  -3.2713068e-02  -1.1850633e-01  -8.0878325e-02  -3.2701819e-02  -1.7662027e-02  -1.1732848e-01  -1.8703120e-02  -1.2222485e-01  -5.3231905e-02   9.9456092e-03  -2.0486100e-02   4.7377275e-03  -8.1065508e-03   2.1126615e-02   4.8015591e-03   6.8925608e-01   3.5230621e-02  -2.1970888e-02   1.2970301e-02   3.2667781e-02   1.7481989e-02   5.8395224e-01   1.9951364e-02   1.5360159e-02   5.5205093e-01   5.5313217e-01   9.4474131e-03  -4.7398327e-01   1.4439327e-03  -2.3511644e-03   4.8627784e-03   1.4648681e-03  -3.5206966e-03   1.1607132e-03   4.1142994e-01   4.4784891e-01   1.9863796e-03   4.8927354e-03   5.2202032e-03   8.4474329e-03   3.9361172e-03   3.7227431e-01   2.7587157e-03  -4.3061019e-05  -9.8714516e-03  -2.5105557e-03   3.6152341e-01  -7.1635445e-03  -8.0601048e-03  -1.4038496e-02  -5.2249176e-01   9.4722607e-03   6.4702000e-03   1.1491250e-02  -3.8295781e-03  -2.5722737e-03  -3.6986744e-01  -3.2605328e-01  -3.6793284e-01  -2.6805700e-04   3.3513215e-01   4.6803880e-03   4.3065897e-04  -3.9312576e-03  -3.7315471e-03  -7.1561445e-03   6.8586998e-03   4.3390676e-03   4.1383636e-01  -4.2255907e-01   6.7494548e-03  -1.5389042e-03  -1.1884114e-02   7.7330667e-03  -7.0993670e-03   2.0619897e-02  -2.5470943e-02  -9.2748909e-03   6.8303296e-01  -7.6242343e-01  -4.5737376e-02  -6.2463440e-02  -8.3541745e-01   3.0809684e-02  -4.6603233e-02  -1.4469152e-02   2.6397838e-02   5.8867568e-02   6.2667359e-02   7.7997166e-01   6.3258436e-02   5.5413064e-02   7.6357223e-01  -7.0227387e-01  -9.5139114e-01   1.4768560e-02   2.0878136e-02   6.2524574e-01   6.5932493e-04   7.1945768e-03   1.4818428e-02  -4.2817395e-01  -9.7678517e-01
   3.4778201e-01   1.0718223e-04   4.3010551e-01   5.4753842e-01  -3.9250285e-01   5.0192986e-03   4.3360875e-01   2.3596153e-03   4.0473531e-03  -3.7789426e-01  -2.0609500e-04   6.0268380e-03   5.4109110e-03   4.5008534e-03   3.8649426e-03   4.8548741e-03   4.5323238e-03   2.7212735e-03   3.9925373e-03   2.8279748e-04  -7.5593285e-04  -2.4146988e-01  -6.5738397e-04   2.6587418e-03  -1.8245818e-03   1.1656159e-03  -3.2429698e-03   6.0458912e-03  -4.4140830e-03   4.3213298e-03  -3.8717679e-01   3.7500964e-01  -1.0442376e-02  -1.0970300e-02  -1.1909787e-02  -1.3364239e-02  -1.0339291e-02  -6.1955262e-03   1.0026004e-02  -1.2569936e-02  -1.8429756e-04   7.0609936e-03   4.1063984e-03   1.3054140e-02   5.9783688e-01   1.1783517e-02   1.3966884e-03   8.8089768e-03   7.6588001e-03   4.8409011e-03  -1.3347592e-03   6.2980190e-03   4.3570094e-03  -3.3335094e-01  -3.3849152e-01   5.1693991e-03   5.9580819e-03   3.2722968e-01   1.0052395e-02   3.7109673e-03   4.7745428e-03   2.0111891e-03   2.2291816e-03   7.5284697e-04   7.0645004e-04   3.1320775e-04   4.6715192e-03  -2.3755460e-03   4.5748009e-03  -5.2693921e-03  -1.4743823e-03  -1.7899849e-03  -3.4240905e-01   7.4389951e-03  -3.6213258e-01   8.3487920e-04   5.4769344e-03   4.9565105e-03   2.8517132e-01  -2.7625363e-01   4.2629976e-03   2.1306372e-04   1.8307597e-03   2.5885501e-01  -1.9158579e-03  -6.8755207e-04   3.2770430e-03  -2.1636464e-03  -3.6683095e-04  -2.4630447e-04   3.3161708e-03   2.7132536e-03  -4.3576941e-01  -8.1774093e-03  -5.0257007e-01   1.4547765e-03  -5.7295592e-01   1.7788264e-02   1.1988545e-02   1.7526543e-02   4.6544225e-01  -4.7222941e-01   9.6007900e-03  -4.1279192e-01   8.9785547e-03   3.1837365e-03   6.2393459e-03   7.6825229e-03   6.9094808e-03   4.9891570e-03   5.3991013e-03   4.8261158e-03  -2.9701118e-01   2.9347443e-03   3.2169187e-03  -1.7207388e-03  -2.9474127e-01   7.9173997e-04  -2.3655700e-03  -2.5240107e-03  -2.5123513e-03  -4.3309327e-03   5.1747136e-03   1.3619194e-04   1.0776912e-02   1.0847325e-02  -6.0890342e-03  -3.9127917e-01  -8.1204552e-03  -1.2242441e-02   3.7358090e-01   3.0054455e-03   1.8318586e-03  -4.1522870e-01   9.9835859e-04   1.8857395e-03  -3.4283762e-03  -1.5985413e-03   1.1965090e-02   1.5946815e-03  -1.7070475e-02  -2.1699735e-02   2.1975504e-02   2.1050604e-02   5.4903394e-01   5.1262868e-01   1.3365840e-02   9.9001926e-03   1.3308404e-02   1.1307547e-02   8.7629185e-03   1.0541255e-02   7.6364482e-03   5.1737080e-03  -6.8560882e-03  -3.5938012e-01   7.9456372e-03  -3.5875529e-01   4.9836889e-04   5.5143366e-03  -2.9366036e-03   2.7651849e-01   7.4100846e-03  -6.5163267e-05   8.9602837e-04  -3.9036690e-04  -2.4131659e-01  -2.7419549e-01   1.5146111e-03   3.1915260e-03   2.3762629e-01  -3.3568637e-04  -1.9558327e-03   2.9993893e-03   2.6314307e-03  -2.4985002e-01  -2.7794775e-03  -2.3844623e-01  -2.3574050e-03   2.1887065e-03  -2.6395936e-01  -5.0384540e-04   2.9795934e-04   2.8676379e-01   4.5405379e-03  -3.4458269e-03  -3.0818580e-03  -1.8189173e-03  -1.5322805e-03  -3.1732667e-01  -4.4717116e-03   3.5099678e-01   5.7522410e-03   1.4100178e-03   2.0115877e-03  -3.7381682e-01  -5.7006237e-03   1.5225448e-03   6.3674224e-03   1.1349489e-02  -7.5584775e-03   3.4364100e-01   7.4540212e-03  -3.1063364e-03  -3.5893046e-01  -4.1317363e-04  -3.5789162e-01  -1.1473944e-04  -3.2591889e-03   3.1455477e-03   4.2590895e-01   4.6323455e-04  -3.4439653e-01  -3.3426160e-03  -1.5847401e-03  -4.2809267e-03   9.5567372e-04  -3.8469936e-01  -3.9977780e-03   7.6865859e-03   7.8387796e-03   5.9258287e-04  -9.1303839e-04  -4.0805607e-03   9.9639372e-03  -4.4748128e-03   4.1248701e-01  -4.8400711e-03   5.3178405e-01  -5.6292458e-03   7.5154802e-03   2.3291792e-02   3.4967432e-02  -2.3267038e-04   1.8535612e-03   9.8207447e-03   1.2990220e-02   1.2302890e-02   2.2531979e-02   1.1941364e-02   9.6417878e-03   3.7376588e-03   9.7272182e-03  -2.7416755e-03  -3.8275962e-03   5.2536488e-03   1.1148115e-02   4.6237338e-03   7.9611580e-03   3.8226952e-03  -5.0782996e-03  -2.6993583e-03   4.0374882e-03   3.9198411e-01   4.8588538e-03   8.3059169e-03   4.4230210e-03   1.3979897e-03   3.3980124e-01   5.5144879e-03   1.3405556e-03   6.3642057e-03   4.4146213e-03   5.6120735e-03   1.8738660e-03   8.0858955e-03   4.5869612e-03   3.0394678e-01  -5.0757890e-03  -6.6914894e-03  -3.0903739e-03  -2.5313262e-03  -5.2746487e-03  -9.2864709e-03  -6.8991524e-03  -1.2203561e-02  -1.0080372e-02  -4.7257458e-03  -7.2202159e-03  -2.9054634e-03  -1.0467326e-02  -7.6008284e-03  -1.7400153e-02   5.4028456e-01  -5.1650139e-01   4.1730233e-03   1.0745255e-03  -2.1797051e-03   9.9990083e-03   1.0813488e-02   3.7374228e-03   8.9729152e-03   2.4011623e-03  -1.0425421e-03  -1.6546558e-02  -1.1891473e-02  -4.7245784e-02  -1.5078152e-02   6.1618391e-02   8.0843247e-02   9.2269558e-03   2.0166111e-02   2.2091843e-02  -4.6572176e-03  -1.0254507e-02   1.3194672e-02  -1.2693855e-01   3.5719910e-02  -3.4175686e-03  -9.5947222e-03   1.4833219e+00  -1.0346412e-01   1.4551484e+00  -9.7564310e-01  -1.7458899e-02  -6.9955351e-01   1.0149036e+00   1.6566568e-02   3.5839381e-02   6.7013496e-01   3.8488311e-02   7.5700308e-01   1.1076724e-02   2.5782180e-02  -9.4488588e-03   7.6437062e-03   3.3391712e-03  -7.3526871e-03  -8.0955412e-03   1.5061883e-02   7.6107256e-03  -6.8241173e-01   1.6316914e-03   1.3692436e-02   8.1088276e-03   8.1236616e-03   5.1133426e-03   1.7081507e-02   6.2346002e-01  -3.6338066e-03  -4.8696135e-01   1.7216358e-03   2.7760130e-03   1.6318086e-03  -5.8680461e-03   9.5815623e-04  -1.0541568e-02  -2.8156780e-02   6.6399909e-01  -7.4008736e-02  -4.4887883e-02  -4.0507388e-02  -7.3501287e-02  -1.0359995e-01  -7.9340943e-02  -5.0441259e-02   1.3066693e-01   1.6378024e+00  -1.1357374e-02  -1.0304767e+00   1.7619481e-02  -7.0813101e-02  -2.4806307e-01   7.0932920e-02   4.0676601e-01  -1.3977995e+00  -1.2788177e+00   8.7056046e-02   4.8102941e-02   8.3854019e-01   4.0239814e-02   3.2998086e-02  -7.4213008e-01  -6.2953043e-01   2.4073189e-02   9.1328113e-03   3.6490703e-03  -6.3399109e-01   2.2045965e-02  -6.2140414e-01  -3.9204540e-02  -2.6440944e-02  -3.3265844e-02  -5.9505450e-02  -5.6101593e-02  -4.0192664e-02  -4.6431394e-02  -1.3503182e-01  -1.1359729e-01  -3.7424389e-02  -3.6337126e-02  -1.2390010e-01  -4.7311623e-02  -3.4210011e-02  -4.7514539e-02   2.5302444e-03  -4.0096784e-02   5.1245692e-03  -1.0923701e-02   2.0177375e-02   3.0071623e-03   7.7207073e-01   3.5800940e-02  -2.2727723e-02   2.1255143e-03   2.8947766e-02   1.4496952e-02   6.0401116e-01   2.0055434e-02   1.5026547e-02   5.3028617e-01   5.7678765e-01   8.8302900e-03  -4.6372154e-01   4.7341817e-04   9.5082840e-03   3.5985623e-03  -2.0256056e-03  -4.2504293e-03   2.0942153e-03   4.0337248e-01   4.3738223e-01   6.4717389e-03   5.9752770e-03   5.3775009e-03   8.3908767e-03   5.0152825e-03   3.7142762e-01  -8.1230173e-04   1.5707144e-03  -9.5053476e-03  -3.2017530e-03   3.4726786e-01  -8.0807727e-03  -1.0164788e-02  -1.6248334e-02  -5.2321552e-01   1.0157046e-02   7.0201199e-03   1.1070542e-02  -3.0138625e-03  -1.1247117e-03  -3.5923795e-01  -3.1521716e-01  -3.6120962e-01  -1.1870726e-04   3.4349421e-01   6.1610530e-03   4.6430034e-05  -3.7041715e-03  -4.7372471e-04  -6.3293355e-03   5.8134715e-03   8.9020643e-04   3.8787358e-01  -4.1344417e-01   1.1586771e-02   1.1525103e-02  -5.1880086e-03   1.0793555e-02   1.5971754e-03   1.6113746e-02  -3.8563737e-02  -1.2502250e-02   7.0160289e-01  -7.5546339e-01  -2.5518462e-02  -2.6011298e-02  -8.1098918e-01   1.9105599e-02  -7.9311589e-02  -3.3056615e-02   1.2256076e-02   1.9432570e-02   3.9985374e-02   8.4026442e-01   6.7112755e-02   7.7798706e-02   8.4139535e-01  -7.8048778e-01  -1.0596619e+00   8.8821798e-02   1.3146709e-02   7.3778468e-01   2.0862317e-04   2.7934895e-03   2.1643133e-02  -4.7980427e-01  -9.7015768e-01
[truncated: 5,860,926 more chars]
