# Supplementary material for: Protein and Solvent Reorganization Drives Radical Pair Stability in Avian Cryptochrome 4a
Source: J Am Chem Soc. 2025 Nov 14;147(47):43934–45. doi: 10.1021/jacs.5c15726 (PMC12673606; doi:10.1021/jacs.5c15726)
Supplement: Supplementary file 2 [file ja5c15726_si_002.zip › Cry4a_data/electrostatic_potential/dark_state/TrpC_ds_sol.txt]

   2.4134560e+00
   2.2211115e+00
   3.4010242e+00
   2.5030850e+00
   2.5179361e+00
   2.5805257e+00
   2.6535110e+00
   1.9872031e+00
   2.9688502e+00
   2.7484337e+00
   2.4207536e+00
   4.5047233e+00
   3.0997795e+00
   3.6449185e+00
   3.0418962e+00
   2.6300154e+00
   3.7506808e+00
   3.0706169e+00
   2.9227695e+00
   2.2000693e+00
   2.9189259e+00
   3.4053710e+00
   3.3398319e+00
   2.9038078e+00
   2.1578833e+00
   2.4200883e+00
   3.6105006e+00
   3.9102983e+00
   2.6207709e+00
   2.5509847e+00
   2.6933746e+00
   3.4729760e+00
   3.1809516e+00
   2.6584820e+00
   2.3300083e+00
   3.9843213e+00
   2.7766924e+00
   2.7069738e+00
   2.8782458e+00
   3.4496789e+00
   3.0783932e+00
   3.4057062e+00
   2.7136240e+00
   3.5975772e+00
   2.9617707e+00
   3.3143772e+00
   3.2864663e+00
   3.1091887e+00
   4.4966320e+00
   3.0069662e+00
   3.8937961e+00
   4.2597704e+00
   2.8186651e+00
   4.4993660e+00
   2.4853200e+00
   3.1144792e+00
   2.7728106e+00
   2.9266917e+00
   3.9654086e+00
   2.9084338e+00
   3.2762043e+00
   5.0198703e+00
   3.5784454e+00
   2.7301347e+00
   3.3798432e+00
   3.6503310e+00
   3.6843089e+00
   4.2750383e+00
   4.2157738e+00
   3.5115647e+00
   3.9303092e+00
   4.0141395e+00
   2.7962915e+00
   3.1897471e+00
   2.8761211e+00
   2.9223602e+00
   3.8257420e+00
   3.5459934e+00
   3.5243440e+00
   3.3263039e+00
   2.2397961e+00
   2.7054838e+00
   3.2636073e+00
   4.0360264e+00
   3.7999582e+00
   5.2855923e+00
   4.3037114e+00
   4.0313608e+00
   3.5205996e+00
   4.4948563e+00
   3.4086426e+00
   3.2297348e+00
   3.5744183e+00
   3.8583120e+00
   3.3281718e+00
   3.2129172e+00
   3.4929810e+00
   2.6496764e+00
   3.4233148e+00
   4.1666323e+00
   3.5382898e+00
   3.8708768e+00
   3.9470896e+00
   3.0647304e+00
   4.4839847e+00
   3.4260081e+00
   3.5284122e+00
   3.4455410e+00
   3.1567684e+00
   3.3040371e+00
   3.9396518e+00
   3.6191370e+00
   4.2236156e+00
   4.2749070e+00
   4.4261682e+00
   3.5729658e+00
   4.0244211e+00
   4.1549783e+00
   3.3386263e+00
   3.8961136e+00
   3.1926614e+00
   4.6404516e+00
   3.7020591e+00
   3.5279425e+00
   3.6972947e+00
   3.5632899e+00
   4.0439865e+00
   4.2789698e+00
   3.5887913e+00
   3.8445759e+00
   2.8900826e+00
   3.9539675e+00
   4.0834949e+00
   3.4248140e+00
   3.9594540e+00
   3.2239425e+00
   3.1040562e+00
   3.8095425e+00
   3.2144151e+00
   2.9987618e+00
   3.7203083e+00
   3.4720435e+00
   3.9116431e+00
   2.6764504e+00
   4.0709496e+00
   3.2566831e+00
   2.7344645e+00
   2.7914013e+00
   2.4996095e+00
   2.8153727e+00
   2.8334671e+00
   2.6747592e+00
   3.2957495e+00
   3.2293031e+00
   2.9098267e+00
   4.0856993e+00
   2.7158866e+00
   3.0930494e+00
   3.7562989e+00
   2.8929957e+00
   2.1951850e+00
   2.6972457e+00
   3.5094443e+00
   3.5988944e+00
   3.5918813e+00
   3.4053977e+00
   3.0292108e+00
   2.9124854e+00
   2.9840845e+00
   4.1372105e+00
   3.8241410e+00
   3.3805727e+00
   2.6394506e+00
   4.1214147e+00
   3.0305231e+00
   3.1134205e+00
   4.1899330e+00
   3.6072866e+00
   3.0882018e+00
   2.8182291e+00
   2.5239177e+00
   2.8786856e+00
   3.3901583e+00
   2.1486911e+00
   2.1497388e+00
   3.1099848e+00
   2.8356612e+00
   3.2749565e+00
   2.5107421e+00
   2.9325157e+00
   3.1755153e+00
   3.1327524e+00
   3.1779014e+00
   2.9129320e+00
   3.0601243e+00
   2.6121599e+00
   1.9986384e+00
   3.8127514e+00
   2.5054661e+00
   2.7416926e+00
   2.5565609e+00
   2.7118295e+00
   2.2553048e+00
   2.7163469e+00
   1.8066033e+00
   3.1713538e+00
   2.7124673e+00
   1.9648174e+00
   3.4046396e+00
   3.1847184e+00
   2.9140073e+00
   3.4345893e+00
   2.4643020e+00
   3.7082346e+00
   2.9848427e+00
   3.1328061e+00
   2.5412858e+00
   2.7796774e+00
   2.8152494e+00
   3.0254307e+00
   3.2543012e+00
   3.0939647e+00
   2.7720619e+00
   2.4196133e+00
   2.7854239e+00
   3.1931105e+00
   3.3614944e+00
   2.5850649e+00
   3.1473435e+00
   2.3660057e+00
   3.3199343e+00
   4.1218969e+00
   3.1743085e+00
   2.7178196e+00
   2.9080889e+00
   2.9591654e+00
   3.1782289e+00
   2.7207985e+00
   2.6680884e+00
   3.8133409e+00
   3.3808761e+00
   2.8899183e+00
   3.1157163e+00
   5.0398191e+00
   3.4486393e+00
   4.2902311e+00
   3.2741148e+00
   4.1818233e+00
   3.7534541e+00
   2.4073730e+00
   4.0746567e+00
   2.8551534e+00
   3.3752142e+00
   3.2452085e+00
   3.4767560e+00
   3.8848632e+00
   3.3118868e+00
   4.1363633e+00
   3.8142917e+00
   4.0834365e+00
   3.5873893e+00
   4.7245287e+00
   3.3800888e+00
   2.3456252e+00
   3.8250149e+00
   3.2440986e+00
   3.9566201e+00
   3.3128446e+00
   3.4234310e+00
   3.4741873e+00
   3.5908562e+00
   3.8362874e+00
   3.1307668e+00
   3.2147792e+00
   2.8150467e+00
   3.6129714e+00
   3.2182781e+00
   3.0819493e+00
   3.4777125e+00
   2.4372315e+00
   2.2956443e+00
   2.7587416e+00
   3.8391675e+00
   4.5449143e+00
   3.8020010e+00
   4.0295249e+00
   3.6515744e+00
   4.0107630e+00
   4.1395197e+00
   4.5740680e+00
   3.2924267e+00
   3.5819053e+00
   3.7270767e+00
   3.9095081e+00
   3.3557858e+00
   3.0899538e+00
   4.2563670e+00
   4.6101364e+00
   2.7308517e+00
   4.3688329e+00
   2.9693514e+00
   3.6186875e+00
   3.5138276e+00
   4.7748044e+00
   3.9566864e+00
   2.8090632e+00
   3.9618403e+00
   4.4530687e+00
   3.2555876e+00
   3.0182082e+00
   4.4823452e+00
   4.0870456e+00
   3.6905474e+00
   3.5744797e+00
   3.5046849e+00
   3.9149769e+00
   4.4657430e+00
   4.4090031e+00
   3.6838965e+00
   3.8944373e+00
   3.7232309e+00
   5.3382622e+00
   3.3924059e+00
   3.8760242e+00
   3.4122122e+00
   4.4042309e+00
   3.9296486e+00
   3.3644232e+00
   4.3619784e+00
   4.1962077e+00
   3.8084846e+00
   3.8955700e+00
   4.2645452e+00
   2.6421184e+00
   3.7039368e+00
   2.8611912e+00
   2.6495857e+00
   3.2540069e+00
   3.0318810e+00
   3.5196187e+00
   3.6135249e+00
   3.8446088e+00
   3.3918442e+00
   2.2210125e+00
   2.4895551e+00
   2.2996055e+00
   3.4910256e+00
   3.4487193e+00
   3.5900665e+00
   2.9712595e+00
   2.8422347e+00
   2.6024894e+00
   3.1143874e+00
   2.4824898e+00
   3.7201438e+00
   4.4072031e+00
   3.3072464e+00
   2.3108137e+00
   3.8814440e+00
   3.4034626e+00
   3.9417240e+00
   2.8709897e+00
   3.7052600e+00
   3.8318319e+00
   3.7419105e+00
   3.0687801e+00
   2.4817558e+00
   3.5380164e+00
   2.6234926e+00
   2.7495956e+00
   3.4852312e+00
   3.8910797e+00
   1.9590835e+00
   3.2363708e+00
   4.5536171e+00
   2.7170442e+00
   3.6039953e+00
   3.5264695e+00
   3.1779333e+00
   3.1331664e+00
   3.8022135e+00
   2.7836612e+00
   2.7494146e+00
   3.1230929e+00
   3.1716070e+00
   2.9316960e+00
   2.8571294e+00
   2.2115618e+00
   2.3146994e+00
   3.4811136e+00
   3.8497774e+00
   3.1705936e+00
   3.3513204e+00
   2.3377826e+00
   2.5502501e+00
   2.5115082e+00
   3.5102016e+00
   3.5672885e+00
   2.6454379e+00
   2.7554144e+00
   3.1373496e+00
   2.6805122e+00
   2.5645531e+00
   2.5260617e+00
   2.6790953e+00
   2.8355187e+00
   2.7659726e+00
   2.6842774e+00
   2.7227637e+00
   3.0637941e+00
   3.4258428e+00
   3.6099514e+00
   1.9156933e+00
   3.7766150e+00
   2.5668578e+00
   2.8961580e+00
   3.3516421e+00
   2.4341566e+00
   2.4570273e+00
   3.2444022e+00
   3.5762435e+00
   2.9325541e+00
   3.0035917e+00
   2.5987483e+00
   2.5929546e+00
   3.2572941e+00
   3.4881129e+00
   2.9946171e+00
   2.8680299e+00
   2.6052634e+00
   3.5992828e+00
   3.7670393e+00
   2.7480611e+00
   2.6159583e+00
   2.6443761e+00
   3.6433723e+00
   2.5145657e+00
   2.5865740e+00
   3.2066064e+00
   3.1145883e+00
   2.9708749e+00
   2.9989073e+00
   3.1294015e+00
   3.2663932e+00
   3.8416121e+00
   3.5061705e+00
   4.3522833e+00
   3.8618074e+00
   3.0971196e+00
   3.1820483e+00
   3.7985821e+00
   3.1130003e+00
   3.6772805e+00
   3.3246584e+00
   3.0609697e+00
   3.0216089e+00
   2.9922782e+00
   2.4396272e+00
   4.1109150e+00
   3.6861044e+00
   3.4752880e+00
   4.5694027e+00
   3.1526321e+00
   2.1152543e+00
   3.5844817e+00
   2.7600970e+00
   3.2969888e+00
   3.3883172e+00
   3.9172835e+00
   3.8495371e+00
   3.4687966e+00
   4.0165428e+00
   3.3667680e+00
   3.3838392e+00
   2.3298995e+00
   4.0092472e+00
   2.6862190e+00
   3.7179043e+00
   3.8190893e+00
   3.4291651e+00
   1.7219426e+00
   3.4658074e+00
   3.7229067e+00
   3.3204820e+00
   4.3234973e+00
   2.7701810e+00
   3.6097998e+00
   3.8090038e+00
   3.6185257e+00
   3.3783808e+00
   2.6381563e+00
   3.5479666e+00
   2.8063261e+00
   3.6251932e+00
   3.5632508e+00
   3.6625739e+00
   3.7509165e+00
   3.3278459e+00
   4.1210099e+00
   3.7390198e+00
   3.6773410e+00
   4.2946364e+00
   3.2046063e+00
   5.2448888e+00
   3.8801218e+00
   3.4850820e+00
   3.6786902e+00
   3.7354961e+00
   3.8106851e+00
   3.2347423e+00
   3.8296098e+00
   3.2293856e+00
   3.4398019e+00
   4.5139027e+00
   4.1117447e+00
   3.0551612e+00
   4.8355198e+00
   4.0150162e+00
   2.1681445e+00
   4.2340304e+00
   3.9522158e+00
   3.8640090e+00
   5.3389157e+00
   4.0978830e+00
   3.4145368e+00
   3.4844431e+00
   3.7880546e+00
   3.4512338e+00
   4.2704529e+00
   4.4661195e+00
   3.5362994e+00
   3.4620426e+00
   3.3160240e+00
   3.7161356e+00
   3.7037182e+00
   3.7377549e+00
   3.1861166e+00
   4.3372267e+00
   3.2823319e+00
   3.4079326e+00
   3.8168769e+00
   3.4121404e+00
   3.6495252e+00
   3.0213179e+00
   3.6652347e+00
   3.3765362e+00
   3.5863093e+00
   3.2439056e+00
   3.6177822e+00
   2.4825193e+00
   3.4825592e+00
   3.6204950e+00
   3.2353512e+00
   3.1188492e+00
   3.5688236e+00
   3.1812038e+00
   2.3689455e+00
   2.6739038e+00
   4.4502197e+00
   2.6079597e+00
   2.7573291e+00
   1.8591497e+00
   3.2669450e+00
   2.6436076e+00
   2.8905655e+00
   2.8307846e+00
   2.6461573e+00
   3.3225602e+00
   2.5086170e+00
   3.3878001e+00
   3.7311085e+00
   3.4302860e+00
   3.7167116e+00
   3.3554619e+00
   3.5790776e+00
   3.2008198e+00
   4.0338030e+00
   2.6111335e+00
   3.4297126e+00
   2.8187748e+00
   3.4302831e+00
   2.5484950e+00
   2.7411273e+00
   2.6366393e+00
   2.9010813e+00
   2.8148235e+00
   3.0093540e+00
   2.6248581e+00
   2.7955737e+00
   2.4767756e+00
   2.8655472e+00
   3.2426884e+00
   3.2428473e+00
   2.1150618e+00
   2.0449662e+00
   2.7768243e+00
   3.3770968e+00
   2.1786049e+00
   2.8205090e+00
   3.4619841e+00
   2.5169770e+00
   2.6778211e+00
   2.1460499e+00
   2.5646930e+00
   1.4084968e+00
   3.0064816e+00
   2.7011257e+00
   2.7590849e+00
   3.4482127e+00
   3.6950576e+00
   3.2119652e+00
   2.9223679e+00
   2.6828364e+00
   4.0441797e+00
   2.2053002e+00
   3.4518346e+00
   3.4018381e+00
   2.3842229e+00
   3.2078407e+00
   2.6293082e+00
   2.6531687e+00
   2.5802805e+00
   3.3105307e+00
   3.0885499e+00
   2.2252059e+00
   3.4548569e+00
   2.9536049e+00
   3.3126677e+00
   3.4672280e+00
   2.3923140e+00
   2.5473857e+00
   3.2547939e+00
   2.2049435e+00
   2.5119747e+00
   3.7511527e+00
   3.1095382e+00
   2.0571871e+00
   2.6920006e+00
   3.1097695e+00
   2.9208731e+00
   3.1701335e+00
   3.5638943e+00
   3.3161013e+00
   3.5113247e+00
   4.0792434e+00
   3.3122455e+00
   3.7396895e+00
   3.8954971e+00
   2.9798904e+00
   3.4839218e+00
   4.1335869e+00
   3.5942048e+00
   3.4787379e+00
   2.5646797e+00
   3.3762997e+00
   3.9731534e+00
   2.6958510e+00
   3.6662906e+00
   3.3073939e+00
   2.9227484e+00
   4.2640650e+00
   3.8754215e+00
   3.3671185e+00
   2.5960224e+00
   3.4270905e+00
   4.5497235e+00
   4.1921126e+00
   3.4083687e+00
   3.9032266e+00
   3.0698867e+00
   3.6987621e+00
   2.9803079e+00
   2.8863407e+00
   2.9351417e+00
   2.8910158e+00
   2.6534722e+00
   2.5927841e+00
   3.2549717e+00
   3.4447531e+00
   3.7637411e+00
   2.7344143e+00
   4.1053715e+00
   3.9796309e+00
   2.7995036e+00
   4.9209321e+00
   3.4642363e+00
   4.0909421e+00
   3.4544716e+00
   3.7930768e+00
   4.2847636e+00
   2.2736872e+00
   3.0712295e+00
   3.7191145e+00
   3.5694276e+00
   3.2932173e+00
   3.5670751e+00
   3.1255623e+00
   3.4314850e+00
   3.2335244e+00
   3.3630086e+00
   3.2767263e+00
   2.6471692e+00
   3.9135702e+00
   4.0560325e+00
   3.0991925e+00
   4.6724661e+00
   2.9046674e+00
   3.1272451e+00
   2.3266714e+00
   2.8309758e+00
   4.2617458e+00
   3.3144898e+00
   4.1031274e+00
   4.7900657e+00
   4.1875036e+00
   4.5337161e+00
   5.0410662e+00
   4.1311944e+00
   4.2461467e+00
   4.1065662e+00
   3.9657283e+00
   4.5510045e+00
   3.8480359e+00
   2.8953252e+00
   3.2706501e+00
   4.6749186e+00
   3.8670452e+00
   3.3773743e+00
   4.4060300e+00
   3.5271610e+00
   4.0111079e+00
   3.3372518e+00
   4.0196238e+00
   3.3768225e+00
   3.7714509e+00
   2.5891182e+00
   3.3212708e+00
   3.0140588e+00
   2.9872415e+00
   3.3630313e+00
   4.1361800e+00
   3.7780451e+00
   4.4028314e+00
   3.0085660e+00
   3.4369959e+00
   3.5568515e+00
   2.4771658e+00
   2.7141627e+00
   2.9381207e+00
   3.4589897e+00
   3.4504909e+00
   3.5624746e+00
   3.6101435e+00
   2.9446963e+00
   3.2781443e+00
   2.3559871e+00
   3.0756712e+00
   4.6640138e+00
   2.9266476e+00
   3.3252246e+00
   3.4486722e+00
   2.9700587e+00
   3.3834525e+00
   3.3673359e+00
   3.5226151e+00
   3.1848013e+00
   3.1582778e+00
   3.3480250e+00
   3.2957513e+00
   3.2962187e+00
   3.7432835e+00
   3.5147943e+00
   4.5129344e+00
   4.1653036e+00
   3.1969529e+00
   3.9932056e+00
   2.6461399e+00
   2.6252901e+00
   3.1195398e+00
   2.3998355e+00
   3.5268193e+00
   3.3153007e+00
   2.5881321e+00
   2.6629389e+00
   3.4556639e+00
   1.8103052e+00
   2.3393889e+00
   2.2925565e+00
   2.2165337e+00
   2.8746689e+00
   3.3639042e+00
   2.8123840e+00
   1.7265338e+00
   2.4333176e+00
   1.8046506e+00
   2.4566393e+00
   3.6597159e+00
   2.0071169e+00
   3.6268889e+00
   3.1190945e+00
