# Supplementary material for: Protein and Solvent Reorganization Drives Radical Pair Stability in Avian Cryptochrome 4a
Source: J Am Chem Soc. 2025 Nov 14;147(47):43934–45. doi: 10.1021/jacs.5c15726 (PMC12673606; doi:10.1021/jacs.5c15726)
Supplement: Supplementary file 2 [file ja5c15726_si_002.zip › Cry4a_data/electrostatic_potential/rpd/TrpD_rpd_rsd.txt]

   3.0806096e-01   1.9737615e-03   3.7872003e-01   4.5448245e-01  -3.7555300e-01   4.4683500e-03   3.7505671e-01  -5.0044505e-04   6.5080818e-04  -3.5414400e-01   3.5710403e-03   5.4348598e-03   5.1617660e-03   3.6302605e-03   3.7237641e-03   4.5215233e-03   3.5415599e-03   3.3912116e-03   7.3482813e-03   8.4309207e-04   1.1920395e-04  -2.2684169e-01   1.8697894e-04   3.0266342e-03  -3.2382470e-04   8.4515379e-04  -1.4533423e-03   1.4036608e-03  -3.5996374e-03   3.8576283e-03  -3.7521783e-01   3.8127194e-01  -9.0073888e-03  -1.0079799e-02  -1.0508491e-02  -9.0001162e-03  -1.3033605e-02  -1.1634712e-02   1.0736160e-02  -2.0432046e-02  -3.7716699e-04   6.1019571e-03   4.9035615e-03   9.6676193e-03   5.2802255e-01   7.9985981e-03   6.7310465e-03   7.7905540e-03   5.8068787e-03   3.5741896e-03  -1.8915173e-03   4.3311211e-03   3.3071059e-03  -3.0497464e-01  -3.1007999e-01   4.4221166e-03   5.4035810e-03   2.9731191e-01   7.8313670e-03   3.1340130e-03   3.2874600e-03   5.6238185e-03   1.8606988e-03   9.1053779e-04   4.8787319e-04   6.0800617e-04   2.6238746e-03  -2.4899223e-03   3.2097628e-03  -3.6717816e-03  -3.3660061e-03   6.3948739e-03  -2.9611487e-01   4.6789789e-03  -3.3347442e-01   1.1313812e-03   3.9442475e-03   4.0429563e-03   2.8304641e-01  -2.5318033e-01   4.3315090e-03   6.7089783e-04   2.5815475e-03   2.3776184e-01  -2.5271881e-03   1.3951399e-04   1.7177196e-03   1.3553915e-03   1.5081489e-03  -4.0513525e-04  -3.8774138e-04   1.9887127e-03  -3.6659867e-01   5.5149792e-04  -4.5033380e-01  -6.1031589e-03  -4.7393872e-01   1.1727088e-02   8.8906920e-03   3.7257630e-03   4.2458825e-01  -4.2471731e-01   3.8385925e-03  -3.8229183e-01   7.3817800e-03   3.1732177e-03   4.6983840e-03   1.2200154e-03   4.5938872e-03   3.7866469e-03   4.2683710e-03   4.0455708e-03  -2.8858569e-01   2.7759503e-03   2.9551722e-03  -1.5389411e-03  -2.6918495e-01   1.2534230e-03  -3.1962594e-03   5.9956675e-04  -2.6884380e-03   2.2361216e-03   1.0750323e-02  -7.5768464e-03   1.1573513e-02   7.5074263e-03  -5.2603440e-03  -3.8514439e-01  -7.3555976e-03  -8.7205821e-03   3.5133644e-01   1.3675783e-03  -1.9925181e-03  -3.7350196e-01   1.0851227e-03   4.1281335e-03  -6.2563003e-03  -4.0058702e-03   7.3558648e-03  -2.7698671e-03  -4.4090589e-03  -1.0721267e-02   1.7130681e-02   1.6924304e-02   5.6803610e-01   4.8153114e-01   1.2270800e-02   9.2466660e-03   1.8915927e-02   9.9535263e-03   8.0469392e-03   1.4358309e-03   6.4130847e-03   4.7452932e-03  -6.0663338e-03  -3.2792334e-01   7.0995885e-03  -3.4542198e-01  -1.4980351e-03   4.9200629e-03  -1.1281823e-03   2.5938264e-01  -2.6628916e-03   5.0938928e-04   9.3119575e-05  -6.9956730e-04  -2.2816038e-01  -2.4881886e-01   8.7340272e-04  -5.0698951e-04   2.4533788e-01   1.3485361e-03  -3.1484858e-03   1.0206927e-03   2.2139709e-03  -2.3205296e-01  -2.7415106e-03  -2.3009836e-01  -2.6159233e-03  -2.9993761e-03  -2.4630663e-01  -2.0269515e-03  -2.8643716e-03   2.7567341e-01   3.4393189e-03   1.2783587e-03  -4.0651817e-03  -5.2690102e-03  -3.4551072e-03  -3.1233136e-01  -4.9427917e-03   3.4820639e-01   4.6583693e-03  -9.0676588e-04  -4.2620154e-04  -3.2635727e-01   2.7777658e-03  -3.6508776e-03   6.6792565e-03   6.4798595e-03   4.2139405e-03   3.1896291e-01   4.7061775e-03  -3.2560801e-03  -3.2510672e-01   1.9551793e-03  -3.3921127e-01   1.2077604e-04  -2.3445072e-03  -1.7569332e-03   3.6194714e-01   6.3067218e-04  -2.9574904e-01   6.2493413e-03  -1.5408144e-03   1.6842101e-03   4.4964191e-03  -3.2231508e-01  -3.7877416e-05  -3.4565842e-03  -3.2777259e-03   3.3446795e-03  -5.5622635e-03  -8.9122206e-03  -1.8807437e-03   2.2540429e-04   4.5838663e-01   7.0543719e-03   5.8341010e-01  -4.2151188e-03   1.8559790e-02   3.2974999e-02  -2.5525537e-02  -3.9964731e-03   2.1674701e-03   5.2131508e-03  -2.9562233e-03   2.9055392e-03   6.3904740e-03   1.0136208e-02   8.3955758e-03   2.2694987e-03   8.9536709e-03  -1.0961690e-03  -8.8767453e-04   4.0582502e-03   6.2844811e-03   4.6669132e-03   6.1384159e-03   2.2914636e-03  -2.3302253e-03  -3.1686992e-03   4.5548892e-03   3.5832198e-01   5.5830236e-03   5.5193165e-03   3.5092561e-03   1.3200170e-03   3.2325758e-01   4.6925405e-03   4.8068482e-04   1.2656709e-03   4.0952899e-03   1.9770463e-03   2.1388012e-03  -4.6339722e-04   4.2855322e-03   2.6564095e-01   1.1416416e-03  -1.2323045e-03   2.8463300e-03  -1.4176338e-03  -6.7620485e-03  -7.1669461e-03  -5.3062461e-03  -7.9161461e-03  -6.5700777e-03  -5.1621498e-03  -4.5186924e-03  -4.6496613e-03  -7.6460811e-03  -4.7306225e-03  -1.6011602e-02   4.6067181e-01  -4.5803508e-01   9.0258323e-04   9.9272346e-04   1.2580398e-03   1.4314147e-03   9.9366864e-03   3.7165026e-03   8.6914039e-03   2.4032677e-03  -2.5182600e-03  -1.9010002e-02  -1.6336769e-02  -2.9744939e-02  -1.6502494e-02  -5.6194176e-04   1.8243495e-02   1.3825879e-02   1.1035663e-02   3.2319279e-03  -7.9574752e-03  -1.4201986e-02   1.4668957e-02  -2.2309438e-02  -3.4103134e-02   1.0495697e-01  -3.9674849e-01  -1.1876215e-02  -8.0123832e-02   1.0734778e+00  -1.1585910e+00  -1.2261842e-02  -7.6005536e-01   1.5836953e+00   1.6095419e-02  -3.1003686e-03   7.5952975e-01   4.8304287e-02   7.9674384e-01   1.0923544e-02   2.7685942e-02   1.5441165e-02  -1.0096878e-02  -1.6574873e-03   5.5593700e-03  -2.7028090e-03   2.2940160e-02   2.0876672e-02  -7.2283792e-01   4.2930449e-03   1.6740732e-02   1.3939299e-02   1.1097407e-02  -4.4116456e-03   1.6138514e-02   6.0037851e-01  -5.3715599e-03  -4.5926117e-01   5.1687927e-03   5.7645245e-03   2.3161725e-03  -7.9706369e-03  -4.3556835e-02  -2.3802597e-02  -2.5707406e-02   5.7779451e-01  -8.6800384e-02  -4.7148198e-02  -5.0277943e-02  -7.4248298e-02  -1.3805280e-01  -1.1599497e-01  -1.2959469e-01  -3.6003370e-01   1.4144028e+00  -2.6756045e-01  -1.3981446e+00  -3.1037188e-02   8.2959124e+00  -1.6989757e-01   9.8683431e-03   9.4329429e-02  -9.3373445e-01  -8.7264254e-01   4.7992312e-02   2.7718438e-02   8.4852775e-01   2.8380346e-02   2.0726504e-02  -5.8127986e-01  -5.7553707e-01   1.7501086e-02   6.8976817e-03   7.2164327e-04  -5.4520137e-01   1.3054853e-02  -5.2694411e-01  -3.0186888e-02  -1.6326437e-02  -2.0871712e-02  -4.5232173e-02  -3.1821134e-02  -3.5023763e-02  -3.4421051e-02  -7.4303229e-02  -4.9267503e-02  -5.0932112e-02  -4.1699994e-02  -6.2765376e-02  -3.3362638e-02  -3.1930238e-02  -3.0119377e-02   3.1911921e-03  -1.7217117e-02  -4.6467775e-03  -3.4413851e-02  -3.5684220e-02   3.2256773e-02   7.6286339e-01   3.5717083e-02  -3.0877299e-02   3.7354817e-02   4.2487331e-02   2.8276658e-02   7.4037953e-01   2.3106698e-02   2.0768097e-02   6.5306906e-01   6.4644479e-01   1.6397052e-02  -4.8694808e-01  -4.2823392e-03  -6.5821212e-03   6.5993373e-03   6.0138713e-03  -3.1024893e-03   3.3464825e-03   4.4187283e-01   4.3362670e-01   2.1636084e-03  -2.0811589e-04   1.9872955e-03   5.1526270e-03   3.2944406e-03   3.9241015e-01   3.1398176e-04   4.7872485e-03  -1.0400887e-02  -1.1181812e-02   4.0035201e-01  -1.0164587e-02  -8.4663792e-03  -1.6255445e-02  -6.5952443e-01   1.1793167e-02   9.5940873e-03   1.5202911e-02  -5.7358639e-03   7.0286416e-04  -4.1672918e-01  -3.5332864e-01  -4.1520328e-01  -3.8980014e-03   3.6996978e-01   3.9485893e-03   2.0797574e-03  -2.6394968e-03  -3.4699970e-03  -5.2414347e-03   6.7238502e-03   6.0895178e-03   4.1336327e-01  -4.4433108e-01   3.5404381e-03   1.5750048e-03  -1.1840643e-02   1.1230366e-02  -2.9035468e-02   4.3807074e-02  -3.3458686e-02  -2.3172373e-02   8.5976095e-01  -9.5120712e-01  -1.0323577e-01  -1.0770606e-01  -1.0949683e+00   6.9017892e-02  -3.9498905e-01  -6.5349044e-02   7.1118540e-02   1.8869489e-01   8.3264610e-02   1.0937246e+00   1.0577297e-01   9.1077452e-02   9.9389302e-01  -8.1740951e-01  -1.1507322e+00   8.5887800e-02   5.2825298e-02   7.3797481e-01   6.1749491e-03   1.8094035e-02  -2.5105942e-02  -6.4524471e-01  -9.5260137e-01
   3.0730405e-01   2.5194479e-03   3.7616352e-01   4.5282340e-01  -3.6455983e-01   4.3327154e-03   3.8023380e-01  -1.7212290e-04   7.3001359e-04  -3.5212011e-01   2.0627801e-03   5.2434218e-03   5.4326092e-03   3.6408533e-03   3.7333897e-03   4.5030129e-03   3.9546857e-03   2.9916425e-03   1.9747556e-03   6.9085491e-04  -2.9354267e-04  -2.2591007e-01   3.3483016e-04   2.1375593e-03  -2.1708403e-03  -1.4853175e-03  -2.5466841e-03  -2.4648387e-04  -2.1629406e-03   4.3072942e-03  -3.7795663e-01   3.9294788e-01  -9.2299616e-03  -1.0537943e-02  -1.1161552e-02  -1.0386589e-02  -1.0400615e-02  -1.1361230e-02   8.3509778e-03  -1.8824154e-03   1.4761706e-03   9.1862705e-03   5.1634492e-03   9.1724482e-03   5.3507080e-01   9.9082128e-03   5.2970436e-03   7.7759235e-03   6.1084220e-03   3.9513851e-03  -9.9956712e-04   4.2042811e-03   3.8262995e-03  -3.0870570e-01  -3.1014920e-01   4.4530003e-03   5.1958615e-03   2.9758772e-01   7.9579047e-03   2.7778456e-03   2.0040619e-03   3.5026146e-03   2.8404778e-03   1.6906590e-03  -1.5852385e-03   1.1439323e-04   2.9734752e-03  -1.8736897e-03   2.9632188e-03  -3.2124527e-03  -2.5069658e-03   6.3453811e-03  -3.1076241e-01   5.7828848e-03  -3.3413824e-01   5.4442738e-03   4.3177931e-03   4.1591878e-03   2.8804346e-01  -2.6245400e-01   4.5016468e-03   9.8771627e-04  -3.4466303e-03   2.4331794e-01  -2.2231894e-03   2.0796108e-04   2.3005741e-03  -2.0696925e-03  -3.4742603e-05   4.5123791e-04   2.5140893e-04   3.5504777e-03  -3.8169714e-01  -4.8850308e-03  -4.4853886e-01  -3.2692723e-03  -4.8777115e-01   1.4096869e-02   8.5490733e-03   3.2601021e-03   4.1959658e-01  -4.1879671e-01   6.5164287e-03  -3.8066660e-01   7.0436692e-03   6.6850952e-03   5.0210894e-03   2.1561954e-03   5.7480106e-03   3.7281910e-03   4.4776969e-03   4.3027794e-03  -2.8333693e-01   2.5730187e-03   1.9098979e-03  -1.5436124e-03  -2.6594642e-01   1.9500546e-03  -2.9403306e-03   3.7520697e-03  -4.2783574e-03   1.6291991e-03   7.7535993e-03  -9.0990059e-03   7.8181453e-03   7.1162372e-03  -8.1840558e-03  -3.9237415e-01  -7.4296804e-03  -8.0020302e-04   3.5467144e-01   9.5286091e-04  -6.5095854e-04  -3.7394335e-01   8.2266871e-04   3.2879873e-03  -7.4020340e-03  -5.2068065e-03  -2.8828430e-05  -4.1143827e-03  -1.3929526e-02  -1.7388278e-02   1.8810904e-02   2.0846249e-02   5.2648973e-01   4.8415591e-01   1.3719523e-02   9.3488360e-03   9.8135745e-03   1.0201553e-02   7.7132115e-03   8.2518472e-03   7.2848871e-03   7.4246637e-03  -3.9445978e-03  -3.3100985e-01   7.2703601e-03  -3.4796663e-01  -1.3065806e-03   4.5940987e-03  -2.0713109e-03   2.6207943e-01  -2.6688261e-03   9.9437523e-04  -7.6478314e-04  -2.9006518e-04  -2.2700327e-01  -2.4677735e-01   1.7932434e-03   3.4523817e-03   2.3921781e-01   1.4551996e-03  -3.1331350e-03   2.0160895e-03   2.7547555e-03  -2.3264883e-01  -3.2462976e-03  -2.3320938e-01  -2.7451791e-03  -3.3297995e-03  -2.4940212e-01  -2.0482062e-03   1.6515709e-04   2.7065861e-01   3.2652184e-03   1.5602622e-03  -4.2244749e-03  -5.1540782e-03  -5.7263822e-03  -3.2430916e-01  -5.2426430e-03   3.4304958e-01   3.0698057e-03   3.9560200e-04  -9.4973619e-04  -3.1882428e-01  -1.2737618e-03  -2.7350857e-03   5.0267089e-03   7.3260082e-03   9.5462674e-04   3.3954666e-01   5.0732671e-03  -1.7618871e-03  -3.2058770e-01   7.4893099e-04  -3.3774187e-01   9.8195810e-04  -1.9556101e-03   1.1764857e-03   3.6676313e-01   4.9884365e-04  -3.0440371e-01   4.9194714e-03  -7.1868184e-05   1.9899987e-03   4.6710398e-03  -3.2470137e-01  -5.3064252e-03  -5.7253466e-03   1.1222589e-03   1.2423765e-03  -5.9061846e-03   1.3844003e-03   2.0097309e-03  -3.9469618e-03   4.5118442e-01   2.3500198e-03   5.8867357e-01  -1.1185203e-02   1.6637765e-02   2.8683929e-02  -2.2680421e-02  -6.5262486e-03   2.4252008e-03   6.5555460e-03   2.5866233e-04   3.4379443e-03   6.9570701e-03   9.4279975e-03   7.1222828e-03   2.7671829e-03   7.4994099e-03  -1.2499303e-03  -1.4325268e-03   2.6613307e-03   4.9191603e-03  -6.0962475e-05   6.5667040e-03   3.7307328e-03  -2.4218611e-03  -3.4583926e-03   5.3557733e-03   3.5293309e-01   5.2851991e-03   5.1151900e-03   2.6247193e-03   2.2349735e-03   3.2104740e-01   5.3140716e-03  -7.0675679e-04   6.7829945e-04   2.7912113e-03   1.1679711e-03   1.4648334e-03   2.9653457e-03   2.6744568e-03   2.7772253e-01  -6.4452704e-03  -3.4391755e-03   9.5480039e-04  -3.5036902e-03  -6.5030300e-03  -7.4866237e-03  -6.0637036e-03  -9.3819936e-03  -8.3823050e-03  -6.5812545e-03  -5.7628887e-03  -3.8266217e-03  -7.3352134e-03  -3.2847049e-03  -7.4077226e-03   4.6633377e-01  -4.5764810e-01   3.7912445e-03   2.0667845e-04  -1.7783570e-03   5.1973761e-05   4.5941090e-03   4.8298957e-04   7.0335281e-03   1.8402345e-03  -3.6989156e-03  -1.9439159e-02  -1.0903594e-02  -3.3125364e-02  -9.3229098e-03  -5.0924025e-03   2.3116687e-02   6.8849594e-03   1.3037775e-02  -8.6225325e-03  -1.3655776e-02  -8.7422484e-03  -1.3924501e-03  -3.4788646e-02  -2.8811868e-02   1.2922312e-01  -3.7837253e-01  -2.8393093e-02   6.0304206e-03   1.0445160e+00  -1.1133579e+00  -8.0454197e-03  -8.2691550e-01   1.4878461e+00   1.3763806e-02  -1.3690834e-03   7.2092513e-01   3.4587460e-02   7.2702399e-01   1.3877849e-02   2.3356175e-02   5.6148599e-03  -6.6651988e-03  -2.9362669e-03   4.2216504e-03  -3.8304493e-03   2.2758191e-02   1.2315642e-02  -6.9436023e-01   5.2200105e-03   1.9458469e-02   1.4656628e-02   7.4633580e-03  -4.1524973e-03   1.5526898e-02   6.0615857e-01  -6.9373704e-03  -4.4887266e-01  -1.3646633e-04  -1.0813239e-03   3.5079885e-03  -3.4029691e-03  -4.5333819e-02  -2.6852692e-02  -2.6699050e-02   5.8023731e-01  -7.3831118e-02  -4.9871784e-02  -4.4473721e-02  -6.7626273e-02  -1.3769479e-01  -9.9774056e-02  -1.1455826e-01  -2.2603654e-01   1.3172686e+00  -2.5455071e-01  -1.3492496e+00  -5.1314898e-02   8.0938382e+00  -2.0663250e-01   7.5895667e-03   1.0138977e-01  -9.2747437e-01  -9.0720935e-01   5.4298194e-02   2.6667294e-02   8.5260641e-01   3.1379518e-02   2.3438312e-02  -6.1277528e-01  -5.8889014e-01   1.6855957e-02   6.6609005e-03   2.2370427e-03  -5.4719312e-01   1.4747097e-02  -5.3119999e-01  -2.6562580e-02  -1.6066217e-02  -2.1784784e-02  -5.5404083e-02  -3.1842804e-02  -3.3708107e-02  -3.4200000e-02  -7.4412469e-02  -5.7722777e-02  -4.2746001e-02  -3.9826755e-02  -1.0805769e-01  -4.2147533e-02  -2.8804013e-02  -3.3621334e-02   2.8130527e-03  -1.8231276e-02   1.3560662e-02  -4.3808352e-02  -5.0673910e-02   1.5550346e-03   6.9518324e-01   2.7496081e-02  -4.9008653e-02   2.9868525e-02   4.0715843e-02   2.2490578e-02   7.8312952e-01   2.1576693e-02   1.7478104e-02   5.7315672e-01   5.1827743e-01   1.0261295e-02  -4.6376510e-01  -4.1018286e-03  -6.0278864e-03   4.4902176e-03   1.7013566e-03  -3.2169439e-03   2.7774696e-03   4.2648830e-01   4.1391407e-01   5.2101137e-03   1.2059963e-03   2.6986942e-03   7.8197689e-03   3.6973368e-03   3.6753919e-01   1.1464466e-03   4.2219634e-03  -1.1429778e-02  -9.0680825e-03   4.3120192e-01  -1.0873798e-02  -8.2126276e-03  -1.3068886e-02  -5.8831981e-01   8.6092540e-03   6.9924950e-03   1.3040986e-02  -7.0561245e-03   3.6608415e-03  -4.0393647e-01  -3.5017114e-01  -4.0866055e-01   5.6657712e-03   3.6121454e-01   3.8077093e-03   5.7544899e-03   2.8650990e-04  -1.5578410e-03  -3.0484807e-03   7.4510825e-03   2.8003229e-03   4.0317214e-01  -4.2629849e-01   9.1684253e-03   4.7860233e-03  -1.1004171e-02   1.6971206e-02  -3.9839907e-03   3.8127610e-02  -5.3501920e-02  -2.0174890e-02   8.4888865e-01  -9.2401561e-01  -9.3889541e-02  -9.2503155e-02  -1.0640376e+00   3.3333800e-02  -3.9387222e-01  -8.7899772e-02   4.4604527e-02   1.5336939e-01   6.5089873e-02   1.0218122e+00   7.0074543e-02   1.0185620e-01   1.0192983e+00  -8.0754875e-01  -1.1457176e+00   9.0117738e-02   5.1148003e-02   7.6079399e-01   8.3067051e-03   4.3509004e-03  -2.3826838e-03  -6.4984054e-01  -9.6380251e-01
   3.0103823e-01   3.0533445e-03   3.7342384e-01   4.4864795e-01  -3.8072715e-01   3.5389500e-03   3.7875363e-01   1.1864496e-03   1.7622875e-03  -3.5573268e-01   3.7149414e-03   5.2117868e-03   5.4537886e-03   3.7421839e-03   3.8752876e-03   4.6313151e-03   3.7976684e-03   2.6777676e-03   2.3118425e-03   7.1755687e-04  -1.3685906e-03  -2.2776430e-01  -4.3169210e-04   1.1603894e-03  -1.9723136e-03  -8.4292577e-04  -1.9447867e-03   1.2246286e-03  -2.3926636e-03   5.5964323e-03  -3.7385123e-01   3.7877170e-01  -8.5935189e-03  -9.5580419e-03  -1.0325679e-02  -1.0492516e-02  -1.2857728e-02  -7.9341375e-03   7.2524187e-03   1.1465765e-04  -2.6072855e-03   3.3911736e-03   5.1318182e-03   9.0103289e-03   5.2806979e-01   9.6852202e-03   6.9390255e-03   8.0424264e-03   6.0175323e-03   4.4818436e-03  -1.1023542e-03   5.0341076e-03   4.1723459e-03  -3.0514798e-01  -3.0655386e-01   4.4297884e-03   7.0665112e-03   2.9678736e-01   8.2754800e-03   3.4883794e-03   1.4626591e-03   3.9831129e-03   1.7470291e-03   1.4275369e-03   1.9416450e-04   1.6633980e-03   2.5193571e-03  -2.0593292e-03   3.4235798e-03  -3.4361311e-03  -2.0964639e-03   6.2337901e-03  -3.1485812e-01   6.1212529e-03  -3.2679665e-01   5.4476150e-03   4.0475173e-03   3.8269185e-03   2.8695311e-01  -2.5065979e-01   3.8741942e-03   4.6177789e-04   2.7987334e-03   2.3570155e-01  -2.3728421e-03   5.6833960e-04   2.4012504e-03  -1.9345212e-03  -7.6688397e-04  -1.0941526e-04   1.3232919e-03   8.1696667e-04  -3.6795969e-01  -5.9792466e-03  -4.4225459e-01  -6.6587629e-03  -4.6794076e-01   1.3751680e-02   9.1692294e-03   1.1959095e-02   4.1006315e-01  -4.2613666e-01   4.5515082e-03  -3.7347989e-01   6.7740548e-03   4.9817093e-03   4.8379868e-03   3.5098230e-03   4.7571388e-03   4.2409027e-03   4.2698655e-03   4.4947222e-03  -2.8849130e-01   3.0301966e-03   3.0698231e-03  -1.8520740e-03  -2.6895222e-01   1.0258777e-03  -3.4111398e-03   2.2395613e-03  -3.2537511e-03   1.3828611e-03   9.3890408e-03  -1.3703414e-02   9.7783954e-03   7.0718482e-03  -5.2850239e-03  -3.8093513e-01  -6.2697540e-03  -3.0113212e-03   3.5299163e-01   1.0945828e-04  -1.1932114e-03  -3.7663648e-01   6.0303404e-04   2.9767177e-03  -3.7993241e-03  -4.5006099e-03   1.6337724e-03  -5.7922060e-03  -5.9829371e-03  -1.2726809e-02   7.0071255e-03   1.6479557e-02   4.8270490e-01   4.7556683e-01   1.2383981e-02   9.2964735e-03   1.5477983e-02   1.0001276e-02   8.2104565e-03   2.8017850e-03   6.8989755e-03   6.9563587e-03  -2.0372448e-03  -3.2038040e-01   6.4148067e-03  -3.4612189e-01  -3.5726461e-03   4.9433430e-03  -1.1145845e-03   2.7289412e-01  -2.6246815e-03   3.4354186e-04  -1.3472864e-03  -2.8982728e-04  -2.2811086e-01  -2.4631330e-01   1.8517855e-03   3.4636090e-03   2.3912199e-01   1.1355358e-03  -2.8591436e-03   1.2823998e-03   1.7769302e-03  -2.3051025e-01  -2.9661638e-03  -2.3107159e-01  -2.9852464e-03  -3.4662783e-03  -2.4934019e-01  -3.6380615e-03   9.3993851e-05   2.7315610e-01   3.1998395e-03   1.9278690e-03  -4.4129777e-03  -5.2854180e-03  -5.5663825e-03  -3.1768938e-01  -5.3898904e-03   3.5417385e-01   4.1418724e-03   1.7128859e-03  -1.9220762e-03  -3.2279169e-01   3.5620867e-04  -2.6913675e-03   1.1645758e-02   4.8990236e-03  -3.1155730e-03   3.1174335e-01   5.1238393e-03  -1.6096878e-03  -3.2170684e-01   2.5257770e-03  -3.2433150e-01  -6.9829038e-04  -1.1317366e-03   2.0552182e-03   3.8369508e-01  -5.6063273e-04  -2.9273079e-01   6.5728365e-03  -1.8171656e-03   2.0706085e-03   4.6037032e-03  -3.0849293e-01   3.5913072e-03  -4.5020461e-03  -4.0652178e-03   4.4838809e-03  -3.2949449e-03  -4.4399752e-03  -1.9907379e-03  -2.6152390e-03   4.2847516e-01  -2.1945010e-03   5.6059701e-01  -8.3811993e-03   1.7216812e-02   2.6431084e-02  -1.7030688e-02  -8.0980074e-03   1.6481872e-03   4.5650060e-03  -2.4492113e-03   3.8554922e-03   5.7192136e-03   9.9616076e-03   7.2510185e-03   2.6254072e-03   9.0712732e-03   4.0923631e-04  -2.3756665e-03   5.3373054e-03   5.3920699e-03   4.1922820e-03   5.3036332e-03   3.9399220e-03  -1.3687295e-03   7.3451182e-04   4.3138347e-03   3.6333488e-01   4.0634216e-03   4.8938838e-03   3.2567874e-03   1.5172099e-03   3.1026143e-01   4.5573472e-03   1.2119464e-03   1.1028240e-03   3.1795739e-03   1.7867762e-03   2.3756704e-03   1.1942889e-03  -7.1106918e-04   2.7215081e-01  -5.7929148e-03  -4.1038327e-03  -4.5606910e-03  -3.8406809e-03  -7.3669466e-03  -5.0643915e-03  -4.9357942e-03  -8.0422831e-03  -6.2410690e-03  -5.1664336e-03  -2.7117292e-03  -4.0382511e-03  -5.7003936e-03  -4.5550917e-03  -1.4979964e-02   4.5463337e-01  -4.4838324e-01   3.1411140e-03   7.2942966e-04   3.2859805e-04  -7.0375619e-04   6.7490906e-03   6.0382174e-04   7.3605342e-03   3.6887629e-03  -3.9004961e-03  -1.4230476e-02  -4.2458954e-03  -2.6444111e-02  -9.8845568e-03  -1.6911042e-02   2.4457097e-02   6.8817196e-03   1.4414203e-02  -1.1227367e-02  -2.6271270e-02  -2.2820459e-02   1.6258828e-02  -1.3617111e-02  -3.1254481e-02   1.0941335e-01  -2.7101297e-01   6.2602532e-03   2.2122984e-02   1.0670326e+00  -1.1211403e+00  -1.1836416e-02  -7.9925570e-01   1.5740656e+00   2.3191270e-02   3.9015953e-02   8.3100276e-01   5.0164651e-02   7.4766963e-01   1.9269396e-02   2.4248435e-02   5.0477335e-04  -7.5386495e-03  -4.2812118e-03   3.8699640e-03  -3.1619071e-03   2.3584104e-02   1.7526048e-02  -6.9382168e-01   7.1097343e-03   1.5361163e-02   1.5869928e-02   5.1743459e-03  -6.8273049e-03   1.6722282e-02   6.1181598e-01  -6.1561244e-03  -4.5750503e-01   3.4855240e-03   3.0597045e-03   9.7144544e-04  -9.6536820e-03  -4.9592287e-02  -2.4641040e-02  -2.5062177e-02   5.7907201e-01  -8.0218961e-02  -4.5668541e-02  -4.3825845e-02  -7.2626227e-02  -1.0447145e-01  -1.1231412e-01  -1.3475281e-01  -3.0777121e-01   1.2363074e+00  -2.6503993e-01  -1.3875911e+00  -3.6876104e-02   8.4612093e+00  -1.3550127e-01   1.1721523e-02   9.8003031e-02  -8.7581636e-01  -9.3001808e-01   4.4014500e-02   2.6803041e-02   7.6251926e-01   3.0350316e-02   2.0315791e-02  -5.9730527e-01  -5.8605696e-01   1.6827505e-02   6.2645049e-03   2.5439319e-03  -5.4087237e-01   1.4082779e-02  -5.2703112e-01  -2.7687644e-02  -2.1315969e-02  -2.2109795e-02  -2.2559565e-02  -3.2059282e-02  -3.2180899e-02  -2.7662314e-02  -6.6894075e-02  -5.1776675e-02  -3.1499548e-02  -3.7150438e-02  -9.9511183e-02  -5.6702792e-02  -3.7679983e-02  -3.1916193e-02  -6.1427422e-04  -2.4616862e-02  -1.7108765e-02  -3.6992379e-02  -1.8780276e-02   3.7956156e-03   7.4385498e-01   4.6901408e-02  -3.0695655e-02   9.5046100e-03   3.6780162e-02   1.8350413e-02   7.5702769e-01   2.3967607e-02   1.5282855e-02   6.1213584e-01   5.6000419e-01   1.2691479e-02  -4.6604458e-01  -3.1915376e-03  -2.2243058e-03   2.1833372e-03  -1.0989087e-03  -4.5348600e-03   2.2402133e-03   4.2715358e-01   4.2916397e-01   1.5208878e-03   6.9537319e-04   2.6045633e-03   5.8928314e-03   4.0339096e-03   3.8060402e-01   5.7387850e-03   3.6788638e-03  -9.9855930e-03  -1.1657649e-02   4.0854714e-01  -1.0514939e-02  -9.5026190e-03  -1.4912985e-02  -6.1066315e-01   8.1552771e-03   1.3447781e-02   1.4768427e-02  -7.8699358e-03  -2.1184709e-04  -3.9552050e-01  -3.5772587e-01  -4.0718286e-01   2.9342727e-03   3.6548367e-01  -5.2895819e-04   4.4297519e-03  -1.7265436e-03  -3.9952091e-03  -4.3363014e-03   7.1475697e-03   8.2634762e-03   4.1089611e-01  -4.3374078e-01   6.5808976e-03   1.2278210e-04  -8.8447197e-03   1.2347893e-02  -2.0887767e-02   4.1187666e-02  -5.6801980e-02  -2.6976343e-03   8.0317884e-01  -1.0208566e+00  -7.3868909e-02  -6.8822186e-02  -1.0192270e+00   2.6180843e-02  -1.0995125e-01  -5.2991190e-02   5.7177131e-02   2.2824134e-01   9.4904391e-02   1.0296840e+00   8.5954013e-02   9.0508840e-02   9.5813959e-01  -7.8761013e-01  -1.1478355e+00   8.7496168e-02   4.1257900e-02   7.3638770e-01   6.2874248e-03   1.7219740e-02  -1.3544872e-02  -5.8441112e-01  -9.5366610e-01
   3.0502573e-01   2.8139401e-03   3.7516012e-01   4.4654126e-01  -3.6863235e-01   1.1619363e-03   3.7553136e-01   7.9343502e-04   1.0041090e-03  -3.5955697e-01   1.8015395e-03   4.9595004e-03   5.0455223e-03   4.0511904e-03   4.1992197e-03   4.2873333e-03   2.8935755e-03   3.1126181e-03   5.5165769e-03   8.2154854e-04  -1.3543469e-03  -2.2692890e-01  -1.8831972e-03  -2.9957965e-03  -3.0007356e-03   7.4875738e-04  -1.7697318e-03   9.3953629e-04  -4.1184342e-03   4.7355067e-03  -3.6941152e-01   3.8700932e-01  -9.3657332e-03  -9.2247011e-03  -1.0035432e-02  -8.5089435e-03  -1.1730873e-02  -1.1059139e-02   8.8293864e-03   8.0408330e-04   2.3197966e-03   6.8365458e-03   5.2894985e-03   8.5914556e-03   5.2354827e-01   9.6995375e-03   9.6841657e-03   7.2925262e-03   6.0739898e-03   4.7943893e-03  -5.1195653e-04   4.3140237e-03   3.5415662e-03  -3.0174321e-01  -3.0729960e-01   4.2936549e-03   6.8811954e-03   2.9476294e-01   7.8800641e-03   3.1192330e-03   3.4012118e-03   3.1211668e-03   2.7522116e-03   8.9965274e-04   4.9581040e-04  -6.5987148e-04   2.3289977e-03  -2.3043726e-03   3.1706188e-03  -3.1466754e-03  -2.5961648e-03   6.0873874e-03  -2.9353722e-01   5.1042888e-03  -3.1287479e-01   2.3753028e-03   3.8089521e-03   4.0334073e-03   2.8509196e-01  -2.5875185e-01   4.4801836e-03  -5.8383008e-05   7.9199744e-04   2.2705478e-01  -2.5534670e-03  -5.3180688e-04   1.5373757e-03   5.2201585e-04   1.7797519e-03   3.0774152e-04   5.7376446e-04   4.5231717e-03  -3.7860442e-01  -5.5569394e-03  -4.4592717e-01  -3.9897624e-03  -4.7606757e-01   1.3215893e-02   1.0151788e-02   1.0539917e-02   4.0481879e-01  -4.0109762e-01   6.9225777e-03  -3.6539353e-01   6.1935655e-03   5.6031416e-03   4.8583443e-03   1.7033656e-03   5.6618731e-03   4.0763283e-03   3.7869501e-03   4.2767040e-03  -2.6932521e-01   2.9054419e-03   2.1675349e-03  -1.4417739e-03  -2.7556134e-01  -2.2803554e-04  -2.9776130e-03   2.2547636e-03  -4.0890873e-03   2.2859713e-03   1.0995089e-03  -1.4756331e-02   7.8551985e-03   7.0623743e-03  -4.8404947e-03  -3.7993718e-01  -7.1200800e-03  -1.0975228e-02   3.5120125e-01  -5.9620322e-04  -2.2331532e-03  -3.6065619e-01   1.4499228e-03   1.9049687e-03  -4.4645914e-03  -4.1474421e-03   6.6676001e-03  -3.0024443e-04  -1.0054390e-02  -1.5935865e-02   1.6601011e-02   1.9216783e-02   4.8728344e-01   4.7482894e-01   1.2944792e-02   1.0472879e-02   1.4116562e-02   1.0392745e-02   8.1974859e-03   9.7713943e-03   6.6893109e-03   7.3597623e-03  -3.4362960e-03  -3.2932600e-01   5.8401311e-03  -3.4023083e-01  -3.1935719e-03   4.0125019e-03  -1.3144507e-03   2.6563439e-01   2.9839497e-03   5.5706270e-04   5.4989171e-05   7.0278946e-04  -2.2808206e-01  -2.4870715e-01   1.2228252e-03   3.3221696e-03   2.3852430e-01   7.5895470e-05  -1.9073913e-03   2.3564229e-03   1.5788573e-03  -2.3361735e-01  -2.8612465e-03  -2.3131995e-01  -2.5197028e-03  -2.9101256e-03  -2.4531173e-01  -3.0062216e-03  -5.2384672e-05   2.7622750e-01   2.9764399e-03   1.9900466e-03  -4.0902875e-03  -5.3836309e-03  -4.0703730e-03  -3.1294275e-01  -4.9427780e-03   3.3420418e-01   5.6035776e-03   2.7210458e-03  -2.5295878e-04  -3.5453853e-01   5.8151037e-03  -4.4576115e-03   7.4745096e-03   6.6381967e-03  -1.8717646e-03   3.1670257e-01   5.3068354e-03  -2.2259717e-03  -3.2029495e-01   5.6590634e-04  -3.2731785e-01  -8.0726930e-04  -2.8063277e-03   2.6567168e-03   3.8952157e-01   9.2220962e-04  -2.9647397e-01   5.2609715e-03  -3.5874044e-03   1.7707025e-03   4.6445372e-03  -3.1382655e-01  -1.8668940e-03  -5.5123971e-03  -5.7933411e-03   3.4004790e-03  -4.3465046e-03  -7.9424348e-03  -3.1998136e-03  -5.4024936e-04   4.0964125e-01   5.7098744e-03   5.4958760e-01  -2.8175344e-02   1.7481225e-02   9.7774936e-03   2.2066944e-02  -4.3428275e-03   2.4672055e-03   5.4869935e-03  -1.8613861e-03   4.9891762e-03   4.8360366e-03   8.8124834e-03   4.1949311e-03   3.6718259e-03   7.9701081e-03   2.1821472e-04   5.2700111e-05   5.6681985e-03   6.2447874e-03   3.4441113e-03   6.2666804e-03   2.9486911e-03  -3.0463722e-03  -3.0898558e-03   4.2471123e-03   3.6448453e-01   4.7067967e-03   6.0253079e-03   3.8476818e-03   2.0849384e-03   3.2551475e-01   3.9814567e-03  -7.0624106e-04   4.2970083e-03   4.5628472e-03   4.3806454e-03   1.8164381e-03   7.5615064e-03   2.2109035e-03   2.7596884e-01  -5.1483525e-03  -4.6000523e-03  -2.0424261e-03  -2.6427338e-03  -5.6687969e-03  -8.2618707e-03  -5.3411145e-03  -8.5481383e-03  -7.5257955e-03  -6.3054015e-03  -6.4244223e-03  -5.0955340e-03  -6.8778016e-03  -4.5374856e-03  -8.7845202e-03   4.6045541e-01  -4.4596013e-01   4.6588774e-03   3.0761867e-03   1.7398073e-03  -5.1001869e-04   6.4501502e-03   2.5082314e-03   6.1791380e-03   7.2791124e-04  -3.9768334e-03  -1.4168699e-02  -3.5969890e-03  -2.7607898e-02  -2.4561715e-02   1.9266693e-03   1.2089930e-02   3.1208096e-03   1.8127729e-02   9.1248920e-03  -7.9837041e-03  -1.7242025e-02   5.6290217e-03  -1.0438514e-02   1.6672859e-02   1.4586227e-01  -1.6981324e-01  -3.2752689e-02  -1.1572148e-01   1.2503320e+00  -1.1062962e+00  -1.5682895e-02  -7.7532068e-01   1.4907467e+00   1.3953563e-02   3.8296010e-02   7.3005902e-01   4.4924948e-02   7.4347580e-01   2.0836293e-02   2.2938183e-02  -1.0485150e-03  -3.7160579e-03  -2.5788128e-03  -1.4756438e-03  -3.6902010e-03   2.5224552e-02   1.1775373e-02  -7.0985187e-01   6.4219550e-03   1.8442598e-02   1.4981261e-02   8.5701353e-03  -4.6932145e-03   1.5376962e-02   6.0936083e-01  -9.3872358e-03  -4.5983676e-01   3.4658426e-03   4.5969855e-03   1.1535670e-03  -5.8329016e-03  -4.5266913e-02  -2.5788151e-02  -2.4150864e-02   5.7771729e-01  -8.1187537e-02  -5.1822371e-02  -4.5105887e-02  -6.7271112e-02  -1.0910166e-01  -1.0589535e-01  -1.0650445e-01  -2.6660909e-01   1.3738268e+00  -2.6244554e-01  -1.3812231e+00  -6.3856769e-02   8.7796731e+00  -1.2989053e-01   6.7963599e-03   9.0318168e-02  -9.0114543e-01  -8.6393376e-01   4.7788194e-02   2.8807249e-02   8.5095396e-01   2.9255483e-02   1.8636751e-02  -5.9201920e-01  -5.8719829e-01   1.7623087e-02   6.5606925e-03   5.0175991e-03  -5.5013158e-01   1.6490496e-02  -5.1767113e-01  -2.7626267e-02  -1.8652225e-02  -2.2142822e-02  -2.5601484e-02  -3.0029493e-02  -3.3119922e-02  -3.7490517e-02  -7.4152212e-02  -5.3916490e-02  -4.7216508e-02  -4.5132524e-02  -9.2829912e-02  -3.8216812e-02  -4.1520479e-02  -3.5291108e-02  -7.8412508e-04  -7.4208973e-03   1.9368073e-02  -2.3163553e-02  -4.2371840e-02   2.1544149e-02   8.1789307e-01   5.2198641e-02  -3.2999976e-02   1.6979969e-02   3.8336053e-02   2.1142588e-02   7.4506184e-01   2.0391493e-02   1.7866540e-02   6.2343583e-01   5.4975303e-01   1.4952222e-02  -4.6080557e-01  -6.7297204e-03   4.2444649e-03   2.6426807e-03  -1.7667835e-03  -4.7388235e-03   2.5524361e-03   4.3795139e-01   4.2424559e-01   1.8305326e-03   5.6545443e-04   3.9222233e-03   5.6403941e-03   1.7554115e-03   3.7348238e-01  -1.8324103e-04   1.5786523e-03  -1.0526619e-02  -1.1067273e-02   4.1003721e-01  -7.8217827e-03  -1.0055870e-02  -1.4156475e-02  -5.8727865e-01   1.0039837e-02   1.6284503e-03   1.2400031e-02  -6.4275854e-03   2.0140926e-03  -4.1150742e-01  -3.5040722e-01  -4.0817337e-01   5.3677158e-03   3.5916446e-01   7.1425914e-03   5.5902598e-03   1.1116739e-04  -4.9524209e-03  -5.8306464e-03   6.6008556e-03   4.5341229e-03   4.0555438e-01  -4.3429923e-01   7.9423811e-03   2.7148609e-03  -1.1191858e-02   1.3172453e-02  -2.2032733e-02   4.1498513e-02  -5.4484789e-02  -1.4020414e-02   8.6154598e-01  -1.0069527e+00  -8.0142287e-02  -8.4464904e-02  -1.0685163e+00   7.5203715e-02  -3.2998575e-01  -3.5406911e-02   5.6816891e-02   1.7724604e-01   8.9996640e-02   1.0695707e+00   1.2140514e-01   8.5342754e-02   9.4454619e-01  -7.7649536e-01  -1.1853795e+00   4.7353840e-02   4.7817529e-02   7.2196394e-01   8.7737967e-03   2.6296199e-02   2.9175272e-03  -6.1608919e-01  -9.6510127e-01
   3.0126900e-01   3.6293492e-04   3.7461713e-01   4.4846353e-01  -3.6490668e-01   3.3412091e-03   3.7733890e-01   4.1439766e-05   5.8404122e-04  -3.5329166e-01   2.9982593e-03   5.1088397e-03   5.0651773e-03   3.8910197e-03   3.2083934e-03   4.4629153e-03   3.5395834e-03   3.0441912e-03   3.7217735e-03   2.3502656e-03   5.9509964e-04  -2.2648580e-01  -1.7970183e-03  -2.7500406e-03  -2.3754536e-03   9.7230029e-04  -1.1500565e-03   1.3357721e-03  -2.3483259e-03   4.2513289e-03  -3.7110891e-01   3.8739839e-01  -8.7493170e-03  -1.0034535e-02  -1.0843195e-02  -8.8912070e-03  -1.4233839e-02  -5.0117185e-03   9.3948863e-03  -1.3139263e-02   1.8812056e-03   8.3097768e-03   4.9986858e-03   9.2345867e-03   5.3035906e-01   8.5426310e-03   1.0401817e-02   8.5587199e-03   6.3095897e-03   4.6174937e-03  -1.5398697e-04   3.5821968e-03   3.5017010e-03  -3.0931803e-01  -3.0829010e-01   4.4341686e-03   7.6158623e-03   2.9678161e-01   8.3418970e-03   3.1899345e-03   3.9356235e-03   6.4356933e-03   3.1039653e-03   1.4898029e-03   5.1972857e-04   2.1608570e-05   2.2214331e-03  -2.1314581e-03   3.4066076e-03  -3.2111782e-03  -2.6376778e-03   6.1748793e-03  -3.1294690e-01   5.8825802e-03  -3.1382058e-01   4.2099635e-03   4.0729148e-03   4.6182792e-03   2.8532232e-01  -2.6080909e-01   3.2200472e-03   3.5015201e-04   1.1761611e-03   2.3553456e-01  -1.3065962e-03  -4.8314759e-04   1.3477064e-03   1.3526356e-03   8.7523096e-04   9.5141255e-04   5.4849663e-04   3.9839226e-03  -3.8289629e-01  -5.1400321e-03  -4.4725405e-01  -1.8798197e-03  -4.8531275e-01   1.3630662e-02   9.4550979e-03   1.3105164e-02   4.1424502e-01  -4.0429142e-01   5.9300154e-03  -3.7568611e-01   6.8005362e-03   5.8697532e-03   4.9530266e-03   1.0303066e-02   5.0357018e-03   3.9121539e-03   4.1714631e-03   4.4628881e-03  -2.7757654e-01   2.3888086e-03   3.3624594e-03  -1.7310599e-03  -2.6784101e-01  -9.6215633e-04  -2.5649843e-03   5.7466652e-03  -3.9287447e-03   1.5085757e-03   3.2654975e-03  -1.0567146e-02   7.6579436e-03   7.9095067e-03  -6.8875628e-03  -3.8676224e-01  -5.4993630e-03   7.1564597e-04   3.4119298e-01   1.4041628e-03  -1.6345433e-03  -3.6400051e-01   6.9329987e-04  -1.9745135e-04  -5.3107478e-03  -4.3826273e-03   3.5814820e-03  -1.3191333e-03  -1.0389631e-02  -1.4195205e-02   1.5583805e-02   2.2594770e-02   5.1919345e-01   4.6187313e-01   1.2057465e-02   1.0583250e-02   1.3248831e-02   9.6221953e-03   7.3905925e-03   9.6977821e-03   5.5779172e-03   6.5884212e-03  -4.9396403e-03  -3.3023380e-01   7.7669981e-03  -3.5267555e-01  -9.4506830e-04   3.6142607e-03  -1.3301440e-03   2.7277945e-01  -2.8918735e-03  -4.1588316e-05   3.6601357e-04   3.6750679e-04  -2.2781560e-01  -2.4419438e-01   1.1945355e-03  -1.3355089e-03   2.3867113e-01   1.2790433e-03  -2.4855663e-03   2.0318596e-03   2.2135899e-03  -2.3053410e-01  -2.8613797e-03  -2.3076239e-01  -2.2835572e-03  -3.1113623e-03  -2.4775366e-01  -1.9200901e-03  -1.8961886e-03   2.7283173e-01   2.8189672e-03   4.6860819e-04  -4.7658459e-03  -5.1826028e-03  -4.2764321e-03  -3.1439167e-01  -4.9932440e-03   3.5219595e-01   5.2731600e-03  -3.1541576e-03   7.6281927e-04  -3.4501836e-01   5.4980139e-03   9.1101649e-06   9.6948936e-03   7.1546253e-03  -2.8451183e-03   3.3010927e-01   6.9039554e-03  -1.9644762e-03  -3.2027329e-01   1.5427290e-03  -3.3380413e-01  -8.9984289e-04  -2.4572866e-03  -1.9542800e-03   3.8382816e-01  -4.4908117e-05  -2.9782465e-01  -2.1877844e-03  -3.9614740e-03   1.8130493e-03   4.5175765e-03  -3.1890409e-01  -4.2470389e-04  -5.1124042e-03  -3.7540340e-03   3.0596884e-03  -4.2518740e-03  -6.6439889e-03  -6.3639377e-03   3.4599956e-03   4.2677040e-01   4.4200479e-03   5.6040003e-01  -1.4472277e-02   1.5715618e-02   1.1631324e-02   7.2100202e-03  -6.5779527e-03   6.7671023e-04   3.3140000e-03  -4.0958419e-03  -7.0467776e-04   6.3766222e-03   1.0953973e-02   7.7952452e-03   3.2205446e-03   1.1952400e-02   2.4082761e-03  -4.8551935e-04   5.8654601e-03   6.8856256e-03   6.8817905e-04   6.3086232e-03   7.3246328e-03  -3.5149594e-03  -2.9985228e-03   4.9047664e-03   3.5617801e-01   6.7504268e-03   6.0607655e-03   4.7226896e-03   1.3106373e-03   3.2331032e-01   4.6463522e-03  -6.1119896e-04   9.4029664e-06   3.6302251e-03   3.4746344e-03   2.1174581e-03   4.6052301e-03   3.2724561e-03   2.7761758e-01  -5.5401668e-03   4.4820807e-03  -4.9957262e-03  -1.2675051e-03  -6.9038923e-03  -6.8741290e-03  -4.4544799e-03  -1.0343766e-02  -8.6081470e-03  -6.2578232e-03  -5.9943511e-03  -3.5977157e-03  -6.5447992e-03  -5.5758104e-03  -1.0865383e-02   4.6841328e-01  -4.5147438e-01   3.9928511e-03   3.6966505e-03  -8.8102248e-04   2.8081048e-03   1.0252132e-02   3.7203402e-03   8.1385866e-03   4.7045794e-04  -3.3261928e-03  -1.3462147e-02  -1.2736911e-02  -2.8107599e-02  -1.2731365e-02  -1.8091059e-02  -4.2779690e-03   1.0862711e-02   1.3281690e-02   6.7798247e-03  -1.6476222e-02  -1.7110075e-02   1.0602768e-02  -4.3561036e-02  -7.3976384e-03   5.7321866e-02  -3.5153337e-01   3.6103556e-02   2.1438744e-02   1.2722641e+00  -1.0912450e+00  -1.4606666e-02  -7.4454070e-01   1.4418006e+00   1.3636433e-02   3.1346104e-02   7.9524752e-01   3.9841830e-02   7.0934512e-01   1.4799894e-02   2.4076122e-02   1.1709891e-02  -3.2091803e-03   8.2621299e-04   4.4258093e-03  -2.1909790e-03   2.7628023e-02   2.1251652e-02  -7.2847489e-01   3.2523734e-03   1.8052152e-02   1.1648173e-02   8.8144251e-03  -3.5440976e-03   1.7673800e-02   6.1062892e-01  -7.9307136e-03  -4.6242264e-01   2.9567750e-03  -1.9535777e-03   1.0854606e-03  -7.6950618e-03  -3.5379144e-02  -2.2648411e-02  -2.7342185e-02   5.7645713e-01  -7.4065075e-02  -4.9284456e-02  -5.1929572e-02  -7.1282534e-02  -1.0520581e-01  -1.2342721e-01  -1.2708412e-01  -2.8567618e-01   1.1807815e+00  -2.9735646e-01  -1.4366884e+00  -2.7610382e-02   8.8995656e+00  -1.7965736e-01   1.9163903e-02   7.8496480e-02  -8.8092793e-01  -8.7440868e-01   5.0094932e-02   2.6807317e-02   8.3577274e-01   2.9829608e-02   2.1535307e-02  -5.9073704e-01  -6.0982122e-01   1.7919627e-02   9.8132963e-03   5.2013688e-03  -5.4909803e-01   1.4732515e-02  -5.3097156e-01  -2.1934816e-02  -1.5326446e-02  -2.2394989e-02  -2.7831513e-02  -2.9202867e-02  -3.0811357e-02  -3.7673520e-02  -6.4939423e-02  -4.9543111e-02  -5.1355190e-02  -4.7621366e-02  -8.5285570e-02  -4.8185257e-02  -3.0996187e-02  -1.8245408e-02  -1.1232433e-03  -2.9516999e-02   2.8618138e-02   2.8127589e-03  -5.4623365e-02   8.4136530e-03   7.3770617e-01   5.0426026e-02  -3.7740726e-02   1.5139639e-02   4.5137190e-02   2.9031938e-02   7.5504086e-01   2.5840852e-02   2.0672396e-02   6.4102577e-01   5.8074323e-01   1.3703665e-02  -4.8320548e-01   6.9594477e-04  -1.2646867e-03   4.9485896e-03   4.0151668e-03  -4.0529625e-03   1.0180144e-03   4.3013522e-01   4.1823480e-01   2.4851222e-03   1.5196323e-03   4.4213072e-03   9.1152092e-03   3.3179238e-03   3.8302729e-01  -1.6803896e-03   5.8957475e-03  -1.0044537e-02  -1.8036076e-02   4.0208600e-01  -8.6316293e-03  -6.0705969e-03  -1.5369744e-02  -5.9581341e-01   1.0470788e-02   7.4397487e-03   1.5310312e-02  -6.9488983e-03   3.3836508e-04  -3.9186704e-01  -3.4194849e-01  -4.1225112e-01   4.1665889e-03   3.6201147e-01   3.1806995e-03   2.2917798e-03  -2.5203810e-03  -5.1244545e-03  -4.5656398e-03   9.5146404e-03   9.3065136e-03   4.0515181e-01  -4.3369390e-01   9.3888942e-03   7.3560602e-03  -8.5768617e-03   1.2299985e-02  -2.4134017e-02   3.7404976e-02  -5.0338165e-02  -1.4474252e-02   8.2368381e-01  -1.1852583e+00  -9.4304848e-02  -6.3758270e-02  -1.0713353e+00   1.6294740e-01  -5.3984738e-01  -4.6889068e-02   4.6291587e-02   1.8732026e-01   4.4266725e-02   1.0587954e+00   1.4737824e-01   9.3817868e-02   9.5750811e-01  -7.9508946e-01  -1.1169418e+00  -2.7540913e-03  -2.2516388e-03   8.1278145e-01   5.2524333e-03   1.9724129e-02  -2.8345648e-03  -5.5271194e-01  -9.8126357e-01
   3.0572375e-01   1.9703387e-03   3.7936809e-01   4.4302530e-01  -3.7897716e-01   3.0678774e-03   3.7782986e-01   3.3890044e-05   6.2693876e-04  -3.6415683e-01   6.3396944e-03   5.4554166e-03   5.3842567e-03   3.7668623e-03   4.1602776e-03   4.2612438e-03   3.5954937e-03   2.9210341e-03   6.8896259e-03   4.4762873e-04  -1.2904425e-03  -2.2426397e-01  -1.0862205e-03  -1.3313880e-03  -2.1884489e-03   8.2175926e-04  -9.6760846e-04   1.8454951e-03  -3.2379576e-03   4.2849607e-03  -3.6571538e-01   3.9309914e-01  -8.1747734e-03  -9.9335025e-03  -9.5848151e-03  -9.4187034e-03  -1.7900368e-02  -1.0458692e-02   9.0342560e-03  -1.9255481e-03   9.0704523e-04   4.3899276e-03   5.7999029e-03   9.3504043e-03   5.3615156e-01   8.8499289e-03   1.3779173e-02   8.7641986e-03   6.4036737e-03   4.2772628e-03   4.4761329e-04   3.8468331e-03   3.1836622e-03  -2.9945258e-01  -3.1581977e-01   5.0847575e-03   4.9826900e-03   3.0426443e-01   8.6036201e-03   2.9448828e-03   3.7798352e-03   6.1047696e-03   2.6242272e-03   1.4769302e-03  -2.9449601e-04   1.1087334e-04   2.3300708e-03  -2.5560369e-03   3.2988773e-03  -3.3710761e-03  -2.2034506e-03   5.1382714e-03  -3.1488114e-01   6.6841614e-03  -3.0780406e-01   2.8967156e-03   4.2452932e-03   4.3054044e-03   2.8304343e-01  -2.5123318e-01   5.6431042e-04   2.9313529e-04  -3.6873741e-03   2.3694495e-01  -1.6705872e-03   8.1298279e-04   2.5134744e-03  -1.4218378e-03   1.3472524e-03  -4.2534884e-04  -1.4753711e-03   2.8693737e-03  -3.8408906e-01  -6.2356194e-03  -4.4657481e-01  -4.6348040e-03  -4.8849616e-01   1.3810552e-02   8.2064931e-03   4.0439127e-03   4.1640082e-01  -4.0942268e-01   7.3322822e-03  -3.7597450e-01   6.9919061e-03   5.2534199e-03   5.0915665e-03   3.4513219e-03   5.0634272e-03   4.5243037e-03   4.3144124e-03   3.9088447e-03  -2.7607409e-01   3.0008758e-03   1.9697747e-03  -9.6259003e-04  -2.6556013e-01   1.3066409e-03  -3.9071958e-03   4.3243251e-03  -1.7249719e-03   2.6296114e-03   6.0186515e-03  -1.3324209e-02  -2.8184664e-04   8.3723717e-03  -6.3532688e-03  -3.6686499e-01   1.1529589e-03  -1.1333029e-02   3.4136930e-01   2.0990903e-03  -2.5260656e-04  -3.6644292e-01   3.3540659e-04   3.5541008e-03  -6.0347441e-03  -4.6597139e-03   1.8130430e-03  -5.4134993e-03  -8.6496345e-03  -1.4323433e-02   1.9609704e-02   1.9269776e-02   5.4688849e-01   4.8602991e-01   1.3432655e-02   9.4033856e-03   1.9149116e-02   9.8987077e-03   9.4464384e-03   8.3599529e-03   7.8484668e-03   7.0400014e-03  -2.3097248e-03  -3.3910631e-01   6.6536406e-03  -3.3005519e-01  -8.9639607e-04   5.3914621e-03  -1.6140304e-03   2.6742795e-01  -2.4077854e-03  -1.9358396e-04  -1.2508516e-03  -7.0382924e-05  -2.3039611e-01  -2.5185144e-01   1.3683513e-03   3.0059919e-03   2.4199152e-01   8.5578848e-04  -3.1653771e-03   2.4157692e-03   1.4360453e-03  -2.3187977e-01  -2.7625159e-03  -2.2807037e-01  -2.3433289e-03  -3.2559764e-03  -2.4261005e-01  -1.9471565e-03  -3.2930685e-03   2.8086905e-01   2.8941599e-03   1.0752361e-03  -3.9761358e-03  -4.4647622e-03  -5.9600212e-03  -3.1059180e-01  -4.8609390e-03   3.4482663e-01   4.0856974e-03  -1.3221424e-03  -9.4666596e-04  -3.3773349e-01  -1.7246053e-03  -3.3085017e-03   8.5252350e-03   7.1542043e-03  -1.3012635e-03   3.3948412e-01   5.9628425e-03  -1.4993916e-03  -3.2978706e-01   1.9558166e-03  -3.4164782e-01  -1.6770345e-04  -1.6526714e-03   1.5138143e-03   3.9243674e-01  -5.3807464e-04  -2.9985389e-01  -5.0637085e-03  -3.1805178e-03   2.0958630e-03  -4.1336626e-04  -3.1136985e-01   1.1558991e-03  -2.7078541e-03  -7.0307205e-04   2.0024269e-03  -6.8722975e-03  -7.9315437e-03  -4.1607433e-03  -6.0082958e-03   4.1164947e-01   4.2147745e-03   5.9762876e-01  -2.8992886e-03   2.0275114e-02   3.4403613e-02  -2.9957215e-02  -6.5773512e-03   1.7401140e-03   5.4081784e-03  -3.9398965e-03   3.1754290e-03   9.2602375e-03   1.0795315e-02   9.1316073e-03   3.4990697e-03   1.0403739e-02   3.1336736e-04  -1.3724360e-03   3.4085757e-03   6.3929651e-03   2.7546829e-03   6.1067218e-03   4.0877845e-03  -2.0666049e-03  -7.5690552e-04   5.8453686e-03   3.6699638e-01   4.9922875e-03   6.6717988e-03   4.5724434e-03   1.3204229e-03   3.2719548e-01   5.1786259e-03  -4.0067291e-04  -1.1313582e-03   2.9391839e-03   5.0150808e-03   2.6972040e-03   7.9524336e-03   1.8624060e-03   2.7958874e-01  -4.2752935e-03   5.0857574e-03  -1.8866943e-03  -3.3769439e-03  -6.3650731e-03  -6.6821507e-03  -4.7600634e-03  -1.0609586e-02  -6.7715385e-03  -8.9865395e-03  -5.0502767e-03  -4.6154550e-03  -9.0263140e-03  -5.7324225e-03  -1.0460092e-02   4.6650034e-01  -4.5348568e-01   3.3279342e-03   3.1474913e-03  -4.4463763e-04   1.0453050e-02   1.0094374e-02   4.2992548e-03   7.0454946e-03   8.3675506e-04  -2.9004652e-03  -1.4195955e-02  -1.7290281e-02  -3.0198867e-02  -6.5269424e-03   1.6484943e-02   9.0412967e-03   6.3646966e-03   1.2302077e-02   6.4859512e-03  -1.7085135e-02  -2.0484538e-02   8.2033059e-03  -1.4798469e-02   5.7168486e-03   1.4321452e-01  -2.0199371e-01   2.6449183e-02  -3.6397436e-02   1.1435776e+00  -1.0602326e+00  -9.7301234e-03  -7.6702491e-01   1.4131500e+00   7.7760559e-03   2.7122632e-02   7.0634221e-01   4.3911589e-02   7.3561666e-01   1.7281095e-02   2.3921313e-02  -1.0547367e-02  -9.5996632e-03  -1.8661371e-03   6.7421517e-04  -3.8616053e-03   2.2024779e-02   1.1934967e-02  -7.2600087e-01   3.9296184e-03   1.8071330e-02   1.0645568e-02   8.3960191e-03  -3.6308539e-03   1.4510322e-02   6.1148113e-01   4.4232587e-03  -4.6317963e-01   5.3227577e-03   4.1864154e-03  -3.9535614e-04  -7.3036198e-03  -4.6118459e-02  -1.9905020e-02  -2.6918763e-02   5.9376429e-01  -8.4514874e-02  -5.1831390e-02  -5.4255499e-02  -7.8904603e-02  -1.1222380e-01  -1.2258529e-01  -1.4709798e-01  -2.6438191e-01   1.3217765e+00  -3.3697376e-01  -1.4445646e+00  -3.3249024e-02   8.1274663e+00  -1.7431671e-01   3.3643754e-02   9.8699819e-02  -8.9471789e-01  -8.7875491e-01   5.0933343e-02   2.6555421e-02   8.4683072e-01   2.7825889e-02   2.4295266e-02  -5.9038723e-01  -5.8713461e-01   1.6117002e-02   7.0356514e-03   3.6334772e-03  -5.6388697e-01   1.4958148e-02  -5.3127860e-01  -2.6764245e-02  -1.8417530e-02  -2.2210723e-02  -2.6756544e-02  -2.9803081e-02  -3.3154709e-02  -3.5562038e-02  -6.5356764e-02  -5.6423935e-02  -3.7369576e-02  -4.5023254e-02  -1.0395909e-01  -1.1369277e-02  -1.8749726e-03  -3.1953810e-02   2.2443301e-04  -2.1839450e-02   1.5618712e-02  -1.3897687e-02  -5.4036476e-02   8.2476676e-03   7.8009561e-01   4.8781896e-02  -3.3730153e-02   5.0998760e-03   5.1631038e-02   2.8935529e-02   8.0477518e-01   2.5467977e-02   1.5660075e-02   5.9476911e-01   5.8316619e-01   1.3781329e-02  -4.8706343e-01  -1.4623456e-03  -3.8481272e-03   4.2451379e-03  -2.3679258e-03  -2.3380931e-03   2.2706094e-03   4.2110728e-01   4.1905832e-01   3.6686501e-03   1.6745778e-03   3.6239980e-03   8.2062958e-03   3.7034493e-03   3.8511824e-01   4.4463182e-03   2.3279583e-03  -1.0387056e-02  -1.1412202e-02   3.8907693e-01  -9.3546983e-03  -8.6154075e-03  -1.0672369e-02  -5.7886720e-01   1.1135902e-02   4.2294853e-04   1.3092667e-02  -6.5291617e-03  -1.7894314e-04  -3.9068025e-01  -3.5034665e-01  -3.9644111e-01   2.1946869e-03   3.4921309e-01   7.6086689e-03   3.3688033e-03  -3.9632740e-03  -1.5127373e-03  -4.4848248e-03   9.5980716e-03   4.7943590e-03   4.0307272e-01  -4.3205801e-01   2.6691539e-03   5.1919764e-03  -7.8167192e-03   1.1422148e-02  -1.5861119e-02   4.2446183e-02  -1.1206019e-02  -1.1480591e-02   8.8654149e-01  -9.8675271e-01  -1.3502424e-01  -6.3631554e-02  -1.0959632e+00   1.1819616e-01  -5.6362445e-01  -5.7785256e-02   6.3908419e-02   2.0617218e-01   9.7807740e-02   1.0790905e+00   2.7280496e-02   1.0283865e-01   9.1257881e-01  -8.0676258e-01  -1.0047170e+00   8.9424849e-02  -1.1585443e-02   6.5955681e-01   5.1483552e-03   3.0561029e-02  -1.7751740e-02  -6.2275838e-01  -9.9569426e-01
   2.9901020e-01   2.7055750e-03   3.6893252e-01   4.3466493e-01  -3.5937457e-01   5.2702541e-03   3.6548519e-01   1.0041639e-03   1.9615077e-03  -3.4747956e-01   3.7531540e-03   5.0882632e-03   4.7149258e-03   3.8340592e-03   4.2219140e-03   4.2286530e-03   3.4938608e-03   3.0692626e-03   1.9199563e-03   3.3000267e-03  -1.4832650e-03  -2.2583177e-01  -1.8121406e-03  -3.0947395e-03  -2.5629639e-03   3.6317535e-04  -1.8458214e-03   3.0139670e-03  -2.8908522e-03   5.2630087e-03  -3.6465152e-01   3.8665019e-01  -8.2964108e-03  -8.9758336e-03  -9.3834538e-03  -7.3824721e-03  -1.2916847e-02  -9.9877098e-03   6.9198595e-03  -1.8714230e-03   1.0776632e-03   7.7641946e-03   3.9244624e-03   9.3655312e-03   5.2862292e-01   9.2297795e-03   1.1999600e-02   8.2674190e-03   6.3774230e-03   4.2507826e-03  -1.9198392e-03   4.4109784e-03   3.8603619e-03  -2.9699582e-01  -3.0862272e-01   4.3789203e-03   7.9560042e-03   2.9601514e-01   8.4451414e-03   3.0847920e-03   3.6980236e-03   6.3914966e-03   2.1023541e-03   1.0125334e-03   7.7226061e-04   1.3481628e-03   2.2620947e-03  -2.1704753e-03   2.3717168e-03  -3.4301701e-03  -2.2360025e-03   5.7983850e-03  -3.2299989e-01   5.3386625e-03  -3.0666733e-01   5.0635890e-03   3.7846584e-03   4.3253274e-03   2.6617333e-01  -2.5738794e-01   2.7722299e-04   2.1978339e-04  -1.7260179e-03   2.2935675e-01  -2.1076757e-03  -1.0520583e-03   1.9213126e-03  -1.8325472e-03   3.5580097e-04   6.6189515e-04   5.3431071e-04   2.8630843e-03  -3.7171335e-01  -4.3185512e-03  -4.4585571e-01  -1.8402878e-03  -4.8006610e-01   1.2433436e-02   8.5118465e-03   3.3125927e-03   4.1609150e-01  -3.9082435e-01   4.1579391e-03  -3.7713683e-01   6.3894351e-03   9.6847274e-03   5.0284886e-03   7.8214407e-03   4.2550781e-03   4.1518004e-03   4.0277167e-03   4.4078745e-03  -2.7457986e-01   2.5994212e-03   3.2241641e-03  -1.4371540e-03  -2.6299775e-01   1.1172830e-03  -2.6824459e-03   5.4499769e-03  -2.2813099e-03   1.4123205e-03   7.7896404e-03  -8.0447593e-03   9.0515177e-03   8.3033212e-03   1.3840901e-03  -3.7383189e-01   4.3317878e-03  -4.8045359e-03   3.4617150e-01   3.2901149e-03  -4.4273535e-04  -3.6388390e-01   1.4169954e-03   2.7099118e-03  -3.2977009e-03  -2.4223382e-03   7.9216618e-03  -2.7910960e-03  -6.1826925e-03  -1.3880480e-02   1.7573482e-02   1.8333240e-02   6.1148975e-01   4.7105474e-01   1.2367205e-02   9.8632728e-03   1.5888946e-02   9.4663455e-03   8.8780425e-03   8.2268991e-03   6.1402577e-03   5.3160549e-03  -4.7057581e-03  -3.3408789e-01   8.0941980e-03  -3.3867740e-01  -2.8477454e-03   2.9041234e-03  -1.5249336e-03   2.5782749e-01  -2.8191112e-03  -6.4709876e-04  -1.2751500e-03   3.4122258e-04  -2.2293125e-01  -2.4087225e-01   2.0081572e-03   2.3621376e-03   2.3589685e-01   1.3799542e-03  -9.0390642e-04   2.1521730e-03   1.0895885e-03  -2.2873552e-01  -2.2979304e-03  -2.2966842e-01  -2.7690534e-03  -2.8181216e-03  -2.5832989e-01  -2.0720834e-03  -3.3878229e-03   2.7818964e-01   2.1502183e-03  -1.1171665e-03  -5.1067178e-03  -4.7364168e-03  -5.0044045e-03  -3.1213663e-01  -5.0636068e-03   3.3348143e-01   5.1328950e-03   3.6210137e-03  -7.7930080e-04  -3.2489553e-01   7.4570172e-03  -5.2498073e-04   4.9508779e-03   6.2322527e-03  -1.1026089e-03   3.1860721e-01   5.7450954e-03  -1.2526359e-03  -3.2010695e-01   1.8457619e-03  -3.3186245e-01   6.4864451e-04  -2.3872078e-03   3.0035632e-03   3.8178511e-01  -4.4257427e-05  -2.9852841e-01  -2.5333338e-05  -5.1918669e-03   6.3394316e-04  -4.4986683e-04  -2.8672298e-01   2.8552214e-04  -4.6079599e-03  -3.5859326e-03   2.0457081e-03  -5.9345956e-03  -5.8670322e-03   6.6878139e-04  -4.0836542e-03   4.4992142e-01  -2.4305269e-04   5.7561945e-01   1.0171568e-03   1.8428261e-02   2.4551286e-02  -2.6037806e-02  -2.1877831e-03   4.1615507e-04   4.5339244e-04  -3.5520638e-03   2.2375405e-03   6.4828061e-03   1.0304356e-02   9.1389976e-03   3.3022751e-03   1.0916491e-02  -9.8460216e-04  -9.0853295e-04   4.9669164e-03   6.1792011e-03   8.1273134e-04   5.8921726e-03   4.0667925e-03  -4.4220721e-03  -5.0804154e-03   3.9453281e-03   3.4955253e-01   3.6316270e-03   4.8712142e-03   3.0625042e-03   2.5460515e-03   3.2275248e-01   4.8153646e-03   5.8957198e-03  -2.2750493e-03   2.9068210e-03   3.7665129e-03   1.5774525e-03   1.6614857e-03   2.3226289e-03   2.7496924e-01   1.3521190e-03   7.2705918e-03  -5.4585429e-03  -4.2220783e-03  -5.8691582e-03  -6.0416807e-03  -4.3634611e-03  -9.0189065e-03  -7.1028257e-03  -1.7104816e-03  -9.6629404e-04  -3.5400447e-03  -6.7584331e-03  -4.1417072e-03  -1.1958661e-02   4.6303758e-01  -4.5340637e-01   2.6978771e-03   6.0355543e-04  -1.3168641e-03   1.1099325e-02   7.7015752e-03   2.6670555e-03   7.7261082e-03  -8.2508794e-04  -4.6738096e-03  -1.1802602e-02  -8.7402285e-04  -2.7863849e-02  -9.9598416e-03   2.2231068e-02   1.5393154e-02   9.2474279e-03   1.0600154e-02   5.2479898e-03  -2.1909925e-02  -1.3038115e-02   1.4278352e-02  -3.6923285e-02  -1.1093764e-02   1.2529982e-01  -1.0205525e-01  -1.2219333e-02   3.3571182e-02   1.1024577e+00  -1.1694997e+00  -2.0994930e-02  -8.2793215e-01   1.4729392e+00   2.1825831e-02   4.3087097e-02   7.5264617e-01   4.6218202e-02   7.5400482e-01   2.0975636e-02   2.6418869e-02   7.5918977e-03  -1.1644413e-02  -3.0345795e-04   6.9113483e-04  -6.3846393e-03   2.8121111e-02   1.5531463e-02  -7.1763887e-01   5.7466315e-03   1.6904010e-02   1.6810707e-02   9.2145845e-03   1.1082887e-04   1.7656055e-02   6.0350733e-01  -1.0574420e-03  -4.5260412e-01   6.4071993e-03   3.3334759e-03   2.9127453e-03  -1.2008489e-02  -4.6120850e-02  -2.4703205e-02  -2.6799517e-02   5.7560902e-01  -8.1310230e-02  -5.1119526e-02  -5.4957722e-02  -7.5250582e-02  -1.1457781e-01  -1.1923061e-01  -1.3809795e-01  -2.2329182e-01   1.2723480e+00  -3.6334608e-01  -1.4938174e+00  -5.4213377e-02   9.2378340e+00  -1.4805037e-01   1.4478749e-02   6.9430987e-02  -8.8492270e-01  -8.5305317e-01   5.0177841e-02   3.3938115e-02   8.2244845e-01   3.2792090e-02   2.2601051e-02  -5.9562650e-01  -5.6165791e-01   1.7913520e-02   7.1086973e-03   1.7079027e-03  -5.4333184e-01   1.4674756e-02  -5.3443525e-01  -1.8021707e-02  -1.5686102e-02  -1.9521240e-02  -3.4452642e-02  -3.4596223e-02  -3.4095177e-02  -3.1573480e-02  -7.2699708e-02  -5.8059110e-02  -4.4376883e-02  -5.4636956e-02  -8.1926036e-02  -2.9712516e-02  -3.4726702e-02  -3.3185858e-02   5.5363376e-04  -1.1057989e-02  -1.4730438e-02  -1.9674893e-02  -4.1121175e-02   3.0889398e-02   7.5831268e-01   5.8302431e-02  -4.8021915e-02   1.8085562e-02   5.6184362e-02   3.5807579e-02   8.0198032e-01   2.1065870e-02   1.5986365e-02   5.4369155e-01   5.9655939e-01   1.3048677e-02  -4.8148548e-01  -3.0621536e-03  -4.1558713e-03   4.3424405e-03   9.6084549e-04  -9.9958066e-04   2.4689670e-03   4.3148337e-01   4.2534037e-01   7.1745567e-03   1.0700649e-03   3.3651593e-03   6.9193066e-03   2.9472229e-03   3.9208135e-01   1.6988011e-03   4.2488606e-03  -9.1387741e-03  -1.7661810e-02   3.9304036e-01  -1.1107544e-02  -8.4605617e-03  -1.5659055e-02  -6.1436221e-01   9.9843556e-03   8.2869946e-03   1.3602057e-02  -5.8744218e-03   3.3875700e-04  -4.0194793e-01  -3.4476411e-01  -4.0124522e-01   3.3831673e-04   3.4759888e-01  -5.1195348e-03   3.8133578e-03  -2.6673187e-03  -4.2343169e-03  -4.6455872e-03   9.7130664e-03   3.6097597e-03   4.1315320e-01  -4.3911027e-01   9.9881750e-03  -1.2948666e-03  -1.1530852e-02   1.1708516e-02  -2.2436484e-02   5.1208897e-02  -3.9217597e-02  -7.1729824e-03   8.5619944e-01  -9.6966089e-01  -1.1204221e-01  -5.5705897e-02  -1.0507391e+00   8.0162697e-02  -4.2131008e-01  -4.5633934e-02   2.5113728e-02   1.8154981e-01   5.0672616e-02   1.0669260e+00  -4.3400018e-02   1.0135960e-01   9.6177576e-01  -8.4279071e-01  -1.0158689e+00   7.9589055e-02  -6.6808435e-03   6.6106068e-01  -2.4060115e-02   6.6607142e-03   1.3135498e-02  -6.6545339e-01  -9.7971929e-01
   3.0552414e-01   3.6816371e-03   3.8233694e-01   4.3829666e-01  -3.5580362e-01   1.2505263e-03   3.6298574e-01   7.9351353e-04   2.0888527e-03  -3.5917174e-01   2.9418285e-03   5.4364756e-03   4.8830660e-03   3.9069431e-03   4.0353652e-03   4.2146681e-03   3.7059519e-03   3.7106296e-03   6.0052153e-03   2.8765725e-03  -1.4211034e-03  -2.2458453e-01  -1.5105564e-03  -2.6336505e-03  -3.1185576e-03   4.5226824e-04  -1.6571031e-03   2.8608561e-03  -2.3592737e-03   5.6203834e-03  -3.6677062e-01   3.8993835e-01  -8.4916118e-03  -9.3522308e-03  -1.0435273e-02  -8.0868199e-03  -1.3320634e-02  -1.2973567e-02   9.8026114e-03  -1.9420055e-02  -1.4347476e-05   7.6815317e-03   5.1383824e-03   9.5717687e-03   5.3065543e-01   9.2023688e-03   1.4908948e-02   7.8655292e-03   6.2578729e-03   4.7200510e-03  -1.7439572e-03   4.1190914e-03   3.6684477e-03  -3.0075719e-01  -3.0887696e-01   4.9111687e-03   7.8718565e-03   2.9479164e-01   7.8957281e-03   3.4087845e-03   3.7615820e-03   4.6641391e-03   2.7763850e-03   1.2197607e-03  -8.9130057e-05   9.7016378e-04   2.9878665e-03  -1.8024025e-03   3.4321428e-03  -3.5151383e-03  -2.9806480e-03   5.9232113e-03  -2.9789417e-01   4.0826693e-03  -3.2559356e-01   4.9544314e-03   4.0875444e-03   4.2875175e-03   2.8164890e-01  -2.5694353e-01   4.1659989e-03   1.3980478e-04   8.0827691e-04   2.3087776e-01  -2.2824548e-03  -1.4771315e-04   2.2463055e-03   9.1332181e-05  -6.6794269e-04   1.2727679e-03  -4.6757269e-04   3.5745501e-03  -3.8572037e-01  -2.4153864e-03  -4.4947218e-01  -2.9810176e-03  -4.9014817e-01   1.2799125e-02   8.6677539e-03   4.8673992e-03   4.1396535e-01  -4.2727034e-01   5.2828253e-03  -3.7619916e-01   6.8540790e-03   4.9401413e-03   4.7791816e-03   3.6115519e-03   4.5399642e-03   4.0679390e-03   4.3229354e-03   4.4180575e-03  -2.8641456e-01   2.4934202e-03   2.8233513e-03  -1.5612957e-03  -2.7277544e-01   1.2155742e-03  -3.1850349e-03   4.1135963e-03  -2.9370284e-03   2.2873125e-03   8.4504493e-03  -9.9529004e-03   7.6815700e-03   8.0991368e-03  -4.6421025e-03  -3.8134860e-01   3.6375083e-03  -1.2112690e-02   3.3762739e-01   2.1009481e-03  -1.7547227e-03  -3.6227629e-01   2.9465174e-04   6.8979922e-04  -5.7645382e-03  -3.6625935e-03   2.8024899e-03  -1.4013462e-03  -9.9112543e-03  -1.2775254e-02   1.5710709e-02   2.1968094e-02   5.1875332e-01   4.7589199e-01   1.2540509e-02   9.6518825e-03   1.5216516e-02   8.9064503e-03   8.4513262e-03   7.3924962e-03   6.2429669e-03   6.6899680e-03  -4.0012081e-03  -3.2388352e-01   5.9987992e-03  -3.2814607e-01  -9.7579269e-04   5.0908879e-03  -2.5416638e-03   2.5692549e-01  -3.2478744e-03   1.3712979e-04   9.7026971e-04  -4.0932723e-04  -2.2655980e-01  -2.4443455e-01   1.3760071e-03   2.1590844e-03   2.3574573e-01   6.5768321e-04  -1.7114199e-03   2.3871091e-03   2.1294280e-03  -2.3369858e-01  -3.2185279e-03  -2.3259277e-01  -2.4572173e-03  -2.7368418e-03  -2.4702883e-01  -2.4219096e-03   3.6423303e-04   2.7499156e-01   2.7276481e-03  -9.0872753e-05  -4.2387132e-03  -4.0777978e-03  -4.5095971e-03  -3.1263700e-01  -5.4222203e-03   3.3705996e-01   5.0898368e-03  -2.6920374e-04   3.8398255e-04  -3.2514884e-01   4.6706106e-03   1.5046170e-03   3.7475692e-03   6.4405294e-03   4.6347215e-03   3.2476185e-01   4.3223843e-03  -2.5633691e-03  -3.2423620e-01   4.5735004e-04  -3.2563868e-01  -3.2444705e-04  -1.3196079e-03   5.4885470e-04   3.9498259e-01  -4.9916531e-04  -2.9648345e-01   4.9670633e-03  -2.5969640e-03   3.1771085e-04  -1.7152915e-03  -2.9256202e-01   9.1112391e-03  -6.1694656e-04   3.2833955e-03   1.0228614e-03  -5.6840614e-03  -4.2784330e-03  -3.0267975e-03   1.2577712e-03   4.1147191e-01   1.7382271e-03   5.5429349e-01  -1.7238447e-02   1.1779006e-02   2.1448391e-02  -1.9481228e-02  -2.2979944e-03   3.7668543e-03   3.2120755e-03  -6.9264145e-03   5.4633324e-03   5.8162017e-03   1.0689645e-02   9.2463530e-03   3.0995057e-03   9.1621882e-03  -1.7997131e-04  -1.1706083e-03   4.4622883e-03   5.9035024e-03   3.7224563e-03   6.6432336e-03   3.3768226e-03  -5.0294273e-03  -1.7678097e-03   3.6810942e-03   3.6823168e-01   5.1683684e-03   6.2139431e-03   5.0225167e-03   1.5302524e-03   3.2571814e-01   5.2623826e-03   6.9872997e-03   7.0761416e-04   4.7706150e-03   4.4101700e-03   2.0422880e-03   5.7615456e-05   3.1266087e-03   2.7911888e-01  -5.1185801e-03   6.7400409e-03  -1.7087155e-03  -2.0473656e-04  -6.4465940e-03  -7.2600098e-03  -5.3100902e-03  -1.0375846e-02  -8.3735094e-03  -4.2616602e-03  -4.3828587e-03  -6.8337780e-03  -6.8430478e-03  -3.0945934e-03  -8.6149507e-03   4.6110759e-01  -4.5222745e-01   5.6469663e-03   3.2129750e-03   5.0440827e-04   9.6548722e-03   7.1211035e-03   1.5941659e-03   7.2266616e-03   4.2641427e-03   5.7225167e-05  -2.0281762e-02   1.9102244e-03  -2.6805892e-02  -7.0549528e-03  -7.3183224e-03   1.1917457e-02   4.5808209e-03   1.4148520e-02   2.0514236e-03  -1.7117319e-02  -1.9335196e-02   7.2031783e-03  -3.8744325e-02  -1.8520140e-02   1.3173013e-01  -3.3299896e-01   4.9351987e-02  -8.2053287e-02   1.4699051e+00  -1.1653029e+00  -1.0709160e-02  -8.4952255e-01   1.6961892e+00   1.7477691e-02   3.3515413e-02   7.9562653e-01   4.3631087e-02   7.3576123e-01   1.7150527e-02   2.6640899e-02   6.6411874e-03  -9.2399893e-03  -1.9258273e-03  -1.1314758e-03  -3.6905232e-03   2.8009343e-02   1.4885858e-02  -7.0716185e-01   3.6943309e-03   1.5989884e-02   1.3193844e-02   1.0116015e-02   3.9360106e-04   1.6418816e-02   5.9308673e-01  -1.8769679e-03  -4.4376838e-01   5.0065536e-03   5.5418542e-03   1.7757887e-03  -6.0240939e-03  -4.8558153e-02  -2.6152517e-02  -2.9488578e-02   5.8544483e-01  -8.4190952e-02  -5.0223122e-02  -5.0486376e-02  -7.2259646e-02  -1.3252314e-01  -1.1876832e-01  -1.2433235e-01  -2.6665877e-01   1.2305670e+00  -3.4030956e-01  -1.4879146e+00  -5.8548436e-02   9.0477348e+00  -1.5519145e-01   4.6325265e-03   8.4371965e-02  -8.9306086e-01  -8.8894748e-01   4.8508127e-02   3.0542815e-02   8.6389638e-01   3.1713489e-02   2.4815302e-02  -6.0072764e-01  -5.8089713e-01   1.9815104e-02   7.2937071e-03   2.2297528e-03  -5.5151207e-01   1.4274682e-02  -5.2338631e-01  -2.5717318e-02  -1.6290557e-02  -2.2931755e-02  -2.5917858e-02  -2.9622584e-02  -3.2173071e-02  -3.3120436e-02  -7.6725863e-02  -5.2381091e-02  -3.3885247e-02  -2.8168718e-02  -9.6931223e-02  -2.9475060e-02  -1.8855926e-02  -3.2395318e-02   4.0675004e-04  -1.5922168e-02   2.8050690e-02  -2.1894427e-02  -6.5383390e-02   3.2639215e-02   7.7547529e-01   5.8781252e-02  -1.8738498e-02   2.7079606e-02   5.2939041e-02   2.9157593e-02   7.6992816e-01   1.9337408e-02   1.4162978e-02   5.7613752e-01   6.0584314e-01   1.3111813e-02  -4.7486385e-01  -3.2485076e-03   2.9478167e-03   1.2198814e-03  -2.0878978e-03  -2.2289735e-03   1.5830156e-03   4.2508437e-01   4.1023276e-01   6.5428864e-04   3.6271235e-03   3.8699794e-03   5.1010701e-03   3.0154409e-03   3.7998222e-01   1.2276206e-03   4.1030147e-03  -1.0848106e-02  -1.1565628e-02   3.9787744e-01  -7.5185860e-03  -6.9032184e-03  -1.4788002e-02  -5.8685876e-01   1.2178316e-02   1.2644687e-02   6.8722549e-04  -5.8479747e-03   2.1265906e-03  -4.1804846e-01  -3.5664808e-01  -4.1314922e-01   6.1286734e-03   3.5455444e-01   1.4392893e-03   1.2177915e-03  -2.1484453e-03  -2.0975410e-03  -6.4683956e-03   4.3979451e-03  -1.6539628e-03   4.1248917e-01  -4.3837816e-01   8.4626170e-03   6.4054505e-03  -1.0928844e-02   1.3795480e-02  -1.4911318e-02   2.5061274e-02  -5.0916998e-02  -6.3146992e-03   8.7565692e-01  -9.6552610e-01  -9.7477083e-02  -9.8014212e-02  -1.0950180e+00   5.9390057e-02  -4.5766873e-01  -6.1057436e-02   8.1165081e-02   2.0081636e-01   6.2622938e-02   1.0580282e+00   2.7496857e-02   1.0302817e-01   9.7872105e-01  -8.6817716e-01  -1.1051619e+00   1.2831946e-02   4.8356405e-03   6.8358836e-01  -6.9827874e-03   1.7699924e-02   1.7414089e-02  -8.6389668e-01  -9.8217928e-01
   3.0683940e-01   2.3534267e-03   3.7584823e-01   4.4615480e-01  -3.6594296e-01   3.6558353e-03   3.6727924e-01   4.1573893e-04   2.0169176e-03  -3.5654999e-01   4.6829247e-03   4.9016275e-03   5.2448411e-03   3.8545117e-03   4.0053760e-03   4.7668510e-03   4.0217745e-03   3.2578195e-03   4.6116301e-03   1.1542327e-03  -2.0441866e-04  -2.2905710e-01  -2.1182466e-03  -2.7359187e-03  -2.6671057e-03   1.5279378e-03  -1.6673818e-03   2.6296223e-03  -2.2842986e-03   5.9487437e-03  -3.7156954e-01   3.9491231e-01  -9.3122572e-03  -9.3032089e-03  -9.9567691e-03  -8.7798373e-03  -1.0423055e-02  -1.7611638e-02   8.7985374e-03  -2.1119200e-02  -2.7079623e-03   1.7759048e-03   5.0300659e-03   1.0075125e-02   5.1878937e-01   5.8225889e-03   1.3076409e-02   8.0759578e-03   6.1663360e-03   4.1277847e-03  -1.7537146e-04   3.6101310e-03   3.2648981e-03  -3.0126729e-01  -3.1244091e-01   4.4995488e-03   6.3683713e-03   2.9908430e-01   8.0776017e-03   3.3127990e-03   3.2003328e-03   3.7738897e-03   2.3884967e-03   1.1251400e-03   6.7106599e-04   4.7330925e-04   3.6567927e-03  -1.5420511e-03   3.2438716e-03  -3.5483888e-03  -4.0578442e-03   5.1970359e-03  -2.9806228e-01   5.0689075e-03  -3.2215664e-01   1.5548184e-03   3.9394055e-03   3.9321525e-03   2.7844614e-01  -2.5359678e-01   3.5359360e-03   2.2861358e-04   2.5956186e-03   2.3070478e-01  -2.5869798e-03  -3.4267480e-04   1.7644253e-03  -4.3961505e-04   1.6450624e-03   4.9402145e-04   5.6936746e-04   1.4369966e-03  -3.7835190e-01  -5.6944214e-03  -4.5354037e-01  -3.6254090e-03  -4.9117790e-01   1.2093279e-02   7.8302880e-03   3.9682600e-03   4.1391447e-01  -4.1212562e-01   4.8848334e-03  -3.7651956e-01   6.6630644e-03   6.1674387e-03   5.1764969e-03   3.0489751e-03   5.2474718e-03   3.8439426e-03   4.6388965e-03   4.1255890e-03  -2.7481799e-01   2.8827164e-03   1.8539810e-03  -1.1461657e-03  -2.8467498e-01   2.5330242e-03  -3.3556428e-03   4.0542539e-03  -3.4749957e-03   2.6175359e-03   7.3624619e-03  -1.1647099e-02   6.4062613e-03   8.3420842e-03  -2.5783719e-03  -3.6930049e-01   5.3535617e-03  -1.3224680e-02   3.4105963e-01   5.5845560e-04  -1.4791842e-03  -3.8278001e-01   3.9440692e-04   7.4005793e-04  -2.6546775e-03  -3.5987684e-03   1.5434801e-02  -3.2277310e-03  -8.5130882e-03  -1.2591117e-02   2.1513198e-02   1.9452771e-02   5.7973808e-01   4.6965052e-01   1.2706690e-02   1.0252259e-02   3.6597502e-04   9.9235081e-03   8.4530950e-03   2.6895057e-03   5.1135751e-03   4.4257254e-03  -4.8522200e-03  -3.2331409e-01   6.6269587e-03  -3.2844884e-01  -2.4479891e-03   4.3460336e-03  -1.1227281e-03   2.5920145e-01  -2.0274312e-03   1.2526233e-04   2.4190081e-04  -2.0209210e-04  -2.2733056e-01  -2.4431134e-01   9.0506493e-04   6.3812426e-04   2.3867283e-01   8.3888284e-04  -1.2831874e-03   2.8892077e-03   2.0528511e-03  -2.3764284e-01  -3.1194143e-03  -2.3091015e-01  -2.6537300e-03  -3.1361159e-03  -2.4268728e-01  -2.5055815e-03  -1.0510373e-04   2.6808204e-01   2.9531591e-03   1.8920667e-04  -4.6914660e-03  -4.8973915e-03  -5.0762563e-03  -3.1414018e-01  -4.7095671e-03   3.5931184e-01   6.6985543e-03   3.0165368e-03   4.8407612e-04  -3.6436953e-01  -4.9569842e-04   5.3060993e-03   1.3394012e-02   5.9483469e-03   4.9311116e-04   3.3295464e-01   3.8883279e-03  -2.8214614e-03  -3.2408416e-01   1.3382017e-03  -3.3343674e-01  -3.1867384e-04  -1.1941220e-03   5.9997700e-04   3.9114452e-01   3.0220094e-04  -2.9860959e-01   5.8790110e-03  -3.0839101e-03   2.1688302e-03   4.9584054e-04  -2.9193394e-01   6.1205249e-03  -1.1668718e-03  -1.9219581e-03   3.4182969e-03  -5.8026933e-03  -7.9069914e-03  -9.7108649e-04  -3.7931114e-03   4.2673799e-01  -1.7059266e-03   5.5767392e-01   1.1180659e-03   1.9161091e-02   2.3118919e-02  -2.6373192e-02  -3.1035725e-03   4.0498221e-03   3.4944695e-03  -4.0273366e-03   1.4056661e-03   8.2700806e-03   1.0729039e-02   8.4091982e-03   2.6093876e-03   9.8993611e-03  -4.5452047e-04  -1.1327867e-03   4.7901920e-03   4.4554343e-03   1.2563971e-03   7.0979218e-03   7.6114217e-03  -4.4221370e-03  -3.2508584e-03   5.1975527e-03   3.6615736e-01   4.7004295e-03   5.2733782e-03   4.8489238e-03   2.9097571e-03   3.2482807e-01   5.7639028e-03   6.0559916e-03   2.6789080e-03   3.9671802e-03   5.0798472e-03   2.9673116e-03   7.3776589e-03   6.7697664e-05   2.7976044e-01  -3.2524923e-03   6.3339760e-03  -2.0195575e-03  -1.8304069e-03  -5.9370762e-03  -6.9823754e-03  -4.8159461e-03  -1.1390829e-02  -7.7397658e-03  -3.2932922e-03  -4.0394813e-03  -6.2975278e-03  -7.7031476e-03  -4.3475982e-03  -1.0510914e-02   4.6269127e-01  -4.5110771e-01   4.2403054e-03   1.7261633e-03   1.5140035e-03   9.4323360e-03   8.1483087e-03   2.2975752e-03   5.3274882e-03  -1.9488245e-04  -1.1801149e-03  -1.4063730e-02  -9.1988812e-03  -2.7735206e-02  -1.2324292e-02   1.7537270e-02  -1.6470582e-02   1.1216919e-02   1.9330367e-02   1.0301872e-02  -1.6946929e-02  -1.0664644e-02   1.6007368e-03  -3.4093204e-02   1.2145185e-02   1.1955970e-01  -3.0623205e-01  -3.1673428e-02  -1.6169014e-01   1.2601076e+00  -1.0621908e+00  -1.4739270e-02  -8.1428953e-01   1.6570266e+00   1.5522007e-02   3.5651886e-02   7.5416410e-01   4.4817050e-02   7.3549016e-01   1.4505973e-02   2.5686673e-02   5.0186056e-03  -2.5682731e-03  -2.0504356e-03   6.4009009e-03  -4.8927894e-03   2.3087882e-02   1.3977339e-02  -7.0649381e-01   5.0236764e-03   1.7936114e-02   1.2786032e-02   8.8006209e-03  -5.9717920e-03   1.8286728e-02   6.1107331e-01   3.0136751e-03  -4.5342613e-01   3.7053115e-03   5.3162670e-03   1.4883777e-03  -2.4250623e-03  -4.3590702e-02  -2.6065576e-02  -2.7724717e-02   5.7690971e-01  -7.3240786e-02  -4.5914254e-02  -4.6547353e-02  -7.5792289e-02  -1.0798464e-01  -9.6714226e-02  -1.2144249e-01  -2.2777202e-01   1.2450063e+00  -3.1697316e-01  -1.4806223e+00  -2.8477326e-02   8.0194144e+00  -1.3416356e-01   8.3114827e-03   9.1805029e-02  -8.3801066e-01  -8.8075028e-01   4.9006264e-02   3.3932272e-02   8.3563415e-01   3.0501089e-02   2.4024006e-02  -5.9097952e-01  -5.9538885e-01   1.7986015e-02   5.6437263e-03   1.7547950e-03  -5.4773399e-01   1.4932295e-02  -5.3908166e-01  -3.3446174e-02  -1.7607760e-02  -2.0027779e-02  -3.8178223e-02  -3.1724344e-02  -3.2556971e-02  -4.5215326e-02  -7.6633862e-02  -5.5118944e-02  -3.6594730e-02  -6.2234514e-02  -9.0804787e-02  -3.5173042e-02  -2.0761550e-02  -2.9726450e-02  -2.4191300e-03  -5.7717502e-03   3.1627802e-02  -6.7707763e-02  -3.7142840e-02   5.4037932e-03   7.4640146e-01   3.5099840e-02  -2.9408842e-02   1.7227916e-02   5.0779517e-02   2.8272348e-02   7.5331203e-01   1.8366117e-02   1.5392833e-02   5.9802197e-01   6.0014162e-01   7.7279030e-03  -4.6277798e-01  -2.1124318e-03  -2.1544245e-03   2.7985344e-03  -5.6072125e-04  -7.0650123e-03  -1.4123077e-04   4.1420363e-01   4.0390267e-01   1.2093223e-03   1.5478025e-03   4.2641415e-03   9.5320461e-03   4.7314431e-03   3.7085382e-01   3.2303415e-03   4.9187380e-03  -1.0894195e-02  -9.0590379e-03   3.9812783e-01  -1.2499747e-02  -1.1719589e-02  -1.6092313e-02  -6.2735652e-01   1.0590764e-02   5.8134957e-03   1.3082797e-02  -7.5674882e-03   1.1077754e-03  -4.0265250e-01  -3.5722373e-01  -4.0441670e-01   1.5517324e-03   3.6176117e-01   4.8618065e-03   2.3771863e-03  -2.4124806e-03  -1.2700890e-03  -4.7961553e-03   4.8955823e-03   7.8951576e-03   4.0824100e-01  -4.3419414e-01   1.0850259e-02   1.1344526e-02  -5.5410344e-03   1.4860702e-02  -3.0298478e-02   4.9762294e-02  -2.8190041e-02  -2.4705906e-02   8.7930128e-01  -9.8127174e-01  -1.2529320e-01  -1.2499129e-01  -1.1156202e+00   4.5496529e-02  -5.2428551e-01  -5.5502867e-02   5.6956303e-02   2.2564290e-01   8.2348894e-02   1.0852827e+00  -3.6566893e-02   9.3106714e-02   9.8813187e-01  -9.4780004e-01  -8.9085353e-01   3.1097797e-02  -3.6647860e-03   8.0640119e-01  -1.8245113e-02   1.3994564e-02   2.2562502e-02  -8.5331556e-01  -9.7491472e-01
   3.0166228e-01   1.1508089e-03   3.7580105e-01   4.3863472e-01  -3.5711736e-01   5.1121587e-03   3.7988403e-01   3.9258914e-05   3.2131609e-04  -3.5824726e-01   3.9072525e-03   5.7561572e-03   4.9094374e-03   3.6768017e-03   3.9529381e-03   4.2348620e-03   3.7133062e-03   3.4571704e-03   5.4692947e-03   9.7280667e-04   6.2184650e-04  -2.3475270e-01  -1.9940990e-03  -2.3143693e-03  -2.1215086e-03   2.0243358e-03  -5.8819626e-04   2.8585235e-03  -2.5798915e-03   5.3457205e-03  -3.6699015e-01   3.8629910e-01  -8.6030600e-03  -8.5760907e-03  -9.6668560e-03  -5.6995259e-03  -3.4803882e-03  -8.4250333e-03   1.1543664e-02  -1.0458121e-02   1.2324003e-04   5.5367077e-03   3.6872845e-03   1.0484151e-02   5.2313003e-01   6.5015979e-03   1.3792427e-02   8.0873901e-03   4.4311995e-03   4.0523552e-03   1.4259746e-03   3.9225284e-03   4.2019327e-03  -3.0321696e-01  -3.1341958e-01   4.8162221e-03   7.2754733e-03   2.9980497e-01   7.6526729e-03   2.7680176e-03   3.2139641e-03   3.8353873e-03   2.6676164e-03   1.1361872e-03   3.1428433e-04  -5.9879351e-04   2.2183102e-03  -2.9474826e-03   2.6580436e-03  -3.0945383e-03  -1.4161248e-03   5.5061748e-03  -2.9302771e-01   5.8528042e-03  -3.2375320e-01   2.0724958e-03   3.7956231e-03   4.1421246e-03   2.8393002e-01  -2.5462101e-01   3.6651861e-03   1.5679427e-04   1.8190361e-03   2.3615882e-01  -2.3735158e-03  -1.6734627e-03   2.3563009e-03  -1.1703266e-03  -7.9817374e-04  -3.5446825e-04   4.9696576e-04   3.8409257e-03  -3.7916057e-01  -4.8665728e-03  -4.5288897e-01  -4.2039299e-03  -4.8040087e-01   1.2923476e-02   8.8572259e-03   3.1928134e-03   4.1609367e-01  -4.1138858e-01   4.3794092e-03  -3.7435413e-01   6.9961912e-03   6.3449362e-03   4.7624872e-03   1.1068762e-03   4.4674542e-03   3.8467724e-03   4.4096755e-03   4.3855921e-03  -2.6450281e-01   3.3817943e-03   3.3080764e-03  -1.1484197e-03  -2.6889516e-01   5.6719686e-04  -2.9624546e-03  -5.0509512e-04  -3.5683417e-03   2.6405627e-03   7.9486873e-03  -1.2939376e-02   7.5734661e-03   8.6666890e-03  -5.0452452e-03  -3.7640666e-01   3.9713420e-03   2.1980729e-03   3.4873843e-01  -2.1545487e-04  -2.6653377e-03  -3.7148679e-01  -2.8056906e-04   1.8312165e-03  -6.6187981e-03  -3.9822326e-03   7.7345111e-03  -4.2939551e-03  -9.6153963e-03  -1.4774023e-02   1.2573484e-02   2.2381670e-02   5.4820766e-01   4.8247704e-01   1.2854342e-02   1.0268699e-02   1.7128623e-02   9.4932772e-03   8.3196443e-03   6.9902813e-03   5.6276573e-03   4.0606659e-03  -6.3047721e-03  -3.3884376e-01   5.4072670e-03  -3.3416659e-01  -1.3228806e-03   4.0700080e-03  -2.2982438e-03   2.5279427e-01  -3.3502333e-03   1.1872521e-03  -1.1540320e-03  -1.5241846e-04  -2.2651950e-01  -2.4667211e-01   1.5539940e-03   3.3873052e-03   2.3863389e-01   8.7940377e-04  -2.1090126e-03   2.2668414e-03   2.3080003e-03  -2.3501590e-01  -2.8973038e-03  -2.3151827e-01  -2.0040517e-03  -2.5079801e-03  -2.4305424e-01  -4.1156071e-03  -2.1760019e-03   2.6397055e-01   3.0029537e-03   2.3833791e-04  -3.0108649e-03  -3.8768686e-03  -4.4716385e-03  -3.1458532e-01  -4.6506896e-03   3.3977828e-01   5.9061886e-03   3.0672302e-03   6.6077714e-04  -3.6799663e-01  -1.5352946e-03   5.4689765e-03   1.0907099e-02   7.2382651e-03   1.4646169e-03   3.2608226e-01   4.8347926e-03  -1.8390419e-03  -3.2138491e-01   1.8099287e-03  -3.4328521e-01   1.0575338e-03  -7.8906200e-04   4.9816477e-03   3.8935569e-01   6.4651642e-05  -2.9929157e-01   4.5869162e-03  -4.7461564e-03   2.0679871e-03  -1.4734250e-03  -2.9265357e-01  -2.1758485e-03  -3.4475237e-03  -5.0077464e-03   4.0500005e-03  -2.6869900e-03  -8.2786604e-03   3.3054467e-04  -6.7400856e-03   4.0798965e-01   1.6403986e-03   5.7011763e-01   1.6140531e-03   1.6762029e-02   2.9440068e-02  -1.5455166e-02  -3.1361839e-03   4.8685650e-03   3.7276992e-03  -4.7802630e-03   6.1515745e-03   5.6278050e-03   1.1202970e-02   7.4338919e-03   2.2187248e-03   9.3068360e-03   1.4011248e-03  -1.6020685e-03   4.7534173e-03   5.9428111e-03  -5.6133996e-04   6.3347772e-03   6.8386983e-03  -1.8631994e-03  -1.2404707e-03   5.2285278e-03   3.6812290e-01   1.4910393e-03   5.0035071e-03   3.2035530e-03   2.4933530e-04   3.1511235e-01   5.5423188e-03   6.8864706e-03   1.3110921e-03   4.0147364e-03   6.3699264e-03   2.3311441e-03   7.5219648e-03   2.4655374e-03   2.8601323e-01  -5.9011848e-03   5.3386837e-03  -3.1251842e-03  -9.9638731e-05  -5.7381685e-03  -4.7261131e-03  -3.9787119e-03  -1.0477219e-02  -7.8060054e-03  -4.2063233e-03  -5.5699934e-03  -4.8006251e-03  -5.7618695e-03  -4.7763916e-03  -8.5330082e-03   4.6938399e-01  -4.5153911e-01   6.6867197e-03   2.1331702e-03  -9.4169696e-06   1.1167150e-02   8.7464210e-03   2.4208882e-03   7.4163049e-03  -2.1374165e-03  -7.7543519e-03  -1.3283248e-02  -6.1530434e-03  -2.9441919e-02  -5.7960847e-03   7.4270754e-03   1.2408620e-02   1.0668754e-02   1.5156852e-02   6.4547718e-03  -8.6022467e-03  -1.1262422e-02  -1.3644011e-02  -5.2097879e-02   8.8436547e-04   1.1823319e-01  -2.8496035e-01  -2.1305234e-03  -1.2442293e-01   1.4932467e+00  -1.1061255e+00  -1.2123983e-02  -8.2424664e-01   1.6537117e+00   1.2038890e-02   3.1123083e-02   7.9598995e-01   4.8465870e-02   7.2165279e-01   1.8132991e-02   2.3568819e-02   3.8303018e-03  -4.0410226e-03  -1.2491823e-03   4.9611407e-03  -4.7085499e-03   2.7555249e-02   1.4503498e-02  -7.1803074e-01   4.4925574e-03   1.4078682e-02   1.4507655e-02   1.0131292e-02  -5.9182244e-03   1.7534687e-02   6.1917298e-01  -8.3308596e-05  -4.4605794e-01  -2.4658631e-03  -6.8693488e-04   4.1507345e-03  -1.1579488e-03  -4.8356415e-02  -2.6709217e-02  -2.9817081e-02   5.8822986e-01  -8.5149401e-02  -4.9185668e-02  -4.9951473e-02  -7.5348725e-02  -1.2220942e-01  -1.1573022e-01  -1.4299876e-01  -3.4301204e-01   1.2827036e+00  -3.2684920e-01  -1.5151904e+00  -3.2977476e-02   8.4285928e+00  -1.6098105e-01   2.0572910e-02   8.2600743e-02  -8.4792818e-01  -9.0146338e-01   5.1669150e-02   2.8681009e-02   8.4812210e-01   3.1393554e-02   2.0884502e-02  -5.9632808e-01  -5.8190502e-01   1.7364121e-02   8.8096264e-03   1.6489403e-03  -5.5418326e-01   1.2662568e-02  -5.3293361e-01  -2.2675473e-02  -1.5413132e-02  -2.3445592e-02  -4.8426781e-02  -3.6453206e-02  -2.9661423e-02  -3.5618905e-02  -7.0720026e-02  -5.4362107e-02  -4.8116775e-02  -5.7176920e-02  -9.2671032e-02  -4.3742213e-02  -3.7271647e-02  -3.4265251e-02  -5.7252420e-03  -1.8604980e-02  -9.6059068e-03  -2.8688408e-02  -3.7485469e-02   8.7240284e-03   8.2902241e-01   6.0263897e-02  -4.8039415e-02   3.0886399e-02   4.1896949e-02   2.4860062e-02   8.7707473e-01   1.6621291e-02   1.1204030e-02   4.8120272e-01   5.6614090e-01   1.1332297e-02  -4.6356936e-01  -5.4215874e-03  -2.7899766e-03   5.8163706e-04  -5.2375079e-03  -6.0959702e-03  -1.2411391e-05   4.1894489e-01   4.2665110e-01   2.3818440e-03   5.5284271e-03   4.2931859e-03   5.4322314e-03   3.7059226e-03   3.8038076e-01  -4.2782412e-04   2.9669736e-03  -1.0741191e-02  -1.3246900e-02   3.9635410e-01  -9.6124379e-03  -8.1862231e-03  -1.1571015e-02  -6.0391012e-01   8.3314288e-03   5.5761323e-03   1.4985629e-02  -6.5414643e-03   1.3166324e-03  -4.1155174e-01  -3.4815164e-01  -4.0835956e-01   7.3325921e-03   3.7813935e-01   2.6769681e-03   6.8253157e-03   7.7730746e-04  -1.8519833e-03  -5.0535354e-03   7.1429328e-03   3.0846928e-03   4.1391313e-01  -4.4070366e-01   9.2011977e-03   3.7575358e-03  -1.4512091e-02   1.4584920e-02   1.0419071e-03   6.1434208e-03  -6.7107310e-02  -1.4453174e-02   8.9188319e-01  -9.5195997e-01  -1.2994964e-01  -1.4407870e-01  -1.1514402e+00   8.6641060e-02  -2.7871743e-01  -3.8899080e-02   3.5988234e-02   2.0571651e-01   9.6992146e-02   1.0942034e+00  -1.9088868e-03   8.6320840e-02   9.6784614e-01  -8.8359988e-01  -1.0236396e+00   3.6551121e-02  -4.4989619e-03   7.8346549e-01   2.9390793e-03   2.3412392e-02   3.4182374e-03  -7.6646614e-01  -9.9849091e-01
   2.9834899e-01   2.0593973e-03   3.7066401e-01   4.3054578e-01  -3.5522444e-01   3.8216194e-03   3.8035802e-01   1.5417957e-04   7.3804974e-04  -3.5770278e-01   3.2056307e-03   5.5154229e-03   5.1375475e-03   3.5166441e-03   3.7310594e-03   4.4880797e-03   3.3305173e-03   3.2071243e-03   6.1001771e-04   1.4929243e-03  -7.3021486e-04  -2.2596617e-01  -1.5775461e-03  -2.4197232e-03  -3.0614594e-03   1.4732657e-03  -8.1876248e-04   2.6966966e-03  -2.1719860e-03   4.2529807e-03  -3.6582825e-01   3.9302362e-01  -8.6622802e-03  -7.8281771e-03  -9.7977478e-03  -7.5592709e-03  -6.7860406e-03  -4.4521828e-03   8.5869608e-03   2.8835191e-03   1.5198995e-03   6.6693259e-03   5.3889955e-03   1.0427394e-02   5.1887803e-01   5.4711538e-03   1.2566459e-02   7.2525072e-03   6.2632408e-03   4.2552009e-03  -5.6965008e-05   3.2473629e-03   3.4994046e-03  -3.0008835e-01  -3.0800003e-01   4.4319925e-03   6.5945037e-03   2.9434932e-01   8.1912983e-03   3.0635822e-03   3.4348492e-03   2.9453674e-03   3.2028612e-03   1.3701733e-03   6.7971184e-04  -1.3334240e-03   2.0737094e-03  -2.6611081e-03   2.7338843e-03  -3.1872418e-03  -3.5744234e-03   5.8137342e-03  -2.9979494e-01   5.6280500e-03  -3.2275361e-01   5.8701604e-03   4.1125796e-03   4.1035723e-03   2.8793826e-01  -2.4518828e-01   3.8020468e-03   5.2155824e-04  -1.6387771e-03   2.3477246e-01  -1.2974400e-03  -7.3142576e-04   1.8331318e-03  -9.8517990e-05  -1.3290163e-04   1.0620954e-04   5.6193218e-04   2.0037967e-03  -3.7818949e-01  -4.0792195e-03  -4.3181864e-01  -2.3249403e-03  -4.7390579e-01   1.1715643e-02   8.8862820e-03   3.8348507e-03   4.0802254e-01  -3.9078094e-01   3.7823963e-03  -3.6800088e-01   7.0385869e-03   4.6914514e-03   4.5990925e-03   5.2855096e-03   2.6237045e-03   4.4341943e-03   4.3656729e-03   4.2118335e-03  -2.6447459e-01   2.9173569e-03   2.6055314e-03  -1.3291364e-03  -2.6453014e-01   6.5868139e-04  -2.3911937e-03   1.6329332e-03  -1.4704520e-03   2.1692356e-03   4.9473901e-03  -1.4732839e-02   6.7409290e-03   7.9307931e-03  -2.0959008e-03  -3.6398280e-01  -2.8333064e-03  -1.0486540e-02   3.5133808e-01   1.6330488e-03  -1.7790344e-05  -3.7445845e-01   7.4253031e-04  -3.0343898e-04  -7.1974239e-03  -5.0077517e-03   1.2830314e-02  -1.1672196e-02  -1.1747991e-02  -1.4624726e-02   6.0304280e-03   1.7739642e-02   5.2102539e-01   4.7912850e-01   1.1530604e-02   1.0277712e-02   1.5598627e-03   8.7118258e-03   7.8919659e-03   7.7348234e-03   6.6810903e-03   6.2140608e-03  -4.6274307e-03  -3.2379278e-01   5.8090813e-03  -3.3122403e-01  -1.2010573e-03   4.2670828e-03  -1.3030380e-03   2.5158432e-01   2.4653829e-03   2.7499869e-03   7.4281628e-04  -3.6448515e-04  -2.2313823e-01  -2.4277496e-01   1.2704907e-03   9.2044255e-04   2.3479191e-01   7.2696474e-04  -2.9315010e-03   2.4038153e-03   2.2897090e-03  -2.3682777e-01  -3.0455232e-03  -2.2963065e-01  -2.6345060e-03  -3.0371072e-03  -2.4665066e-01  -1.8076026e-03  -1.4858701e-03   2.7329149e-01   3.0157752e-03  -1.4040315e-03  -3.7589747e-03  -3.5954764e-03  -4.1885437e-03  -3.0927397e-01  -4.6597170e-03   3.4545273e-01   4.9262250e-03   3.1552082e-03   6.7424754e-05  -3.6287388e-01  -4.1804021e-03   5.6773680e-03   1.1420965e-02   7.2702227e-03  -5.6372622e-04   3.3336101e-01   5.1595894e-03  -7.9150727e-04  -3.2045488e-01   1.6684041e-03  -3.2738730e-01  -4.4123432e-04  -1.8108119e-03   1.8099504e-03   3.7554190e-01  -5.3108385e-04  -2.9419715e-01   1.2025151e-03  -5.2003407e-04   9.5133263e-04  -1.3987119e-03  -2.9114068e-01   3.0638566e-03  -5.1071650e-03   2.0938287e-04   2.0446936e-03  -5.9712041e-03  -7.0509514e-03  -3.0401394e-03  -1.9018163e-03   4.1108743e-01  -4.8418609e-03   5.4916018e-01  -3.1196763e-02   1.3749139e-02   2.2171994e-02   9.1732813e-03  -7.4715192e-04   5.6548477e-03   2.9459521e-03  -7.0091862e-03   6.9008255e-03   7.9008454e-03   1.0761445e-02   7.6611389e-03   3.1257693e-03   6.3407853e-03  -2.8886907e-04  -1.5110429e-03   2.3453241e-03   3.3153884e-03   3.9795132e-03   6.5555111e-03   2.7536584e-03  -1.7941432e-03  -2.0493029e-03   4.8228840e-03   3.6908258e-01   2.9907462e-04   5.2808726e-03   4.2102752e-03  -4.8369565e-04   3.1071923e-01   5.1942345e-03  -7.6395920e-04   3.0252061e-03   3.1838658e-03   4.7387218e-03   1.4939975e-03   6.6361223e-03   1.3288423e-03   2.7662240e-01   1.1363183e-03   6.1694839e-03  -5.4055404e-03  -2.5967876e-03  -5.6258509e-03  -4.9200522e-03  -3.1461541e-03  -3.6319653e-03  -8.0957262e-03  -9.6391356e-04  -3.3977649e-03  -1.7349059e-03  -8.3359220e-03  -4.1839344e-03  -1.1469811e-02   4.5570894e-01  -4.4540730e-01   2.6433670e-03   2.0221658e-03   6.2238059e-04   8.7904648e-03   8.7487413e-03   5.8124176e-03   7.3080930e-03   3.8052870e-03  -1.5537660e-03  -1.8836064e-02  -7.4098116e-03  -2.7147683e-02  -1.2774858e-02   5.9310644e-03   1.0900015e-02   4.3816600e-03   1.3841586e-02   8.8440915e-03  -1.2710891e-02  -2.0026913e-02   1.1987774e-02  -2.2407539e-02   1.3048741e-02   1.3685058e-01  -1.5966302e-01  -4.6149435e-02  -6.6587691e-02   8.9883649e-01  -1.1523161e+00   5.1630924e-03  -8.8966561e-01   1.7501078e+00   2.3461098e-02   3.5610520e-02   7.2495362e-01   4.0792866e-02   7.0252239e-01   2.1215427e-02   2.6932154e-02   9.9285625e-03  -5.8188851e-03  -1.8137176e-03   3.0318331e-03  -2.4912123e-03   2.0193669e-02   1.7593280e-02  -7.2171789e-01   2.7811350e-03   1.5546494e-02   1.2023402e-02   7.8308157e-03  -2.1022705e-03   1.6432475e-02   5.8389341e-01   1.4530338e-02  -4.4874419e-01   4.8168519e-03  -1.7433852e-05   2.8087981e-03  -6.3963486e-03  -4.4408774e-02  -2.4636718e-02  -2.7567990e-02   5.7162091e-01  -3.7921691e-02  -4.4855527e-02  -4.8235892e-02  -6.8679654e-02  -1.2889625e-01  -1.1472348e-01  -1.2799888e-01  -2.7446402e-01   1.2751753e+00  -3.1173043e-01  -1.5761203e+00  -5.6193230e-02   8.4182440e+00  -9.9854318e-02   3.2800406e-02   6.4406814e-02  -8.5972450e-01  -8.8239428e-01   4.3616942e-02   2.9087761e-02   8.5848452e-01   2.9680123e-02   2.0328231e-02  -5.9388363e-01  -5.6774796e-01   1.5842442e-02   7.4780292e-03   2.0983757e-03  -5.3774798e-01   1.4571697e-02  -5.2191920e-01  -1.6571704e-02  -1.7171123e-02  -1.8665980e-02  -4.3846675e-02  -2.9826014e-02  -2.9804671e-02  -3.0284385e-02  -6.9483675e-02  -5.1165032e-02  -3.7588105e-02  -5.1686405e-02  -8.8760815e-02  -1.0513498e-02  -1.7204181e-02  -2.2196698e-02   3.9545316e-03  -1.7661146e-02   2.1308780e-02  -2.4151449e-02  -2.4280842e-02   2.3885256e-02   8.1833858e-01   5.0838120e-02  -3.4713103e-02   2.7478988e-02   3.7399037e-02   2.1751119e-02   7.5821891e-01   2.2297837e-02   1.7719530e-02   5.6540951e-01   6.0653978e-01   1.5374542e-02  -4.6127323e-01  -6.5793808e-03  -4.7258611e-03  -4.2309498e-04   2.3680019e-03  -5.4649771e-03   2.9119762e-03   4.1720207e-01   4.1871222e-01   2.2219548e-03   3.6336961e-03   2.3351695e-03   6.6042649e-03   3.9549597e-03   3.8060927e-01   1.8259562e-03   4.5383486e-03  -1.1496768e-02  -1.0728464e-02   3.8040415e-01  -1.1044623e-02  -1.0279898e-02  -1.7907780e-02  -6.0679925e-01   1.1328496e-02   4.2009971e-03   1.3563217e-02  -6.7462417e-03   4.6049743e-05  -4.0054098e-01  -3.5132045e-01  -4.0342398e-01   3.2834573e-03   3.6915434e-01   2.3094829e-04   6.3736703e-05  -4.9132701e-03  -3.6899859e-03  -6.0746503e-03   9.4988327e-03   5.7836072e-03   4.1249049e-01  -4.4550524e-01   4.5189852e-03   4.0079828e-03  -1.4232786e-02   8.5915470e-03  -4.9767043e-03   3.7148180e-02  -7.9044215e-02  -4.7623071e-03   8.3568572e-01  -9.6624904e-01  -9.3402453e-02  -5.9843173e-02  -1.0854225e+00   6.2155344e-02  -2.7957898e-01  -2.9946400e-02   6.5975125e-02   1.7082804e-01   8.5983759e-02   1.0435051e+00   1.2083080e-01   9.0970023e-02   9.1882037e-01  -8.8457020e-01  -8.2835015e-01   3.6268408e-02  -1.1764036e-02   7.8515319e-01  -1.4515406e-02   1.4356173e-02   4.5581167e-03  -8.0755130e-01  -9.5715336e-01
   3.0041718e-01   2.2848024e-03   3.7280805e-01   4.3492536e-01  -3.5937700e-01   4.2429880e-03   3.8626333e-01   1.7728244e-03   1.9130041e-03  -3.6287563e-01   2.7305560e-03   4.4375856e-03   5.0274412e-03   3.9003458e-03   3.7125045e-03   4.3910421e-03   4.1662886e-03   3.0799482e-03   1.8873138e-03   1.6101863e-03  -1.5249263e-03  -2.2667455e-01  -2.1900055e-03  -2.6308365e-03  -2.3448374e-03   1.0623223e-03  -9.6583597e-04   2.7018669e-03  -3.1732288e-03   6.3123002e-03  -3.7300368e-01   3.9575347e-01  -8.6932992e-03  -9.5430739e-03  -9.0923245e-03  -5.9860927e-03  -8.2513822e-03  -1.1114428e-02   6.7884478e-03  -1.7252647e-02  -2.5509113e-03   5.6993335e-03   4.3012044e-03   9.3601010e-03   5.2460731e-01   8.4953875e-03   1.3101614e-02   7.8412482e-03   6.2207478e-03   4.3633118e-03  -6.3875228e-04   3.3860494e-03   4.1910341e-03  -2.9975613e-01  -3.1273401e-01   4.3351338e-03   7.2543514e-03   2.9817359e-01   8.5670862e-03   2.9192256e-03   2.2604775e-03   3.2568851e-03   3.5333188e-03   1.5548694e-03  -6.4728511e-05  -1.2678754e-03   2.6678429e-03  -2.8697952e-03   3.3366973e-03  -2.8558367e-03  -3.0417989e-03   5.4714592e-03  -2.9893732e-01   5.7142832e-03  -3.2305589e-01   5.9220129e-03   3.6394360e-03   4.2812247e-03   2.8309065e-01  -2.5390669e-01   5.0937148e-03   6.2424862e-04   2.3544728e-03   2.2621457e-01  -2.4296908e-03  -1.3255951e-04   1.9168702e-03   7.9532127e-04   1.6169930e-03   2.1824876e-04   2.6427086e-03   2.8998380e-03  -3.8274618e-01  -5.3936886e-03  -4.4127884e-01  -1.6711726e-03  -4.7879923e-01   1.3189583e-02   8.7383631e-03   3.5034072e-03   4.1202129e-01  -3.9302557e-01   4.0244509e-03  -3.7489485e-01   7.3278025e-03   9.9311084e-03   5.1190665e-03   1.1459410e-02   5.0014935e-03   4.0641324e-03   4.4533106e-03   4.5985129e-03  -2.7996751e-01   2.8262955e-03   3.0248103e-03  -1.3195655e-03  -2.8240535e-01   9.8189871e-04  -2.4999374e-03   5.3138435e-03  -4.7697224e-03   2.6064437e-03   9.7709207e-03  -1.1690287e-02   6.5534114e-03   7.9501492e-03  -2.7516971e-03  -3.6145064e-01   1.4898058e-03  -1.2666168e-02   3.4682494e-01   1.6664958e-04  -2.9696214e-03  -3.7308769e-01   1.1375569e-03   3.0352904e-03  -5.5871326e-03  -3.9590193e-03   2.8153052e-03   1.4311170e-03  -8.0026568e-03  -1.3349041e-02   1.6990227e-02   1.8794168e-02   5.1291419e-01   4.8939309e-01   1.2915978e-02   9.4876066e-03   1.7838137e-03   9.9010612e-03   7.9435044e-03   6.1242421e-03   7.4657301e-03   6.6755373e-03  -4.9597103e-03  -3.2979279e-01   6.4097766e-03  -3.3363139e-01   8.1408069e-04   5.9633253e-03  -1.4042828e-03   2.6980143e-01  -1.6554037e-03   8.6286020e-04   1.1227947e-03  -4.7346952e-04  -2.2336849e-01  -2.4550085e-01   1.7145984e-03   3.6607624e-03   2.3671629e-01   9.8301275e-04  -3.1263215e-03   1.8440183e-03   2.5160585e-03  -2.3537220e-01  -3.3700453e-03  -2.3047201e-01  -2.8539256e-03  -3.1616728e-03  -2.4555268e-01  -3.4884349e-03   6.9505690e-04   2.6275059e-01   3.3324030e-03   4.1747323e-05  -3.4491508e-03  -3.7825879e-03  -3.7249676e-03  -3.1437010e-01  -4.4573851e-03   3.4662243e-01   5.7260987e-03   5.3841486e-03   1.4139882e-03  -3.4404096e-01  -2.6531145e-03  -4.4682081e-03   7.6352346e-03   5.3712161e-03  -1.4205294e-03   3.2684199e-01   5.5202021e-03  -2.0936381e-03  -3.2386035e-01   3.5006832e-04  -3.3227398e-01   6.3989087e-04  -1.3315544e-03   5.2517515e-03   3.8333069e-01   1.2285259e-04  -2.9872837e-01   6.1273567e-03  -7.4492687e-04   2.9991898e-03  -4.5278153e-04  -2.9165206e-01   6.7995631e-03   1.4694937e-03  -4.8517443e-03   3.5709835e-03  -4.9853104e-03  -6.4377134e-03  -9.3757324e-04  -3.0135229e-03   4.0233359e-01   2.0699064e-03   5.3977928e-01  -6.5467561e-03   1.4223345e-02   1.8553520e-02   1.6945030e-02  -2.8378896e-03   2.7538291e-03   3.9518754e-03  -3.8915686e-03  -5.2026444e-03   1.0110428e-02   1.3186322e-02   9.5930765e-03   2.9493241e-03   8.6630032e-03   2.8457266e-04  -1.3205451e-04   3.7689346e-03   4.5896077e-03   1.1257968e-03   6.4203786e-03   3.2850965e-03  -2.0596652e-03   1.5735080e-03   6.1728224e-03   3.6954907e-01   5.4280434e-03   4.7844796e-03   4.5830064e-03   1.9943361e-03   3.1215454e-01   4.9834722e-03  -4.6745611e-04   3.3374887e-03   2.9669127e-03   4.0529724e-03   1.9430909e-03   6.0383093e-03   3.7955021e-03   2.6782456e-01   2.6335616e-03   6.4864728e-03  -2.8569074e-03  -2.1626035e-03  -5.7156287e-03  -6.4059034e-03  -3.0403569e-03  -9.9276652e-03  -8.0555654e-03  -5.3991468e-03  -4.2634828e-03  -1.8444676e-03  -4.8716835e-03  -5.1031298e-03  -1.8134548e-02   4.5578587e-01  -4.4769027e-01   4.7609037e-03   5.5994364e-04   6.1335748e-04   1.0055340e-02   7.8897306e-03  -5.9525819e-05   9.1119652e-03  -1.9328261e-04  -6.0477815e-03  -1.4846284e-02  -1.9568909e-02  -2.9003648e-02  -6.4921646e-03   2.3561601e-02   1.2235582e-02   1.1671969e-02   1.6070294e-02   1.4989974e-02  -1.8495050e-02  -1.7738002e-02   1.3912865e-02  -2.8834795e-02  -7.1340726e-02   1.1916136e-01  -4.0780124e-01   1.7548358e-02  -6.4252911e-02   1.5912426e+00  -1.1003183e+00  -4.0692504e-03  -8.3680345e-01   1.7049672e+00   2.4731859e-02   4.5209825e-02   7.2283134e-01   4.7691535e-02   7.7085090e-01   1.8850205e-02   2.5067280e-02  -1.1148687e-03  -7.3827641e-03  -2.5034123e-03   2.5031645e-04  -5.3168903e-03   2.3782042e-02   1.1856897e-02  -7.1033181e-01   6.4867865e-03   1.8129352e-02   1.4373194e-02   9.3855305e-03  -5.7861782e-03   1.5304230e-02   5.9868753e-01   1.3905603e-02  -4.5444312e-01  -1.4246737e-03   2.8192926e-03   1.4861129e-03  -7.8121181e-03  -3.6057794e-02  -2.3642177e-02  -2.6116202e-02   5.7039089e-01  -4.4567521e-02  -4.0115028e-02  -4.5588508e-02  -6.8051053e-02  -1.0566338e-01  -1.0685537e-01  -1.3086524e-01  -2.3264005e-01   1.3221374e+00  -2.7164734e-01  -1.4139560e+00  -3.6632305e-02   8.2489178e+00  -1.7107132e-01   3.4434532e-02   7.4809116e-02  -8.8047824e-01  -9.1057126e-01   4.7748590e-02   2.8345782e-02   8.8752845e-01   3.1659325e-02   2.2634377e-02  -5.9942720e-01  -5.6703432e-01   1.9179031e-02   7.1881048e-03   1.8636535e-03  -5.3833882e-01   1.5593674e-02  -5.2709394e-01  -1.6859328e-02  -1.4528056e-02  -2.1530005e-02  -4.5290871e-02  -3.0677858e-02  -2.8904828e-02  -3.5581882e-02  -7.1486103e-02  -5.4890703e-02  -3.9685062e-02  -2.4869664e-02  -6.0637033e-02  -4.6937934e-02  -3.9567967e-02  -3.3400921e-02   1.4523704e-03  -1.8512797e-02   5.5341121e-03  -7.2459820e-03  -3.6447146e-02  -4.2824264e-03   7.6260653e-01   3.8614669e-02  -1.0040358e-02   1.1580876e-02   3.2914729e-02   2.1428771e-02   7.0220728e-01   2.0528896e-02   2.0263744e-02   6.2545307e-01   6.0920659e-01   9.3401562e-03  -4.7974915e-01  -6.5152294e-03  -6.5528417e-03   5.5633935e-03   2.9467575e-03  -3.9871902e-03   2.3156019e-04   4.3771292e-01   4.2357369e-01   2.7882856e-03   2.6014466e-03   3.4118064e-03   7.9971623e-03   4.2599605e-03   3.7691208e-01  -8.9926191e-04   3.2548652e-03  -1.0724885e-02  -9.9248179e-03   4.1446400e-01  -6.8061898e-03  -9.2236226e-03  -1.2902372e-02  -6.1810483e-01   1.1707545e-02   1.0583731e-02   1.1450242e-02  -8.7882278e-03  -1.3083023e-04  -4.3108873e-01  -3.5325594e-01  -4.2017631e-01   7.0775260e-03   3.4892406e-01   2.2809399e-03   1.4368511e-03  -2.2873513e-03  -2.8643148e-03  -6.6054559e-03   6.0990988e-03   6.1359023e-03   4.1090094e-01  -4.3781542e-01   5.8813874e-03   5.9220016e-03  -1.2801604e-02   1.3785978e-02  -2.0188691e-03   5.6163767e-02  -3.7325914e-02  -2.2620655e-02   9.0479311e-01  -1.0319322e+00  -1.4613861e-01  -1.1285125e-01  -1.1315921e+00   5.4894423e-02  -5.1139559e-01  -3.6599820e-02   9.3609911e-02   2.3239057e-01   6.3906427e-02   1.0896194e+00   1.0069765e-02   9.3765386e-02   9.6158007e-01  -9.2924480e-01  -1.1125311e+00   3.8759206e-02   4.0053076e-03   6.5866572e-01  -2.0958984e-02   2.0559937e-02  -3.6082221e-03  -8.0321561e-01  -9.5241923e-01
   3.0536598e-01   2.2515440e-03   3.7736959e-01   4.4739331e-01  -3.7117251e-01   4.3089917e-03   3.8228331e-01   1.2722036e-04   2.1027712e-03  -3.5241887e-01   4.6219981e-03   4.8882710e-03   4.8217525e-03   3.5270974e-03   3.6305879e-03   4.5679045e-03   3.6880850e-03   2.7884921e-03   5.6446472e-04   1.6304054e-03  -1.0314678e-03  -2.2862713e-01  -2.4366231e-03  -3.0686730e-03  -2.6326016e-03  -1.7044160e-03  -2.9108308e-03   2.5431842e-03  -3.7881990e-03   4.4055659e-03  -3.7103577e-01   3.8382072e-01  -9.0080230e-03  -9.0636420e-03  -1.0212686e-02  -9.1251279e-03  -4.2397589e-03  -7.8000565e-03   1.1162022e-02   1.6980741e-04   5.1964471e-04   6.4597376e-03   3.8869587e-03   9.2683011e-03   5.2760395e-01   8.3932625e-03   1.2289562e-02   7.2324605e-03   5.4508891e-03   3.7765621e-03   3.5070120e-04   4.3399898e-03   3.8316362e-03  -3.0225256e-01  -3.0860834e-01   4.0538997e-03   6.1111534e-03   2.9679044e-01   8.2393228e-03   2.8514023e-03   3.6187719e-03   6.8600544e-03   3.3577159e-03   1.6297224e-03   1.2664473e-03   4.6602940e-04   3.7292328e-03  -1.7091839e-03   3.0363433e-03  -2.9281738e-03  -3.3089558e-03   5.6206711e-03  -2.9342750e-01   5.8603785e-03  -3.2412233e-01   5.0128528e-03   4.1739522e-03   3.7554561e-03   2.8641746e-01  -2.5195765e-01   3.9143451e-03   3.5570384e-04   8.2371280e-04   2.3065925e-01  -1.1211607e-03  -2.5338753e-04   1.2812881e-03  -5.4894939e-05   5.7283392e-03   1.1218241e-03   8.4146515e-04   2.4828783e-03  -3.8028082e-01  -4.4931917e-03  -4.5270049e-01  -4.6904626e-03  -4.7807354e-01   1.2253493e-02   8.3884333e-03   4.9135402e-03   4.1535833e-01  -4.0186665e-01   3.9142672e-03  -3.7726399e-01   7.0899036e-03   5.2315763e-03   4.7179221e-03   9.0161846e-03   2.8785352e-03   4.5003750e-03   4.0676465e-03   4.0822143e-03  -2.7968829e-01   2.4475068e-03   2.2088826e-03  -1.4450781e-03  -2.7595443e-01   6.9483706e-04  -2.0233616e-03   5.1622204e-03  -2.6391754e-03   3.5802231e-03   6.6487590e-03  -1.3934485e-02   8.4437974e-03   8.5027674e-03  -6.7603443e-03  -3.6293990e-01   7.3517124e-03   1.3973724e-03   3.4958541e-01   1.8523995e-03  -1.0969818e-04  -3.5849543e-01   7.2897930e-04   2.9354564e-03  -4.2728036e-03  -5.3997668e-03   4.1176715e-03  -1.3933835e-03  -7.7692582e-03  -1.4588009e-02   2.1176137e-02   2.0365966e-02   5.5080103e-01   4.6671359e-01   1.1819212e-02   8.9927170e-03   1.1787792e-03   1.0000293e-02   8.2340386e-03   9.6494828e-03   6.2578463e-03   4.5213630e-03  -6.3636905e-03  -3.1985910e-01   5.5265936e-03  -3.3241248e-01  -2.8390820e-03   4.6508028e-03  -6.1334739e-05   2.6391742e-01  -2.6817112e-03   1.2486842e-03  -3.2003281e-03  -5.7269593e-05  -2.2529605e-01  -2.4353939e-01   9.0074363e-04   6.8561942e-04   2.3716334e-01   7.0697713e-04  -2.4051093e-03   2.7364670e-03   2.0471259e-03  -2.3751787e-01  -2.9649079e-03  -2.3113950e-01  -2.6197771e-03  -2.5573964e-03  -2.4412838e-01  -3.5384671e-03  -3.7602710e-03   2.6979917e-01   3.7712959e-03  -2.9882929e-04  -5.1004232e-03  -4.2057095e-03  -3.7177667e-03  -3.1043286e-01  -4.3712635e-03   3.5742381e-01   5.8545034e-03  -5.6491888e-04   4.7656706e-04  -3.4601420e-01   1.7401828e-03  -1.7383558e-04   8.4512167e-03   6.7366569e-03   2.4219688e-03   3.2506790e-01   5.4734885e-03  -2.3590710e-03  -3.2279162e-01   1.0257596e-03  -3.1848501e-01  -1.8462436e-04  -1.0959781e-03   3.5258800e-03   3.8049621e-01   2.1062064e-04  -2.9369905e-01   5.0770023e-03  -1.1066099e-03   1.5244262e-03  -1.9339067e-03  -2.8701552e-01  -3.4977439e-04  -2.0718814e-03  -4.2840617e-03   3.3783575e-03  -3.3797517e-03  -6.5770694e-03   3.6180191e-03  -1.6107300e-03   4.2481503e-01   2.2936791e-03   5.3414188e-01  -3.0991213e-02   1.1030548e-02   2.3983519e-02   1.4495389e-02  -3.7405184e-03   1.1969736e-03   2.7655515e-03  -2.3566758e-03   3.5804701e-03   7.7284234e-03   1.2244690e-02   7.7359935e-03   1.7335040e-03   8.8812604e-03  -7.9353170e-04  -3.3074156e-04   4.0582947e-03   7.1945357e-03   6.7963610e-06   6.4837844e-03   2.4204657e-03  -2.9745075e-03  -1.1562933e-03   4.9405153e-03   3.5702010e-01   6.6533925e-03   6.6470346e-03   3.7869402e-03   2.6423064e-03   3.1901031e-01   5.9975706e-03   6.7839967e-04   3.5563799e-03   3.2660708e-03   4.9782877e-03   1.5818869e-03   6.0514445e-03   3.8582155e-03   2.7104644e-01   2.9865029e-03   4.6677214e-03  -5.0653157e-03  -3.2844046e-03  -7.0417163e-03  -7.3027527e-03  -6.2815984e-03  -1.2617941e-02  -7.8676087e-03  -8.5647606e-03  -4.6146178e-03  -5.0181803e-03  -8.7175462e-03  -4.8580749e-03  -1.1408427e-02   4.5828284e-01  -4.4722238e-01   4.2088620e-03   2.4884769e-03   1.8887178e-03   1.0258486e-02   9.4919320e-03   4.6385816e-03   9.4607175e-03   2.8797024e-03  -5.2838431e-03  -1.5916677e-02  -8.6242859e-03  -2.7313767e-02  -1.0440205e-02  -2.4455228e-02   2.4509106e-02   4.8967155e-03   8.6282068e-03   1.2065091e-02  -1.5717724e-02  -1.4598149e-02   1.7119008e-02  -1.1202456e-02  -1.3456966e-02   1.3284767e-01  -3.0972598e-01  -7.5015059e-02   1.6599773e-02   1.2365257e+00  -1.0588214e+00  -1.2435433e-02  -8.5714264e-01   1.5681464e+00   2.9151041e-02   3.1186118e-02   7.8091307e-01   2.2181158e-02   7.4356886e-01   1.5509970e-02   2.5652463e-02   3.9116736e-04  -1.6672331e-02  -1.8928447e-04   4.1839088e-04  -3.1815360e-03   2.5171060e-02   1.8144807e-02  -7.1398441e-01   2.8385811e-03   1.4260637e-02   1.6200397e-02   8.4299597e-03  -4.3178970e-03   1.6505878e-02   5.9949838e-01   1.0294383e-03  -4.4988237e-01  -1.3313806e-03   2.7487093e-03   2.7371023e-03  -3.7372734e-03  -3.6548904e-02  -2.5227031e-02  -2.5032734e-02   5.7691876e-01  -7.7857706e-02  -4.1760221e-02  -4.8908690e-02  -7.1181377e-02  -1.0904337e-01  -1.0141494e-01  -1.1914970e-01  -2.7166886e-01   1.2146654e+00  -2.9903526e-01  -1.4242347e+00  -2.8785127e-02   8.3212819e+00  -1.3339347e-01   2.9941376e-02   7.5146954e-02  -9.9373384e-01  -8.8667791e-01   5.1797841e-02   2.7402632e-02   8.7932993e-01   2.9508361e-02   1.9624935e-02  -5.8058299e-01  -5.8865825e-01   1.5566362e-02   7.7184573e-03   2.2976259e-03  -5.4815615e-01   1.2908690e-02  -5.2386991e-01  -2.8678686e-02  -1.9435598e-02  -2.0542904e-02  -4.0395043e-02  -3.1158477e-02  -2.8937089e-02  -3.3957200e-02  -6.2384534e-02  -4.3291080e-02  -4.7225230e-02  -4.9709547e-02  -6.4278874e-02  -3.5733923e-02  -4.4298288e-02  -3.6044636e-02   1.3478114e-03  -9.0400960e-03   4.1171990e-02  -1.0573148e-02  -4.4189038e-02   1.4144340e-03   9.0560714e-01   2.6733604e-02  -5.9621960e-03   1.3669786e-03   3.3460680e-02   1.7207413e-02   7.6983913e-01   2.4085890e-02   1.4135937e-02   5.4984599e-01   5.8221398e-01   1.3939745e-02  -4.5199464e-01  -4.5245334e-03  -3.4865726e-03   3.1247112e-03   1.8799583e-03  -5.3385980e-03   1.8997332e-03   4.2506568e-01   4.2251121e-01   1.5991822e-03   3.5697809e-03   3.5962024e-03   5.7928011e-03   4.1290856e-03   3.7064365e-01   2.6061436e-03   3.6612811e-03  -1.1067474e-02  -9.3887622e-03   4.0685758e-01  -7.5370359e-03  -6.9632837e-03  -1.2443255e-02  -6.0600040e-01   7.9030874e-03   6.7441537e-03   1.6065765e-02  -7.9876141e-03   3.2130629e-03  -4.4001954e-01  -3.6261149e-01  -4.2033837e-01   8.0222344e-03   3.6364724e-01  -1.3782080e-03   2.2545549e-03  -2.1688902e-03  -2.7479348e-03  -4.4762475e-03   6.2549476e-03   7.3593732e-03   4.1009588e-01  -4.3501528e-01   2.2433772e-03   3.9295401e-03  -9.7652752e-03   1.1690128e-02   1.4009221e-02   2.1702421e-02  -7.0338573e-02  -1.3412095e-02   8.1429628e-01  -1.0136765e+00  -1.2037728e-01  -4.3022363e-02  -1.0818935e+00   7.1607608e-02  -7.9682091e-02  -6.6174402e-02  -1.3915817e-02   2.0129115e-01   7.6847244e-02   1.0487587e+00   1.6684694e-01   1.0373276e-01   9.4342972e-01  -8.7383681e-01  -9.9834661e-01   2.2472388e-02  -1.6952478e-03   7.9116358e-01  -1.5783627e-02   1.8701475e-02   3.3952793e-03  -7.5661051e-01  -9.5109319e-01
   3.0918228e-01   2.4407398e-03   3.7847533e-01   4.5648135e-01  -3.6670014e-01   4.9499924e-03   3.9091271e-01   2.1848641e-04   1.0135607e-03  -3.5785641e-01   9.1254465e-03   5.5467415e-03   5.3496789e-03   3.6456919e-03   3.9523064e-03   4.4367813e-03   3.6997887e-03   3.2781722e-03   1.3457231e-03  -2.6286338e-04  -5.5936262e-04  -2.2539336e-01  -1.5273898e-03  -2.7947460e-03  -2.4422353e-03   1.5104806e-03  -1.4823886e-03   3.7860055e-03  -3.3128785e-03   6.1650492e-03  -3.7693858e-01   4.0496943e-01  -9.3929631e-03  -9.2216979e-03  -1.1096282e-02  -9.5438717e-03  -8.3244786e-03  -1.0498130e-02   7.8599577e-03  -7.7120956e-03   2.2500774e-03   1.0226169e-02   6.1809263e-03   1.0649899e-02   5.3831338e-01   1.2699033e-02   1.3846569e-02   9.1578568e-03   5.6998427e-03   4.1254628e-03   2.6730626e-04   5.8450099e-03   3.8493064e-03  -3.0514455e-01  -3.1326357e-01   4.4384592e-03   6.0375193e-03   2.9791423e-01   8.6824294e-03   3.1003731e-03   3.4368485e-03   5.0932873e-03   2.0798793e-03   1.1571125e-03   6.9280461e-04  -1.7612714e-03   2.4716213e-03  -2.2564777e-03   3.3092118e-03  -3.3652967e-03  -1.0950918e-03   6.3952211e-03  -3.1110917e-01   5.9202629e-03  -3.3142313e-01   5.7942518e-03   4.2058258e-03   4.1954725e-03   2.9369122e-01  -2.6104716e-01   4.2078205e-03   1.2763221e-03   2.3785322e-03   2.4273193e-01  -2.5647840e-03  -2.5273477e-04   2.3045893e-03  -2.1905488e-03   1.6432559e-03  -1.0341737e-03   3.7775995e-04   2.7619352e-03  -3.7390475e-01  -4.2006705e-03  -4.5676354e-01  -5.9434418e-03  -4.8618135e-01   1.3741686e-02   9.0711054e-03   3.9369300e-03   4.1936558e-01  -4.4385978e-01   4.6063845e-03  -3.8158997e-01   7.1732234e-03   4.8394927e-03   5.0898181e-03   1.0936163e-02   4.9843713e-03   3.8466815e-03   4.6332047e-03   4.4222866e-03  -2.8961854e-01   3.0654367e-03   2.1443227e-03  -1.3263542e-03  -2.6107368e-01   1.4519543e-03  -4.9239200e-04   5.8741307e-03  -4.1035108e-03   1.3268811e-03   8.0537269e-03  -1.4957562e-02   1.3950849e-03   7.9685120e-03  -7.8264873e-03  -3.6704130e-01  -6.5864052e-04  -5.9444729e-04   3.4819191e-01   1.7959413e-03   9.7880017e-05  -3.5476437e-01   1.1127889e-03  -6.9106648e-03  -5.2443403e-03  -3.5165725e-03   5.0043846e-03   2.4109908e-03  -6.6222903e-03  -1.1768518e-02   1.4909453e-02   1.8195054e-02   5.5816467e-01   4.5485788e-01   1.3089356e-02   7.6981052e-03   1.2649780e-02   9.2422921e-03   7.7274409e-03   9.3585760e-03   6.1626617e-03   4.4661943e-03  -5.0494500e-03  -3.1325859e-01   6.3267967e-03  -3.3506016e-01  -2.8185045e-03   5.7639474e-03   1.9575489e-04   2.6542447e-01  -1.8928793e-03   8.8304859e-04   7.5682086e-04  -1.3711456e-04  -2.2621564e-01  -2.4765655e-01   7.1062975e-04   1.1768182e-03   2.4100592e-01  -8.5444770e-04  -1.2142106e-03   3.2180601e-03   1.6983560e-03  -2.4034436e-01  -2.5166906e-03  -2.3754178e-01  -1.9652848e-03  -2.8679068e-03  -2.5607183e-01  -3.2027922e-03   4.9343480e-04   2.8775901e-01   3.2005737e-03   1.5334266e-04  -4.3668877e-03  -3.6184806e-03  -3.9858451e-03  -3.1392006e-01  -5.0301069e-03   3.4455946e-01   5.7495430e-03   3.4439792e-03   1.6874030e-03  -3.7057275e-01   3.2696128e-03  -6.1422606e-03   8.1496375e-03   5.2942142e-03   2.4588151e-03   3.3049729e-01   5.6331647e-03  -3.0527845e-03  -3.2867459e-01   5.7755242e-04  -3.2847379e-01  -9.2576486e-04  -1.3485217e-03   2.8462176e-03   3.8914202e-01   4.9160751e-04  -3.0239166e-01   4.3899160e-03  -2.5412462e-03   2.1756518e-03  -9.8646242e-04  -2.9053861e-01   8.7403613e-03  -2.9270225e-03  -2.2087390e-03   4.8481677e-03  -1.6207527e-03  -3.5818794e-03   1.6403533e-03  -3.2534048e-03   4.5886409e-01  -5.6883452e-04   5.5341473e-01  -2.6263800e-02   1.8404265e-02   2.3568720e-02  -2.4322682e-02  -6.6789840e-03   3.0921580e-03   3.0320253e-03  -5.0510340e-03  -5.4515895e-03   6.2803335e-03   1.2779223e-02   7.2872298e-03   2.0291673e-03   9.9720989e-03   1.0181210e-03   2.0667272e-04   3.5584871e-03   2.2325063e-03  -5.2642483e-04   6.8885154e-03   3.9933200e-03  -3.1094491e-03  -7.5063461e-04   6.3802246e-03   3.6645643e-01   7.1729166e-03   5.6043558e-03   4.0864342e-03   3.4113093e-03   3.2080314e-01   5.5182933e-03   5.7152564e-04   1.9668921e-04   4.9047571e-03   4.8333470e-03   2.2692196e-03   6.8070839e-03   2.2006907e-03   2.7817606e-01  -5.6058223e-03   8.1700777e-03  -1.5084214e-03  -2.4102484e-04  -4.1199732e-03  -6.9021573e-03  -4.2766303e-03  -8.2063201e-03  -6.9249256e-03   4.5030944e-04  -4.3042206e-03  -4.4296714e-04  -4.8730443e-03  -3.4967734e-03  -1.5913930e-02   4.6259477e-01  -4.4958983e-01   1.2833116e-03  -5.6292235e-04   9.2356416e-04   5.4376049e-03   6.5021542e-03   4.9680167e-03   7.2918976e-03   2.2800625e-04  -2.3030045e-03  -1.6385226e-02  -1.2648731e-02  -3.0587577e-02  -1.2571178e-02   3.1831812e-02   2.6279158e-02   5.3689221e-03   1.2907128e-02   1.9430041e-02  -2.1795334e-02  -1.2082742e-02   2.2073393e-02  -2.8766930e-02  -4.7079741e-02   1.0718215e-01  -4.0908692e-01   3.6296229e-02  -1.0801302e-01   1.2974504e+00  -1.0811055e+00  -1.8335314e-02  -8.0223381e-01   1.6263698e+00   1.7369292e-02   3.2671220e-02   7.7457990e-01   4.3517326e-02   7.4541231e-01   1.9036550e-02   2.2477651e-02   5.4179988e-03  -7.5160046e-03  -3.0260919e-03  -5.3399323e-04  -6.1674038e-03   2.8939518e-02   1.7813433e-02  -7.2503505e-01   8.1089151e-03   1.8618006e-02   1.8055554e-02   1.2149837e-02  -5.6739558e-03   1.7387851e-02   6.0747495e-01   1.9859855e-02  -4.6558852e-01   8.2034688e-04   5.3341747e-03   3.9723998e-03  -6.4889388e-03  -3.1797854e-02  -2.7558546e-02  -2.7727647e-02   5.7758183e-01  -7.7894710e-02  -5.0229279e-02  -4.9617868e-02  -7.8706861e-02  -1.0706995e-01  -1.0879738e-01  -1.3128056e-01  -3.1646635e-01   1.2346604e+00  -3.7275037e-01  -1.6193441e+00  -4.7958210e-02   8.6436688e+00  -1.8334117e-01   1.2458768e-02   7.5842033e-02  -8.7172797e-01  -8.8613891e-01   4.8452717e-02   3.1223485e-02   8.8089652e-01   3.2023381e-02   2.1920137e-02  -6.1167667e-01  -5.7253774e-01   1.7886827e-02   6.6027974e-03   2.7661529e-03  -5.5364593e-01   1.3057348e-02  -5.3492884e-01  -2.2059625e-02  -1.7209388e-02  -1.6865166e-02  -4.3782383e-02  -3.1783564e-02  -3.1343301e-02  -3.0409192e-02  -7.4701498e-02  -5.6814175e-02  -4.1368158e-02  -4.7563518e-02  -7.9211006e-02  -4.3027845e-02  -3.1750889e-02  -2.5945251e-02  -7.2190869e-04  -1.9309273e-02   2.3907470e-02  -4.2461230e-02  -7.7425083e-02   6.0879554e-02   1.0043057e+00   3.5156932e-02   1.2005218e-03   1.0389487e-02   2.4184036e-02   1.4213941e-02   7.5124520e-01   2.2582304e-02   1.4714764e-02   5.5057199e-01   5.4995163e-01   1.1595372e-02  -4.6922259e-01  -4.7702454e-03  -2.7964162e-03   5.9745221e-03   1.8140376e-03  -1.8067802e-03   4.1049844e-03   4.4444806e-01   4.3996113e-01   1.6783832e-03   3.3599597e-03   3.7257636e-03   7.4149161e-03   3.5856914e-03   4.0964866e-01  -1.7350941e-03   1.9472697e-03  -1.0127120e-02  -1.0436915e-02   4.0860832e-01  -9.4507255e-03  -9.4197688e-03  -1.6239327e-02  -6.6369585e-01   1.1031571e-02   1.0346436e-02   8.9239128e-03  -9.4878689e-03   2.2901175e-03  -4.4996093e-01  -3.6785827e-01  -4.3722954e-01   1.0970625e-02   3.7021545e-01   1.6600171e-03   1.7493604e-03  -1.2389382e-03  -3.0560310e-03  -4.3127607e-03   8.6609450e-03   5.2150686e-03   4.1958808e-01  -4.4351754e-01   4.2099132e-03  -8.2838907e-04  -8.7436138e-03   1.4882182e-02   1.3050212e-02   2.9592869e-02  -8.5558237e-02  -7.0903709e-03   8.9372071e-01  -1.0343633e+00  -1.1724440e-01  -1.0613712e-01  -1.1541652e+00   1.0569815e-01  -4.2499283e-01  -5.8133443e-02   1.2873326e-01   2.1574825e-01   9.9480735e-02   1.1345972e+00   9.8758057e-02   8.5741135e-02   9.7143288e-01  -9.4582792e-01  -1.0224837e+00   1.4400937e-02  -1.3927805e-02   8.0240109e-01  -1.8681899e-02   1.1519810e-02  -5.0479575e-03  -7.3024569e-01  -9.7251995e-01
   3.1232130e-01   1.8319002e-03   3.7871750e-01   4.5658809e-01  -3.6908101e-01   5.9983105e-03   3.9161015e-01   1.2405405e-03   1.5446867e-03  -3.6265959e-01   4.2237895e-03   5.9492948e-03   5.2854417e-03   4.5474000e-03   4.1074130e-03   4.5720044e-03   3.8061733e-03   3.6648520e-03   6.6376011e-03   1.8107607e-03  -1.4046719e-03  -2.3230905e-01  -1.7496683e-03  -2.5135682e-03  -2.9596345e-03   1.1289048e-03  -1.3299377e-03   3.1045747e-03  -2.7817812e-03   5.6212419e-03  -3.8186582e-01   3.9507822e-01  -9.2725990e-03  -1.0116651e-02  -1.0837484e-02  -7.7098162e-03   1.2977340e-03  -8.1567878e-03   7.0724774e-03  -1.9196902e-03   1.3267354e-03   5.3232160e-03   4.3015993e-03   9.2682524e-03   5.4322191e-01   1.0840733e-02   1.3624787e-02   8.1031135e-03   5.4524644e-03   3.9505820e-03   6.5486378e-04   3.6309021e-03   4.3981703e-03  -3.0378916e-01  -3.1527575e-01   4.4754628e-03   5.8803724e-03   3.0217983e-01   7.7668765e-03   3.0814740e-03   3.1711408e-03  -6.0107285e-04   2.4057514e-03   1.0366186e-03   8.7087244e-04  -6.8903908e-05   2.7234869e-03  -2.9293471e-03   2.9278601e-03  -3.5295507e-03  -2.6728722e-03   6.2110525e-03  -3.2680710e-01   5.9366560e-03  -3.2870589e-01   4.9388933e-03   4.1561408e-03   4.1494909e-03   2.9287866e-01  -2.5373474e-01   3.8210515e-03   5.9058757e-04   3.1893350e-03   2.2854402e-01  -1.3731309e-03   1.3788445e-03   1.3281151e-03  -2.8118976e-03   1.7800949e-03   4.5221277e-04  -1.2936417e-03   2.6223777e-03  -3.7704870e-01  -3.9739388e-03  -4.5116791e-01  -2.0616519e-03  -4.8293622e-01   1.2962964e-02   7.7991033e-03   1.2132776e-02   4.2164576e-01  -4.2121882e-01   4.5673951e-03  -3.8234878e-01   6.7829849e-03   5.0430229e-03   5.0827008e-03   1.6267835e-03   2.6255432e-03   4.2109766e-03   4.4386416e-03   4.3117713e-03  -2.8817919e-01   3.0701149e-03   1.7120078e-03  -1.7029673e-03  -2.6528934e-01   2.7458447e-04  -1.5170811e-03   6.4646051e-03  -3.0191516e-03   2.0553199e-03   5.2870042e-03  -1.3769135e-02   3.1759369e-03   7.8200052e-03  -2.5859618e-03  -3.6188749e-01   4.6308166e-04  -9.2183643e-03   3.4750673e-01   1.7677514e-03   5.1476345e-04  -3.7726959e-01  -1.6894754e-04  -1.0565415e-03  -4.4646465e-03  -2.9362699e-03   7.6002697e-04  -7.6017128e-04  -4.5973600e-03  -1.1617580e-02   1.9800008e-02   1.8147603e-02   5.3654735e-01   4.8986933e-01   1.4001260e-02   9.5417452e-03   1.8020384e-02   1.0429834e-02   8.2350522e-03   1.0675591e-02   6.4842219e-03   3.8615293e-03  -5.7021739e-03  -3.2261611e-01   6.4806433e-03  -3.4458771e-01  -4.1523529e-03   3.7434964e-03  -4.1780800e-04   2.6987660e-01  -2.7580418e-03   5.3687140e-04  -9.6840957e-04   1.9598308e-05  -2.2594876e-01  -2.4828226e-01   1.8450035e-03   1.8882211e-03   2.4259181e-01  -1.1037009e-04  -2.9818686e-03   1.8643922e-03   2.2333853e-03  -2.3593353e-01  -2.7048772e-03  -2.3335810e-01  -2.5645607e-03  -3.2725112e-03  -2.6193101e-01  -2.0328936e-03   1.0782862e-04   2.7226069e-01   3.3259494e-03   1.5716131e-04  -4.4776611e-03  -4.6221274e-03  -3.4855879e-03  -3.1594907e-01  -4.4919942e-03   3.5174891e-01   6.2159643e-03   3.7726129e-03  -6.6225935e-04  -3.4000749e-01  -7.7861058e-03  -6.3806358e-03   7.9615801e-03   6.1919737e-03  -2.6712876e-03   3.3514024e-01   5.0032894e-03  -2.9789559e-03  -3.2793858e-01   2.0365486e-03  -3.3230549e-01   5.3691115e-04  -1.7331451e-03   4.8068423e-03   3.8581647e-01  -5.5507588e-05  -2.9724544e-01  -2.7607937e-03   2.4873472e-04   2.1990322e-03  -3.5754890e-04  -2.9118944e-01  -2.7587114e-03  -4.1906976e-03   1.9454975e-03   2.0719687e-03  -3.9797614e-03  -4.2745938e-03   4.4732711e-03   2.0375658e-03   4.2190819e-01  -9.1215122e-04   5.6860613e-01   1.1888865e-02   1.8851212e-02   1.6454802e-02  -2.6044698e-02  -2.7647218e-03   4.4305512e-03   3.6652968e-03  -2.0877496e-04   1.4894551e-02   4.8668792e-03   9.8811502e-03   7.9666518e-03   2.5199177e-03   1.0335611e-02  -9.8141910e-04   1.3475158e-03   5.4630485e-03   5.8631747e-03   1.0881490e-03   7.1326731e-03   7.5349142e-03  -3.5195057e-03  -1.6043735e-03   5.0895417e-03   3.6935961e-01   3.7353300e-03   5.3031907e-03   4.6232423e-03   1.5040272e-03   3.2756589e-01   6.0169471e-03   8.0829378e-04   7.6716779e-04   3.6242917e-03   4.3800626e-03   2.7234003e-03   7.0613223e-03   7.8636515e-04   2.7732269e-01   1.7741336e-03   6.4283623e-03  -4.9877756e-03  -3.4418062e-03  -5.5285075e-03  -5.5899712e-03  -5.1124683e-03  -1.1408649e-02  -7.1968057e-03  -5.3778352e-03  -5.1220691e-03  -1.9564277e-02  -6.8702995e-03  -4.5538835e-03  -1.3185990e-02   4.6461065e-01  -4.5540197e-01   5.3261712e-03   2.0288218e-03   1.3813617e-03   1.0139563e-02   6.5158164e-03   6.0992898e-03   8.5440868e-03   3.5648974e-03  -4.6801525e-06  -1.2383153e-02   2.3423027e-03  -3.0441835e-02   1.9270547e-04   2.1723400e-02   4.4197060e-02   2.3466604e-03   1.0188958e-02   1.8356376e-02  -1.3669911e-02  -1.2419583e-02   1.1542380e-02  -4.3616930e-02   3.5548021e-02   1.2012473e-01  -4.0735421e-01  -7.2986013e-02  -1.4405882e-01   1.1604211e+00  -1.0255737e+00  -8.9486415e-03  -7.7442437e-01   1.5737436e+00   1.1661540e-02   2.8284722e-02   7.3462268e-01   4.9792926e-02   6.8811157e-01   1.5731067e-02   2.6269901e-02  -1.6859707e-02  -1.1273720e-02  -4.4715810e-03  -9.1630026e-04  -3.7493340e-03   3.5877164e-02   1.9416505e-02  -7.3945252e-01   7.6708669e-03   1.5678403e-02   1.5848665e-02   1.0769790e-02  -3.2924630e-03   1.5494849e-02   5.7535377e-01  -1.3729141e-03  -4.6069264e-01   5.1684743e-03   4.4514443e-04   6.1542173e-04  -8.7602052e-03  -3.4034302e-02  -2.4255082e-02  -2.7449492e-02   5.8054814e-01  -7.3196949e-02  -4.7356859e-02  -4.6229255e-02  -8.1191845e-02  -1.0060509e-01  -1.2462682e-01  -1.4804544e-01  -2.5351954e-01   1.2194567e+00  -3.4765930e-01  -1.5334817e+00  -4.1158747e-03   8.4928334e+00  -1.8393156e-01   5.6472316e-03   9.6997941e-02  -9.7700102e-01  -9.0337579e-01   5.1345516e-02   2.0689863e-02   8.8532988e-01   3.3270304e-02   2.4259001e-02  -6.3301770e-01  -5.7768979e-01   1.7607554e-02   6.1581204e-03   1.9452481e-03  -5.5567363e-01   1.6436303e-02  -5.3599733e-01  -2.8301973e-02  -1.8772428e-02  -2.1927444e-02  -5.0452711e-02  -3.4410641e-02  -3.3713733e-02  -3.6495711e-02  -7.5650433e-02  -5.2367735e-02  -3.3407279e-02  -3.3441697e-02  -4.5002329e-02  -3.7757434e-02  -3.0394497e-02  -3.8018840e-02   7.5565304e-03  -1.6643986e-02   3.7626939e-02  -1.0354938e-01  -9.8658690e-02   1.2465198e-02   9.9515015e-01   3.7519510e-02  -6.5556946e-03   1.1140791e-02   2.4915295e-02   1.5007826e-02   7.5734218e-01   2.5089514e-02   1.7360522e-02   5.5684820e-01   5.3409455e-01   9.9412239e-03  -4.8355132e-01  -1.5723495e-03  -3.4235755e-03   4.7380271e-03   5.5722377e-04  -2.8955010e-03   3.6259948e-03   4.3751090e-01   4.2097428e-01   4.3844957e-03   1.3744394e-03   3.6780878e-03   6.3057231e-03   5.0698775e-03   3.8509918e-01   1.1754430e-03   5.1351038e-03  -1.2580409e-02  -1.1119350e-02   4.0500114e-01  -1.0859509e-02  -9.6136592e-03  -1.2698514e-02  -6.6981687e-01   8.4786839e-03   5.3819843e-03   1.4423556e-02  -7.9315481e-03  -1.0603620e-03  -4.3166955e-01  -3.5967308e-01  -4.2332761e-01  -1.5976490e-03   3.4828490e-01   4.4249060e-03   1.0886775e-03  -1.9368629e-03  -3.3017501e-03  -6.3740645e-03   9.6005450e-03   7.5956246e-03   4.2301884e-01  -4.5333361e-01   5.7183539e-03   3.8107385e-03  -6.6256248e-03   1.3616533e-02   3.0881510e-02   7.9593318e-03  -8.0357714e-02  -2.2653895e-02   8.5898509e-01  -1.0689007e+00  -1.1787223e-01  -9.8191091e-02  -1.1208333e+00   7.5291377e-02  -4.7571024e-01  -4.6822896e-02   5.9497989e-02   1.6226034e-01   4.6833115e-02   1.0604788e+00   8.6204443e-02   8.2897647e-02   9.8369287e-01  -8.1372432e-01  -1.0054709e+00   8.2058457e-02  -1.0751317e-02   7.0004660e-01  -1.1758047e-02   1.2290002e-02  -1.3351942e-03  -6.8878369e-01  -9.8975998e-01
   3.1228546e-01   2.0489598e-03   3.9039877e-01   4.6501718e-01  -3.7601904e-01   5.0815239e-03   3.9705545e-01   1.0404007e-04   9.5431305e-04  -3.6545571e-01   5.1157595e-03   5.7600941e-03   5.3357770e-03   3.7442544e-03   4.0591451e-03   4.6301693e-03   3.9516368e-03   3.6213442e-03  -1.0449697e-03   2.2187288e-03  -7.5836702e-04  -2.3053701e-01  -2.1340785e-03  -2.2168699e-03  -1.9117759e-03   2.1405962e-03  -1.1677925e-03   5.1909912e-03  -2.5252159e-03   4.9135661e-03  -3.8108168e-01   4.1317799e-01  -9.3981376e-03  -9.9473825e-03  -1.1165243e-02  -1.0411217e-02  -5.3656795e-03  -8.4326719e-03   1.0736862e-02  -1.5939020e-02  -6.2910979e-04   5.4283352e-03   4.6148356e-03   1.0337791e-02   5.4815021e-01   9.1401515e-03   1.4614732e-02   7.9209891e-03   6.4537394e-03   5.0492121e-03  -2.3785226e-04   5.4458993e-03   4.5205645e-03  -3.1203734e-01  -3.2003303e-01   4.4861388e-03   7.0809267e-03   3.0738388e-01   8.5249139e-03   3.3288617e-03   3.3587800e-03   5.5755702e-03   3.5815765e-03   1.9676847e-03   2.8527035e-04   8.5751073e-04   2.6619913e-03  -2.2894210e-03   3.3543333e-03  -3.2662995e-03  -2.9528804e-03   5.9935439e-03  -3.1106507e-01   6.3862190e-03  -3.3513222e-01   5.5381120e-03   4.3863408e-03   3.6175154e-03   2.8331171e-01  -2.5786592e-01   4.0800273e-03   1.1479505e-04  -1.6452474e-03   2.4352042e-01  -2.1470252e-03  -1.2838815e-04   8.5135406e-04  -1.1562497e-03   4.1731691e-03   6.7211185e-04  -5.8400055e-04   3.4636376e-03  -3.8682339e-01  -3.8408749e-03  -4.6198167e-01  -6.4580225e-03  -5.0115361e-01   1.3344676e-02   1.0555442e-02   4.1980335e-03   4.2815190e-01  -4.1541508e-01   6.5776061e-03  -3.8714033e-01   7.0937581e-03   5.8546098e-03   5.1809939e-03   2.8075496e-03   6.2609175e-03   4.2866110e-03   4.6338222e-03   4.3899169e-03  -2.7494610e-01   3.0697088e-03   3.0082393e-03  -1.4173346e-03  -2.7336307e-01  -5.6851629e-04  -1.8517360e-03   6.1398952e-03  -5.0561297e-03   1.2994685e-03   9.4490106e-03  -1.1425798e-02   5.9644511e-03   8.6979662e-03  -5.9158699e-03  -3.6107007e-01   4.8652750e-03  -1.1856954e-03   3.4401510e-01   2.0119504e-03  -8.2125396e-05  -3.6011834e-01   1.5113858e-03   4.0203046e-03  -4.3966838e-03  -4.5433091e-03  -2.5304714e-03  -3.7706617e-03  -1.1299796e-02  -1.6291010e-02   1.6574011e-02   2.1714878e-02   5.2298233e-01   4.5939706e-01   1.2400628e-02   9.7633474e-03   1.4151572e-02   9.6742961e-03   8.5342718e-03   1.1031746e-02   6.7168590e-03   6.0251910e-03  -4.4563931e-03  -3.3455545e-01   5.6915224e-03  -3.3879655e-01  -2.1983459e-03   5.5615679e-03  -9.7472911e-04   2.6992765e-01  -2.3675451e-03   3.2479084e-05  -1.5946817e-03  -1.4905615e-04  -2.3258197e-01  -2.5234376e-01   1.5942397e-03   2.7142133e-03   2.4183555e-01   1.0140740e-03  -1.7999644e-03   2.7205351e-03   2.1969914e-03  -2.3693673e-01  -3.2316577e-03  -2.3701901e-01  -3.1502025e-03  -3.7350269e-03  -2.5495605e-01  -2.4532180e-03   9.6398329e-04   2.7934696e-01   2.5064061e-03   9.0741592e-04  -5.9391530e-03  -5.0481893e-03  -4.7004348e-03  -3.2244896e-01  -5.3344047e-03   3.5057596e-01   5.2688400e-03  -5.7682481e-04   6.5387977e-04  -3.5719351e-01  -3.5121800e-03  -5.0233376e-03   7.8942401e-03   5.9264758e-03  -3.1933053e-03   3.3118734e-01   4.9345510e-03  -4.0201746e-04  -3.3388701e-01   1.7906091e-03  -3.3228899e-01  -7.4858207e-04  -2.3554613e-03   3.0342097e-04   3.9634524e-01   4.7782260e-04  -3.0837058e-01   2.2615902e-03  -9.4743988e-04   1.1872402e-03  -1.3709659e-03  -2.9315382e-01   1.0135838e-03  -1.1823008e-03   1.7502185e-03   2.2831538e-03  -7.2315355e-03  -7.8842110e-03  -3.1423606e-04  -6.7786074e-03   3.9801342e-01  -1.5962886e-04   5.7576299e-01  -1.0613759e-03   1.2096085e-02   2.5471432e-02   1.2039363e-02  -1.4671836e-03   3.5388714e-03   3.5415997e-03   2.9696137e-03   8.7999948e-03   1.8403352e-02   1.2498321e-02   8.9684831e-03   2.6772545e-03   8.2713805e-03  -1.6272505e-03  -2.7212992e-04   2.4834033e-03   2.2514436e-03  -1.0668363e-04   6.6860886e-03   3.6284203e-03  -3.4531045e-03  -1.4704842e-03   6.6794743e-03   3.7501070e-01   7.0988745e-03   5.6860315e-03   4.2337432e-03   2.4751470e-03   3.3274625e-01   6.3301000e-03   2.0806677e-03   1.5490614e-03   3.8949807e-03   3.8727544e-03   2.5571730e-03   7.6788755e-03   2.2979352e-03   2.7390395e-01  -3.2132935e-03   4.8316842e-03  -1.9607551e-03  -3.3936353e-03  -7.0268081e-03  -7.1433814e-03  -5.8476737e-03  -4.7612237e-03  -7.8334773e-03  -9.5934866e-03  -6.5729297e-03  -1.2096352e-03  -7.5578667e-03  -6.5893517e-03  -1.4528908e-02   4.7443454e-01  -4.6344505e-01   2.7968282e-03   3.4822592e-03   1.8455347e-03   9.9709240e-03   8.1967766e-03   3.6021796e-03   6.5958817e-03   1.0985580e-03  -4.8951533e-03  -1.0387665e-02  -1.8997552e-02  -3.3222099e-02  -9.5151939e-03   1.6662547e-02   1.1742858e-02   9.3660311e-03   1.5363439e-02   4.6107184e-03  -1.4550885e-02  -1.8015089e-02   1.7825957e-02  -3.5355350e-02  -2.4873451e-02   1.2261135e-01  -4.4019436e-01  -1.0804741e-01  -1.5861409e-01   1.2740911e+00  -1.0697996e+00  -2.0189561e-02  -7.9953995e-01   1.5928797e+00   1.8743374e-02   3.5789735e-02   8.2783768e-01   3.1509446e-02   6.7743434e-01   1.7704233e-02   2.3307474e-02  -8.9671830e-03  -1.2984245e-02   2.4001241e-04   2.8074667e-03  -1.7169436e-03   3.4123696e-02   1.7539427e-02  -7.3374169e-01   5.3040184e-03   1.6642594e-02   1.4808614e-02   8.6981224e-03  -6.7789568e-03   1.5849247e-02   5.7500882e-01   4.3640588e-03  -4.6669879e-01   4.7526115e-03   4.6154744e-03   3.0609031e-03  -2.9946856e-03  -4.9144880e-02  -2.7735791e-02  -2.7940126e-02   6.1056366e-01  -7.3279139e-02  -4.8277916e-02  -5.0550834e-02  -7.3635635e-02  -1.1658117e-01  -1.0804219e-01  -1.4311774e-01  -2.9361495e-01   1.2559475e+00  -2.6960324e-01  -1.4741096e+00  -4.1930462e-02   8.5178620e+00  -1.4832163e-01   1.2014295e-02   1.0871769e-01  -9.8585439e-01  -9.3603730e-01   5.7719330e-02   2.8458870e-02   8.9691074e-01   3.4106367e-02   2.3061546e-02  -6.3288457e-01  -6.3604500e-01   1.4785266e-02   6.3592017e-03   2.3141570e-03  -5.7342148e-01   1.5209131e-02  -5.4711334e-01  -2.9154553e-02  -1.6427422e-02  -2.4063088e-02  -5.5598113e-02  -3.4893849e-02  -3.2638785e-02  -3.3716267e-02  -7.1400663e-02  -4.6074640e-02  -4.7444726e-02  -4.1064636e-02  -8.5607988e-02  -3.8182366e-02  -2.6269577e-02  -2.5975201e-02   1.4565791e-03  -1.8312783e-02   4.2852936e-02  -3.3787786e-02  -3.0827347e-02   4.9492234e-02   9.7250951e-01   4.3850559e-02  -7.5057178e-03   1.4441709e-02   3.7018702e-02   1.8906569e-02   7.0281616e-01   2.5154196e-02   1.5573977e-02   5.8510329e-01   6.7083169e-01   1.3251923e-02  -4.7752830e-01  -3.7449285e-03  -3.8249076e-03   5.2799514e-03  -4.3339712e-04  -5.5719393e-03   8.9185157e-04   4.3214071e-01   4.2899728e-01   2.1000791e-03   3.7953296e-03   4.7751075e-03   7.8759897e-03   2.1522424e-03   4.0817809e-01  -2.0589175e-03   6.2007118e-03  -1.1591295e-02  -1.1896314e-02   3.9531384e-01  -1.8676622e-03  -9.2748584e-03  -1.5456749e-02  -5.8409726e-01   1.4411384e-02   7.7748979e-03   4.3320566e-03  -3.6302839e-03  -2.1620073e-03  -4.0778291e-01  -3.4987740e-01  -4.1329977e-01  -4.3981137e-03   3.4652274e-01   1.6668858e-03   1.9154414e-03  -3.4880350e-03  -1.5572139e-03  -5.7714387e-03   9.6877407e-03   8.2770619e-03   4.2605808e-01  -4.5594728e-01   2.7626328e-03   6.1188915e-03  -1.0257855e-02   2.1417515e-02   1.7507062e-02   8.7664599e-03  -6.8497560e-02  -2.0430903e-02   8.5342306e-01  -1.0314680e+00  -1.3123686e-01  -1.0904401e-01  -1.1303636e+00   8.3067809e-02  -5.0154152e-01  -6.6229013e-02   9.5740842e-02   2.0108294e-01   1.0918630e-01   1.0786983e+00   9.5586872e-02   9.0145742e-02   9.7927749e-01  -8.5750411e-01  -1.0479774e+00   7.7389542e-02  -2.4689430e-03   8.1850126e-01  -1.4320282e-02   1.2405831e-02   3.2196306e-02  -7.7702627e-01  -1.0151130e+00
   3.1496403e-01   1.7658538e-03   3.8296416e-01   4.5073909e-01  -3.7862288e-01   3.0427868e-03   4.0158700e-01   8.6625861e-04   1.1424312e-03  -3.5966687e-01   3.4942307e-03   5.5240279e-03   5.4091497e-03   3.5684862e-03   4.0519634e-03   4.3669148e-03   4.1285740e-03   3.3448290e-03   1.9500933e-03   3.5113102e-04   8.5590728e-04  -2.3445997e-01  -1.4532458e-03  -2.3052200e-03  -2.2898005e-03   7.1557283e-05  -2.4630297e-03   2.3977687e-03  -3.8315657e-03   4.4494545e-03  -3.8180414e-01   4.0687925e-01  -9.4683130e-03  -1.0223418e-02  -1.1833878e-02  -9.0347955e-03  -1.2655230e-02  -1.2352213e-02   9.1088516e-03  -1.0886302e-02   6.9559230e-05   8.3586198e-03   3.7423039e-03   8.7660916e-03   5.4222317e-01   8.1415357e-03   1.2837965e-02   8.0686837e-03   6.6877861e-03   4.0872571e-03   1.1350467e-03   4.5146437e-03   4.4491404e-03  -3.0665137e-01  -3.1524750e-01   4.7473077e-03   7.1925156e-03   3.0240665e-01   8.4135401e-03   3.3058696e-03   3.3439785e-03   4.1828309e-03   3.4582572e-03   1.4541892e-03   8.2667089e-05  -9.8095616e-04   3.1678751e-03  -2.3973861e-03   3.8012832e-03  -2.7945682e-03  -2.5360024e-03   5.9045637e-03  -3.0583878e-01   5.4323857e-03  -3.3153754e-01   4.6509186e-03   4.2045091e-03   4.3936769e-03   2.9255206e-01  -2.5517298e-01   4.6325380e-03   9.8167848e-04   2.4672439e-03   2.4867015e-01  -1.0918419e-03   4.5613845e-04   1.4662162e-03  -1.9286921e-03   2.0657003e-03   5.6102895e-04  -1.9907658e-03   3.1130075e-03  -3.8907532e-01  -5.5081454e-03  -4.5203443e-01  -5.1419971e-03  -4.8277451e-01   1.4047517e-02   9.7180221e-03   1.1987889e-02   4.2216168e-01  -4.2496039e-01   4.1821220e-03  -3.7933418e-01   7.7353567e-03   7.3562985e-03   5.3318480e-03   1.2082358e-02   6.1590838e-03   3.8866681e-03   4.1703975e-03   4.0866350e-03  -2.7837227e-01   2.8441836e-03   1.8180389e-03  -1.8468308e-03  -2.7179179e-01   5.3939226e-04  -1.7636832e-03   4.9152761e-03  -4.9854855e-03   1.5457061e-04   8.9897706e-03  -1.3196959e-02   4.5897663e-03   8.6606144e-03  -4.0918676e-03  -3.7729286e-01   8.9377548e-03   1.0329852e-04   3.4578507e-01   1.8283445e-03  -1.1819357e-03  -3.7571423e-01   7.6799053e-04   3.2231037e-03  -5.2206677e-03  -4.0104880e-03   6.9037508e-03  -3.4416369e-03  -7.1913145e-03  -1.2443754e-02   1.6856608e-02   1.7867276e-02   5.6346052e-01   4.6794343e-01   1.3081802e-02   8.5468150e-03   1.8650497e-02   8.7696061e-03   8.0962123e-03   8.3419175e-04   6.9012774e-03   6.7298295e-03  -4.3556520e-03  -3.2720060e-01   6.8205385e-03  -3.5251577e-01  -1.9319947e-03   5.4973261e-03  -1.1097660e-03   2.7188848e-01  -1.9976982e-03   1.7964317e-04  -1.6388549e-03   9.0603526e-04  -2.3634537e-01  -2.4967634e-01   1.6787457e-03  -9.7450342e-04   2.4505846e-01   1.6205128e-03  -2.6904105e-03   2.6741161e-03   1.6324155e-03  -2.3390324e-01  -2.7938507e-03  -2.3485170e-01  -2.5998670e-03  -3.1997901e-03  -2.4538206e-01  -3.1499056e-03   5.6392736e-04   2.8230836e-01   3.3172210e-03  -1.0572873e-04  -3.8347918e-03  -4.3346125e-03  -5.1388204e-03  -3.1988938e-01  -4.7945577e-03   3.4726817e-01   4.7271265e-03   2.6494828e-03  -5.4873632e-04  -3.7262937e-01  -8.3809041e-03  -5.7762802e-03   7.5899507e-03   5.2252169e-03  -1.2600682e-03   3.3081425e-01   3.9589141e-03  -1.0863386e-03  -3.2542651e-01   1.8030159e-03  -3.3220596e-01  -1.4971224e-03  -1.5195803e-03   4.3244042e-03   3.8614045e-01   7.4727643e-04  -2.9965635e-01   5.5664876e-03  -2.9687583e-04   2.8569876e-03  -1.6863734e-03  -3.0578556e-01   2.7725573e-03  -6.0593878e-03   8.0576007e-04   2.0653433e-03  -6.2126866e-03  -5.3385906e-03  -3.6421789e-03   4.3303624e-03   3.8820848e-01   6.1269162e-03   5.2031528e-01  -7.0798953e-03  -3.0287142e-04   1.0860509e-02   1.0844055e-03  -1.1669578e-03  -2.6809903e-04  -2.3322792e-04  -5.1847020e-03   6.0020435e-03   5.6542294e-03   1.1017157e-02   9.9486773e-03   3.5150304e-03   8.7320260e-03  -2.0813224e-04  -7.8216714e-04   4.9967809e-03   7.9152240e-03   5.3920327e-03   6.9923896e-03   3.3769420e-03  -2.1107649e-03  -2.1052131e-04   6.2303420e-03   3.6518857e-01   7.0075362e-03   6.2000811e-03   4.7688003e-03   3.0547296e-03   3.2433550e-01   4.6084140e-03   6.3145487e-03   3.2560466e-03   4.6578216e-03   4.1782924e-03   1.3680750e-03  -3.6132250e-04   5.3467634e-03   2.8678442e-01   1.9193662e-03   6.2777202e-03  -4.1560744e-03  -3.4911510e-03  -5.7261928e-03  -7.7481565e-03  -5.6960706e-03  -1.0583764e-02  -7.2899663e-03   2.2328911e-03  -6.0721580e-03   1.5701079e-03  -9.4440782e-03  -3.3610377e-03  -1.2078077e-02   4.7069066e-01  -4.5667048e-01   3.2076305e-03   4.1930023e-03  -5.9567911e-04   9.5572828e-03   7.9018617e-03   2.8222591e-03   1.0057686e-02   1.8284973e-03  -6.4502211e-03  -1.6322743e-02  -1.0263854e-02  -2.8817049e-02  -1.7995841e-02   1.1592878e-02   1.5572234e-02   5.2972038e-03   7.0709013e-03  -1.0078033e-03  -9.2882254e-03  -1.1877866e-02   1.0745208e-02  -4.2012494e-02  -2.6133339e-02   1.5116485e-01  -2.5832021e-01  -5.7118170e-02  -1.1114939e-01   1.1333637e+00  -1.0471525e+00  -1.5946135e-02  -8.0814655e-01   1.5668819e+00   1.6411717e-02   3.5504937e-02   7.6892930e-01   4.4386116e-02   6.8629824e-01   1.3289062e-02   2.6324089e-02   1.8970300e-02  -8.4542114e-03  -5.9015005e-03  -1.0004558e-03  -1.5967805e-03   2.6461602e-02   1.3705114e-02  -7.1716882e-01   6.5428761e-03   1.8237529e-02   1.3787135e-02   8.5585264e-03  -4.7473038e-03   1.7191924e-02   5.9073818e-01   1.2118017e-02  -4.6711706e-01   2.8423672e-03   3.2476861e-03   2.7771902e-03  -3.6233008e-03  -4.0240684e-02  -2.4961617e-02  -2.8615331e-02   5.8976376e-01  -8.3008199e-02  -4.7381501e-02  -5.2636191e-02  -7.2702399e-02  -1.1582292e-01  -1.0358674e-01  -1.5200275e-01  -3.3287245e-01   1.2548572e+00  -3.3222118e-01  -1.5382474e+00  -4.4953368e-02   8.3792414e+00  -1.8411660e-01   1.9351554e-02   1.0393302e-01  -9.3353966e-01  -1.0805278e+00   4.6234506e-02   1.9347017e-02   8.0930222e-01   2.9648722e-02   2.2671119e-02  -6.2695203e-01  -6.0840934e-01   1.3111948e-02   3.9465692e-03   2.3159326e-03  -5.5256919e-01   1.8358799e-02  -5.4861150e-01  -2.8170636e-02  -2.1968267e-02  -2.2456655e-02  -3.7363063e-02  -3.1047885e-02  -3.3182125e-02  -3.0947214e-02  -8.1472134e-02  -5.5423708e-02  -3.7724047e-02  -3.6993637e-02  -8.3600403e-02  -3.8105876e-02  -1.8123349e-02  -3.5068741e-02   1.9172372e-04  -1.5516511e-02   2.9899105e-02  -8.6605188e-03  -6.6068306e-02   6.7161111e-02   1.1223282e+00   4.6599692e-02   4.0022360e-04   1.5693934e-02   3.3055614e-02   1.8596298e-02   6.8771030e-01   2.8147237e-02   1.4716840e-02   5.7390930e-01   7.3022709e-01   1.3132456e-02  -4.9257053e-01  -4.1393944e-03  -4.7794395e-03   4.2281998e-03  -9.1698960e-04  -1.8030984e-03   2.7366105e-03   4.2795585e-01   4.1579938e-01  -2.5839806e-03   2.4753949e-03   4.6834142e-03   9.7112862e-03   3.1070338e-03   3.9181121e-01   9.1595121e-04   4.1556287e-03  -1.1668277e-02  -1.0566453e-02   3.9457358e-01  -9.7614949e-03  -7.2883144e-03  -1.8905032e-02  -6.2672289e-01   1.2040993e-02   1.1697961e-02   1.7326393e-02  -6.8102833e-03   3.5103135e-05  -4.2596910e-01  -3.4605760e-01  -4.0850765e-01   7.9413697e-03   3.5700362e-01  -2.2854462e-03  -5.8457196e-04  -3.0275105e-03  -5.1480540e-03  -5.5673662e-03   7.2298576e-03   9.0322681e-03   4.2073936e-01  -4.4910895e-01   5.7963983e-03   1.1324545e-02  -4.1241806e-03   1.5452432e-02   2.6285719e-02   9.2757766e-03  -9.1742446e-02  -1.9481358e-02   9.4621639e-01  -1.0153534e+00  -1.2775474e-01  -1.1737201e-01  -1.1752181e+00   1.4783736e-01  -5.7886599e-01  -5.4175024e-02   8.6750294e-02   2.1576686e-01   9.8386442e-02   1.0672352e+00   1.1784299e-01   9.1389358e-02   1.0129964e+00  -8.2832881e-01  -1.0755553e+00   2.9742096e-02  -1.6490645e-02   7.4607528e-01  -1.6229640e-02   1.3113223e-02  -5.1317834e-03  -8.1224865e-01  -9.8459516e-01
   3.0183609e-01   9.2101441e-04   3.7290319e-01   4.4825542e-01  -3.6211210e-01   5.0120351e-03   3.8008232e-01   6.7203102e-04   1.2456086e-03  -3.4891942e-01   2.9313505e-03   5.5879612e-03   5.0329545e-03   3.8236644e-03   3.6094103e-03   4.2543224e-03   3.6563855e-03   3.1036615e-03   5.7423417e-03   3.7906308e-03  -1.0855199e-03  -2.2384565e-01  -9.1166383e-04  -2.2449826e-03  -2.4499045e-03   7.4333077e-04  -6.8487261e-04   3.0560867e-03  -2.6686709e-03   5.9115690e-03  -3.7085015e-01   4.0504230e-01  -8.4107747e-03  -9.9204136e-03  -1.0565102e-02  -7.8569354e-03  -1.2856352e-02  -1.1771281e-02   6.8839983e-03  -1.7319200e-02   2.7509234e-04   7.4139963e-03   3.7120588e-03   9.2286568e-03   5.3378974e-01   1.0739382e-02   1.1338304e-02   8.0138785e-03   6.6886846e-03   4.5517430e-03   1.3964957e-03   5.2735212e-03   3.8697778e-03  -3.0403353e-01  -3.1093948e-01   4.3861662e-03   5.0619831e-03   2.9641691e-01   7.1079669e-03   3.1599153e-03   3.5009225e-03   7.0498282e-03   3.5016281e-03   1.7219569e-03  -3.9312455e-04  -1.0821112e-03   2.9865568e-03  -1.8024605e-03   3.2929689e-03  -2.9985476e-03  -3.7475864e-03   6.3223848e-03  -3.0058393e-01   6.0847864e-03  -3.2476802e-01   5.1903817e-03   4.2779203e-03   3.7954845e-03   2.8312850e-01  -2.4685160e-01   3.6380613e-03   6.4764706e-04  -2.2062128e-03   2.4018179e-01  -1.0695396e-03  -6.2940808e-04   1.3791853e-03  -2.1911407e-03   2.1457245e-03   2.2698304e-04  -2.4506520e-03   3.2515406e-03  -3.6766001e-01  -3.3614572e-03  -4.3750102e-01  -1.0096252e-03  -4.7059654e-01   1.3968160e-02   9.9275187e-03   3.5235439e-03   4.0018308e-01  -4.0973748e-01   4.3186134e-03  -3.6708990e-01   6.8465877e-03   6.7410269e-03   4.4994836e-03   5.0440466e-03   3.9781112e-03   4.0248251e-03   4.0988247e-03   4.3856041e-03  -2.7405308e-01   3.0477617e-03   2.3288588e-03  -1.4457087e-03  -2.6326919e-01   7.5367100e-04  -1.7052753e-03   3.3873127e-03  -4.9614696e-03   2.2894183e-03   8.8581001e-03  -1.2436153e-02   8.7321267e-03   8.0571940e-03  -6.5139373e-03  -3.7381839e-01  -1.2884769e-03  -2.1769841e-03   3.3766519e-01   9.2003280e-04   5.1316075e-04  -3.5517999e-01   1.0734111e-03   1.8185495e-03  -4.0789485e-03  -3.5440308e-03   6.0138623e-04  -6.0162630e-03  -8.5450689e-03  -1.1092604e-02   1.7734386e-02   1.8763250e-02   5.4043099e-01   4.5131015e-01   1.1940928e-02   9.4408469e-03   1.4352907e-02   8.5662584e-03   7.6301003e-03   9.3491224e-03   6.3775190e-03   6.9429639e-03  -3.3755294e-03  -3.1584090e-01   6.4886263e-03  -3.3099515e-01  -3.4181706e-03   4.6202173e-03  -4.2032967e-04   2.6175129e-01  -1.9010731e-03  -1.1333325e-03  -1.5807754e-03  -7.2355247e-05  -2.2361127e-01  -2.4375802e-01   1.7749174e-03  -2.1601484e-03   2.3962372e-01   7.6648889e-04  -3.7600089e-03   2.4009076e-03   2.6876565e-03  -2.3325720e-01  -2.9363730e-03  -2.2826497e-01  -2.4448186e-03  -3.5187277e-03  -2.5104191e-01  -2.8530093e-03  -5.6638226e-04   2.7208698e-01   2.6898984e-03   7.9067011e-04  -3.7268545e-03  -4.6763125e-03  -4.5685982e-03  -3.1232228e-01  -5.1396943e-03   3.4205448e-01   4.4923765e-03  -4.5380124e-03  -2.6431765e-03  -3.2301790e-01  -6.1877365e-03  -5.5118723e-03   8.2101460e-04   3.9073178e-03  -4.6303255e-03   3.2123392e-01   5.8361827e-03  -2.3444994e-03  -3.2107999e-01   1.4635815e-03  -3.2235722e-01   2.6905383e-04  -1.8783301e-03   1.9430246e-03   3.8484558e-01   8.7368332e-04  -3.0169222e-01   6.2283368e-03   2.2072400e-03   1.2741166e-03  -1.9030179e-03  -2.8843020e-01   8.4695640e-03   4.7806776e-04   1.7192475e-03   1.4447688e-03  -6.8788535e-03  -8.1585534e-03   7.8740401e-05  -7.5691173e-04   3.9873635e-01   3.5457984e-03   4.7186681e-01  -5.6710982e-03  -8.1075340e-04   1.0157225e-02  -1.5023505e-03  -1.2881585e-02  -1.2965421e-03   1.1805190e-04   2.4647644e-03   7.2999093e-03   1.4964413e-02   1.0953213e-02   8.6866484e-03   4.0706379e-03   9.3591030e-03   2.2213269e-04  -8.5236157e-04   4.3637583e-03   5.4173214e-03   4.0983143e-03   6.8228909e-03   6.5159974e-03  -1.6246789e-03   3.7548747e-05   6.1365700e-03   3.5096855e-01   5.5585258e-03   5.8765416e-03   5.0791195e-03   3.1157045e-03   3.1475541e-01   5.1528000e-03   1.1375426e-03   6.0040087e-04   4.1876989e-03   2.8698639e-03   2.7516835e-03   7.0433902e-03   2.7576453e-03   2.6782113e-01   4.9190535e-03   2.5230884e-03  -2.6468913e-03  -1.6817714e-03  -4.6707247e-03  -6.2158229e-03  -5.3418920e-03  -3.0018131e-03  -8.1792422e-03  -9.2246128e-03  -5.2845755e-03  -6.0056408e-03  -6.1374774e-03  -4.6215207e-03  -1.3580178e-02   4.5216190e-01  -4.4002643e-01   2.2217114e-03   2.9785560e-03  -1.5383665e-03   9.0814452e-03   1.0489146e-02   3.2429166e-03   7.7349626e-03   2.8354445e-03  -4.5441060e-04  -1.4211530e-02  -1.3097544e-02  -2.5982944e-02  -1.7825167e-02  -1.0759205e-02   1.9733438e-02   1.1952679e-02   1.7000155e-02   1.5992950e-02  -5.9313955e-03  -9.2100623e-03   7.8942393e-03  -3.2383482e-02   2.9690655e-02   8.4754311e-02  -4.4853041e-01   7.6259363e-02  -6.5697575e-02   1.1018349e+00  -1.0356983e+00  -1.1651756e-02  -8.7379681e-01   1.7029865e+00   2.0428012e-02   3.7059200e-02   7.3480844e-01   2.4709131e-02   6.8525349e-01   1.7559245e-02   2.6483305e-02   3.7938328e-03  -1.3249071e-02  -2.4519275e-03   1.8073426e-03  -1.4368394e-03   2.5765318e-02   1.9343853e-02  -7.3192600e-01   4.5558963e-03   1.4466882e-02   1.3192782e-02   1.1831752e-02  -5.2227639e-03   1.4545136e-02   5.8158959e-01   9.6526285e-03  -4.5515586e-01   7.0064787e-03   2.0741910e-03   4.9846857e-03  -6.1984052e-03  -3.0236400e-02  -1.8436271e-02  -2.3599614e-02   5.7218893e-01  -7.3141727e-02  -4.7917910e-02  -5.4530176e-02  -7.5067637e-02  -1.1271842e-01  -1.3247715e-01  -1.4066868e-01  -3.2425902e-01   1.1468784e+00  -3.4928865e-01  -1.5210329e+00  -4.6925631e-02   8.8791211e+00  -1.5292956e-01   1.8924135e-02   7.5545702e-02  -8.9585376e-01  -9.0270602e-01   4.7834820e-02   2.7493320e-02   8.5673163e-01   3.1783725e-02   2.1892536e-02  -5.8871247e-01  -6.0735850e-01   1.6580216e-02   6.1334495e-03   3.6231432e-03  -5.4228475e-01   1.8174811e-02  -5.2388833e-01  -2.6301377e-02  -1.5698018e-02  -1.9426648e-02  -4.3692026e-02  -2.5793260e-02  -3.0039780e-02  -3.3254416e-02  -6.6985655e-02  -4.8081247e-02  -2.7829266e-02  -2.8689989e-02  -5.0968879e-02  -2.9424602e-02  -2.6262155e-02  -3.0325331e-02   5.7782417e-03  -4.0388200e-03   4.1804106e-02  -4.8838264e-02  -9.8724783e-02  -8.4604599e-03   1.0584070e+00   4.5398115e-02  -7.3655986e-03   2.1367014e-02   3.7705249e-02   2.4179187e-02   6.5237385e-01   2.7426081e-02   1.7667788e-02   6.1678023e-01   7.0056632e-01   1.2862822e-02  -4.8607184e-01  -5.3172453e-03  -6.1859237e-03   1.5168228e-03   9.3688084e-03  -5.9680114e-03   1.7391797e-03   4.2496223e-01   4.0693834e-01   2.0511250e-03   2.8064495e-03   2.3892698e-03   6.7434047e-03   2.4882319e-03   3.9020468e-01   1.4157488e-03   4.7081264e-03  -1.2035737e-02  -9.8935245e-03   4.2138079e-01  -1.1658407e-02  -1.0934601e-02  -1.8002783e-02  -6.4695933e-01   1.2870343e-02   1.1094738e-02   1.3575441e-02  -5.7376229e-03   1.1185525e-04  -4.2964929e-01  -3.5766477e-01  -4.2711975e-01   1.3320190e-02   3.7415652e-01   1.1690478e-02   3.8457064e-03  -2.0630938e-03  -3.4947037e-03  -6.0833163e-03   9.1173182e-03   7.8124796e-03   4.3172704e-01  -4.5866755e-01   9.7352341e-03   1.4840554e-02  -6.9812875e-03   2.6263224e-02   1.9370814e-02   2.4586786e-02  -8.9290002e-02  -1.8259515e-02   8.9172714e-01  -1.0067728e+00  -1.2442856e-01  -1.1129976e-01  -1.1535094e+00   1.4611001e-01  -4.7158833e-01  -4.5306413e-02   5.9853151e-02   1.8803036e-01   1.4886098e-01   1.1235329e+00   1.3392633e-01   8.8442932e-02   9.5099024e-01  -8.4340779e-01  -9.6117656e-01   4.7247752e-02  -8.4050928e-03   7.8571915e-01  -1.5128392e-02   1.5328020e-02   8.6002655e-03  -8.1026693e-01  -9.5852534e-01
   3.0803971e-01   1.6358427e-03   3.7606534e-01   4.5039570e-01  -3.7316600e-01   4.7036429e-03   3.9040150e-01   1.1004528e-03   1.6677900e-03  -3.5320509e-01   4.6287758e-03   5.1519760e-03   4.9938016e-03   3.5466902e-03   4.0986447e-03   4.3221869e-03   3.7593690e-03   3.2973609e-03   4.6803088e-03   3.3210923e-03  -1.8501946e-03  -2.3402663e-01  -1.7300952e-03  -2.3006017e-03  -3.5743082e-03  -2.6078761e-04  -1.9905339e-03   3.4658953e-03  -3.6223125e-03   4.1292411e-03  -3.8105134e-01   4.0391079e-01  -8.8034002e-03  -9.2346308e-03  -1.0339417e-02  -9.6410435e-03  -2.1447635e-02  -1.1067860e-02   1.0896483e-02  -8.6502299e-03   1.3153808e-03   7.8710924e-03   4.4086648e-03   9.7591921e-03   5.3774391e-01   9.6261267e-03   1.2813532e-02   8.3786890e-03   6.6427109e-03   4.8204597e-03   6.8336646e-03   4.0690613e-03   3.8077104e-03  -3.0681152e-01  -3.1550033e-01   4.9152280e-03   6.5509980e-03   3.0130203e-01   8.3836240e-03   3.3113427e-03   3.2621127e-03   5.5788981e-03   2.3515369e-03   1.0181160e-03  -1.0966049e-03   1.0393961e-03   3.6313203e-03  -1.8307856e-03   3.0974073e-03  -4.0536858e-03  -2.4911165e-03   2.5903163e-03  -3.2605815e-01   7.7090103e-03  -3.1831907e-01   5.3767133e-03   4.2401254e-03   4.2520570e-03   2.8816826e-01  -2.5756619e-01   4.3679749e-03   8.4849875e-04   1.5663984e-03   2.3757966e-01  -1.3101776e-03   3.0551576e-04   1.9968887e-03   1.2454225e-03   5.0410194e-04   2.6310157e-04  -1.5858919e-03   2.1637731e-03  -3.7584812e-01  -2.9412142e-03  -4.4952539e-01  -4.0998967e-03  -4.7794528e-01   1.2924520e-02   9.7225052e-03   1.2145546e-02   4.0824241e-01  -4.0971048e-01   5.9647155e-03  -3.7148272e-01   6.8726879e-03   5.2695781e-03   4.6905415e-03   9.6887999e-03   5.1516343e-03   4.3059309e-03   4.2049170e-03   4.0922182e-03  -2.7513570e-01   3.3043463e-03   2.9176296e-03  -7.6157929e-04  -2.6171693e-01   2.5041875e-03  -1.1082841e-03   5.7037141e-03  -2.4904390e-03   8.2256675e-04   1.1054845e-02  -1.3424173e-02   8.0074443e-03   8.8362395e-03  -2.8344924e-03  -3.8189467e-01   4.1809747e-03  -1.3862492e-02   3.5621158e-01   2.0406559e-04  -3.0799360e-03  -3.8402809e-01   7.9347360e-04   2.6889611e-03  -6.3743087e-03  -3.8930290e-03   1.6755297e-03  -4.5128108e-03  -8.7599910e-03  -1.3523093e-02   2.3985336e-02   1.6632148e-02   5.3114293e-01   4.9189798e-01   1.4714446e-02   1.0315792e-02   1.6333859e-02   1.0094378e-02   8.4366998e-03   1.1906194e-02   7.3203021e-03   6.8064143e-03  -7.4453501e-04  -3.2645510e-01   6.1938636e-03  -3.4200201e-01  -2.2570418e-03   4.8724368e-03  -6.4232897e-04   2.6527127e-01  -1.0881606e-03   2.1367601e-04  -2.3775736e-03  -2.0277938e-04  -2.2507526e-01  -2.5153068e-01   1.9668023e-03   3.5467811e-03   2.4239661e-01   1.4712112e-03  -3.2738725e-03   2.0072723e-03   2.0702743e-03  -2.3768148e-01  -2.7476860e-03  -2.3335749e-01  -2.1283207e-03  -2.9349834e-03  -2.4804630e-01  -3.4828017e-03  -6.9885098e-04   2.7508938e-01   3.2049458e-03   1.0973257e-03  -3.5124585e-03  -3.3731912e-03  -4.2305887e-03  -3.1063799e-01  -5.1212461e-03   3.3364271e-01   5.7855242e-03   2.9933197e-03  -6.0037191e-04  -3.5918315e-01  -6.4593054e-03  -5.4504794e-03   7.0688558e-03   4.5085957e-03  -4.7675437e-03   3.2339814e-01   5.5510948e-03  -2.1272809e-03  -3.2494439e-01   2.1084957e-03  -3.3153692e-01  -2.7122649e-04  -1.0128989e-03   9.5205890e-05   3.8119442e-01   4.1842154e-04  -2.9937616e-01   1.5813631e-03  -9.7786544e-03   1.4646535e-03  -9.4078494e-04  -2.9178978e-01  -2.1125139e-03  -4.6146986e-03   1.0298428e-03  -6.3161215e-04  -7.6659126e-03  -1.2289109e-02   4.0846544e-04   1.7444313e-03   4.4777858e-01   5.4743667e-03   4.9813413e-01  -4.7563126e-03  -1.9260868e-03   1.5598798e-02   1.7649758e-03   4.6810140e-05   2.4885891e-04   5.5757554e-04   1.9045692e-03   6.6053050e-03   1.5851799e-02   1.2214270e-02   7.0385782e-03   3.4509702e-03   8.1483197e-03   1.4811979e-04  -1.9427095e-04   5.4015095e-03   8.4962976e-03   3.2191741e-03   6.7392576e-03   5.1647041e-03  -3.5743663e-03  -2.8083725e-03   6.2167510e-03   3.6685916e-01   5.6540834e-03   6.2716096e-03   4.0074767e-03   1.9395163e-03   3.2276316e-01   5.5066810e-03   2.0432019e-03   2.9795422e-03   4.5438933e-03   3.9687955e-03   2.6806028e-03   6.6805394e-03   1.4177857e-03   2.6153999e-01   1.4915057e-03   3.2298113e-03  -2.9261035e-03  -2.4749580e-03  -5.8087761e-03  -5.9544325e-03  -4.5553347e-03  -1.4543081e-04  -8.5248282e-03  -4.1492689e-03  -6.4078545e-03  -2.5941890e-02  -6.6710544e-03  -5.5645859e-03  -1.7783452e-02   4.6520350e-01  -4.5711982e-01   3.3595305e-03   2.0096756e-03  -4.0710741e-04   9.2683955e-03   8.8732401e-03   3.7381545e-03   8.7281188e-03   2.8118746e-03  -3.8576399e-03  -1.6615048e-02  -1.3674801e-02  -2.9913456e-02  -7.7598383e-03  -1.8521428e-02   3.5331645e-02   8.2248646e-03   1.5355043e-02  -1.0759365e-02  -1.6084617e-02  -1.0866566e-02   1.7512302e-02  -4.5006001e-02  -4.3591425e-02   1.3510340e-01  -3.2054588e-01  -8.1641778e-03  -9.8221064e-02   1.5111679e+00  -1.0841348e+00  -1.0772447e-02  -8.1112969e-01   1.5202938e+00   2.4084286e-02   3.5078126e-02   7.7772539e-01   4.4883278e-02   6.8818289e-01   9.2366944e-03   2.7174795e-02  -7.6358899e-03   5.9812927e-04  -2.7856746e-03   4.2922721e-03  -1.8480762e-03   2.5136938e-02   1.4829728e-02  -7.1395839e-01   6.3334563e-03   1.5903308e-02   1.3774540e-02   6.4902686e-03  -2.8642272e-03   1.7918426e-02   5.7565193e-01   2.1682831e-02  -4.4532164e-01   2.4226433e-03   1.8765462e-03   1.3659744e-03  -3.2492737e-03  -2.8599964e-02  -2.7675976e-02  -2.7092819e-02   5.7252932e-01  -6.5677368e-02  -4.5409920e-02  -5.7709925e-02  -7.8808661e-02  -9.2602617e-02  -1.2191445e-01  -1.3729316e-01  -3.7367430e-01   1.2046197e+00  -3.0616685e-01  -1.4889178e+00  -4.4207717e-02   8.5326092e+00  -1.3796404e-01   1.5482864e-02   8.9923776e-02  -9.1012508e-01  -9.0430286e-01   5.3455119e-02   2.9111724e-02   8.2469884e-01   3.2283813e-02   2.1040744e-02  -5.9499544e-01  -5.7862977e-01   1.5395103e-02   6.3099598e-03   3.0109177e-03  -5.5141424e-01   1.5481974e-02  -5.2829401e-01  -2.5778208e-02  -1.8286062e-02  -2.2848919e-02  -3.4155033e-02  -3.2266194e-02  -3.3545014e-02  -3.6236276e-02  -7.7968271e-02  -5.0929422e-02  -4.1265121e-02  -5.0297365e-02  -1.3227910e-01  -1.3434243e-02  -4.1173914e-03  -4.2218131e-02  -1.7915347e-04  -1.8507198e-02  -5.3180881e-03   7.1388941e-03  -4.9118735e-02  -6.7864884e-02   1.0116618e+00   4.2617067e-02  -6.1266921e-03   1.7883477e-02   2.9566811e-02   1.8203513e-02   7.4636423e-01   2.7696672e-02   1.6567238e-02   5.9512995e-01   6.9288709e-01   1.3806982e-02  -4.8858158e-01  -1.6538140e-03  -7.4514716e-03   4.8811330e-03  -6.0870797e-03  -5.2492593e-03   3.2030059e-04   4.3615873e-01   4.1979071e-01   1.5743454e-03   3.4784284e-03   4.3471240e-03   6.7192852e-03   4.9411659e-03   3.6781694e-01   1.1098508e-03   3.5370346e-03  -1.0386767e-02  -1.0041774e-02   4.6414282e-01  -1.3163441e-02  -8.2690690e-03  -1.4782067e-02  -5.7044979e-01   1.0578133e-02   4.2902991e-03   8.0111390e-03  -5.7011561e-03   2.7320649e-03  -4.2093889e-01  -3.4993117e-01  -4.2295775e-01   6.5578410e-03   3.7669948e-01   5.6296390e-03   1.4582465e-03  -1.3943881e-03  -3.6646173e-03  -5.0552890e-03   5.0352422e-03   3.5766781e-03   4.2847021e-01  -4.4648868e-01   6.8732041e-03   1.3293457e-02  -8.4381096e-03   1.5871163e-02   9.2629428e-03   1.7198949e-02  -4.8632190e-02  -2.3457809e-02   8.3729159e-01  -9.8039463e-01  -1.1457049e-01  -7.7191634e-02  -1.1286682e+00   6.0287974e-02  -4.7060632e-01  -7.4176923e-02   3.8053854e-02   1.8045226e-01   6.1290032e-02   1.1142602e+00   1.4270907e-02   8.9525504e-02   1.0308318e+00  -8.6424824e-01  -1.0337539e+00   7.8525933e-02  -1.2212395e-03   7.0540542e-01  -1.8321525e-02   1.0480030e-02   1.4999237e-02  -8.0182663e-01  -9.8911327e-01
   3.0962130e-01   2.4868125e-03   3.7862290e-01   4.5167334e-01  -3.6724284e-01   3.9034475e-03   3.9018316e-01  -3.7963768e-04   9.3252062e-04  -3.5599653e-01   6.3098413e-03   5.3312006e-03   5.2045935e-03   3.6839562e-03   3.5429381e-03   4.3929035e-03   3.6398122e-03   2.9941186e-03   2.5535401e-03   1.5077870e-03   9.7041714e-04  -2.2288284e-01  -9.0648913e-04  -2.1222669e-03  -3.1184252e-03   6.9606319e-04  -1.6228168e-03   6.5261965e-04  -3.3671052e-03   4.4550710e-03  -3.7774463e-01   4.0580754e-01  -9.2718694e-03  -1.1338911e-02  -1.1159750e-02  -1.1480736e-02  -1.2867362e-02  -1.1510400e-02   9.6726116e-03   8.4931597e-03  -1.9020689e-03   5.8569769e-03   5.2110186e-03   9.1794236e-03   5.2878989e-01   8.6428975e-03   1.3833261e-02   7.5474268e-03   6.6729910e-03   4.9567638e-03  -1.9712094e-03   4.7945762e-03   4.2871696e-03  -3.0636787e-01  -3.1104503e-01   5.0288294e-03   5.7491874e-03   2.9678478e-01   8.4024398e-03   3.1989591e-03   3.9993392e-03   4.2483633e-03   2.0532789e-03   1.0077601e-03  -1.0745774e-03   1.2179936e-03   2.3908140e-03  -2.4576329e-03   3.6521928e-03  -3.2617109e-03  -4.1349324e-04   1.8613438e-03  -3.2339399e-01   6.3100813e-03  -3.2430182e-01   4.2090707e-03   4.1980240e-03   4.0367295e-03   2.8877212e-01  -2.5977402e-01   3.0310096e-03   5.2686713e-04   1.1699919e-03   2.3615197e-01  -2.2855745e-03  -4.5546242e-04   1.4042321e-03  -6.2460699e-04  -7.9786156e-04   1.0289865e-03  -1.2848101e-03   4.0132259e-03  -3.7389091e-01  -4.2110643e-03  -4.4544282e-01  -2.2280416e-03  -4.7675612e-01   1.2298321e-02   9.1594082e-03   1.1918595e-02   4.0684044e-01  -4.4500336e-01   6.4933163e-03  -3.7381561e-01   7.2013593e-03   7.5855080e-03   4.9017066e-03   2.5938293e-03   4.6684285e-03   4.4610223e-03   4.1418396e-03   4.5426243e-03  -2.7834852e-01   2.9951803e-03   2.6851137e-03  -1.4007944e-03  -2.6862203e-01   9.4764871e-04  -2.0383652e-03   3.6881510e-03  -2.6702469e-03  -2.4802240e-03   1.1097270e-03  -1.2440967e-02   8.7248992e-03   8.6771511e-03  -3.9031133e-03  -3.7921823e-01  -7.1641847e-04  -1.2419129e-02   3.4809736e-01   1.4031059e-03  -1.0265413e-03  -3.7111412e-01   4.0335601e-05   2.2556739e-03  -7.8653515e-03  -5.3216296e-03   1.0090417e-03  -7.2632469e-03  -6.1588156e-03  -9.3690179e-03   1.5626573e-02   1.7325020e-02   5.1916979e-01   4.5575871e-01   1.2315830e-02   8.5998016e-03   1.6008451e-02   8.9301784e-03   7.3896327e-03   8.1659762e-03   6.8963415e-03   6.8425956e-03  -2.6514385e-03  -3.1267959e-01   6.6226017e-03  -3.4483506e-01  -1.4078915e-03   6.4371642e-03  -6.1760183e-04   2.6818382e-01  -1.1156917e-03   1.5955572e-03  -1.0731738e-03  -1.8920193e-05  -2.2438163e-01  -2.4676784e-01   1.7886065e-03  -2.3778942e-03   2.4265766e-01  -7.7540119e-04  -3.2736655e-03   1.5670018e-03   1.9830355e-03  -2.3268229e-01  -3.2101889e-03  -2.3411764e-01  -2.9288756e-03  -2.8894381e-03  -2.4791032e-01  -3.6921751e-03  -2.9914914e-03   2.6860893e-01   2.9247107e-03   2.4785975e-03  -3.7373732e-03  -5.2644935e-03  -5.1133882e-03  -3.1666313e-01  -5.2521023e-03   3.6205564e-01   3.8624599e-03   4.8738751e-04  -1.6154243e-03  -3.5082561e-01  -6.6307871e-03  -5.7690382e-03   7.8090605e-03   7.9551051e-03   7.5445375e-04   3.2318992e-01   6.4096577e-03  -2.3130954e-03  -3.2590212e-01   2.3389798e-03  -3.2933852e-01   2.5572926e-03   4.9016487e-04  -9.2310167e-04   3.6838221e-01  -2.2777716e-04  -3.0377156e-01   2.3342396e-03  -3.4293438e-03   1.7674186e-03  -1.4561962e-03  -2.8289168e-01  -1.5130401e-03  -2.4840489e-03  -2.9014527e-04   1.2815492e-03  -6.5521932e-03  -1.1085739e-02  -4.3865106e-04  -4.5389357e-03   4.5844950e-01   2.6460511e-03   5.3605075e-01  -3.2770008e-03   7.2708245e-03   1.5428821e-02   2.1926784e-03  -7.2025164e-03   5.4698125e-04  -5.6931375e-04   4.9193811e-04   7.7712618e-03   4.1599015e-03   9.9032018e-03   8.3719130e-03   2.6331734e-03   6.8545268e-03   4.4282514e-04  -2.6928152e-03   5.2444946e-03   3.8726477e-03   6.1192067e-04   6.4609481e-03   4.1845751e-03  -1.0451005e-03   9.4219303e-04   5.5470817e-03   3.5761552e-01   5.7866060e-03   5.2620411e-03   4.9922276e-03   3.8087364e-03   3.0754290e-01   6.1072051e-03   1.2750997e-03   5.9980222e-04   3.9884813e-03   3.3490854e-03   1.7340977e-03   6.5706985e-03   2.1838387e-03   2.5969951e-01   1.9747108e-03   4.1737953e-03  -3.5651840e-03  -2.6141090e-03  -5.2085616e-03  -6.8255568e-03  -4.5417556e-03  -2.8332646e-03  -6.4825261e-03  -3.8771282e-03  -6.2930174e-03  -2.3845650e-02  -7.7288946e-03  -3.2096769e-03  -1.3319794e-02   4.5987212e-01  -4.4760554e-01   5.5421791e-03   1.9938480e-03  -6.1906122e-04   1.0066294e-02   9.4779212e-03   1.1560938e-03   5.0277933e-03   1.6693731e-03   5.9482110e-03  -1.8294225e-02  -8.1428925e-03  -2.6157916e-02  -1.2726764e-02  -2.2480785e-02   1.9083270e-02   6.0598825e-03   1.5039711e-02   1.2001074e-03  -4.4561332e-03  -1.5442271e-02   1.7512258e-02  -3.4081027e-02   2.4213619e-02   1.0235889e-01  -4.6793019e-01  -1.0129686e-02  -6.8753086e-02   1.5836080e+00  -1.1194327e+00  -1.7981940e-04  -9.0285631e-01   1.6689525e+00   1.7691378e-02   4.0777819e-02   7.1857769e-01   4.4961153e-02   7.3624211e-01   1.8391048e-02   1.8748145e-02   1.2023513e-03  -1.6915291e-02  -1.1871529e-02  -1.6693362e-03  -4.6411164e-04   3.0488440e-02   1.9927613e-02  -7.2865522e-01   6.5385798e-03   1.7020077e-02   1.2694348e-02   1.1460914e-02   2.2469646e-03   1.8998231e-02   5.8286380e-01   2.1369606e-02  -4.5151181e-01   6.4352563e-03   3.6696247e-03   2.2397875e-03  -2.7619165e-03  -2.8477361e-02  -2.7083897e-02  -3.0708921e-02   5.7406045e-01  -6.6806453e-02  -5.0106137e-02  -5.4025373e-02  -7.7218502e-02  -1.1499058e-01  -1.2166321e-01  -1.0522551e-01  -3.3046963e-01   1.2170383e+00  -3.3811451e-01  -1.5217592e+00  -3.1926345e-02   8.8498556e+00  -1.2453116e-01   1.9637917e-02   8.3140115e-02  -8.8171194e-01  -9.2386451e-01   5.0030373e-02   2.6404261e-02   6.9092750e-01   3.1697929e-02   2.2279214e-02  -6.0406283e-01  -5.9912681e-01   1.4251894e-02   4.1047530e-03   3.1500032e-03  -5.5305282e-01   1.7219960e-02  -5.1835323e-01  -2.4733396e-02  -1.7809443e-02  -2.0635595e-02  -2.2972959e-02  -2.7206081e-02  -3.2886770e-02  -3.8721645e-02  -6.1693193e-02  -4.7897038e-02  -4.7472996e-02  -3.3669753e-02  -1.0077224e-01  -4.6134721e-02  -3.2314603e-02  -2.7337609e-02   3.8826878e-03  -7.0509604e-03  -4.4561417e-03  -2.9026426e-02  -2.8880262e-02  -5.0948305e-02   8.9841385e-01   6.5032522e-02  -8.1154705e-03   2.2478951e-02   3.6045739e-02   1.7672222e-02   7.8051380e-01   2.7521682e-02   1.5766075e-02   5.8136887e-01   6.6514222e-01   1.6754894e-02  -4.9319932e-01  -1.2952179e-03  -3.3266135e-03   3.7766075e-03   3.1253029e-03  -1.9144971e-03   4.3522981e-03   4.4206416e-01   4.3627367e-01   7.0034338e-03   1.3442793e-03   3.2070717e-03   4.5167401e-03   1.2775880e-03   3.7876090e-01   5.4251971e-03   4.6552207e-03  -1.1235438e-02  -1.2050423e-02   4.4387273e-01  -1.0998793e-02  -9.7973000e-03  -1.4186687e-02  -6.4009169e-01   9.9031330e-03   7.6080366e-03   3.1047912e-03  -5.1768653e-03   2.2325609e-03  -4.3191843e-01  -3.7087109e-01  -4.2690471e-01   5.6290727e-03   3.6945952e-01   2.2383683e-03   2.1196655e-03  -1.5723861e-03  -1.3708991e-03  -3.0650443e-03   5.5291329e-03   6.7354699e-03   4.2705498e-01  -4.5022161e-01   6.3491103e-03   5.6813421e-03  -3.3303816e-03   1.7853073e-02   2.2894469e-02   2.5440978e-02  -9.7092492e-02  -1.5604255e-02   8.6986730e-01  -9.7487958e-01  -8.0961228e-02  -5.7103199e-02  -1.0778830e+00   7.0218308e-02  -4.3766554e-01  -5.5599098e-02   1.0056380e-03   1.3986927e-01   6.1824262e-02   1.0386940e+00   1.4072637e-01   8.9767201e-02   9.9124056e-01  -9.2516142e-01  -9.0026735e-01   7.0113082e-02   2.3455695e-03   8.2238137e-01  -1.7267607e-02   1.9329008e-02  -2.1131152e-03  -8.4724125e-01  -9.6393410e-01
   3.1120647e-01   1.4319218e-03   3.8343230e-01   4.5605692e-01  -3.6754151e-01   2.7759247e-03   3.8883746e-01   2.0977071e-03   2.2998624e-03  -3.6027723e-01   5.4302527e-03   4.3039155e-03   5.1146706e-03   3.5160187e-03   3.9035182e-03   4.4850950e-03   3.7392970e-03   3.4217337e-03   3.3520556e-03   3.0532787e-03   1.3951463e-03  -2.2390545e-01  -8.7708474e-04  -2.0942802e-03  -2.7041707e-03  -1.8878164e-03  -2.2872169e-03   3.4298916e-03  -3.0942254e-03   4.2826382e-03  -3.7650682e-01   4.1358545e-01  -1.0021779e-02  -1.0875949e-02  -1.1443124e-02  -9.2162988e-03  -1.5477694e-02  -1.1520976e-02   1.0653127e-02  -2.1810530e-02   1.3276223e-03   8.4437293e-03   5.5986126e-03   1.0664869e-02   5.5085766e-01   7.7549788e-03   1.4113622e-02   7.7656714e-03   6.1428321e-03   4.0488238e-03  -2.3804003e-03   5.2114977e-03   4.1714328e-03  -3.0898592e-01  -3.1554939e-01   4.7982630e-03   6.9470373e-03   3.0064735e-01   8.4494714e-03   3.2208455e-03   4.2713479e-03   6.2003208e-03   3.6508213e-03   1.7903720e-03   9.1258913e-04   5.6794838e-04   2.9694698e-03  -2.8862299e-03   3.1329792e-03  -3.4534074e-03  -2.2572156e-03   1.3386181e-03  -3.1848924e-01   6.5860390e-03  -3.3085577e-01   5.1788768e-03   4.1094068e-03   4.1588248e-03   2.9458208e-01  -2.5958095e-01   1.1943895e-03  -8.0072693e-05  -2.4771853e-03   2.5309790e-01  -1.8748891e-03  -5.6944042e-04   2.6194699e-03  -1.4899455e-03   1.3538484e-03  -1.3381375e-04   1.4174140e-04   3.3980744e-03  -3.7948807e-01  -3.0498828e-03  -4.4472745e-01  -2.9652965e-03  -4.8357268e-01   1.2553196e-02   8.4705410e-03   1.1377525e-02   4.2120962e-01  -4.2721738e-01   6.5798544e-03  -3.8033336e-01   7.1100467e-03   4.4663078e-03   4.9625663e-03   1.1211101e-02   5.9703844e-03   4.4166833e-03   4.0671637e-03   4.3307486e-03  -2.9338030e-01   3.4345663e-03   2.4632720e-03  -2.0352745e-03  -2.7375274e-01   2.7886369e-04  -1.3849535e-03   2.4883072e-03  -1.8508957e-03  -1.1765161e-03   3.1002986e-03  -1.5324968e-02   9.4803612e-03   7.6844836e-03  -6.9520220e-03  -3.8224429e-01   3.9486969e-03  -4.6396455e-03   3.4839498e-01   6.3066369e-04  -1.7067169e-03  -3.7692163e-01   1.2760042e-05   7.2818982e-04  -1.8642913e-03  -3.0788154e-03   3.0551377e-03  -4.4438902e-03  -1.0143536e-02  -1.2733422e-02   1.0151656e-02   1.8207427e-02   5.2361012e-01   4.7121422e-01   1.2335505e-02   1.0653893e-02   1.7076412e-02   8.7605754e-03   7.9697512e-03   1.0446025e-03   6.9643292e-03   3.1852021e-03  -6.3441504e-03  -3.1736352e-01   7.5278253e-03  -3.4393199e-01  -4.0813474e-04   5.2913843e-03  -1.5466065e-03   2.6803295e-01  -2.3812751e-03   2.0094189e-04   5.4000004e-04  -2.9112354e-05  -2.3377113e-01  -2.5063310e-01   1.7840069e-03  -2.5879734e-03   2.4418492e-01  -3.0519051e-04  -3.6460378e-03   2.1627097e-03   1.9317966e-03  -2.3469885e-01  -3.2284513e-03  -2.3595705e-01  -2.9002463e-03  -3.6363253e-03  -2.5185607e-01  -2.6932393e-03   4.2961490e-04   2.7171953e-01   2.6277148e-03  -1.2974129e-04  -4.4786914e-03  -4.7845688e-03  -5.0135649e-03  -3.1772143e-01  -5.1552785e-03   3.4793632e-01   4.0096758e-03  -5.7369368e-03  -6.2710904e-04  -3.5542434e-01  -6.1838856e-03  -6.2239563e-03   7.6354437e-03   4.5273393e-03  -1.0683737e-03   3.3113513e-01   7.2794249e-03  -7.2310172e-04  -3.3039519e-01   1.5699118e-03  -3.3137813e-01   1.8661733e-05  -1.6084378e-03   5.2542691e-03   3.8939756e-01   7.1195857e-06  -3.0720546e-01  -1.8562103e-03   1.3059479e-03   2.2090298e-03  -2.5346807e-04  -2.9283389e-01  -1.3317730e-03   2.0091558e-03   2.1197647e-03  -6.7960090e-04  -7.1378047e-03  -1.2877867e-03   2.2892843e-04   4.9663688e-03   4.4672379e-01   8.6267751e-03   5.4105163e-01  -2.9349085e-04   1.5843749e-03   1.3472241e-02   4.4644932e-04  -1.0851713e-02   1.8681029e-03   2.5651215e-03  -5.3693186e-03   1.6134049e-03   4.0412957e-03   1.1813524e-02   7.4233984e-03   2.0841575e-03   9.0579917e-03   8.4177622e-04  -9.2055389e-04   5.5391883e-03   3.4153949e-03   6.1546910e-03   6.9551656e-03   5.8917791e-03  -2.8498440e-03  -9.8245418e-04   4.4243786e-03   3.6574630e-01   7.2972976e-03   6.3871688e-03   4.3463717e-03   2.8632490e-03   3.1180588e-01   6.2492623e-03   5.2880667e-04   3.4407076e-04   4.0447283e-03   4.3150019e-03   1.7098195e-03   1.4879832e-03   8.2632244e-04   2.6645085e-01   4.5031582e-03   7.5094217e-03  -1.6841058e-03  -2.7437980e-03  -5.3590504e-03  -5.9187234e-03  -4.7444063e-03  -8.7381065e-03  -7.4655845e-03  -3.8530429e-03  -5.6795901e-03  -8.1443914e-03  -7.7613595e-03  -4.1200510e-03  -1.3572607e-02   4.6602756e-01  -4.5284619e-01   5.1768828e-03   2.7181482e-03  -5.2841946e-03   8.0761858e-03   7.7538617e-03   2.1971988e-03   8.9682256e-03   1.1417433e-03  -3.5289920e-03  -1.7116045e-02  -5.3485390e-03  -3.0294510e-02  -5.5112375e-03  -6.6712014e-03   5.6556272e-03   1.2556841e-03   1.7230204e-02   2.1127930e-02  -1.6198130e-02  -1.5660809e-02   1.4031790e-02  -3.6812323e-02  -2.1749097e-02   1.0686189e-01  -3.7746173e-01  -2.1335103e-02   1.2526428e-02   1.4892507e+00  -1.1140067e+00  -1.0871317e-02  -8.6596150e-01   1.5797046e+00   2.3423014e-02   2.7282647e-02   7.1646233e-01   2.8204474e-02   7.1874631e-01   1.9709807e-02   2.7820370e-02  -9.9931726e-03  -1.4185107e-02  -6.9023352e-04  -3.1262750e-03  -1.9387522e-03   3.0792010e-02   1.8432902e-02  -7.5409360e-01   5.5581183e-03   1.6745826e-02   1.6093077e-02   6.5948085e-03  -3.2896566e-03   1.7819853e-02   6.1910287e-01   2.0476190e-02  -4.6643946e-01   4.5281120e-03   3.1096566e-03   1.6807269e-03  -3.2767788e-03  -3.0881162e-02  -2.4954416e-02  -3.0040560e-02   5.8396737e-01  -6.9143542e-02  -5.1949988e-02  -5.5355781e-02  -8.0254744e-02  -1.0297651e-01  -1.1878763e-01  -1.4949640e-01  -3.5920984e-01   1.2663055e+00  -3.4215171e-01  -1.4867927e+00  -1.6569503e-02   8.1480130e+00  -1.5328632e-01   7.0690292e-03   8.4273946e-02  -8.8240598e-01  -9.0810339e-01   5.3738827e-02   4.6468359e-02   6.9314039e-01   3.3034371e-02   2.2623516e-02  -6.2348667e-01  -6.2556448e-01   1.6022553e-02   5.2214263e-03   2.9027380e-03  -5.5583909e-01   1.4505709e-02  -5.2862222e-01  -2.7406723e-02  -1.4259684e-02  -1.9532448e-02  -1.3941937e-02  -2.9189970e-02  -3.1826210e-02  -3.5072911e-02  -6.8827164e-02  -5.1834242e-02  -4.3452021e-02  -4.9505005e-02  -8.4997493e-02  -5.1855047e-02  -2.4761531e-02  -3.3670616e-02   3.0764648e-05  -2.4007505e-02  -1.4569478e-02  -9.0070876e-02  -3.3346023e-02  -2.2149662e-02   9.3771994e-01   5.2070205e-02   2.3910530e-03   2.0900018e-02   3.5858506e-02   1.8757312e-02   6.8644242e-01   2.5015718e-02   1.4559784e-02   5.8059247e-01   6.4653297e-01   1.2244120e-02  -5.1075154e-01  -7.6948482e-03  -4.9965892e-03   5.7541427e-03   7.8751963e-04  -3.2761731e-03   5.3345039e-03   4.5838156e-01   4.5405337e-01   7.7878388e-04   5.1918444e-03   2.6700700e-03   5.5258029e-03   4.2430607e-03   3.8482190e-01   3.8623883e-03   5.0842992e-03  -1.2916898e-02  -1.2038966e-02   3.9771194e-01  -1.0912035e-02  -1.0733763e-02  -2.0011586e-02  -6.9237842e-01   9.9931759e-03   6.8369173e-03  -1.0278710e-04  -9.0313782e-03   3.1127060e-03  -4.2641248e-01  -3.5289576e-01  -4.2636465e-01   2.6406018e-03   3.4401986e-01   7.6492396e-03   4.4987873e-03  -1.4284869e-03  -4.7187148e-03  -5.0521634e-03   9.1085774e-03   5.3815686e-03   4.2371445e-01  -4.4874919e-01   5.7180913e-03   4.2526325e-03  -9.6585223e-03   1.6218911e-02   2.3338489e-02   6.2107188e-03  -7.5840009e-02  -2.3172868e-02   8.5892401e-01  -9.5469001e-01  -1.1055626e-01  -9.9471021e-02  -1.0835164e+00   9.5666732e-02  -3.6602636e-01  -6.1857745e-02   3.4323459e-02   1.6674844e-01   6.2796655e-02   1.0341357e+00   6.4862518e-02   9.5050955e-02   9.5038726e-01  -8.6240799e-01  -8.3580180e-01   9.0359583e-02  -4.8515955e-03   7.3548294e-01  -1.9768380e-02   1.0477533e-02   4.3163896e-02  -8.3449582e-01  -9.7254760e-01
   3.1101625e-01   1.4839047e-03   3.8100840e-01   4.4993125e-01  -3.7396536e-01   5.2916933e-03   3.9351863e-01   1.9987525e-03   1.9482151e-03  -3.5728725e-01   4.4775396e-03   4.9130276e-03   5.0826599e-03   3.5212873e-03   3.8212133e-03   4.2016635e-03   3.4638772e-03   3.6009707e-03   1.7464486e-03   1.6606475e-03  -7.6641564e-04  -2.2353615e-01  -6.7865908e-04  -2.0831171e-03  -2.0411903e-03   3.6349589e-04  -2.8521203e-03   3.3353889e-03  -2.8833839e-03   5.1823445e-03  -3.8128607e-01   4.0383789e-01  -9.9192842e-03  -1.0888286e-02  -1.1086226e-02  -1.1079539e-02  -1.0955284e-02  -1.0072955e-02   1.2184425e-02   1.9927464e-03   8.9023081e-04   9.4118169e-03   5.5307168e-03   9.5953382e-03   5.5104106e-01   1.1329455e-02   1.2335003e-02   8.9105716e-03   7.1092392e-03   4.8034925e-03  -5.3586481e-04   3.6962160e-03   3.6129614e-03  -2.9377044e-01  -3.1533212e-01   4.6837811e-03   8.0815817e-03   2.9994920e-01   8.8556121e-03   3.0195495e-03   3.2959964e-03   3.2841026e-03   2.6778024e-03   1.0389141e-03  -3.8881965e-04   3.8659732e-05   3.3030185e-03  -2.9274303e-03   3.8157514e-03  -3.5259693e-03  -1.1771979e-03   7.9964928e-04  -3.2918472e-01   6.5765923e-03  -3.2675853e-01   5.0574730e-03   4.4359915e-03   4.5423768e-03   2.8925049e-01  -2.6072156e-01   4.4387898e-03   1.0417571e-03   3.0373594e-03   2.4003052e-01  -2.4205604e-03   7.9093050e-04   1.9844252e-03   4.2822959e-04   2.1426097e-03   7.1725683e-04  -6.1762405e-04   4.7804893e-03  -3.7994809e-01  -2.7051710e-03  -4.4257099e-01   1.4778526e-03  -4.8332004e-01   1.2893856e-02   1.0898863e-02   1.2157317e-02   4.1329734e-01  -4.1714347e-01   5.2417659e-03  -3.7500494e-01   7.2183035e-03   7.3853892e-03   5.1714657e-03  -8.9497453e-04   4.7372308e-03   4.0761281e-03   4.5032675e-03   4.3520143e-03  -2.9057840e-01   2.6749443e-03   2.1751198e-03  -2.0113736e-03  -2.6627198e-01   7.6228316e-04  -2.1174414e-03   2.8179420e-03  -2.6900294e-03  -1.1852067e-03   7.7188793e-03  -1.3595937e-02   8.7222558e-03   7.6371974e-03  -3.3654486e-03  -3.6644066e-01   3.6076171e-03  -1.0104581e-02   3.3905401e-01  -8.6796362e-05  -1.1381156e-03  -3.6923722e-01  -1.7783423e-04   3.4761496e-03  -4.2237844e-03  -4.0824512e-03   7.0096460e-03  -9.2875203e-04  -9.1860734e-03  -1.1065626e-02   1.2516907e-02   1.6500861e-02   4.7414011e-01   4.5486271e-01   1.1001737e-02   7.8888516e-03   1.1593279e-02   8.9443882e-03   7.6396630e-03   8.4369192e-03   6.3732511e-03   5.1091533e-03  -4.9491337e-03  -3.1719085e-01   5.7842946e-03  -3.3676410e-01  -2.4728086e-03   4.2807303e-03  -1.2416101e-03   2.6515049e-01  -2.9422783e-03   1.9955161e-04   1.1871103e-03   4.2252726e-04  -2.2881427e-01  -2.4690456e-01   1.6466680e-03   2.6465981e-03   2.4436884e-01  -7.4629110e-05  -2.9019492e-03   1.8591876e-03   1.2691104e-03  -2.3755781e-01  -2.6234964e-03  -2.3338281e-01  -2.7055595e-03  -3.2669792e-03  -2.4829119e-01  -3.5243718e-03   5.6895952e-04   2.7514798e-01   2.8574906e-03   2.5987828e-03  -4.3331971e-03  -5.1765964e-03  -6.0629711e-03  -3.2388327e-01  -5.7629059e-03   3.5811025e-01   3.7345697e-03   1.5276946e-03   1.5029854e-03  -3.5165042e-01  -1.1783822e-02  -6.1362021e-03   8.3566909e-03   4.3315777e-03   1.2671328e-04   3.2641532e-01   6.2465708e-03  -1.6131794e-03  -3.2677183e-01   2.2287248e-03  -3.3220179e-01   4.7786906e-04  -1.9565523e-03  -8.3107846e-04   3.6987625e-01   6.6259193e-04  -2.9743765e-01   1.8402390e-03  -1.2532742e-03   1.6916612e-03  -1.0403528e-03  -2.8518620e-01   6.3026824e-03   1.5611414e-03  -3.9016128e-05   2.3659139e-03  -6.0522810e-03  -6.7629850e-03  -2.1481020e-03   5.9301647e-03   3.5699805e-01   1.2122226e-03   4.8719488e-01  -4.3741236e-03   1.0996169e-02   9.0667111e-03  -1.3093808e-02  -4.8764037e-03   2.0279902e-03   2.8839046e-03  -2.9150476e-03   7.7908589e-04   2.6274328e-03   1.0078213e-02   6.8269938e-03   2.5814845e-03   6.1402509e-03   4.2728624e-04  -1.7730879e-03   3.9231178e-03   3.1933008e-03   2.6536788e-03   6.4427800e-03   6.4532293e-03  -3.5574566e-03  -3.4634600e-04   6.0497527e-03   3.6519296e-01   6.0269567e-03   5.8225170e-03   4.3539307e-03   2.2119068e-03   3.1702602e-01   3.8488767e-03   1.9348965e-04   1.4612671e-03   4.2942533e-03   2.3328125e-03   2.1699832e-03   5.3718751e-03   3.3548253e-03   2.6335592e-01   4.3537526e-03   5.5791369e-03  -2.2657634e-03  -1.7321061e-03  -3.9401450e-03  -5.5466600e-03  -5.4148111e-03  -6.8951229e-03  -7.7135700e-03  -7.6176275e-03  -6.4761115e-03  -8.2452813e-03  -8.9414484e-03  -4.2226025e-03  -1.4062037e-02   4.6169675e-01  -4.4521718e-01   3.4330569e-03  -7.6106297e-04  -1.3325901e-03   8.0834615e-03   4.1249041e-03   2.6401058e-03   5.7584636e-03   3.9279527e-03  -2.9687409e-04  -1.2950047e-02  -6.2178756e-03  -2.8717893e-02  -5.7686861e-03  -1.6023984e-02   8.6209437e-03   7.3463893e-03   1.3688245e-02   6.4989765e-03  -7.9195476e-03  -9.7076162e-03   4.3611601e-03  -4.2123702e-02   4.2228255e-02   1.1318437e-01  -4.1349908e-01  -9.1172144e-04  -8.4383188e-02   1.1247115e+00  -1.1610797e+00  -9.6154499e-03  -8.2526920e-01   1.6138595e+00   2.7667444e-02   3.7258916e-02   7.1201227e-01   2.7227398e-02   7.2776679e-01   1.3476727e-02   2.1633990e-02  -4.4117214e-03  -9.5809369e-03  -1.8925569e-02  -9.2616049e-03  -3.7245738e-03   3.0065225e-02   2.0496899e-02  -7.5153322e-01   5.8010578e-03   2.1131389e-02   1.6966830e-02   1.0453499e-02  -6.4038492e-03   1.6922442e-02   6.1946655e-01   3.9035804e-03  -4.7140251e-01   2.6369593e-03   3.3411023e-03   5.4533220e-03  -6.5200515e-04  -3.8540224e-02  -2.3910938e-02  -2.5547373e-02   5.8628582e-01  -6.6746872e-02  -4.8863993e-02  -5.2884693e-02  -8.3001175e-02  -1.1709599e-01  -1.1454052e-01  -1.4154779e-01  -3.0046903e-01   1.1839068e+00  -3.1630016e-01  -1.4603289e+00  -4.6813836e-02   8.5378613e+00  -1.6333940e-01   2.3483791e-02   6.8009537e-02  -8.9064245e-01  -8.9835454e-01   5.4902131e-02   3.3977676e-02   7.1831671e-01   3.4425201e-02   2.1968147e-02  -6.3609843e-01  -6.3376222e-01   1.6400506e-02   5.6357057e-03   1.5951710e-03  -5.5455369e-01   1.5397404e-02  -5.3861987e-01  -2.4718850e-02  -1.6703039e-02  -1.8137483e-02  -2.8426850e-02  -2.9115926e-02  -2.8586852e-02  -3.0084991e-02  -6.6612387e-02  -4.9614257e-02  -2.1841659e-02  -3.7428933e-02  -5.9573598e-02  -5.5936736e-02  -3.5928203e-02  -3.1359346e-02   4.2044934e-04  -2.4309618e-02   2.3847147e-03  -1.8877099e-02  -2.0844070e-02   5.8329118e-02   1.0722518e+00   3.6655003e-02  -5.8759606e-03   1.6853785e-02   3.1904938e-02   1.7404827e-02   7.5090396e-01   2.7912021e-02   1.7773672e-02   5.3871957e-01   6.7821517e-01   1.3716042e-02  -5.0924988e-01  -4.3594154e-03   1.5291461e-03   5.0011234e-03   1.0073002e-03  -3.3702136e-03   6.1199627e-03   4.5118097e-01   4.2808388e-01   8.5707866e-04   1.4292125e-03   2.2714245e-03   6.3508027e-03   1.8427581e-03   3.9447237e-01   6.6502412e-03   2.3532826e-03  -1.2821193e-02  -8.8931895e-03   4.2516586e-01  -1.0721158e-02  -9.0515380e-03  -1.4039820e-02  -6.4814784e-01   1.0259341e-02   5.8064938e-03  -1.3689593e-03  -8.7559531e-03   4.1446839e-03  -4.3619838e-01  -3.6731875e-01  -4.3081056e-01   5.0373025e-03   3.8002158e-01   7.6655992e-03   2.3174484e-03  -3.9456715e-03  -2.5383170e-03  -3.9570646e-03   6.3403013e-03   3.1665119e-03   4.2992547e-01  -4.5498062e-01   3.2355572e-03   6.2293732e-03  -8.4278371e-03   1.7883104e-02   1.1539381e-02   1.8159245e-03  -8.5628883e-02  -2.2578094e-02   8.8603551e-01  -1.0251538e+00  -1.0813255e-01  -9.9708386e-02  -1.1334432e+00   5.0497961e-02  -3.6086484e-01  -3.9453081e-02   7.0348502e-02   2.2971870e-01   1.0943198e-01   1.0615714e+00   1.7832540e-01   9.5035261e-02   9.7637135e-01  -8.9629052e-01  -1.0626353e+00   7.8601752e-02  -1.0189581e-02   7.6258914e-01  -3.1333703e-03   6.8022693e-03  -6.0097934e-03  -8.3951055e-01  -9.6965387e-01
   3.1539557e-01   2.4196700e-03   3.8276134e-01   4.6439532e-01  -3.7222212e-01   3.6411307e-03   3.9362395e-01   3.3426114e-04   2.2057519e-03  -3.5851490e-01   3.9651948e-03   5.0000376e-03   5.1738780e-03   3.3593549e-03   4.1898982e-03   4.8214384e-03   3.8552052e-03   3.4589318e-03   6.0118777e-03   1.1445437e-03   8.8227996e-04  -2.3592350e-01  -1.4862448e-03  -2.3995177e-03  -2.9018895e-03  -1.0899787e-04  -2.1414367e-03   3.0239513e-03  -4.0320598e-03   4.3555529e-03  -3.7707834e-01   3.9164702e-01  -9.6154755e-03  -1.0562182e-02  -1.0364083e-02  -1.1249184e-02  -8.8538046e-03  -9.3291595e-03   9.9120398e-03  -2.4671974e-02   2.0768943e-03   8.4518306e-03   5.0182665e-03   1.0033732e-02   5.2988108e-01   1.0654255e-02   1.3261224e-02   8.2973791e-03   6.5883699e-03   3.7616855e-03   5.3418976e-03   3.1144287e-03   4.0309225e-03  -3.0230405e-01  -3.1315635e-01   4.5432721e-03   7.7861480e-03   3.0107584e-01   8.7010023e-03   3.7943756e-03   3.1265890e-03   6.8142550e-03   3.4715437e-03   1.6521139e-03  -2.8963263e-04  -2.5496203e-04   4.0716083e-03  -2.5647698e-03   3.4760530e-03  -3.9372421e-03  -1.5376690e-03  -1.5366072e-04  -3.0649173e-01   5.2441791e-03  -3.2555847e-01   2.4627280e-03   4.3848404e-03   3.9566330e-03   2.9182768e-01  -2.5189949e-01   3.3031275e-03   2.2322754e-04   6.3296467e-04   2.4336548e-01  -1.5052394e-03   1.5422266e-03   2.3363670e-03   1.0271338e-03   1.2684290e-03   3.5262339e-04  -1.3501409e-03   4.0330698e-03  -3.7822277e-01  -4.2968179e-03  -4.4957861e-01  -5.0541879e-03  -4.9723141e-01   1.3627263e-02   9.1223497e-03   1.1197357e-02   4.2124224e-01  -4.3839077e-01   7.7622158e-03  -3.7988511e-01   7.3911548e-03   5.2521214e-03   5.2663603e-03  -1.2806246e-03   2.8132108e-03   4.1213899e-03   4.4667546e-03   4.3837225e-03  -2.7365330e-01   2.8997792e-03   2.3648946e-03  -7.6025298e-04  -2.7504815e-01   3.2068937e-03  -1.7793259e-03   5.7938864e-03   5.5417411e-04   3.1530062e-03   5.5003531e-03  -1.4304575e-02   7.5222011e-03   7.8691558e-03  -4.8561312e-03  -3.7630273e-01   3.9080236e-03  -2.2355513e-03   3.3921911e-01   2.2640240e-03  -1.0675718e-03  -3.7379551e-01   8.9017629e-04   4.7466832e-03  -2.5555103e-03  -2.0370491e-03   2.7928708e-04  -2.0584506e-03  -5.7879869e-03  -1.1767646e-02   1.7391820e-02   1.8451165e-02   4.9811361e-01   4.6042194e-01   1.2147714e-02   8.7284630e-03   1.5591724e-02   9.2698468e-03   7.2597744e-03   9.0321042e-03   6.4401514e-03   6.6789166e-03  -4.7446203e-03  -3.2179093e-01   6.7863590e-03  -3.5035531e-01  -2.9584319e-03   5.2937586e-03  -1.2343946e-03   2.6901790e-01  -8.6192141e-04   3.7586412e-04  -1.7681346e-03  -2.9744970e-04  -2.4109991e-01  -2.5341033e-01   1.8043249e-03   3.8038477e-03   2.4662407e-01  -9.5208138e-04  -4.3947807e-03   2.1794119e-03   1.8633260e-03  -2.3794514e-01  -3.1934804e-03  -2.3428777e-01  -2.6779833e-03  -3.1209292e-03  -2.4904488e-01  -2.3034297e-03  -5.7814456e-04   2.7706942e-01   3.3921923e-03   2.6925607e-03  -4.7872201e-03  -4.3236537e-03  -4.0402463e-03  -3.1549480e-01  -4.8541154e-03   3.4236854e-01   7.2861278e-03  -4.8854255e-03   1.5814530e-03  -3.5190444e-01  -9.7145043e-03  -6.2549286e-03   7.4589743e-03   4.2009743e-03  -2.0391546e-03   3.2859753e-01   3.6893926e-03   4.1523121e-05  -3.3091601e-01   1.3665054e-03  -3.2802322e-01  -1.1291970e-03  -8.4644404e-04   4.8080581e-03   3.6589661e-01  -1.0172771e-03  -3.0448848e-01  -7.8397543e-04   6.0516896e-04   1.1734673e-03  -2.6729048e-03  -2.9340770e-01   1.3824795e-03   1.7453347e-03   2.4261669e-03   4.1959108e-04  -7.9777345e-03  -2.8392738e-03  -7.8778309e-04   4.2099535e-03   3.6909803e-01   5.2147674e-03   5.3256201e-01  -5.1466994e-03  -1.7842104e-03   3.6373466e-03  -3.3804066e-03  -3.5286541e-03   2.4776106e-03   7.5476578e-03   3.2237472e-03   1.0868552e-02   7.0904548e-03   1.2887973e-02   9.0869332e-03   2.9073713e-03   8.4639114e-03   1.4281009e-03   3.5968897e-05   5.4618792e-03   5.1754248e-03  -1.3725183e-04   6.7592086e-03   7.5230131e-03  -3.6045964e-03  -2.1875148e-03   6.6364489e-03   3.6459150e-01   7.2250307e-03   5.6027600e-03   4.6182355e-03   3.0159813e-03   3.2385178e-01   5.6176219e-03   1.4553815e-03   1.9030972e-03   4.0916492e-03   4.6980018e-03   2.0328157e-03   4.9909651e-03   3.9172926e-03   2.6835213e-01   4.2774813e-03   6.5843534e-03  -2.1777302e-03  -2.6504743e-03  -6.9429988e-03  -7.8730461e-03  -5.4565869e-03  -1.0448622e-02  -8.6629683e-03  -8.6028807e-03  -7.7721309e-03  -1.4808756e-02  -5.9372103e-03  -4.4711011e-03  -1.3038726e-02   4.6595782e-01  -4.5356480e-01   1.7867220e-03  -1.1895233e-04   8.6341624e-04   8.4529956e-03   8.9181436e-03   3.3971883e-03   5.5737263e-03   2.4225070e-03  -7.0023403e-03  -1.4558187e-02  -1.5469323e-03  -2.9268165e-02   2.4195105e-03   1.2047017e-02   1.4377637e-02   3.4732688e-03   1.4021874e-02   3.2325326e-03  -1.1170505e-02  -8.1752472e-03   1.7913102e-02  -2.3742304e-02   5.6951569e-02   1.1690114e-01  -3.7014809e-01  -5.1942865e-02   5.8322678e-02   1.0681370e+00  -1.0673487e+00  -1.2614003e-02  -7.8893102e-01   1.6561065e+00   2.5717255e-02   1.6773207e-02   7.1726007e-01   4.3545182e-02   7.6023327e-01   1.1856315e-02   2.1618815e-02  -7.7938380e-03  -1.0436503e-02  -1.1172694e-02  -2.1336092e-03  -1.7048538e-03   2.7151531e-02   2.0825483e-02  -7.5830015e-01   4.8727503e-03   1.8335901e-02   1.3641355e-02   1.0184902e-02  -2.4372905e-03   1.6982436e-02   5.7647749e-01   2.0891081e-02  -4.6744438e-01   4.6271986e-03   6.4239819e-03   2.6113491e-03  -2.1223270e-03  -3.7328794e-02  -2.7240265e-02  -2.7410978e-02   5.9187788e-01  -8.0696351e-02  -5.2248317e-02  -5.4855915e-02  -8.7329977e-02  -1.1214688e-01  -1.1530982e-01  -1.4996384e-01  -1.9230239e-01   1.2328436e+00  -3.1636928e-01  -1.5571868e+00  -6.8233315e-02   8.2791502e+00  -2.0745891e-01  -1.7037146e-02   7.0665172e-02  -9.0987321e-01  -1.0966741e+00   5.2152854e-02   4.2915469e-02   7.0168008e-01   3.1649957e-02   2.5558035e-02  -6.2416374e-01  -5.9333953e-01   1.7619474e-02   6.3696769e-03   3.4364056e-04  -5.6283703e-01   1.5495251e-02  -5.3745579e-01  -2.4469367e-02  -1.3699703e-02  -1.9245655e-02  -3.1495769e-02  -3.0643041e-02  -3.4512019e-02  -3.1887034e-02  -7.6807554e-02  -5.9070796e-02  -3.0188240e-02  -4.1272820e-02  -7.1109409e-02  -4.1913853e-02  -2.7399433e-02  -3.1897294e-02   5.2037227e-03  -2.1357279e-02   3.9440482e-02  -1.1707267e-02  -2.3081100e-02  -8.3536577e-03   1.0469317e+00   4.6471908e-02  -1.1610766e-02   1.9149996e-02   3.0631625e-02   1.5312391e-02   8.4383311e-01   2.6289407e-02   1.7645666e-02   5.7242280e-01   6.8875071e-01   1.1170383e-02  -5.1260013e-01  -2.9064926e-03  -4.5407382e-03   4.1065239e-03  -1.8391618e-03  -6.8362576e-03   3.0709789e-03   4.4842225e-01   4.3063273e-01   1.9380174e-03  -4.5804326e-05   3.9929645e-03   7.4680953e-03   3.3840844e-03   4.0089942e-01   6.3756501e-03   5.0310398e-03  -1.2100644e-02  -8.7567672e-03   3.9669733e-01  -1.0882967e-02  -1.1496657e-02  -1.3274674e-02  -6.5837831e-01   1.1230861e-02   8.8609848e-03   1.3823030e-02  -6.2467107e-03  -1.0110978e-03  -4.1369086e-01  -3.4786357e-01  -4.1689010e-01  -3.0990438e-03   3.6480233e-01   4.9665794e-03   4.9014564e-03  -1.9674873e-03  -2.8130755e-03  -4.1393153e-03   9.2609882e-03   3.7520196e-03   4.1963247e-01  -4.4675881e-01   5.8881781e-03   3.7100159e-03  -1.0580286e-02   1.1855575e-02   3.1008864e-02   1.4111095e-02  -7.1949785e-02  -1.1473502e-02   9.1598348e-01  -1.0182421e+00  -9.4458671e-02  -5.7465462e-02  -1.1387830e+00   9.9239565e-02  -5.1445906e-01  -2.2081348e-02   7.2810553e-02   1.9428767e-01   1.2675596e-01   1.0427298e+00   1.5192127e-01   8.7851045e-02   9.3876315e-01  -8.6840030e-01  -8.6441346e-01   7.3394659e-02  -3.0782704e-03   6.9049874e-01  -1.5010341e-02   1.0545521e-02   4.2073592e-03  -7.4273258e-01  -9.9489200e-01
   3.1435984e-01   1.6381737e-03   3.8064487e-01   4.5686960e-01  -3.5747746e-01   4.5867254e-03   3.8518027e-01   4.3318591e-04   8.8661706e-04  -3.4926289e-01   6.0299897e-03   4.8130927e-03   5.1351651e-03   3.7476342e-03   4.2200388e-03   4.4160727e-03   3.7277639e-03   3.2548607e-03   2.0570726e-03   1.3919024e-03   1.7914074e-03  -2.2372045e-01  -6.7155159e-04  -2.7015443e-03  -3.2972078e-03   8.2750479e-04  -1.1537396e-03   4.0426336e-03  -2.9734253e-03   5.3065500e-03  -3.8202189e-01   4.0176429e-01  -8.9393574e-03  -9.5732270e-03  -1.0864774e-02  -1.0466224e-02  -1.1870546e-02  -1.2525928e-02   8.4220621e-03  -2.3166747e-02   7.9116700e-04   9.7728078e-03   6.2530383e-03   9.3385280e-03   5.4620408e-01   9.9815280e-03   1.2529157e-02   8.0995402e-03   6.4979212e-03   4.7209002e-03  -3.5031529e-04   4.1188365e-03   3.8126653e-03  -3.0822369e-01  -3.1077302e-01   4.7588697e-03   4.6568129e-03   2.9725832e-01   8.5397196e-03   3.0458346e-03   1.6147603e-03   5.4550767e-03   3.0505288e-03   7.8090047e-04  -6.6520415e-05   8.1001870e-05   1.8346227e-03  -2.1973117e-03   3.0737998e-03  -3.9083090e-03  -9.0918908e-04   7.6938656e-04  -3.1492715e-01   6.4103377e-03  -3.3107230e-01   1.9084457e-03   4.2465888e-03   4.1302736e-03   2.9647626e-01  -2.5208481e-01   4.5467472e-03   1.1729701e-03  -2.7262988e-03   2.4731655e-01  -6.3812919e-04   1.8394814e-04   2.3819374e-03  -2.5197933e-03  -2.6345787e-03   1.2556660e-03  -7.4768751e-04   2.5115464e-03  -3.8065100e-01  -4.5115090e-03  -4.5194744e-01  -2.7761357e-03  -4.8925138e-01   1.3713454e-02   1.0651726e-02   1.1473859e-02   4.1915761e-01  -4.2235669e-01   4.5204392e-03  -3.7940278e-01   6.7966308e-03   7.1550923e-03   5.1969738e-03   8.7183343e-03   5.9967557e-03   4.6122941e-03   4.4038950e-03   4.3264606e-03  -2.7614354e-01   2.6357373e-03   2.3908368e-03  -1.3495435e-03  -2.7920020e-01   4.6586473e-04  -2.9662224e-03   2.9912868e-03  -3.5426093e-04   2.0198938e-03   8.3217491e-03  -1.4332725e-02   8.1830560e-03   8.3587084e-03  -3.9574942e-03  -3.6922717e-01   6.1312745e-03  -5.5239190e-03   3.4508460e-01   7.7763325e-04  -2.0821108e-03  -3.7678478e-01   3.7266824e-04   1.4304047e-03  -4.2296396e-03  -3.2707371e-03   9.0718378e-03  -1.3037783e-03  -1.2135245e-02  -1.4743241e-02   1.0947928e-02   1.6696040e-02   4.8557328e-01   4.6531651e-01   1.1836906e-02   9.3628205e-03   5.0459127e-04   9.4188017e-03   7.7948355e-03   9.2841241e-03   5.0371764e-03   4.9311331e-03  -5.2353225e-03  -3.2185243e-01   6.9897460e-03  -3.3016624e-01  -3.0702589e-03   4.4233790e-03  -1.2334763e-03   2.6524972e-01  -1.4142635e-03   2.6323959e-04   7.6057721e-04   3.2667674e-04  -2.2629544e-01  -2.4743863e-01   1.6227693e-03   6.9642480e-05   2.4189023e-01  -2.1671510e-03  -3.4454019e-03   2.3924992e-03   1.4662438e-03  -2.3614775e-01  -3.0026018e-03  -2.3483633e-01  -2.4621534e-03  -3.2199049e-03  -2.4959828e-01  -3.9516220e-03  -3.7757842e-03   2.8764019e-01   2.8354507e-03   7.7692884e-04  -4.6126843e-03  -4.5834404e-03  -4.6896391e-03  -3.1871156e-01  -4.8550089e-03   3.4849564e-01   4.6046683e-03   3.3413566e-03  -6.8426107e-04  -3.4729746e-01  -5.0690049e-03  -5.6294132e-03   8.0031895e-03   6.7663172e-03   1.5806935e-03   3.3311758e-01   6.2779832e-03  -8.4802433e-04  -3.2306424e-01   7.3981738e-04  -3.2323755e-01   2.5616380e-04  -8.6634957e-04   4.8921229e-03   3.6835623e-01   1.2941841e-04  -2.9566323e-01   1.2090771e-03   2.3303178e-03   1.0657014e-03  -3.7703487e-03  -2.8731805e-01   9.8309051e-03   1.6199474e-03   1.0155772e-03   1.8242913e-03  -6.9717787e-03  -7.7635575e-03   2.0197720e-03  -3.9580449e-03   3.7590922e-01   6.8968388e-03   5.3102129e-01  -1.8434087e-02   7.8145051e-04   1.3843361e-02  -8.3787293e-04  -5.6287000e-03  -9.4201306e-04   2.1053924e-03  -2.9282255e-04   5.4440407e-03   7.6773292e-03   1.1226523e-02   7.1617197e-03   1.8577355e-03   7.8239224e-03   3.2240957e-04  -6.5812035e-05   3.4927384e-03   4.6243257e-03   2.0505581e-03   6.9110592e-03   4.0034166e-03  -3.8173241e-03  -2.1434753e-03   6.0313571e-03   3.5493069e-01   6.4132522e-03   5.6155310e-03   5.2488739e-03   1.7323547e-03   3.0881688e-01   4.9093126e-03   1.0783370e-03   5.9473174e-04   3.7601731e-03   3.2960842e-03   1.5670899e-03   3.3146076e-03   2.7269874e-03   2.5859358e-01   2.8060704e-03   1.8875350e-03  -2.2566796e-03  -2.8110607e-03  -5.3015754e-03  -7.0618844e-03  -4.8160160e-03  -8.4765796e-03  -7.1939120e-03  -2.2967513e-03  -6.4473350e-03  -1.4676287e-02  -6.5581088e-03  -1.6613076e-03  -1.4340924e-02   4.5674964e-01  -4.4570789e-01   2.3253757e-03   2.7021241e-05  -4.1113040e-04   7.6036872e-03   8.9672500e-03   4.4230324e-03   8.4321257e-03  -1.3474681e-03  -4.5528059e-03  -1.5996393e-02  -2.8354742e-03  -3.0030641e-02  -8.1544951e-03   1.2578663e-02   2.7985149e-02   6.0670470e-04   1.3786718e-02   2.0391068e-03  -2.1485110e-02  -2.0219817e-02   2.5898943e-03  -3.6249391e-02  -3.9263484e-02   1.0681077e-01  -3.4601516e-01   4.3351005e-02   1.2086951e-01   1.2836234e+00  -1.1961143e+00  -8.8023319e-03  -8.8122003e-01   1.7045502e+00   2.3320783e-02   7.3816834e-03   7.4075834e-01   4.2116949e-02   7.2774818e-01   2.0136134e-02   2.4278098e-02  -1.8557945e-02  -1.5007229e-02  -1.2533645e-03   4.1188361e-03  -6.4373481e-03   2.2526456e-02   1.9151786e-02  -7.1094805e-01   8.1400113e-03   1.7315849e-02   1.4228301e-02   1.2039947e-02  -6.1832649e-03   1.7264860e-02   5.9020753e-01  -5.8311205e-03  -4.5999519e-01   1.0144019e-03   9.7029960e-03   5.3974507e-03  -6.3813699e-03  -2.7428222e-02  -2.1734144e-02  -2.7589456e-02   5.8181544e-01  -7.4298118e-02  -5.1108265e-02  -5.3118051e-02  -7.3924209e-02  -1.0735714e-01  -1.1096968e-01  -1.3596069e-01  -2.4748511e-01   1.1543033e+00  -2.7717080e-01  -1.4769186e+00  -4.4938528e-02   8.6086678e+00  -1.9329277e-01   5.2001050e-03   6.6908760e-02  -9.8990961e-01  -9.2622205e-01   4.6966239e-02   3.4645617e-02   6.9769317e-01   3.0804315e-02   1.9457301e-02  -6.2648849e-01  -6.1312907e-01   1.5984600e-02   6.1299136e-03   5.8567486e-04  -5.5410437e-01   1.3095993e-02  -5.2815100e-01  -2.4085507e-02  -1.3045172e-02  -1.7355877e-02  -2.9494976e-02  -2.7746469e-02  -3.1691648e-02  -2.6079167e-02  -6.5987039e-02  -4.1112357e-02  -2.2614246e-02  -3.0672132e-02  -4.0330873e-02  -2.5104753e-02  -1.5947653e-02  -3.4210908e-02   3.8375193e-03  -4.6100034e-03   2.3664926e-02  -3.3622101e-02  -4.3374191e-02  -4.4106204e-02   9.8606222e-01   4.3781668e-02  -1.4690973e-02   1.6858893e-02   3.5939305e-02   1.8360865e-02   7.2936054e-01   2.5980503e-02   1.6876961e-02   6.0077852e-01   6.5295657e-01   1.1494655e-02  -4.8981461e-01  -2.6496425e-03  -2.3503667e-03   2.6515771e-03   2.4541642e-03  -4.1582901e-03   4.3029361e-03   4.3415376e-01   4.1935578e-01   3.1407436e-03  -5.5340020e-05   3.2747328e-03   9.6444653e-03   3.3520929e-03   3.7156375e-01  -4.3689665e-04   5.3506087e-03  -1.0013294e-02  -1.2747518e-02   3.9536315e-01  -8.0582875e-03  -9.9607006e-03  -1.4267939e-02  -6.2735129e-01   1.1589778e-02   5.7936502e-03   1.6313617e-02  -3.0246508e-03   1.4978548e-03  -4.1344169e-01  -3.5456688e-01  -4.1348244e-01  -4.3249524e-04   3.6907939e-01   1.3663546e-03   8.8384187e-04  -3.3405091e-03   1.1464310e-03  -5.3852755e-03   7.0071815e-03   1.5469867e-03   4.0901171e-01  -4.4997004e-01  -6.3033491e-05   6.8551156e-04  -4.7535734e-03   2.5177066e-02  -2.5175304e-03   1.3470951e-02  -8.1947971e-02  -1.9618068e-02   8.8086882e-01  -9.7002479e-01  -1.1138919e-01  -8.5532108e-02  -1.1056414e+00  -2.8504978e-01  -4.7532937e-01  -4.4900073e-02   1.1351489e-01   2.3501514e-01   9.1569738e-02   1.0689264e+00  -2.6883446e-02   1.0176305e-01   9.7670017e-01  -8.6673476e-01  -1.1582924e+00   7.7650380e-02   2.5341458e-03   7.8328704e-01   5.9332991e-03   2.5681559e-02   1.0930815e-02  -6.5541380e-01  -9.5772764e-01
   3.0928064e-01   1.8036837e-03   3.7688469e-01   4.2965126e-01  -3.5720404e-01   3.1930357e-03   3.8597129e-01   8.8410638e-04   7.8578290e-04  -3.4843645e-01   4.6626875e-03   4.9328521e-03   5.5398344e-03   3.7380745e-03   3.8622498e-03   4.5571828e-03   4.1196452e-03   3.5385336e-03   2.1341727e-03   1.1547165e-03  -2.2986047e-03  -2.2648029e-01  -6.2801958e-04  -1.4011053e-03  -2.6228217e-03  -2.0510817e-03  -2.4256143e-03   4.3925377e-03  -3.3025198e-03   4.4811512e-03  -3.6845296e-01   4.0867952e-01  -9.2726228e-03  -8.8747605e-03  -1.0094653e-02  -8.4314857e-03  -8.1171048e-03  -7.1624797e-03   1.1759018e-02  -2.4065697e-03   8.3587409e-04   8.2833677e-03   6.8748952e-03   1.1097580e-02   5.3599508e-01   1.0734542e-02   1.1651839e-02   8.6341744e-03   5.8585203e-03   4.1711648e-03   7.7479887e-05   3.6510354e-03   3.2843420e-03  -3.0302084e-01  -3.1262391e-01   4.6550792e-03   7.8998675e-03   2.9787001e-01   8.8465448e-03   3.1642351e-03   3.3775652e-03   5.2180211e-03   3.2394306e-03   1.2703981e-03   3.0731210e-04   1.1504515e-03   3.6154709e-03  -2.1577611e-03   2.8933844e-03  -4.1890937e-03   7.1239054e-03  -5.6280352e-04  -3.2425254e-01   6.1692163e-03  -3.2335477e-01   1.8694022e-03   3.9672000e-03   3.8962007e-03   2.8565866e-01  -2.4677374e-01   4.1006008e-03   1.4749640e-03  -2.7343916e-03   2.4571286e-01  -5.1914037e-04   2.2253667e-04   1.7811573e-03  -2.2219718e-03  -2.8822224e-03   6.8252354e-04  -1.9082127e-03   4.5019758e-03  -3.7713096e-01  -4.9476470e-03  -4.3743300e-01  -4.3760744e-03  -4.6787387e-01   1.1676647e-02   8.5231647e-03   1.0394556e-02   4.0840779e-01  -3.8024931e-01   4.3299997e-03  -3.7063529e-01   6.8808525e-03   6.4437561e-03   4.5901744e-03   1.8872939e-03   4.2970406e-03   4.2324470e-03   4.9530821e-03   4.4910641e-03  -2.7372299e-01   2.8527443e-03   3.0182464e-03  -1.3727447e-04  -2.6735046e-01   8.2092540e-04  -2.3430596e-03   3.8527521e-04  -1.5446777e-03   7.1452179e-04   6.1458998e-03  -1.5662394e-02   4.1641268e-03   6.8922014e-03   1.6137742e-03  -3.7495603e-01  -8.4223270e-04   8.2220560e-05   3.5150898e-01   1.1336998e-03  -1.1422138e-03  -3.6833823e-01   1.2326845e-03  -1.3116019e-02  -5.4096497e-03  -4.2504391e-03   4.2730832e-03   1.2689519e-04  -9.4471120e-03  -1.3579513e-02   1.7174856e-02   1.4211250e-02   5.1213665e-01   4.6173274e-01   1.1863848e-02   9.4735268e-03  -5.4107299e-05   9.4040510e-03   8.0222873e-03   6.0220470e-03   6.6720140e-03   5.9836578e-03  -4.1370942e-03  -3.1132736e-01   5.8100376e-03  -3.1383671e-01  -2.7251172e-03   4.9317417e-03  -1.8782016e-04   2.6515784e-01  -1.7838195e-03   1.6147468e-04  -4.3363115e-04  -2.1719693e-04  -2.2954491e-01  -2.4752997e-01   1.5557024e-03  -1.6450485e-03   2.4377315e-01   9.8545573e-04  -3.4263281e-03   1.5610891e-03   2.3346672e-03  -2.3652351e-01  -3.6375505e-03  -2.3446463e-01  -2.9403221e-03  -3.0105313e-03  -2.4769108e-01  -1.5358328e-03  -3.5068677e-03   2.9335884e-01   2.6391546e-03   1.0546584e-03  -4.4267732e-03  -5.4478487e-03  -5.6182660e-03  -3.2289505e-01  -5.8654437e-03   3.3868682e-01   4.9167213e-03   2.6986821e-03  -2.0475553e-05  -3.6729553e-01  -1.0655497e-02  -6.0116366e-03   8.1707789e-03   7.1512265e-03   8.5958797e-04   3.2433599e-01   5.5544783e-03  -1.6505841e-03  -3.2414759e-01   1.9244844e-03  -3.2584243e-01   3.6442388e-05  -2.0894116e-03   1.6500422e-03   3.7313870e-01  -4.0369677e-04  -2.9493020e-01   9.0350240e-03  -3.9033683e-03   7.6130299e-04  -5.8103527e-03  -3.0117064e-01   8.9736389e-03  -2.6711827e-03  -3.9424484e-04   9.4220806e-04  -6.5502011e-03  -6.0810636e-03  -3.9154712e-03   4.5870360e-03   3.6098682e-01   4.4606981e-03   4.8492542e-01  -1.0430492e-02  -3.0513499e-03   3.2489314e-03  -1.2308326e-02  -6.5749666e-04   2.1439532e-03   5.3470133e-03  -2.4659733e-03   2.9332838e-03   2.3771651e-03   1.2927373e-02   6.1135214e-03   1.9591119e-03   7.7184219e-03   6.3423191e-04  -1.0059171e-03   5.0131684e-03   7.7779033e-03   6.4865057e-04   6.1109574e-03   3.6783935e-03  -2.9337066e-03  -2.8773290e-03   6.0669265e-03   3.6211277e-01   5.9280012e-03   5.1796818e-03   4.7272573e-03   1.8001296e-03   3.1570243e-01   4.7143973e-03   7.7425204e-04   1.4222276e-04   4.1450100e-03   3.6497643e-03   2.2230682e-03   4.7738621e-03   2.2945837e-03   2.5947974e-01   3.4041730e-03   3.5903873e-03  -1.8810432e-03  -1.6174964e-03  -4.6192343e-03  -6.5161682e-03  -5.3382369e-03  -8.0560815e-03  -7.9014563e-03  -7.3160764e-03  -5.0150016e-03  -5.9852323e-03  -8.0195452e-03  -4.6147724e-03  -1.1458905e-02   4.5177464e-01  -4.4147520e-01   2.5416245e-03   2.0137528e-03  -3.3097981e-04   1.0351564e-02   7.4986197e-03   1.1334030e-03   7.4178606e-03   1.2427254e-03   1.0634005e-03  -1.5169007e-02  -5.8639284e-03  -2.3098254e-02  -1.3815570e-02  -4.7009950e-03   3.5743503e-02   1.3015105e-02   1.5210788e-02   9.1114775e-03  -1.6499647e-02  -1.6304807e-02  -1.0014114e-02  -4.7339892e-02  -2.6541168e-03   1.0053380e-01  -3.8664920e-01   8.6806260e-02   8.7980600e-02   1.2239365e+00  -1.0367058e+00  -7.3159875e-03  -7.7287808e-01   1.8349536e+00   2.3610343e-02   3.8737180e-03   7.8516277e-01   4.3147720e-02   7.1420779e-01   8.3499244e-03   2.6575513e-02  -1.1606767e-02  -5.2861072e-03  -2.6052665e-04  -1.1665685e-03  -2.5148922e-03   3.0093943e-02   1.7781046e-02  -7.1011835e-01   6.8377458e-03   1.7240721e-02   1.3445104e-02   7.7442674e-03  -5.1786912e-03   1.7715146e-02   5.7307423e-01   1.9359931e-02  -4.5717221e-01  -1.4611870e-04   3.3150058e-03   1.1585854e-03  -9.6347145e-03  -2.8878967e-02  -2.6233007e-02  -2.5299199e-02   5.7463887e-01  -7.0228395e-02  -4.9923894e-02  -5.5339652e-02  -7.4028450e-02  -1.0664119e-01  -9.5035824e-02  -1.2439409e-01  -3.0081935e-01   1.2177892e+00  -3.1158884e-01  -1.5123174e+00  -5.8289790e-02   9.0776085e+00  -1.4989923e-01   7.7888654e-03   6.3150035e-02  -8.6951866e-01  -1.1659386e+00   5.0400330e-02   3.7906440e-02   6.9831052e-01   3.2169748e-02   2.1353937e-02  -6.1420895e-01  -6.0508240e-01   1.7190064e-02   7.4212692e-03   2.1981439e-03  -5.4820735e-01   1.1960619e-02  -5.1864314e-01  -1.8134038e-02  -1.4322609e-02  -1.9572229e-02  -3.3472110e-02  -2.8393279e-02  -3.1347329e-02  -2.7670752e-02  -6.6232111e-02  -4.6012602e-02  -3.2032230e-02  -2.7198550e-02  -3.6065401e-02  -1.9458091e-02  -2.5791251e-02  -2.2552290e-02   2.8786313e-03  -9.2575327e-03   1.3717953e-02   6.0842375e-03  -4.6502227e-02  -1.4638907e-02   1.0113975e+00   3.9972698e-02  -1.4873332e-02   1.7757800e-02   3.7625005e-02   1.6650310e-02   6.6366634e-01   2.6750555e-02   1.6696206e-02   5.9934675e-01   6.7251167e-01   1.5201587e-02  -4.7869988e-01  -3.3275539e-03  -6.0297005e-03   5.8816895e-03   1.7406363e-03  -4.2943735e-03   1.6697562e-03   4.3788169e-01   4.1288296e-01   5.4921492e-03   1.0689563e-03   4.4092817e-03   5.3632201e-03   2.6724978e-03   3.8766317e-01   5.1418193e-03   5.0881216e-03  -1.1008295e-02  -9.5488341e-03   4.0410555e-01  -1.1402107e-02  -8.9724830e-03  -1.2290475e-02  -6.0894892e-01   8.6055623e-03   1.1220851e-02   1.5592216e-02  -6.8268827e-03   2.2533923e-03  -4.5276532e-01  -3.7349016e-01  -4.3159076e-01   6.2531298e-03   3.9612363e-01   5.6521467e-03   1.8569132e-03  -3.1510309e-03  -2.8743195e-03  -5.5965191e-03   5.1964572e-03   3.1591310e-03   4.5533535e-01  -4.4247682e-01   1.7740007e-03   3.2677128e-03  -7.6888709e-03   1.6064834e-02  -2.0836526e-02   3.4022732e-02  -8.2809202e-02  -1.6761994e-02   8.8837938e-01  -9.7405417e-01  -1.0868038e-01  -1.0932803e-01  -1.1338802e+00   1.7786638e-01  -1.8367699e-01  -4.5063721e-02   6.3473986e-02   2.6268891e-01   1.0670942e-01   1.0692755e+00   1.2556906e-01   9.4236871e-02   9.4477125e-01  -9.3852288e-01  -9.8310930e-01   7.7247656e-02   2.2744856e-03   6.7131232e-01  -1.5330625e-02   2.5223234e-02   3.4469708e-03  -8.5379654e-01  -9.5690375e-01
   3.1620050e-01   2.7257233e-03   3.7833652e-01   4.6533127e-01  -3.6108865e-01   3.6616621e-03   3.8452536e-01   2.0182911e-03   2.2009300e-03  -3.5365227e-01   3.8593000e-03   4.6386391e-03   4.8509709e-03   3.4213158e-03   3.5521946e-03   4.5446277e-03   3.5051201e-03   3.5413480e-03   3.1966562e-03   9.7920752e-04   1.8394940e-03  -2.2269585e-01  -5.9664883e-04  -2.0378519e-03  -3.0923264e-03   1.5639784e-03  -1.9905223e-03   1.0222596e-03  -2.7243885e-03   4.7930087e-03  -3.8173458e-01   4.0343081e-01  -8.7231949e-03  -1.0380050e-02  -1.0887126e-02  -7.7147723e-03  -4.6269220e-03  -1.1100839e-02   8.1864576e-03  -1.9650374e-02   6.9634661e-04   4.7878048e-03   4.8912500e-03   8.9912178e-03   5.3714761e-01   1.0002229e-02   1.1947899e-02   7.1770067e-03   5.9796436e-03   4.4540806e-03   2.3196651e-03   4.7223931e-03   4.3426275e-03  -3.0605190e-01  -3.1125902e-01   4.9103957e-03   8.0767478e-03   2.9711733e-01   8.7043017e-03   3.2046387e-03   1.4400586e-03   7.4193315e-03   2.9190372e-03   1.0168643e-03  -8.3739266e-04   7.7764073e-05   2.5433826e-03  -2.7200616e-03   3.0357631e-03  -3.5113244e-03   1.8245028e-03   3.0507183e-04  -3.2214441e-01   6.2816016e-03  -3.3370297e-01   4.2266983e-03   4.3424700e-03   4.5627161e-03   2.9447355e-01  -2.5459645e-01   2.9179517e-04   6.6405349e-04  -9.6868664e-04   2.4801312e-01   1.9489476e-04   1.3656415e-03   1.7355163e-03  -2.6453312e-03  -2.2993709e-03  -5.3800842e-05  -1.2489327e-03   2.2314767e-03  -3.8187500e-01  -3.5474276e-03  -4.5303821e-01  -8.1080220e-04  -4.8409731e-01   1.2422496e-02   8.7965654e-03   1.0231076e-02   4.3943494e-01  -4.1513645e-01   4.6363175e-03  -3.9110004e-01   7.5474480e-03   4.7335354e-03   4.6640251e-03   1.0614820e-02   5.6585876e-03   4.0505979e-03   4.3413497e-03   4.2758094e-03  -2.8787610e-01   3.1712355e-03   1.8593233e-03  -5.0974724e-04  -2.6777205e-01   2.0243279e-03  -2.3403148e-03   4.8529095e-04  -5.2122716e-04   2.0693309e-04  -1.9580837e-03  -1.5508465e-02   7.2529229e-03   8.4945894e-03   4.0734574e-03  -3.6598432e-01   2.8718883e-03  -2.3030812e-03   3.4444887e-01   4.8296169e-04  -1.4676960e-03  -3.6493148e-01  -2.6809088e-04   6.4618195e-04  -4.8250958e-03  -2.4093855e-03   2.8090912e-03   4.2793014e-04  -8.6335619e-03  -1.3115511e-02   1.6143323e-02   1.4304013e-02   6.1036589e-01   4.5465876e-01   1.2121423e-02   1.0302064e-02  -1.2635082e-03   8.7261194e-03   7.4863794e-03   8.3492332e-03   6.4346011e-03   6.5829820e-03  -4.9577051e-03  -3.2436254e-01   6.8050757e-03  -3.3428958e-01  -2.7223559e-03   4.2978362e-03  -1.0700632e-03   2.6617611e-01  -3.7036117e-03   7.4254603e-04   1.4376715e-03   4.7981379e-04  -2.2825494e-01  -2.4636394e-01   9.9375222e-04  -2.5636405e-03   2.4446242e-01  -8.7175790e-04  -3.1938878e-03   2.3833898e-03   1.7532722e-03  -2.3754795e-01  -2.6198348e-03  -2.3221657e-01  -2.3635065e-03  -3.4091386e-03  -2.5726111e-01  -3.5916703e-03  -2.5431901e-03   2.8907923e-01   2.9398482e-03   2.9763596e-03  -3.4467811e-03  -4.5359798e-03  -4.8016529e-03  -3.1628220e-01  -5.1168884e-03   3.4469796e-01   3.9610915e-03  -8.4601715e-04  -5.8463235e-04  -3.2244859e-01  -6.3377719e-03  -5.5701011e-03   6.9833039e-03   5.6821979e-03  -3.3557730e-03   3.2505122e-01   4.3242901e-03  -1.8089217e-03  -3.2473238e-01   1.6147442e-03  -3.2355453e-01   2.2105396e-04  -4.9599348e-04   3.4651573e-03   3.5064551e-01  -7.5171731e-04  -2.9601261e-01   5.7665422e-03  -2.5766204e-03   3.0847278e-05  -4.3577351e-03  -2.9394523e-01   9.3028389e-03   2.0859998e-03   1.0151999e-03  -5.4055890e-06  -6.8374187e-03  -6.6764636e-03  -3.9860047e-03   6.3224931e-03   3.5115288e-01   6.7053003e-03   5.4877117e-01  -4.1529645e-03  -3.0955964e-03   1.1265975e-02  -5.0185893e-03   4.5970209e-05   1.0310123e-03   5.2216576e-03   3.4688005e-03   8.3729677e-03   7.8024838e-03   1.0651102e-02   8.9336146e-03   2.3927994e-03   7.7649890e-03  -2.7839172e-04   1.6248966e-03   4.5878915e-03   5.3426929e-03  -4.5626016e-05   6.0365464e-03   3.7680223e-03  -1.4192981e-03  -1.5839219e-03   6.5275522e-03   3.6298135e-01   6.7115031e-03   6.3914997e-03   5.0126803e-03   2.9528975e-03   3.1675426e-01   5.8767722e-03   6.6820057e-04   1.6617653e-03   4.3638183e-03   5.4162784e-03   2.1979141e-03   3.7392292e-03   3.1122647e-03   2.6611509e-01   3.2339887e-03   6.3657766e-03  -3.2899330e-03  -2.8711593e-03  -6.0043438e-03  -8.3117024e-03  -6.7353099e-03  -1.3220775e-02  -8.5427656e-03  -1.0791397e-02  -7.0396329e-03  -8.4564727e-03  -5.9499392e-03  -1.5807719e-03  -1.0691825e-02   4.6122119e-01  -4.4544747e-01   2.9910507e-03   1.9833169e-03   1.1622824e-03   1.0661598e-02   6.8078867e-03   4.0921386e-03   1.0170568e-02   4.1005204e-03  -3.9397183e-03  -1.6058408e-02  -1.2065954e-02  -3.0520988e-02  -9.1034024e-03   2.5795271e-02   3.0441130e-02   9.5782560e-04   1.2790462e-02   1.3891907e-02  -1.2551683e-02  -1.4358430e-02   3.7526322e-03  -3.4860925e-02  -7.3786971e-03   1.6426611e-01  -3.1391486e-01  -4.7752653e-02   4.3390924e-02   1.4622835e+00  -1.0627568e+00  -1.3689407e-02  -7.6660773e-01   1.6346636e+00   2.7724971e-02   3.0691208e-02   7.6735451e-01   4.4681807e-02   7.0456373e-01   1.7855085e-02   2.3194625e-02  -1.5347994e-02  -7.4493588e-03  -5.0098458e-03  -2.3843199e-03  -2.3657206e-03   2.7187467e-02   1.7220734e-02  -7.0905356e-01   4.0116714e-03   1.7273578e-02   1.3942042e-02   1.0377311e-02  -3.1830109e-03   1.5252424e-02   5.9269091e-01  -6.5091061e-03  -4.4649803e-01   4.7359095e-03   3.0267479e-03   3.1330185e-03  -4.4234185e-03  -2.8032793e-02  -2.5239713e-02  -2.9064389e-02   5.6739779e-01  -6.6382502e-02  -3.4952618e-02  -4.5351370e-02  -7.3152393e-02  -9.8416716e-02  -1.1651883e-01  -1.1915233e-01  -2.7460385e-01   1.1464880e+00  -2.6867599e-01  -1.4326409e+00  -4.2539965e-02   8.3779845e+00  -1.3715247e-01   3.7925527e-02   8.6058372e-02  -9.3955438e-01  -1.1363172e+00   4.9527664e-02   3.9086654e-02   6.9398636e-01   2.9342988e-02   2.1816895e-02  -6.1558889e-01  -5.6604753e-01   1.8296012e-02   4.6927053e-03  -1.1696187e-04  -5.4894619e-01   1.4226630e-02  -5.2626927e-01  -2.0034504e-02  -1.0559526e-02  -1.5166211e-02  -2.8651643e-02  -2.7060153e-02  -3.0200383e-02  -2.6438505e-02  -6.3028045e-02  -4.5011217e-02  -2.9437165e-02  -3.1322742e-02  -6.7992665e-02  -3.2926185e-02  -1.0118939e-02  -3.0520436e-02   4.1921683e-05  -1.5657594e-02  -3.2795865e-04   1.3546621e-04  -4.6029420e-02  -3.5840445e-02   1.0392517e+00   3.4081961e-02   3.1656533e-03   1.1137485e-02   3.0540444e-02   1.6142599e-02   7.8790765e-01   2.4655549e-02   1.3600459e-02   5.8435564e-01   6.2081240e-01   1.1247336e-02  -4.7198014e-01  -2.2141366e-03   4.3587388e-04   3.4226565e-03  -1.4770425e-03  -1.5894095e-03   2.2056247e-03   4.1898889e-01   4.3287703e-01   1.8087568e-03   1.2009599e-03   3.7699111e-03   7.2201337e-03   1.2589820e-03   3.9146182e-01   2.6215657e-03   5.1046230e-03  -1.0968108e-02  -1.0714597e-02   4.0139291e-01  -7.9198862e-03  -8.2971325e-03  -1.3458338e-02  -5.9010347e-01   1.1857863e-02   4.7009079e-03   1.5648616e-02  -7.2569186e-03   5.4834457e-03  -4.2864778e-01  -3.7105791e-01  -4.3129112e-01   9.8208217e-03   3.8352421e-01   1.1401768e-02   6.4624540e-03   1.9054273e-04  -2.6469234e-03  -2.3368071e-03   3.5033241e-03   4.3821144e-03   4.3744886e-01  -4.3280682e-01   3.7800914e-03   1.0552647e-03  -9.2666773e-03   1.9172896e-02   8.5265282e-03   2.7328711e-02  -8.1120581e-02  -2.5893532e-03   8.5970750e-01  -1.0155615e+00  -1.2899178e-01  -1.0455270e-01  -1.0882791e+00   1.7868425e-01  -5.4922463e-01  -5.8556389e-02   8.6599520e-02   1.9146665e-01   7.2217770e-02   1.0187173e+00   1.0447524e-01   8.5135709e-02   9.1894821e-01  -8.6151142e-01  -9.4283768e-01   5.9964809e-02  -7.7974129e-03   7.6564018e-01  -1.2623673e-02   1.7787802e-02   6.1204121e-03  -8.3069232e-01  -9.6979122e-01
   3.1017498e-01   2.0590615e-03   3.7699829e-01   4.5702992e-01  -3.6044877e-01   3.4644759e-03   3.8953476e-01   1.4350037e-03   1.5807350e-03  -3.5268289e-01   3.1785991e-03   4.9091238e-03   5.3074453e-03   3.4334708e-03   3.8376978e-03   4.5452627e-03   3.9557923e-03   3.0581664e-03   1.0616385e-03   3.5247240e-03   4.7098243e-04  -2.2913535e-01  -8.2517066e-04  -2.3072897e-03  -2.0070712e-03   1.6394872e-03  -1.7093114e-03   1.7881622e-03  -2.3979158e-03   5.8368818e-03  -3.7774073e-01   4.0209376e-01  -9.5834487e-03  -1.0524928e-02  -1.1082551e-02  -9.1118372e-03  -1.2995921e-02  -1.1454882e-02   9.7427556e-03  -1.8900629e-02   1.2952403e-03   9.3172272e-03   4.8160075e-03   9.6534479e-03   5.2678364e-01   8.9639929e-03   1.1953074e-02   7.2725677e-03   6.0906448e-03   4.4677375e-03   1.0188904e-03   5.1222560e-03   4.2587047e-03  -2.9832751e-01  -3.1114378e-01   5.1239298e-03   8.0662845e-03   2.9797944e-01   8.4638655e-03   3.1618749e-03   3.5440668e-03   2.8420675e-03   3.5000156e-03   1.9067156e-03   8.8655522e-05  -8.2610853e-04   2.6485552e-03  -1.8193807e-03   3.1251927e-03  -3.7070202e-03  -3.5523549e-03   6.3603804e-03  -3.0678457e-01   6.0595806e-03  -3.2173591e-01   4.0789581e-03   4.3569748e-03   3.9173696e-03   2.8545718e-01  -2.5047770e-01   9.0236032e-04   8.5249823e-04   2.7979002e-03   2.4431743e-01  -1.5928016e-03   3.8884506e-05   2.9971696e-03  -2.3187540e-03  -2.7873784e-03   1.0875440e-03  -1.3151350e-03   3.6676335e-03  -3.8319708e-01  -4.5801173e-03  -4.4141483e-01  -3.4239962e-03  -4.7319791e-01   1.2886984e-02   8.6545067e-03   1.1807115e-02   4.1847440e-01  -4.0486763e-01   6.1471622e-03  -3.7497047e-01   6.7671423e-03   5.8225545e-03   4.9649266e-03   7.9341833e-03   4.5026068e-03   3.9814585e-03   4.2816583e-03   4.0283894e-03  -2.7370545e-01   2.9979068e-03   2.2378664e-03  -7.6905814e-04  -2.6716879e-01   2.3805664e-04  -2.4939030e-03   1.8799115e-03  -3.3346096e-04   2.7562212e-03   6.3933340e-03  -1.2140285e-02   7.5738289e-03   7.8990970e-03   3.3385298e-03  -3.6838665e-01   5.0206751e-04   9.1759515e-04   3.4654571e-01   1.3689840e-03   1.0262772e-03  -3.5578266e-01   1.3914797e-03   2.8331433e-03  -3.1312538e-03  -2.8283259e-03   1.2065869e-03  -4.4962774e-03  -7.8482098e-03  -1.3508427e-02   1.9199245e-02   1.8330712e-02   4.8441385e-01   4.7282739e-01   1.1676310e-02   9.5771674e-03   2.5898840e-03   9.0281580e-03   8.2445022e-03   9.4232101e-03   5.7947351e-03   5.0018754e-03  -5.0183434e-03  -3.2520879e-01   7.4487211e-03  -3.3296515e-01  -3.0394374e-03   4.6575736e-03  -8.5900261e-04   2.6333461e-01  -2.3449995e-03  -3.6803788e-04   6.5387211e-04   1.2417261e-04  -2.2596262e-01  -2.4420064e-01   1.3679464e-03   1.5054939e-03   2.4078638e-01   2.0819206e-04  -1.6897179e-03   2.2273477e-03   1.5766197e-03  -2.3964015e-01  -2.6267709e-03  -2.3396992e-01  -2.9173169e-03  -3.3415051e-03  -2.6254087e-01  -3.1754405e-03   8.4596021e-05   2.9301703e-01   2.6744279e-03   2.2414122e-03  -4.1418818e-03  -4.3908651e-03  -4.9267011e-03  -3.2011537e-01  -5.5611168e-03   3.4460681e-01   5.1819750e-03   2.5526348e-03   3.3649758e-05  -3.3921596e-01  -3.1305485e-03  -5.2626621e-03   7.8796576e-03   5.8595821e-03  -1.9141616e-03   3.1924217e-01   4.5009168e-03  -2.8367188e-03  -3.2224714e-01   1.8700478e-03  -3.2296614e-01   1.0156061e-03  -2.2011169e-03  -5.0148741e-05   3.6593428e-01  -5.3158655e-04  -3.1312858e-01  -8.1139307e-04  -2.2830360e-03   1.4724174e-03  -4.2950496e-03  -3.1267974e-01   7.0366280e-06   1.8963938e-03   4.7067763e-04   1.4551104e-03  -6.5756653e-03  -6.4300925e-03   3.3894624e-04  -1.7970463e-03   3.6734085e-01   1.0301229e-02   4.8334567e-01  -7.2511054e-03   3.2274854e-03   1.1570416e-02  -6.1444573e-03  -3.5746325e-03  -1.7310721e-03   1.8356561e-04  -6.1660630e-03   6.2444416e-03   1.7125631e-02   1.0545292e-02   7.3946992e-03   2.6676654e-03   9.4937158e-03  -1.5526361e-03  -7.3027849e-04   3.0232975e-03   6.4424631e-03   1.0899016e-03   6.8984522e-03   5.8716222e-03  -4.7061985e-03  -2.8089938e-03   5.6291168e-03   3.5639530e-01   5.6696150e-03   6.6842930e-03   4.7238895e-03   1.9855905e-03   3.2294480e-01   4.9713585e-03   1.0661964e-03  -1.8932332e-03   3.6586630e-03   5.2887617e-03   2.2291317e-03   4.5268189e-03   3.4492915e-03   2.8180281e-01   3.8535129e-03   6.9199186e-03  -1.4628213e-03  -2.1501590e-03  -5.2587941e-03  -6.8843404e-03  -4.8369700e-03  -6.6867762e-03  -6.8902401e-03  -8.5199346e-03  -5.5413967e-03  -2.2261253e-02  -8.9544226e-03  -3.1003437e-03  -1.0204019e-02   4.6108953e-01  -4.4510015e-01   5.6928444e-03   4.1508313e-03   1.5793572e-03   1.1072736e-02   8.1778389e-03   5.3696588e-05   7.2176454e-03   4.9133167e-03  -3.7159660e-03  -1.4121277e-02  -1.6042109e-02  -2.6579593e-02  -9.3555166e-03   2.9057671e-02   9.4211306e-03   1.1537373e-02   1.3569843e-02   8.3901910e-03  -1.2070862e-02  -1.5619641e-02   6.8123579e-03  -3.2409652e-03   3.7212546e-02   1.2557570e-01  -2.3135544e-01   2.9925573e-02   1.0888152e-01   1.5236254e+00  -1.0792122e+00  -2.0405076e-02  -8.1885916e-01   1.8351006e+00   2.8740358e-02   4.1965868e-02   7.8591321e-01   1.8155697e-02   6.8103353e-01   1.5611648e-02   2.5164754e-02   1.3429870e-02  -8.2239193e-03   6.7766048e-04   9.5535910e-03  -1.6906146e-03   2.6050830e-02   1.6999128e-02  -7.5044124e-01   9.9801237e-03   2.0870064e-02   1.7290611e-02   1.0738494e-02  -6.7608047e-03   1.6614617e-02   5.8189393e-01   2.1807758e-03  -4.4202316e-01   3.1349552e-03  -2.3304039e-04   2.3564082e-03  -2.5173753e-03  -4.6805581e-02  -2.4108102e-02  -2.6522319e-02   5.7523578e-01  -6.8310917e-02  -5.0927689e-02  -4.9959286e-02  -7.4174234e-02  -1.0978824e-01  -1.2041263e-01  -1.6170923e-01  -3.1008183e-01   1.1472713e+00  -3.5983754e-01  -1.6390912e+00  -4.6903968e-02   8.9253031e+00  -1.9750210e-01  -4.6878630e-03   7.1426277e-02  -8.5204599e-01  -1.1078076e+00   5.6081685e-02   3.5303601e-02   6.7930592e-01   3.1301979e-02   2.1227647e-02  -6.1983985e-01  -5.9870489e-01   1.5937761e-02   6.4625829e-03   3.7380563e-03  -5.4968253e-01   1.5697512e-02  -5.2321357e-01  -2.1671367e-02  -1.7247123e-02  -2.1534038e-02  -2.1191527e-02  -3.1238346e-02  -2.8933680e-02  -3.4758445e-02  -6.5136272e-02  -5.7193311e-02  -4.0325012e-02  -3.9110103e-02  -7.4887621e-02  -3.2408987e-02  -2.6821484e-02  -2.8759484e-02   3.4836147e-03  -5.0402125e-03   5.6104887e-03   8.1937891e-03  -4.7175081e-02   1.3626628e-02   9.7787947e-01   5.0951740e-02  -5.1260299e-03   2.1657190e-02   3.1102677e-02   1.9473627e-02   8.1995300e-01   3.0067825e-02   1.8649542e-02   5.8208723e-01   7.0102972e-01   1.2366663e-02  -5.0739761e-01  -4.9831937e-03  -5.4590157e-03   2.7678827e-03  -5.3498549e-04  -3.9753088e-03   4.7998449e-03   4.5278753e-01   4.2779285e-01   1.6916131e-03   6.1760051e-04   2.6314001e-03   6.3711047e-03   4.6960524e-03   4.0214279e-01   7.4245699e-04   2.7256772e-04  -1.2149712e-02  -1.3597651e-02   4.0929924e-01  -1.1870840e-02  -1.1381504e-02  -1.6355410e-02  -7.2209016e-01   8.2379358e-03   1.5678264e-02   1.6432354e-02  -9.4664119e-03   6.8543573e-04  -4.5664032e-01  -3.7511185e-01  -4.3565600e-01   2.6442819e-03   3.8629140e-01  -1.9530979e-03   2.8165340e-03  -2.4693336e-03  -4.3169601e-03  -3.0196349e-03   8.4979658e-03   3.7029237e-03   4.7995419e-01  -4.4820025e-01   6.0428985e-03   1.0696547e-02  -5.0067884e-04   2.2752156e-02  -2.6393130e-02   4.1426865e-02  -6.3772544e-02  -1.0797925e-02   8.8237187e-01  -1.0620414e+00  -1.3362649e-01  -9.8621236e-02  -1.1677346e+00  -3.2746574e-01  -3.9216903e-01  -4.2230785e-02   1.0249648e-01   2.0630889e-01   1.3803925e-01   1.0672667e+00   1.0093581e-01   8.5851484e-02   9.4796035e-01  -8.2761399e-01  -9.7086898e-01   1.9203159e-02  -1.1127325e-03   7.3394833e-01  -1.9194231e-02   1.5234261e-02   2.4288017e-02  -7.8857638e-01  -9.7613031e-01
   3.1098115e-01   1.1846986e-03   3.8135043e-01   4.4672925e-01  -3.5265744e-01   2.4702432e-03   3.7395910e-01   1.3743585e-03   1.5679040e-03  -3.4119792e-01   2.2272236e-03   4.2631160e-03   5.0321086e-03   3.3229612e-03   3.7185435e-03   4.4989890e-03   3.3132410e-03   3.3971294e-03   6.0939540e-03   4.0239189e-03   9.5783621e-04  -2.2609794e-01  -1.0857853e-03  -2.1565397e-03  -2.5173247e-03   1.2914629e-03  -1.4793104e-03   3.6823539e-03  -2.6510476e-03   4.4047698e-03  -3.6945611e-01   4.0045347e-01  -8.7875966e-03  -1.1077581e-02  -1.1113574e-02  -9.3005224e-03  -1.0816489e-02  -1.2690630e-02   8.1543507e-03  -1.7892069e-02   4.0731515e-03   7.7966344e-03   5.1953267e-03   1.0454695e-02   5.2710737e-01   1.0306781e-02   1.1238316e-02   8.3118434e-03   6.0098303e-03   3.8152012e-03  -1.0670920e-03   4.4986606e-03   3.7890206e-03  -3.0000930e-01  -3.0723620e-01   3.8916764e-03   6.9157552e-03   2.9171614e-01   8.3470862e-03   2.9986177e-03   1.7847007e-03   5.5474070e-03   1.6204169e-03   7.4272646e-04  -1.3177154e-04   1.0972208e-03   2.9838990e-03  -2.8821954e-03   3.3526533e-03  -3.4259446e-03  -2.4969105e-03   3.5163921e-04  -3.0872728e-01   5.9693272e-03  -3.1859741e-01   9.9990260e-04   4.1703900e-03   4.2156319e-03   2.8391065e-01  -2.5178084e-01   3.9811448e-03   1.3752085e-04  -3.2455808e-03   2.3881665e-01  -1.3126272e-03   8.6013422e-04   2.6369132e-03  -1.0177599e-03  -7.4746991e-04  -7.2089298e-05  -2.0654829e-03   2.7078359e-03  -3.7392175e-01  -2.6525691e-05  -4.3748685e-01   1.1301894e-04  -4.6276395e-01   1.2740718e-02   8.8556986e-03   1.2095694e-02   4.2057491e-01  -4.0354785e-01   5.4833183e-03  -3.7615141e-01   6.9307844e-03   3.4464510e-03   4.9710491e-03   3.3882435e-03   6.3815988e-03   4.1752151e-03   3.8829965e-03   4.0366852e-03  -2.7021702e-01   3.3426141e-03   2.1855784e-03  -1.3056053e-03  -2.6566175e-01   2.4289902e-04  -1.8366513e-03   2.0327702e-03   5.8162488e-04   3.1038731e-03   2.8568715e-03  -8.6052492e-03   5.9096326e-03   7.7410813e-03   4.4637054e-03  -3.7868621e-01   7.2713234e-03  -1.1952392e-04   3.4278639e-01   1.8098460e-03   6.7261501e-04  -3.5835539e-01   5.5364618e-04   3.5212104e-03  -5.4207712e-03  -5.0119586e-03  -9.8709148e-04  -2.5523825e-03  -6.5118616e-03  -1.1007753e-02   1.4670976e-02   1.3678462e-02   5.2375793e-01   4.6115659e-01   1.1991009e-02   9.1568545e-03   1.4411381e-02   9.3781949e-03   6.7972682e-03   8.6642201e-03   6.2017622e-03   3.7923055e-03  -5.6751794e-03  -3.2638445e-01   6.9256687e-03  -3.2956395e-01  -2.7925950e-03   3.9924766e-03  -5.5736338e-04   2.6162262e-01  -2.4084475e-03   6.1901643e-04  -1.5920863e-03   5.6562199e-04  -2.2957619e-01  -2.4516364e-01   1.4108325e-03  -1.2123876e-03   2.3727765e-01  -5.4361057e-04  -2.2421257e-03   2.2490632e-03   1.3888515e-03  -2.3174847e-01  -2.8572085e-03  -2.3040098e-01  -2.0794174e-03  -2.2006837e-03  -2.4532721e-01  -3.6823534e-03   3.3350638e-04   2.9174597e-01   3.1510809e-03   2.0666705e-03  -4.7736661e-03  -4.5022995e-03  -5.7314819e-03  -3.2329376e-01  -5.7491867e-03   3.8294290e-01   4.7459109e-03   2.9013606e-03   1.3106171e-03  -3.5713375e-01  -3.3024624e-03  -5.7958000e-03   8.0654613e-03   6.0582413e-03   8.1307556e-04   3.2355628e-01   5.1304732e-03  -2.2018298e-03  -3.2022406e-01   7.3945572e-04  -3.2529102e-01  -2.8032376e-04  -8.6635088e-04   3.0146988e-03   3.6505156e-01  -4.7649408e-04  -2.9491016e-01   7.4143599e-03  -3.4802540e-03   1.3348815e-03  -2.0074221e-04  -2.8378780e-01   1.1513165e-04  -2.5588127e-03  -1.3211268e-04   4.0658497e-03  -4.7170475e-03  -8.7108711e-03   5.3721411e-03   3.0412959e-04   3.7173664e-01   5.2631741e-03   5.0254757e-01  -8.2999420e-03  -1.9176551e-04   4.6942277e-03  -1.8832857e-02  -2.5743987e-03   3.0638935e-03   3.5162153e-03  -2.0126890e-03   3.3611110e-03   1.3874811e-02   1.2280169e-02   6.6647947e-03   2.4932632e-03   7.9433842e-03   8.8473707e-04  -1.2866217e-03   4.1320086e-03   5.2749897e-03   1.1482152e-03   6.5980481e-03   5.7658028e-03  -4.0262009e-03  -3.2157934e-03   4.8035962e-03   3.5265764e-01   5.6853617e-03   5.6480073e-03   2.7081266e-03   2.4990888e-03   3.0543189e-01   5.4219908e-03   1.6019615e-04   4.7576275e-04   3.5312758e-03   4.2116966e-03   2.1470972e-03   5.9308711e-05   2.5426624e-03   2.6321841e-01   2.4557497e-03   3.2273400e-03  -2.5042103e-03  -1.2463525e-03  -4.2425225e-03  -7.2406425e-03  -5.5141589e-03  -9.4373734e-03  -7.7767101e-03  -7.1578824e-03  -3.5586254e-03  -8.1468895e-03  -7.3887190e-03  -3.9315353e-03  -5.7125172e-03   4.5638682e-01  -4.4623370e-01   4.1257551e-03   8.5615390e-04   1.1459280e-03   8.1482020e-03   9.1589303e-03   3.3419032e-03   9.1861576e-03   1.1310939e-03  -5.2505170e-03  -1.4226657e-02  -3.3749856e-03  -2.9213424e-02  -1.4807663e-02  -5.7380956e-03   1.8208789e-02   5.9056889e-03   1.2936124e-02   1.4925052e-02  -2.0415718e-02  -1.8578099e-02   1.0706575e-02  -1.5247545e-02   3.7464267e-02   1.2745026e-01  -4.3423779e-01   1.9066352e-02   6.8237691e-02   1.5701211e+00  -1.0043576e+00  -1.1514517e-02  -9.3449726e-01   1.8133154e+00   3.1746339e-02   4.3421190e-02   8.1151166e-01   4.7878260e-02   7.5344992e-01   1.7722776e-02   2.5929193e-02   9.0423481e-03  -3.8964719e-03  -2.3055351e-04   1.5072603e-03  -5.5492100e-03   2.6309706e-02   2.0084294e-02  -7.4561846e-01   8.6201766e-03   1.7086619e-02   1.8995741e-02   1.2546799e-02  -2.6610904e-03   1.7821674e-02   6.1664214e-01   1.7698601e-02  -4.5347762e-01   3.4680207e-03   5.1278484e-03   5.0920490e-03  -1.1967059e-03  -2.5970807e-02  -2.4684019e-02  -2.4175730e-02   5.7373139e-01  -7.9076117e-02  -4.7193210e-02  -4.8463037e-02  -7.6793034e-02  -1.0441021e-01  -1.1367161e-01  -1.3717625e-01  -2.7346139e-01   1.1428363e+00  -3.3410362e-01  -1.4919631e+00  -3.0069346e-02   8.7288082e+00  -1.2281390e-01   3.2973555e-02   6.8543909e-02  -8.7480281e-01  -1.1482107e+00   4.7737494e-02   3.9659822e-02   7.0183548e-01   3.1682217e-02   2.3097419e-02  -6.1719373e-01  -5.8289640e-01   1.6617317e-02   7.2434859e-03   3.1825277e-03  -5.3742597e-01   1.5882639e-02  -5.3062740e-01  -1.7156302e-02  -1.3483480e-02  -1.7559357e-02  -2.3448225e-02  -2.9859774e-02  -3.3748147e-02  -2.8834736e-02  -6.4548799e-02  -5.1765527e-02  -3.8794866e-02  -3.2719074e-02  -6.6206052e-02  -3.7960002e-02  -2.9796662e-02  -2.6694846e-02   1.5924365e-03  -1.3684268e-02   8.4224835e-03  -3.5458235e-02  -4.5692082e-02  -2.1967230e-02   9.3011094e-01   4.8354060e-02   3.2236035e-03   1.8901795e-02   3.0774489e-02   1.6787533e-02   7.0184789e-01   2.5112384e-02   1.7564183e-02   6.0617969e-01   6.3274368e-01   1.2807422e-02  -4.9986380e-01  -1.0663208e-03   5.2651426e-03   3.9144731e-03  -3.7811325e-03  -4.2245427e-03   5.8024131e-03   4.4213723e-01   4.3893750e-01   3.3826633e-03   3.6040319e-03   3.7171294e-03   6.0047907e-03   3.3499300e-03   3.9842062e-01   2.8249928e-03   5.5092859e-03  -1.0320466e-02  -1.2331821e-02   4.2297480e-01  -1.0663192e-02  -9.2829624e-03  -1.5803901e-02  -5.9380705e-01   1.3412273e-02   4.5435357e-03  -4.6230744e-03  -4.0983967e-03   4.9315260e-03  -4.7386601e-01  -3.8332802e-01  -4.4009126e-01   5.4643451e-03   3.7436843e-01   4.8364974e-03   3.9611847e-03   8.4421476e-04  -4.3480514e-03  -4.1348543e-03   1.9971839e-03   3.5183509e-03   4.5245887e-01  -4.5578471e-01   4.5410195e-03   9.7703284e-03  -1.6032009e-03   2.8328161e-02   1.1835862e-02   2.9632459e-02  -8.1348915e-02  -2.7979051e-02   8.7702607e-01  -1.0713295e+00  -1.4112668e-01  -1.2028698e-01  -1.1829670e+00  -3.1493648e-01  -5.7647315e-01  -2.7508430e-02   1.1555619e-01   2.1508930e-01   8.9621225e-02   1.1475760e+00   1.5053103e-01   9.3317752e-02   9.6953514e-01  -8.8421836e-01  -9.9789787e-01   2.5756429e-02  -3.7667830e-03   7.9712489e-01  -1.9191389e-02   1.9787567e-02   2.8065872e-02  -8.5495783e-01  -9.5104744e-01
   3.1547376e-01   1.1165010e-03   3.8406311e-01   4.5265738e-01  -3.6240539e-01   3.0688804e-03   3.8414352e-01   7.4258231e-04   2.1255501e-03  -3.4824033e-01   4.2534300e-03   4.5765356e-03   5.1651229e-03   3.5314136e-03   3.4817240e-03   4.4191293e-03   3.9604725e-03   3.5225188e-03   5.4034477e-03   2.1126596e-03  -7.3445330e-04  -2.2661734e-01  -1.3030050e-03  -2.1384349e-03  -3.4991710e-03   6.8999124e-04  -1.1553762e-03   1.2382780e-03  -3.0611771e-03   3.6051388e-03  -3.8806148e-01   4.0005678e-01  -9.6297377e-03  -1.0384442e-02  -1.1596100e-02  -1.0546545e-02  -1.3190301e-02  -1.1550900e-02   8.5950785e-03  -1.7359648e-02   1.7840147e-03   7.2783426e-03   4.6522469e-03   1.0388726e-02   5.5024876e-01   7.7115486e-03   1.2527834e-02   7.0001059e-03   5.7873302e-03   4.5151459e-03  -7.6819584e-04   4.2895533e-03   3.8459398e-03  -3.0663216e-01  -3.1149182e-01   4.8439575e-03   8.2991354e-03   3.0002869e-01   8.5359656e-03   2.7145091e-03   2.9520204e-03   6.1465706e-03   1.4808732e-03   9.7022249e-04   2.8445192e-04   6.3895187e-04   3.2985960e-03  -2.3220417e-03   2.3515676e-03  -3.8900920e-03  -3.3597280e-04   6.6664043e-03  -3.0193162e-01   6.0401463e-03  -3.2456798e-01   5.5903157e-03   4.4958509e-03   4.2807366e-03   2.8825225e-01  -2.5799459e-01   4.3815988e-03   4.4984211e-04   3.7391546e-03   2.4128197e-01  -9.2072836e-04  -1.9162080e-03   1.4623246e-03  -3.3736687e-03  -2.7874969e-03   5.9053099e-04  -2.0007915e-03   3.7520621e-03  -3.8287483e-01  -2.9468034e-03  -4.5223980e-01  -1.5276105e-03  -4.7790906e-01   1.2958828e-02   8.6621848e-03   1.1114537e-02   4.1063159e-01  -4.0585533e-01   6.0260969e-03  -3.7467511e-01   7.3865186e-03   5.3292118e-03   5.2958708e-03   1.1607705e-02   5.3651891e-03   4.5069334e-03   4.6229927e-03   4.4621791e-03  -2.7975243e-01   3.0150957e-03   2.8419188e-03  -1.5281527e-03  -2.6800828e-01   1.0491017e-03  -2.9047517e-03   1.0240669e-03  -2.5498479e-03  -9.4726985e-04   7.5609823e-03  -1.0608392e-02   4.4827312e-03   8.7036311e-03  -6.3388662e-03  -3.7775565e-01  -3.4105392e-03  -9.9769855e-03   3.4416765e-01   3.0920465e-03   1.2523692e-03  -3.6206182e-01   1.5554400e-03   7.3601311e-03   1.6778652e-03   2.5301338e-06   1.0033362e-02  -6.0129874e-03  -5.2341133e-03  -1.3137272e-02   1.6563786e-02   2.0364985e-02   5.2287894e-01   4.6185856e-01   1.2911222e-02   1.0679695e-02   1.6120742e-02   9.8445194e-03   8.1454569e-03   6.2583466e-03   6.3093434e-03   5.0282448e-03  -6.0016440e-03  -3.3570222e-01   5.4757888e-03  -3.1874893e-01  -2.3464130e-03   4.3325343e-03  -1.2923728e-03   2.6530332e-01   2.5536048e-03   9.5236841e-06  -9.1282271e-04  -2.2693268e-04  -2.2556454e-01  -2.4622345e-01   1.6067307e-03   8.5778880e-05   2.4154728e-01  -2.5295566e-04  -1.9461927e-03   2.4025256e-03   1.9940736e-03  -2.4026077e-01  -3.2865305e-03  -2.3334891e-01  -2.8021270e-03  -2.7101091e-03  -2.4823590e-01  -4.1035889e-03   2.1237863e-05   2.8970412e-01   2.8958672e-03   3.1896911e-03  -3.2116606e-03  -4.3977867e-03  -4.7083312e-03  -3.1840920e-01  -5.2460895e-03   3.6158147e-01   5.5438028e-03   3.1956417e-03   7.3089541e-04  -3.3463074e-01   3.9170727e-03  -6.0740402e-03   7.6982481e-03   6.9862512e-03   6.9595213e-04   3.2853315e-01   5.9323711e-03  -1.3895684e-03  -3.2467783e-01   1.6652446e-03  -3.2632206e-01  -3.1833209e-04  -1.5982945e-03   1.4931740e-03   3.6545747e-01   6.9980489e-06  -2.9768955e-01   4.6399454e-03  -5.4704779e-03   2.3857880e-03  -1.5064121e-03  -2.9858040e-01   7.5586154e-03  -1.3297074e-03   2.2950887e-03   3.0108601e-03  -8.1586863e-03  -6.0990331e-03   1.4584280e-03   1.4502144e-03   3.8690268e-01   4.4418528e-03   4.9766597e-01  -6.1621373e-03  -1.7731395e-03   9.1124009e-03   2.8828547e-03  -2.7200864e-03   2.3261823e-03   4.6931665e-03  -6.3229359e-04   8.3537558e-03   5.7753571e-03   1.2524111e-02   9.8968400e-03   2.7944885e-03   1.1304892e-02  -1.2650503e-03   2.5637240e-03   4.2084617e-03   5.5856102e-03   1.9013395e-03   6.3931209e-03   8.0170764e-03  -3.9409520e-03  -3.1805311e-03   5.7832196e-03   3.5300565e-01   6.4866373e-03   5.9397435e-03   3.7323433e-03   8.3133839e-04   3.2264338e-01   3.4832540e-03  -7.8732136e-04  -1.6516337e-03   3.7949558e-03   4.2604163e-03   2.4014461e-03   6.1723689e-03   2.4661820e-03   2.6991653e-01   8.9737167e-04   4.1573005e-03  -2.5837268e-03  -1.9194648e-03  -4.8433159e-03  -5.3954031e-03  -5.1951274e-03  -9.6643656e-03  -7.8853252e-03  -9.8234969e-03  -5.0219836e-03  -2.2822898e-02  -7.7701516e-03  -4.4048870e-03   3.9605298e-03   4.6621069e-01  -4.5831248e-01   3.1218904e-03   4.5773370e-03   1.6158955e-03   8.4435903e-03   6.9272597e-03   4.1309980e-03   5.9114131e-03   1.3482983e-03  -7.0225908e-04  -1.4691295e-02  -1.3179491e-03  -3.1675230e-02  -1.1056613e-02  -1.6899433e-02  -3.5586015e-03   1.5309396e-03   1.3686377e-02  -2.1545114e-03  -1.0924587e-02  -1.4818716e-02   9.1458698e-03  -3.0327598e-02  -2.0020945e-02   1.0245188e-01  -4.5056467e-01   4.2866821e-02   7.4853466e-02   1.5051127e+00  -1.0463354e+00  -5.4607694e-03  -8.1832293e-01   1.6390620e+00   1.8456528e-02   3.6294044e-02   7.7500235e-01   3.4011316e-02   6.9503161e-01   1.6667891e-02   2.5199757e-02  -1.3144271e-02  -1.2869606e-02  -3.1522062e-03   7.6865449e-05  -3.6926356e-03   2.6152279e-02   1.9305579e-02  -7.2656034e-01   4.5520450e-03   1.8905329e-02   1.1216022e-02   4.9435277e-03  -5.8338635e-03   1.7152734e-02   6.0194597e-01  -4.5977728e-03  -4.5481740e-01   4.9693964e-03   4.8763663e-03   4.9016887e-03  -2.3482468e-03  -2.9758744e-02  -2.4072489e-02  -2.8777944e-02   5.8527446e-01  -7.3306886e-02  -5.4858381e-02  -5.8981377e-02  -7.7130163e-02  -1.1212671e-01  -1.2748360e-01  -1.5651314e-01  -3.0354199e-01   1.1632306e+00  -2.9121162e-01  -1.4378585e+00  -3.9083750e-02   8.2493915e+00  -1.3297752e-01   1.7807229e-02   7.7178482e-02  -9.1027215e-01  -1.0793546e+00   4.9420994e-02   3.7290225e-02   7.2417784e-01   3.2891484e-02   1.9613735e-02  -6.3308147e-01  -6.1427356e-01   1.4287711e-02   2.4676015e-03   2.0039722e-03  -5.6041644e-01   1.3989537e-02  -5.3368388e-01  -1.8584906e-02  -1.5420097e-02  -2.1370878e-02  -2.5314699e-02  -3.1152692e-02  -2.8162124e-02  -3.6565900e-02  -7.9315125e-02  -5.5791005e-02  -2.8762829e-02  -3.1750763e-02  -7.0487721e-02  -3.0486131e-02  -3.1045116e-02  -3.6836189e-02   3.5856437e-03  -2.4712012e-02   1.5687057e-02  -6.9934929e-03  -5.8387249e-02  -1.8565448e-02   9.3840353e-01   3.9862226e-02   1.1746917e-03   2.0876511e-02   3.6114764e-02   1.7387136e-02   6.9568929e-01   2.6533697e-02   1.3746942e-02   5.8667290e-01   6.5713959e-01   1.1930412e-02  -4.9179179e-01  -2.0593503e-04  -3.9775800e-03   4.4720140e-03   7.2452179e-03  -5.2944600e-03   2.4225683e-03   4.2792358e-01   4.3744434e-01   1.9721791e-03   4.2790407e-03   3.8803671e-03   6.3249541e-03   3.8291191e-03   3.8507965e-01   9.7774120e-04   2.8591552e-03  -1.0934672e-02  -1.0317403e-02   4.0285632e-01  -1.0485033e-02  -9.3151842e-03  -1.3943911e-02  -5.9379205e-01   1.3003380e-02   5.4964840e-03  -8.3575917e-04  -6.0190499e-03   1.9960197e-03  -4.1442873e-01  -3.5322055e-01  -4.2176750e-01   4.4658732e-03   3.7663865e-01   4.6148869e-03   1.3636521e-03  -3.0937714e-03  -2.2729115e-03  -3.6735391e-03   7.1121690e-03   3.5931336e-03   4.0702313e-01  -4.3407487e-01   3.5179180e-03   1.0894780e-03  -9.2591619e-03   1.3848674e-02  -1.0296108e-03   3.2473911e-02  -4.1900834e-02  -7.9388377e-03   7.5432852e-01  -9.6720239e-01  -1.2609945e-01  -8.8417271e-02  -1.1462891e+00  -1.5278395e-01  -5.1126345e-01  -4.6243456e-02   6.6701399e-02   2.2536355e-01   7.0314681e-02   1.0404438e+00   1.4634052e-01   1.0606398e-01   9.9309973e-01  -8.3960932e-01  -9.8946223e-01   5.4990385e-02  -1.2930374e-02   7.7646740e-01  -1.5915676e-02   5.6156249e-03   3.7809672e-02  -8.2644092e-01  -9.8796097e-01
   3.1262363e-01   1.8893761e-03   3.7674076e-01   4.5302220e-01  -3.8196321e-01   4.4250229e-03   3.9335290e-01   1.3943685e-03   1.4719029e-03  -3.5542649e-01   4.6056059e-03   5.0647587e-03   5.2438217e-03   3.7361301e-03   3.8435462e-03   3.8216353e-03   3.8541813e-03   3.2386881e-03   1.7812079e-03   2.8355715e-03   1.2130730e-04  -2.2474162e-01  -3.6599648e-04  -2.4180853e-03  -3.0565997e-03   1.5471152e-03  -1.1884864e-03   1.3880776e-03  -3.7649124e-03   3.9088904e-03  -3.7901075e-01   4.1496139e-01  -8.9467363e-03  -1.0733811e-02  -1.1423420e-02  -1.0735736e-02  -1.5224490e-02  -1.1236049e-02   9.8609500e-03  -2.3362232e-02   1.6060741e-03   1.0015648e-02   5.0647501e-03   9.9813259e-03   5.3610684e-01   9.9713698e-03   1.2417999e-02   7.7865461e-03   6.7778238e-03   4.0612474e-03   2.7909257e-03   6.7642418e-03   4.3648467e-03  -3.0910342e-01  -3.1250469e-01   4.8357310e-03   8.3621954e-03   2.9922170e-01   8.2206356e-03   3.1869533e-03   3.5219465e-03   6.0050471e-03   3.0705142e-03   1.6567003e-03   4.3386085e-04  -8.1716817e-04   3.2748334e-03  -2.4093006e-03   2.9662802e-03  -3.6032969e-03  -3.5618012e-03   6.0978738e-03  -2.9855672e-01   7.1452713e-03  -3.1927938e-01   5.3580264e-03   4.1114941e-03   3.6880678e-03   2.8417613e-01  -2.5213099e-01   3.9053902e-03   4.1004511e-04  -8.9383011e-05   2.3947330e-01  -2.1711696e-03  -1.1746476e-04   1.9958843e-03  -2.5308943e-03   1.7480723e-03   5.9848844e-04  -2.1814463e-03   3.6465530e-03  -3.7268983e-01  -4.8475865e-03  -4.4123203e-01  -5.3036869e-03  -4.7228660e-01   1.3421035e-02   8.8928578e-03   2.3558770e-03   4.0690019e-01  -4.1621338e-01   5.8558928e-03  -3.6702172e-01   7.0820056e-03   4.4569916e-03   5.1101472e-03   1.1071718e-03   4.4539407e-03   4.1161272e-03   4.0125247e-03   4.2331962e-03  -2.7873358e-01   2.8642602e-03   2.9039166e-03  -1.0144445e-03  -2.5958964e-01   1.7095448e-03  -2.0118471e-03   2.4408787e-05  -1.4577041e-03   1.6620211e-03   7.7180281e-03  -1.0715537e-02   7.8521531e-03   7.5653514e-03   2.8483272e-03  -3.7046688e-01  -9.6551403e-04  -1.0656078e-02   3.3846899e-01   2.4878063e-03  -5.6544636e-04  -3.5900091e-01   1.3102964e-03   4.5481294e-03  -5.0801476e-03  -5.4728087e-03   1.9458676e-03  -1.7125186e-03  -9.9725570e-03  -1.2709161e-02   1.5376873e-02   1.9685393e-02   5.4510184e-01   4.5388143e-01   1.1777938e-02   9.3689690e-03   1.8011113e-03   9.5398090e-03   7.6026010e-03   6.2574443e-03   6.1986599e-03   4.1149145e-03  -5.6379192e-03  -3.2306149e-01   6.8266895e-03  -3.3974920e-01  -3.0971518e-03   4.0675767e-03  -1.2632901e-03   2.6676964e-01  -1.9629893e-03   7.4201382e-04  -1.3644310e-03   7.8002927e-04  -2.3208107e-01  -2.4956017e-01   1.9712513e-03   4.0394329e-03   2.4505077e-01  -1.0884999e-03  -3.3659717e-03   2.4640138e-03   1.0081643e-03  -2.3393821e-01  -2.6127156e-03  -2.3208019e-01  -2.5560452e-03  -2.6601006e-03  -2.4537780e-01  -4.0817251e-03  -6.3865452e-04   2.8924828e-01   3.4369837e-03   2.2529022e-03  -4.5917839e-03  -5.6543586e-03  -5.5556940e-03  -3.2168361e-01  -5.5704200e-03   3.6448710e-01   4.6233234e-03   3.1867737e-03   1.0832731e-03  -3.6679220e-01  -5.3124332e-03  -5.6186813e-03   8.6460388e-03   8.0705909e-03   5.4736074e-04   3.3104139e-01   4.1940071e-03  -2.9334139e-03  -3.2561465e-01   1.5931701e-03  -3.3457772e-01   8.0625921e-04  -1.2594319e-03   3.3547267e-03   3.6832663e-01  -4.7933696e-04  -2.9654885e-01   5.3159578e-03  -3.4300670e-03   1.9877937e-03  -7.3054890e-04  -2.8995273e-01   3.0562022e-03   1.5840512e-03   1.6227642e-03   3.5446647e-03  -4.6729147e-03  -1.5255874e-03   4.1282540e-03  -1.2422560e-03   3.5694668e-01   4.5903904e-03   5.3559048e-01  -5.0801814e-03   3.1265660e-03   1.2243850e-02  -1.6899391e-02  -1.5291574e-03   1.1676791e-03   3.4186445e-03  -5.6034987e-03   4.2624566e-03   1.5313985e-03   1.2514077e-02   7.4584374e-03   1.4809698e-03   6.4575911e-03   1.0644976e-03  -1.3959163e-03   4.7141017e-03   5.1265906e-03   4.4697904e-03   6.5531222e-03   7.5318848e-03  -3.0551532e-03   4.4702752e-03   5.7441612e-03   3.5892909e-01   6.0750329e-03   6.5340299e-03   4.3903965e-03   2.6779443e-03   3.2018983e-01   5.6666325e-03  -6.0453929e-05   2.0942675e-03   4.2565096e-03   5.9785682e-03   2.4784055e-03   5.5668131e-04  -3.7601994e-05   2.6370396e-01   2.4165124e-03   6.0946349e-03  -3.9939506e-03  -2.3783291e-03  -5.8872466e-03  -7.9002354e-03  -6.0754351e-03  -9.0685946e-03  -7.7232682e-03  -8.2231417e-03  -5.5120171e-03  -9.0878532e-04  -5.7774251e-03  -3.4068670e-03   2.4114505e-03   4.5922188e-01  -4.3841879e-01   3.2905373e-03   8.9079209e-04   1.2047474e-03   7.5089773e-03   8.7751411e-03   5.7796102e-04   9.0602510e-03   4.8649156e-03  -1.1195646e-03  -1.5750793e-02  -1.0352965e-02  -2.7681557e-02   3.0474685e-03  -3.2756925e-03  -3.2816211e-03   6.6153535e-03   1.4583782e-02   1.0746463e-02  -7.9126816e-03  -1.8906734e-02   8.6424755e-03  -1.4148976e-02  -2.2949864e-02   6.8973408e-02  -5.2364686e-01   1.0315327e-01   7.5304947e-02   1.1293087e+00  -1.0427420e+00  -1.0014892e-04  -8.1373048e-01   1.6320323e+00   2.0778139e-02   3.2928431e-02   7.6015976e-01   3.6564154e-02   6.9831422e-01   1.9152182e-02   2.5119323e-02  -1.1107630e-02  -1.0170886e-02  -6.5696304e-03  -1.3294837e-03  -5.2658470e-03   2.2433858e-02   1.6625807e-02  -7.5734288e-01   7.2087940e-03   2.0971620e-02   1.5522238e-02   1.0129304e-02  -6.2172900e-03   1.7470667e-02   6.0228666e-01  -2.9858702e-03  -4.6191399e-01   4.7708130e-03   4.7753518e-03   5.0864228e-03  -3.8414758e-03  -2.8527179e-02  -2.7105038e-02  -2.9112878e-02   5.7944946e-01  -6.7250686e-02  -5.6618479e-02  -6.1982343e-02  -8.0736070e-02  -1.1805440e-01  -1.3581313e-01  -1.5717952e-01  -3.3671191e-01   1.2046835e+00  -3.7190431e-01  -1.5810788e+00  -4.9494268e-02   8.3302431e+00  -1.6413172e-01   1.8416336e-02   9.1840306e-02  -8.7398482e-01  -1.1002580e+00   5.3996093e-02   4.3262055e-02   7.0237162e-01   3.4583451e-02   1.9187058e-02  -6.3137399e-01  -6.0264530e-01   8.0769143e-03   2.2633529e-03   5.0205638e-04  -5.5364868e-01   1.3840008e-02  -5.2152172e-01  -1.7424091e-02  -1.4523175e-02  -2.0830845e-02  -2.3638211e-02  -3.3597965e-02  -3.0768942e-02  -2.9055275e-02  -6.2426289e-02  -4.5146941e-02  -2.9389417e-02  -2.3551704e-02  -7.8134237e-02  -2.6539890e-02  -2.2717094e-02  -2.8830469e-02   5.9527180e-04  -1.0380459e-02   2.2742418e-02  -4.3359532e-02  -5.4047404e-02  -2.6463836e-02   1.0063903e+00   3.9401344e-02  -5.1815159e-03   1.8353860e-02   3.4441670e-02   1.8936393e-02   6.8773262e-01   2.5213492e-02   1.8159132e-02   5.6610517e-01   6.5135868e-01   1.5312498e-02  -4.9287088e-01  -7.8744572e-03  -3.5131206e-03   3.6544987e-03   3.0226097e-04  -3.1155871e-03   2.9474782e-03   4.3397012e-01   4.4051973e-01   3.0986155e-03   5.9341911e-04   2.3726036e-03   8.2952733e-03   3.3100978e-03   3.8341547e-01   7.5957563e-03   3.3308518e-03  -1.2187916e-02  -9.7518930e-03   4.2387809e-01  -9.0395858e-03  -7.7951680e-03  -1.6535307e-02  -6.9285760e-01   9.3020000e-03   1.0892927e-02   1.2353812e-02  -7.1138338e-03   2.2004753e-03  -4.5584338e-01  -3.6324589e-01  -4.3113428e-01   8.3636458e-03   3.9451939e-01  -3.0366125e-04   2.9923201e-03  -2.2994316e-03  -2.8074603e-03  -4.8229458e-03   6.0422001e-03   2.4065902e-03   4.2421361e-01  -4.5119185e-01   3.6153140e-03   1.2581664e-04  -1.2964755e-02   1.5853173e-02  -4.9804838e-03   4.0104295e-02  -7.4516785e-02  -2.0214738e-02   7.9656040e-01  -1.0309398e+00  -1.0885328e-01  -7.7500960e-02  -1.1000671e+00  -1.1249735e-01  -4.6966618e-01  -2.8640043e-02   4.8016796e-02   1.5745313e-01   3.1245342e-02   1.1110424e+00   9.1215417e-02   8.2768976e-02   9.3309317e-01  -8.4024398e-01  -1.0512198e+00   3.8620499e-03   4.0114057e-02   7.8088332e-01  -1.9556199e-02   1.2698349e-02   1.9090840e-02  -7.8041345e-01  -9.7115395e-01
   3.0938033e-01   2.5067253e-03   3.7780251e-01   4.5784606e-01  -3.5737323e-01   3.1231130e-03   3.8892740e-01   4.0955327e-04   1.4553557e-03  -3.4992219e-01   6.7038170e-03   4.3182922e-03   4.8372093e-03   3.5248466e-03   3.7220749e-03   4.1878144e-03   3.7164743e-03   3.3417398e-03   2.8601138e-03   1.7778579e-03  -4.5991683e-05  -2.2347675e-01  -7.4633397e-04  -2.3299145e-03  -2.8002938e-03  -1.6140969e-03  -2.9056591e-03   1.7989912e-03  -2.7122050e-03   4.3928868e-03  -3.7413404e-01   3.9289538e-01  -9.5140125e-03  -8.8700804e-03  -1.0511058e-02  -9.9005177e-03  -1.3889137e-02  -1.3678574e-02   5.5707287e-03   8.6470706e-03  -1.6706692e-04   6.0101783e-03   4.8142546e-03   9.7557406e-03   5.4500648e-01   7.9010569e-03   1.1820264e-02   7.9781110e-03   5.9022505e-03   4.3240362e-03   8.1160076e-04   4.0901842e-03   4.1856427e-03  -3.0553496e-01  -3.1213618e-01   4.7734587e-03   8.0235737e-03   2.9934415e-01   9.2324990e-03   3.0434339e-03   2.0654720e-03   4.9407281e-03   3.2872502e-03   2.0392668e-03   6.1835564e-05   9.2788997e-04   4.2231620e-03  -1.5407624e-03   2.9693335e-03  -3.9929964e-03  -2.0078491e-03   6.4519774e-03  -3.0892227e-01   5.8486753e-03  -3.1833398e-01   4.8003794e-03   4.2021815e-03   3.9243991e-03   2.8546107e-01  -2.5245326e-01   3.4199123e-03   1.1799298e-03  -2.7592506e-03   2.4521605e-01  -4.0888886e-04   1.5955779e-03   2.4720472e-03  -1.1325491e-03   1.5351003e-03   1.1696021e-03  -6.6473714e-04   3.4896127e-03  -3.7851164e-01  -2.5843311e-03  -4.4128084e-01  -1.6324740e-03  -4.7783515e-01   1.3480115e-02   9.6892355e-03   2.4363022e-03   4.0133819e-01  -4.0192792e-01   5.9442703e-03  -3.6459886e-01   6.9192592e-03   5.0308069e-03   4.9485210e-03   6.9535730e-03   4.4700385e-03   4.1420063e-03   4.1215000e-03   3.8010020e-03  -2.7928474e-01   2.5822991e-03   2.1534805e-03  -1.1666341e-03  -2.7008303e-01   1.0576952e-03  -1.7415685e-03   1.9406190e-03  -3.1577657e-04   2.3142819e-03   7.0586378e-03  -1.5527376e-02   7.1654307e-03   8.8756755e-03   5.0193727e-03  -3.7317913e-01  -2.0917592e-03   2.0422762e-03   3.4641252e-01   2.5856339e-03   9.6376525e-04  -3.5563370e-01   2.5843610e-03   2.1105684e-03  -1.7711412e-03  -3.7600685e-03   6.6455697e-04  -2.9866195e-03  -6.5956210e-03  -9.3794260e-03   3.0549931e-03   1.9920781e-02   5.1215692e-01   4.4856636e-01   1.2589296e-02   9.2270958e-03   1.5166067e-02   9.1999329e-03   8.4103461e-03   9.5554920e-03   6.4531822e-03   6.2622644e-03  -4.6807901e-03  -3.2426127e-01   6.0821278e-03  -3.3935430e-01  -2.3129932e-03   3.7793169e-03  -1.9007650e-03   2.6414530e-01  -1.2612005e-03   9.0917729e-06  -2.6634386e-03   1.4314964e-04  -2.2589014e-01  -2.4750309e-01   1.2409281e-03  -1.4608325e-03   2.4403232e-01  -6.4343802e-04  -2.9676846e-03   2.7042431e-03   2.3932627e-03  -2.3476224e-01  -2.8758081e-03  -2.3726223e-01  -2.8472696e-03  -3.3658364e-03  -2.5021853e-01  -2.9409545e-03   4.8924824e-05   2.8834665e-01   3.2003185e-03   1.8054582e-03  -3.8442226e-03  -4.6674148e-03  -4.2155051e-03  -3.1298709e-01  -4.3776554e-03   3.3795276e-01   4.2437770e-03   6.2371739e-04  -2.8744544e-04  -3.6214202e-01  -1.0624252e-02  -5.8186073e-03   7.1811375e-03   2.9791307e-03  -3.8218011e-03   3.2800544e-01   5.3027074e-03  -2.0292577e-03  -3.2828671e-01   1.4695293e-03  -3.2965000e-01  -1.3809131e-04  -1.7508375e-03   1.0785077e-03   3.7534546e-01  -9.0509063e-04  -3.0133270e-01  -8.6881320e-04  -1.4818652e-03   1.3898502e-03  -1.3240941e-03  -2.9088999e-01   5.0781928e-03  -5.5798716e-03   7.1814193e-06   2.2989180e-03  -6.6042040e-03  -6.3881994e-03   4.5604015e-03  -7.0084451e-03   3.7844665e-01   5.3853939e-03   5.2462919e-01  -5.2585234e-03   3.5022119e-03   1.1486429e-02  -1.5152495e-03  -3.7672144e-03   2.6419037e-04   3.0900373e-03  -5.9514501e-03   3.8024418e-03   1.4371413e-02   1.1706023e-02   8.0744462e-03   1.2763018e-03   7.5200328e-03   1.6014286e-04  -1.7508211e-03   3.9117664e-03   5.9978571e-03  -6.3720554e-04   5.5779516e-03   3.9670532e-03  -2.6644246e-03  -1.2990359e-03   5.5106887e-03   3.4965324e-01   4.6368825e-03   5.8829620e-03   3.3976313e-03   2.2068081e-03   3.1917347e-01   4.7289718e-03   6.0048060e-04   4.3614722e-04   4.0855868e-03   5.0719618e-03   1.8969201e-03   9.7050600e-04   1.3558483e-03   2.6965572e-01   3.7310129e-03   3.8098088e-03  -3.4932004e-03  -2.6550160e-03  -5.0309068e-03  -6.8143680e-03  -5.7101921e-03  -1.1054030e-02  -7.4674022e-03  -8.6874093e-03  -4.6874995e-03   7.0256963e-04  -8.1227664e-03  -7.1255699e-03  -3.5210920e-03   4.6259354e-01  -4.4616586e-01   5.3880981e-03   5.6165803e-04   1.1906385e-03   1.1022567e-02   1.0985577e-02   4.9083874e-03   8.6685991e-03   2.4395623e-03  -3.9780536e-03  -1.8445637e-02  -1.3853562e-02  -2.5992887e-02  -1.8463202e-02  -2.7644461e-03   1.1135360e-02   7.0450445e-03   1.1795711e-02  -1.1657804e-03  -1.7564194e-02  -2.0426300e-02  -7.1652736e-03  -3.1037451e-02   1.3951326e-02   8.4308607e-02  -4.3847996e-01   1.0590922e-01   2.3641825e-02   1.0644947e+00  -1.0816206e+00  -9.6660887e-03  -8.6776226e-01   1.6567312e+00   1.2614713e-02   3.4304539e-02   7.4644956e-01   5.3663951e-02   7.1988340e-01   1.7358940e-02   2.4007600e-02   1.2514768e-02  -9.8968445e-03  -7.3560335e-04   1.6141817e-03  -2.1538873e-03   2.6826687e-02   2.0191964e-02  -7.5161640e-01   6.0112964e-03   1.9276158e-02   1.6767111e-02   8.1417234e-03  -5.3860871e-03   1.4281593e-02   5.9858538e-01  -4.9899005e-03  -4.6422689e-01   3.9484052e-03   3.8743380e-03   4.8173987e-03  -8.2733700e-03  -4.2325560e-02  -2.6036035e-02  -2.8217666e-02   5.8123862e-01  -6.3126506e-02  -5.1245844e-02  -5.3873748e-02  -8.1742576e-02  -1.1876940e-01  -1.1154486e-01  -1.3050041e-01  -3.2404122e-01   1.2368810e+00  -3.4166001e-01  -1.6451147e+00  -4.6225808e-02   8.1587818e+00  -1.6304444e-01   1.0378025e-02   8.7471574e-02  -8.7705265e-01  -8.6193724e-01   5.0488953e-02   3.7573360e-02   6.9810500e-01   3.3267056e-02   2.3513492e-02  -6.0950691e-01  -6.1897940e-01   1.7876655e-02   8.9581177e-03   2.9062611e-03  -5.5645925e-01   1.3922291e-02  -5.2936643e-01  -2.1034444e-02  -1.3838233e-02  -1.8560001e-02  -2.8698326e-02  -2.7196389e-02  -3.2349036e-02  -3.3241268e-02  -7.0155752e-02  -3.1333620e-02  -4.5320888e-02  -3.9761652e-02  -3.6090824e-02  -4.5940706e-02  -2.1457331e-02  -3.0530899e-02   3.9409548e-03  -1.5566266e-02   1.6375373e-02  -1.8207911e-02  -5.6987127e-02   4.7350376e-02   1.1410195e+00   4.1291500e-02   7.6637653e-04   2.0013450e-02   3.0860328e-02   1.9193732e-02   6.6186365e-01   2.5122349e-02   1.6164341e-02   5.7846524e-01   6.4995367e-01   1.1808220e-02  -4.9975087e-01  -5.3989667e-04  -2.9757408e-03   2.5617965e-03  -2.4237679e-03  -6.5564537e-03   1.7532931e-03   4.3429138e-01   4.2651312e-01   4.2545940e-03   7.2785866e-03   4.0394180e-03   8.1919906e-03   4.3778167e-03   3.9719732e-01   1.6424239e-03   1.3152075e-03  -1.1786085e-02  -9.0463007e-03   4.1756270e-01  -5.2358065e-03  -1.2006528e-02  -1.8123477e-02  -6.7354920e-01   1.0943925e-02   2.8331149e-03   9.9314259e-03  -4.9321266e-03  -4.4243108e-04  -3.9217772e-01  -3.4550609e-01  -4.1265646e-01   2.3210610e-03   3.9294353e-01   4.0976375e-03   2.6738624e-03  -1.7787491e-03  -2.7999312e-03  -7.3087328e-03   6.5624928e-03   1.8431709e-03   4.2374206e-01  -4.5800266e-01   6.1095470e-03   3.7606404e-03  -6.4289734e-03   2.2101016e-02  -6.8452167e-03   4.0124249e-02  -9.1775581e-02  -1.7225884e-02   9.0344340e-01  -1.0608833e+00  -1.3926108e-01  -1.2669596e-01  -1.1149641e+00  -2.3176369e-01  -2.6552140e-01  -2.4339552e-02   7.2839720e-02   1.8898834e-01   1.1620948e-01   1.0755290e+00   8.6934121e-02   7.9258124e-02   9.6290830e-01  -8.5048569e-01  -8.9842861e-01   1.3419333e-02  -2.0546086e-02   6.9916817e-01  -6.7991109e-03   5.9572542e-03   1.3090810e-02  -7.9135305e-01  -9.8339095e-01
   3.1626590e-01   7.8815146e-04   3.8155029e-01   4.6225788e-01  -3.5547369e-01   3.2967911e-03   3.8195899e-01   1.4346721e-03   2.0002439e-03  -3.4987092e-01   3.5445043e-03   5.3837668e-03   5.6128601e-03   3.6831347e-03   3.9238041e-03   4.7204754e-03   3.6282039e-03   3.5298366e-03   1.1307695e-03   1.0342632e-05  -4.7658202e-04  -2.3400163e-01  -5.7302479e-04  -1.8614931e-03  -2.9462070e-03   8.3315954e-04  -1.1018440e-03   3.5200056e-03  -3.2343329e-03   4.9182061e-03  -3.8041357e-01   3.9429137e-01  -9.2177889e-03  -1.0516516e-02  -1.1493947e-02  -1.0728917e-02  -1.3221478e-02  -1.3329261e-02   1.3760749e-02  -2.8314026e-03   2.6048866e-03   7.3160488e-03   5.6041563e-03   1.0002631e-02   5.4920928e-01   9.5060767e-03   1.3850212e-02   7.3272738e-03   5.8090556e-03   4.3391855e-03  -2.0277307e-04   6.4948246e-03   3.8263400e-03  -3.0756159e-01  -3.1521848e-01   4.9421707e-03   7.1363522e-03   3.0293132e-01   8.7938288e-03   3.1758181e-03   3.3020570e-03   4.5243018e-03   3.2272254e-03   1.5003803e-03   1.0419214e-03  -1.7892254e-04   3.2619670e-03  -2.1617262e-03   3.6847296e-03  -3.2444263e-03  -2.9306213e-03   5.2193333e-03  -3.0385745e-01   6.4738023e-03  -3.3201224e-01   5.1550533e-03   4.7060457e-03   3.9503267e-03   2.9440499e-01  -2.5563975e-01   4.7514855e-03   8.5571432e-04  -3.5971369e-03   2.4706785e-01  -3.9493540e-04   1.0004482e-03   5.6376554e-04  -2.4821589e-04   2.9651998e-03   1.1188992e-03  -2.7390158e-03   3.6064776e-03  -3.8759976e-01  -3.7527170e-03  -4.5304628e-01  -2.2042051e-03  -4.8220880e-01   1.3566846e-02   9.6130356e-03   1.1884526e-02   4.2655770e-01  -4.1761432e-01   5.4794029e-03  -3.8420185e-01   7.7813764e-03   7.2585244e-03   5.2062398e-03   9.0298897e-03   4.6232528e-03   4.4547115e-03   4.5237458e-03   4.2613761e-03  -2.8534845e-01   3.3894576e-03   1.4217318e-03  -2.0412412e-03  -2.6877553e-01   2.1607013e-03  -1.8483328e-03   2.5015691e-03  -3.6340964e-04   2.2756841e-03   3.4342936e-03  -1.0321875e-02   6.1472382e-03   7.2056799e-03   2.6041925e-03  -3.7654011e-01   8.4413384e-03   2.0851005e-03   3.3780143e-01   4.3908737e-03   1.9005521e-03  -3.6610624e-01   1.8048074e-03   9.3555946e-03  -1.0072732e-03  -3.9994371e-03   5.3455946e-03   9.6878883e-04  -6.6583405e-03  -1.0706711e-02   1.0482744e-02   1.2813359e-02   4.8602140e-01   4.2880826e-01   1.2087505e-02   8.3556217e-03   1.1398145e-02   8.6289299e-03   7.2001270e-03   7.0478146e-03   5.2083242e-03   4.5931106e-03  -4.4980125e-03  -3.1931880e-01   5.4605829e-03  -3.1341805e-01  -3.0628529e-03   5.4836186e-03  -6.5877469e-04   2.6454130e-01  -1.7449765e-03   2.3549730e-04   3.5933424e-04   2.6670875e-04  -2.2746359e-01  -2.5497567e-01   1.4065631e-03   1.3940585e-03   2.4826868e-01  -3.4302140e-04  -3.5066749e-03   1.9529519e-03   2.2609063e-03  -2.3866040e-01  -3.2630541e-03  -2.4250085e-01  -3.0692144e-03  -3.4919879e-03  -2.4858450e-01  -4.4315013e-03  -2.3580205e-04   2.9377125e-01   3.3830829e-03   3.0667681e-03  -4.5823094e-03  -5.2411158e-03  -4.9820495e-03  -3.1880590e-01  -4.9829735e-03   3.3937418e-01   4.9248663e-03   3.8714737e-03  -6.2041014e-04  -3.5131402e-01  -3.0167672e-03  -6.5754118e-03   8.6424806e-03   6.9820756e-03  -3.6417300e-03   3.3248985e-01   5.7430087e-03  -3.7364994e-04  -3.2556584e-01   1.3505311e-03  -3.3176674e-01   5.2445443e-04  -1.6993520e-03   1.7058848e-03   3.9462909e-01  -1.1945421e-03  -3.0884558e-01   7.1204220e-03   5.1136323e-04   4.5160153e-04  -1.4682641e-03  -3.0388529e-01   9.9384951e-03  -4.1352244e-03   2.7488260e-03   9.7080463e-04  -7.5417672e-03  -5.7516950e-03   8.4048614e-04   5.7811173e-03   3.6215580e-01   2.2732695e-03   5.3816840e-01  -2.7726772e-03   3.8622323e-03   8.8305736e-03  -1.1120387e-02  -4.8601298e-03   8.0481658e-04   2.8982261e-03  -4.0184940e-03   2.5301584e-03   1.0048823e-02   1.0258498e-02   8.5933618e-03   2.3161237e-03   1.0276282e-02   1.6865417e-04   1.6439305e-04   5.3009559e-03   4.4197939e-03   4.6788234e-04   6.5382983e-03   4.6753878e-03  -4.5182539e-03  -1.7614951e-03   5.6231314e-03   3.5276570e-01   5.4685133e-03   5.5833257e-03   4.4228137e-03   3.6274096e-03   3.2265636e-01   5.6736980e-03   5.9990314e-04   1.5959051e-03   4.4835128e-03   4.2184955e-03   2.1405747e-03   6.6767525e-03   3.8243002e-03   2.8335213e-01   2.7698509e-03   5.9140253e-03  -2.0900411e-03  -3.2072379e-03  -5.2572543e-03  -7.8574783e-03  -5.6484690e-03  -9.4870815e-03  -8.1451868e-03  -4.8308201e-03  -5.9187435e-03  -8.1230002e-03  -9.0848371e-03  -5.0123617e-03   6.2544397e-03   4.6884378e-01  -4.5154034e-01   2.9859187e-03   2.1991854e-03   1.0226654e-03   8.3524643e-03   7.2545368e-03   4.6750310e-03   6.4366413e-03   2.6441526e-03  -2.6570885e-04  -1.9023937e-02  -1.3744340e-02  -2.9585399e-02  -1.1972976e-02   2.6102059e-02   1.1776737e-02   4.6648924e-03   1.1954255e-02   8.4984846e-04  -1.8116989e-02  -1.7141045e-02  -4.3298998e-05  -1.2030054e-02  -1.2168057e-03   9.1782398e-02  -3.1172119e-01   6.7901421e-02   1.7235518e-03   1.2324918e+00  -1.0893825e+00  -1.4547378e-02  -8.6221765e-01   1.8007710e+00   1.4326750e-02   3.4154858e-02   7.9789866e-01   3.7368682e-02   7.8722161e-01   1.3191225e-02   2.4189575e-02   4.9075983e-03  -1.4029355e-03  -4.6646601e-03  -1.6495124e-03  -4.6602904e-03   3.1926981e-02   2.0973598e-02  -7.2511558e-01   5.8635590e-03   1.4624587e-02   1.5755279e-02   1.2887051e-02  -7.1841059e-03   1.6722647e-02   6.2069314e-01   5.2865002e-03  -4.5840321e-01   7.2278579e-03   2.9603822e-03   4.1930984e-03  -7.4028276e-03  -4.6546410e-02  -2.8726306e-02  -3.2175965e-02   5.8698563e-01  -5.8973311e-02  -5.0175569e-02  -5.0287937e-02  -7.4332673e-02  -1.1127224e-01  -9.7579866e-02  -1.5232379e-01  -2.7136378e-01   1.2061787e+00  -3.1812333e-01  -1.5371345e+00  -6.2334194e-02   8.4473881e+00  -1.4099841e-01   3.3515748e-02   7.9262301e-02  -8.7818731e-01  -9.4588171e-01   5.4460256e-02   3.8864665e-02   7.1096138e-01   3.3054517e-02   2.5841346e-02  -6.2068331e-01  -6.2242983e-01   1.7150048e-02   5.7234113e-03   3.5954684e-03  -5.6327752e-01   1.4098303e-02  -5.3749600e-01  -1.8925567e-02  -2.0018191e-02  -2.2137261e-02  -3.1636596e-02  -3.2473357e-02  -3.4602458e-02  -3.3805530e-02  -6.8242382e-02  -4.9601613e-02  -3.9130100e-02  -3.5042682e-02  -6.5834137e-02  -2.8795622e-02  -1.1032680e-02  -3.2637687e-02   3.2501242e-03  -2.5692887e-02   4.1190159e-02  -1.1304816e-02  -8.9332522e-02   3.9153913e-03   1.0706281e+00   4.3159611e-02  -2.2317554e-03   1.6809895e-02   2.3641102e-02   1.7761967e-02   7.0467094e-01   2.7281383e-02   1.3524055e-02   5.7817916e-01   6.5665329e-01   1.3424686e-02  -4.8241432e-01  -5.0619519e-03   3.3630593e-03   5.7060065e-03   1.9113889e-03  -2.4368574e-03   2.5497589e-03   4.2104960e-01   4.2272736e-01   2.0403808e-03   6.2945031e-03   5.5629210e-03   7.7558550e-03   4.4151085e-03   4.1699356e-01   6.3429782e-03   4.1249840e-03  -1.1862822e-02  -8.7234060e-03   3.9509150e-01  -1.0074172e-02  -9.6789504e-03  -1.7532996e-02  -6.2977435e-01   1.1780849e-02   1.1169822e-02   1.4258485e-02  -6.1063192e-03   2.5429455e-03  -4.0004699e-01  -3.5727569e-01  -4.1366787e-01   5.6726974e-03   3.7044007e-01   1.7472956e-03   4.2387533e-03  -1.8507878e-03  -3.1195809e-03  -5.4011042e-03   6.5806332e-03   5.4153635e-03   4.1058524e-01  -4.3835556e-01   5.9013299e-03   5.9000272e-03  -6.0072816e-03   1.5560708e-02   8.8399387e-03   3.2829089e-02  -6.4102755e-02  -2.5977802e-03   8.3507821e-01  -9.7610584e-01  -9.3632195e-02  -1.0752679e-01  -1.0699445e+00   3.0459490e-01  -4.4294814e-01  -3.6795283e-02   8.3012249e-02   1.3863993e-01   5.0688716e-02   1.0275116e+00   5.1533767e-02   8.2660793e-02   9.4969798e-01  -7.8386321e-01  -9.7379964e-01   1.2905357e-02  -8.5581027e-03   7.4037660e-01  -1.3833743e-02   1.5658604e-02   3.8159032e-02  -7.1356561e-01  -9.8799414e-01
   3.1443348e-01   2.7757983e-03   3.8209854e-01   4.5797598e-01  -3.5644630e-01   2.0877221e-03   3.8525542e-01  -1.2291978e-04   1.6261713e-03  -3.4450549e-01   4.1812422e-03   5.0190265e-03   5.4569304e-03   3.4781535e-03   3.6534925e-03   4.3850679e-03   3.6172036e-03   3.1706281e-03   6.5716854e-03   1.8630112e-03   9.2732692e-04  -2.2972794e-01  -1.2217950e-03  -2.8462933e-03  -2.2191680e-03   1.2950354e-03  -1.7933120e-03   1.2253640e-03  -3.4801260e-03   4.7464898e-03  -3.7715054e-01   3.9943338e-01  -9.2826899e-03  -9.8914031e-03  -1.0382447e-02  -1.1031828e-02  -7.7332930e-03  -9.2492210e-03   6.6236749e-03   8.8925564e-03   1.7985608e-03   8.4499122e-03   6.0736933e-03   9.3596659e-03   5.3263178e-01   7.8063458e-03   1.1644594e-02   7.3896951e-03   5.7640098e-03   3.6890896e-03   3.0090154e-03   3.9302792e-03   4.1145165e-03  -3.0060071e-01  -3.1236189e-01   5.5332182e-03   7.2074291e-03   2.9691566e-01   7.8193421e-03   3.0712155e-03   3.6838573e-03   1.6825340e-03   2.9381392e-03   1.6556728e-03  -3.2599240e-04   5.6657615e-05   3.0924001e-03  -2.2889968e-03   3.1778562e-03  -3.9930597e-03  -2.9991745e-03   6.4421517e-03  -3.1735389e-01   5.6113156e-03  -3.2859055e-01   5.1679916e-03   4.4032629e-03   4.2473113e-03   2.9468313e-01  -2.6096767e-01   4.2668967e-03   7.1878023e-04  -7.1216029e-05   2.4124093e-01  -7.2594937e-04  -1.2372736e-03   2.6496011e-03  -2.3676363e-03  -3.9540572e-03  -5.5050807e-04  -8.4170474e-04   2.9973341e-03  -3.8333451e-01  -4.9195587e-04  -4.5419969e-01  -2.1876445e-03  -4.8813116e-01   1.3096020e-02   8.3467303e-03   1.1352355e-02   4.1784172e-01  -4.1390033e-01   3.7930453e-03  -3.8113029e-01   7.1431502e-03   3.1004910e-03   5.2563376e-03  -8.7629189e-04   4.5140799e-03   4.4110528e-03   4.2693289e-03   4.1445986e-03  -2.8640859e-01   2.9702353e-03   2.5272712e-03  -1.1299393e-03  -2.7012948e-01   1.0045166e-03  -1.8761623e-03   7.0168540e-04   1.1499968e-03   4.0198462e-03   3.2527622e-03  -8.8538024e-03   7.1047120e-03   7.7002820e-03   3.9564433e-03  -3.7611853e-01   3.8260716e-03  -1.1636619e-02   3.4593981e-01   3.6502711e-03   1.0171199e-04  -3.6465351e-01   3.0857672e-03   1.4772624e-03  -4.9358991e-03  -2.3671522e-03   4.0367992e-03  -3.2082865e-03  -8.6252610e-03  -1.2024570e-02  -2.3677793e-04   1.3881001e-02   4.9551672e-01   4.5237883e-01   1.1478254e-02   8.5940809e-03   1.3732336e-02   9.8067287e-03   7.4556646e-03   6.9198588e-03   6.6494095e-03   4.1835621e-03  -6.2631502e-03  -3.3419483e-01   5.3504136e-03  -3.2784231e-01  -2.3079336e-03   5.2971557e-03  -3.4361130e-04   2.6591940e-01  -1.8931060e-03  -8.0281213e-04   3.9049322e-04  -5.9539363e-04  -2.2915848e-01  -2.5187806e-01   9.8178204e-04   2.1102746e-03   2.4613885e-01  -9.7468117e-04  -1.9442484e-03   1.2363091e-03   1.8587594e-03  -2.3485676e-01  -2.8234432e-03  -2.3278622e-01  -2.8157978e-03  -3.0847825e-03  -2.6363366e-01  -2.3229103e-03  -7.9668899e-04   2.9345630e-01   3.1856723e-03   2.8914189e-03  -3.1113461e-03  -4.0484136e-03  -5.4530807e-03  -3.1932409e-01  -5.1374743e-03   3.5405662e-01   5.1503147e-03   4.6905651e-03  -8.6120936e-05  -3.6355937e-01  -7.3912475e-03  -5.7828902e-03   7.2528720e-03   6.5949625e-03  -2.0186052e-03   3.2503474e-01   4.6566208e-03  -3.7982961e-04  -3.2285423e-01   1.3806517e-03  -3.2146224e-01  -1.8215972e-04  -1.6129886e-03   2.7810820e-03   3.4817032e-01   2.3351438e-04  -2.9726711e-01   1.6671988e-03  -3.0050331e-03   1.0229574e-03  -5.0473955e-04  -2.9030712e-01   6.5929481e-03  -1.5089431e-03  -3.7999828e-05   3.4799744e-03  -6.0725687e-03  -8.0197162e-03  -2.4684572e-04   8.4197288e-03   3.5008678e-01   1.8317088e-03   4.8586114e-01  -6.2314791e-03   6.4907701e-03   1.0042390e-02  -1.9139116e-02  -5.2479771e-03  -4.4638179e-04   1.4296337e-03  -6.8778251e-03   2.5843058e-03   1.2361594e-02   1.0238968e-02   6.7478341e-03   2.4398099e-03   7.4563344e-03  -3.4970925e-04  -2.6381546e-04   4.1574340e-03   3.1212250e-03  -1.6814009e-03   5.0874846e-03   6.2580647e-03  -3.7254621e-03  -3.1118314e-03   3.0899356e-03   3.5381928e-01   4.4639141e-03   4.6419175e-03   3.7781563e-03   1.5457620e-03   3.1903219e-01   5.4643847e-03   3.9396149e-04   2.4365785e-03   4.6411891e-03   5.0631533e-03   1.7652691e-03   5.1656736e-03   1.9997931e-03   2.7080653e-01   2.5455317e-03   2.2234846e-03  -1.1529863e-03   2.4615485e-04  -5.1717886e-03  -6.7437914e-03  -4.1170194e-03  -2.2437185e-03  -7.4205291e-03  -1.2595706e-03  -4.2761611e-03  -1.9762049e-03  -7.6264052e-03  -5.4884602e-03  -5.1740568e-03   4.6240370e-01  -4.5087262e-01   3.8063813e-03   2.3221763e-03   2.0950790e-03   8.8648356e-03   9.5005616e-03   3.5244262e-03   6.1894636e-03  -5.3281461e-05  -1.7169864e-03  -1.6548437e-02  -3.4113642e-03  -2.7390989e-02  -1.3890324e-02  -1.4414551e-02   2.9623250e-02   8.4267323e-03   1.1278570e-02  -8.8636857e-03  -1.4517638e-02  -1.5205210e-02   1.6117353e-02  -3.4132780e-02  -2.0424301e-02   1.0539708e-01  -3.4676020e-01  -5.3566041e-02   1.9949078e-02   1.2051657e+00  -1.1157342e+00  -9.0878263e-03  -8.1070231e-01   1.5699256e+00   2.1186702e-02   2.2412649e-02   7.4696753e-01   4.4226416e-02   6.9043699e-01   1.3041841e-02   2.2980504e-02   2.0746822e-03  -1.3411040e-02  -7.9411343e-03  -4.6467826e-03  -7.9615998e-04   2.3350133e-02   2.1097955e-02  -7.2244235e-01   7.2527137e-03   1.9097306e-02   1.5245314e-02   8.9473524e-03  -3.3588316e-03   1.5561212e-02   5.9979654e-01  -1.2101612e-03  -4.4971098e-01   3.5759821e-03   5.3816041e-03   4.6966449e-03  -5.1153997e-03  -4.3044041e-02  -2.4119566e-02  -2.6967401e-02   5.6250813e-01  -3.1902442e-02  -5.0150095e-02  -5.0837291e-02  -7.9288066e-02  -9.4994617e-02  -1.0645325e-01  -1.1756751e-01  -3.1060764e-01   1.2704727e+00  -2.8925402e-01  -1.4609776e+00  -4.4644468e-02   8.6345646e+00  -1.8769677e-01   3.3437781e-02   8.4321130e-02  -8.5597490e-01  -1.0636908e+00   5.4791198e-02   3.7086338e-02   6.8803911e-01   3.1922919e-02   2.2509224e-02  -6.0198276e-01  -6.3702877e-01   1.6354857e-02   4.2837881e-03   1.7769141e-03  -5.4480672e-01   1.6338370e-02  -5.2002502e-01  -1.8830861e-02  -1.8083112e-02  -1.8865478e-02  -2.5386682e-02  -3.1339862e-02  -2.9674921e-02  -3.0742991e-02  -7.2449689e-02  -4.2344222e-02  -3.1221365e-02  -3.4949156e-02  -7.5549419e-02  -4.7576807e-02  -2.7372894e-02  -2.8067315e-02   3.2904137e-03  -7.8941328e-03   3.6923060e-02  -3.8688569e-02  -7.0833288e-02   7.1137231e-03   8.9868320e-01   4.6040557e-02  -2.0465787e-04   1.7034755e-02   2.9559279e-02   1.7036962e-02   6.9359584e-01   2.8623331e-02   1.5169339e-02   5.2375433e-01   6.4214284e-01   1.1498709e-02  -4.8435827e-01  -1.1117977e-03   1.0909281e-02   3.0568871e-03  -4.3339799e-03  -6.8951405e-03   3.0942076e-03   4.2566982e-01   4.2108593e-01   1.4609355e-04   5.7754303e-03   5.5275309e-03   4.7828361e-03   4.0911133e-03   3.8579872e-01   2.8534395e-03   4.9736550e-03  -1.1795579e-02  -1.1015503e-02   3.9841252e-01  -3.3963762e-03  -8.2021429e-03  -1.5533349e-02  -6.6007440e-01   1.0485032e-02   1.4725594e-02   1.3711527e-02  -5.5036674e-03  -8.7900187e-04  -4.0029486e-01  -3.6148812e-01  -4.2275682e-01  -5.7013338e-04   3.6847352e-01   2.5611793e-03   5.0631298e-03  -9.5777952e-04  -1.2127639e-03  -3.4305007e-03   5.2375996e-03   6.4220521e-03   4.2206175e-01  -4.4655912e-01   8.0347711e-03   6.8781631e-03  -9.6691478e-03   7.8812643e-04  -2.4703739e-02   4.3591821e-02  -4.1893351e-02  -2.0938550e-02   8.5903326e-01  -9.9894890e-01  -1.2294797e-01  -6.9776664e-02  -1.1001189e+00   1.8804866e-01  -2.8098073e-01  -5.8691133e-02   7.2468454e-02   1.7114408e-01   1.0567288e-01   1.0437452e+00  -1.8533018e-02   8.8777168e-02   9.3365943e-01  -8.6475822e-01  -1.0535185e+00   7.7902770e-02  -1.6864920e-02   6.7498496e-01  -2.0435671e-03   1.5210035e-02   5.4117078e-02  -7.6730047e-01  -9.5470359e-01
   3.1842371e-01   2.3817862e-03   3.8415401e-01   4.6193411e-01  -3.6583738e-01   3.9963232e-03   3.9071698e-01   1.5289136e-04   1.7451765e-03  -3.4863358e-01   3.3056729e-03   5.2535507e-03   5.4351079e-03   3.6146611e-03   4.0248407e-03   4.7885436e-03   3.2513333e-03   3.1085003e-03   5.2840675e-03   3.4752075e-03   1.7118204e-03  -2.2712283e-01  -7.8093591e-04  -2.1254286e-03  -3.9852212e-03  -1.7219240e-03  -3.0853170e-03   1.8744795e-03  -2.4897330e-03   4.2756018e-03  -3.8293771e-01   3.9969922e-01  -7.8811488e-03  -1.0292502e-02  -1.0988841e-02  -4.8393414e-03  -1.6322543e-02  -1.2940679e-02   1.5495665e-02  -2.1464175e-02   1.6873933e-03   9.0671360e-03   5.0912132e-03   1.0009098e-02   5.4771187e-01   1.0726313e-02   1.2390951e-02   7.0456398e-03   5.9489824e-03   3.8752837e-03   3.4207281e-04   5.3004896e-03   4.2207818e-03  -3.0347092e-01  -3.1368561e-01   5.0777807e-03   7.5875446e-03   2.9866356e-01   8.6337430e-03   3.3323243e-03   1.4071075e-03   3.8479169e-03   2.7631597e-03   1.2313246e-03   1.8449625e-03   7.7362161e-04   3.7858232e-03  -1.5078215e-03   2.9053855e-03  -3.8704667e-03  -2.1996543e-03   6.7233804e-03  -3.1723467e-01   7.1320060e-03  -3.3181903e-01   5.6957346e-03   4.2836198e-03   4.4359569e-03   2.9284127e-01  -2.6879374e-01   5.7695193e-03   1.1417395e-03   3.0754066e-03   2.3069125e-01   3.8360197e-06   1.7136482e-03   5.8487512e-04  -7.0659343e-05  -1.7749377e-04   5.8475587e-04  -1.6775690e-03   3.7824682e-03  -3.9038519e-01  -5.1572908e-03  -4.4963208e-01  -4.8967508e-03  -4.9151714e-01   1.3239659e-02   9.2834226e-03   1.1166164e-02   4.1320703e-01  -4.1410458e-01   5.6695350e-03  -3.7944207e-01   7.2210488e-03   6.3470778e-03   5.2094976e-03   3.5970786e-04   6.6252733e-03   4.1325896e-03   4.0917022e-03   4.2719356e-03  -2.7979939e-01   2.9861331e-03   2.3152958e-03  -1.2570566e-03  -2.7194457e-01   5.2462551e-04  -2.3356004e-03   2.6140254e-03  -4.5468780e-04   3.3200489e-03   4.2253898e-03  -6.5639315e-03   6.9778934e-03   7.4295717e-03   3.7907230e-03  -3.8048824e-01   6.1697399e-03  -6.5078372e-04   3.4501164e-01   3.1915446e-03   1.8862312e-03  -3.5942639e-01   1.6831276e-03   4.7709563e-03  -3.9272930e-03  -3.9618741e-03   3.5162260e-03   7.8419594e-04  -8.8844634e-03  -1.0699984e-02   8.9781013e-03   1.3345320e-02   5.1025752e-01   4.5049615e-01   1.1990928e-02   8.4821146e-03   9.3995266e-03   8.8683846e-03   8.0786217e-03   8.4596813e-03   6.1264900e-03   5.6357695e-03  -4.5303559e-03  -3.3703115e-01   5.0029580e-03  -3.3554339e-01  -1.6372442e-03   5.3095051e-03  -2.5138195e-05   2.6749990e-01  -6.4599342e-04  -8.0743334e-04  -5.7322369e-04  -4.3163377e-04  -2.3157175e-01  -2.5302210e-01   1.4153600e-03   1.5334921e-03   2.4438808e-01  -4.0851700e-04  -3.4459658e-03   1.8721288e-03   2.6119722e-03  -2.4108415e-01  -3.1682718e-03  -2.3523401e-01  -2.5741616e-03  -3.3062745e-03  -2.4988261e-01  -2.0261786e-03   1.1612220e-03   2.9540769e-01   3.0101200e-03   2.4669818e-03  -3.3977598e-03  -4.0315862e-03  -4.7727790e-03  -3.2025529e-01  -4.8266491e-03   3.4289439e-01   6.0044885e-03  -7.1559534e-04  -1.5478073e-03  -3.5236577e-01  -5.7925209e-03  -5.5020748e-03   8.9561535e-03   3.4611993e-03  -3.7755480e-03   3.2831917e-01   5.3203323e-03  -1.7023693e-03  -3.2552749e-01   2.7941848e-04  -3.2527649e-01   4.8227575e-04  -2.1063987e-03  -7.8530997e-04   3.5614379e-01   1.5877203e-04  -2.9479643e-01   2.4291500e-03  -4.4872798e-03   2.0290134e-03  -4.6447762e-04  -3.0028706e-01   4.0870509e-03   2.3039200e-03   1.4277567e-03   3.0977115e-03  -6.4743134e-03  -8.2363417e-03   5.5190710e-04   2.8992450e-03   3.6481290e-01   5.1880787e-03   5.4008722e-01  -1.9147744e-02   3.5706078e-03   1.2172122e-02  -8.3881555e-03   8.0530512e-04   2.2297622e-04   1.6269658e-03  -2.1638308e-03   2.4437036e-03   6.7077597e-03   1.2108457e-02   9.0503042e-03   1.7743228e-03   9.0305986e-03   1.0979923e-03  -9.3750693e-04   2.2600086e-03   7.1036110e-03  -3.1548877e-04   5.6192397e-03   3.1267401e-03  -4.7596413e-03  -3.6669006e-03   3.5686923e-03   3.5894270e-01   4.1656276e-03   4.9625968e-03   3.6665669e-03   1.1750092e-03   3.1979005e-01   5.4056878e-03   3.7416544e-03   2.0608904e-04   4.4438355e-03   5.3044050e-03   2.5187067e-03   2.3912086e-03   1.8223415e-03   2.7182108e-01   4.3821841e-03   7.2836974e-03  -2.6968108e-03  -3.2099560e-03  -5.8799926e-03  -7.4937083e-03  -4.8265829e-03  -1.1281293e-02  -8.5738510e-03  -7.6197801e-03  -5.0117849e-03  -4.8311955e-03  -6.4538989e-03  -3.0924796e-03   2.5733729e-03   4.6096012e-01  -4.5176863e-01   3.7658466e-03   5.0173572e-04  -2.9772763e-03   9.2857665e-03   9.1129476e-03   3.1087008e-03   7.4923455e-03   2.9539733e-03  -3.6306900e-03  -1.9325003e-02  -1.9935672e-02  -2.9606239e-02  -1.6149227e-02  -5.9761184e-03   3.1686592e-02   6.4091052e-03   9.1833616e-03  -1.2297717e-02  -1.9378260e-02  -1.6207617e-02   7.5021996e-03  -4.0775479e-02  -2.6832140e-02   1.4459432e-01  -3.6220757e-01   2.1344447e-02   3.9305960e-02   1.0222037e+00  -1.1220400e+00  -1.8794313e-02  -7.6523796e-01   1.6384372e+00   1.2074457e-02   3.8639330e-02   7.2586756e-01   4.1492188e-02   7.7796554e-01   1.4721077e-02   2.3917618e-02   7.8287711e-03  -1.4292628e-02  -5.8443485e-03   1.4633500e-03  -1.5321529e-03   3.3199474e-02   1.9122828e-02  -7.3013936e-01   6.2544785e-03   1.9907980e-02   1.3018918e-02   5.5788489e-03  -3.0292295e-03   2.0034493e-02   5.9220589e-01  -5.3765879e-04  -4.5357998e-01   3.2248606e-03   1.8274918e-03   2.8968742e-05  -2.2266911e-02  -4.9255140e-02  -2.6069699e-02  -2.7411053e-02   5.8450045e-01  -7.3625811e-02  -5.0669330e-02  -5.8510714e-02  -7.9737376e-02  -1.1828733e-01  -1.0732208e-01  -1.5341962e-01  -3.8155600e-01   1.2665406e+00  -3.5587202e-01  -1.4987840e+00  -1.2448122e-02   9.0203628e+00  -1.6346742e-01   5.3436601e-02   9.8210866e-02  -8.8986893e-01  -1.1066951e+00   6.3662741e-02   4.2371182e-02   7.2328663e-01   3.2309241e-02   2.2399713e-02  -6.4257801e-01  -6.0648231e-01   1.7135433e-02   7.8022678e-03   1.0134635e-04  -5.5514470e-01   1.5407273e-02  -5.3976222e-01  -2.6545637e-02  -1.7630089e-02  -2.3233347e-02  -2.8806297e-02  -3.3200795e-02  -3.6164087e-02  -3.8385763e-02  -7.6886063e-02  -5.4111569e-02  -4.8483038e-02  -4.3664848e-02  -8.4857256e-02  -3.0861812e-02  -3.0998489e-02  -3.5649257e-02   3.7499856e-04  -1.4097030e-02   3.4619750e-02  -4.7862649e-02  -7.7821567e-02  -6.6061450e-03   1.0023981e+00   5.3756332e-02   3.5268755e-02   6.8412872e-03   2.0225899e-02   1.3024757e-02   6.5751768e-01   2.6941529e-02   1.7089953e-02   5.5608921e-01   6.6923927e-01   9.4176563e-03  -5.0606416e-01  -6.1597278e-03  -6.4086065e-03   4.7164545e-03   1.6958816e-03  -5.6283067e-03   2.8089738e-03   4.3167991e-01   4.3538567e-01  -1.3173215e-03   2.6131656e-03   4.6646825e-03   4.6560434e-03   1.7084931e-03   3.9683352e-01   4.7889861e-03   2.7696080e-03  -1.2970720e-02  -1.1904918e-02   4.0453890e-01  -1.2385165e-02  -9.4972283e-03  -1.2270421e-02  -6.7012014e-01   9.9244803e-03   1.2002921e-02   1.8559224e-02  -8.0109794e-03   2.4235571e-03  -3.9317862e-01  -3.6747022e-01  -4.2675011e-01   3.9314655e-04   3.6961585e-01   1.2445240e-03   4.6088432e-03  -1.2817155e-03  -9.4908200e-04  -3.7665357e-03   8.6326614e-03   6.3764694e-03   4.1200591e-01  -4.4572741e-01   4.1435238e-03   4.6856747e-03  -6.3690371e-03   1.6186161e-02  -2.1454871e-02   3.5149262e-02  -7.5480799e-02  -4.5052217e-02   8.9086651e-01  -1.0145163e+00  -1.3101105e-01  -1.3422915e-01  -1.1562394e+00  -2.2292103e-01  -3.5653065e-01  -4.4680455e-02   2.9134016e-02   2.2810298e-01   1.3150789e-01   1.0752261e+00   1.3427361e-01   8.6281607e-02   9.8127482e-01  -7.8808466e-01  -9.7351391e-01   6.8823425e-02  -1.3932776e-02   7.1661545e-01  -1.4533452e-02   8.4849547e-03   1.7558136e-03  -7.7566938e-01  -9.7396626e-01
   3.1262956e-01   2.1665060e-03   3.7869168e-01   4.5668935e-01  -3.5494478e-01   3.9033125e-03   3.8348032e-01   1.4834622e-03   1.0617455e-03  -3.4558750e-01   5.2903695e-03   5.0261204e-03   5.1954574e-03   3.4778784e-03   3.8850293e-03   3.9899844e-03   3.3775151e-03   2.6847444e-03   6.4781728e-03   4.8610462e-04   1.2796014e-03  -2.2454624e-01  -8.3190019e-04  -2.0580240e-03  -1.6316524e-03  -1.4114751e-03  -2.3873831e-03   4.3983869e-03  -2.9447322e-03   4.4136674e-03  -3.7606164e-01   4.0618299e-01  -9.7016909e-03  -1.0041179e-02  -1.0636500e-02  -6.7900512e-03  -1.1892574e-02  -9.0562144e-03   8.4514517e-03  -2.0498512e-03   1.9361840e-03   7.7356150e-03   5.5243804e-03   1.0592928e-02   5.4343664e-01   9.6817443e-03   1.3160091e-02   7.5994176e-03   6.3790952e-03   4.5137667e-03  -1.7797115e-05   5.2709539e-03   3.6484819e-03  -3.1036741e-01  -3.1504594e-01   4.7669721e-03   7.4050253e-03   3.0090397e-01   9.1094828e-03   3.0415068e-03   2.5858144e-03   5.9599460e-03   3.4609489e-03   2.0544178e-03   4.6091630e-04   1.3424784e-04   3.9010154e-03  -1.6088818e-03   3.4059242e-03  -4.0705665e-03  -2.0687312e-03   1.0941475e-03  -3.0809075e-01   5.6454613e-03  -3.2241125e-01   1.8376448e-03   3.9144383e-03   4.2818624e-03   2.8611393e-01  -2.6002524e-01   4.2807487e-03   4.9139828e-04  -2.9417687e-03   2.2812036e-01  -2.7167665e-03  -1.0557259e-03   2.1353681e-03   3.3113932e-04   9.3245944e-04   3.5930824e-04  -2.4428901e-04   3.9429490e-03  -3.7901604e-01  -4.6886172e-03  -4.4903735e-01  -3.9335468e-03  -4.8273128e-01   1.2578404e-02   8.6592512e-03   1.1507971e-02   4.1249873e-01  -4.0065987e-01   4.0656077e-03  -3.7135564e-01   6.0510762e-03   3.5914770e-03   4.8117148e-03   6.9152687e-03   2.6991683e-03   3.9959824e-03   3.6836470e-03   2.7983517e-03  -2.6982102e-01   2.3662802e-03   2.7007845e-03  -1.5087352e-04  -2.6884369e-01   1.9590932e-03  -1.1354756e-03   6.4487386e-04  -5.7737243e-04   2.9786961e-03   3.8486785e-03  -8.4188798e-03   4.9636282e-03   7.6132408e-03   3.0433291e-03  -3.8382975e-01   6.0115618e-03  -7.2601456e-03   3.4550948e-01   3.6418546e-03   9.3884624e-04  -3.6597740e-01   1.3404196e-03   1.5416925e-03  -1.2940573e-03  -1.7199642e-03  -2.1790271e-03  -6.1277980e-04  -8.2107917e-03  -1.2538144e-02   1.3631217e-02   1.2962691e-02   4.9049511e-01   4.4580682e-01   1.0844277e-02   8.5409443e-03   1.8280530e-02   9.0883324e-03   8.2293392e-03   8.8370596e-03   6.4643672e-03   5.7684301e-03  -4.3124094e-03  -3.1613075e-01   6.1494789e-03  -3.3220544e-01  -2.2798754e-03   5.2454625e-03  -4.8437807e-04   2.6278017e-01  -2.7113978e-04  -1.1475167e-03  -1.6692009e-05  -6.1210444e-04  -2.2928566e-01  -2.4510682e-01   8.6853551e-04   1.4243777e-03   2.4035656e-01  -1.4463609e-03  -4.4792158e-03   1.9877541e-03   1.0060643e-03  -2.3516143e-01  -3.1239481e-03  -2.3535881e-01  -2.8797464e-03  -3.3632552e-03  -2.5073910e-01  -2.4498177e-03   7.3163484e-04   2.8952582e-01   3.4362251e-03   2.6350842e-03  -4.6486946e-03  -4.2432626e-03  -4.8009742e-03  -3.1612893e-01  -4.5538350e-03   3.4076155e-01   5.3798694e-03   8.4504168e-04  -9.0143409e-04  -3.6088563e-01  -1.0579990e-02  -6.4496304e-03   6.8942005e-03   5.3687876e-03  -3.5525885e-04   3.3512446e-01   7.0999358e-03  -6.9551951e-04  -3.2563338e-01   9.9151197e-04  -3.2820505e-01  -6.8537187e-04  -1.2462220e-03   2.5679497e-03   3.6420342e-01  -1.4147321e-04  -2.9816139e-01   5.4139370e-03  -6.3299224e-04   1.9632056e-03  -8.0712690e-04  -2.9155718e-01  -5.3878212e-04  -4.0452182e-03   8.5266975e-04   1.9145219e-03  -6.6729644e-03  -8.8692978e-03   2.5953296e-03   9.0187405e-03   3.5158799e-01   2.3249998e-03   5.4593641e-01  -8.1969374e-03   2.1987314e-03   1.3785045e-02  -2.9372244e-03  -7.2276986e-03  -5.8231546e-04   5.7360266e-03  -2.6241173e-03   7.4827075e-03   3.3572962e-03   1.2299864e-02   8.3579150e-03   3.1619222e-03   8.6607534e-03  -2.0167970e-04  -8.4578071e-04   4.8339481e-03   7.5253005e-03  -2.4045555e-03   4.6473642e-03   2.5579931e-03  -3.0598571e-03  -3.3565509e-03   3.6548081e-03   3.5462042e-01   4.7449555e-03   5.9277617e-03   3.2607527e-03   1.9807914e-03   3.2382882e-01   4.4192002e-03   5.4026679e-04  -4.7405175e-04   4.3064827e-03   1.3151091e-03   1.1670396e-03   7.7185097e-03  -4.9538109e-04   2.7204845e-01   4.3231601e-03   8.8416985e-04  -6.0897018e-03  -2.6198440e-03  -6.0882122e-03  -7.1664151e-03  -5.0674387e-03  -1.0523093e-02  -7.4958977e-03  -2.9134538e-03  -5.1867257e-03  -6.4027391e-03  -7.3703443e-03  -3.9885663e-03   9.5649778e-04   4.6803423e-01  -4.5721518e-01   4.4327906e-03   4.1865741e-03   1.8821279e-03   1.1585182e-02   7.7834753e-03   3.1122119e-03   4.5114750e-03   3.2880313e-03   5.6467860e-03  -2.0892737e-02  -1.4606079e-02  -2.7129880e-02  -8.3256638e-03   2.1334948e-02   3.2165104e-02   6.6717359e-03   1.0825011e-02   9.7232198e-03  -1.5302493e-02  -1.5435676e-02   1.3310482e-02  -3.1839769e-02  -8.1275277e-02   7.3722279e-02  -3.5406577e-01   1.4540171e-02   4.3691647e-02   1.0249842e+00  -1.0424768e+00  -2.2540761e-02  -8.2651888e-01   1.6519140e+00   2.6872857e-03   2.8437131e-02   7.8107898e-01   2.7133211e-02   7.0922898e-01   1.3608221e-02   2.4264475e-02   1.1305868e-02  -9.6653022e-03  -5.1462973e-03  -1.6251550e-03  -3.3753160e-04   3.2966159e-02   1.4786755e-02  -7.4425066e-01   5.5044537e-03   1.6603681e-02   1.8159703e-02   1.0385196e-02  -2.5659691e-03   1.6392191e-02   6.1377668e-01   7.4967414e-03  -4.6023222e-01   5.1526010e-03   3.4223290e-03  -4.7513955e-05  -2.9608557e-02  -4.8073478e-02  -2.5955388e-02  -2.8067759e-02   5.8734700e-01  -7.2482983e-02  -5.2645003e-02  -5.1572052e-02  -7.4759560e-02  -1.1636758e-01  -1.1504762e-01  -1.3745085e-01  -3.8640231e-01   1.2989664e+00  -3.5658457e-01  -1.5304793e+00  -5.8916725e-02   8.2332109e+00  -1.4580073e-01   2.0594065e-02   7.0589248e-02  -9.5447115e-01  -1.0729196e+00   5.1617659e-02   3.9635445e-02   6.9511561e-01   3.3423272e-02   2.2614334e-02  -6.1704150e-01  -6.1138087e-01   1.5928205e-02   5.2603266e-03   8.0354658e-04  -5.5840910e-01   1.4922933e-02  -5.2923882e-01  -1.8826530e-02  -1.7135742e-02  -1.8717408e-02  -2.5789079e-02  -3.2885236e-02  -3.2254260e-02  -3.5701287e-02  -7.2664756e-02  -5.0702284e-02  -3.8313727e-02  -3.4763087e-02  -8.0929990e-02  -3.1369617e-02  -2.1739530e-02  -3.0029187e-02   3.3900759e-03  -1.1794915e-02   1.2649764e-02  -1.5883240e-02  -7.5946863e-02  -1.6682281e-02   9.7106394e-01   6.0566943e-02  -4.4792019e-03   1.0092852e-02   2.7970976e-02   1.5371741e-02   6.5386712e-01   2.6977580e-02   1.5590468e-02   5.8978057e-01   6.4647546e-01   1.4426082e-02  -4.9677323e-01  -5.4449561e-03  -3.2307076e-03   6.4768262e-03   1.0709772e-02  -5.1927058e-03   4.0907819e-03   4.3712866e-01   4.5582574e-01   4.9934829e-03   4.8176358e-03   2.0614291e-03   6.3994531e-03   3.0063869e-03   3.8833421e-01   3.1537586e-03   6.8888281e-03  -1.2156908e-02  -1.3270721e-02   4.2471991e-01  -9.5978107e-03  -8.7118578e-03  -1.6470114e-02  -6.8478137e-01   8.8823013e-03   3.8367567e-03  -2.7504162e-03  -7.2520484e-03   2.2704938e-03  -4.2247799e-01  -3.5201879e-01  -4.1658006e-01   6.6205754e-03   3.8890722e-01   5.9780800e-03   3.7029237e-03  -2.0161436e-03  -3.8807978e-03  -4.3113677e-03   1.1503645e-02   2.5910245e-03   4.3703762e-01  -4.4883720e-01   3.7764191e-03   2.6717072e-03  -9.0077756e-03   1.5945576e-02  -9.6593501e-03   5.9104058e-02  -7.9725515e-02  -1.8278897e-02   8.3716830e-01  -1.0099578e+00  -1.1079283e-01  -1.1421143e-01  -1.1030111e+00   2.2914207e-03  -4.4331828e-01  -4.6045140e-02   3.5523512e-02   1.8296019e-01   1.3427858e-01   1.0514682e+00   1.2237376e-01   8.3920043e-02   9.8775711e-01  -8.3308010e-01  -9.4310223e-01   8.0649232e-02  -1.4385886e-02   6.5913536e-01  -1.6730894e-02   1.4722118e-02   3.7712695e-04  -8.0435600e-01  -9.7181314e-01
   3.1081888e-01   1.9721532e-03   3.7635131e-01   4.4972730e-01  -3.5418907e-01   5.0053152e-03   3.8527476e-01   1.7980241e-03   2.1333198e-03  -3.5123675e-01   3.4130006e-03   5.1401015e-03   5.2326232e-03   3.8243612e-03   4.1228467e-03   4.6276236e-03   3.7799223e-03   3.1764826e-03   7.5137951e-03   1.3701326e-03  -2.5658003e-03  -2.2319876e-01  -1.2240900e-04  -1.2454690e-03  -2.3571684e-03  -4.1910275e-04  -2.4324824e-03   3.9303150e-03  -4.0786153e-03   4.7918453e-03  -3.7874550e-01   4.0097447e-01  -9.2525230e-03  -9.6992414e-03  -1.0690255e-02  -1.0226671e-02  -1.1365768e-02  -1.1602526e-02   9.5078408e-03  -2.1713517e-02   2.8921731e-03   8.7058130e-03   5.1975142e-03   1.1609680e-02   5.3286304e-01   9.5400239e-03   1.1149091e-02   7.6126765e-03   6.8409894e-03   3.8815505e-03   1.2671956e-03   5.2884798e-03   4.4936848e-03  -3.0467171e-01  -3.1156193e-01   4.4321827e-03   6.8604430e-03   2.9720607e-01   9.2055510e-03   3.5106344e-03   1.9260746e-03   3.5637472e-03   2.0084807e-03   1.2510152e-03  -3.3848510e-04   2.9313670e-04   3.9389850e-03  -1.9884983e-03   3.3510236e-03  -3.5994623e-03   1.1752595e-03   2.0604063e-04  -3.1598374e-01   5.4264518e-03  -3.2431327e-01   2.5468438e-03   4.1445296e-03   4.3138359e-03   2.8956339e-01  -2.5608209e-01   4.9822540e-03   1.0289674e-03  -1.8765159e-03   2.3221043e-01  -1.5696247e-03  -2.3118900e-04   1.6581211e-03  -1.0730232e-03   1.8492362e-03   3.3467502e-05  -9.3863256e-04   2.3590328e-03  -3.8300038e-01  -2.4799222e-03  -4.4658411e-01  -4.8414302e-03  -4.8443027e-01   1.3441122e-02   8.6721693e-03   1.2026832e-02   4.1718068e-01  -4.1328713e-01   6.2009906e-03  -3.7615661e-01   7.4221917e-03   9.9779344e-03   5.2456585e-03   1.0516283e-03   4.6557372e-03   3.9463498e-03   3.7601352e-03   4.5986720e-03  -2.8512266e-01   2.5281125e-03   2.1050199e-03  -1.7375898e-03  -2.6861893e-01   1.2933654e-03  -2.0392909e-03   2.9536574e-03  -6.5230543e-05   2.2702012e-03   2.6369786e-03  -8.1015568e-03   8.5500124e-03   7.8560482e-03   2.9991779e-03  -3.8252681e-01   7.9372341e-03   1.6109213e-03   3.4650272e-01   3.2903685e-03  -1.5252490e-04  -3.6924668e-01   1.2101408e-03   3.5752356e-03  -3.0333737e-03  -4.7152441e-03   3.2970900e-03  -1.2466084e-04  -6.2716274e-03  -9.6925911e-03   1.3750741e-02   1.7594016e-02   5.2759063e-01   4.5003256e-01   1.0840533e-02   8.5831083e-03   1.6790885e-02   9.4098091e-03   8.1571694e-03   1.7109917e-03   6.7696691e-03   4.2501868e-03  -5.2922866e-03  -3.2393944e-01   6.6221985e-03  -3.2944963e-01  -2.0352775e-03   4.3170941e-03  -2.5229366e-05   2.6760696e-01  -1.8602402e-03   2.2720459e-04   2.3601564e-04  -6.5894609e-04  -2.2631828e-01  -2.4794551e-01   1.5114588e-03  -2.2413235e-03   2.4342116e-01   1.5669028e-03  -3.2734894e-03   1.9457258e-03   2.4041595e-03  -2.3698963e-01  -3.1649582e-03  -2.3281383e-01  -3.1170584e-03  -3.1546703e-03  -2.4782190e-01  -2.6126225e-03   7.4536452e-05   2.8778688e-01   2.8204502e-03   1.5987312e-03  -4.5959259e-03  -5.2107890e-03  -4.0578572e-03  -3.1588932e-01  -5.4666166e-03   3.4516735e-01   4.4859405e-03   1.0554265e-03  -9.4131982e-04  -3.4707767e-01  -1.0020582e-02  -5.3171180e-03   7.3127757e-03   8.2470326e-03   1.3520471e-03   3.2881070e-01   4.6667588e-03  -2.4952646e-03  -3.2497022e-01   1.0695555e-03  -3.2912996e-01   3.2357787e-04  -2.5105435e-03   3.2607206e-04   3.7279200e-01   2.1601506e-05  -2.9844030e-01   5.4191957e-03  -4.5684748e-04   1.6234851e-03  -3.3492088e-04  -2.8983370e-01   1.0044365e-03  -5.5721843e-04   2.2235468e-03   1.1009275e-03  -7.1894332e-03  -6.5873030e-03  -2.3055630e-03   4.9036490e-03   3.6362469e-01   4.6807457e-03   5.1929368e-01  -8.4629013e-03  -9.3520649e-04   1.2963611e-02  -2.1553835e-02  -7.1574840e-03   4.5384255e-04   3.4909436e-03   7.0947033e-04   7.0175703e-03   4.0537700e-03   9.3132962e-03   6.5509958e-03   2.6486061e-03   1.0097049e-02  -1.0348249e-03  -1.1182912e-03   5.5598528e-03   4.7501670e-03  -7.1347962e-05   6.4275677e-03   6.8331880e-03  -4.2825725e-03  -3.6931138e-03   4.9078247e-03   3.6209187e-01   5.9105665e-03   5.6734527e-03   4.1054827e-03   3.7605723e-04   3.1800854e-01   5.2997195e-03   5.5514224e-03  -3.1443394e-04   4.0175801e-03   3.8796694e-03   1.7336740e-03   5.4382138e-03   3.7962803e-03   2.8983509e-01   3.8183475e-03   4.4612535e-03  -3.1728017e-03  -9.5762211e-04  -4.9028414e-03  -7.2041066e-03  -4.4482598e-03  -8.4132565e-03  -6.5977805e-03  -7.8243891e-04  -4.6116193e-03  -2.5094151e-03  -6.3744130e-03  -5.2637892e-03  -7.5834970e-04   4.6435296e-01  -4.4612740e-01   3.3456397e-03   5.7927729e-03  -3.3334859e-04   1.0361506e-02   7.0746708e-03   3.5250010e-03   1.0226928e-02   4.4914298e-03  -4.3442320e-03  -1.6744671e-02  -9.0810086e-03  -2.7329870e-02   2.1253847e-03   2.3678703e-02   3.9920845e-02   6.0455696e-03   1.0695977e-02   3.3597568e-03  -1.8012995e-02  -1.5673247e-02   5.9641562e-03  -6.1311490e-02  -1.0885157e-02   1.0428249e-01  -4.3054792e-01   8.0749028e-03   3.1495896e-02   1.0095530e+00  -1.0627960e+00  -1.2209030e-02  -7.9940338e-01   1.6156353e+00   1.1347475e-02   2.9435197e-02   7.6088796e-01   4.0252099e-02   6.9521868e-01   1.3850523e-02   2.3435997e-02   1.5283806e-02  -1.6863833e-02  -6.7231215e-03   6.6262170e-04  -1.2843645e-03   2.6424494e-02   1.8156703e-02  -7.3327096e-01   6.5825806e-03   2.1876745e-02   1.7655470e-02   1.2196637e-02   5.4758333e-03   1.6511757e-02   6.0131542e-01   1.9206561e-02  -4.4453539e-01   5.0946997e-03   6.9050499e-08   3.0293857e-03  -2.6466017e-02  -2.0349428e-02  -2.6617939e-02  -3.0965862e-02   5.8196817e-01  -8.2507074e-02  -5.0721856e-02  -6.0591623e-02  -8.0424518e-02  -1.1843723e-01  -1.2904741e-01  -1.4314167e-01  -3.6881590e-01   1.2151485e+00  -3.4291398e-01  -1.4873593e+00  -2.1062974e-02   8.1034299e+00  -2.1587403e-01   6.2023214e-03   9.0322400e-02  -9.0096748e-01  -1.0634673e+00   5.3652912e-02   4.1995809e-02   6.8634454e-01   3.2047082e-02   2.6336248e-02  -6.0413588e-01  -5.9737003e-01   1.3413297e-02   6.3076256e-03  -7.3175107e-04  -5.5741247e-01   1.4923625e-02  -5.3089558e-01  -1.7445416e-02  -1.6518702e-02  -1.9080007e-02  -3.2510321e-02  -3.0071259e-02  -3.0243362e-02  -3.2778183e-02  -6.4448843e-02  -4.5697786e-02  -4.3510630e-02  -2.0755361e-02  -6.5619373e-02  -3.3950472e-02  -6.3270055e-03  -2.4176073e-02   3.5258825e-03  -2.2192749e-02   3.1788851e-02  -2.0224836e-02  -5.1689111e-02   2.1273733e-02   1.0630419e+00   3.5097599e-02  -1.6555463e-02   1.8016098e-02   2.9337077e-02   1.6442295e-02   6.9306879e-01   2.9084525e-02   1.5476853e-02   5.5006321e-01   6.8800196e-01   1.3811903e-02  -5.0780571e-01  -5.6054839e-03  -2.1490711e-04   3.1981434e-03   4.7084628e-03  -5.6501272e-03   3.8847038e-03   4.2936144e-01   4.3588127e-01  -1.3828648e-04   1.2635752e-03   3.5354902e-03   5.9996584e-03   5.3006542e-03   4.0328671e-01  -4.7809802e-04   5.5979770e-03  -1.0445302e-02  -1.1534255e-02   4.0454445e-01  -1.0903804e-02  -7.4772179e-03  -1.5677945e-02  -6.5057753e-01   1.2914781e-02   8.3913645e-03   3.1375840e-03  -7.0817067e-03   1.5227181e-03  -4.0641229e-01  -3.4971219e-01  -4.1713139e-01  -7.7804758e-03   3.6616634e-01   5.9822437e-04   2.2729212e-03  -3.8798951e-03  -3.9878663e-03  -3.2167366e-03   1.1203823e-02   5.0471548e-03   4.0776772e-01  -4.4601597e-01   3.8558784e-03   1.0107793e-03  -1.0645958e-02   1.3960444e-02   2.9357877e-02   3.7382238e-02  -6.5007251e-02  -2.1971568e-02   9.0504518e-01  -9.5598416e-01  -6.8307299e-02  -9.3135115e-02  -1.1260314e+00   7.4794179e-02  -1.6887925e-01  -5.5669636e-02   8.1168069e-02   1.9101798e-01   9.3167305e-02   1.0475374e+00   6.9007838e-02   7.9964905e-02   9.4394762e-01  -8.4744184e-01  -1.0209249e+00   7.5818890e-02  -1.1066557e-02   7.3391407e-01  -2.1559681e-02   1.4078764e-02  -7.3276900e-04  -7.6170914e-01  -9.6541554e-01
   3.1223440e-01   1.1666488e-03   3.7675953e-01   4.5549959e-01  -3.6052781e-01   2.7570868e-03   3.8824560e-01   9.4675574e-04   1.8009365e-03  -3.5448199e-01   3.7244606e-03   4.9644592e-03   4.6960881e-03   3.4848773e-03   4.2595397e-03   4.3900285e-03   3.8151423e-03   2.5895442e-03   2.3606499e-03   1.5535924e-03  -6.7842522e-04  -2.3058691e-01  -8.9620926e-04  -1.8275527e-03  -2.0985212e-03  -1.9445756e-03  -2.1019111e-03   2.3376776e-03  -3.3650146e-03   4.3445562e-03  -3.7361648e-01   4.1135115e-01  -9.7863265e-03  -1.0310606e-02  -9.7932617e-03  -9.1024775e-03  -1.8450447e-02  -1.1673526e-02   7.1742271e-03   5.6141275e-03  -7.6602607e-04   7.3750513e-03   6.3058410e-03   9.6886154e-03   5.4088559e-01   1.0299490e-02   1.2550019e-02   7.8351876e-03   6.2742914e-03   4.4643229e-03   2.9805020e-03   5.5286663e-03   3.9464294e-03  -3.0029354e-01  -3.1354249e-01   4.5748137e-03   7.3640001e-03   2.9818358e-01   8.7602713e-03   3.4563987e-03   4.2203862e-03   6.3936689e-03   2.5535529e-03   8.7702640e-04   1.6935063e-04   6.5373038e-04   3.8904008e-03  -1.9763771e-03   2.1775117e-03  -4.1056863e-03   1.9496865e-04   2.0110905e-04  -3.3162054e-01   4.5284151e-03  -3.2009642e-01   4.7620097e-03   4.0433876e-03   3.9649320e-03   2.8609348e-01  -2.5659783e-01   3.5457269e-03  -8.2742182e-05   1.0868135e-03   2.3378400e-01  -2.0971610e-03  -2.1419810e-04   1.9863889e-03  -2.0061487e-03   5.7827220e-04   1.4393314e-03  -1.4620159e-03   3.8659555e-03  -3.7903049e-01  -4.8737199e-04  -4.5320561e-01   2.8662972e-03  -4.9130088e-01   1.2251361e-02   7.8087841e-03   2.4108379e-03   4.1474822e-01  -3.9441797e-01   6.3413581e-03  -3.6996757e-01   7.1229913e-03   7.5301772e-03   5.0271433e-03  -4.6988039e-04   4.9002438e-03   4.3671029e-03   3.9660556e-03   4.5029891e-03  -2.7513413e-01   2.9607713e-03   2.4221025e-03  -3.7727323e-04  -2.7836306e-01   6.6045752e-04  -2.2658896e-03   1.3142923e-03   2.4757160e-04   1.5498296e-03   2.6429311e-03  -9.8099092e-03   8.9933209e-03   7.1870986e-03   2.5838354e-03  -3.7808596e-01  -7.1712972e-04   2.8082106e-04   3.4381925e-01   1.6831570e-03   4.0463031e-04  -3.6080546e-01   7.1191213e-04   3.9301784e-03  -4.4586245e-03  -2.7938644e-03   1.4140823e-04  -3.7700186e-03  -8.6340918e-03  -1.2773354e-02   1.9214871e-02   1.8556755e-02   5.0926404e-01   4.7153108e-01   1.2564151e-02   1.0106241e-02   1.8020509e-02   9.5878613e-03   7.8575992e-03   5.8173405e-03   6.5867765e-03   7.1353019e-03  -5.2006174e-03  -3.3262807e-01   7.2739893e-03  -3.3245079e-01  -3.0945193e-03   4.1068908e-03  -9.9970155e-04   2.6413467e-01  -3.6419342e-03   3.6640682e-04  -1.7620248e-03  -2.1310317e-04  -2.3226704e-01  -2.4694286e-01   1.5433299e-03   1.7926287e-03   2.3926559e-01  -1.6544701e-04  -1.9388083e-03   2.0137328e-03   1.9138535e-03  -2.3651648e-01  -3.1638327e-03  -2.4051940e-01  -2.6727042e-03  -3.6640533e-03  -2.5959338e-01  -3.2672785e-03  -3.3978626e-04   2.9500560e-01   3.4665596e-03   1.5896796e-03  -4.8342080e-03  -5.3454411e-03  -6.0317681e-03  -3.2251922e-01  -5.3308376e-03   3.4607597e-01   4.5485251e-03   3.3066430e-03  -3.6151683e-04  -3.4304601e-01  -6.7891745e-03  -5.1509819e-03   7.0129092e-03   4.8288609e-03   3.8130162e-03   3.2678434e-01   4.8181962e-03  -2.0366108e-03  -3.2438165e-01   1.9319179e-03  -3.2265128e-01  -1.3031621e-04  -2.0139059e-03   5.9629719e-05   3.7126017e-01   2.0123429e-04  -2.9690911e-01  -2.3342928e-04  -1.7637629e-03   2.3600108e-03  -1.2108162e-03  -2.9110668e-01  -1.2341308e-03  -2.4743838e-03   3.3269865e-03   6.6583502e-04  -5.4408453e-03  -3.3407416e-03  -4.4373161e-04  -4.7873864e-03   3.5985053e-01   2.9528918e-03   4.9491220e-01  -1.0378987e-02  -1.2424727e-04   2.2610764e-03   2.4445298e-03  -2.8551738e-03   1.5096375e-03   4.8685486e-03  -6.0991463e-04   7.1497334e-04   3.8134095e-03   1.1918223e-02   8.7137276e-03   3.7776507e-03   1.0119834e-02   1.7234264e-03   1.9538582e-03   3.0997459e-03   8.0018882e-03  -1.8225740e-04   5.9889512e-03   3.6965379e-03  -4.2730385e-03  -3.7526457e-03   4.0622513e-03   3.6090739e-01   6.3813999e-03   6.0212632e-03   4.2604698e-03   2.3061973e-03   3.1909727e-01   5.1934975e-03   6.8574086e-03   1.4566079e-03   4.1278886e-03   1.6628015e-03   7.8172646e-04   3.3229827e-03   3.9294028e-03   2.7842256e-01   7.0384290e-03   2.7580879e-03  -4.7279833e-03  -4.2401488e-03  -6.6697559e-03  -7.9063441e-03  -6.0705778e-03  -1.0609501e-02  -7.1565691e-03   5.3442074e-04  -2.9520561e-03  -5.3169389e-03  -7.6184874e-03  -4.5300570e-03  -5.7960114e-03   4.6945039e-01  -4.4904945e-01   5.8253806e-03   3.3044854e-03   8.1541755e-04   1.0088338e-02   1.2577137e-02   4.0495556e-03   8.4649906e-03   5.7045931e-04  -2.2128791e-03  -1.6893223e-02  -1.1521618e-02  -2.6406847e-02  -1.7158771e-02  -5.1981643e-04   3.7795662e-02   9.6262756e-03   1.3445729e-02  -1.4654466e-02  -2.3387213e-02  -1.6312301e-02   4.3234796e-03  -2.9864262e-02   1.2006657e-02   1.4034183e-01  -2.6352400e-01  -3.9235455e-02   1.8111693e-02   1.1227096e+00  -1.1089609e+00  -2.3641309e-03  -8.4279363e-01   1.4270766e+00   2.7491446e-02   2.9137467e-02   7.3428347e-01   2.8767089e-02   7.2387910e-01   1.8322652e-02   2.4463158e-02   6.2031726e-03  -1.5403048e-02  -4.6689767e-03   8.0467654e-03   4.8277959e-04   2.8077247e-02   1.4715920e-02  -7.3102762e-01   7.5302836e-03   1.8083537e-02   1.3820727e-02   9.3284226e-03  -4.7969567e-03   1.9102800e-02   6.0667875e-01  -3.2294805e-03  -4.6048523e-01   4.8025253e-03   2.4095443e-03   8.2592308e-04  -2.0740350e-02  -4.6466599e-02  -2.6299314e-02  -2.5381666e-02   5.7266612e-01  -6.2301369e-02  -4.5065432e-02  -5.5788904e-02  -8.0458335e-02  -1.0714758e-01  -1.1701275e-01  -1.4019485e-01  -3.2806711e-01   1.3131860e+00  -3.0766016e-01  -1.4935613e+00  -5.2575133e-02   8.5075945e+00  -1.1057169e-01   1.3789560e-02   6.9725848e-02  -9.1358505e-01  -1.2144465e+00   4.9873438e-02   4.3469628e-02   7.1257485e-01   3.1665577e-02   2.4233894e-02  -6.2220259e-01  -5.9062713e-01   1.7581355e-02   7.5426873e-03   8.9671313e-04  -5.5604930e-01   1.5942493e-02  -5.3881814e-01  -2.5767529e-02  -1.6739635e-02  -1.9682701e-02  -2.4874317e-02  -3.0538692e-02  -3.4526416e-02  -3.6390743e-02  -6.8388213e-02  -5.0613653e-02  -4.1773233e-02  -3.7739155e-02  -8.2599229e-02  -5.1156615e-02  -3.7129649e-02  -3.6833741e-02   2.7718264e-03  -2.4077716e-02   2.6588308e-02  -6.2975089e-02  -4.6675994e-02  -3.9571027e-02   1.0280845e+00   4.8754449e-02  -1.8456375e-02   2.5224267e-02   2.4846768e-02   1.8933332e-02   6.9626057e-01   2.8202727e-02   1.6924786e-02   5.5253038e-01   6.7021512e-01   1.3118028e-02  -5.0897749e-01  -4.8080202e-03   1.6207438e-03   5.7813565e-03  -1.8908318e-03  -4.5876049e-03  -3.5696721e-04   4.5920732e-01   4.4403699e-01   5.5627447e-04   2.8679678e-03   4.2001562e-03   6.2972472e-03   4.6302809e-03   3.8317607e-01  -1.2773371e-03   2.7236194e-03  -1.2449586e-02  -1.0937620e-02   4.1376144e-01  -4.4630030e-03  -8.4135722e-03  -1.8873780e-02  -6.7978985e-01   9.8973062e-03   8.5437386e-03   1.8356192e-02  -4.8215899e-03  -1.2593556e-04  -3.9513341e-01  -3.4908694e-01  -4.2190826e-01   2.7066930e-03   3.6822150e-01   4.8150046e-03   3.3881797e-03  -1.8433018e-03  -3.2617276e-03  -4.8130128e-03   3.7521579e-03   4.8811904e-03   4.4607588e-01  -4.4365304e-01   4.8248477e-03   5.3149427e-03  -5.2934788e-03   2.2478950e-02  -1.1452042e-02   2.4974860e-02  -2.9244643e-02  -6.9180057e-03   8.3970201e-01  -1.0041014e+00  -1.0355751e-01  -9.6087435e-02  -1.0689952e+00   1.2156999e-01  -4.5087312e-01  -4.7321540e-02   6.0218980e-02   1.5979564e-01  -1.2727403e-02   1.0112761e+00   8.9235220e-02   8.3551611e-02   9.3901831e-01  -8.5348930e-01  -9.3911960e-01   7.1560030e-02  -3.2886221e-04   7.4801411e-01  -1.3281190e-02   7.8291602e-03   1.5610735e-02  -7.7157864e-01  -9.7825234e-01
   3.1295005e-01   2.0323522e-03   3.7827974e-01   4.5258815e-01  -3.6555258e-01   4.2021712e-03   3.7964820e-01   1.1403264e-03   1.7757429e-03  -3.4664274e-01   2.7432141e-03   5.3673599e-03   4.8610709e-03   3.8377405e-03   3.9072608e-03   4.2233856e-03   3.4572641e-03   2.7105139e-03   4.2524172e-03   1.1716426e-03   4.8340536e-04  -2.2789004e-01  -9.2723764e-04  -1.2743014e-03  -1.4710870e-03   1.0135670e-03  -1.6025552e-03   2.5291870e-03  -1.8040772e-03   5.0603511e-03  -3.7883843e-01   3.9894763e-01  -9.4723996e-03  -9.9397930e-03  -1.0971328e-02  -8.9229692e-03  -8.3995176e-03  -1.9546784e-02   7.8102064e-03  -7.7022142e-03   2.5290065e-03   6.7553288e-03   4.0139251e-03   8.9344452e-03   5.4564141e-01   8.9466541e-03   1.2701310e-02   7.1129664e-03   5.6087596e-03   3.8473367e-03   3.2849467e-04   4.6677120e-03   3.5783792e-03  -3.0605469e-01  -3.1351662e-01   4.6102382e-03   7.8428722e-03   2.9859811e-01   8.6098557e-03   3.4213597e-03   3.6886111e-03   2.9817826e-03   2.3872524e-03   1.1381584e-03  -8.7815165e-05  -1.0417603e-03   2.6114430e-03  -2.2245839e-03   2.5924463e-03  -3.9609333e-03  -1.8539672e-03   2.7127430e-03  -3.1045713e-01   5.5423702e-03  -3.2377766e-01   3.9951475e-03   4.5517860e-03   4.0797931e-03   2.8393361e-01  -2.5351304e-01   3.2577874e-03   7.5011940e-05   9.9879631e-04   2.3114425e-01  -1.2560812e-03  -5.6842040e-04   2.4838206e-03  -8.9236732e-04   6.7163829e-04   4.0731335e-04  -3.2124750e-04   3.8237641e-03  -3.8146868e-01  -3.1499137e-03  -4.5550725e-01  -2.0911710e-03  -4.6851007e-01   1.1460652e-02   7.3065128e-03   1.1125655e-02   4.1529612e-01  -3.8856702e-01   6.1128996e-03  -3.7037684e-01   6.9500021e-03   2.4617246e-03   4.6987422e-03   4.6181246e-03   5.2161763e-03   4.0348973e-03   4.3802773e-03   4.1221029e-03  -2.8120687e-01   2.9606338e-03   3.0588039e-03  -5.4458847e-04  -2.7158428e-01   7.3271556e-04  -1.3149562e-03   2.4599505e-03  -3.4847521e-04   4.1954590e-03   9.0894637e-03  -8.6990493e-03   7.0554827e-03   7.7966424e-03   3.0499445e-03  -3.7900477e-01  -5.9905177e-04   2.2160660e-03   3.4527541e-01   3.0065435e-03   1.0516297e-03  -3.5531927e-01   1.2370328e-03   4.6153950e-03  -4.3635949e-03  -3.8441365e-03   7.1781350e-04   1.7164338e-03  -7.4195858e-03  -1.2568767e-02   1.6167495e-02   1.7677412e-02   5.5132435e-01   4.3150898e-01   1.2031125e-02   8.5488624e-03   1.5826996e-02   8.5800644e-03   6.9063882e-03   9.1965333e-03   6.2259617e-03   5.1647530e-03  -5.4557081e-03  -3.3194333e-01   6.0599802e-03  -3.3051085e-01  -1.7102753e-03   5.0800158e-03   1.1073774e-04   2.6694680e-01  -2.3179335e-03   9.0104180e-04  -3.7771841e-03  -1.2308635e-04  -2.3177196e-01  -2.4824830e-01   2.0055582e-03   2.2020418e-03   2.4030789e-01   1.4861085e-03  -3.2143831e-03   2.3103141e-03   1.5823928e-03  -2.4047065e-01  -3.3201570e-03  -2.3812327e-01  -2.5309266e-03  -3.2950889e-03  -2.4435163e-01  -2.8114780e-03   2.0553224e-04   2.9250812e-01   3.3456467e-03   2.5139992e-03  -4.9355595e-03  -4.8863711e-03  -4.3302349e-03  -3.1696782e-01  -4.8189577e-03   3.4910123e-01   4.8614849e-03   2.9326797e-03  -1.1590970e-03  -3.4495857e-01  -9.5052471e-03  -5.5711625e-03   6.9169921e-03   6.9219339e-03   3.3791036e-03   3.2650778e-01   4.9161074e-03  -1.9661847e-03  -3.2414953e-01   2.2270926e-03  -3.3426673e-01  -8.3210153e-04  -2.3784797e-03   1.2669448e-03   3.6953751e-01  -6.2257438e-04  -2.9972991e-01   1.4894334e-04  -1.6589230e-03   1.5869917e-03  -1.2250992e-03  -2.9610000e-01  -1.1443430e-03   1.7891966e-04   1.4807958e-03   3.8532557e-03  -6.2492013e-03  -3.0307282e-03   1.4109262e-03   9.6692078e-03   3.7913972e-01   7.9770919e-03   4.3672989e-01  -1.1931639e-02  -2.7129768e-03  -5.0086353e-03   8.0214346e-03  -3.5158723e-03   3.7105823e-03   4.8725201e-03  -3.5442731e-03   3.2362911e-03   6.1235603e-03   1.1462762e-02   8.9510297e-03   3.7006198e-03   8.4686388e-03   7.9901755e-04  -5.5699012e-04   4.1816375e-03   2.7137504e-03   3.3624729e-03   6.6499492e-03   4.8197438e-03  -4.2058780e-03  -3.9700262e-03   3.6182149e-03   3.4658449e-01   5.6294202e-03   5.0479403e-03   2.9177625e-03   1.8841895e-03   3.1746377e-01   3.9611159e-03   1.0441589e-03  -1.3667075e-04   3.8909401e-03   3.7439641e-03   2.6289388e-03   7.6529284e-03   1.5907578e-03   2.7767126e-01   4.3215980e-03   8.9461726e-03  -4.1378299e-03  -4.8363115e-03  -6.2785976e-03  -6.0854455e-03  -4.1881476e-03  -9.1901745e-03  -7.5133901e-03  -1.6375101e-03  -5.8682504e-03  -2.5411792e-03  -9.5059466e-03  -5.8293528e-03  -1.9586675e-03   4.6680022e-01  -4.5399031e-01   4.2418054e-03   3.1028699e-03   2.7679003e-04   8.8220651e-03   9.5009913e-03   1.4680264e-03   5.9746480e-03   2.0674749e-03  -5.4773349e-03  -1.4474889e-02  -6.7660061e-03  -3.0790436e-02  -1.3638448e-02   7.2962590e-03   8.2977188e-03   1.1536548e-02   1.2223432e-02  -4.8512092e-03  -2.0739372e-02  -1.9154575e-02   3.2853494e-03  -3.3290446e-02   1.6828286e-02   8.0944713e-02  -3.5257024e-01   1.8917479e-02   5.4029199e-02   9.6846774e-01  -9.9309897e-01  -1.2642398e-02  -7.5086478e-01   1.2050782e+00   5.1589495e-03   3.1101629e-02   8.0523342e-01   4.5447233e-02   7.3077746e-01   1.7601160e-02   2.1980680e-02   1.2874374e-02  -1.4262384e-02  -1.2001322e-03  -5.2667450e-04  -2.6939775e-03   2.2955361e-02   1.3739001e-02  -7.2506510e-01   5.9823578e-03   1.8338928e-02   1.5288937e-02   1.1723679e-02  -1.0563174e-03   1.7842673e-02   6.1590636e-01  -1.8534931e-03  -4.4900557e-01   4.0621892e-03   3.9483078e-03   3.0692412e-03  -2.1297405e-02  -4.6469557e-02  -2.8026421e-02  -2.7895558e-02   5.8611020e-01  -7.9744649e-02  -5.0298464e-02  -4.7772606e-02  -7.6510309e-02  -1.1300360e-01  -1.1031864e-01  -1.3274078e-01  -3.6679344e-01   1.2136847e+00  -3.6666213e-01  -1.5252389e+00  -1.8057454e-02   8.3578758e+00  -1.3520799e-01   1.7904617e-02   8.2732345e-02  -9.0760662e-01  -9.5140320e-01   5.1995623e-02   3.4442299e-02   7.0658021e-01   3.2873454e-02   2.6083947e-02  -6.2260153e-01  -5.7839181e-01   1.6976312e-02   1.0331813e-02   3.2098940e-03  -5.5399484e-01   1.5872643e-02  -5.4482022e-01  -3.0126749e-02  -1.8687142e-02  -2.3079671e-02  -2.6125568e-02  -3.8050726e-02  -3.2853596e-02  -4.3056649e-02  -7.8640077e-02  -6.4273734e-02  -5.4684931e-02  -5.4479683e-02  -9.6036940e-02  -4.9278730e-02  -3.3438186e-02  -2.6792092e-02   1.2230687e-04  -2.8309221e-02   2.5410573e-02  -2.4234514e-02  -7.8326641e-02  -1.9079862e-02   1.0856126e+00   5.4973140e-02   4.9598010e-03   1.4972162e-02   3.4274077e-02   1.5887088e-02   6.7697450e-01   2.7034108e-02   1.4881495e-02   5.4770100e-01   6.6724849e-01   1.0724275e-02  -5.0180344e-01  -3.8517662e-03   2.9468547e-04   7.4150466e-03   5.9660824e-03  -4.2171690e-03   1.8221551e-03   4.3763994e-01   4.1661135e-01   5.9006827e-03   7.2465345e-03   5.8018483e-03   5.9867370e-03   3.5962213e-03   3.9368323e-01   3.5563371e-03   4.2159366e-03  -1.2459439e-02  -5.5257284e-03   3.9811462e-01  -9.9383642e-03  -9.8903537e-03  -1.7873024e-02  -6.7604818e-01   1.1573491e-02   1.0551341e-02   3.2997072e-03  -6.3221227e-03   7.4311586e-04  -4.2838482e-01  -3.5726022e-01  -4.1698277e-01   5.7239859e-03   3.7629188e-01   1.6567648e-03   8.1822666e-04  -4.6899297e-03  -2.9295671e-03  -6.2703691e-03   8.6139056e-03   7.2696706e-03   4.6064970e-01  -4.4304093e-01   3.2622143e-03   7.6016399e-03  -7.1288531e-03   1.4861795e-02  -1.0296980e-02   3.7512074e-02  -3.3282647e-02  -1.5778987e-02   8.8674619e-01  -9.3650444e-01  -1.1996870e-01  -8.7133987e-02  -1.0915104e+00   8.5143861e-02  -3.9594233e-01  -6.5982283e-02   6.5215254e-02   1.4436660e-01   5.5002622e-02   1.0688445e+00   9.3578231e-02   9.1542285e-02   9.7497385e-01  -8.5337138e-01  -9.8088216e-01   4.1368127e-02  -1.3373694e-02   7.0687481e-01  -1.6571776e-02   1.5795132e-02   2.8789656e-02  -8.1824659e-01  -9.9130413e-01
   3.1163154e-01   1.5452979e-03   3.7896979e-01   4.5289920e-01  -3.6272318e-01   2.7623173e-03   3.8436145e-01   2.7061474e-04   1.7835042e-03  -3.5234653e-01   4.3724836e-03   4.9814755e-03   5.2176104e-03   3.8122286e-03   3.7840256e-03   4.6454968e-03   3.7496577e-03   3.0313949e-03  -4.8378463e-04  -7.6366840e-04  -9.9411671e-04  -2.2824229e-01  -1.0876617e-03  -2.5265297e-03  -2.3194739e-03   6.4592022e-04  -1.5493980e-03   3.5486148e-03  -3.3633410e-03   3.9485205e-03  -3.7608553e-01   4.0191524e-01  -9.2065942e-03  -1.0199921e-02  -9.7698142e-03  -3.7144951e-03  -5.7599760e-03  -7.3757497e-03   7.9262579e-03   9.3500347e-04   2.5767372e-03   7.7511711e-03   5.2345568e-03   9.3147834e-03   5.4489458e-01   1.0935483e-02   1.2059712e-02   8.2782795e-03   6.8085629e-03   5.0907157e-03   1.1390613e-03   3.6872173e-03   3.9893987e-03  -3.0686075e-01  -3.1398257e-01   5.0498609e-03   6.2928903e-03   3.0176403e-01   8.0830308e-03   2.9516354e-03   3.6908760e-03   6.3328591e-03   2.5240577e-03   4.8190066e-04  -2.1940919e-03   1.4351932e-03   3.3135621e-03  -2.3804770e-03   3.1682974e-03  -4.0175804e-03  -3.0393125e-03  -6.9315622e-05  -3.1128651e-01   5.6602522e-03  -3.0381334e-01   4.1841801e-03   4.3280413e-03   4.3276392e-03   2.8497822e-01  -2.5437852e-01   4.6075925e-03   1.0750080e-03   2.9744506e-03   2.3022765e-01  -1.9625462e-03   4.8466230e-04   2.2747080e-03  -3.0605825e-04   4.1868475e-03   1.4278255e-03   3.5150643e-04   4.1863434e-03  -3.7890217e-01  -5.1455926e-03  -4.4895649e-01  -1.8296686e-03  -4.8038294e-01   1.3397647e-02   9.6147911e-03   1.2057111e-02   4.0963283e-01  -4.1541135e-01   6.5558280e-03  -3.6958219e-01   6.9891664e-03   4.5879832e-03   4.4695418e-03   1.0675476e-02   2.8491565e-03   3.9345600e-03   4.1514366e-03   3.6794404e-03  -2.8162413e-01   2.6516640e-03   2.1341263e-03  -3.4879775e-05  -2.6372724e-01   2.1951672e-04  -2.2252524e-03   6.4475376e-04  -2.9808758e-03   2.5281523e-03   4.1766639e-03  -1.1460587e-02   8.3416791e-03   7.1536385e-03   3.3627313e-03  -3.7352067e-01   2.4326929e-03   8.5239509e-04   3.4621825e-01   2.2659187e-03  -4.3596160e-04  -3.5132922e-01   2.1256838e-03   3.3107213e-03  -2.8362694e-03  -1.6504293e-03  -2.5696701e-04   3.2442906e-04  -8.6265505e-03  -1.2032083e-02   1.8432135e-02   1.7960693e-02   4.9584753e-01   4.3655860e-01   1.3415436e-02   9.3192305e-03   1.5424268e-02   8.9555289e-03   7.7601314e-03   1.3417669e-03   6.5480362e-03   6.2235006e-03  -4.8578663e-03  -3.2381201e-01   7.2315278e-03  -3.3232585e-01  -3.4310342e-03   4.2048972e-03  -8.5584576e-04   2.6451537e-01  -3.1458401e-03   3.6497770e-04   8.6497089e-04  -1.9765822e-04  -2.3343177e-01  -2.5647098e-01   1.5235245e-03   1.0427172e-03   2.4763624e-01  -1.9547210e-04  -2.2023457e-03   2.1227812e-03   2.4290741e-03  -2.3316897e-01  -2.9101524e-03  -2.3570394e-01  -2.8640621e-03  -3.2455471e-03  -2.4552863e-01  -2.5782682e-03  -3.6327216e-03   2.8751268e-01   3.4151419e-03   2.2177267e-03  -2.4321063e-03  -4.1980088e-03  -5.1326461e-03  -3.1465438e-01  -4.6708064e-03   3.3786568e-01   4.9411265e-03   2.1707772e-03  -1.5523591e-03  -3.5700467e-01  -7.1082295e-03  -6.5080048e-03   6.7434588e-03   7.1453318e-03  -1.1449483e-03   3.3047612e-01   4.6558912e-03  -2.5755884e-03  -3.2452756e-01   1.3695687e-03  -3.2609297e-01  -6.7979277e-04  -2.1042281e-03   3.2425971e-03   3.8989961e-01  -5.2168269e-04  -2.9909816e-01   5.3613675e-03  -1.9002470e-03   2.1692240e-03  -1.0122637e-03  -2.9749236e-01  -9.9228739e-04   1.8198355e-03   2.0714683e-03  -3.5862470e-04  -8.6469642e-03  -9.3265374e-03  -2.2558281e-03  -8.6355399e-03   3.9986585e-01   7.1221729e-03   4.2201936e-01  -9.3890178e-03   4.7385220e-05   3.2250731e-04   1.3017059e-02  -7.5988580e-03   2.7370558e-03   6.3482435e-03  -1.3415479e-03   1.9169537e-03   1.5071459e-02   1.3140088e-02   7.8138657e-03   3.0948295e-03   7.5883843e-03  -3.6194250e-04  -4.3110615e-04   3.9966169e-03   1.4504144e-03  -1.5647188e-03   6.0334319e-03   3.6234115e-03  -3.4449730e-03  -4.3653585e-03   4.8542400e-03   3.5043076e-01   3.2002679e-03   5.9655058e-03   4.0241752e-03   1.8171163e-03   3.2698776e-01   4.6372486e-03  -5.5190008e-04   2.8554488e-03   4.9104129e-03   3.2306577e-03   1.4892520e-03   6.2061877e-03   3.8743116e-03   2.7623536e-01   3.4893165e-03   1.0958439e-03  -2.7595527e-03  -3.1901259e-03  -7.0080079e-03  -7.5163775e-03  -6.6353334e-03  -1.0581737e-02  -6.6865770e-03  -8.5085331e-03  -4.7014964e-03  -4.6466511e-03  -7.5921380e-03  -3.9017026e-03  -2.9725749e-04   4.7111166e-01  -4.5639135e-01   8.5084958e-03   5.4438050e-03   2.2482215e-03   1.1351198e-02   7.9006103e-03   4.8422527e-03   9.2028513e-03   4.3053227e-03  -1.0872196e-03  -1.7217027e-02  -1.4172332e-02  -2.5750694e-02  -2.0683281e-02   2.0053315e-02  -4.7918748e-03   2.6631366e-03   7.7737445e-03   2.3658699e-03  -1.7786590e-02  -1.5107482e-02   1.1601190e-02  -2.2485202e-02  -2.3305325e-02   1.2770207e-01  -3.6832242e-01   7.7544685e-02   5.4688203e-02   1.0445440e+00  -1.0066058e+00  -2.1697434e-02  -7.7559572e-01   1.2267592e+00   1.3643746e-02   3.2747959e-02   7.8147075e-01   5.9148557e-02   7.3072479e-01   2.1532699e-02   2.3309907e-02   7.7560789e-03   3.8677484e-03  -8.6214581e-03  -3.8969484e-03  -4.3080383e-03   2.7416540e-02   1.9706518e-02  -7.4385906e-01   5.4092207e-03   1.9637140e-02   1.7106571e-02   9.9069113e-03  -4.9384323e-03   1.8779167e-02   6.1932287e-01   1.0705282e-02  -4.6707547e-01   2.5525224e-03   3.0206793e-03   2.3806598e-03  -2.8443679e-02  -4.6145100e-02  -2.6751993e-02  -3.1374054e-02   5.8904663e-01  -8.0467391e-02  -4.5236792e-02  -5.3886903e-02  -8.1655591e-02  -1.0425556e-01  -1.2841880e-01  -1.3683791e-01  -3.8905200e-01   1.4098329e+00  -3.2089224e-01  -1.4767494e+00  -4.3826008e-02   8.1303043e+00  -1.9570895e-01   2.2621320e-02   8.4667210e-02  -8.9741904e-01  -9.1783192e-01   4.9586606e-02   4.0934035e-02   7.1585077e-01   3.3381417e-02   2.5591941e-02  -6.2820473e-01  -5.7809249e-01   1.4655196e-02   8.9560053e-03   2.8857363e-03  -5.6470275e-01   1.3464306e-02  -5.3807148e-01  -2.2547950e-02  -1.0250116e-02  -1.9538047e-02  -2.9233072e-02  -3.2772053e-02  -3.2235722e-02  -3.7166799e-02  -7.8082659e-02  -5.5824313e-02  -3.4973353e-02  -4.0571636e-02  -7.6016543e-02  -6.2118749e-02  -3.2030414e-02  -2.4136670e-02   4.9406526e-03  -1.7718894e-02   3.3968587e-02  -3.3993232e-02  -6.4262678e-02  -1.1430207e-03   1.0879136e+00   5.5336397e-02   8.4044097e-03   2.1696738e-02   3.8928140e-02   2.1697523e-02   6.4564135e-01   2.7290426e-02   1.5968379e-02   6.0104539e-01   6.6643252e-01   8.9979642e-03  -5.0989617e-01  -6.5947175e-03  -9.7628431e-03   4.3300416e-03  -4.2991000e-04  -1.3856352e-03   2.4091448e-03   4.5271321e-01   4.3632841e-01   7.2011575e-03   5.8580015e-03   4.3877584e-03   4.0465157e-03   3.3312810e-03   4.1066494e-01   4.6197499e-04   2.1730065e-03  -1.3525494e-02  -1.1737010e-02   4.3121727e-01  -1.1596181e-02  -9.1138358e-03  -1.8589474e-02  -7.1160654e-01   1.0966946e-02   1.5984897e-02   1.2991926e-02  -7.3055967e-03   1.7538641e-03  -4.4952182e-01  -3.7136774e-01  -4.3235629e-01   5.9730801e-03   3.9006386e-01   5.6313234e-03   3.2514901e-03  -1.1059760e-03  -2.2150695e-03  -6.0148329e-03   8.0428777e-03   7.3245203e-03   4.2005403e-01  -4.4883993e-01   7.9961821e-03   3.7897436e-03  -9.3083460e-03   1.6515107e-02  -1.2120758e-02   5.0302418e-02  -1.8104556e-02  -2.1464242e-02   8.6700211e-01  -9.7422307e-01  -9.8741675e-02  -9.5375167e-02  -1.0887821e+00   1.1122839e-01  -5.2793170e-01  -5.0505381e-02   2.3217859e-02   1.6169312e-01   3.9108124e-02   1.0296896e+00   9.2800584e-02   9.3280090e-02   9.4568388e-01  -8.0296220e-01  -7.6167246e-01   2.0769141e-02  -6.1332809e-03   7.5721060e-01  -1.9317644e-02   1.3411366e-02   7.1831668e-03  -7.1305861e-01  -1.0001690e+00
   3.1363949e-01   1.1726327e-03   3.8126904e-01   4.5183560e-01  -3.6005742e-01   3.4418509e-03   3.8433444e-01  -4.2841035e-04   8.6487560e-04  -3.4790897e-01   3.0926267e-03   5.3265281e-03   5.3564655e-03   4.2054262e-03   3.7581392e-03   4.3698157e-03   3.9600921e-03   2.8926687e-03   5.7104526e-03  -1.7535154e-03  -1.0839857e-03  -2.2562976e-01  -9.0053161e-04  -2.0361739e-03  -2.1702569e-03  -1.8268480e-03  -1.8619078e-03   2.8061847e-03  -3.5142238e-03   5.0584082e-03  -3.8022064e-01   4.0585244e-01  -9.5535052e-03  -9.4373902e-03  -1.0380950e-02  -9.0707468e-03  -3.8150373e-03  -1.2689231e-02   7.4150971e-03  -9.5017136e-04   3.9704560e-03   8.1669885e-03   4.9283880e-03   1.0146792e-02   5.4172678e-01   6.1290340e-03   1.3462887e-02   7.7656270e-03   5.9822262e-03   4.6720899e-03   2.8990262e-03   6.3387052e-03   4.8569977e-03  -3.0989282e-01  -3.1664714e-01   4.9130211e-03   6.9885096e-03   3.0148606e-01   7.2712312e-03   3.2850715e-03   3.5156487e-03   3.1733014e-03   2.8109788e-03   1.5584878e-03   4.5343236e-04   1.4285795e-03   3.6212208e-03  -1.9263210e-03   2.1017077e-03  -3.8857113e-03  -2.2819444e-03   3.3244221e-04  -3.1083932e-01   5.9502621e-03  -3.0157742e-01   2.0622605e-04   3.8948089e-03   4.3629085e-03   2.8535058e-01  -2.4925037e-01   1.0471304e-03   7.9014275e-04  -2.5499428e-03   2.3444686e-01  -1.4672439e-03   6.1375758e-04   2.7729649e-03   9.8059987e-05  -8.5608713e-04   1.0268069e-03  -2.3903727e-03   3.3499598e-03  -3.7578041e-01  -2.6846556e-03  -4.5084580e-01  -1.9946742e-03  -4.8203575e-01   1.3569289e-02   9.6669978e-03   1.2528840e-02   4.1003475e-01  -4.0985660e-01   5.1769355e-03  -3.7404149e-01   6.5056617e-03   6.8746978e-03   4.7876634e-03   3.8434293e-03   5.4089330e-03   4.0682820e-03   4.4209133e-03   4.1158962e-03  -2.7966009e-01   2.3604876e-03   2.9516071e-03  -9.7476227e-04  -2.6554317e-01   1.0857341e-04  -2.6546794e-03   2.1794566e-03  -4.8886270e-03   1.0100204e-04   3.0217418e-03  -7.8558230e-03   5.5862047e-03   7.7155158e-03   3.3289173e-03  -3.7200735e-01   6.8611347e-04   3.2629486e-03   3.5140485e-01   1.6034821e-03   1.6165000e-03  -3.6156388e-01   1.3370201e-03   4.5290293e-03  -5.1394414e-03  -3.9981441e-03   1.7336127e-03  -1.6174969e-03  -9.3005087e-03  -1.0318678e-02   6.2195862e-03   1.6202477e-02   5.2857823e-01   4.4155603e-01   1.0827413e-02   7.7146651e-03   1.3394503e-02   9.0100345e-03   7.6511006e-03   7.2445561e-03   6.4908917e-03   4.7769065e-03  -5.7718636e-03  -3.1757141e-01   5.1822653e-03  -3.3022700e-01  -3.0091761e-03   4.2934440e-03  -7.2802619e-04   2.6531934e-01  -2.6740319e-03   7.7275490e-04  -1.5456672e-03   1.6748618e-05  -2.3319728e-01  -2.5338570e-01   1.4567020e-03   1.8046206e-03   2.4477139e-01  -8.2891345e-04  -1.2511639e-03   2.6836465e-03   1.9589364e-03  -2.3380380e-01  -2.9645730e-03  -2.3553336e-01  -2.8126127e-03  -3.3819715e-03  -2.5016957e-01  -1.9870130e-03  -2.8978861e-03   2.9401962e-01   2.7824801e-03   1.5183151e-03  -4.6860448e-03  -4.8867245e-03  -5.7297690e-03  -3.2058167e-01  -5.3644884e-03   3.5552316e-01   4.1527757e-03   1.6547970e-03  -1.2612403e-03  -3.6408918e-01  -9.1926591e-03  -6.4338376e-03   9.2756622e-03   7.7069056e-03   2.2259130e-03   3.2715879e-01   5.2923812e-03  -9.9059152e-04  -3.2393568e-01  -1.4306144e-03  -3.3085278e-01   1.0393865e-04  -2.0749031e-03   3.7331240e-03   3.6893518e-01   1.2383358e-04  -3.0133707e-01   7.6605030e-03   1.4581627e-03   6.1843211e-04  -1.0804131e-03  -2.9758100e-01   3.4115569e-03  -3.2648706e-04  -5.3872426e-04   2.8146736e-03  -7.7092205e-03  -1.2323510e-02   2.5396784e-03  -5.8619030e-03   3.7070922e-01   9.7233308e-03   4.1318790e-01  -6.5509143e-03   4.7125775e-03   1.3346678e-02  -3.9574049e-04   1.0907561e-03   2.5778042e-03   6.4846121e-03   6.6629114e-03   9.3834595e-03   1.6349228e-02   1.2084754e-02   7.5133945e-03   3.0085767e-03   7.2547868e-03  -9.2114547e-04   2.7266830e-04   5.7440329e-03   6.8205827e-03   3.8255053e-03   6.5640406e-03   3.1168507e-03  -3.2236834e-03  -3.6386102e-03   4.2088731e-03   3.4541927e-01   6.0820977e-03   7.0129218e-03   3.7233301e-03   1.1889208e-03   3.2032869e-01   4.2108877e-03   1.1486735e-03  -8.3621753e-04   3.7160638e-03   5.2529955e-03   2.3595595e-03   5.5532745e-03   1.7137587e-03   2.6829620e-01   4.2102155e-03   4.2033391e-03  -2.8807174e-03  -3.1976917e-03  -6.8947137e-03  -6.5707527e-03  -4.8324754e-03  -9.5926520e-03  -9.4821167e-03  -5.9960412e-03  -5.4777669e-03  -3.4851980e-03  -8.9878285e-03  -4.7807144e-03   3.5061702e-03   4.6421465e-01  -4.4522315e-01  -2.8070426e-04   1.2313817e-03   6.2659571e-04   8.3213488e-03   7.1832518e-03   2.3936928e-03   5.4781432e-03   3.3022704e-03  -2.3030480e-03  -1.8663387e-02  -1.3319861e-02  -2.8369756e-02  -1.5975771e-02  -2.7249005e-02   1.2725639e-02   1.0250561e-02   1.5028537e-02   6.2369309e-03  -5.5161505e-03  -1.8343652e-02   1.6046871e-02  -3.3920203e-02  -1.7190206e-02   9.3071143e-02  -3.1530146e-01   3.4509492e-03   9.1293638e-02   1.1801807e+00  -9.6217671e-01  -1.1030036e-02  -7.5871913e-01   1.2418156e+00   2.7138067e-02   3.3521916e-02   6.7596338e-01   1.3702796e-02   7.0707255e-01   1.7454863e-02   2.4498632e-02  -3.8487069e-03  -1.6602783e-02  -4.7066075e-03   6.6547620e-03  -1.3163189e-03   2.8441741e-02   1.4687969e-02  -7.1963531e-01   5.3586493e-03   1.8059978e-02   1.4713101e-02   9.0664755e-03  -6.5360583e-03   1.6100897e-02   5.9560011e-01  -3.1101762e-03  -4.6244221e-01  -1.5864534e-04   2.2283017e-03   1.8992933e-03  -2.6388202e-02  -3.0505968e-02  -2.7127745e-02  -3.1251581e-02   5.8324590e-01  -6.9086501e-02  -5.0318515e-02  -5.6507138e-02  -8.3010927e-02  -1.2396284e-01  -1.2514942e-01  -1.3622733e-01  -3.3617772e-01   1.3257984e+00  -3.4414100e-01  -1.5236030e+00  -6.8085361e-02   7.9056976e+00  -1.8528655e-01   2.7034820e-02   8.6435800e-02  -9.3458485e-01  -1.1031044e+00   5.7639528e-02   3.8066336e-02   7.1542818e-01   3.3147236e-02   2.3884403e-02  -6.2798696e-01  -6.1401082e-01   1.5659608e-02   6.0623843e-03   1.8658429e-03  -5.5930719e-01   1.6668649e-02  -5.3667875e-01  -2.6548272e-02  -1.9389764e-02  -2.3549391e-02  -2.7403830e-02  -3.0936274e-02  -3.2164832e-02  -4.1721427e-02  -7.3441416e-02  -5.4975681e-02  -5.4608380e-02  -4.5052651e-02  -8.5812191e-02  -3.7057659e-02  -2.1254756e-02  -2.9231393e-02   2.2617987e-03  -2.7653392e-02  -5.0899212e-03  -1.1306263e-02  -7.7534112e-02   3.0393884e-02   1.1083087e+00   2.5751075e-02  -8.5190466e-03   1.9238600e-02   3.4828720e-02   1.7556941e-02   7.8011708e-01   2.6788535e-02   1.6663087e-02   5.9155943e-01   6.5242696e-01   1.3419313e-02  -5.0307067e-01  -2.1850714e-03   7.4212870e-03   5.8665387e-03   3.3915352e-03  -3.9267424e-03   3.2151623e-03   4.5544771e-01   4.3322388e-01   2.0185968e-03   1.2041116e-03   4.2922544e-03   5.3628705e-03   1.0959130e-03   3.8377261e-01  -7.6815686e-05   2.0117805e-04  -1.2801139e-02  -1.2519370e-02   4.2621938e-01  -1.1500291e-02  -1.0622564e-02  -1.5307918e-02  -7.0029165e-01   1.0585777e-02   9.1755277e-03   1.4769978e-03  -8.2518422e-03   3.0459442e-03  -4.5213260e-01  -3.7272133e-01  -4.3622047e-01   1.5168413e-03   3.7551054e-01   8.1162963e-03   3.5281450e-03  -1.8419291e-03  -1.4306125e-03  -4.6955245e-03   5.5099839e-03   5.4994076e-03   4.1834712e-01  -4.4142866e-01   6.0857085e-03   1.9834215e-03  -6.1833997e-03   1.6186680e-02  -2.9437947e-03   1.0105745e-02  -6.2171302e-02  -1.3161717e-02   8.5139474e-01  -9.5836829e-01  -9.4207824e-02  -1.0079435e-01  -1.1250967e+00   4.3740570e-02  -1.0493246e-01  -6.2299030e-02   5.9866849e-02   2.0479561e-01   1.0372911e-01   1.0723075e+00   1.3337485e-01   9.0897139e-02   1.0336239e+00  -8.0900391e-01  -8.8737755e-01   9.1812324e-02  -1.0839166e-02   7.1235022e-01  -1.7626147e-02   1.3540288e-02   1.1669855e-02  -8.0891900e-01  -9.9444642e-01
   3.1702758e-01   1.1633822e-03   3.8538767e-01   4.5497040e-01  -3.7612412e-01   4.3716065e-03   3.9735526e-01   1.3183997e-04   1.0600740e-03  -3.4675835e-01   5.4785440e-03   4.9290390e-03   4.8982040e-03   3.0480593e-03   3.4977891e-03   4.6088193e-03   3.7531293e-03   2.8754348e-03   1.2542714e-03   7.5441919e-04  -1.4375794e-04  -2.2803544e-01  -1.2605353e-03  -2.6273293e-03  -2.2050678e-03  -2.3482838e-04  -2.6311826e-03   3.6073449e-03  -4.0416928e-03   4.0200425e-03  -3.7772011e-01   4.0453361e-01  -9.5330979e-03  -8.8139876e-03  -1.0326275e-02  -9.6979359e-03  -1.0377728e-02  -1.3469525e-02   9.6256831e-03  -1.9726198e-02   1.1332567e-03   8.6543883e-03   6.3755597e-03   9.2742104e-03   5.4931056e-01   1.0289669e-02   1.3773304e-02   7.8603087e-03   6.7194033e-03   4.2138622e-03  -2.4243562e-04   5.0538115e-03   4.6769453e-03  -3.0291568e-01  -3.1615970e-01   5.0551184e-03   7.0067005e-03   2.9776957e-01   8.4500110e-03   3.0812668e-03   3.3227672e-03   6.4651371e-03   2.3511799e-03   1.3046561e-03  -2.0911080e-04  -1.1385385e-03   1.9826162e-03  -2.6217533e-03   3.9116511e-03  -3.9352011e-03  -2.9328042e-03  -6.7678556e-04  -3.2386058e-01   7.2278406e-03  -3.1421991e-01   2.8206560e-03   4.1432547e-03   4.2674426e-03   2.9521492e-01  -2.5586847e-01  -4.4529977e-04   3.7919900e-04   2.1608154e-03   2.4785770e-01  -1.9311412e-03   9.2566357e-04   2.5160749e-03  -2.4116682e-03  -2.2030788e-03   1.9751484e-04  -1.3809726e-03   4.4978751e-03  -3.8922581e-01  -5.3376312e-03  -4.5552774e-01  -5.4897280e-03  -4.8730326e-01   1.2380506e-02   8.5658593e-03   1.3417696e-02   4.1181646e-01  -4.4411826e-01   6.8413213e-03  -3.7633815e-01   6.9995409e-03   8.4843114e-03   4.9440307e-03   2.7029623e-03   5.4192765e-03   4.1724174e-03   4.3408300e-03   3.3552203e-03  -2.8052453e-01   3.2209070e-03   1.6114094e-03  -8.1197619e-04  -2.7926061e-01   1.2406249e-03  -2.0173453e-03   3.6530244e-03  -3.3595296e-03   6.8818032e-04   3.8868428e-03  -9.6851787e-03   6.3629174e-03   7.5682611e-03   2.9287860e-03  -3.7849916e-01   6.2650301e-03   1.1177306e-05   3.4888730e-01   2.4801371e-03   7.3945974e-04  -3.7053160e-01   1.5530003e-03   7.6940418e-03  -4.9431175e-03  -4.1772806e-03   1.1912469e-02  -1.4554334e-03  -7.9766377e-03  -9.2501050e-03   1.1947153e-02   1.4689750e-02   5.2661821e-01   4.4494398e-01   1.2148447e-02   9.3237883e-03   1.3435077e-02   9.0263278e-03   8.2638351e-03   7.1313370e-03   6.7750130e-03   6.5672601e-03  -4.6355462e-03  -3.3211026e-01   6.3451657e-03  -3.3124000e-01  -1.6668939e-03   4.3813263e-03  -5.9769196e-04   2.6532079e-01  -3.8478088e-03   2.0414380e-03  -5.8467704e-04  -2.9048133e-04  -2.2909410e-01  -2.5372402e-01   1.2339434e-03   2.1595315e-03   2.4691957e-01  -2.2415202e-03  -3.9496124e-03   3.1042750e-03   2.6753735e-03  -2.4073282e-01  -3.0551772e-03  -2.3946102e-01  -2.8908882e-03  -3.3689261e-03  -2.4984575e-01  -2.6086326e-03  -1.9588681e-03   2.9380973e-01   2.3792806e-03   2.0820564e-03  -3.8349435e-03  -5.0921076e-03  -4.4762484e-03  -3.1750950e-01  -4.3958012e-03   3.4970696e-01   4.3303976e-03  -6.5818191e-03   3.0687947e-04  -3.2940755e-01  -5.3678927e-03  -6.2231896e-03   7.7008094e-03   5.1060607e-03  -3.7088425e-04   3.2574128e-01   5.7567288e-03  -2.2848667e-03  -3.2800215e-01   1.3602985e-03  -3.2995386e-01  -1.6428714e-04  -1.8010749e-03   1.9526840e-03   3.7212401e-01  -1.4109911e-03  -3.0328600e-01   4.5394219e-03   5.6839053e-05   1.4916275e-03  -4.8257503e-04  -3.0097385e-01  -1.2481807e-03  -1.1228631e-03  -5.7980609e-04   2.8413287e-04  -7.7325555e-03  -4.5080225e-03  -1.6631403e-03  -7.0475562e-03   3.5530340e-01   8.4981439e-03   4.1864375e-01  -1.3778300e-02   1.0836533e-03   5.7907134e-03  -5.8872574e-03  -4.9453948e-03   1.6411386e-03   4.3516486e-03   5.3188226e-03   1.0676477e-02   1.5234898e-02   1.0535791e-02   7.9908155e-03   3.8549810e-03   9.0504430e-03  -5.2987644e-04  -8.4900252e-04   3.9170287e-03   7.7109063e-03   2.9667460e-04   6.4380189e-03   6.4884431e-03  -3.0166242e-03  -2.4045105e-03   4.9694492e-03   3.4752498e-01   5.8941322e-03   6.5681788e-03   4.5685999e-03   1.3355735e-03   3.1749513e-01   5.7484021e-03   4.7905375e-03  -1.1076028e-03   3.7026639e-03   3.1310906e-03   1.9272485e-03   4.9517651e-03   1.9850096e-03   2.6727490e-01   3.4241779e-03   6.1460244e-03  -3.6914426e-03  -1.2360276e-05  -4.4818695e-03  -6.3263055e-03  -4.9971481e-03  -1.0478581e-02  -7.2722092e-03  -2.8429521e-03  -5.8390941e-03  -2.2649550e-02  -7.4812249e-03  -4.7058128e-03  -1.2740333e-03   4.6877879e-01  -4.5178105e-01   3.1101944e-03   3.5838227e-03   1.8529956e-03   9.8222975e-03   8.6620876e-03   5.5124262e-03   8.4616299e-03   2.8222145e-03  -5.0074923e-03  -1.2434950e-02  -5.4745934e-03  -2.8374732e-02  -1.5788732e-02   1.5732196e-02   4.6668559e-02   1.3806404e-02   1.5754815e-02   1.1354240e-03  -2.0984382e-02  -2.0146193e-02   4.0612431e-03  -2.7890348e-02  -6.2996098e-03   1.4763580e-01  -3.2300457e-01  -2.3818130e-02   5.5631346e-02   1.4755780e+00  -1.0148927e+00  -8.3501373e-03  -7.7160528e-01   1.2115149e+00   1.1714628e-02   3.6662372e-02   7.8074926e-01   4.2484409e-02   6.9642301e-01   1.3677118e-02   2.3013023e-02  -9.5171848e-04  -9.9093848e-03  -2.3641830e-03   2.7658301e-03  -5.7545188e-03   2.9625234e-02   2.0783570e-02  -7.2913883e-01   9.2853151e-03   1.8514090e-02   1.6160275e-02   9.2706322e-03  -5.0050928e-03   1.7052628e-02   5.9064194e-01  -4.8596007e-03  -4.5231353e-01   1.8060084e-03   1.0155764e-03   6.1548593e-04  -1.9587970e-02  -2.8437405e-02  -2.6582202e-02  -2.9299306e-02   5.9713809e-01  -7.6553942e-02  -5.1204242e-02  -5.3379656e-02  -8.5070176e-02  -1.1509744e-01  -1.0338689e-01  -1.3844100e-01  -3.4596323e-01   1.2523021e+00  -3.4776937e-01  -1.5187933e+00  -5.3673454e-02   8.6724274e+00  -2.1130108e-01   3.5021307e-02   9.1264250e-02  -9.5380580e-01  -9.3545875e-01   5.5293817e-02   4.2674912e-02   7.0530193e-01   3.1708537e-02   2.4652116e-02  -6.1827405e-01  -6.2201927e-01   1.4518852e-02   3.5360187e-03   1.1634251e-03  -5.5709708e-01   1.3740841e-02  -5.3149507e-01  -2.8954633e-02  -1.2973084e-02  -1.8620513e-02  -3.0129177e-02  -3.6183080e-02  -3.5253581e-02  -3.2160801e-02  -7.3629468e-02  -5.1854011e-02  -4.8345560e-02  -2.8209164e-02  -5.1620982e-02  -3.6619249e-02  -7.6076006e-03  -3.4116475e-02  -8.2169450e-04  -1.9712147e-02  -7.7502891e-03  -9.2183010e-02  -4.8264228e-02  -3.6797118e-03   1.0056366e+00   2.5148763e-02  -2.1810185e-03   7.6947003e-03   3.1751067e-02   1.5397910e-02   7.8549364e-01   2.6378025e-02   1.5065469e-02   5.7285349e-01   6.9986878e-01   1.3677161e-02  -4.8914561e-01  -4.8864153e-03   3.9270162e-04   5.1957656e-03  -6.0356819e-04  -5.6222278e-03   1.4075541e-03   4.2744650e-01   4.3586755e-01   2.7988753e-03   3.6357875e-03   4.6416345e-03   6.3811764e-03   3.0576470e-03   4.0296785e-01   5.6521214e-03   5.0273183e-03  -1.1813299e-02  -3.6599980e-03   4.6516186e-01  -1.2616775e-02  -1.0296930e-02  -1.4940260e-02  -6.2435371e-01   1.0091554e-02   1.2655696e-02   1.6077817e-02  -8.5414041e-03   3.0587273e-03  -4.1262372e-01  -3.5960561e-01  -4.3641964e-01   6.8003304e-03   3.6465108e-01   5.7826051e-03   4.3795026e-03  -2.1966928e-03  -3.4139289e-03  -3.9329124e-03   1.1058754e-02   6.4245174e-03   4.1691842e-01  -4.4263234e-01   7.4581430e-03   6.3782124e-03  -1.1070626e-02   8.7691372e-03  -1.4279629e-02   4.0927809e-02  -1.9715788e-02  -3.1081558e-02   8.2360115e-01  -1.0544750e+00  -1.1064315e-01  -8.8414906e-02  -1.0511364e+00   9.7803857e-02  -3.5901978e-01  -3.7575018e-02   6.3588720e-02   1.5358307e-01   7.4730000e-02   9.7709937e-01   6.6045235e-02   8.0875730e-02   9.5939973e-01  -7.7880533e-01  -1.0253459e+00   4.2837916e-02  -7.9428088e-03   5.9889190e-01  -2.1924233e-03   9.8756044e-03   1.1546070e-02  -7.6603838e-01  -9.9032354e-01
   3.0743359e-01   1.7874047e-03   3.7103395e-01   4.4887220e-01  -3.5522195e-01   4.5809449e-03   3.7746506e-01   5.7507647e-04   1.1376770e-03  -3.4508696e-01   4.4403234e-03   5.2909528e-03   5.2384793e-03   3.8568524e-03   3.9022933e-03   4.0071535e-03   3.3616502e-03   2.9882861e-03  -1.6357655e-03   6.8294504e-04  -7.8002059e-05  -2.1952682e-01  -6.4108548e-04  -2.1771339e-03  -3.1466865e-03  -1.0538108e-03  -2.1098389e-03   3.5098498e-03  -2.8637766e-03   4.4427714e-03  -3.7545219e-01   3.9493748e-01  -9.5429314e-03  -1.1045472e-02  -9.7324438e-03  -1.1087677e-02  -8.3454629e-03  -1.1773491e-02   8.1959898e-03  -3.5857215e-03   2.8957277e-03   7.3521933e-03   4.4383672e-03   1.0935778e-02   5.3030082e-01   1.0377829e-02   1.4126387e-02   8.6668094e-03   7.4807081e-03   5.4256728e-03   3.7609181e-03   3.8779922e-03   4.1115652e-03  -2.9879230e-01  -3.1045249e-01   4.3313555e-03   4.6615136e-03   2.9057137e-01   7.5849868e-03   3.3923126e-03   3.2577001e-03   6.7990125e-03   3.1722411e-03   1.5078033e-03   2.0765214e-04   6.7116459e-04   3.4465449e-03  -1.4875470e-03   2.7513121e-03  -3.8158767e-03  -2.4461113e-03   1.6938984e-03  -3.0010004e-01   5.4729965e-03  -3.0033678e-01   4.9925493e-03   4.5139087e-03   3.8708146e-03   2.8296965e-01  -2.4918526e-01  -2.7200668e-04   5.1612627e-04   1.9090092e-03   2.4101087e-01  -1.6401422e-03   4.3325658e-05   2.7195363e-03   9.0248268e-05   8.3120729e-04  -4.6147326e-04  -1.7893270e-03   4.7272188e-03  -3.7024846e-01  -4.5183205e-03  -4.4271733e-01   2.4433713e-04  -4.7760294e-01   1.2869454e-02   8.4514214e-03   1.1740853e-02   3.9854454e-01  -4.0884140e-01   2.8021808e-03  -3.6485247e-01   6.4696162e-03   1.0198460e-02   4.7741300e-03  -1.1413094e-03   5.9615017e-03   4.0524479e-03   3.7106608e-03   4.0387310e-03  -2.8067607e-01   2.9849785e-03   2.6630829e-03  -8.4430453e-04  -2.6726600e-01   1.2304180e-03  -1.8289373e-03   4.0922840e-03  -4.9001001e-03   9.7057924e-04   9.3402995e-03  -1.0399905e-02   5.0289974e-03   6.8822606e-03   7.1852683e-03  -3.7270968e-01  -1.5429196e-04  -1.1825632e-04   3.3540964e-01   1.1779355e-03   1.7029479e-04  -3.6129903e-01   6.7693283e-04   3.5343792e-03  -6.6966686e-03  -3.2400400e-03   2.3536212e-03   4.0495238e-03  -7.9007464e-03  -1.0286659e-02  -4.7196604e-05   1.3056898e-02   5.3262045e-01   4.3931214e-01   1.1195928e-02   7.7805946e-03   1.2782774e-02   9.4780840e-03   7.4850576e-03   7.7608303e-03   4.3798791e-03   3.5761160e-03  -3.8192816e-03  -3.1680255e-01   6.2884591e-03  -3.2977313e-01  -3.2139427e-03   4.1158765e-03  -1.2400744e-03   2.6469148e-01  -3.2344363e-03   2.6656491e-03  -1.2459747e-03  -5.7160936e-04  -2.2951322e-01  -2.5250141e-01   1.1136999e-03   3.5035316e-03   2.4470887e-01  -9.9991987e-04  -2.4100105e-03   2.4639938e-03   2.6790386e-03  -2.3436780e-01  -3.2384752e-03  -2.3326854e-01  -2.7333398e-03  -3.1007432e-03  -2.4837572e-01  -3.1027984e-03  -3.0417128e-03   2.9134100e-01   3.2741734e-03   1.7032080e-03  -4.8414106e-03  -4.3251938e-03  -3.6390268e-03  -3.1406821e-01  -4.4631617e-03   3.6144380e-01   5.0724297e-03   2.9450882e-03  -1.1727309e-03  -3.2884948e-01  -4.1349579e-03  -6.5457933e-03   1.0061842e-02   6.6635485e-03   2.3217484e-03   3.3118537e-01   5.7214225e-03  -1.5794272e-03  -3.1875170e-01   1.8843134e-03  -3.2394448e-01   2.1428592e-04  -6.3035287e-04   4.0788774e-03   3.6348534e-01   4.4953135e-05  -2.9274959e-01   1.9355218e-03  -3.5194115e-03   1.0488007e-03  -6.9037620e-04  -2.9781147e-01   7.4795702e-03   4.2054860e-04  -6.9520757e-04   1.5788253e-03  -7.8710225e-03  -4.3714429e-03   6.0409727e-05  -7.2633559e-03   3.6680455e-01   4.1661805e-03   4.1144492e-01  -4.6177593e-03  -9.4072377e-04   2.1041652e-03  -1.4111940e-02  -4.5575871e-03   1.0900840e-03   6.7056956e-03  -4.5600373e-03   4.5082461e-03   1.2509099e-02   1.2482046e-02   7.9910037e-03   2.4080287e-03   7.7779410e-03  -6.3201542e-04  -1.7029478e-03   4.7218881e-03   7.0826913e-03   4.8809337e-03   6.0732916e-03   5.6879667e-03  -3.4891278e-03  -3.3406496e-03   4.9432615e-03   3.4444604e-01   4.9127533e-03   5.0090461e-03   4.2576819e-03   2.0731841e-03   3.1728928e-01   4.6813052e-03   2.4972084e-03   2.0319344e-03   4.4104572e-03   3.9967748e-03   1.2811178e-03   3.3008770e-03   3.1567916e-03   2.6720372e-01  -2.2799059e-03   7.0578080e-03  -2.8886813e-03  -2.4849295e-03  -5.1184196e-03  -7.9244667e-03  -5.9472916e-03  -1.0778943e-02  -8.2459232e-03  -7.7168960e-04  -3.8586105e-03  -3.8618944e-03  -8.1097575e-03  -5.1751444e-03  -3.8399128e-03   4.5050996e-01  -4.4124384e-01   1.6137274e-03   1.5675720e-03   9.9241471e-04   9.2918115e-03   6.8989178e-03   3.8124845e-03   6.9715164e-03   4.5771950e-03  -2.1216112e-03  -1.8324742e-02  -1.2307237e-02  -2.5721405e-02  -2.3318350e-02   3.3237586e-02   1.3244170e-02   4.8080539e-03   1.2258979e-02   8.2106635e-03  -2.1670533e-02  -2.3158073e-02   6.2978871e-03  -2.7257712e-02  -2.7994824e-02   1.5939931e-01  -3.6541346e-01   1.4111602e-02   9.0275354e-02   1.5836328e+00  -1.1024157e+00  -9.7529269e-03  -7.9196076e-01   1.6773711e+00   2.0101901e-02   3.7154795e-02   7.5006893e-01   2.0329640e-02   7.1785411e-01   1.7809211e-02   2.7219356e-02   1.7441125e-02   9.3597639e-04  -6.2599206e-03   1.0394326e-03  -3.3327796e-03   2.9367123e-02   1.8130583e-02  -7.2748073e-01   6.6775613e-03   1.7825862e-02   1.7851311e-02   1.0085248e-02  -6.3866668e-03   1.6559144e-02   6.0147900e-01   1.8855753e-02  -4.3065583e-01   5.7206274e-03  -4.0111390e-03   5.2608326e-03  -2.0564110e-02  -3.7674516e-02  -2.6130063e-02  -2.8937264e-02   5.7174412e-01  -6.8901446e-02  -4.6685052e-02  -5.6157950e-02  -7.1944060e-02  -1.1391397e-01  -1.2915648e-01  -1.6046111e-01  -2.8406974e-01   1.1791240e+00  -3.3767630e-01  -1.5609436e+00  -5.9029506e-02   8.5276156e+00  -1.7975917e-01   1.0354308e-02   7.0391923e-02  -9.0540677e-01  -9.1407122e-01   5.2535240e-02   3.7864575e-02   6.7582222e-01   3.1786350e-02   2.1201354e-02  -6.1089556e-01  -6.1573104e-01   1.6426079e-02   4.2407808e-03   1.8915927e-03  -5.4856524e-01   1.5262329e-02  -5.3301155e-01  -2.4111496e-02  -1.1014112e-02  -1.6869186e-02  -2.8057383e-02  -3.2163215e-02  -2.9941889e-02  -3.6271922e-02  -7.7911068e-02  -5.1345186e-02  -2.6235004e-02  -3.5066010e-02  -4.4367983e-02  -2.2576965e-02  -2.0005150e-02  -2.5051676e-02   1.1084639e-03  -7.8450559e-03   8.0514893e-03  -8.6863379e-02  -6.0929058e-02   6.0258078e-03   8.8678207e-01   4.1019380e-02  -1.3111135e-02   1.3701606e-02   2.6830431e-02   1.3864034e-02   7.6806625e-01   2.8630953e-02   1.3655260e-02   5.5857847e-01   6.8637776e-01   1.2776661e-02  -4.9333920e-01  -6.4837787e-04   1.1790444e-03   2.3948360e-03  -2.0206392e-03  -2.4919278e-03   2.7394521e-03   4.4730976e-01   4.2867929e-01   6.5624039e-03   1.8607629e-03   3.2522507e-03   7.1393127e-03   4.1268577e-03   3.9237289e-01   1.0007194e-03   5.0026149e-03  -1.1714851e-02  -9.3412332e-03   4.1402806e-01  -9.4959432e-03  -8.0703511e-03  -1.5495834e-02  -6.3627009e-01   1.1240453e-02   9.7669888e-03   1.5567304e-02  -7.4859496e-03   1.2216654e-03  -4.2200523e-01  -3.6663117e-01  -4.3325653e-01   8.1599126e-03   3.7801118e-01   4.7658494e-03   1.5553864e-03  -3.4730140e-03  -6.9838090e-04  -3.8673180e-03   7.4999132e-03  -6.3553303e-04   4.3248930e-01  -4.5723925e-01   5.3669795e-03   5.1774622e-03  -1.4681682e-02   1.1759723e-02  -3.1987417e-02   6.5131371e-03  -9.0484376e-02  -1.6401805e-02   8.1035775e-01  -1.0889661e+00  -8.1942065e-02  -8.9040289e-02  -1.0911874e+00   9.6233675e-02  -5.6728965e-01  -4.1256761e-02   4.9295947e-02   1.4265622e-01   9.4311862e-02   9.3656522e-01   1.2332978e-01   8.9893865e-02   9.4347266e-01  -8.0792290e-01  -1.0700220e+00   8.6545056e-02  -1.5397639e-03   6.5498386e-01  -1.9663135e-02   1.0067829e-02  -7.4562696e-03  -7.8967821e-01  -9.7407083e-01
   3.1157357e-01   2.2924575e-03   3.7588030e-01   4.5410946e-01  -3.6330249e-01   4.9844200e-03   3.9070194e-01  -2.9470392e-04   4.5894317e-04  -3.4800057e-01   6.2013563e-03   4.7886736e-03   4.8435627e-03   3.7851614e-03   4.1785724e-03   3.7542588e-03   3.6495228e-03   3.0786702e-03   4.1359425e-03   2.2282441e-03   3.1890040e-03  -2.2244350e-01  -9.5175121e-04  -2.4098793e-03  -2.5822632e-03   1.1121527e-03  -1.5261907e-03   2.5570756e-03  -3.5272355e-03   4.7554146e-03  -3.7638426e-01   4.0079352e-01  -8.8204355e-03  -1.0332499e-02  -9.3478806e-03  -9.1669015e-03  -8.4532855e-03  -9.0810939e-03   7.5192564e-03   3.5505478e-03  -2.5680469e-04   7.2518340e-03   5.1386422e-03   1.0211826e-02   5.3812820e-01   1.0614768e-02   1.1775020e-02   8.3053699e-03   6.8291314e-03   4.5274389e-03   3.7590035e-03   4.8106374e-03   3.9860062e-03  -3.0466917e-01  -3.1080694e-01   4.7172086e-03   4.6102251e-03   2.8427714e-01   8.7956217e-03   2.9776423e-03   1.5939612e-03   4.2350356e-03   1.8696214e-03   1.3127637e-03   1.2255367e-04  -6.6373239e-04   3.7413142e-03  -1.6541041e-03   2.8636503e-03  -4.3938326e-03  -2.9158112e-03  -5.8341479e-04  -3.2083146e-01   5.1635167e-03  -3.0473328e-01   2.3964720e-03   4.2140002e-03   4.2240375e-03   2.8612530e-01  -2.4855045e-01  -3.3856021e-04   5.0919919e-04   3.0578441e-04   2.4155620e-01  -1.4204014e-03   2.6819394e-04   1.3231626e-03   7.1628953e-05   9.4801648e-04   2.4514364e-04  -1.2410779e-03   3.4922230e-03  -3.7915108e-01  -4.9815460e-03  -4.4945145e-01  -1.5514872e-03  -4.8333571e-01   1.3568495e-02   9.8808749e-03   1.0541618e-02   4.0673961e-01  -4.1019906e-01   7.8045387e-03  -3.6805890e-01   7.0665569e-03   7.7184753e-03   4.4312315e-03   1.4676792e-03   5.3304312e-03   4.2685921e-03   4.1849770e-03   4.2266102e-03  -2.7412758e-01   3.6038628e-03   2.4134415e-03  -8.8802335e-04  -2.6459449e-01   6.3768459e-04  -3.1572219e-03   2.6551063e-03  -3.6010504e-03  -2.0543484e-05   2.5002330e-03  -9.5879383e-03   6.7827280e-03   7.5948350e-03   4.4801356e-03  -3.7621843e-01   4.3462688e-03   2.0767590e-03   3.3748786e-01   3.0244784e-03   5.8117162e-04  -3.5986693e-01   6.3838364e-04   3.3573608e-03  -4.2779151e-03  -1.9320081e-03   4.7101166e-03  -9.6539780e-04  -6.9724232e-03  -1.4162832e-02   7.2144412e-03   1.6749837e-02   5.9376849e-01   4.6936442e-01   1.1386344e-02   9.1699928e-03  -8.1835966e-04   1.0172353e-02   7.0239822e-03   8.3602493e-03   6.2531127e-03   5.0317449e-03  -5.2588898e-03  -3.2502346e-01   6.1386593e-03  -3.3932667e-01  -2.0910167e-03   4.1126616e-03  -7.9207696e-04   2.6395570e-01  -2.8092190e-03   2.4532456e-03  -1.5841403e-03  -4.8996342e-04  -2.2906382e-01  -2.5416687e-01   1.3647500e-03   2.4548612e-03   2.4698599e-01  -4.8573865e-04  -2.4443748e-03   2.2978406e-03   1.5304559e-03  -2.3333091e-01  -3.2890658e-03  -2.3359017e-01  -2.9293726e-03  -3.5004454e-03  -2.4583735e-01  -2.7495854e-03  -3.0695004e-03   2.9242535e-01   2.5177689e-03   1.8535574e-03  -4.2733058e-03  -4.2121929e-03  -5.7294281e-03  -3.1806278e-01  -5.0629946e-03   3.4025883e-01   5.1847069e-03   3.0118870e-03   9.2052776e-04  -3.5515951e-01  -6.1039090e-03  -5.6415194e-03   9.3727950e-03   7.5674878e-03  -4.3781180e-03   3.2921890e-01   5.5855834e-03  -2.5190509e-03  -3.2726963e-01   7.7916993e-04  -3.3245889e-01  -6.3783560e-04  -1.7534174e-03   4.0389536e-03   3.6645098e-01  -7.3096288e-04  -2.9984969e-01   3.5960579e-03  -2.5081722e-03   1.4208939e-03  -1.1217853e-03  -2.9630171e-01  -2.1302031e-03   1.2868526e-03   6.2832774e-04   3.8674303e-04  -8.3143684e-03  -3.3892369e-03  -4.8259624e-03  -4.2880044e-03   3.9476956e-01   9.8554515e-03   4.0558205e-01  -1.4893166e-02   1.2786143e-03   1.0478743e-02  -1.1514232e-02  -2.7600008e-03   2.3992937e-03   4.2092138e-03  -2.9027474e-03   4.1850061e-03   1.5057775e-02   1.3491107e-02   8.0639991e-03   2.9558359e-03   9.7784778e-03  -5.0176237e-04  -1.9035868e-03   6.3851081e-03   4.4532263e-03   3.5251043e-03   6.9703219e-03   3.2404897e-03  -4.1687558e-03  -5.0695006e-03   4.3303729e-03   3.4681599e-01   5.3743659e-03   5.7980906e-03   3.0433709e-03   3.1849909e-03   3.1425032e-01   5.1133816e-03  -4.0925809e-04   1.2141562e-03   4.6662685e-03   5.1013523e-03   2.6956290e-03   5.4275551e-03   3.2965885e-03   2.6957544e-01   6.0580718e-03   6.8639683e-03  -4.0173764e-03  -2.6938719e-03  -5.3864166e-03  -6.6343609e-03  -4.3667209e-03  -1.0216989e-02  -7.1889625e-03  -4.5644480e-03  -5.9668325e-03  -7.5438124e-03  -6.8745585e-03  -2.9193348e-03  -4.2130774e-05   4.6262135e-01  -4.4772498e-01   4.0616592e-03   2.8256229e-03   1.6614387e-03   9.8587097e-03   1.0280419e-02   4.8165707e-03   9.2849777e-03   1.5181052e-03  -1.4098803e-03  -1.3681191e-02  -4.7213243e-03  -2.8342272e-02  -1.9148500e-02   2.3013331e-02  -1.1750547e-02  -4.4637099e-04   1.0657307e-02   2.5337215e-03  -2.2673259e-02  -1.9471030e-02   2.0957503e-02  -3.3401535e-02  -3.4421394e-02   1.0997874e-01  -4.0644093e-01   4.0940220e-04  -9.0678482e-02   1.0794377e+00  -1.1425136e+00  -1.3635143e-02  -8.6152677e-01   1.6769395e+00   1.6777079e-02   3.5925643e-02   7.7337201e-01   3.9154386e-02   7.0024634e-01   1.9534523e-02   2.8035553e-02   8.5997814e-03  -6.0598221e-03  -6.8081673e-03   1.0621797e-02   1.3181450e-03   3.0339590e-02   2.2499447e-02  -7.2689905e-01   6.0180374e-03   1.8299638e-02   1.2718209e-02   1.0701142e-02  -4.1431867e-03   1.6783210e-02   6.0375106e-01   1.6079533e-02  -4.6819163e-01   5.7223396e-03   3.5777270e-03   4.9590842e-03  -2.4792023e-02  -4.1331757e-02  -2.6377741e-02  -2.7736647e-02   5.8610822e-01  -7.5134667e-02  -5.0911555e-02  -5.3347462e-02  -7.5417834e-02  -1.1940707e-01  -1.1068406e-01  -1.3514543e-01  -2.9362631e-01   1.2228352e+00  -3.2221347e-01  -1.5160539e+00  -3.9401022e-02   8.6431667e+00  -1.8259899e-01   1.8537744e-03   7.6896869e-02  -9.5073880e-01  -1.0330615e+00   4.6706960e-02   4.0333809e-02   7.0791208e-01   3.1995134e-02   2.2130383e-02  -6.2512085e-01  -5.5938111e-01   1.7023146e-02   7.6159781e-03   9.6694713e-04  -5.6074370e-01   1.4647123e-02  -5.3011143e-01  -2.5356322e-02  -1.9391994e-02  -2.2835598e-02  -2.1839191e-02  -3.3611952e-02  -2.8502435e-02  -4.1860790e-02  -6.8237414e-02  -5.8797407e-02  -2.9932540e-02  -4.3101903e-02  -6.6127868e-02  -2.1763090e-02  -2.1171261e-02  -3.2003303e-02   4.7167775e-03  -1.9287827e-02   1.1473700e-02  -8.8561542e-02  -4.9578187e-02  -8.5810189e-03   9.3027987e-01   5.1018706e-02   1.0833431e-02   2.1271374e-02   2.6836224e-02   1.7416678e-02   6.5870124e-01   2.4247661e-02   1.7080691e-02   5.9328737e-01   6.8057933e-01   1.5643370e-02  -4.8544642e-01   4.0834124e-05   7.8922953e-03   5.9315544e-03   2.9206756e-03  -4.6383517e-03   3.6316816e-03   4.2420344e-01   4.3956847e-01   3.4350282e-03   3.3307886e-03   3.7101115e-03   6.1097953e-03   3.7477411e-03   3.8451606e-01   2.0117359e-03   2.8659319e-03  -1.2055825e-02  -5.9904333e-03   3.9769470e-01  -1.0465177e-02  -9.3330335e-03  -1.6467226e-02  -6.6992925e-01   1.2671929e-02   5.6453119e-03   1.5182007e-02  -6.3885708e-03  -7.3931676e-04  -4.2136074e-01  -3.6347885e-01  -4.2411564e-01   4.1724067e-03   3.7691791e-01   7.7452249e-04   3.2256188e-03  -1.6636930e-03  -3.2111440e-03  -6.9419601e-03   5.0947057e-03   7.4200196e-03   4.1776723e-01  -4.4649501e-01   3.5604236e-03  -5.4411391e-04  -6.9134815e-03   2.1735471e-02   7.2252367e-03   5.2230373e-02  -5.8172749e-02  -1.3172949e-02   8.6372021e-01  -1.1529023e+00  -1.3162903e-01  -9.2881186e-02  -1.1415643e+00   1.1845504e-01  -3.9801693e-01  -4.6255609e-02   9.5245903e-02   1.8601783e-01   1.2611197e-01   1.0707949e+00   9.2547145e-02   8.9842186e-02   9.2321776e-01  -8.3588467e-01  -1.0522028e+00   8.3478106e-02  -6.1939967e-03   6.7180769e-01  -2.0931956e-02   1.6537424e-02   4.6027864e-02  -8.0322105e-01  -9.8346098e-01
   3.1436361e-01   1.4591653e-03   3.8020368e-01   4.6369193e-01  -3.5792118e-01   2.4811490e-03   3.8447367e-01   6.5729853e-04   1.5676075e-03  -3.4753427e-01   2.5453138e-03   4.7813177e-03   4.9915788e-03   3.1284627e-03   3.8897053e-03   3.9741667e-03   3.5246393e-03   3.1317449e-03   3.7457301e-03   8.0273269e-04   2.9151268e-03  -2.2481017e-01  -8.5027902e-04  -1.7376149e-03  -3.0918742e-03   1.0427754e-03  -1.5270520e-03  -1.6780085e-04  -3.7250752e-03   4.4658878e-03  -3.7281382e-01   4.0526675e-01  -8.5275320e-03  -9.6204872e-03  -1.0327347e-02  -9.1486221e-03  -6.5277756e-03  -7.4764227e-03   8.2147338e-03  -1.5196664e-02   3.4122519e-04   7.5504974e-03   5.2823405e-03   9.5284638e-03   5.3083564e-01   9.5748572e-03   1.3075104e-02   7.7765853e-03   5.9608357e-03   4.7217454e-03  -1.0238789e-03   5.5125204e-03   3.5115322e-03  -2.9921905e-01  -3.1334796e-01   4.6869298e-03   7.0220253e-03   2.7773779e-01   8.2794381e-03   3.0723807e-03   1.4276296e-03   2.4307327e-03   2.1869664e-03   8.8743419e-04   2.8143523e-05  -5.0488739e-04   3.4537923e-03  -2.3531248e-03   3.8296004e-03  -3.5889084e-03  -1.3040998e-03   1.2229535e-03  -3.1654612e-01   5.7138676e-03  -3.1050894e-01   4.8168270e-03   4.2044948e-03   4.2405312e-03   2.8440598e-01  -2.6186204e-01   5.5861490e-04   1.1449501e-03   1.5680765e-03   2.3922079e-01  -1.0472024e-03   4.6696123e-04   2.0693912e-03   3.6599785e-04  -1.4824326e-04   2.6384553e-04   1.6388091e-04   3.9608037e-03  -3.8614238e-01  -3.6665232e-03  -4.4876753e-01  -3.3132405e-03  -4.7671807e-01   1.3425820e-02   9.4092785e-03   1.1864966e-02   4.0271204e-01  -4.0957921e-01   6.7117476e-03  -3.7636420e-01   7.2271374e-03   7.4016591e-03   4.8650513e-03   2.3693230e-03   4.7064504e-03   4.1049763e-03   4.6487689e-03   3.8057432e-03  -2.7360626e-01   3.1316471e-03   2.5581087e-03  -1.1406025e-03  -2.6946665e-01   9.2581867e-05  -1.1748446e-03   2.5800469e-03  -4.8940476e-03  -1.6354722e-04   2.3513352e-03  -1.0442372e-02   8.2415314e-03   7.7854132e-03   3.0457520e-03  -3.7431443e-01   6.2363922e-03  -3.6185396e-03   3.3471658e-01   1.5917550e-03  -7.8285889e-04  -3.5876306e-01   1.9404447e-03   1.7215778e-03  -1.6683063e-03  -3.2223040e-03   3.5930708e-03  -2.4178402e-03  -6.7635346e-03  -1.3302868e-02   2.0182744e-02   2.1781741e-02   5.6834896e-01   4.6590343e-01   1.2663056e-02   9.8711223e-03   8.6793462e-05   9.5781392e-03   9.5008172e-03   9.1372063e-03   5.6276265e-03   3.8002392e-03  -6.5047894e-03  -3.2264584e-01   6.2171741e-03  -3.3610957e-01  -2.3869386e-03   4.3129373e-03  -7.1585695e-04   2.6193102e-01  -2.7168951e-03   2.7787471e-03  -7.0509150e-04  -1.0569814e-03  -2.3091656e-01  -2.5323594e-01   1.3146381e-03  -1.9368928e-03   2.4847310e-01  -9.5054709e-04  -2.0905119e-03   1.5579813e-03   2.4195322e-03  -2.3431587e-01  -3.3210321e-03  -2.3819080e-01  -2.5574083e-03  -3.1044968e-03  -2.4516802e-01  -4.6592682e-03  -1.4994119e-03   2.9245909e-01   2.0298024e-03   2.0659621e-03  -4.0691930e-03  -4.4964096e-03  -4.9386522e-03  -3.1916127e-01  -4.7691899e-03   3.5077598e-01   4.6556064e-03  -1.2837441e-03  -3.8084124e-04  -3.4740583e-01  -7.2893363e-03  -5.8892925e-03   8.6059524e-03   6.5563572e-03   2.5147379e-03   3.2650989e-01   5.4253764e-03  -1.9109238e-03  -3.2465371e-01   8.1144014e-04  -3.3849987e-01  -2.2843444e-04  -2.0823166e-03   3.4809968e-03   3.6278099e-01  -3.3096800e-04  -2.9914375e-01   7.3889543e-03   2.6227735e-03   2.0070719e-03  -2.6357566e-04  -3.1517763e-01   7.2395658e-03   1.7294361e-04   1.0774012e-03   7.8108940e-05  -7.9742005e-03  -2.6798478e-03  -2.9782450e-03  -3.7832044e-03   3.8610080e-01   4.2893603e-03   4.3420740e-01  -1.9718659e-02  -1.1336113e-03  -9.2350907e-04  -2.0438438e-02  -7.0806000e-03   2.0056843e-03   5.1492883e-03  -2.4357078e-03   5.2373062e-03   1.4571463e-02   1.1473025e-02   5.7145705e-03   1.7237993e-03   9.8650252e-03  -9.1788494e-04  -5.0859108e-04   4.6672178e-03   6.2602771e-03   3.3865370e-03   6.1898735e-03   2.9000467e-03  -2.3064044e-03  -2.0873862e-03   5.1551180e-03   3.4529037e-01   4.9493391e-03   4.3372324e-03   4.2114778e-03   1.7700460e-03   3.1114803e-01   5.1984424e-03  -3.4289162e-04  -1.1637364e-03   4.0189545e-03   4.6574577e-03   2.7611829e-03   6.1367572e-03   1.1790679e-03   2.7052676e-01   4.0954320e-03   4.0150338e-03  -4.2191309e-03  -3.3681677e-03  -5.3152095e-03  -6.0160464e-03  -4.8365495e-03  -8.9836975e-03  -7.7509490e-03  -3.1140786e-03  -5.2083324e-03  -4.3499915e-03  -6.4069137e-03  -5.6335531e-03  -2.2083301e-03   4.6581791e-01  -4.5466752e-01   5.1565689e-03   7.0487964e-04   1.4961770e-03   1.0451144e-02   8.5483452e-03   4.0870342e-03   7.0071064e-03   2.1189998e-03  -5.0876003e-04  -1.4994667e-02  -9.8648569e-03  -2.4023082e-02  -2.1138926e-02  -6.6985587e-03   7.3296615e-03   8.4661589e-03   1.1353826e-02  -6.6523272e-03  -2.5279343e-02  -2.4445489e-02  -4.1373750e-04  -3.3371453e-02  -3.1362549e-02   1.1037085e-01  -4.8346266e-01  -3.7202895e-02  -6.6654192e-02   1.3552724e+00  -1.1056396e+00  -7.3846105e-03  -8.6387959e-01   1.5724532e+00   1.9524785e-02   3.4836717e-02   7.9852262e-01   2.8318157e-02   6.7246454e-01   1.8620141e-02   2.4030689e-02   1.4048851e-02  -1.4003770e-02  -4.8499834e-03  -1.4930737e-03  -1.1143369e-03   2.7867344e-02   1.8752456e-02  -7.4516100e-01   6.8096899e-03   1.8987748e-02   1.6794971e-02   1.1036702e-02  -3.8061221e-03   1.4161480e-02   6.0360775e-01   1.0016578e-02  -4.5967091e-01   2.1041392e-03  -1.6982450e-03   1.9306939e-03  -2.4545150e-02  -3.0910561e-02  -2.6666639e-02  -2.8066621e-02   5.8348980e-01  -7.9267845e-02  -5.2835759e-02  -5.2900607e-02  -7.4293517e-02  -1.1842902e-01  -1.3016155e-01  -1.2700356e-01  -3.5572670e-01   1.1773560e+00  -3.5766680e-01  -1.5159586e+00  -2.8595803e-02   8.4271796e+00  -1.6304805e-01   2.8116512e-02   9.9528058e-02  -9.7463601e-01  -9.4888092e-01   5.3955916e-02   3.1229203e-02   7.2287929e-01   3.1743727e-02   2.3061873e-02  -6.2880630e-01  -6.0774302e-01   1.6228787e-02   4.9495112e-03   1.8021004e-03  -5.5762760e-01   1.6679679e-02  -5.2514046e-01  -1.8961426e-02  -1.8533796e-02  -2.1677816e-02  -2.0473945e-02  -3.3660169e-02  -2.8370499e-02  -3.8432420e-02  -7.1852363e-02  -5.7587999e-02  -2.3651578e-02  -3.9792265e-02  -8.1073342e-02  -2.4891289e-02  -2.4525127e-02  -3.1792714e-02   2.9676684e-03  -2.3391455e-02   3.1682432e-02  -2.9304566e-02  -5.6330921e-02   1.6931944e-02   8.9647251e-01   3.9737747e-02  -4.8730179e-03   2.6040351e-02   3.3409283e-02   1.7791389e-02   7.8169291e-01   3.1342183e-02   1.6630383e-02   6.0361151e-01   7.4025457e-01   1.2477125e-02  -4.9320048e-01  -2.9959206e-03  -1.9470176e-03   5.6268559e-03   9.6050108e-03  -2.3979743e-03   3.7856369e-03   4.2653433e-01   4.2482771e-01   5.0518377e-03   4.3880527e-03   3.5078939e-03   7.2359401e-03   1.3965538e-03   3.9291099e-01   8.8754315e-03   3.2993410e-03  -1.1627016e-02  -5.1668711e-03   4.0095433e-01  -7.0645080e-03  -9.5488715e-03  -1.4937924e-02  -6.6560608e-01   1.3622401e-02   7.4228307e-03   1.7109789e-02  -8.0148902e-03   1.4742292e-03  -4.5100828e-01  -3.7293888e-01  -4.1703779e-01   9.1150859e-03   3.8381443e-01   4.2020852e-03   5.1951711e-03  -1.0606873e-03  -2.8907226e-03  -6.7890844e-03   8.6805513e-03   6.4351359e-03   4.1735706e-01  -4.5182595e-01   7.1992953e-03   6.0834800e-04  -1.0909725e-02   2.2403239e-02   7.2451391e-03   4.5396332e-02  -8.8456581e-02  -3.1530618e-02   9.0980993e-01  -1.1443365e+00  -1.2177113e-01  -9.8618488e-02  -1.1450699e+00   8.7313448e-02  -2.6631064e-01  -4.9837198e-02   3.1212867e-02   1.8362480e-01   9.3909527e-02   1.0505687e+00  -1.4413949e-02   9.5065825e-02   9.8113674e-01  -8.9295659e-01  -9.8915649e-01   8.2526379e-02  -8.7836783e-03   6.0408276e-01  -2.3475114e-02   1.7197858e-02   2.1084763e-02  -8.5086794e-01  -9.7826820e-01
   3.1376259e-01   2.1303378e-03   3.8058715e-01   4.5618899e-01  -3.6284960e-01   4.0582501e-03   3.9130831e-01   2.1622788e-04   1.2490356e-03  -3.4219581e-01   4.1331244e-03   4.8292693e-03   4.7441373e-03   3.6198219e-03   3.6190807e-03   4.0186601e-03   3.2213693e-03   2.8594361e-03   3.8803356e-03   1.9784239e-03   2.2049227e-03  -2.2387770e-01  -5.2960015e-04  -2.0116698e-03  -2.8380159e-03   9.9574187e-04  -1.3868966e-03   1.4634156e-03  -3.6949660e-03   4.3531615e-03  -3.8259028e-01   4.1973398e-01  -9.6141995e-03  -1.0138089e-02  -1.0084637e-02  -1.0937849e-02  -1.9320490e-02  -1.1764360e-02   8.3329789e-03  -2.2744339e-02   2.6414067e-03   9.0548854e-03   5.3470319e-03   8.7687611e-03   5.4032374e-01   1.1166011e-02   1.1992606e-02   7.6964140e-03   6.3180966e-03   3.8313160e-03   9.3539304e-04   5.0245251e-03   4.2256017e-03  -3.0475443e-01  -3.1639195e-01   4.8440363e-03   6.0852898e-03   2.8897886e-01   9.1402238e-03   3.3817541e-03   3.4904744e-03   2.3165016e-04   2.6588632e-03   4.9283085e-04   3.3012013e-04  -1.2533320e-03   2.0771435e-03  -2.5591753e-03   3.7330437e-03  -3.7780192e-03  -2.9213897e-03   1.9759933e-03  -3.3731760e-01   4.8623337e-03  -3.0812899e-01   4.0397657e-03   4.4005564e-03   4.0206590e-03   2.8140390e-01  -2.5139560e-01  -8.0823654e-04   1.3933265e-05  -3.0524534e-03   2.4481461e-01  -1.8232702e-03   6.6309103e-04   1.9563435e-03  -1.4744303e-03   3.4779984e-04   5.3249359e-04  -1.0929578e-03   2.5020515e-03  -3.8490732e-01  -5.4110713e-03  -4.4650496e-01  -1.2403804e-03  -4.7611318e-01   1.3065702e-02   9.5059510e-03   1.0907091e-02   4.0502029e-01  -4.2703269e-01   3.7944974e-03  -3.7054942e-01   7.2346758e-03   9.4493578e-03   5.0803195e-03   2.3006532e-03   5.7311970e-03   3.9663523e-03   4.3699022e-03   4.1368807e-03  -2.7006061e-01   2.9566801e-03   9.8077565e-04  -1.5727942e-03  -2.7344075e-01  -2.7298531e-04  -3.3041130e-03  -2.2019607e-03  -5.9427065e-03   9.0982158e-04   8.7035256e-03  -6.6424958e-03   6.7218412e-03   8.4469732e-03   2.2015075e-03  -3.7825176e-01  -9.3004957e-04  -7.5547211e-03   3.5062810e-01   3.2763381e-03   4.0750489e-04  -3.5748757e-01   1.0343006e-03   5.8212228e-03  -2.6168197e-03  -2.9336561e-03   4.0318024e-03   2.2902610e-03  -8.8833091e-03  -1.5488335e-02   1.9937928e-02   2.2550413e-02   6.0770362e-01   4.6628877e-01   1.4098773e-02   1.1087707e-02   1.7086690e-02   9.7387229e-03   9.0330189e-03   9.2719320e-03   5.6106603e-03   5.1888721e-03  -5.2479861e-03  -3.4014779e-01   7.3870591e-03  -3.4786207e-01  -2.7838734e-03   3.7090735e-03   5.0919142e-05   2.6275625e-01  -2.8499714e-03   1.1858308e-03  -7.7642865e-04   5.8299928e-05  -2.2465460e-01  -2.4983400e-01   1.2353254e-03   2.4816166e-03   2.4518379e-01   6.6936168e-04  -1.3223571e-03   2.1878007e-03   1.6709959e-03  -2.3997678e-01  -2.0931087e-03  -2.3204423e-01  -2.6890787e-03  -2.8836787e-03  -2.4838259e-01  -3.8597703e-03  -2.4360910e-03   2.9461484e-01   2.1461002e-03   3.3760934e-03  -3.8723382e-03  -4.6708859e-03  -5.5510383e-03  -3.2076244e-01  -6.1428267e-03   3.7495256e-01   4.6896307e-03  -7.5442444e-04  -1.5107818e-04  -3.4519500e-01  -6.5617053e-03  -6.1365343e-03   7.4493691e-03   7.1277633e-03   3.1450416e-03   3.3331642e-01   5.2387162e-03  -3.3807725e-03  -3.2326080e-01   3.4503191e-04  -3.3502734e-01  -1.5638156e-04  -1.6557503e-03   5.5334177e-03   3.7381510e-01   1.8437044e-04  -2.9719344e-01  -1.2623441e-03  -1.5305202e-03   1.7798197e-03  -2.0210008e-03  -3.0824796e-01  -3.0504767e-03  -1.1226963e-03  -9.0635888e-04   1.7272859e-03  -7.1971306e-03  -3.0504329e-03  -2.8231907e-03  -8.3831656e-03   4.1826095e-01   5.8926699e-03   4.0814493e-01  -4.9076975e-03  -7.0780100e-04  -1.2895479e-03  -8.1848182e-03   1.1217371e-03   1.7152458e-03   6.1261278e-03   2.1284670e-03   9.8282648e-03   1.5567068e-02   1.2121862e-02   8.9050304e-03   3.3600624e-03   7.2115541e-03  -1.0932076e-03  -1.2886899e-03   6.3424050e-03   7.6119673e-03   5.7646449e-05   6.9455519e-03   7.6402316e-03  -4.4498458e-03  -4.3767398e-03   3.6937505e-03   3.5094748e-01   5.1709265e-03   4.8636130e-03   3.0241220e-03   1.8558966e-03   3.0991884e-01   5.3964164e-03   6.9483669e-05   1.0781503e-03   3.8170615e-03   3.7618459e-03   1.5886016e-03   6.1850276e-03   3.0975761e-03   2.6362712e-01   3.2992372e-03  -3.1693079e-03  -4.5098369e-03  -2.1461608e-03  -6.1181618e-03  -6.7729904e-03  -4.7903585e-03  -8.3590247e-03  -8.1523898e-03  -5.8047636e-03  -3.3473018e-03  -1.3460090e-03  -5.3708468e-03  -4.9334666e-03  -2.6683933e-03   4.6213860e-01  -4.4886800e-01   5.3430719e-03   2.8110215e-03   2.4878647e-04   8.3414493e-03   7.6941468e-03   3.1197778e-03   8.4301608e-03   4.3009913e-03  -8.2237584e-03  -1.5089002e-02  -2.4334532e-03  -2.6467559e-02  -1.7095692e-02   2.9264025e-03   3.1626249e-02   7.3000903e-03   1.4665583e-02   6.0003048e-03  -1.8282869e-02  -1.9833838e-02   1.6549674e-02  -1.0990377e-02   2.2508120e-02   1.1384331e-01  -2.6255440e-01  -2.7275083e-02  -9.0584961e-02   1.2983883e+00  -1.0783281e+00  -3.4669072e-03  -7.8831359e-01   1.5060757e+00   2.2604037e-02   3.6088156e-02   8.3465487e-01   4.2900797e-02   7.3838998e-01   1.8698748e-02   2.5556251e-02   7.5188333e-03  -8.1801912e-03  -1.9084497e-03   1.0008967e-04  -3.3933161e-03   3.1440989e-02   1.7212128e-02  -7.2816601e-01   5.4410350e-03   1.8250653e-02   1.6695626e-02   8.7768307e-03  -4.3613645e-03   1.7592139e-02   6.1521482e-01  -6.8238073e-03  -4.5882466e-01   5.5486973e-03   1.4987395e-03   1.4089158e-03  -2.6074245e-02  -3.6850280e-02  -2.8835953e-02  -2.9534742e-02   5.7534985e-01  -7.8563271e-02  -5.3221497e-02  -5.0507760e-02  -7.9603045e-02  -1.1992581e-01  -1.0976487e-01  -1.2760453e-01  -2.5028785e-01   1.3872743e+00  -2.8298336e-01  -1.4467514e+00  -5.5837364e-02   8.1438054e+00  -1.7325480e-01  -1.0891431e-02   9.3308727e-02  -1.1006758e+00  -9.5554845e-01   5.5449396e-02   4.2523253e-02   7.0213771e-01   3.2594070e-02   2.1469848e-02  -6.1659920e-01  -5.9928635e-01   1.7285883e-02   5.1773292e-03   1.6546653e-03  -5.4932061e-01   1.5035313e-02  -5.2744812e-01  -2.6168516e-02  -1.9402065e-02  -2.1514986e-02  -2.7958144e-02  -3.4082459e-02  -3.2839369e-02  -3.5393183e-02  -7.5715785e-02  -5.5770071e-02  -3.1147174e-02  -4.3246739e-02  -8.5444134e-02  -2.6280699e-02  -9.6204228e-03  -3.2056038e-02   1.2569450e-03  -2.9768933e-02   3.0527139e-02  -2.0144646e-02  -7.8377692e-02  -4.9684501e-03   8.8335788e-01   3.9274627e-02  -4.1339687e-03   1.9451019e-02   3.6962144e-02   1.7136692e-02   7.5565839e-01   3.0799798e-02   1.4654773e-02   5.7573354e-01   6.8928014e-01   1.0503798e-02  -4.8645945e-01  -3.3629601e-03  -2.9844118e-03   4.9820290e-03   8.4528334e-03  -3.5681823e-03   2.5841156e-03   4.1760656e-01   4.1595040e-01   2.6346621e-03   2.4335950e-03   4.8586680e-03   8.7043250e-03   2.5696645e-03   3.8598421e-01   1.7654955e-04   3.7746984e-03  -1.1136509e-02  -4.0742101e-03   3.9671858e-01  -9.0822074e-03  -8.9019484e-03  -1.5517224e-02  -6.0713552e-01   1.3714947e-02   7.4197050e-03   9.3355340e-03  -5.8336572e-03  -4.6360336e-04  -3.9633886e-01  -3.5239417e-01  -4.1408318e-01   2.0466850e-04   3.6172219e-01  -5.0729558e-04   1.0831077e-03  -2.5876577e-03  -3.9251249e-03  -5.2224464e-03   1.0078677e-02   1.0329826e-02   4.0912859e-01  -4.2995963e-01   6.3084909e-03   2.3358262e-03  -8.0540165e-03   1.8069969e-02   1.0059177e-02   3.4372244e-02  -5.7898476e-02  -1.5535120e-02   8.4579059e-01  -1.0548888e+00  -9.0125400e-02  -7.8983634e-02  -1.0859006e+00   8.4539769e-02  -2.9194748e-01  -6.5014016e-02   3.0444771e-02   1.7866692e-01   7.1536145e-02   1.0356905e+00   1.4616151e-01   1.0135936e-01   1.0446881e+00  -8.5876857e-01  -1.0429112e+00   7.8091058e-02   4.2494522e-02   7.5330518e-01  -1.7391537e-02   1.2838465e-02   8.2941414e-03  -7.9045271e-01  -9.7836092e-01
   3.1376406e-01   1.7774491e-03   3.8215802e-01   4.5834715e-01  -3.5809743e-01   2.8653182e-03   3.8429769e-01  -4.0761086e-05   1.0301135e-03  -3.4608929e-01   4.2812026e-03   4.8208026e-03   5.2382580e-03   3.2602246e-03   3.4514837e-03   4.3399854e-03   3.2127893e-03   3.0212912e-03   3.6562456e-03   2.2281050e-04  -1.3372772e-04  -2.2332855e-01  -1.0702547e-03  -3.0038163e-03  -2.5170176e-03   8.1626852e-04  -1.6516281e-03   9.8712302e-04  -3.0326074e-03   3.9268604e-03  -3.7552139e-01   4.0545389e-01  -9.2249949e-03  -9.8386457e-03  -1.0372567e-02  -1.1907181e-02  -1.4076352e-02  -1.1362194e-02   8.5553888e-03   1.0390509e-02   1.0134382e-03   1.0767089e-02   5.9815348e-03   8.5035832e-03   5.4494985e-01   1.0626359e-02   1.2998124e-02   8.4546837e-03   6.4546524e-03   5.0883706e-03   9.5691208e-04   4.4375903e-03   3.9876614e-03  -3.0090363e-01  -3.1387461e-01   4.4901893e-03   6.9515874e-03   2.9240057e-01   9.5566228e-03   3.3474386e-03   3.6411633e-03   5.7839200e-03   2.0068310e-03   1.2118125e-03  -1.1182046e-04  -2.8191645e-04   2.7218217e-03  -1.9625947e-03   2.7634655e-03  -3.8070957e-03  -2.9424173e-03   1.2354209e-03  -3.2501892e-01   5.2306789e-03  -3.0707127e-01   2.1077945e-03   4.2340313e-03   4.0072822e-03   2.8882536e-01  -2.5428184e-01   7.2929533e-04   1.1063621e-03   4.2051762e-03   2.4704201e-01   1.2068237e-03   6.2784324e-04   2.1780693e-03  -9.8880404e-04   6.4087285e-04   1.8552430e-04  -1.4501052e-03   3.8680934e-03  -3.8544966e-01  -5.3635977e-03  -4.4404997e-01  -2.1742251e-03  -4.8807879e-01   1.3351736e-02   9.2548612e-03   4.3063429e-03   4.0742280e-01  -4.3556068e-01   6.0612925e-03  -3.6939651e-01   6.6502773e-03   9.2358649e-03   4.7702422e-03  -1.4155374e-03   4.5316393e-03   4.0774684e-03   4.3949376e-03   4.4202657e-03  -2.7518589e-01   2.9233590e-03   1.9572760e-03  -7.5230571e-04  -2.6799439e-01   1.8948347e-03  -2.4933927e-03   4.3918844e-03  -3.9914720e-03   1.9858984e-03   7.1743181e-03  -1.0832558e-02   7.5107014e-03   8.0724452e-03   3.2000244e-03  -3.7144998e-01   6.1725601e-04   5.2719720e-03   3.3594961e-01   2.6828127e-03  -2.1442294e-04  -3.5111863e-01   7.3947223e-04   3.7781152e-03  -2.3255116e-03  -2.3450468e-03   8.8938897e-04   3.3604288e-04  -9.0541866e-03  -1.2231163e-02   1.5908740e-02   2.2916512e-02   5.6834983e-01   4.5733526e-01   1.1050988e-02   1.0072102e-02   1.6215591e-02   9.7762234e-03   7.8555190e-03   7.5986341e-03   6.8728878e-03   7.4562187e-03  -3.1999763e-03  -3.1906763e-01   6.9117418e-03  -3.4199111e-01  -4.2948443e-03   3.6841408e-03  -3.5201115e-04   2.6938664e-01   1.2893969e-03   1.0786646e-03  -6.9674506e-04  -6.3843029e-04  -2.2810034e-01  -2.5058441e-01   1.5427582e-03   2.5186945e-03   2.4727021e-01  -3.0111781e-04  -2.4897877e-03   2.4251786e-03   1.8985892e-03  -2.4438387e-01  -3.3983549e-03  -2.3227249e-01  -2.4839206e-03  -2.7580121e-03  -2.4896769e-01  -4.0076777e-03  -2.4257865e-03   2.9753911e-01   2.7281553e-03   2.5366212e-03  -3.1826941e-03  -4.4086903e-03  -4.5251671e-03  -3.2349723e-01  -5.2865283e-03   3.4335886e-01   4.6816014e-03   5.6841576e-04  -1.2611074e-03  -3.5214901e-01  -1.0660064e-02  -6.0409331e-03   8.4890192e-03   6.0867509e-03  -1.1678584e-03   3.3085732e-01   5.2268271e-03  -1.7226781e-03  -3.2266844e-01   5.1893636e-04  -3.4080629e-01  -9.4932262e-05  -2.3533316e-03   4.1652585e-03   3.6230170e-01  -4.5966999e-04  -2.9897171e-01   3.4072513e-04   7.0331458e-05   2.2789579e-03  -1.7781594e-03  -3.0393614e-01   1.1659023e-02  -1.7921636e-03  -1.8749567e-03   1.4007256e-03  -7.5537161e-03  -7.7360512e-03  -4.9687261e-04  -8.0757742e-03   3.7975508e-01   9.2309029e-03   4.1502983e-01  -3.5162837e-03   2.3156687e-03   8.3411622e-03  -4.7477193e-03  -2.0568065e-03   2.7407730e-03   5.3238099e-03   2.9719489e-03   7.0176270e-03   1.5830527e-02   1.2417315e-02   7.7924810e-03   1.7743657e-03   8.1388000e-03  -5.4829193e-04  -1.5811386e-03   3.9196282e-03   7.9965962e-03  -4.7968109e-04   6.6761894e-03   6.1617091e-03  -2.5885378e-03  -2.3933162e-03   4.8302505e-03   3.5907688e-01   5.7314924e-03   5.9865388e-03   4.3897206e-03   2.0781114e-03   3.1500861e-01   4.5647857e-03   5.7721339e-03   4.8007075e-03   4.3115909e-03   3.7685667e-03   2.3853745e-03   2.0403880e-03   1.8710717e-03   2.7266394e-01   2.8121788e-03   4.9928983e-03  -2.5891584e-03  -3.3229626e-03  -4.7628415e-03  -6.4243530e-03  -4.7121147e-03  -1.0214472e-02  -6.7931694e-03  -4.7067007e-03  -3.4017611e-03  -4.0981081e-03  -8.3794069e-03  -5.4028123e-03  -5.9410986e-03   4.6164875e-01  -4.5056562e-01   4.6684320e-03   1.9606609e-03   4.7865217e-03   9.4437531e-03   8.5060365e-03   4.4361645e-03   7.9305215e-03   1.3089069e-03  -5.3258560e-03  -1.4481653e-02  -4.1279485e-03  -2.6029863e-02  -1.9236274e-02   1.4464217e-02   1.2982428e-02   8.2733004e-03   1.3897971e-02  -2.5933613e-03  -1.1517956e-02  -1.6236386e-02   2.8541058e-04  -1.2524484e-02  -3.7434711e-02   1.2452642e-01  -4.0421029e-01   4.0753858e-02  -1.9665368e-02   1.1858698e+00  -1.1361702e+00  -1.9590043e-02  -8.6975599e-01   1.5004522e+00   1.6708838e-02   3.3165073e-02   7.6288996e-01   4.3629799e-02   7.1383139e-01   1.1434871e-02   2.7530257e-02   6.8404325e-03  -6.8653749e-03  -2.0364346e-03   7.0587371e-03  -1.5555798e-03   2.4526334e-02   1.3021717e-02  -7.2269904e-01   4.5148184e-03   1.8434232e-02   1.3581426e-02   8.2499171e-03  -5.2920982e-03   1.8997537e-02   5.7072996e-01  -3.9023083e-03  -4.5573384e-01   2.9251654e-03   5.3383170e-03   2.3133250e-03  -2.4376423e-02  -3.4876019e-02  -2.6743028e-02  -2.7904206e-02   5.8495869e-01  -7.2253296e-02  -5.0074493e-02  -5.5802473e-02  -7.5909716e-02  -1.1384384e-01  -1.1252703e-01  -1.2032679e-01  -3.8972314e-01   1.2001174e+00  -3.1537112e-01  -1.5006789e+00  -6.6836076e-02   8.6162894e+00  -1.2632930e-01   2.4413391e-02   9.1617922e-02  -9.2946057e-01  -9.3096654e-01   4.8679266e-02   2.6925579e-02   6.8550849e-01   3.2528336e-02   2.1724069e-02  -6.0401346e-01  -6.1888015e-01   1.7130229e-02   3.4888350e-03   8.2158452e-05  -5.6220879e-01   1.4812234e-02  -5.2980186e-01  -2.7405534e-02  -6.9779417e-03  -1.7252892e-02  -3.0620862e-02  -3.2216540e-02  -3.3131569e-02  -4.2419958e-02  -7.0515459e-02  -4.9174031e-02  -3.0437840e-02  -3.7944314e-02  -9.3140142e-02  -4.4113512e-02  -4.1297672e-02  -3.5548974e-02   2.7431104e-03  -1.8230149e-02  -6.1348808e-03  -7.3973619e-02  -5.0294313e-02   1.8008262e-02   1.0960780e+00   4.3062950e-02   3.0762950e-03   1.5277478e-02   2.9284170e-02   1.8437580e-02   7.0721005e-01   2.4531788e-02   1.4464627e-02   5.9068569e-01   6.5390035e-01   1.5415855e-02  -4.9499094e-01  -1.6681971e-03  -3.7760817e-03   5.9165406e-03   6.0480911e-04  -1.8056390e-03   4.0558981e-03   4.2076275e-01   4.2566767e-01   8.2695598e-03   4.7693238e-03   2.8315793e-03   5.0959407e-03   4.6198784e-03   4.0172398e-01   2.6913391e-04   4.7701927e-03  -1.1326083e-02  -7.4071648e-04   4.1256627e-01  -6.5601975e-03  -8.5097086e-03  -1.6506633e-02  -5.9078051e-01   1.2313544e-02   3.1979690e-03   9.6109178e-03  -5.0452245e-03   5.6038211e-04  -4.0150133e-01  -3.4788712e-01  -4.1546104e-01  -9.1269495e-04   3.5509522e-01  -2.3265002e-03   1.5315554e-04  -2.5686531e-03  -1.0174275e-03  -3.8934361e-03   9.8310392e-03   4.4859545e-03   4.1066452e-01  -4.3922914e-01   3.9665312e-03   3.9443125e-03  -8.7042096e-03   1.6541582e-02  -2.4573795e-02   3.5373092e-02  -7.3542334e-02  -1.7412095e-02   8.6458046e-01  -1.1320131e+00  -1.1521115e-01  -9.0722132e-02  -1.1071641e+00   1.2944521e-01  -4.8004026e-01  -6.0016595e-02   7.9170205e-02   1.8912864e-01   1.0550723e-01   1.0751679e+00  -5.1560205e-02   1.0047944e-01   9.8208042e-01  -8.8797703e-01  -9.8785113e-01   8.1722059e-02  -8.9039487e-03   7.2626638e-01  -1.6210209e-02   1.9352416e-02   1.4362249e-02  -7.6521907e-01  -9.7112300e-01
   3.1352867e-01   1.9492141e-03   3.7962421e-01   4.5333551e-01  -3.6688170e-01   3.8152566e-03   3.8723651e-01  -8.9003054e-04   1.9655912e-04  -3.4477722e-01   4.5977396e-03   5.2491171e-03   5.5795288e-03   3.6111690e-03   3.5667042e-03   4.0355388e-03   3.5591868e-03   3.0301430e-03  -1.6138251e-03  -3.3593781e-03   4.4792243e-04  -2.2424695e-01  -2.9547441e-04  -1.6621487e-03  -2.2812744e-03  -1.1337307e-03  -2.1979084e-03   2.9827037e-03  -3.5862198e-03   4.1495134e-03  -3.8464341e-01   4.1428720e-01  -9.2259962e-03  -1.0455840e-02  -1.1156074e-02  -1.0312613e-02  -6.1337359e-03  -1.1517963e-02   8.8292720e-03   1.1740879e-02   1.5785918e-03   7.6087440e-03   5.5048584e-03   1.0437082e-02   5.5056933e-01   1.0866173e-02   1.3103896e-02   9.1952223e-03   7.5067180e-03   4.9728372e-03   1.8752714e-03   5.7002562e-03   4.2551936e-03  -3.0919676e-01  -3.1447441e-01   5.0299913e-03   6.1495351e-03   3.0071832e-01   8.4668807e-03   3.1931321e-03   1.7336493e-03   6.8839230e-03   3.0592693e-03   1.7300507e-03  -9.6445824e-04   3.1647078e-04   3.1743953e-03  -2.1543903e-03   3.7460938e-03  -4.1732900e-03  -1.1987397e-03   4.6608197e-03  -3.3161969e-01   4.7910723e-03  -3.0961856e-01  -1.0889934e-04   4.6780016e-03   4.3195214e-03   2.9225905e-01  -2.5489921e-01   4.0187394e-03   1.1291208e-03   2.9209067e-03   2.4922437e-01  -9.8810996e-04  -4.3521834e-04   1.8113217e-03  -2.3755336e-03   1.7074028e-03   4.5400310e-04  -2.4903267e-03   4.9787128e-03  -3.8246551e-01  -4.0359803e-03  -4.4875820e-01  -3.6057043e-03  -4.8236753e-01   1.3464762e-02   8.8618830e-03   9.2450633e-03   4.1054141e-01  -4.2569850e-01   6.2680549e-03  -3.7553551e-01   6.7183242e-03   9.9550916e-03   5.4665169e-03   9.0497047e-03   5.9190907e-03   3.8069888e-03   4.4952578e-03   4.5541061e-03  -2.8591401e-01   2.5244602e-03   2.0990171e-03  -1.4551505e-03  -2.6700093e-01  -2.8880031e-04  -2.9794133e-03   3.6711377e-03  -4.3502893e-03  -2.8339172e-04   2.6699772e-03  -1.0515112e-02   3.9545524e-03   7.7481805e-03   3.8623508e-03  -3.7380325e-01   3.3029874e-03   1.0809393e-03   3.3812306e-01   3.0886532e-03   3.5724399e-04  -3.5751574e-01   1.6730816e-03   4.7218004e-03   6.1025433e-05  -4.7836434e-04   1.2555791e-02  -1.8435548e-03  -8.2536011e-03  -1.3733349e-02   1.8492718e-02   1.9240665e-02   5.7053120e-01   4.5493871e-01   1.1835319e-02   9.9782911e-03   1.2228763e-02   8.8212407e-03   8.7644806e-03   7.2262452e-03   5.4669333e-03   3.8343049e-03  -4.6565313e-03  -3.2602832e-01   6.2900059e-03  -3.1034521e-01  -2.7104897e-03   5.1941207e-03  -9.4578064e-04   2.6878220e-01  -9.0503254e-04   1.2142825e-03  -1.2241354e-03  -7.9869538e-04  -2.2917915e-01  -2.5084698e-01   8.8584514e-04   1.8958252e-03   2.5008015e-01  -8.6511663e-04  -3.0276360e-03   2.5131963e-03   1.6786063e-03  -2.3219976e-01  -3.2348131e-03  -2.3435842e-01  -2.9251619e-03  -3.6966207e-03  -2.4550635e-01  -3.2466087e-03  -3.5003782e-03   2.9200548e-01   2.6539150e-03   1.7879344e-03  -3.3547211e-03  -4.0167645e-03  -5.0122334e-03  -3.1893147e-01  -4.0089613e-03   3.3493932e-01   5.0611983e-03   1.6220689e-03   5.3575452e-04  -3.7202864e-01  -9.1842222e-03  -7.0551538e-03   8.5931857e-03   5.7336744e-03  -1.6423561e-03   3.3295988e-01   5.3671307e-03  -2.8152997e-03  -3.2489497e-01   1.6641813e-03  -3.4423274e-01   2.8228751e-05  -1.8170690e-03   1.5313844e-03   3.7319846e-01  -5.3109089e-04  -3.1059454e-01   2.6142207e-03  -2.4830381e-03   2.8653108e-03  -1.4267735e-03  -3.0366688e-01   1.1953403e-02   7.8927414e-04  -1.2223747e-03  -8.6617815e-04  -7.6172368e-03  -3.5260197e-03  -2.5792914e-03  -1.1124102e-02   3.7051646e-01   8.1678315e-03   4.2383774e-01  -1.4396919e-02   1.7838491e-03   7.4288745e-03  -1.4774910e-02  -4.0764710e-03   1.2011738e-03   5.1956282e-03   1.8337272e-03   5.5831315e-03   1.5694777e-02   1.0885370e-02   6.0087693e-03   3.3165532e-03   9.5333445e-03  -1.9193008e-04  -4.8149306e-04   4.4482965e-03   6.7829941e-03   7.8629050e-04   7.5534201e-03   6.6062001e-03  -3.2546288e-03  -4.6355214e-03   4.4862980e-03   3.4433310e-01   6.4206877e-03   5.4747875e-03   3.6299985e-03   2.1268468e-03   3.2275718e-01   5.0144435e-03   6.6590225e-03   1.6743632e-03   3.3293956e-03   3.0365521e-03   2.0807571e-03   7.1412993e-03   2.8007993e-03   2.7891107e-01   3.8509998e-03   2.2159850e-03  -3.5731945e-03  -1.9297690e-03  -5.9556388e-03  -7.0532594e-03  -5.3057187e-03  -1.1775372e-02  -7.7261317e-03  -1.0860478e-03  -5.3457946e-03  -8.8094180e-03  -7.9336428e-03  -4.8143131e-03  -1.0955774e-03   4.6579005e-01  -4.5262182e-01   2.5826794e-03   1.6775886e-03  -1.8062580e-04   1.0502347e-02   9.7048678e-03   5.2552632e-03   6.9464842e-03   1.7292280e-03  -7.2126606e-03  -1.2364964e-02  -1.0722825e-02  -2.4339495e-02  -1.6108321e-02   1.3761672e-02   9.3731987e-03   7.6036103e-03   8.9007655e-03  -6.3007341e-03  -1.3538057e-02  -1.9243566e-02   1.0987404e-02  -3.4000269e-02  -4.5083205e-02   1.0878047e-01  -4.1681832e-01   8.6293214e-03  -1.5039271e-01   9.5374073e-01  -1.0882300e+00  -1.4463023e-03  -8.5683304e-01   1.6000633e+00   2.9122208e-02   4.2218709e-02   6.9408324e-01   2.0787036e-02   7.3601435e-01   1.6243863e-02   2.1215615e-02   1.4173028e-02  -1.6347349e-02  -1.2386198e-02  -4.0864317e-03  -5.6991721e-03   3.1412380e-02   2.1211171e-02  -7.5262537e-01   5.3642170e-03   2.0134058e-02   1.4146232e-02   1.2560637e-02  -5.7294473e-03   1.9009796e-02   6.0552763e-01   2.0763516e-02  -4.7024860e-01   5.3393825e-03   7.7079592e-03   2.6922888e-03  -2.6013777e-02  -3.6258778e-02  -2.9227388e-02  -2.8743346e-02   5.9142838e-01  -8.3909221e-02  -5.3477207e-02  -5.1397852e-02  -7.9615592e-02  -1.2106125e-01  -1.2304060e-01  -1.4002726e-01  -3.6244289e-01   1.3611276e+00  -3.9669530e-01  -1.5425228e+00  -6.3911446e-03   8.4195956e+00  -1.3995838e-01   2.1470269e-02   1.0101834e-01  -9.2256363e-01  -9.4427180e-01   5.7909324e-02   2.6298695e-02   7.0621208e-01   3.3123106e-02   2.2781877e-02  -6.2440907e-01  -6.4021322e-01   1.6536143e-02   6.0691306e-03   2.8651068e-03  -5.6993988e-01   1.4836433e-02  -5.2927902e-01  -2.4247208e-02  -1.8457805e-02  -1.9716511e-02  -2.2096877e-02  -3.5204952e-02  -3.2502589e-02  -3.8678743e-02  -7.3644157e-02  -5.1309845e-02  -3.2230310e-02  -3.1856119e-02  -5.0704326e-02  -2.0930699e-02  -1.8069336e-02  -2.3861976e-02   5.3299164e-03  -2.0171001e-02   4.3814926e-02  -2.7983109e-02  -8.1948158e-02  -6.1083278e-02   9.0448693e-01   5.3017707e-02  -1.4981340e-02   1.6208615e-02   3.2902786e-02   2.2221428e-02   7.1692932e-01   2.8166865e-02   1.7870707e-02   6.2849432e-01   6.7200066e-01   1.3986344e-02  -5.2146420e-01  -9.2304465e-03  -7.5930899e-03   6.9678938e-03   3.9224311e-03  -1.3245576e-03   4.7970725e-03   4.5323870e-01   4.1614366e-01  -2.0741519e-03   3.4108922e-03   1.2349298e-03   9.7141109e-03   3.8409494e-03   4.1051832e-01   8.6148425e-05   3.1058221e-03  -1.2462489e-02  -7.1313771e-03   4.2637011e-01  -9.3360555e-03  -1.0971777e-02  -1.7759908e-02  -7.1081081e-01   1.1466531e-02   8.2127946e-03   1.2640150e-02  -6.8004322e-03   1.3783299e-04  -4.5491177e-01  -3.7347182e-01  -4.3703037e-01   2.7926115e-03   3.7315197e-01   4.5490492e-03   4.9268605e-03  -6.0209859e-04  -3.7056208e-03  -4.9395949e-03   8.4704919e-03   4.8620293e-03   4.2643324e-01  -4.5439903e-01   1.0808446e-02   3.8373945e-03  -1.4979745e-02   1.2400001e-02   5.3306813e-03   2.4994569e-02  -8.7789429e-02  -8.6586667e-03   8.7889499e-01  -1.0780648e+00  -9.6228062e-02  -1.1405672e-01  -1.1371073e+00   9.0067555e-02  -2.8262723e-01  -4.4326724e-02   3.7263244e-02   1.9415714e-01   1.1934280e-01   1.0452176e+00  -1.4962662e-02   8.9301970e-02   9.4946416e-01  -8.2784595e-01  -9.8510000e-01   4.6174519e-02  -6.2434001e-03   6.4205905e-01  -1.8115636e-02   1.7543638e-02   5.7535780e-04  -8.3479728e-01  -9.8318941e-01
   3.1019490e-01   1.3681702e-03   3.8041393e-01   4.5614564e-01  -3.5457768e-01   3.1067063e-03   3.7840107e-01   1.7609749e-03  -1.9213623e-03  -3.4472023e-01   2.8697821e-03   4.8201754e-03   5.1119726e-03   2.9180896e-03   3.9547742e-03   3.1587641e-03   2.0978732e-03   2.7968433e-03   2.5194213e-03  -2.5440408e-03   2.1795712e-03  -2.2490978e-01  -6.6099107e-04  -2.5864863e-03  -3.5412789e-03  -1.0149383e-03  -1.9383007e-03  -5.6399809e-05  -3.3256972e-03   3.9983597e-03  -3.8052490e-01   4.0609581e-01  -9.0693952e-03  -1.0289247e-02  -1.0789546e-02  -1.4298329e-02  -8.5895455e-03  -1.1398860e-02   8.2232540e-03   8.8200164e-03   1.8905689e-03   9.7383851e-03   5.8439714e-03   9.4978056e-03   5.4985942e-01   1.0407538e-02   1.2124013e-02   8.0486152e-03   6.1610864e-03   4.5364092e-03   8.7890853e-04   4.3817612e-03   3.9816080e-03  -3.0740990e-01  -3.1245361e-01   5.1978265e-03   8.5369647e-03   2.9630314e-01   7.5331669e-03   3.1265573e-03   1.7410554e-03   6.6296861e-03   2.9888816e-03   1.4365690e-03  -8.8124771e-04   7.0825389e-04   3.2082358e-03  -1.7270584e-03   2.5467731e-03  -3.8482466e-03   9.3604520e-03   2.4915928e-03  -3.0699691e-01   5.7966032e-03  -3.0618508e-01   5.0445942e-04   3.8311222e-03   3.6275820e-03   2.8789088e-01  -2.4960641e-01   4.2955804e-03   6.1866685e-04  -3.5501466e-03   2.4126435e-01   1.9727453e-04  -9.1657163e-04   3.1105181e-03   5.3038924e-04   8.4098776e-04  -2.9251763e-05  -1.2555718e-03   3.7690225e-03  -3.7726774e-01  -1.8839757e-03  -4.4740789e-01  -4.8166767e-03  -4.8127546e-01   1.2864601e-02   8.7782876e-03   1.2639115e-02   4.1399570e-01  -4.1117960e-01   7.6675198e-03  -3.7453276e-01   6.7848888e-03   6.6975110e-03   5.3159579e-03   1.9514250e-03   4.3536424e-03   4.2853083e-03   4.4607724e-03   4.4238842e-03  -2.8269477e-01   2.9426944e-03   3.2242522e-03  -1.4359698e-03  -2.6843021e-01   1.6578088e-03  -1.4589346e-03   5.3975442e-03  -4.1441250e-03  -8.7142629e-05   1.1099519e-03  -1.0687935e-02   8.7138539e-03   7.8478386e-03   2.0764446e-03  -3.6991906e-01   6.7179005e-03  -3.5326741e-03   3.3525023e-01   3.0125423e-03  -6.3184635e-04  -3.5867309e-01   6.6803655e-04   8.4958708e-03  -3.5659070e-04  -1.6293502e-03   1.3532897e-02   2.8732668e-04  -6.7319482e-03  -1.3270614e-02   1.6950168e-02   2.0117414e-02   5.2160045e-01   4.5429835e-01   1.1215688e-02   8.7256255e-03   1.7656533e-02   8.5291509e-03   7.7102094e-03   1.9208139e-03   6.0399531e-03   4.4870531e-03  -4.9271581e-03  -3.2336562e-01   5.0519676e-03  -3.1604459e-01  -7.9154170e-04   5.6207318e-03  -9.4226834e-04   2.6434229e-01  -1.4106444e-03   7.6848088e-04  -6.0771105e-04   2.3297285e-05  -2.2714606e-01  -2.4692976e-01   1.2435594e-03  -1.8387006e-03   2.3968894e-01   2.9574116e-04  -1.6968254e-03   2.2608218e-03   2.8906243e-03  -2.3550231e-01  -3.1680278e-03  -2.3399943e-01  -2.9887306e-03  -3.2438889e-03  -2.4236457e-01  -2.7645046e-03  -3.4242436e-03   2.8877033e-01   3.2730841e-03   1.7304803e-03  -3.6841787e-03  -4.4037666e-03  -3.6514569e-03  -3.1592674e-01  -4.8263623e-03   3.5087296e-01   5.9124932e-03  -1.8070706e-03   1.8189776e-03  -3.6099603e-01   1.4635719e-03  -6.4581754e-03   8.1442478e-03   5.2700151e-03  -4.3398253e-03   3.3114854e-01   6.4679139e-03  -1.4315856e-03  -3.2357060e-01   1.6893585e-03  -3.2888467e-01  -7.2014794e-04  -1.7315396e-03   2.8570263e-03   3.6423319e-01  -1.6572302e-04  -3.0002627e-01   7.1648774e-03  -2.4692758e-03   1.3579962e-03  -4.7343901e-04  -2.9678482e-01   1.0944647e-02  -2.7568167e-03  -1.9484893e-03   7.6380850e-04  -7.1173884e-03  -3.3261581e-03  -1.1567978e-03  -9.0815667e-03   3.8115778e-01   6.4284877e-03   4.1373002e-01  -2.1144605e-02  -2.0587176e-03   9.8271507e-04  -1.7348769e-02  -1.2965807e-03   1.0570177e-03   4.0149362e-03   1.6138597e-03   1.0110852e-02   1.5454737e-02   1.2102580e-02   7.5824985e-03   2.1733820e-03   8.7236225e-03  -1.1122551e-03  -4.3554071e-04   5.4195889e-03   5.5662585e-03   6.1629664e-03   6.6444890e-03   2.8866464e-03  -4.1361618e-03  -3.8570009e-03   3.4673546e-03   3.4606906e-01   5.5694455e-03   5.7786712e-03   4.4304595e-03   1.3926349e-03   3.1158080e-01   5.2808186e-03   1.0534553e-03   1.4691793e-03   3.8488499e-03   4.6745401e-03   1.9802692e-03   7.0040341e-04   2.4761836e-03   2.6382880e-01   2.1612691e-03   4.2992765e-03  -1.0449234e-03  -4.6725802e-04  -4.1509576e-03  -5.9332260e-03  -5.4199011e-03  -1.0851906e-02  -8.3897512e-03  -4.1979423e-03  -5.9252025e-03  -9.4729518e-03  -8.0290557e-03  -5.3688991e-03  -2.1912831e-05   4.6095372e-01  -4.4488362e-01   5.1176959e-03   2.7020733e-03   1.5531868e-03   7.4689391e-03   6.2571478e-03   4.0634521e-03   8.3810081e-03   1.9401286e-03  -6.5433737e-03  -1.3458515e-02  -1.1214069e-02  -2.9475682e-02  -1.3335511e-02   2.6818249e-02   2.3392339e-02   1.1068435e-02   1.2136581e-02   9.9682440e-03  -1.7135118e-02  -1.5695737e-02   7.5298659e-03  -2.3931076e-02  -1.8801188e-03   1.0534911e-01  -2.9831690e-01   4.3574825e-02  -3.1050411e-02   1.0628604e+00  -1.1560502e+00  -1.1871552e-02  -8.0684062e-01   1.6286844e+00   2.1172956e-02   3.6577550e-02   7.5108970e-01   3.9091895e-02   7.4692485e-01   2.1144817e-02   2.1393583e-02   1.2784805e-02  -1.8651822e-02  -4.7276487e-03   5.3338211e-03  -4.2825941e-03   2.9716219e-02   2.2037288e-02  -7.3655730e-01   8.4907164e-03   1.8501524e-02   1.5141981e-02   8.0848834e-03  -5.9017915e-03   1.7052940e-02   6.0572313e-01   2.2232011e-03  -4.6443376e-01   4.2640951e-03   2.0680800e-03   4.1165304e-03  -1.4899282e-02  -3.6232686e-02  -2.6847052e-02  -2.7066912e-02   5.8419862e-01  -7.7529423e-02  -4.9485088e-02  -5.4278831e-02  -7.8217587e-02  -1.1686616e-01  -1.2768054e-01  -1.2303727e-01  -2.7538215e-01   1.2633702e+00  -3.6418897e-01  -1.6406589e+00  -4.5300837e-02   8.1758779e+00  -1.3289098e-01   2.5433114e-02   8.8085662e-02  -9.4835268e-01  -1.0815358e+00   5.4423284e-02   2.4331171e-02   7.1401092e-01   3.1423475e-02   2.3065817e-02  -6.2843724e-01  -5.8231228e-01   1.7141925e-02   6.9258943e-03   3.2493439e-04  -5.5691807e-01   1.5936293e-02  -5.3172212e-01  -1.6647741e-02  -1.6391700e-02  -2.1182465e-02  -3.3140373e-02  -2.9106212e-02  -3.3461410e-02  -3.2601551e-02  -7.8328886e-02  -4.3074085e-02  -2.8110764e-02  -2.8930688e-02  -4.8114829e-02  -4.3318881e-02  -3.2864914e-02  -2.7620832e-02   2.9360769e-03  -1.7846165e-02   3.3319859e-02  -4.2769389e-02  -8.8956312e-02   7.3225674e-03   9.3687682e-01   6.2319676e-02  -8.9883298e-03   2.8518391e-03   3.0791825e-02   2.0834445e-02   7.1718213e-01   2.9149775e-02   1.8367963e-02   5.5636195e-01   6.1822790e-01   1.6738150e-02  -5.1111715e-01  -5.1468516e-03  -1.0049272e-02   6.2345589e-03   1.0317295e-03  -3.3222340e-03   3.6317251e-03   4.4861280e-01   4.2564917e-01   7.6734764e-03   6.1039536e-03   4.6166641e-03   6.2501329e-03   1.0393059e-03   3.8920424e-01   5.4953905e-03   4.3094966e-03  -1.2431300e-02  -9.6076590e-03   4.1433574e-01  -1.0730468e-02  -1.2162751e-02  -1.9109685e-02  -6.7712390e-01   1.2966305e-02   7.4763494e-03   1.7549121e-02  -5.8034621e-03  -5.8955524e-04  -4.1858151e-01  -3.7140030e-01  -4.2746940e-01   4.6180121e-03   3.8453020e-01   1.0607687e-02   1.0924803e-03  -3.6328484e-03  -3.1421179e-03  -6.1903330e-03   7.2680046e-03   6.6060006e-03   4.2711014e-01  -4.4821760e-01   2.0193448e-03  -1.2429299e-03  -5.8188674e-03   8.8344191e-03   6.7247615e-03   4.1617788e-02  -6.6936144e-02  -1.8593780e-02   8.7056875e-01  -1.0900147e+00  -1.1311871e-01  -8.5722547e-02  -1.1052724e+00   1.2745273e-01  -4.7477616e-01  -7.3245537e-02   3.1165296e-02   1.7036660e-01   1.3444676e-01   1.0821094e+00   4.0236516e-02   8.6550135e-02   9.5871814e-01  -8.6857310e-01  -7.6543261e-01   4.9580814e-02  -2.1923903e-03   6.6634634e-01  -2.2671475e-02   1.6981274e-02  -3.0628937e-03  -7.2568240e-01  -9.8195794e-01
   3.0847302e-01   2.0457239e-03   3.7230929e-01   4.5491810e-01  -3.5872877e-01   4.3793623e-03   3.8289928e-01   6.5623387e-04  -9.5772783e-04  -3.4944149e-01   4.4942679e-03   4.6416762e-03   4.6978058e-03   3.1583218e-03   3.7976123e-03   4.0837418e-03   3.5840319e-03   2.9025541e-03   3.7093697e-03   7.4492678e-04   3.5879262e-03  -2.2286151e-01  -7.6286252e-04  -2.2138667e-03  -2.0562607e-03  -4.7979969e-04  -1.9411496e-03   2.4288072e-03  -2.9531228e-03   4.1071789e-03  -3.8156266e-01   4.0114744e-01  -9.4482419e-03  -9.9205293e-03  -1.0440493e-02  -1.0558944e-02  -1.3401443e-02  -1.1680615e-02   7.9295306e-03  -4.1148255e-03   2.5479913e-03   9.7133443e-03   5.0479073e-03   9.8522337e-03   5.3395913e-01   9.8662405e-03   1.3411515e-02   8.4071977e-03   6.0136480e-03   3.7696743e-03   8.7747884e-04   3.0203558e-03   3.9796762e-03  -2.9801747e-01  -3.1211314e-01   4.7481942e-03   7.5588500e-03   2.9442564e-01   8.4042339e-03   3.2569774e-03   3.4078065e-03   5.5085992e-03   2.2811391e-03   6.8422915e-04  -6.7229331e-04   1.7132384e-03   3.4339635e-03  -2.6320309e-03   3.1737447e-03  -3.7962718e-03  -4.1785832e-04  -1.3218495e-04  -3.1637024e-01   5.1595086e-03  -3.2274615e-01   1.5894266e-03   4.0218375e-03   4.1508337e-03   2.8824628e-01  -2.4838971e-01   3.8787939e-03   8.1668055e-05   9.9884745e-04   2.4096527e-01  -1.9521793e-03   1.8911308e-04   2.1458309e-03   9.4589931e-04   2.3122771e-03   1.3266703e-03  -1.8492426e-03   3.3413363e-03  -3.7716922e-01  -4.5463555e-03  -4.4485062e-01  -3.7871518e-03  -4.8546911e-01   1.4541541e-02   9.4513145e-03   1.3147866e-02   4.1620475e-01  -3.9442794e-01   6.7427009e-03  -3.7474058e-01   6.7288280e-03   9.5437334e-03   5.2507340e-03   1.3092249e-03   5.0666038e-03   4.5791388e-03   4.1746686e-03   4.2196760e-03  -2.8405660e-01   3.1738305e-03   2.7360058e-03  -1.0928109e-03  -2.6810984e-01   7.0118123e-04  -2.1999697e-03   5.3781966e-03  -3.9202121e-03   1.4282102e-04   1.3600641e-03  -1.2552794e-02   7.2889554e-03   7.6555476e-03   2.6690424e-03  -3.7302953e-01   8.4513949e-03   2.1774864e-03   3.4346032e-01   2.9433978e-03   1.0483557e-04  -3.5261984e-01   2.0127524e-03   1.8739550e-03  -4.2393903e-03  -2.8247028e-03   3.5859857e-03   1.6480904e-03  -7.9724157e-03  -1.4538569e-02   1.8136644e-02   2.1897648e-02   5.6737506e-01   4.6243950e-01   1.2531484e-02   1.0491998e-02   1.6038875e-02   8.3553266e-03   8.0208177e-03   1.0394490e-02   6.4413763e-03   7.2348848e-03  -3.8991604e-03  -3.2922498e-01   4.2723936e-03  -3.2146385e-01  -1.0124334e-03   5.1492725e-03  -1.2630232e-03   2.6423952e-01  -2.4658365e-03   5.1292988e-04  -3.3937697e-05   2.2497731e-04  -2.2765397e-01  -2.4653343e-01   1.1251613e-03  -1.7143155e-03   2.4071256e-01  -1.0988722e-03  -1.7707658e-03   2.3004602e-03   1.4643153e-03  -2.3203548e-01  -2.7635639e-03  -2.3110086e-01  -2.6506776e-03  -3.0144402e-03  -2.4535589e-01  -2.6896779e-03  -7.4836861e-04   2.8487257e-01   2.9848777e-03   2.8409322e-03  -4.2715740e-03  -4.7497771e-03  -4.6502267e-03  -3.1219941e-01  -5.2709148e-03   3.2944109e-01   5.7377505e-03   2.2376414e-07   1.5799446e-03  -3.4990781e-01  -4.9461958e-03  -6.4969099e-03   8.4822645e-03   6.6375719e-03   2.4433780e-03   3.3221607e-01   4.0167670e-03  -1.8743639e-03  -3.2373666e-01  -3.7295008e-04  -3.3013940e-01  -7.8019599e-04  -1.8164770e-03   9.3441962e-04   3.6718598e-01  -6.7405112e-05  -3.0279955e-01   5.2628116e-03   5.6524666e-04   2.5722383e-04  -1.4897985e-03  -3.0210133e-01   6.1248896e-03   1.2595089e-03   3.8475312e-04   9.0099938e-04  -8.4539123e-03  -2.9972350e-03   4.3260060e-03  -5.6694007e-03   3.8407154e-01   7.0123101e-03   4.2162458e-01  -7.3474577e-03  -1.2690924e-03   8.7803852e-03  -2.1638431e-02  -3.2264101e-03   1.8717560e-03   4.8065658e-03  -4.0460166e-03   5.3176888e-03   4.5273004e-03   1.0273920e-02   7.3717983e-03   3.6878442e-03   8.6064984e-03   6.8085698e-04  -9.6541966e-04   4.0354905e-03   7.2366527e-03  -7.6311906e-05   6.6323174e-03   7.2066047e-03  -3.3773198e-03  -2.7555496e-03   4.9803964e-03   3.4465880e-01   3.3187685e-03   4.4606186e-03   3.7462547e-03   2.5260786e-03   3.0957262e-01   4.8674614e-03   6.1775636e-03  -1.9219676e-04   3.9041061e-03   3.7086655e-03   2.1414633e-03   6.7299080e-03   3.1821217e-03   2.7188303e-01   2.7542859e-03   3.2858331e-03  -2.9376099e-03  -4.1442665e-03  -6.7476467e-03  -6.3340725e-03  -4.6371300e-03  -1.0713278e-02  -7.9234895e-03  -8.1751470e-03  -6.5345944e-03  -8.5950664e-03  -5.5352636e-03  -4.6254853e-03  -2.8358007e-03   4.5853839e-01  -4.5456276e-01   4.9982773e-03   5.5766806e-03   4.8250436e-04   1.1707286e-02   1.0016518e-02   5.2640579e-03   8.6268347e-03   2.1183974e-03  -8.5666461e-03  -1.3241917e-02  -1.1536281e-02  -2.7000887e-02  -1.2529800e-02   3.3758949e-03   2.4352495e-02   1.2290955e-02   1.2294074e-02  -4.5517082e-04  -1.7365342e-02  -1.4021293e-02   1.5647271e-02  -1.9880906e-02  -3.7787922e-02   1.0019221e-01  -2.5994801e-01   5.1768613e-02  -9.6417763e-02   1.0040855e+00  -1.0866214e+00  -1.5456373e-02  -7.8530100e-01   1.5061762e+00   7.4081306e-03   2.9820744e-02   7.7337534e-01   4.0462756e-02   7.0808470e-01   1.7809757e-02   2.4820987e-02   1.0456292e-02  -8.6304885e-03  -6.5974398e-03   7.1671718e-04  -5.7362393e-04   2.8152134e-02   1.6035267e-02  -7.2323210e-01   5.8005148e-03   1.9164064e-02   1.6068129e-02   9.6338550e-03  -9.3315394e-03   1.7512133e-02   6.1175297e-01   1.0545735e-02  -4.6833701e-01   4.2374490e-03   4.3585837e-03   2.1771986e-03  -2.6619820e-02  -3.8493607e-02  -2.8060629e-02  -2.5998432e-02   5.8512390e-01  -7.4898334e-02  -5.0293801e-02  -4.8905350e-02  -7.4772299e-02  -1.0390397e-01  -1.0755644e-01  -1.2791813e-01  -3.5049580e-01   1.2839885e+00  -3.6151934e-01  -1.6000581e+00  -7.3900116e-02   8.5909091e+00  -1.5765422e-01   1.8206371e-02   7.1034382e-02  -9.6547106e-01  -1.0848417e+00   5.3137670e-02   2.3023840e-02   6.9839988e-01   3.1946451e-02   2.4179466e-02  -6.2351956e-01  -5.8475609e-01   1.5544435e-02   6.0828525e-03   2.5130556e-03  -5.5789255e-01   1.3411292e-02  -5.2049546e-01  -2.1770420e-02  -1.5109335e-02  -2.0459954e-02  -2.3828708e-02  -3.0850761e-02  -3.2437517e-02  -3.4409762e-02  -6.9079002e-02  -5.3125776e-02  -3.5488611e-02  -4.1425614e-02  -9.1376982e-02  -2.4846103e-02  -3.0382069e-02  -2.8950752e-02   3.2890411e-03  -2.4149234e-02  -6.0605228e-03  -5.5769692e-02  -9.1619158e-02   1.0127935e-02   8.8684484e-01   5.1714298e-02  -4.0149497e-04   2.0710882e-02   3.5676471e-02   1.5661406e-02   6.5507202e-01   2.4526660e-02   1.3117274e-02   5.8106022e-01   6.1523259e-01   1.0040977e-02  -5.1583712e-01  -5.7557710e-03  -6.6618466e-03   4.8811748e-03  -4.5553591e-04   4.1694430e-03   5.9743783e-03   4.3784505e-01   4.3023638e-01   6.9111374e-03   4.7850307e-03   3.7870056e-03   1.0200794e-02   4.1195136e-03   3.9391287e-01   2.3268867e-03   3.0877349e-03  -1.2703155e-02  -7.2546813e-03   4.1364598e-01  -1.0478076e-02  -1.2102340e-02  -1.4615198e-02  -6.6687753e-01   1.3212735e-02   9.4725887e-03   1.2928931e-02  -5.3763718e-03   8.3507405e-04  -4.0404397e-01  -3.6080011e-01  -4.1351775e-01   6.2387856e-03   3.5893826e-01   7.1308496e-03   1.0001299e-03  -4.9602910e-03  -5.1167450e-03  -4.1490816e-03   7.9505587e-03   8.8432115e-03   4.1580548e-01  -4.4206369e-01   4.9336925e-03  -3.1785821e-03  -1.3111098e-02   1.5005723e-02   4.9947425e-03   3.8023367e-02  -8.7543629e-02  -2.0850044e-02   8.8252029e-01  -1.0983691e+00  -1.1293236e-01  -9.8194209e-02  -1.1142813e+00   5.4238056e-02  -5.3777571e-01  -5.2860974e-02   3.9510761e-02   1.7476550e-01   1.1603947e-01   1.0686473e+00   7.1549813e-02   9.2334102e-02   9.4398984e-01  -8.7531921e-01  -8.4725192e-01   4.2026527e-02  -2.8540849e-03   6.9583091e-01  -1.9514024e-02   1.5454980e-02   2.1299230e-02  -8.4859882e-01  -9.8163522e-01
   3.1450100e-01   1.5945485e-03   3.8373156e-01   4.5576369e-01  -3.6982047e-01   4.0310510e-03   3.7274432e-01   1.0021137e-03   1.3648749e-03  -3.5093179e-01   3.8241565e-03   4.5370803e-03   4.8600207e-03   3.8865690e-03   3.6111097e-03   3.6591472e-03   3.1540107e-03   3.2288639e-03   3.5231952e-03  -2.4785933e-03   8.5541987e-04  -2.2175982e-01  -6.9252750e-04  -2.4148224e-03  -2.5383236e-03   9.3376889e-04  -1.7084071e-03   2.6539696e-03  -3.7012394e-03   3.9498439e-03  -3.7955722e-01   4.0701416e-01  -7.7879266e-03  -1.0140147e-02  -1.0534427e-02  -8.3809608e-03  -6.9813255e-03  -7.8942849e-03   1.2226037e-02  -5.6591866e-04   2.9906192e-03   7.0026199e-03   4.7583028e-03   8.5094471e-03   5.3218579e-01   1.0273110e-02   1.1872663e-02   7.4375627e-03   6.5840810e-03   4.2892125e-03   1.6947300e-03   5.1922580e-03   3.9836395e-03  -3.0077936e-01  -3.1453156e-01   4.6803069e-03   7.3455002e-03   2.9138949e-01   8.7054707e-03   3.2046553e-03   3.4211147e-03   1.7517934e-03   2.8102255e-03   6.9469662e-04  -6.8154565e-04   9.0692136e-04   3.7140088e-03  -1.6521957e-03   3.5302262e-03  -3.9297641e-03   3.5573647e-04  -8.9523224e-04  -3.1725414e-01   3.5507903e-03  -3.2184411e-01   9.6631024e-04   4.1875176e-03   4.1177768e-03   2.8416799e-01  -2.5563783e-01   3.9727029e-03   6.1932313e-04  -2.2059395e-03   2.4469895e-01  -2.0386977e-03  -4.5043366e-04   1.2330022e-03   1.7448470e-04  -3.4569199e-03   3.3827895e-04  -2.7705679e-05   3.5570334e-03  -3.7842561e-01  -4.2933278e-03  -4.5361733e-01  -4.5281057e-04  -4.8010544e-01   1.3822112e-02   9.2173096e-03   1.1997731e-02   4.1520724e-01  -4.3402129e-01   4.8173682e-03  -3.7500933e-01   6.3838272e-03   9.1208189e-03   4.9553296e-03   4.7817443e-03   7.4737185e-03   4.3338808e-03   4.3957734e-03   4.1488127e-03  -2.7755038e-01   2.7589109e-03   2.3853962e-03  -9.9646943e-04  -2.6142780e-01   1.1275782e-03  -3.0432830e-03   7.1659167e-04  -1.3483847e-03   1.6385310e-03   3.5834398e-03  -9.6232690e-03   7.8498164e-03   7.9737073e-03   4.4640305e-03  -3.8211875e-01   9.1437756e-03   3.4555120e-03   3.4431223e-01   3.6051215e-03  -2.4140586e-04  -3.6276395e-01   4.9329345e-04   8.8173184e-04  -5.0886750e-03  -2.6158809e-03   1.9493022e-03   2.3553386e-03  -1.2386435e-02  -1.6304830e-02   1.6847871e-02   1.4621854e-02   4.7276975e-01   4.5030438e-01   1.1985773e-02   9.1457427e-03   1.6835046e-02   9.1120678e-03   8.5392104e-03   7.8269245e-04   6.5010220e-03   6.2771934e-03  -5.0550860e-03  -3.2517682e-01   4.7310835e-03  -3.2426682e-01  -4.0680277e-04   5.1170653e-03  -1.0148253e-03   2.6761208e-01  -3.2446747e-03   1.0441776e-03   5.5626848e-04  -6.7112877e-05  -2.3141454e-01  -2.4826236e-01   1.7245766e-03   8.0098217e-04   2.4529355e-01   6.1900948e-04  -2.6649713e-03   2.2732572e-03   2.5269910e-03  -2.3807468e-01  -2.7943286e-03  -2.3689215e-01  -2.6422912e-03  -3.3979049e-03  -2.5527949e-01  -2.7511866e-03  -3.7425537e-04   2.8844674e-01   2.4170749e-03   1.6100728e-03  -5.3561655e-03  -4.4591241e-03  -4.9244746e-03  -3.1449263e-01  -4.9808401e-03   3.4348574e-01   5.5828771e-03   5.1854370e-03   3.2912555e-04  -3.6292233e-01  -6.0269489e-03  -6.4176486e-03   6.6412967e-03   7.6527901e-03   2.0211397e-03   3.2789360e-01   4.6065553e-03  -3.3784390e-03  -3.2579896e-01   7.5048654e-04  -3.3607956e-01   7.6903581e-04  -6.0712777e-04  -5.2924621e-04   3.6768026e-01  -1.1786347e-03  -2.9878853e-01   2.4836275e-03  -5.3732547e-03   1.3925000e-03  -9.8858126e-04  -2.9752169e-01   3.8114424e-03   6.2501106e-04   2.3310208e-03   3.5297454e-04  -8.8813580e-03  -7.3360868e-03   1.6349333e-03  -8.1180767e-03   3.8209378e-01   6.6240472e-03   4.2672827e-01  -1.8358638e-02  -3.6599767e-03   5.4032106e-03  -1.4106692e-03  -3.3031788e-03   1.5100017e-03   3.6838196e-03  -4.3722235e-03   3.8730210e-03   1.6211630e-02   1.4131758e-02   7.7180718e-03   2.6110372e-03   8.8587110e-03  -6.4902606e-05  -3.6777340e-04   6.5956937e-03   7.0871157e-03   5.1714987e-03   7.2340523e-03   6.6094691e-03  -5.1089963e-03  -2.6194160e-03   3.4225462e-03   3.5356980e-01   6.4415367e-03   4.7094917e-03   3.8206591e-03   2.3335626e-03   3.2459706e-01   5.3183334e-03   2.8142973e-03   1.5297195e-03   4.6559364e-03   3.7694765e-03   2.0608178e-03  -1.5963174e-04   1.6212789e-03   2.6649207e-01   4.8106417e-03   3.7485679e-03  -2.5615170e-03  -1.6130958e-03  -5.8572797e-03  -7.6494042e-03  -5.6613001e-03  -7.5778532e-03  -8.7400467e-03   1.3548913e-04  -6.4468751e-03  -1.1287856e-02  -9.6133764e-03  -5.7103746e-03   2.1078690e-03   4.6560240e-01  -4.5542888e-01   4.2201558e-03   3.7590187e-03   3.0108237e-03   1.0889216e-02   8.5169752e-03   3.9043000e-03   8.7502590e-03   2.0895090e-03  -5.8375856e-03  -1.6909560e-02  -1.2373833e-02  -2.5653471e-02  -1.4193936e-03   2.6149779e-03   1.2596382e-02   1.0090391e-03   1.2520832e-02  -7.7316755e-03  -1.2130771e-02  -1.4762523e-02   8.2041954e-03  -2.8248309e-02  -3.1301914e-02   1.2819118e-01  -4.3492517e-01  -4.1173841e-02  -8.4339202e-02   1.0144887e+00  -1.0741594e+00  -1.4605786e-02  -7.9699373e-01   1.5814719e+00   8.5155462e-03   2.9934247e-02   7.6655237e-01   3.7186155e-02   7.0938182e-01   1.8350309e-02   2.7040182e-02  -7.5836412e-03  -8.2958399e-03  -4.0160149e-03   3.8366079e-04  -2.5682010e-03   2.9636219e-02   1.7535174e-02  -7.3221492e-01   8.4661697e-03   1.9021689e-02   1.6715778e-02   1.2445822e-02  -1.1294202e-03   1.7686341e-02   5.8027289e-01   2.2779684e-03  -4.7058176e-01   9.1750672e-04   3.9065316e-03   3.2865592e-03  -2.8011716e-02  -3.5637433e-02  -2.5053371e-02  -2.7480432e-02   5.8141791e-01  -6.4278418e-02  -5.2400843e-02  -4.7313419e-02  -8.1683752e-02  -1.1732046e-01  -1.4081766e-01  -1.2309172e-01  -3.1909016e-01   1.1685546e+00  -3.5689667e-01  -1.5913460e+00  -3.0331529e-02   8.2223229e+00  -2.1844391e-01   9.2548099e-02   1.0389205e-01  -9.6253030e-01  -1.0234859e+00   5.4231808e-02   2.8148952e-02   7.0013969e-01   3.3370523e-02   2.2762854e-02  -6.2529952e-01  -5.9439411e-01   1.8522472e-02   5.4958226e-03   2.1083387e-03  -5.5512621e-01   1.5478129e-02  -5.3020961e-01  -2.7523719e-02  -1.9808708e-02  -2.3561411e-02  -3.0991967e-02  -3.2989221e-02  -3.4151036e-02  -4.4025843e-02  -8.2127980e-02  -5.0104763e-02  -2.9375864e-02  -4.5542574e-02  -9.0228943e-02  -2.4890809e-02  -3.2300515e-02  -2.5990322e-02   6.1143562e-03  -1.3082275e-02   3.0568611e-02   1.2488370e-02  -9.4415747e-02   1.1638786e-02   9.4726886e-01   3.0484659e-02  -1.4487443e-02   2.1035805e-02   3.4489969e-02   2.0905650e-02   8.3421107e-01   2.6176592e-02   1.3978940e-02   5.3810285e-01   5.8521263e-01   1.3873506e-02  -4.9450173e-01  -5.2008504e-03  -4.7505305e-03   7.2903892e-03   1.3093502e-02   1.5896051e-03   1.1569943e-03   4.4343039e-01   4.4633470e-01   5.6216204e-03   3.1274254e-03   4.2124468e-03   6.1946269e-03   3.1937214e-03   3.8790171e-01   2.1859239e-03   2.1298538e-03  -1.2141216e-02  -1.3668723e-02   3.9649534e-01  -1.0758679e-02  -9.5272896e-03  -1.6055994e-02  -6.4456157e-01   1.0146749e-02   1.4073818e-02   1.3030392e-02  -6.4553632e-03   5.5524453e-04  -3.9536176e-01  -3.5953890e-01  -4.1883583e-01   6.4086723e-03   3.6547648e-01   7.3410235e-03  -5.4280509e-04  -3.8776945e-03  -2.3010264e-03  -3.9929247e-03   9.6338801e-03   4.2290838e-03   4.1317433e-01  -4.4253232e-01   3.7628836e-03  -3.1049141e-05  -9.8949418e-03   1.1841187e-02  -8.3863158e-03   4.9416290e-02  -7.3244849e-02  -2.0577757e-02   9.1624397e-01  -1.0984141e+00  -1.1187028e-01  -9.4039442e-02  -1.1317872e+00   8.1231238e-02  -4.0223562e-01  -6.2777327e-02   1.0813507e-01   2.0628564e-01   8.6184419e-02   1.1124648e+00   1.1407746e-01   9.5762177e-02   1.0103115e+00  -8.7586512e-01  -9.3828967e-01   7.5063702e-02  -8.9225222e-03   7.2879315e-01  -1.6496614e-02   1.4536461e-02   2.9546421e-03  -7.1522364e-01  -9.9740925e-01
   3.1157305e-01   1.7047850e-03   3.7930634e-01   4.5158321e-01  -3.6329358e-01   3.7397351e-03   3.6445308e-01  -1.0611160e-04   1.5848491e-03  -3.4891172e-01   2.2469802e-03   4.8900976e-03   5.5805231e-03   3.3299731e-03   3.7626688e-03   3.9917810e-03   2.9435448e-03   2.5751396e-03   3.8522826e-03  -2.0739768e-03   3.2633844e-04  -2.2147192e-01  -6.1627113e-04  -1.9314943e-03  -2.6323732e-03  -1.0461536e-04  -1.6932405e-03   2.6340038e-03  -2.5471633e-03   4.2813640e-03  -3.8197630e-01   4.0698479e-01  -9.7746239e-03  -1.0577684e-02  -1.1006228e-02  -1.3128926e-02  -1.1091944e-02  -1.2926578e-02   8.1950289e-03  -1.7112082e-02   2.5468628e-03   9.5035824e-03   5.3396829e-03   9.5412240e-03   5.4478399e-01   7.8481244e-03   1.3312192e-02   7.9125943e-03   6.9975729e-03   5.2014206e-03   3.4637457e-03   4.6803986e-03   4.8593159e-03  -3.0668820e-01  -3.1241444e-01   4.8102283e-03   4.9124224e-03   2.9562703e-01   8.8630094e-03   3.3877096e-03   3.9991308e-03   5.1965191e-03   3.5446498e-03   1.9621457e-03   1.3469830e-03   8.0059439e-04   3.4045663e-03  -1.7952024e-03   3.6055635e-03  -4.6326915e-03  -3.9826900e-03   6.3022985e-03  -3.2298279e-01   4.8988154e-03  -3.3270874e-01   4.5189796e-03   4.3459608e-03   4.5803090e-03   2.9190365e-01  -2.6265433e-01   4.0751480e-03   5.8101051e-04  -1.1401305e-03   2.3648144e-01  -2.2035827e-03  -4.0912155e-04   2.0096080e-03  -2.3450737e-03   2.3520695e-04   5.8422722e-04   3.3485795e-04   4.5672453e-03  -3.8486515e-01  -5.0557814e-03  -4.5209279e-01  -4.5136156e-03  -4.8252230e-01   1.2333579e-02   8.7874398e-03   1.0648603e-02   4.1383599e-01  -3.9917152e-01   7.4805474e-03  -3.7556978e-01   7.3667743e-03   7.1993881e-03   4.7882858e-03   3.7032720e-03   5.3344772e-03   4.4427558e-03   4.4225658e-03   3.6443607e-03  -2.7705609e-01   2.8339275e-03   1.3670868e-03  -2.1509664e-03  -2.6827936e-01   2.0393901e-03  -1.4488870e-03   4.6011134e-03  -4.9718974e-03   7.6531859e-04   2.3933801e-03  -1.0941018e-02   6.8806077e-03   9.0696113e-03   3.0608911e-03  -3.7167396e-01  -2.9700925e-04  -1.1100596e-02   3.4623310e-01   3.2343964e-03   7.9399116e-04  -3.6517221e-01   1.5544769e-03   8.5479928e-04  -4.4202962e-03  -3.4851529e-03   2.0769168e-03   1.0719637e-03  -1.0677596e-02  -1.3539868e-02   1.7483202e-02   1.4769057e-02   4.6242066e-01   4.6583203e-01   1.3433645e-02   8.8705364e-03   1.5266518e-02   1.0273081e-02   8.2213260e-03   2.4371760e-03   5.8852368e-03   6.3526559e-03  -4.8914848e-03  -3.2389751e-01   5.8219953e-03  -3.3319310e-01  -3.1901301e-03   4.0142832e-03  -7.7199501e-04   2.6952075e-01  -2.6729011e-03  -1.9934329e-04  -3.8737309e-04  -7.3563636e-04  -2.2698447e-01  -2.5242506e-01   1.5072796e-03   1.9230613e-03   2.4506350e-01   1.9321663e-04  -3.8630541e-03   2.0241248e-03   1.8844039e-03  -2.3890673e-01  -3.0448023e-03  -2.4007366e-01  -2.8066061e-03  -2.9890717e-03  -2.5180057e-01  -4.2336823e-03   6.3583132e-05   2.9620130e-01   2.6493315e-03   2.6740921e-03  -4.0647002e-03  -5.0130279e-03  -4.8263249e-03  -3.2428555e-01  -5.6282458e-03   3.4557551e-01   4.4504980e-03  -2.5765140e-05  -7.2808235e-04  -3.3595483e-01  -8.7905999e-03  -5.5594468e-03   7.4568823e-03   7.2439371e-03   5.0205586e-04   3.2738504e-01   5.6962905e-03  -1.5892649e-03  -3.2466131e-01   1.2798730e-03  -3.3896743e-01  -1.6438494e-04  -1.4462874e-03   4.5004042e-03   3.6524239e-01   5.0020685e-04  -2.9657977e-01   5.5090007e-03  -1.0143147e-03   1.5921368e-03  -9.2471198e-04  -2.9394793e-01   4.0007639e-03   5.3083689e-03   1.1346178e-03  -1.4857670e-04  -8.1023196e-03  -9.7238255e-03  -3.7039521e-04  -9.5416901e-03   3.5903639e-01   7.7522331e-03   4.0184002e-01  -6.8587983e-03   2.9891776e-03   5.4727490e-03  -1.4457344e-02  -2.9882294e-03  -3.2633202e-04   4.3396194e-03   1.2709558e-03   7.7167654e-03   1.4693520e-02   1.2347982e-02   9.1629895e-03   3.0036151e-03   8.3295258e-03   1.0574490e-04  -2.3775795e-03   3.1598979e-03   6.9440694e-03   4.9520199e-04   5.8277867e-03   6.6462950e-03  -4.6394223e-03  -3.5249620e-03   3.7395303e-03   3.5251075e-01   5.8685081e-03   5.1784086e-03   4.7470742e-03   2.7946827e-03   3.2073524e-01   5.0436904e-03   2.0242918e-03   9.9054545e-04   3.6965102e-03   4.4127093e-03   2.5368505e-03  -6.1815095e-05   1.8328549e-03   2.6406757e-01   3.5180997e-03   2.5282124e-03  -3.5695928e-03  -3.4079811e-03  -6.2602413e-03  -6.0793210e-03  -5.5432650e-03  -8.4426227e-03  -7.9252409e-03  -5.8712595e-03  -4.5960416e-03  -1.2918788e-02  -6.1068139e-03  -5.4424470e-03  -2.9911407e-03   4.7524406e-01  -4.5682191e-01   3.2522401e-03   6.1515763e-04  -2.9829672e-03   9.2328322e-03   5.5726138e-03   2.2333897e-03   4.6783211e-03   6.0906090e-03  -7.9750185e-04  -1.3906531e-02  -7.0434623e-03  -2.5079565e-02  -1.2317473e-02   2.8637647e-03   2.7563016e-03   1.4501804e-02   1.6781283e-02  -5.6584797e-03  -1.7204327e-02  -1.8518441e-02   9.2853415e-03  -1.6725497e-02   1.7596460e-02   1.2065537e-01  -4.1524255e-01  -9.5182086e-03  -1.2891579e-01   1.5097222e+00  -1.0953195e+00  -1.3532556e-02  -8.2693400e-01   1.6003421e+00   5.0871958e-03   3.5254676e-02   7.7622898e-01   5.3510503e-02   7.2751784e-01   1.3853117e-02   2.8194838e-02  -1.2008592e-02  -2.7917349e-03  -4.7766106e-03  -2.3417690e-03  -2.6714474e-03   3.1812076e-02   1.7836056e-02  -7.1435551e-01   6.9964388e-03   1.9607165e-02   1.6066042e-02   1.0946200e-02  -5.8961903e-03   1.8904494e-02   5.7858411e-01  -7.1563552e-04  -4.6071659e-01   4.5698949e-03   5.1439062e-03   4.2595130e-03  -2.1552192e-02  -3.3427837e-02  -2.6029815e-02  -2.8339158e-02   5.8187402e-01  -6.2670900e-02  -5.2673588e-02  -5.5189919e-02  -7.4976168e-02  -1.0693766e-01  -1.1214760e-01  -1.5584880e-01  -3.3605119e-01   1.2668214e+00  -3.1731630e-01  -1.4863956e+00  -5.9652462e-02   8.6845730e+00  -1.8584883e-01   1.9070009e-02   8.4298701e-02  -9.5497011e-01  -9.0756007e-01   5.2262641e-02   3.5183385e-02   6.9131410e-01   3.1573641e-02   1.9799484e-02  -6.1351624e-01  -6.1466768e-01   1.4114678e-02   3.5987372e-03   9.3300486e-04  -5.5491996e-01   1.1487691e-02  -5.3353642e-01  -2.5486335e-02  -2.1432446e-02  -2.0980393e-02  -5.4557619e-02  -3.0208947e-02  -2.0519551e-02  -3.3968950e-02  -7.3393070e-02  -4.3459423e-02  -1.9426182e-02  -4.5251110e-02  -4.2217063e-02  -2.3946613e-02  -1.3566498e-02  -2.8787590e-02   6.6320662e-03  -1.6448936e-02   8.4854335e-03  -4.1448806e-03  -4.8725248e-02  -2.1555848e-03   8.4245234e-01   4.5379002e-02  -1.6459185e-02   1.9251664e-02   3.7277549e-02   1.8698175e-02   7.9520060e-01   2.7337568e-02   1.6815058e-02   5.5976441e-01   6.8888671e-01   1.5017890e-02  -4.9157221e-01  -4.5191725e-03  -4.7017070e-03   8.5142241e-03   1.1671537e-02  -6.2984481e-03   1.3890451e-03   4.3499554e-01   4.1866970e-01   2.3253865e-03   3.3549759e-03   3.1692298e-03   4.9883352e-03   3.9387583e-03   3.8761906e-01  -1.7360843e-03   3.0491389e-03  -1.1917091e-02  -1.2191696e-02   3.9140952e-01  -8.1670150e-03  -8.0170800e-03  -1.6401146e-02  -5.7781129e-01   1.1910299e-02   3.0609662e-03   1.0900586e-02  -6.0525393e-03   1.2334793e-03  -4.2523679e-01  -3.4880163e-01  -4.1399852e-01   3.3586785e-03   3.5455068e-01   8.9925853e-03   1.8101706e-03  -9.8587443e-04  -1.0142489e-03  -4.4014150e-03   9.0685513e-03   9.2739416e-03   4.1553708e-01  -4.4065482e-01   5.1524299e-03   4.4063198e-03  -1.0075772e-02   1.0125918e-02  -7.3373141e-03   4.6586786e-02  -1.9471352e-02  -1.5146603e-02   8.5589424e-01  -1.0433018e+00  -1.0381587e-01  -6.9556418e-02  -1.1238872e+00   7.2942990e-02  -3.7603768e-01  -6.1564801e-02   7.1169415e-02   2.3045478e-01   1.3198908e-01   1.0459753e+00   7.0055611e-02   9.4095777e-02   9.7713242e-01  -8.7188449e-01  -1.0375615e+00   7.4022506e-02  -1.5910463e-03   7.7386648e-01  -1.3497393e-02   1.6084373e-02   8.6584526e-03  -8.0178251e-01  -9.6492507e-01
[truncated: 5,860,926 more chars]
