# Supplementary material for: Protein and Solvent Reorganization Drives Radical Pair Stability in Avian Cryptochrome 4a
Source: J Am Chem Soc. 2025 Nov 14;147(47):43934–45. doi: 10.1021/jacs.5c15726 (PMC12673606; doi:10.1021/jacs.5c15726)
Supplement: Supplementary file 2 [file ja5c15726_si_002.zip › Cry4a_data/electrostatic_potential/rpd/TrpD_rpd_sol.txt]

   1.2401342e+00
   1.2645540e+00
   1.2381810e+00
   1.3093478e-01
   9.4125351e-01
   8.6901509e-01
   1.4501940e+00
   7.6123212e-01
   1.8765130e+00
   1.3893112e+00
   3.5785934e-01
   5.5564580e-01
  -1.1037184e-01
   6.1066780e-01
   1.4866801e+00
   8.7432387e-01
   1.4229292e+00
   1.4468519e-01
   4.3077875e-01
   8.6263861e-01
   6.0911263e-01
   2.0172028e+00
   1.1488844e+00
   1.8917389e+00
   8.8199884e-01
   4.4693380e-01
   9.3314618e-01
   7.8916149e-01
   4.7061513e-01
   2.4861433e+00
   1.0065321e+00
   1.3621285e-02
   1.0915849e+00
   2.1296367e+00
   1.9896417e+00
   1.7807202e+00
   1.6402948e+00
   1.2462588e+00
   1.4545020e+00
   6.0662705e-01
   8.3292565e-01
   1.9092625e+00
   2.3869926e+00
   2.3636840e+00
   1.0673843e+00
   1.3321535e+00
   2.5683338e+00
   1.9457728e+00
   2.0672390e+00
   2.0386484e+00
   5.5005835e-01
   1.2056332e+00
   1.0627719e+00
   1.7206489e+00
   1.5169150e+00
   1.5056167e+00
   4.4082461e-02
   1.2200999e+00
   6.6403234e-01
   1.6499976e+00
   1.7608277e+00
   1.4792251e+00
   7.5548837e-01
   1.8398858e+00
   1.8365882e+00
   1.2189075e+00
   2.0791947e+00
   1.6047732e+00
   1.7456760e+00
   1.9433514e+00
   1.6463508e+00
   1.2399930e+00
   1.4165606e+00
   7.7946529e-01
   1.2864204e+00
   1.8500118e+00
   2.9865687e+00
   1.9394865e+00
   1.0850282e+00
   1.1778458e+00
   8.5361495e-01
   1.0873758e+00
   1.4654888e+00
   1.8770928e+00
   1.5694140e+00
   1.2235162e+00
   3.3649685e+00
   1.4971271e+00
   2.9001809e+00
   3.4858725e-01
   1.4804586e+00
   1.1633330e+00
   1.7228104e+00
   2.0477794e+00
   2.0383116e+00
   1.4262602e+00
   1.0778887e+00
   2.2078200e+00
   2.3932216e+00
   2.3983699e+00
   2.2086003e+00
   1.1463829e+00
   2.4223599e+00
   2.3618306e+00
   2.1732806e+00
   1.8477617e+00
   3.4334701e+00
   1.2989954e+00
   9.2410842e-01
   4.5702724e-01
   8.1017110e-01
   9.5103183e-01
   8.2708770e-01
   1.6025647e+00
   1.8790144e+00
   3.0042049e+00
   1.6804284e+00
   1.5592489e+00
   1.6854524e+00
   2.1792321e+00
   1.5391547e+00
   1.5991210e+00
   2.1175150e+00
   2.1902453e+00
   9.2709103e-01
   8.8914923e-01
   1.5494824e+00
   1.8440780e+00
   1.2519967e+00
   1.4544234e+00
   2.2950686e+00
   2.0580477e+00
   2.4819603e+00
   2.4851182e+00
   1.7993236e+00
   1.1655517e+00
   2.1994036e+00
   2.0780278e+00
   2.5224255e+00
   1.4558953e+00
   2.1392399e+00
   1.4822189e+00
   2.0685327e+00
   2.4273299e+00
   2.2343123e+00
   1.2210188e+00
   1.4619641e+00
   2.2155583e+00
   2.0259244e+00
   1.5359610e+00
   5.8381614e-01
   1.8855632e+00
   1.7055551e+00
   1.8984325e+00
   1.4902833e+00
   1.8895903e+00
   1.8752051e+00
   9.1926675e-01
   8.3757102e-01
   1.7146071e+00
   1.2679707e+00
   1.3373128e+00
   1.3727812e+00
   1.5263597e+00
   1.9178457e+00
   1.3776465e+00
   4.0618484e-01
   1.7272256e+00
   1.4000306e+00
   1.9552134e+00
   1.3936078e+00
   8.8312750e-01
   1.1888984e+00
   2.7789113e-01
   7.6663081e-01
   8.9017833e-01
   3.2017416e-01
   1.2904044e-01
   2.0014392e+00
   1.6061484e+00
   6.2796656e-01
   1.1262837e+00
   9.8912990e-01
   4.7369441e-01
   1.4492986e+00
   1.4444549e+00
   2.2373757e+00
   1.6999830e+00
   1.4297377e+00
   5.1378679e-01
   1.9811524e+00
   2.4437098e+00
   1.1911134e+00
   2.3442431e+00
   1.7069699e+00
   1.9197949e+00
   1.6333397e+00
   1.4119002e+00
   5.1848113e-01
   1.0247376e+00
   6.8201898e-01
   4.4992431e-01
   1.0246879e+00
   1.0227981e-01
  -2.5916716e-01
   4.2569771e-01
   1.3902874e+00
   9.0769328e-01
   1.3662459e+00
   1.5692990e+00
   2.9496265e-01
   9.3256091e-01
   1.4595450e+00
   5.9532788e-01
   1.5833260e+00
   1.0208612e+00
   4.2966112e-01
   4.5779973e-01
   8.8710108e-01
   8.9965465e-01
   1.6422843e+00
   1.1333649e+00
   9.6628706e-01
   1.3374116e+00
   5.0962205e-01
   2.3151991e-01
   1.1281366e+00
   7.5686479e-01
   1.0688083e+00
   1.7657397e+00
  -9.1513245e-02
   3.5292366e-01
   8.5930758e-01
   1.1374202e+00
   9.3011710e-01
   1.5867086e+00
   1.9314116e+00
   1.1466730e+00
   1.5137969e+00
   1.4293258e+00
   4.5732353e-02
   1.9445628e+00
   1.6405784e+00
   1.3882920e+00
   1.0059520e+00
   5.0940738e-01
   1.3578635e+00
   2.4524847e+00
   2.8956138e+00
   1.4867903e+00
   1.0931173e+00
   1.5963582e+00
   9.8275675e-01
   2.2421986e+00
   1.7677429e+00
   1.7624651e+00
   1.2289802e+00
   1.5354190e+00
   8.5761398e-01
   9.2418968e-01
   2.0910743e+00
   7.1376714e-01
   1.4474938e+00
   9.3764349e-01
   1.5904676e+00
   1.4084837e+00
   1.7689748e+00
   1.3387166e+00
   1.6799889e+00
   2.1732428e+00
   3.3691351e+00
   2.4853739e+00
   2.1446059e+00
   2.0090681e+00
   1.3129278e-01
   2.6895661e+00
   3.3489791e+00
   1.9757383e+00
   1.6879462e+00
   1.1712990e+00
   2.6309799e+00
   2.4495086e+00
   1.7416449e+00
   1.5514059e+00
   2.1876273e+00
   2.5380734e+00
   3.0035934e+00
   2.5115840e+00
   2.9643114e+00
   2.0075888e+00
   2.6953082e+00
   2.5367155e+00
   2.2617650e+00
   1.6432525e+00
   1.7483017e+00
   2.1480603e+00
   2.6468544e+00
   2.8060454e+00
   1.7753631e+00
   2.5158751e+00
   2.3757374e+00
   1.5749013e+00
   2.0844205e+00
   2.2311191e+00
   1.9484639e+00
   1.9890010e+00
   1.7732168e+00
   1.0440100e+00
   8.6435034e-01
   1.9039317e+00
   1.8113051e+00
   1.6583865e+00
   1.4095457e+00
   1.4661819e+00
   1.5896090e+00
   1.7985970e+00
   1.3036052e+00
   1.4952345e+00
   1.2062161e+00
   1.5977376e+00
   2.4156150e+00
   1.8159281e+00
   1.8126905e+00
   1.6626044e+00
   1.8213827e+00
   1.0668530e+00
   1.8403480e+00
   1.5978186e+00
   1.7975552e+00
   1.4950571e+00
   2.6954497e+00
   1.4091478e+00
   2.9448833e+00
   1.9781072e+00
   1.8008950e+00
   1.4546839e+00
   2.7432723e+00
   2.0860869e+00
   1.3278637e+00
   1.6837576e+00
   2.1538996e+00
   1.2454090e+00
   2.0894540e+00
   6.8713563e-01
   1.5402337e+00
   1.9242086e+00
   1.7282494e+00
   2.6181581e+00
   1.1103066e+00
   2.1023708e+00
   4.9672320e-01
   1.7237925e+00
   1.1353265e+00
   1.8496546e+00
   1.5331298e+00
   2.0861953e+00
   1.3564963e+00
   1.7740691e+00
   6.6700448e-01
   2.2605876e+00
   1.4069554e+00
   5.1865077e-01
   1.1560925e+00
   1.7949297e+00
   1.3989746e+00
   1.7651803e+00
   3.2148142e-01
   7.4027457e-01
   1.1508455e+00
   6.8296827e-01
   1.1515208e+00
   1.3099108e+00
   1.7378057e-01
   2.0372038e+00
   1.1833502e+00
   6.0152999e-01
   1.5232948e+00
   1.0963266e+00
   1.1534305e+00
   1.6907128e+00
   9.1735420e-01
   1.8674579e-01
   3.7491440e-01
   8.5511731e-01
   7.2808507e-01
   1.3783135e+00
   1.5816682e+00
   1.3546720e+00
   9.8743646e-01
   1.8058033e+00
   2.0427532e+00
   1.0286676e+00
   6.1976797e-01
   2.0196254e+00
   1.1366455e+00
   1.5379560e+00
   1.3866332e+00
   8.3488301e-01
   1.2081926e+00
   1.5691216e+00
   1.0802545e+00
   8.4071087e-01
   4.8275023e-01
  -3.0585602e-01
   2.0087538e-01
   1.6704039e+00
   1.8564849e+00
   1.4572568e+00
   2.3843637e+00
  -2.1080979e-02
   1.4548817e+00
   1.7364269e-01
   1.1436305e+00
   1.0238014e+00
  -2.2107519e-01
   1.3358049e+00
   7.8616972e-01
   6.2586759e-01
   1.3013185e+00
   9.9460974e-01
   1.3428514e+00
   1.7406127e+00
   5.4746878e-01
   3.7850950e-01
   2.7422629e-01
   6.9438118e-01
   1.1102145e+00
   5.7397842e-01
   1.2693478e+00
   1.6652647e+00
   6.0398956e-01
   3.1516641e-01
   1.3290590e+00
   2.2164999e+00
   1.0491316e+00
   2.1934861e+00
   1.6165079e+00
   1.5347274e+00
   1.7732548e+00
   8.3330832e-01
   7.3376526e-01
   9.0408733e-01
   1.8499911e+00
   1.3651252e+00
   1.1190656e+00
   1.8326049e+00
   1.7570040e+00
   2.1527878e+00
   2.5566048e+00
   5.0623358e-01
   7.8957353e-01
   1.5533648e+00
   1.1117796e+00
   1.3632360e+00
   1.6878746e+00
   2.0373547e+00
   1.0132639e+00
   2.1761053e+00
   3.6430433e-01
   1.0132967e+00
   8.4639386e-02
   7.2597201e-01
   1.4870791e+00
   2.0369642e+00
   1.0006407e+00
   1.5893973e+00
   2.0678875e+00
   2.1834557e+00
   3.1797624e+00
   1.5847760e+00
   1.0568154e+00
   8.7983904e-01
   1.8741792e+00
   1.5030542e+00
   4.7462982e-01
   2.1044973e+00
   2.1193744e+00
   2.1220568e+00
   1.4633733e+00
   1.6026792e+00
   1.5449917e+00
   1.6427081e+00
   1.4737098e+00
   1.9152763e+00
   1.6332453e+00
   1.7991176e+00
   2.2470592e+00
   2.3212561e+00
   3.1814965e+00
   2.2531011e+00
   2.0314522e+00
   2.4556941e+00
   1.5925011e+00
   1.4990621e+00
   1.6169456e+00
   9.3394406e-01
   1.7724986e+00
   2.0778017e+00
   1.4644187e+00
   1.0770920e+00
   2.3257731e+00
   1.4407366e+00
   1.3070787e+00
   2.9559671e+00
   1.5250044e+00
   1.6952199e+00
   1.7690219e+00
   1.5127265e+00
   2.0177367e+00
   1.4722796e+00
   1.9656668e+00
   1.1614513e+00
   1.1867906e+00
   1.1039666e+00
   1.4074174e+00
   1.6229702e+00
   1.9830953e+00
   1.1666018e+00
   1.3462331e+00
   7.6709171e-01
   2.7846128e+00
   7.3179004e-01
   7.3571344e-01
   2.1340069e+00
   1.5578364e+00
   1.7703466e+00
   1.1667645e+00
   2.2517939e+00
   2.2725042e+00
   1.7077877e+00
   2.4815080e+00
   1.8955923e+00
   1.2017099e+00
   2.1619911e+00
   2.2788840e-01
   5.5636949e-01
   1.5553892e+00
   1.2963767e+00
   1.4826535e+00
   1.5972810e+00
   2.0896842e+00
   2.1383771e+00
   1.4205953e+00
   1.5868143e+00
   1.9072203e+00
   1.8308708e+00
   1.7738686e+00
   2.5688792e+00
   2.6533866e+00
   2.0028534e+00
   1.5498490e+00
   5.2222839e-02
   8.9506414e-01
   2.1431248e+00
   1.7874967e+00
   1.0891166e+00
   1.7826936e+00
   5.3738963e-01
   1.9695434e+00
   2.5820642e+00
   1.2419900e+00
   3.4700646e-01
   1.3018740e+00
   2.3426095e+00
   8.5825966e-01
   2.0921568e+00
   1.3644290e+00
   1.0587384e+00
   8.8485698e-01
   8.6584270e-01
   6.5505756e-01
   1.2137224e+00
   7.2729715e-01
   5.9822415e-01
   1.5419901e+00
   1.1704695e+00
   7.3224973e-01
   4.9040869e-01
   1.1348542e+00
   2.0246802e+00
   9.3686871e-01
   9.7659336e-01
   1.3355176e+00
   8.3709822e-01
   1.3963043e+00
   1.3042328e+00
   7.3633891e-01
   1.4339090e+00
   1.0866806e+00
   2.2215392e+00
   1.7035040e+00
   1.4454310e+00
   1.5716486e+00
   1.9778668e+00
   1.3197886e+00
   8.3688833e-01
   7.8810618e-01
   1.5306136e+00
   1.6134879e+00
   1.3387240e+00
   1.3007740e+00
   1.3052393e+00
  -5.6590757e-01
   2.2907280e-01
   1.4493884e+00
   1.3387847e+00
   8.3821494e-01
   1.5712047e+00
   1.6815806e+00
   1.1763598e+00
   5.7211145e-01
   1.5204308e+00
   8.8800327e-01
   9.0107924e-01
   7.3502807e-01
   3.0256773e-01
  -2.4177836e-01
   7.7926982e-01
   1.1573253e+00
   1.1788266e+00
   1.9187476e+00
   1.2141077e+00
   8.1403446e-01
   8.7775541e-01
  -5.5310361e-01
   1.1555584e+00
   1.4854865e+00
   1.3577131e+00
   1.1646000e+00
   1.2510078e+00
   1.0448165e+00
   1.3831341e+00
   8.1277076e-01
   1.2027791e+00
   1.8767834e+00
   1.6813887e+00
   1.8136405e+00
   8.2537030e-01
   1.2915712e+00
   1.2515576e+00
   1.1526870e+00
   1.0404359e+00
   2.6490464e+00
   1.3806289e+00
   6.3737392e-01
   1.2430645e+00
   1.7022330e+00
   2.5065093e+00
   1.7739979e+00
   1.3406580e+00
   1.8483598e+00
   1.5351772e+00
   1.0667006e+00
   2.1115714e+00
   1.1054870e+00
   2.0163826e+00
   1.3024173e+00
   2.1816409e+00
   8.7528057e-01
   1.7753175e+00
   1.6791499e-01
   1.2716085e+00
   1.6819331e+00
   1.8217796e+00
   8.0009900e-01
   1.8285629e+00
   1.4958063e+00
   1.6548056e+00
   2.8448173e+00
   2.4605523e+00
   1.1041115e+00
   9.0101654e-01
   2.0562757e+00
   9.1605782e-01
   2.2459414e+00
   1.9769313e+00
   1.3213866e+00
   3.0214275e+00
   7.7941230e-01
   1.7035272e+00
   2.2515591e+00
   1.6996300e+00
   2.0615000e+00
   2.0148597e+00
   2.0588651e+00
   1.4036509e+00
   1.5974613e+00
   2.6699153e+00
   2.7572032e+00
   2.7528657e+00
   1.0925768e+00
   1.5877185e+00
   1.7678371e+00
   1.2012803e+00
   1.3590873e+00
   1.4027041e+00
   2.7331720e+00
   1.4919432e+00
   1.6871594e+00
   1.0122643e+00
   8.1293350e-01
   1.8770855e+00
   2.0707683e+00
   2.4415869e+00
   1.9138056e+00
   1.8224660e+00
   1.0149093e+00
   1.1504029e+00
   2.9404143e-01
   1.4294319e+00
   1.5610987e+00
   8.8277792e-01
   2.1195599e+00
   1.2514285e+00
   1.8548997e+00
   2.2526220e+00
   1.8019617e+00
   1.5905015e+00
   1.0440808e+00
   1.8153241e+00
   1.2432288e+00
   2.2258841e+00
   1.3299765e+00
   1.1110502e+00
   1.5653910e+00
   1.9437310e+00
   1.9018377e+00
   2.4542045e+00
   2.0100426e+00
   1.7930229e+00
   2.0481124e+00
   1.7736190e+00
   1.6138469e+00
   1.6647373e+00
   2.5343968e+00
   1.2534417e+00
   1.8774418e+00
   1.2177933e+00
   1.3720479e+00
   1.8527896e+00
   1.6276461e+00
   1.2287305e+00
   1.6753233e+00
   1.4423904e+00
   1.5408733e+00
   1.2900156e+00
   1.3479264e+00
   2.4722163e+00
   1.5099284e+00
   1.4482271e+00
   1.9171774e+00
   1.3207245e+00
   7.3400273e-01
   8.2310022e-01
   1.2469959e+00
   1.9137932e+00
   8.9345784e-01
   1.1649338e+00
   1.5683965e+00
   1.8409081e+00
   1.2319660e+00
   1.4863330e+00
   1.5282197e+00
   1.1214077e+00
   1.5534536e+00
   8.4516072e-01
   1.7589154e+00
   5.4087882e-01
   2.0985575e+00
   1.4796986e+00
   1.8194152e+00
   7.2796176e-01
   1.5209790e+00
   1.3055200e+00
   1.9720639e+00
   3.1754689e-01
   7.5978941e-01
   1.3904212e+00
   1.5663816e+00
   2.3208404e+00
   1.9117807e+00
   1.5573527e+00
   4.0569106e-01
   1.6892027e+00
   1.5141631e+00
   5.6504828e-01
   2.0015810e+00
   8.1627354e-01
   1.3601375e+00
   2.1724773e+00
   1.5004736e+00
   1.7802401e+00
   1.5534535e+00
   2.1528185e+00
   2.3492745e+00
   1.7136879e+00
   1.5701938e+00
   1.3836951e+00
   9.9985752e-01
   1.1322078e+00
