# Supplementary material for: Protein and Solvent Reorganization Drives Radical Pair Stability in Avian Cryptochrome 4a
Source: J Am Chem Soc. 2025 Nov 14;147(47):43934–45. doi: 10.1021/jacs.5c15726 (PMC12673606; doi:10.1021/jacs.5c15726)
Supplement: Supplementary file 2 [file ja5c15726_si_002.zip › Cry4a_data/electrostatic_potential/rpd/FAD_rpd_sol.txt]

   5.2441974e+00
   4.7438146e+00
   5.0558516e+00
   5.1854647e+00
   4.9131264e+00
   4.9252198e+00
   5.1120579e+00
   5.2656896e+00
   5.6168984e+00
   5.6359538e+00
   5.1968731e+00
   4.9035307e+00
   4.1956865e+00
   4.5362739e+00
   4.9905124e+00
   4.9800717e+00
   4.5064157e+00
   4.2910989e+00
   4.6562655e+00
   5.0996565e+00
   5.1802052e+00
   4.9610206e+00
   4.8269579e+00
   4.9677928e+00
   4.9345264e+00
   4.8618224e+00
   4.8403496e+00
   4.3009549e+00
   4.6687236e+00
   4.9957414e+00
   4.5956190e+00
   4.3324773e+00
   4.7985207e+00
   5.2077804e+00
   4.8343143e+00
   4.7748520e+00
   4.2768711e+00
   5.3337893e+00
   4.8802433e+00
   5.2102870e+00
   4.8543376e+00
   5.0377298e+00
   5.3618177e+00
   5.4523612e+00
   5.4965141e+00
   5.2004770e+00
   5.5092938e+00
   5.2484778e+00
   5.0097389e+00
   5.4454814e+00
   5.3811816e+00
   4.7992151e+00
   5.4431249e+00
   4.7474246e+00
   4.8158213e+00
   4.5614974e+00
   4.8398030e+00
   5.5120504e+00
   5.4860153e+00
   4.6262546e+00
   4.6080742e+00
   5.1820224e+00
   5.3925649e+00
   5.2669379e+00
   5.2932634e+00
   5.3345149e+00
   5.5962782e+00
   5.3034049e+00
   5.4488175e+00
   4.8643865e+00
   4.8914654e+00
   4.8916903e+00
   4.6141432e+00
   4.9341885e+00
   4.7719622e+00
   5.2116717e+00
   5.0588916e+00
   4.4949481e+00
   4.2252138e+00
   4.5129282e+00
   4.8402237e+00
   4.9005001e+00
   4.8297247e+00
   5.1898982e+00
   5.2429080e+00
   5.2088396e+00
   5.2022404e+00
   5.0272546e+00
   5.2460079e+00
   4.1891219e+00
   4.9084236e+00
   5.1846336e+00
   4.7270068e+00
   5.6573268e+00
   5.0274085e+00
   5.0529088e+00
   5.1846557e+00
   5.4922240e+00
   5.9623079e+00
   5.3286647e+00
   5.4707493e+00
   4.8917160e+00
   5.1609290e+00
   5.0709178e+00
   5.4627938e+00
   5.5845892e+00
   5.4089493e+00
   4.7853548e+00
   4.8080242e+00
   5.2221164e+00
   5.0108361e+00
   4.2452430e+00
   5.0889619e+00
   5.0453568e+00
   4.6457550e+00
   4.9797701e+00
   5.1088156e+00
   5.0054328e+00
   5.2133935e+00
   4.6565743e+00
   4.7325931e+00
   4.4411064e+00
   4.5874034e+00
   4.7451732e+00
   4.4849526e+00
   5.0623711e+00
   4.6170226e+00
   5.0934418e+00
   4.7657373e+00
   4.4753922e+00
   4.9417063e+00
   4.1306224e+00
   4.3243001e+00
   5.2501674e+00
   5.3931269e+00
   4.6630205e+00
   5.0553419e+00
   5.3896904e+00
   4.8281252e+00
   4.4335202e+00
   4.9613975e+00
   4.7252715e+00
   5.7818747e+00
   5.1157163e+00
   5.1347452e+00
   5.5223961e+00
   5.2452899e+00
   5.0504911e+00
   4.9291968e+00
   5.4692055e+00
   5.5110688e+00
   5.7773289e+00
   5.1317004e+00
   5.2925852e+00
   5.2889945e+00
   4.8544731e+00
   5.0362231e+00
   4.5145082e+00
   5.0251062e+00
   4.9874508e+00
   5.0695742e+00
   5.2220212e+00
   5.0238754e+00
   5.9186062e+00
   5.6075813e+00
   5.8226365e+00
   5.1670271e+00
   5.0770190e+00
   5.0448955e+00
   5.4232028e+00
   5.7220304e+00
   6.1019898e+00
   5.6129563e+00
   5.6643783e+00
   5.2953041e+00
   4.9790658e+00
   5.6578214e+00
   5.1578253e+00
   5.2000284e+00
   5.3954994e+00
   5.6127708e+00
   5.3981338e+00
   4.7677602e+00
   5.4413353e+00
   5.6170466e+00
   5.2884892e+00
   5.4216935e+00
   5.0931140e+00
   5.1561821e+00
   5.1385119e+00
   5.7664634e+00
   5.5700625e+00
   5.1750723e+00
   5.4680088e+00
   4.6793427e+00
   6.1479133e+00
   5.0907219e+00
   4.9996244e+00
   5.1527754e+00
   5.6930566e+00
   4.8211012e+00
   5.1986789e+00
   5.1604893e+00
   5.0873907e+00
   4.4249485e+00
   5.0399303e+00
   5.3873890e+00
   5.3158377e+00
   5.1527693e+00
   5.0174003e+00
   4.4896612e+00
   4.8329835e+00
   4.4754249e+00
   4.5685335e+00
   4.7563460e+00
   5.0792638e+00
   4.4516161e+00
   4.6321711e+00
   5.2424479e+00
   4.6053290e+00
   5.5778793e+00
   4.8083914e+00
   5.4242171e+00
   4.8305113e+00
   4.2439756e+00
   5.0537780e+00
   5.0608262e+00
   4.5611535e+00
   4.5416590e+00
   4.8287873e+00
   4.4433670e+00
   5.2681238e+00
   4.5192601e+00
   4.7306202e+00
   4.9000240e+00
   4.7094885e+00
   5.1654489e+00
   4.8960639e+00
   4.7711653e+00
   5.0840081e+00
   5.0325782e+00
   4.9995872e+00
   5.6906487e+00
   5.4097433e+00
   5.6214169e+00
   5.4334615e+00
   5.1518827e+00
   5.1875737e+00
   5.4896584e+00
   5.2547942e+00
   4.9178559e+00
   5.2577296e+00
   4.7609017e+00
   5.1289522e+00
   4.9794065e+00
   4.9789595e+00
   5.1108781e+00
   5.2410743e+00
   4.4859009e+00
   4.3682870e+00
   5.0051620e+00
   4.3300088e+00
   5.2077459e+00
   4.7100995e+00
   5.0095878e+00
   5.4701803e+00
   5.3558478e+00
   4.9135355e+00
   5.0280915e+00
   5.3594518e+00
   5.5623697e+00
   5.0847179e+00
   5.0203091e+00
   4.9609459e+00
   4.7143497e+00
   5.3653966e+00
   4.9185308e+00
   4.2332058e+00
   4.7285791e+00
   4.6925692e+00
   5.0080734e+00
   4.9310148e+00
   4.7799453e+00
   5.0675780e+00
   4.9929173e+00
   5.1642183e+00
   5.6578261e+00
   5.1931292e+00
   5.2120920e+00
   4.7563981e+00
   5.1092116e+00
   4.8976267e+00
   5.0747817e+00
   4.2653113e+00
   4.4764082e+00
   5.0807520e+00
   5.1356207e+00
   5.7428367e+00
   5.5469416e+00
   5.9960684e+00
   5.6157888e+00
   4.9345852e+00
   5.1928770e+00
   5.1284043e+00
   5.2779608e+00
   4.7341548e+00
   4.9509265e+00
   5.0030469e+00
   4.6072121e+00
   4.7743973e+00
   4.8172792e+00
   4.8402422e+00
   4.9499613e+00
   5.2033056e+00
   4.9100548e+00
   5.0708474e+00
   5.2414414e+00
   4.3525990e+00
   4.7924174e+00
   4.5341138e+00
   5.6822999e+00
   5.0153604e+00
   4.7586586e+00
   4.8843086e+00
   5.1991783e+00
   4.7863364e+00
   4.9322305e+00
   4.9472964e+00
   4.6415028e+00
   4.7183521e+00
   4.7970988e+00
   4.3723966e+00
   4.6645775e+00
   4.9658774e+00
   4.8428192e+00
   5.6586120e+00
   5.1852704e+00
   5.2468012e+00
   4.9423703e+00
   4.7744431e+00
   5.4658818e+00
   5.2546627e+00
   4.8125702e+00
   4.6923620e+00
   4.5301020e+00
   5.0482271e+00
   5.5175692e+00
   5.3487235e+00
   4.5729337e+00
   5.1464802e+00
   4.8887119e+00
   5.4398362e+00
   5.2289014e+00
   4.9832621e+00
   5.3488818e+00
   5.0344114e+00
   4.8661584e+00
   5.2939972e+00
   5.0225694e+00
   5.2468871e+00
   5.3119214e+00
   4.9341458e+00
   4.9579685e+00
   5.0958043e+00
   5.9795818e+00
   5.9514852e+00
   5.0037922e+00
   5.3591543e+00
   5.2811035e+00
   5.2647440e+00
   5.3306152e+00
   5.1912238e+00
   5.5213625e+00
   5.5971774e+00
   4.9433074e+00
   5.0052665e+00
   5.6490010e+00
   5.0507785e+00
   5.4539404e+00
   5.2824172e+00
   5.8283957e+00
   5.6046708e+00
   4.6814645e+00
   5.3025143e+00
   4.7859672e+00
   5.4307766e+00
   5.4464041e+00
   4.5472997e+00
   5.1292813e+00
   5.3074844e+00
   5.3603377e+00
   5.3302057e+00
   4.6663057e+00
   5.3955978e+00
   5.0229643e+00
   6.0226871e+00
   5.6498726e+00
   4.7968492e+00
   5.2896867e+00
   5.3998345e+00
   5.0295575e+00
   4.6656318e+00
   4.7625032e+00
   4.7102823e+00
   4.6659859e+00
   5.7668035e+00
   5.5357859e+00
   5.5172218e+00
   5.5781290e+00
   5.2877027e+00
   5.2254969e+00
   4.5679896e+00
   4.7033031e+00
   4.7888921e+00
   4.4139407e+00
   4.5476112e+00
   4.8598419e+00
   5.0514047e+00
   4.6891541e+00
   4.8882117e+00
   5.4673992e+00
   4.9168715e+00
   4.7700270e+00
   4.9554934e+00
   4.4166896e+00
   4.6521436e+00
   5.3319277e+00
   5.2542352e+00
   5.0580814e+00
   4.8879340e+00
   4.4072745e+00
   4.7498270e+00
   4.1121991e+00
   4.9397578e+00
   4.7462770e+00
   5.3560834e+00
   4.8920730e+00
   5.2044203e+00
   4.9289787e+00
   5.1734827e+00
   4.9492071e+00
   5.0971982e+00
   4.9032147e+00
   5.7609155e+00
   4.8006685e+00
   5.4138211e+00
   5.0255691e+00
   5.3952104e+00
   5.2517044e+00
   4.9316112e+00
   4.7676895e+00
   4.6752520e+00
   5.6051515e+00
   5.0263092e+00
   4.8397408e+00
   5.1239114e+00
   5.1151263e+00
   5.6044892e+00
   4.5238528e+00
   4.5784456e+00
   4.8890402e+00
   5.5133046e+00
   5.3086209e+00
   5.0740503e+00
   5.0575284e+00
   5.6752092e+00
   5.5223440e+00
   4.6572756e+00
   5.4128008e+00
   5.6745836e+00
   4.7599284e+00
   4.7953073e+00
   5.2383053e+00
   4.8352732e+00
   4.8207267e+00
   5.2740574e+00
   4.5592051e+00
   4.2872761e+00
   4.5868065e+00
   4.3278228e+00
   5.2464989e+00
   5.1494307e+00
   5.3584170e+00
   5.0860692e+00
   4.6805048e+00
   4.6512166e+00
   5.1428106e+00
   5.5694207e+00
   5.2609298e+00
   5.0302455e+00
   4.8530191e+00
   4.9349874e+00
   5.2752591e+00
   5.0077049e+00
   4.7907649e+00
   5.2948742e+00
   5.4691579e+00
   5.4170435e+00
   5.9086520e+00
   5.6218771e+00
   5.6031549e+00
   4.5676194e+00
   5.3595913e+00
   5.4132374e+00
   5.6857526e+00
   5.0356875e+00
   5.1510332e+00
   5.0229065e+00
   4.6650226e+00
   5.3486946e+00
   4.9632975e+00
   4.3616974e+00
   5.1810922e+00
   5.1393271e+00
   4.6911868e+00
   4.8796339e+00
   5.2688611e+00
   4.7619690e+00
   5.0430989e+00
   4.6146156e+00
   4.8180883e+00
   4.6055549e+00
   4.4248671e+00
   4.6865580e+00
   5.2500449e+00
   4.9245415e+00
   4.7834723e+00
   4.9361991e+00
   4.7411082e+00
   5.4307015e+00
   5.2522105e+00
   4.8361581e+00
   4.6772709e+00
   5.1443110e+00
   5.1889654e+00
   4.8617594e+00
   4.7494253e+00
   4.7001117e+00
   4.8999593e+00
   4.4880298e+00
   4.7299336e+00
   5.2525853e+00
   5.3940620e+00
   5.6374538e+00
   5.0397154e+00
   5.5899717e+00
   5.2555244e+00
   5.1742609e+00
   5.2185086e+00
   4.9430041e+00
   5.0350775e+00
   4.8072605e+00
   5.2174896e+00
   5.4369975e+00
   5.2325697e+00
   4.6511454e+00
   5.2914728e+00
   5.0276058e+00
   5.6126492e+00
   5.6401475e+00
   5.3116231e+00
   5.1958993e+00
   5.8156024e+00
   5.7508051e+00
   5.5286541e+00
   5.6109490e+00
   5.3662454e+00
   5.4257379e+00
   5.5464376e+00
   5.6480210e+00
   5.1025098e+00
   5.8187977e+00
   5.5306706e+00
   5.4445822e+00
   5.1160248e+00
   5.2648541e+00
   5.2360746e+00
   5.0631667e+00
   4.9129355e+00
   4.9590659e+00
   5.3193062e+00
   5.0703280e+00
   4.7006129e+00
   5.3606422e+00
   4.9455580e+00
   5.8367733e+00
   4.7249801e+00
   5.1170345e+00
   5.2732582e+00
   5.1627379e+00
   5.0400713e+00
   5.4005696e+00
   5.2685101e+00
   5.2312563e+00
   5.5640500e+00
   5.6809696e+00
   5.1344969e+00
   4.9553861e+00
   5.0053276e+00
   5.2854278e+00
   5.2375321e+00
   5.4142311e+00
   4.7157983e+00
   4.9792438e+00
   5.7644968e+00
   5.5188850e+00
   5.4758884e+00
   5.8703292e+00
   5.1824502e+00
   5.1079731e+00
   4.6562057e+00
   4.7591030e+00
   4.7459236e+00
   4.8063335e+00
   4.8305273e+00
   4.1623146e+00
   4.5008406e+00
   5.2966239e+00
   4.7881933e+00
   4.5815851e+00
   5.3038039e+00
   5.0358888e+00
   5.1481713e+00
   5.2563307e+00
   4.8727571e+00
   4.4491581e+00
   5.0970470e+00
   4.8222007e+00
   4.3778975e+00
   4.8371041e+00
   4.3632142e+00
   4.2647815e+00
   4.6984267e+00
   4.3855643e+00
   4.2793846e+00
   4.7257907e+00
   5.2636940e+00
   5.1174460e+00
   5.4171647e+00
   4.8099642e+00
   4.9856605e+00
   5.0047831e+00
   5.1412727e+00
   5.0606277e+00
   4.9480795e+00
   5.8963763e+00
   5.1248230e+00
   5.5258660e+00
   5.2062011e+00
   5.1700027e+00
   5.4869621e+00
   5.1641078e+00
   4.9822606e+00
   4.9331553e+00
   4.8968426e+00
   5.1227596e+00
   4.8847159e+00
   4.9594935e+00
   4.8001590e+00
   4.8303612e+00
   4.6451569e+00
   4.7046143e+00
   5.4752146e+00
   4.9095678e+00
   4.8937918e+00
   5.2891311e+00
   5.5961613e+00
   5.1133753e+00
   5.2942113e+00
   5.3589878e+00
   5.0359605e+00
   4.9668680e+00
   5.0775757e+00
   4.1237788e+00
   4.9595298e+00
   4.2497765e+00
   4.8657476e+00
   4.8945068e+00
   4.5134249e+00
   4.4193867e+00
   5.7270982e+00
   5.5684821e+00
   5.3184686e+00
   5.1633876e+00
   5.0538446e+00
   4.5216702e+00
   4.6509754e+00
   5.6070960e+00
   5.0980305e+00
   5.0533779e+00
   5.3174566e+00
   4.6235940e+00
   5.4484776e+00
   4.7854944e+00
   5.7845111e+00
   4.6272059e+00
   5.2882948e+00
   5.0687010e+00
   4.9950149e+00
   5.7259237e+00
   4.6411403e+00
   5.5768978e+00
   4.9922488e+00
   5.1128522e+00
   5.2379918e+00
   5.0061721e+00
   5.1250300e+00
   5.0435526e+00
   4.6934297e+00
   4.8626261e+00
   4.7771858e+00
   5.2513663e+00
   4.9281045e+00
   4.8064547e+00
   4.6892336e+00
   4.8069284e+00
   4.7565811e+00
   4.9095968e+00
   4.8161373e+00
   5.1817904e+00
   4.8431239e+00
   5.2778325e+00
   4.7087821e+00
   4.5704639e+00
   4.7616503e+00
   5.1358618e+00
   4.9866208e+00
   4.9447047e+00
   4.8817785e+00
   4.8521428e+00
   4.9715785e+00
   4.4202493e+00
   4.9550771e+00
   5.2861026e+00
   5.2867630e+00
   4.4631480e+00
   4.6831826e+00
   5.1991118e+00
   4.8647089e+00
   4.4055043e+00
   5.7596732e+00
   4.8699493e+00
   4.3770247e+00
   5.4254291e+00
   5.2884668e+00
   5.2186155e+00
   4.7872137e+00
   5.1197176e+00
   5.2374825e+00
   5.0941143e+00
   4.9370757e+00
   5.6483449e+00
   5.1902029e+00
   4.9115008e+00
   5.6428983e+00
   4.9278309e+00
   4.8447356e+00
   5.2910794e+00
   5.3592740e+00
   5.0265546e+00
   4.9342845e+00
   5.0196149e+00
   5.4267794e+00
   5.3171244e+00
   5.9459345e+00
   5.5751498e+00
   5.6196752e+00
   5.0610521e+00
   5.4695472e+00
   5.8436562e+00
   5.4172473e+00
   5.1961806e+00
   5.6642315e+00
   5.6705624e+00
   4.9588945e+00
   5.4031341e+00
   4.9496410e+00
   5.4234683e+00
   5.3649202e+00
   6.2445229e+00
   4.9664460e+00
   5.1999307e+00
   4.8159211e+00
   4.9632881e+00
   4.5466538e+00
   5.2187951e+00
   5.2027374e+00
   5.1197462e+00
   5.5266405e+00
   5.5547790e+00
   5.4482954e+00
   5.9955359e+00
   5.4821478e+00
   5.4380795e+00
   5.5629906e+00
   5.0416093e+00
   4.8508055e+00
   4.9961154e+00
   5.1542333e+00
   5.4632068e+00
