# Supplementary material for: Protein and Solvent Reorganization Drives Radical Pair Stability in Avian Cryptochrome 4a
Source: J Am Chem Soc. 2025 Nov 14;147(47):43934–45. doi: 10.1021/jacs.5c15726 (PMC12673606; doi:10.1021/jacs.5c15726)
Supplement: Supplementary file 2 [file ja5c15726_si_002.zip › Cry4a_data/electrostatic_potential/rpd/TrpC_rpd_sol.txt]

   2.5137347e+00
   1.8619579e+00
   1.9362257e+00
   9.3105653e-01
   1.8423166e+00
   1.5004740e+00
   2.2281879e+00
   1.4859164e+00
   2.1814105e+00
   1.8872449e+00
   1.7245026e+00
   1.5865710e+00
   6.6829761e-01
   1.1680614e+00
   1.6086935e+00
   1.7036723e+00
   2.0225491e+00
   9.6281254e-01
   6.4714816e-01
   1.7785532e+00
   1.4970879e+00
   2.5627175e+00
   1.8788827e+00
   2.5446794e+00
   1.8862682e+00
   1.6399518e+00
   1.5594668e+00
   1.2460294e+00
   1.1936497e+00
   2.9606194e+00
   1.7129076e+00
   8.9739335e-01
   2.1657105e+00
   2.7516137e+00
   2.7928983e+00
   2.1281172e+00
   2.1593913e+00
   2.2087930e+00
   2.5956845e+00
   2.0797358e+00
   1.4591373e+00
   2.3647780e+00
   3.2281857e+00
   2.7304263e+00
   1.8729183e+00
   2.2558938e+00
   3.3955574e+00
   2.4128058e+00
   2.8551696e+00
   2.4684538e+00
   1.7478562e+00
   2.2098587e+00
   2.2306649e+00
   2.2983850e+00
   2.2553298e+00
   2.0961379e+00
   1.3958603e+00
   2.1052756e+00
   1.6258296e+00
   2.0735465e+00
   2.4222575e+00
   2.2717152e+00
   1.6904135e+00
   2.6597762e+00
   2.2074690e+00
   2.2937345e+00
   2.7845042e+00
   2.9915121e+00
   2.9210813e+00
   3.4009662e+00
   3.3886203e+00
   2.9910907e+00
   2.9124485e+00
   2.5937582e+00
   2.7269775e+00
   3.1847230e+00
   3.9321509e+00
   3.3549327e+00
   2.7862497e+00
   2.7087776e+00
   2.7091043e+00
   3.6018236e+00
   3.2626343e+00
   3.0354144e+00
   2.9982007e+00
   2.7861757e+00
   4.1201123e+00
   2.4507503e+00
   3.9797445e+00
   1.6203421e+00
   3.0866607e+00
   2.2422547e+00
   3.3007403e+00
   3.2638592e+00
   3.1042143e+00
   1.9947136e+00
   1.9912067e+00
   2.8024420e+00
   3.1314629e+00
   3.0927000e+00
   2.7828531e+00
   1.6144091e+00
   3.3972072e+00
   3.1278139e+00
   3.1753826e+00
   2.7714348e+00
   3.8403210e+00
   1.9461489e+00
   1.8459550e+00
   1.7253080e+00
   1.8508020e+00
   1.7295636e+00
   1.4992068e+00
   2.5643827e+00
   2.6667273e+00
   3.5811709e+00
   2.7921561e+00
   2.3525662e+00
   2.5732772e+00
   2.6187096e+00
   2.4406007e+00
   2.2188229e+00
   2.6178446e+00
   3.0078861e+00
   2.0854602e+00
   1.9741901e+00
   2.9194529e+00
   3.0391500e+00
   2.5644036e+00
   2.6116842e+00
   3.1287393e+00
   3.1181911e+00
   2.8486278e+00
   3.3252144e+00
   2.7639917e+00
   1.8596697e+00
   2.9159215e+00
   2.9311284e+00
   3.1232164e+00
   2.1144793e+00
   2.6584674e+00
   2.2060510e+00
   3.0814089e+00
   2.8978631e+00
   3.0990860e+00
   1.8489288e+00
   1.9123224e+00
   2.6786408e+00
   2.3308678e+00
   2.4717169e+00
   1.4245138e+00
   2.5655433e+00
   2.4690168e+00
   2.6725854e+00
   1.9140821e+00
   2.6295622e+00
   2.5534077e+00
   1.6507308e+00
   1.5908683e+00
   2.5176513e+00
   2.0620513e+00
   2.5311261e+00
   2.6630833e+00
   2.3918554e+00
   2.8188322e+00
   2.5360531e+00
   1.1383624e+00
   2.3043633e+00
   2.1876375e+00
   3.0757986e+00
   2.4061162e+00
   1.9581069e+00
   2.3497864e+00
   1.2305237e+00
   1.2702190e+00
   1.7819002e+00
   1.3071493e+00
   1.2264098e+00
   2.8597764e+00
   2.4660638e+00
   2.2382024e+00
   2.1106075e+00
   2.0401057e+00
   1.0638277e+00
   1.6371267e+00
   2.6294021e+00
   2.9724397e+00
   2.5459270e+00
   2.5819775e+00
   1.4985791e+00
   2.5219941e+00
   2.9562849e+00
   2.0439084e+00
   3.1894980e+00
   2.5196825e+00
   2.8862478e+00
   2.1191336e+00
   1.7320332e+00
   1.6942335e+00
   1.9408344e+00
   1.5877554e+00
   9.1052482e-01
   1.7529309e+00
   5.6281525e-01
   7.4722061e-01
   1.4923803e+00
   2.0278797e+00
   1.4298762e+00
   1.8311015e+00
   1.9189750e+00
   1.4630233e+00
   1.3227470e+00
   1.8946402e+00
   1.3934207e+00
   2.1807015e+00
   1.2531501e+00
   9.9393350e-01
   9.3641012e-01
   1.8560042e+00
   1.8437269e+00
   2.3083283e+00
   2.2581429e+00
   1.5886688e+00
   2.2231638e+00
   1.7376680e+00
   1.0899269e+00
   1.7016252e+00
   1.5366756e+00
   1.9468402e+00
   2.5840484e+00
   1.2810102e+00
   1.1479680e+00
   2.0212659e+00
   2.1280823e+00
   2.1625669e+00
   2.3555768e+00
   2.1201005e+00
   1.7656765e+00
   2.2617252e+00
   2.2293114e+00
   1.4286000e+00
   2.4696444e+00
   2.5811863e+00
   2.0764794e+00
   1.9173385e+00
   2.0196611e+00
   2.6017825e+00
   2.5902052e+00
   3.1012767e+00
   2.1319745e+00
   1.7216415e+00
   1.9204782e+00
   1.9588699e+00
   2.8888784e+00
   2.7036774e+00
   2.5744330e+00
   1.9975874e+00
   2.2799530e+00
   1.6157716e+00
   1.1902545e+00
   2.9325401e+00
   1.3025136e+00
   2.2069332e+00
   1.7822011e+00
   2.6371683e+00
   2.3996117e+00
   2.6137064e+00
   2.6916682e+00
   2.5049246e+00
   3.5247661e+00
   4.0630132e+00
   3.4365544e+00
   3.6080731e+00
   3.0296332e+00
   1.9097781e+00
   3.9277549e+00
   4.6713390e+00
   3.1822743e+00
   3.2356466e+00
   2.3714469e+00
   3.7450024e+00
   3.9117781e+00
   3.7302833e+00
   3.0247401e+00
   3.2535561e+00
   3.8728453e+00
   3.7902168e+00
   3.5322057e+00
   4.0173498e+00
   3.0422730e+00
   3.3408746e+00
   3.4452770e+00
   3.9892376e+00
   2.7915072e+00
   2.5968702e+00
   2.9743724e+00
   3.1835728e+00
   3.5395358e+00
   2.6740498e+00
   3.3740675e+00
   3.1305016e+00
   2.1337940e+00
   2.8092981e+00
   2.8574316e+00
   2.7574398e+00
   2.5263703e+00
   2.1663224e+00
   1.6119475e+00
   1.6576977e+00
   2.2146000e+00
   2.7039414e+00
   2.3573938e+00
   2.1005198e+00
   1.8133491e+00
   2.6271150e+00
   2.7854541e+00
   2.1941201e+00
   1.9122374e+00
   2.1055755e+00
   2.3460846e+00
   3.1227157e+00
   2.4426250e+00
   2.4413023e+00
   2.7389983e+00
   2.7577434e+00
   2.3973658e+00
   2.8548746e+00
   2.9162498e+00
   2.7101046e+00
   2.2955574e+00
   3.7322933e+00
   2.7496861e+00
   3.7181355e+00
   3.1758345e+00
   2.7614902e+00
   2.7281793e+00
   3.3953226e+00
   2.5932774e+00
   2.5479600e+00
   2.4161162e+00
   2.9098056e+00
   2.5245843e+00
   2.2102000e+00
   1.7487179e+00
   2.0268631e+00
   2.3211857e+00
   2.7997620e+00
   2.8273059e+00
   1.8126356e+00
   2.2707389e+00
   1.5226499e+00
   2.5031143e+00
   2.2948083e+00
   2.2402953e+00
   2.0992248e+00
   2.5650579e+00
   2.1218516e+00
   2.0940493e+00
   1.9643231e+00
   3.3407838e+00
   2.4568736e+00
   1.6246258e+00
   1.9812365e+00
   2.5532043e+00
   2.4074120e+00
   2.6790878e+00
   1.2411203e+00
   2.1929252e+00
   2.2339398e+00
   2.3226849e+00
   1.5686577e+00
   2.6578345e+00
   1.7312580e+00
   2.5666307e+00
   2.2153014e+00
   1.2683388e+00
   2.2740224e+00
   1.9367916e+00
   2.0428619e+00
   2.4549402e+00
   2.2014079e+00
   1.6109434e+00
   1.1943705e+00
   2.1840487e+00
   2.0786051e+00
   1.9056539e+00
   2.5204230e+00
   2.0109812e+00
   1.8296337e+00
   3.1420027e+00
   2.6109850e+00
   2.2015676e+00
   9.6463962e-01
   3.0485038e+00
   1.9830687e+00
   3.0848039e+00
   2.2953064e+00
   1.3647081e+00
   2.0027828e+00
   2.3910272e+00
   1.8215429e+00
   1.8745585e+00
   9.0209495e-01
   3.2767535e-01
   1.2745630e+00
   2.3956501e+00
   2.2968490e+00
   2.3765598e+00
   2.8587506e+00
   9.6955866e-01
   1.7123766e+00
   1.2968933e+00
   1.1757864e+00
   1.2853730e+00
   6.1632055e-01
   1.7069999e+00
   1.3578581e+00
   1.4504771e+00
   2.1592376e+00
   1.2408624e+00
   1.9393382e+00
   2.4128143e+00
   1.4804616e+00
   1.0848004e+00
   1.1705290e+00
   1.2731994e+00
   1.8778862e+00
   1.7233676e+00
   1.8637858e+00
   2.3405930e+00
   1.3350148e+00
   1.5724005e+00
   2.3833622e+00
   2.6977740e+00
   1.8473293e+00
   2.7241148e+00
   2.1828341e+00
   2.1207588e+00
   2.2557298e+00
   1.8603643e+00
   1.8809498e+00
   1.8287830e+00
   2.6136140e+00
   2.0259409e+00
   2.1418744e+00
   2.6115018e+00
   2.4777827e+00
   2.3134311e+00
   3.0489623e+00
   1.1235118e+00
   2.0055281e+00
   2.0207323e+00
   2.3335149e+00
   1.9758856e+00
   2.2007981e+00
   2.3405339e+00
   1.8439682e+00
   2.5882556e+00
   1.1677989e+00
   1.9690272e+00
   1.4703799e+00
   1.9030845e+00
   2.2663329e+00
   2.4369355e+00
   1.8177103e+00
   2.5192565e+00
   2.4858445e+00
   3.1324210e+00
   3.8260152e+00
   2.8648133e+00
   2.2666572e+00
   2.8569111e+00
   3.1884936e+00
   3.1328565e+00
   2.0624637e+00
   3.5227954e+00
   3.4999960e+00
   3.4051259e+00
   2.9256204e+00
   2.7062432e+00
   3.2855171e+00
   2.8655021e+00
   3.1128182e+00
   3.1787056e+00
   2.7040434e+00
   2.7839843e+00
   3.8177254e+00
   3.3880427e+00
   4.0274085e+00
   3.6412317e+00
   3.1508561e+00
   3.5821750e+00
   3.0189233e+00
   2.8900885e+00
   2.4654122e+00
   2.0515526e+00
   2.5093485e+00
   2.7425455e+00
   2.3430062e+00
   2.2932827e+00
   3.0661772e+00
   2.2831348e+00
   2.2463821e+00
   3.6822358e+00
   2.3850345e+00
   2.5976242e+00
   2.6846757e+00
   2.0122629e+00
   2.5604965e+00
   2.8073540e+00
   2.7151081e+00
   2.2811567e+00
   2.2897988e+00
   1.8188099e+00
   1.8208756e+00
   2.1184027e+00
   2.8400391e+00
   2.0574653e+00
   1.8853569e+00
   1.5874053e+00
   3.5671271e+00
   1.7513163e+00
   2.0207359e+00
   3.0576031e+00
   2.2702129e+00
   2.9704807e+00
   2.2384670e+00
   2.7921380e+00
   3.0167579e+00
   2.6246826e+00
   3.7362983e+00
   2.8085312e+00
   2.1592500e+00
   3.1000937e+00
   1.8158612e+00
   1.3662410e+00
   2.2381604e+00
   1.9616321e+00
   2.3325126e+00
   2.6481488e+00
   2.8907544e+00
   3.0325244e+00
   2.4379259e+00
   2.6323249e+00
   2.9648850e+00
   2.3866716e+00
   2.2762394e+00
   3.1692045e+00
   2.8085020e+00
   2.5295609e+00
   1.9418234e+00
   1.1536703e+00
   1.8811952e+00
   3.0853768e+00
   2.2791868e+00
   2.0965931e+00
   2.7874382e+00
   1.1706647e+00
   2.4835846e+00
   2.9592694e+00
   2.2007607e+00
   1.1843803e+00
   2.3770834e+00
   3.2473001e+00
   2.2770557e+00
   3.0829342e+00
   1.6946586e+00
   2.0842266e+00
   1.9075089e+00
   2.8248224e+00
   1.5296830e+00
   2.5049475e+00
   2.2394323e+00
   1.4851312e+00
   2.2864836e+00
   1.9228161e+00
   1.9347436e+00
   1.2896249e+00
   2.2838897e+00
   2.5006335e+00
   1.3703774e+00
   2.2860396e+00
   2.0651159e+00
   1.8799878e+00
   2.5958315e+00
   2.6143576e+00
   1.4949082e+00
   2.1838694e+00
   2.1700946e+00
   2.7594788e+00
   2.7558796e+00
   2.2504132e+00
   2.3915679e+00
   2.9670706e+00
   2.8881587e+00
   1.9581574e+00
   1.6156421e+00
   2.0868906e+00
   2.3439800e+00
   1.9059021e+00
   2.2328151e+00
   2.6647355e+00
   6.6868626e-01
   8.5891189e-01
   2.2425453e+00
   2.3441066e+00
   1.6661142e+00
   2.2088700e+00
   2.4752058e+00
   2.2014627e+00
   1.5831163e+00
   2.1446936e+00
   1.2433237e+00
   1.8273847e+00
   1.3841297e+00
   1.0245815e+00
   7.0661275e-01
   1.1441349e+00
   1.5940240e+00
   1.6757080e+00
   2.4129618e+00
   1.8817863e+00
   1.7671748e+00
   1.9493094e+00
   6.0843526e-01
   1.6869145e+00
   2.1908461e+00
   1.6600499e+00
   1.6414774e+00
   1.8038529e+00
   1.2851069e+00
   2.3505700e+00
   1.7896082e+00
   2.0135850e+00
   2.8807085e+00
   2.3672501e+00
   2.7558689e+00
   1.5130089e+00
   2.0283606e+00
   1.6978708e+00
   2.4804446e+00
   1.7948812e+00
   3.2167155e+00
   2.2054943e+00
   1.2370894e+00
   2.7439782e+00
   2.2909364e+00
   2.5602229e+00
   2.3034856e+00
   1.9263426e+00
   2.2907626e+00
   1.9443452e+00
   1.7940709e+00
   2.6968387e+00
   1.5848539e+00
   2.8056128e+00
   2.1922442e+00
   2.8290578e+00
   2.0181721e+00
   2.4877525e+00
   1.2283994e+00
   1.8904734e+00
   2.3162652e+00
   2.9952569e+00
   1.8627087e+00
   2.5463486e+00
   3.0071240e+00
   2.4938834e+00
   4.2814922e+00
   3.5443879e+00
   2.8388664e+00
   2.5262318e+00
   3.4533926e+00
   2.6209698e+00
   2.6422544e+00
   3.1030648e+00
   3.2928815e+00
   3.8409282e+00
   2.0624944e+00
   3.1489647e+00
   3.5102625e+00
   3.0104656e+00
   3.0027996e+00
   3.2299953e+00
   2.8666451e+00
   2.7884026e+00
   3.0901193e+00
   3.5134716e+00
   4.0854400e+00
   3.7496925e+00
   2.2585344e+00
   2.4816184e+00
   3.3618567e+00
   2.3123954e+00
   2.7191632e+00
   2.4895665e+00
   2.8417841e+00
   2.3757400e+00
   2.3595572e+00
   2.3309083e+00
   1.5993039e+00
   2.4496185e+00
   2.9476392e+00
   3.0391034e+00
   2.8185074e+00
   2.3891577e+00
   2.0949386e+00
   2.1220284e+00
   1.6503297e+00
   1.9230825e+00
   2.4742893e+00
   1.6165983e+00
   2.7194218e+00
   2.0571436e+00
   1.9983763e+00
   2.9057617e+00
   2.3108961e+00
   2.4660337e+00
   2.1034647e+00
   2.8953557e+00
   2.5817565e+00
   2.7350411e+00
   2.2545073e+00
   2.1353394e+00
   2.4107124e+00
   2.7257094e+00
   2.6887503e+00
   3.1847164e+00
   3.1954622e+00
   2.7198572e+00
   3.1796228e+00
   2.4689260e+00
   2.5039603e+00
   3.1419505e+00
   3.0582947e+00
   2.3064062e+00
   2.7037919e+00
   1.9707154e+00
   1.9594076e+00
   2.4679386e+00
   2.6022820e+00
   1.9560589e+00
   2.2859236e+00
   2.5735642e+00
   2.2160625e+00
   1.9261991e+00
   2.0353390e+00
   3.0299683e+00
   2.0785316e+00
   1.8526482e+00
   2.7775552e+00
   2.4846783e+00
   1.8094694e+00
   1.6418954e+00
   2.2431224e+00
   2.2280172e+00
   1.7645906e+00
   1.8727807e+00
   2.6445495e+00
   2.4055871e+00
   2.1681619e+00
   2.4511454e+00
   2.3956956e+00
   2.0715446e+00
   2.5220127e+00
   2.1998745e+00
   2.6856487e+00
   1.6196830e+00
   3.5135201e+00
   2.7842450e+00
   2.7845763e+00
   1.5992228e+00
   2.1143834e+00
   2.3315384e+00
   2.7270455e+00
   1.3775763e+00
   1.8414378e+00
   2.4888000e+00
   2.3532885e+00
   2.9497865e+00
   2.7795148e+00
   2.4055264e+00
   1.4299739e+00
   2.1593245e+00
   2.2361854e+00
   1.8045379e+00
   2.2861910e+00
   2.3987268e+00
   2.0582431e+00
   2.7829983e+00
   1.9340769e+00
   2.3835177e+00
   2.2938863e+00
   2.6092232e+00
   3.3699081e+00
   2.5815155e+00
   2.2698331e+00
   2.4055556e+00
   1.9928490e+00
   2.2184308e+00
