# Supplementary material for: Protein and Solvent Reorganization Drives Radical Pair Stability in Avian Cryptochrome 4a
Source: J Am Chem Soc. 2025 Nov 14;147(47):43934–45. doi: 10.1021/jacs.5c15726 (PMC12673606; doi:10.1021/jacs.5c15726)
Supplement: Supplementary file 2 [file ja5c15726_si_002.zip › Cry4a_data/electrostatic_potential/rpd/FAD_rpd_rsd.txt]

   4.8579653e-01   1.1295148e-02   6.4317137e-01   1.0358355e+00  -7.0844939e-01   1.7653326e-02   7.8994843e-01   9.0227667e-04   1.0687792e-03  -6.9275292e-01   1.5253775e-02   1.5417273e-02   1.4673964e-02   1.1996244e-02   1.0421902e-02   1.1087725e-02   9.0238267e-03   8.9647691e-03   1.6394084e-02   3.4019866e-03  -1.2667569e-03  -3.2113654e-01   1.8174583e-04   5.7008254e-03  -6.4613160e-04   3.0503897e-03  -4.0284147e-03   9.6418625e-03  -1.1900389e-02   1.2562556e-02  -5.5120006e-01   5.5522428e-01  -1.5748010e-02  -1.3430163e-02  -1.5222463e-02  -7.0078479e-04  -1.7038702e-02  -4.9462657e-03   3.4691025e-02  -1.2495289e-02   2.2485544e-02   6.9969697e-03  -1.4211078e-03   2.2726234e-02   1.2399886e+00   1.6241310e-03   1.1381997e-02   2.4114858e-02   1.3156747e-02   6.3242631e-03  -1.2609396e-02   6.4885345e-03   5.8306088e-03  -5.0365504e-01  -5.7164706e-01   1.1609344e-02   1.3545489e-02   5.2955458e-01   2.2489196e-02   7.1511608e-03   8.6396845e-03   1.5323659e-02   4.9227746e-03   2.7982301e-03   1.4350332e-03   1.1348551e-03   7.2454294e-03  -7.2094822e-03   9.0807172e-03  -1.1591064e-02  -9.0913873e-03   9.6436520e-03  -3.9507832e-01   8.8134108e-03  -4.5368477e-01   1.5479789e-03   7.0895285e-03   6.6309246e-03   3.6279299e-01  -3.3757726e-01   6.0102991e-03  -7.5235731e-04   1.8347006e-03   3.1832888e-01  -5.3567584e-03  -8.0727706e-04   4.6422964e-03   3.6793947e-03  -9.2440904e-04   1.5917639e-03  -9.4616890e-04   6.2367619e-03  -6.4442159e-01  -1.3382788e-02  -9.2905790e-01   1.6103936e-02  -1.0562220e+00   2.8402976e-02   3.2557518e-02   9.7427555e-03   6.4031316e-01  -5.6444325e-01   1.0801492e-02  -5.6751435e-01   1.1643685e-02   1.4923070e-02   1.1989567e-02   6.6863854e-03   7.9753991e-03   8.2107062e-03   7.5605184e-03   5.8720741e-03  -3.6225097e-01   4.1694689e-03   3.3325435e-03  -8.3315714e-04  -3.7091975e-01   4.7958604e-03  -6.0554168e-03   1.2230758e-03  -1.5764725e-03   3.1576783e-05   2.5871014e-02  -4.7715648e-02   3.7543673e-02   2.3616549e-02  -2.2825938e-02  -5.8278299e-01  -2.9944135e-03   4.1408248e-04   5.1761593e-01   1.6029496e-02   4.5123814e-03  -4.5785858e-01   1.0009483e-02   1.4195972e-02  -8.9659812e-05   2.7261881e-03   1.0129611e-02   1.9155533e-02  -2.4844407e-02  -6.9323719e-03   3.9076833e-04   2.3921544e-03   6.5777501e-01   5.7223265e-01   2.5001524e-02   1.3278240e-02   2.4982217e-02   1.5368073e-02   1.5554339e-02   8.9420042e-04   9.4083244e-03   6.5212416e-03  -1.6947363e-02  -5.0963177e-01   2.0571818e-02  -5.8135932e-01  -1.7044927e-03   1.7193004e-02  -6.9215245e-03   4.0736060e-01  -6.4155267e-03   4.2052353e-04   8.4702660e-04  -8.4670685e-04  -3.3965417e-01  -3.8163550e-01   2.9562669e-03  -9.9352762e-04   3.6522494e-01   2.4170025e-03  -6.6198728e-03   3.2828521e-03   3.7152377e-03  -3.2830547e-01  -4.9045609e-03  -3.2195374e-01  -4.5021655e-03  -5.4547432e-03  -3.5214473e-01  -2.4417058e-03  -6.1550688e-03   4.0359840e-01   1.0230555e-02  -2.0492941e-03  -8.3412336e-03  -9.0527888e-03  -4.2421528e-03  -4.5848970e-01  -9.3407651e-03   4.8392742e-01   1.4852105e-02  -1.0263307e-02  -5.1124681e-03  -4.8763362e-01   1.7851760e-02  -6.0469045e-03   1.2955522e-02   1.6106921e-02   3.4372789e-02   5.7005149e-01   1.6145265e-02  -1.6508715e-02  -6.2806298e-01   4.0230767e-03  -6.6874420e-01   1.5081090e-03  -9.2747238e-03  -4.0096690e-03   7.4909791e-01   7.1377902e-03  -5.2689755e-01   2.6491830e-02   1.5527091e-03   9.1070220e-03   1.6387017e-02  -5.5484354e-01   4.0942012e-03  -9.9431436e-03  -1.0663212e-02   8.3429693e-03  -1.8241088e-02  -1.9013208e-02  -1.2519170e-02   9.0443059e-03   5.5247661e-01   2.8589483e-03   8.5041899e-01  -1.9415321e-02   3.3933526e-02   2.0414482e-02   5.2695543e-02  -1.2594829e-02  -2.1149778e-02   7.3782856e-03   1.4000136e-02   8.4328023e-03   7.9040910e-02   6.8032576e-02   5.2003176e-02   1.8132282e-02   1.2573344e-01  -5.3883366e-03   6.5614763e-03   5.8687920e-02   1.2720920e-01   2.9170489e-02   3.8177142e-02   1.2512980e-02  -6.8236320e-03  -1.7525224e-02   2.4579409e-02   6.7682236e-01   2.7194255e-02   3.4407431e-02   1.6947147e-02   1.0885551e-02   6.2054489e-01   2.1622431e-02   1.1362822e-02   1.2431970e-02   1.5236347e-02   1.0611089e-02   8.2029332e-03   2.3546327e-03   1.1195463e-02   3.8854673e-01  -5.7804389e-03  -1.2008707e-03   4.0995363e-03  -1.2311124e-02  -2.5409940e-02  -2.7971091e-02  -2.1230824e-02  -4.7869363e-02  -3.5501214e-02  -2.9003121e-02  -2.9280688e-02   5.8106228e-02  -3.6588238e-02  -1.0413346e-02  -2.8084290e-02   1.2039246e+00  -9.8767193e-01   3.5284637e-02   5.7166072e-02   5.4047168e-02   2.8456212e-02   3.5539046e-02   4.3858247e-02   2.3760294e-02   1.6196923e-02  -1.4137086e-03  -1.1143878e-02   1.4352452e-02   5.0355553e-03   3.6870042e-02   2.4428718e-02   2.0886740e-03   7.6071014e-03   1.9117064e-02   4.8777550e-02   6.6131576e-03  -1.0766436e-03   1.3328499e-02  -1.6160292e-02   9.1029973e-03   1.9946668e-03  -3.6507856e-03   1.9980733e-02  -2.1773182e-02   5.0641172e-01  -5.8127802e-01  -1.5632078e-02  -4.9527911e-01   5.6577683e-01  -2.0742270e-02  -2.6681293e-02   5.2652771e-01  -7.3544627e-03   7.6682534e-01  -3.4235698e-03   2.4108106e-02   1.6450774e-04   1.7050621e-02   9.2992251e-03  -1.1260610e-02  -1.8949025e-02  -2.4332615e-02  -2.9418449e-02  -7.1959152e-01  -1.4397784e-02  -1.3400175e-02  -3.5023357e-02   1.1039772e-03  -1.9412168e-02   2.0648658e-02   7.6713919e-01   2.6764126e-03  -8.6052674e-01  -3.2475413e-02   1.4297731e-01  -1.0799771e-01   1.3794667e-02  -1.9295650e-01  -2.4948609e-02   3.7484062e-02   3.5809879e+00   1.1452213e-01   2.4726871e-02   5.7606013e-02   8.7917881e-02   3.5681648e-02   2.2166552e-02   4.1390022e-02   3.3234409e-02   9.1638608e-01   2.0153471e-02  -6.5339859e-01   2.6484420e-02   6.7341768e-01  -1.4384729e-02  -3.8429045e-02  -5.2753005e-02  -8.3990816e-01  -8.1903503e-01  -2.1735650e-02  -4.1044324e-02   7.8278281e-01   3.5933153e-04   5.7151324e-02  -1.1571830e+00  -8.6592473e-01   4.0454301e-02   8.8924007e-02   1.6447911e-02  -2.4736692e+00   1.0643052e-01  -1.6893855e+00  -1.1238420e-01  -5.2040667e-02   2.8450918e-02  -1.7421910e-01  -3.1999075e-03   7.8663175e-02   2.9143900e-01   1.3229387e-01   6.6121543e-02   1.5504270e-01   7.8126693e-02   5.5236221e-02   3.7152319e-02   5.9277809e-02  -2.0412652e-02   8.1247209e-03   4.5177241e-03   1.6518786e-02   1.9275012e-02  -1.3306536e-03   1.2511485e-02   5.4292649e-01  -3.3753468e-03  -3.4628887e-03  -5.1841014e-03   1.1031832e-02  -2.8250844e-03   5.4091927e-01   1.4009612e-02   6.6537705e-03   5.3022656e-01   6.0395323e-01   1.0871472e-05  -6.2234015e-01   6.2660581e-04  -5.7798012e-04   9.4084368e-03   1.5192170e-02   3.1612129e-03  -6.0296277e-03   4.8852728e-01   6.7681128e-01   1.0858770e-03  -7.3458755e-05   8.0719019e-03   9.0919700e-03   5.4775540e-03   4.9274289e-01   1.4030053e-03  -4.4897523e-04  -8.9445603e-03  -1.2281940e-02   3.6783187e-01  -5.0755480e-03  -7.4307893e-03  -1.3846197e-02  -4.9251457e-01   1.2124421e-02   4.1280223e-03   9.3772177e-03   1.3136816e-03  -3.6907968e-03  -3.3966874e-01  -3.1116493e-01  -3.6655129e-01  -8.8372512e-03   3.2927043e-01  -3.1958805e-03  -2.6026605e-03  -6.8740048e-03   9.1740355e-04  -7.5126618e-03   7.3440362e-03   7.2849004e-03   3.7848475e-01  -4.2480184e-01   1.2656234e-02   1.1452655e-03  -7.2883084e-03   1.1378638e-02   9.9021407e-03   3.2538828e-03  -1.0016885e-02   7.6360263e-03   4.4934102e-01  -4.2977098e-01   2.5391474e-03  -1.2895635e-02  -4.7139930e-01   1.2605539e-02   1.0366470e-02  -6.2288816e-03   2.1770798e-03   3.7187530e-03   9.4761931e-03   4.7007588e-01   5.9312931e-03   1.1488027e-02   5.2291026e-01  -4.2771257e-01  -5.2579764e-01   1.1626386e-02   1.2836452e-02   4.7256658e-01   1.3182707e-03  -2.6194198e-04  -2.4761221e-03  -3.7290362e-01  -2.5628076e+00
   4.7872000e-01   1.2541439e-02   6.2178415e-01   9.6457572e-01  -6.6645195e-01   1.5931084e-02   7.9531190e-01   1.7006538e-03   5.9455721e-04  -6.7788546e-01   1.0017557e-02   1.4890045e-02   1.5308921e-02   1.2037990e-02   1.0021855e-02   1.0589740e-02   1.0321139e-02   7.8520075e-03   2.5185110e-03   2.9271843e-03  -2.4192335e-03  -3.1620566e-01   7.9774080e-04   2.9064944e-03  -3.9783426e-03  -3.2562481e-03  -7.3802060e-03   3.2347723e-03  -1.0711710e-02   1.2824610e-02  -5.4425922e-01   5.7507551e-01  -1.5190560e-02  -1.3460912e-02  -1.2627735e-02  -5.8875959e-03  -8.6182307e-04   6.5051867e-04   2.2615777e-02   3.3712717e-02   2.9683771e-02   1.4074828e-02   2.2092060e-04   2.3972359e-02   1.2838728e+00   7.9861874e-03   9.1171328e-03   2.4932526e-02   1.3021468e-02   7.4922596e-03  -9.8521539e-03   7.0690889e-03   6.9709639e-03  -5.1543439e-01  -5.6436001e-01   1.1134459e-02   1.3409882e-02   5.2312333e-01   2.3130002e-02   6.5463594e-03   5.4344397e-03   8.0635550e-03   7.1493222e-03   4.4829129e-03  -4.2199061e-03   1.1420910e-03   8.2974055e-03  -5.5622695e-03   7.7860131e-03  -8.6126535e-03  -8.2254208e-03   9.4293141e-03  -4.0473986e-01   1.0461487e-02  -4.4742411e-01   7.7302799e-03   7.8997687e-03   6.8021343e-03   3.6716317e-01  -3.4130941e-01   6.1479584e-03  -3.9329783e-04  -6.9403499e-03   3.2145343e-01  -5.6722743e-03  -4.7512405e-04   5.7328384e-03  -2.8676647e-03  -3.8332034e-03   3.2758669e-03  -7.4772458e-04   1.0425420e-02  -6.7669249e-01  -7.5670550e-03  -8.7856896e-01   1.9931922e-02  -1.0438983e+00   2.8020096e-02   2.6017980e-02   9.6682262e-03   6.0271700e-01  -5.3735852e-01   1.2543069e-02  -5.5978977e-01   1.0421435e-02   2.0512793e-02   1.1350875e-02   8.0322598e-03   1.0456642e-02   8.1459699e-03   8.0415053e-03   6.3575146e-03  -3.4835992e-01   3.9558858e-03   1.8566388e-03   5.0502386e-05  -3.5754202e-01   5.7601212e-03  -6.2154739e-03   4.2299655e-03  -7.5507850e-03  -2.4162332e-03   1.5737605e-02  -4.5023148e-02   2.5183278e-02   2.4011524e-02  -2.6665604e-02  -5.9174587e-01  -1.5516531e-03   1.7892437e-02   5.2251638e-01   1.4652741e-02   7.1361845e-03  -4.6304621e-01   9.7224734e-03   1.7021851e-02  -1.2460426e-03  -7.1708745e-04  -1.0670065e-02   1.2708267e-02  -7.2187793e-03  -1.8378457e-02   1.8475791e-02   4.8519508e-02   6.7305807e-01   5.5666826e-01   2.3509344e-02   1.1366263e-02   1.4918381e-02   1.5324365e-02   1.3643836e-02   7.2377957e-03   9.7627555e-03   1.5651516e-02  -1.1012746e-02  -5.0141042e-01   2.0264229e-02  -5.6758487e-01  -2.1691956e-03   1.6401353e-02  -8.4374729e-03   4.0716998e-01  -5.9425832e-03   1.2423434e-03  -1.7076723e-03   1.8358768e-04  -3.3463887e-01  -3.7083590e-01   5.0046219e-03   8.0603373e-03   3.5150090e-01   2.5927717e-03  -6.9572459e-03   4.7167650e-03   4.4072549e-03  -3.2617526e-01  -5.6313818e-03  -3.2207187e-01  -4.5452565e-03  -6.0014560e-03  -3.5529437e-01  -3.5330641e-03  -1.5429833e-03   3.9430602e-01   1.0425729e-02   2.9783461e-04  -9.2205828e-03  -8.4782673e-03  -8.9008945e-03  -4.6305218e-01  -9.7529918e-03   4.6951699e-01   1.0659040e-02  -6.5564690e-03  -6.7938566e-03  -4.7984649e-01   4.0877278e-04  -4.4397867e-03   2.2641893e-02   1.8548940e-02   1.9199016e-02   6.2966558e-01   1.6943241e-02  -1.1026307e-02  -6.0439357e-01  -3.4494663e-04  -6.5495300e-01   4.5910970e-03  -7.6166044e-03   6.5529597e-03   7.6966495e-01   6.2128542e-03  -5.4813460e-01   2.1624007e-02   7.5503592e-03   7.6774150e-03   1.4929959e-02  -5.5143703e-01  -1.1107623e-02  -1.5880695e-02  -9.6460117e-04   3.3371443e-03  -1.6319727e-02   1.2673027e-03  -7.4541653e-03   6.9000437e-03   5.9560314e-01  -8.8142981e-03   8.2324792e-01  -1.7971054e-02   3.3450626e-02   2.6367520e-02   1.2671863e-01  -3.0496863e-02  -1.0937236e-02   1.0969912e-02   3.2474854e-02   1.5674167e-02   8.3722024e-02   7.0870487e-02   4.3261148e-02   2.1794036e-02   1.0946719e-01  -9.3944522e-03   2.9806349e-03   4.2962930e-02   1.0432477e-01   7.6762053e-03   3.4923951e-02   1.8177436e-02  -7.0313213e-03  -1.4468659e-02   2.6850051e-02   6.4326914e-01   2.4734159e-02   2.9285361e-02   1.2156106e-02   1.2341425e-02   6.0774602e-01   2.1737266e-02   4.3570859e-03   1.0203272e-02   1.2064514e-02   7.7605770e-03   6.3849179e-03   1.1863558e-02   8.5923959e-03   4.2122066e-01  -1.4773929e-02  -5.3620449e-03  -2.9688530e-03  -1.7393053e-02  -2.6667623e-02  -2.8727876e-02  -2.2585272e-02  -4.6560297e-02  -3.9063567e-02  -2.5063139e-02  -2.8279337e-02   5.6794165e-02  -3.4375449e-02  -6.2731045e-03   1.3574901e-02   1.2034748e+00  -9.6930996e-01   3.9656931e-02   5.8902303e-02   4.3435521e-02   2.7420101e-02   3.2100656e-02   4.7334856e-02   2.6300212e-02   1.4628184e-02  -3.4342292e-03  -1.2467404e-02   2.4165384e-02  -8.4461197e-04   4.3331364e-02   1.1159538e-02  -3.8903903e-04   7.6345519e-03   1.3925618e-02   4.4974984e-02   6.5090726e-03   2.4285467e-03   3.3425830e-02  -1.7957812e-02   1.9980871e-02   2.6354221e-03  -1.5559471e-03   7.6546597e-03  -1.3295531e-02   6.0510246e-01  -6.0163085e-01  -1.3699040e-02  -5.1292354e-01   5.7091896e-01  -1.4160638e-02  -2.8870683e-02   5.4215153e-01  -1.0168180e-03   7.7897407e-01  -7.8892783e-03   2.3757608e-02   2.7684146e-02   1.7399029e-02   7.5528880e-03  -9.7138873e-03  -2.2679846e-02  -2.0144870e-02  -3.3375212e-02  -7.2407783e-01  -1.4086437e-02  -7.2685513e-04  -3.5209074e-02   6.3093722e-03  -4.3730692e-02   1.8193445e-02   7.9801620e-01  -1.9993656e-04  -8.4878101e-01  -5.7462116e-02   8.3000698e-02  -9.3310613e-02  -2.7529119e-02  -1.7654505e-01  -4.8103879e-02   1.0577822e-02   3.4625962e+00   1.2248064e-01   1.3942181e-02   5.3403883e-02   7.2974134e-02   3.7843390e-02   2.7276466e-02   4.5876430e-02   4.3182591e-02   9.8880100e-01   1.5651040e-02  -6.7583545e-01   2.5385389e-02   6.8053916e-01  -6.3622506e-03  -3.7965161e-02  -4.8849309e-02  -8.1559808e-01  -7.8379609e-01  -2.6739959e-02  -4.5370129e-02   7.7685229e-01   4.9121770e-03   6.5488270e-02  -1.1472476e+00  -8.5021961e-01   4.7806035e-02   9.0606071e-02   2.5492537e-02  -2.4059663e+00   1.2412637e-01  -1.6192179e+00  -8.6542077e-02  -4.1044017e-02  -3.4782670e-02   1.7171026e-01  -4.4765250e-02   7.4438563e-02   4.4131329e-01   1.5325494e-01   5.4160361e-02   1.1455732e-01   7.8524117e-02   6.2747459e-02   3.6581953e-02   5.4794649e-02  -2.4951265e-02  -2.7317616e-03  -4.6345889e-03  -7.0312767e-03   8.6118841e-03  -7.9339747e-03   8.2797423e-04   5.8233426e-01   1.8614966e-02   2.6710833e-03  -3.0211560e-04   1.3822575e-02  -4.3319463e-03   5.7210247e-01   1.3574864e-02   7.5678555e-03   5.2668666e-01   5.8602650e-01  -4.4199716e-03  -6.0981601e-01   3.5538386e-04   4.6939836e-03   7.2928160e-03   1.4784322e-02  -1.9303688e-03  -3.1421421e-03   4.9824143e-01   6.3231359e-01   8.0136896e-03   3.7125412e-03   9.3690776e-03   1.0430116e-02   6.4599174e-03   4.4863204e-01  -2.3875826e-04  -2.1287995e-03  -1.0797776e-02  -1.1064268e-02   3.8713599e-01  -5.1337758e-03  -4.6166547e-03  -1.3696913e-02  -5.1740707e-01   1.1359648e-02   4.4441353e-03   9.8784391e-03   2.7627925e-05  -1.4374416e-03  -3.4319675e-01  -3.1953393e-01  -3.7494949e-01  -1.4259412e-03   3.2837831e-01  -3.5692520e-03   1.8835239e-03  -2.7260478e-03  -1.3574367e-03  -5.9099618e-03   9.5473732e-03   4.8568378e-03   3.7724682e-01  -4.1978936e-01   1.1057104e-02   1.1260654e-03  -1.2786468e-02   1.2809866e-02   1.1702261e-02   2.3295803e-03  -1.2884492e-02   6.7885830e-03   4.6397477e-01  -4.5022543e-01   5.4103028e-03  -9.9068802e-03  -4.7578437e-01   1.4602010e-02   1.5708637e-02  -5.3628823e-03  -4.7292501e-03   4.9326722e-03   7.4449569e-03   4.5615383e-01   8.9960645e-04   1.1146476e-02   4.9942568e-01  -4.3187271e-01  -4.9272817e-01   1.3730075e-02   8.7030075e-03   4.9200537e-01   1.1938401e-03  -3.1392655e-03  -1.1358378e-03  -3.8966470e-01  -2.7748807e+00
   4.7648311e-01   1.3299368e-02   6.2756065e-01   1.0040964e+00  -7.3640447e-01   1.2938132e-02   8.1313130e-01   5.1394456e-03   3.1743865e-03  -6.9844995e-01   1.5006811e-02   1.5091883e-02   1.5429530e-02   1.2147971e-02   1.0504483e-02   1.1335149e-02   9.9353180e-03   7.4564890e-03   3.5026364e-03   3.1981995e-03  -4.6684853e-03  -3.2050824e-01  -3.1525876e-04   1.4313120e-03  -4.1352618e-03  -1.2856409e-03  -6.5701667e-03   8.4441569e-03  -1.1337760e-02   1.2930925e-02  -5.3971576e-01   5.5580806e-01  -1.6632437e-02  -1.5567449e-02  -1.5450562e-02  -7.8294813e-03  -1.2320059e-02  -9.6072436e-03   1.4363809e-02   4.6378639e-02   2.7056796e-02   1.5808119e-03   7.8171829e-04   1.9282641e-02   1.2506034e+00   7.4927109e-03   1.4441763e-02   2.6209733e-02   1.4149408e-02   8.5772791e-03  -1.0475494e-02   9.3460224e-03   8.5228189e-03  -5.1588459e-01  -5.5487836e-01   1.1576682e-02   1.6305007e-02   5.2105229e-01   2.3639818e-02   8.2937296e-03   3.8121261e-03   1.1165016e-02   4.5556578e-03   3.8471716e-03   1.1888893e-04   3.8644090e-03   6.9644409e-03  -6.3086200e-03   9.4337353e-03  -9.1487197e-03  -6.1498874e-03   9.6021462e-03  -4.1670414e-01   1.1237981e-02  -4.3790019e-01   6.5551757e-03   7.8660097e-03   6.6944188e-03   3.6781665e-01  -3.3168068e-01   5.0354049e-03  -1.1568292e-03   2.4641672e-03   3.1182495e-01  -5.4625292e-03   9.0707799e-05   5.5451513e-03  -2.3333474e-03  -5.6949860e-03   2.3034856e-03   2.2932412e-03   4.8370543e-03  -6.5281961e-01  -1.3469724e-02  -8.8357488e-01   1.3059504e-02  -1.0287790e+00   2.7587436e-02   2.7139912e-02   4.0991122e-02   6.2443796e-01  -5.6458198e-01   1.0760897e-02  -5.5588769e-01   1.0950387e-02   1.8248819e-02   1.1699397e-02   1.2541081e-02   9.5425602e-03   8.8887321e-03   7.9235285e-03   6.1595594e-03  -3.5917194e-01   4.6982161e-03   3.6314100e-03  -1.0853845e-03  -3.6380393e-01   4.0803911e-03  -6.7777259e-03   5.0927980e-03  -3.5028726e-03   1.4853825e-04   2.2842820e-02  -6.4098397e-02   3.5147266e-02   2.4292805e-02  -2.0059496e-02  -5.8857855e-01  -2.5912755e-03   1.4362939e-02   5.3360902e-01   1.3021734e-02   7.3661494e-03  -4.6764420e-01   9.8450498e-03   1.8717811e-02   1.7257075e-03   2.5043606e-03   9.8834628e-04   1.0954234e-02  -2.1538675e-02  -1.6892619e-02  -3.6981758e-03   1.1375102e-02   6.2688216e-01   5.7090460e-01   2.5769144e-02   1.4894283e-02   2.0349482e-02   1.5619604e-02   1.8344754e-02   4.4840644e-03   9.0318916e-03   1.3609015e-02  -4.9166721e-03  -4.9049350e-01   1.8806248e-02  -5.9526672e-01  -8.4493446e-03   1.7381948e-02  -6.4034790e-03   4.2746808e-01  -6.4321574e-03  -1.4428183e-04  -2.6247017e-03   1.4300913e-04  -3.4016472e-01  -3.7355927e-01   5.0159760e-03   8.3245102e-03   3.5363893e-01   1.9309283e-03  -6.6901144e-03   3.7264807e-03   2.7363578e-03  -3.2364275e-01  -5.4434521e-03  -3.2092417e-01  -5.4521720e-03  -6.4604276e-03  -3.5424208e-01  -5.8395548e-03  -1.8391770e-03   3.9329892e-01   1.0166792e-02  -1.4699032e-04  -9.7252488e-03  -8.2006046e-03  -8.5371598e-03  -4.6389569e-01  -9.3781991e-03   4.7575615e-01   1.1857421e-02  -4.2747780e-03  -9.9517253e-03  -4.8536405e-01   8.8840330e-03  -1.7553522e-03   4.3807104e-02   1.1188622e-02  -5.6541480e-03   5.4376248e-01   1.8161939e-02  -8.3296576e-03  -6.1363791e-01   6.3105292e-03  -6.0933972e-01  -2.5258189e-03  -4.3232887e-03   7.6067334e-03   8.3291737e-01   1.5348305e-03  -5.1832787e-01   2.2272307e-02   9.5104202e-04   8.1113595e-03   1.5579683e-02  -5.1035108e-01   1.3570976e-02  -1.2544470e-02  -1.0218511e-02   1.3442651e-02  -1.2581648e-02  -7.9107884e-03  -1.5396151e-02   6.3196938e-03   5.7057783e-01  -1.0764356e-02   8.3591356e-01  -1.7730440e-02   3.7865976e-02   1.9350291e-02   9.9200743e-02  -3.0838922e-02  -9.1787297e-03   6.3007011e-03   1.7625444e-02   1.7489501e-02   7.6271848e-02   7.3910632e-02   4.7836213e-02   2.2100743e-02   1.2543155e-01  -3.7682141e-04  -1.1529376e-04   5.6564361e-02   1.1052111e-01   3.3492681e-02   3.3117245e-02   1.6258111e-02  -2.1369320e-03   2.4234831e-03   2.3625859e-02   6.9324586e-01   2.3740428e-02   2.9493437e-02   1.5411985e-02   7.7967213e-03   5.7397938e-01   2.1279603e-02   1.1560880e-02   1.1213901e-02   1.3465787e-02   9.3575455e-03   8.5416940e-03   6.6186105e-03  -6.9653707e-04   4.0241576e-01  -1.4236025e-02  -8.4300245e-03  -1.5835805e-02  -1.7826495e-02  -2.6399902e-02  -2.1289927e-02  -2.2509959e-02  -4.3132992e-02  -3.3145305e-02  -2.2273691e-02  -2.6072111e-02   5.4334531e-02  -3.3636877e-02  -1.4324266e-02  -3.6210687e-02   1.1526724e+00  -9.5799453e-01   3.8981248e-02   7.5848384e-02   3.9839183e-02   2.8052704e-02   3.6468866e-02   4.1706122e-02   2.5403735e-02   1.9424810e-02  -4.7523806e-04  -5.5225961e-03  -7.2326234e-03  -1.8703862e-02  -7.3414055e-03   3.1284087e-03   2.8739156e-03  -1.8310822e-02  -3.6017767e-03   3.1847933e-02   4.4612464e-03   6.9464485e-03   1.4596608e-02  -1.8646171e-02   2.1171349e-02  -8.0879321e-04  -3.1708292e-03   1.9449542e-02  -1.6233323e-02   5.2573310e-01  -5.7064706e-01  -1.1836143e-02  -5.1504828e-01   5.7562460e-01  -1.0995337e-02  -2.0311072e-02   5.2619677e-01  -2.1225174e-03   7.8912916e-01  -2.2023398e-03   2.5001332e-02   2.5801746e-02   1.1319692e-02   5.4214144e-03  -9.0380222e-03  -2.0735968e-02  -1.7896941e-02  -2.5824629e-02  -6.9961596e-01  -6.0482943e-03  -1.2028523e-02  -3.2954468e-02  -1.9977130e-04  -3.3142536e-02   1.8530970e-02   7.9049000e-01   1.6415347e-03  -8.4978958e-01  -4.5813764e-02   9.9558692e-02  -9.8243959e-02   8.1028839e-03  -1.2524324e-01  -3.6166172e-02   3.5351787e-02   3.5351737e+00   9.8698067e-02   1.5472700e-02   5.3190927e-02   8.1802181e-02   2.7486397e-02   2.9319507e-02   4.3729190e-02   3.9358835e-02   9.2820690e-01   2.2988755e-02  -6.5640791e-01   2.3227314e-02   6.7264928e-01  -1.3680611e-02  -4.0104154e-02  -5.1710729e-02  -8.9180755e-01  -8.2922612e-01  -3.6458763e-02  -4.4546937e-02   8.8738965e-01   1.7926194e-04   8.6860556e-02  -1.1707009e+00  -8.6497569e-01   4.1891837e-02   8.6496481e-02   2.7457608e-02  -2.4063343e+00   1.5386021e-01  -1.6275133e+00  -8.9221742e-02  -8.5337816e-02  -1.1493163e-01   1.6740639e-01  -4.8177574e-02   8.1273922e-02   4.3185317e-01   1.5307095e-01   5.9715940e-02   1.3281643e-01   8.2572332e-02   6.6346020e-02   3.7364484e-02   5.8369874e-02  -2.6324039e-02   1.3080026e-02   4.0876320e-03  -1.1110539e-02  -3.4714520e-02  -2.7735874e-04   3.5205048e-04   5.9283116e-01  -4.2790121e-03   1.8387590e-02   2.5472012e-03  -2.8093955e-03  -8.8598028e-03   5.5403719e-01   1.5260176e-02   1.9435683e-03   5.3775347e-01   7.7700113e-01  -3.7859577e-03  -6.1746030e-01   3.2673481e-03   4.0500008e-03   5.4786225e-03   9.5830958e-03  -6.7628178e-04  -4.0972401e-03   4.9192917e-01   6.7646515e-01   8.0947356e-03   2.2669306e-03   9.3792398e-03   1.0430974e-02   6.4879973e-03   4.6677944e-01   1.0902044e-03  -2.4271793e-03  -9.1544424e-03  -1.4216421e-02   3.7823600e-01  -4.8110779e-03  -5.9341152e-03  -1.5164183e-02  -5.1389932e-01   1.1176032e-02   5.8786406e-03   1.0189871e-02  -2.7800083e-04  -3.5333002e-03  -3.3135700e-01  -3.2259667e-01  -3.7367918e-01  -4.2051806e-03   3.2202058e-01  -4.9022758e-03  -3.2225071e-05  -5.3731827e-03  -2.1345546e-04  -5.6949252e-03   8.0549139e-03   7.8126845e-03   3.7252131e-01  -4.1169192e-01   1.1462642e-02  -2.6362316e-03  -6.5025639e-03   1.3656005e-02   1.2842388e-02   2.4063887e-03  -4.5810853e-03   9.0906215e-04   4.5796739e-01  -4.6110514e-01   2.6706256e-03  -1.2114217e-02  -4.8295775e-01   1.3802806e-02   2.3321093e-02  -1.9830900e-03   3.2317855e-03   5.5388846e-03  -1.8262618e-04   4.6388624e-01   5.1696592e-03   6.5936237e-03   4.9481055e-01  -4.4405571e-01  -5.0285704e-01   5.4009897e-03   1.6252386e-02   5.1041530e-01   1.2058347e-03   9.9837426e-04  -3.2960037e-03  -3.5699201e-01  -2.9464565e+00
   4.9047556e-01   1.3381122e-02   6.3623684e-01   9.9277131e-01  -7.0962376e-01   3.4497616e-03   8.2226476e-01   4.0855135e-03   1.2476820e-03  -7.2036168e-01   1.0301305e-02   1.4881802e-02   1.4892474e-02   1.3016614e-02   1.1268193e-02   1.0770737e-02   8.4035715e-03   8.2197658e-03   1.4304984e-02   3.1546562e-03  -4.3141007e-03  -3.2408814e-01  -3.6054341e-03  -5.2432681e-03  -5.5117561e-03   2.8786114e-03  -6.3221376e-03   9.1238932e-03  -1.4882595e-02   1.3496686e-02  -5.4092948e-01   5.7679946e-01  -1.5266559e-02  -1.0412029e-02  -1.1386780e-02  -1.0628253e-03  -4.2489065e-03  -4.3861905e-04   2.8755553e-02   5.9051145e-02   3.6017921e-02   7.2234583e-03  -7.6029566e-04   2.0032079e-02   1.3130310e+00   7.4070947e-03   2.0018145e-02   2.1939068e-02   1.4616207e-02   9.4216934e-03  -1.1665171e-02   6.2842032e-03   6.9478315e-03  -5.0487389e-01  -5.6506062e-01   1.0959256e-02   1.5722788e-02   5.2280491e-01   2.3975017e-02   7.5366451e-03   8.8074720e-03   9.2310960e-03   7.0237115e-03   2.6414770e-03   1.1037255e-03  -1.5117359e-03   6.1081870e-03  -7.6693423e-03   8.6857076e-03  -8.3098673e-03  -8.4490339e-03   9.2505662e-03  -3.9726172e-01   9.5601361e-03  -4.2025487e-01   4.4243363e-03   7.6255168e-03   7.3233183e-03   3.7470199e-01  -3.4411095e-01   7.2176489e-03  -2.2099635e-03  -1.4370195e-03   3.0402863e-01  -6.2218379e-03  -2.1118158e-03   4.3837783e-03   1.9491958e-03   3.9696146e-04   3.1077727e-03   1.0034842e-03   7.8453585e-03  -6.8848106e-01  -9.6472742e-03  -9.0375231e-01   1.5539298e-02  -1.0247640e+00   2.2924471e-02   2.6346859e-02   4.0849968e-02   6.0648141e-01  -5.3394387e-01   1.7259816e-02  -5.4430684e-01   1.1398598e-02   1.9804525e-02   1.1281973e-02   7.4490467e-03   9.3476394e-03   8.6958845e-03   7.3856252e-03   6.4209305e-03  -3.3489919e-01   4.6597927e-03   2.0725599e-03  -3.3377735e-04  -3.7458141e-01   1.6666766e-03  -5.6676382e-03   3.6112833e-03  -8.9172177e-03  -1.8864580e-03   1.9481266e-03  -7.5471897e-02   3.1578601e-02   2.4159018e-02  -2.1996975e-02  -5.8649849e-01  -4.0709428e-03  -1.3916100e-02   5.0248221e-01   1.2307691e-02   4.6569653e-03  -4.6226563e-01   1.1057497e-02   1.3717885e-02   8.6981474e-04  -2.0112469e-03   3.6190333e-03   1.6769512e-02  -1.5231429e-02  -2.3688716e-02   1.9369798e-02   4.5902138e-02   6.7104872e-01   5.7184293e-01   2.6577331e-02   1.6477827e-02   2.2258751e-02   1.6293406e-02   1.5120975e-02   1.8445915e-02   8.9846600e-03   1.3264471e-02  -1.3544525e-02  -5.1398627e-01   1.9601912e-02  -5.7105287e-01  -6.2214819e-03   1.5466970e-02  -7.8154445e-03   4.2564665e-01   1.0909455e-02   4.5497156e-04   7.8893682e-05   2.3689824e-03  -3.4162986e-01  -3.8179385e-01   3.9590898e-03   8.0461543e-03   3.5567318e-01  -2.0978716e-04  -4.3774670e-03   6.1237558e-03   2.2952481e-03  -3.3612573e-01  -5.2436207e-03  -3.2470309e-01  -4.2805674e-03  -5.2874352e-03  -3.4979326e-01  -4.5962895e-03  -2.4249491e-03   4.0488232e-01   9.7072047e-03   2.5184488e-04  -9.3138438e-03  -9.3423717e-03  -5.6157337e-03  -4.5819809e-01  -8.8461184e-03   4.6460341e-01   1.3759471e-02  -4.6327393e-03  -5.4287433e-03  -5.3052705e-01   2.9122548e-02  -9.4157400e-03   2.0702854e-02   1.7806377e-02   8.7595145e-03   5.5540636e-01   2.0127633e-02  -1.0855902e-02  -6.1673594e-01  -5.0869644e-04  -6.2053285e-01  -2.7282972e-03  -1.0609678e-02   8.8141299e-03   8.5338694e-01   9.3495236e-03  -5.2886112e-01   2.5240313e-02  -2.4706281e-03   7.3193776e-03   1.3670536e-02  -5.1581294e-01  -2.4576325e-03  -1.4932812e-02  -2.0456949e-02   1.0567791e-02  -1.3495333e-02  -1.6230944e-02  -1.1901986e-02   7.5190543e-03   4.7536399e-01   2.0585979e-03   8.1090563e-01  -1.7413858e-02   2.5643756e-02  -4.1241955e-02   9.0258245e-02  -1.9187149e-02  -1.5060935e-02   1.0072825e-02   2.9359200e-02   2.9822003e-02   7.1861235e-02   6.7179997e-02   2.8227709e-02   2.8456916e-02   1.1895316e-01  -3.6567668e-03   1.0243392e-02   6.4045012e-02   9.3474802e-02   2.3504996e-02   3.6241627e-02   1.5979409e-02  -1.2666835e-02  -1.4997458e-02   2.1170362e-02   7.0431495e-01   2.6459409e-02   3.5581343e-02   1.8433664e-02   1.2765615e-02   6.3277959e-01   2.1247670e-02   5.8710693e-03   2.0366952e-02   1.7349146e-02   1.7235449e-02   7.2857644e-03   2.1350430e-02   3.7324592e-03   4.0524652e-01  -9.2962372e-03  -4.3891165e-03  -1.4033790e-02  -1.7254623e-02  -2.9668632e-02  -3.2431478e-02  -2.5905966e-02  -4.7716901e-02  -3.9631080e-02  -2.8552733e-02  -3.1893727e-02   6.4563734e-02  -3.7404133e-02  -1.6864137e-02   2.4990884e-02   1.1995316e+00  -9.6621562e-01   3.9646152e-02   7.9784973e-02   4.9167945e-02   3.0195258e-02   3.3259028e-02   4.3759441e-02   2.1114438e-02   1.3639053e-02  -1.6569134e-04  -7.3957566e-03  -6.1460370e-03  -3.2793653e-03   1.3225369e-02   1.6432351e-02  -6.2567584e-03  -1.8647780e-02  -6.6414754e-04   2.4657296e-02   5.0078451e-03   1.2808576e-03   1.0521237e-02  -1.8667012e-02   2.0484192e-02  -3.1820182e-03   2.6397500e-03   1.7430524e-02  -1.7962836e-02   6.5227181e-01  -5.9302163e-01  -1.6618025e-02  -5.0941871e-01   5.6062247e-01  -1.8671968e-02  -1.6472600e-02   5.3510515e-01  -3.0956441e-03   7.3889670e-01  -1.2092176e-03   2.0890998e-02   2.0338498e-02   1.8799501e-02   7.8672476e-03  -1.2564959e-02  -1.8517980e-02  -3.0412477e-02  -2.4305415e-02  -7.0324781e-01  -1.0491927e-02   1.5096235e-04  -3.7255561e-02   9.9781762e-04  -1.8422385e-02   1.1798131e-02   7.6914411e-01  -1.6747329e-02  -8.6002010e-01  -4.7040069e-02   1.1178505e-01  -1.0836451e-01   2.3724532e-02  -1.7240223e-01  -4.6212938e-02   2.8664664e-02   3.0058771e+00   1.0852863e-01   1.4088398e-02   5.7662194e-02   8.4834013e-02   1.9156159e-02   2.4930399e-02   4.0024531e-02   4.0993818e-02   9.0653454e-01   1.4970483e-02  -6.6706766e-01   2.1152761e-02   6.7324677e-01  -1.5975021e-02  -3.4957336e-02  -5.7544053e-02  -8.3922505e-01  -8.1751847e-01  -1.3721921e-02  -5.2786499e-02   7.8393747e-01   8.7854449e-04   8.7146191e-02  -1.2029328e+00  -8.6894377e-01   3.6584652e-02   9.7523284e-02   4.3023091e-02  -2.5746110e+00   1.1980590e-01  -1.5485281e+00  -8.9068950e-02  -7.0424704e-02  -7.4741432e-02   9.5176457e-02  -3.9928428e-02   8.9702987e-02   4.3289566e-01   1.5292898e-01   5.2643168e-02   1.4894240e-01   8.8517038e-02   6.0411163e-02   3.7578954e-02   6.0127371e-02  -2.1335587e-02   1.1330059e-03   1.6041699e-03  -1.8666453e-03   9.6919268e-03   2.3524804e-03  -3.0552145e-03   5.4769707e-01   5.8621807e-03   2.0704644e-02  -4.0541736e-04   1.2741468e-03  -3.6717584e-03   5.5220299e-01   1.3699186e-02   2.3158944e-03   5.3343311e-01   7.5569618e-01   4.9241312e-03  -5.8530174e-01  -3.6282881e-03   1.7887335e-02   8.1224849e-03   6.7987976e-03  -4.0779760e-03  -5.4198081e-03   4.9750429e-01   6.5206748e-01   2.1307871e-03   2.6528121e-03   8.6654463e-03   9.3308098e-03   4.5734515e-03   4.4079410e-01   7.9081027e-04  -4.5635447e-03  -1.0880801e-02  -1.1083764e-02   3.7383727e-01  -2.8612969e-03  -9.9492250e-03  -1.2137672e-02  -4.8081241e-01   1.1136013e-02   3.3554891e-03   8.0758575e-03  -2.4008874e-04  -2.9106573e-03  -3.3878625e-01  -3.2068909e-01  -3.6828807e-01   1.8224727e-04   3.2429525e-01   5.6150643e-04   7.7291578e-04  -2.0759955e-03  -3.9392937e-03  -8.8739051e-03   7.9574228e-03   5.5658917e-03   3.7160965e-01  -4.1606950e-01   9.1873110e-03  -9.4817425e-04  -9.1906947e-03   1.3527331e-02   7.9032260e-03   1.6453657e-03   7.3024934e-04  -5.3716467e-03   4.8408133e-01  -4.5178423e-01   6.0526382e-03  -1.1729764e-02  -4.9101738e-01   1.5366850e-02   1.5912164e-02  -1.2667620e-05  -4.5965073e-03   3.9235897e-03   1.0645917e-02   4.7581248e-01   6.9227959e-03   8.7588997e-03   4.9522140e-01  -4.3023284e-01  -5.0035030e-01   2.1938404e-02   1.0071465e-02   4.5719485e-01   9.4554493e-04   6.9600979e-03  -9.9880897e-04  -3.5403754e-01  -2.7154505e+00
   4.8143896e-01   4.4451548e-03   6.4193487e-01   1.0393655e+00  -6.8736011e-01   1.2689062e-02   8.1539547e-01   1.6331195e-03  -5.5235003e-04  -6.9417669e-01   1.2909942e-02   1.4534598e-02   1.5166280e-02   1.2486154e-02   9.0937390e-03   1.0542159e-02   9.5008763e-03   8.0865214e-03   6.6696900e-03   5.6423274e-03   7.8620089e-05  -3.2484835e-01  -3.4609957e-03  -4.9796639e-03  -4.1486249e-03   3.7247532e-03  -4.2033475e-03   9.1758732e-03  -1.1008805e-02   1.3457167e-02  -5.5275928e-01   5.6598953e-01  -1.6385647e-02  -1.3819754e-02  -1.8944153e-02  -3.6250896e-03  -1.1130008e-02  -2.1440655e-04   2.8202256e-02   7.8111034e-03   2.5700537e-02   9.2487165e-03  -7.3330506e-04   2.0290784e-02   1.2651052e+00   5.1758840e-03   3.1053899e-02   2.6435983e-02   1.5781030e-02   9.1230290e-03  -9.9167653e-03   4.3665640e-03   6.9436578e-03  -5.1456854e-01  -5.5989821e-01   1.2360352e-02   1.8053825e-02   5.2085025e-01   2.4409295e-02   7.6684027e-03   9.2911427e-03   1.5880022e-02   7.5759337e-03   3.9619635e-03   1.6288835e-03   8.4089494e-04   6.3571230e-03  -6.0056192e-03   9.4151902e-03  -9.8639221e-03  -4.4182596e-03   9.3602117e-03  -4.2132027e-01   1.0597189e-02  -4.2079960e-01   8.3925337e-03   8.3863255e-03   8.1056747e-03   3.7529344e-01  -3.4584578e-01   3.9322646e-03  -1.3880765e-03  -1.0412027e-03   3.2281683e-01  -2.9138783e-03  -2.8863151e-03   4.0016898e-03   4.4901209e-03  -2.2756889e-03   4.2530591e-03   8.8021374e-04   1.0378144e-02  -7.0417800e-01  -1.1002007e-02  -9.0480190e-01   2.9245525e-02  -1.1119856e+00   2.7673266e-02   3.0408791e-02   4.3269517e-02   6.4339551e-01  -5.4227068e-01   1.3566001e-02  -5.7185023e-01   1.1560309e-02   1.9786025e-02   1.1952312e-02   2.2097544e-02   9.8782277e-03   8.7625995e-03   7.7985931e-03   6.5143450e-03  -3.4799085e-01   3.6620742e-03   4.5134151e-03  -1.7050100e-03  -3.7225139e-01   2.6932062e-04  -6.2482832e-03   1.7116112e-02  -7.7503692e-03  -2.5658816e-03   5.6359318e-03  -5.0597427e-02   2.9282490e-02   2.8592216e-02  -2.6091686e-02  -6.1452722e-01  -3.8158622e-03   2.1599071e-02   4.9999564e-01   1.6332351e-02   4.9042863e-03  -4.6463413e-01   1.0588483e-02   5.8091664e-03   7.5664304e-05   3.4915318e-03   2.5795984e-03   1.5814987e-02  -2.5792275e-02  -1.6978541e-02  -6.0631980e-04   4.7427578e-02   6.7150107e-01   5.5700208e-01   2.1252991e-02   1.2612772e-02   1.5843414e-02   1.5968738e-02   1.3328988e-02   1.4671536e-02   5.9338095e-03   1.1222123e-02  -1.3184919e-02  -5.1637382e-01   2.1686218e-02  -6.1251504e-01   4.0551172e-04   1.5401524e-02  -6.3028754e-03   4.3224861e-01  -8.1546668e-03  -8.5775795e-04   1.1014057e-03   1.5899127e-03  -3.4171720e-01  -3.7281206e-01   3.9414067e-03  -2.1751250e-03   3.5689623e-01   2.4131611e-03  -6.1225666e-03   5.0189394e-03   3.8163370e-03  -3.2777572e-01  -5.2330613e-03  -3.2272138e-01  -3.8494399e-03  -5.9990794e-03  -3.5266049e-01  -3.5410983e-03  -4.7034115e-03   3.9781420e-01   9.1232353e-03  -2.7862449e-03  -1.1732989e-02  -8.8479458e-03  -6.3900945e-03  -4.5646801e-01  -7.3239954e-03   4.8229002e-01   1.3492195e-02  -1.3107924e-02   3.5254346e-04  -5.1126045e-01   2.8378540e-02  -1.3282666e-06   3.0968470e-02   2.0344352e-02  -6.0681443e-03   5.9332407e-01   2.6534116e-02  -9.5095448e-03  -6.0878245e-01   3.0351141e-03  -6.3544899e-01  -2.0942145e-03  -8.6228900e-03  -5.4865779e-03   8.1507026e-01   5.3583639e-03  -5.2562279e-01   9.7289386e-04  -7.2844194e-03   7.1978640e-03   1.3026410e-02  -5.2607369e-01  -6.5017624e-04  -1.3666209e-02  -1.0527368e-02   8.2428288e-03  -1.6133027e-02  -1.4128805e-02  -1.6739898e-02   6.9373084e-03   4.7432654e-01   2.1008633e-03   7.5928109e-01  -3.4071956e-03   2.2723810e-02  -3.4289099e-02  -2.2768630e-02  -1.9237608e-02  -1.4878703e-02   3.4250736e-03   1.5525063e-02   1.2498316e-02   7.1517176e-02   8.1016557e-02   4.8782894e-02   2.4664276e-02   1.6084523e-01   1.0080014e-02   9.4156022e-03   6.3174705e-02   1.1814124e-01  -3.4606287e-03   3.5522351e-02   3.6824282e-02  -1.5756217e-02  -1.5175929e-02   2.5435084e-02   6.7467613e-01   3.1466180e-02   3.5623702e-02   2.2079118e-02   7.8322219e-03   6.1430980e-01   2.2420722e-02   5.6866072e-03   7.8959695e-03   1.4140702e-02   1.4692201e-02   8.1167428e-03   1.7066486e-02   7.3119849e-03   4.1559996e-01  -1.3946105e-02   1.6977204e-02  -1.7712110e-02  -1.4521209e-02  -2.6840237e-02  -2.7553382e-02  -2.0686585e-02  -4.2810329e-02  -4.0369589e-02  -2.7172208e-02  -2.8287776e-02   5.0640267e-02  -3.4821514e-02  -1.9253402e-02   2.6541392e-03   1.2519459e+00  -9.8721777e-01   3.2604099e-02   7.9733470e-02   3.9196964e-02   3.6364060e-02   4.0439601e-02   5.0055632e-02   2.4524911e-02   1.5234117e-02  -6.7888519e-03  -8.5879626e-03  -6.6074520e-03  -5.0163612e-03   4.5000668e-02  -7.3414573e-04  -6.4484497e-03   8.7084024e-03   1.6393651e-02   5.2445141e-02   3.3944049e-03   6.0032118e-03   8.8535373e-03  -1.8143454e-02   1.7276153e-02  -6.1194218e-03  -5.3630279e-03   1.4972542e-02  -1.2555363e-02   5.4671580e-01  -5.9421148e-01  -1.6133558e-02  -5.1175738e-01   5.5997068e-01  -1.4389806e-02  -7.5979190e-03   5.2925715e-01  -3.5068618e-03   8.1498895e-01  -5.3877586e-03   2.4065878e-02   3.0585138e-02   2.0019717e-02   1.0996651e-02  -1.1903912e-02  -1.8382908e-02  -1.4832872e-02  -2.5614899e-02  -7.1205743e-01  -1.3979518e-02  -2.4242313e-03  -3.9604870e-02   6.5496736e-03  -1.0649236e-02   1.8822271e-02   7.7247804e-01  -1.4790904e-02  -8.5791259e-01  -5.8071401e-02   3.9078091e-02  -9.5557688e-02  -4.7903504e-03  -8.4621304e-02  -2.6010512e-02   2.2653004e-02   3.3011462e+00   1.4624092e-01   2.0968662e-02   5.9991951e-02   8.9975998e-02   4.4507315e-02   2.8770191e-02   4.0789650e-02   2.3819376e-02   9.1647477e-01   1.2803727e-02  -6.5488934e-01   2.5395436e-02   6.7542277e-01  -1.4817789e-02  -5.4211292e-02  -6.7705917e-02  -8.7661123e-01  -8.4731303e-01  -2.1611325e-02  -3.7875978e-02   7.8751968e-01   1.7609507e-03   8.9602904e-02  -1.1895306e+00  -8.6016277e-01   4.6946216e-02   9.5082762e-02   4.5522208e-02  -2.4163177e+00   1.1774355e-01  -1.7434118e+00  -6.6147386e-02  -4.5204944e-02  -2.2401689e-02   1.3275919e-01  -1.3127774e-02   8.6529873e-02   5.4835550e-01   5.1914411e-02   6.4877586e-02   1.1796508e-01   7.4342202e-02   6.3823040e-02   3.5164440e-02   5.4251706e-02  -3.1491275e-02   2.0997403e-02   1.4180824e-02   2.0942210e-03  -2.4221371e-03  -1.6806197e-02  -4.0555870e-03   5.7029122e-01   2.0877365e-03   5.2891769e-03   8.7612244e-03   1.4303667e-02  -1.6825878e-03   5.4962489e-01   1.7300747e-02   9.2751121e-03   5.3311260e-01   7.5479657e-01  -5.9427168e-04  -6.2353744e-01   5.5107228e-03   8.9340909e-03   7.3306423e-03   1.3913155e-02   4.6145683e-03  -5.3282157e-03   4.8188347e-01   6.2655621e-01  -5.8145399e-04   3.6726924e-03   1.0955851e-02   1.1692887e-02   5.9484242e-03   4.6114863e-01  -1.9181247e-03   4.4033184e-04  -1.0019130e-02  -1.2722870e-02   3.6719468e-01  -3.9527848e-03  -7.2922007e-03  -1.4690715e-02  -4.7824788e-01   1.2141043e-02   3.0164970e-03   1.0791968e-02  -3.4928443e-04  -4.0516632e-03  -3.3819553e-01  -3.1531158e-01  -3.6903600e-01  -3.5634336e-03   3.2389902e-01  -3.4538150e-03  -2.6334013e-03  -5.2929457e-03  -3.7810143e-03  -7.5907865e-03   8.8035557e-03   7.8892248e-03   3.7363022e-01  -4.1850790e-01   1.2538880e-02   3.1256118e-03  -8.6533596e-03   1.3918481e-02   1.3073299e-02   9.8995669e-04  -1.2762919e-02   6.6211041e-03   4.3285061e-01  -4.7580813e-01   2.2488936e-03  -1.0735652e-02  -4.6639325e-01   1.7655773e-02   7.6051196e-03  -4.2114644e-03  -5.2834897e-03   5.1375866e-03   1.0335046e-02   4.7803367e-01   1.2618314e-02   9.5097279e-03   4.8283872e-01  -4.4602936e-01  -4.9817735e-01   1.3673861e-02  -8.3670613e-03   5.0392356e-01   2.0079393e-04   2.1628854e-03  -2.0826605e-03  -3.4059093e-01  -2.7812914e+00
   4.7897324e-01   1.0424437e-02   6.1712239e-01   9.7690535e-01  -7.1464128e-01   1.0243113e-02   7.8214487e-01   3.0915424e-03  -4.3587237e-04  -6.9969588e-01   2.1810837e-02   1.5592884e-02   1.4885543e-02   1.2122102e-02   1.0934214e-02   9.6712086e-03   9.0273142e-03   7.4623682e-03   1.5649052e-02   2.7895644e-03  -3.7987416e-03  -3.1203809e-01  -2.1179753e-03  -8.5761712e-04  -3.5107591e-03   3.4075108e-03  -4.5786921e-03   1.0192891e-02  -1.2323296e-02   1.1562464e-02  -5.2564086e-01   5.7578545e-01  -1.2556302e-02  -1.2301443e-02  -1.1437374e-02  -4.3777812e-03  -1.8498432e-02  -6.1236704e-03   2.2022371e-02   4.7142365e-02   3.1993943e-02   6.6748954e-03   1.6040393e-03   2.1468907e-02   1.2547334e+00   5.8192311e-03   3.1257856e-02   2.8169864e-02   1.3271754e-02   8.2664592e-03  -8.4844954e-03   3.9087390e-03   4.4905862e-03  -4.8342802e-01  -5.7264558e-01   1.3386078e-02   1.3991491e-02   5.3479271e-01   2.4507460e-02   6.7678442e-03   9.6863570e-03   1.4786264e-02   6.5833208e-03   3.8498664e-03  -6.8297436e-04   1.1651376e-03   5.9630138e-03  -6.6057148e-03   9.0828617e-03  -9.8514230e-03  -3.4449440e-03   6.1994416e-03  -4.1555889e-01   1.4890139e-02  -4.0161702e-01   4.7103051e-03   7.8867250e-03   7.1856596e-03   3.6450867e-01  -3.3050051e-01   1.2231823e-03  -1.3200296e-03  -6.7009920e-03   3.1308844e-01  -4.3684371e-03   8.9140991e-04   6.1020392e-03   2.1791595e-04  -9.0320242e-04   1.3481870e-03  -4.7270770e-03   7.4649984e-03  -6.6616229e-01  -1.1937722e-02  -8.5212684e-01   1.6546396e-02  -1.0459722e+00   2.2574270e-02   2.7484372e-02   6.7501533e-03   6.0429691e-01  -5.4659900e-01   2.0160795e-02  -5.4482184e-01   1.0298922e-02   1.6961035e-02   1.0912732e-02   1.1423730e-02   9.5354558e-03   8.7347843e-03   7.1842145e-03   4.9092223e-03  -3.4017904e-01   4.4924324e-03   1.6992407e-03   4.0886682e-04  -3.5788757e-01   4.1723230e-03  -7.1153818e-03   9.2665157e-03  -7.0065019e-04   3.3567579e-03   1.8912446e-02  -6.0975622e-02  -1.4082865e-04   2.5917202e-02  -2.3020528e-02  -5.6301467e-01   5.2743639e-03  -2.3721990e-02   4.8534015e-01   1.5046117e-02   7.1671375e-03  -4.6251415e-01   8.8723614e-03   1.6052568e-02  -1.3692583e-03  -7.5825584e-04  -3.4803634e-03   1.1248220e-02  -2.5719362e-02  -2.1725869e-02   1.2805290e-02   4.4697934e-02   7.3261996e-01   5.7383749e-01   2.3543113e-02   1.4321163e-02   2.3619614e-02   1.6250910e-02   1.9135949e-02   1.6486389e-02   9.6730348e-03   1.3402957e-02  -5.6744024e-03  -5.1086734e-01   1.8165492e-02  -5.2491794e-01   1.2547363e-03   1.7283844e-02  -8.4762023e-03   4.1158846e-01  -4.3413699e-03  -1.2291363e-03  -3.0182361e-03   5.8284425e-04  -3.4026689e-01  -3.8297345e-01   4.1188958e-03   7.4166535e-03   3.5657074e-01   1.2677428e-03  -6.3809374e-03   5.3446494e-03   1.5894787e-03  -3.2707551e-01  -4.7058534e-03  -3.1346985e-01  -3.8048173e-03  -5.8050334e-03  -3.3835655e-01  -2.6169368e-03  -6.6902204e-03   4.0437953e-01   9.2427878e-03  -1.2997060e-03  -8.8287355e-03  -6.0070188e-03  -1.0170771e-02  -4.4802365e-01  -9.2835633e-03   4.7039242e-01   1.1394332e-02  -1.1387686e-02  -5.4946628e-03  -5.0927288e-01  -1.1568221e-03  -7.2066302e-03   2.2857077e-02   1.7462573e-02   4.5421708e-03   6.1125278e-01   2.0708273e-02  -7.5925563e-03  -6.2550295e-01   5.0203334e-03  -6.5068836e-01   8.2123591e-04  -5.8646209e-03   4.6865373e-03   8.3736048e-01   2.6420334e-03  -5.2187879e-01  -1.1197375e-02  -6.8916611e-03   9.1685397e-03   7.8020734e-04  -5.0356299e-01   1.5187492e-03  -7.2448422e-03  -3.2381690e-03   7.2645070e-03  -1.9776448e-02  -1.4925299e-02  -1.7502940e-02  -5.4967219e-03   4.7224790e-01   2.1994600e-03   8.1600709e-01  -1.4480107e-02   3.1961360e-02   2.2184350e-02   7.6013481e-02  -4.8260736e-02  -1.6805238e-02   7.3331629e-03   1.3184646e-02   2.9288168e-02   9.2454911e-02   8.0208688e-02   5.4939795e-02   2.7266242e-02   1.4472905e-01   1.0831902e-03   6.3805392e-03   4.7313540e-02   9.7731092e-02   1.9283303e-02   3.3529709e-02   2.1457140e-02  -5.5326222e-03  -3.5967475e-03   3.0533019e-02   6.8216842e-01   2.6871785e-02   3.5024685e-02   1.9267222e-02   9.6982001e-03   6.1509300e-01   2.1825639e-02   5.6194012e-03   4.9677127e-03   1.2704653e-02   1.6122651e-02   8.0167827e-03   2.1475315e-02   5.5216412e-03   4.0333071e-01  -7.1585054e-03   6.7259823e-03  -2.2352209e-03  -1.7223741e-02  -2.4867915e-02  -2.4130185e-02  -2.3791395e-02  -2.9038130e-02  -3.4967497e-02  -2.9230622e-02  -2.7803773e-02   5.3642578e-02  -4.7883591e-02  -1.5418531e-02   4.8481101e-03   1.1401845e+00  -9.4467715e-01   3.3318662e-02   6.4617236e-02   4.2313718e-02   3.9373662e-02   3.5343613e-02   4.2320966e-02   2.8683214e-02   1.5932393e-02   8.2878239e-04  -6.4461634e-03   1.6942293e-02  -9.6014250e-03   4.2975471e-02  -1.8697914e-02  -6.6069005e-03  -1.1730316e-02  -5.5029238e-03   3.5528992e-02   4.8630845e-03   2.3344004e-04   1.0857887e-02  -1.5093806e-02   2.0173847e-02   2.3382062e-03  -2.4080285e-03   1.5677940e-02  -1.8294541e-02   6.7623430e-01  -5.8629156e-01  -1.5689566e-02  -5.1628242e-01   5.5937838e-01  -1.7085105e-02  -4.1553435e-04   5.4140398e-01  -8.8349172e-04   7.9884071e-01   3.2617072e-04   2.5946853e-02   1.6237234e-02   1.3647822e-02   7.7003120e-03  -1.0724883e-02  -1.9890225e-02  -1.0050486e-02  -2.8879016e-02  -7.1973179e-01  -1.2312818e-02  -7.3109361e-03  -3.5341620e-02   4.1158186e-03  -1.4440073e-02   7.2099010e-03   7.7518919e-01   2.4327689e-03  -8.5048059e-01  -3.7581388e-02   1.0026946e-01  -1.0933331e-01  -8.5152477e-03  -2.3372098e-01  -7.6264125e-03   3.8110609e-02   3.2407561e+00   1.3708515e-01   1.0282093e-02   5.6812309e-02   8.4118572e-02   4.5645959e-02   2.4726612e-02   4.5179320e-02   2.8236386e-02   9.1508354e-01   1.5813996e-02  -6.3409560e-01   2.5427783e-02   6.9437297e-01  -1.2919712e-02  -4.8489684e-02  -6.6642424e-02  -8.6039804e-01  -8.2947481e-01  -2.3149191e-02  -2.1248238e-02   7.8142702e-01   2.6816862e-03   6.8534613e-02  -1.1914779e+00  -8.4708207e-01   2.1311164e-02   1.0458759e-01   3.4723925e-02  -2.4639231e+00   1.2346746e-01  -1.5027184e+00  -6.1339919e-02  -4.3006473e-02  -1.0539947e-01   1.3044121e-01  -5.7939143e-02   9.0133793e-02   4.8793637e-01   1.1580140e-01   6.9254372e-02   1.5445658e-01   7.9903100e-02   6.9771838e-02   3.8999293e-02   6.3303221e-02  -2.6862222e-02   1.1464804e-02   6.9567178e-03  -1.4293090e-02   1.6626063e-02  -2.3737410e-02  -3.8009617e-03   5.3929670e-01   3.3405549e-03   2.3060901e-02  -4.0199237e-03  -4.8687093e-03  -9.8559128e-03   5.7857133e-01   1.7994294e-02   1.2770151e-03   5.2848325e-01   6.7048779e-01   1.5335291e-03  -6.2448979e-01   6.8603244e-03   7.0920860e-03   9.7495723e-03   8.7751603e-03   7.9065474e-03  -4.1180602e-03   4.8812374e-01   6.3924197e-01   4.3267281e-03   1.7077640e-03   8.7897435e-03   1.0678393e-02   5.3009329e-03   4.3673221e-01   9.9919228e-03  -3.6500048e-03  -8.8221125e-03  -5.6886049e-03   3.7580485e-01  -3.7118446e-03  -6.7220086e-03  -7.1898962e-03  -4.9040809e-01   1.0741970e-02   1.7937733e-03   9.9942565e-03  -2.1995907e-04  -4.3218193e-03  -3.3730375e-01  -3.2121846e-01  -3.6755569e-01  -4.2679546e-03   3.1608473e-01   2.0525750e-03  -1.2327623e-03  -6.9286714e-03  -1.3395962e-03  -5.9443147e-03   9.3344145e-03   5.7220474e-03   3.7177206e-01  -4.1582280e-01   1.1594167e-02  -5.3164414e-04  -7.9720725e-03   1.4484075e-02   3.1986549e-04   3.5320771e-03  -5.0195308e-03   4.0870439e-03   4.3862152e-01  -4.3873764e-01  -1.3742634e-03  -9.1589637e-03  -4.6168590e-01   1.1972716e-02   5.9281047e-03  -5.0710656e-03  -1.3857526e-03   3.9241242e-03   7.9380857e-03   4.6730134e-01   4.7981242e-03   1.2358231e-02   4.9052595e-01  -4.4104444e-01  -4.9722194e-01   9.2373656e-03  -1.3597360e-02   4.7973647e-01   1.3955226e-03   6.6809401e-03  -4.5250311e-03  -3.5975524e-01  -2.8341633e+00
   4.7572021e-01   1.0973339e-02   6.2398329e-01   1.0073059e+00  -6.8510295e-01   1.8938270e-02   7.4868038e-01   4.7743048e-03   4.7435552e-03  -6.6854263e-01   1.5316847e-02   1.5399072e-02   1.3680227e-02   1.2166338e-02   1.1303611e-02   1.0515430e-02   9.3402348e-03   7.9376513e-03   2.3027890e-03   7.6506265e-03  -3.8357333e-03  -3.2274891e-01  -3.5699398e-03  -6.1361131e-03  -4.4136223e-03   2.2048992e-03  -6.5635982e-03   4.9597101e-03  -1.0751685e-02   1.4111660e-02  -5.4174243e-01   5.7287901e-01  -1.2852685e-02  -1.1630166e-02  -1.0364573e-02   1.8130288e-03  -1.3291683e-02   2.2205970e-03   1.7091137e-02   3.8031322e-02   2.7450843e-02   1.6485702e-02  -2.1862305e-03   2.3349786e-02   1.2655449e+00   8.4591717e-03   2.7382039e-02   2.7605109e-02   1.5559885e-02   7.8728987e-03  -1.0616946e-02   7.5798968e-03   7.8534681e-03  -4.8968500e-01  -5.6631589e-01   1.1744331e-02   1.9245410e-02   5.2373442e-01   2.4866052e-02   7.4749575e-03   9.6363336e-03   1.6044830e-02   5.4253381e-03   3.0268918e-03   1.8443347e-03   2.7699515e-03   6.0227280e-03  -6.7989966e-03   7.1317171e-03  -1.0691665e-02  -7.4583339e-03   7.9814576e-03  -4.4081363e-01   8.4443466e-03  -4.0798242e-01   9.7156261e-03   6.7208637e-03   7.4743485e-03   3.4533442e-01  -3.4499796e-01  -1.0718659e-03  -1.3975530e-03  -5.7233050e-03   3.1135422e-01  -4.6031484e-03  -3.7264305e-03   5.0654183e-03  -4.5378684e-04  -3.1802926e-03   3.2380508e-03  -5.2541207e-04   5.0808975e-03  -6.5928015e-01  -9.4280100e-03  -8.9168998e-01   2.6299327e-02  -1.0867177e+00   2.7324494e-02   3.1077811e-02   7.0113311e-03   6.1753983e-01  -5.2326354e-01   1.0706082e-02  -5.7419219e-01   1.0429541e-02   2.3461434e-02   1.2232364e-02   1.9310087e-02   9.2519908e-03   8.8460087e-03   7.6931605e-03   6.0621477e-03  -3.4573506e-01   4.0090668e-03   4.1572279e-03  -5.8517621e-04  -3.6648677e-01   4.6248509e-03  -4.5038121e-03   1.8181868e-02  -1.3155913e-03   1.9340585e-03   3.3863330e-02  -5.2461473e-02   2.8700712e-02   2.7982301e-02  -6.6171912e-03  -5.9205601e-01   1.5913993e-02   6.5194189e-03   5.1319272e-01   1.5983765e-02   8.0708227e-03  -4.6652125e-01   1.0777409e-02   1.5393415e-02   2.0548910e-03   1.7312252e-03   2.3493844e-03   1.5752748e-02  -2.2233457e-02  -1.2080566e-02   2.7947746e-02   3.5524724e-02   6.9475584e-01   5.5544363e-01   1.9900922e-02   9.5109744e-03   1.9431557e-02   1.4118965e-02   1.6680169e-02   8.3350051e-03   7.3294265e-03   6.8430191e-03  -1.3724681e-02  -5.1940115e-01   2.5097962e-02  -5.5363710e-01  -6.1754394e-03   1.1928982e-02  -7.1591009e-03   3.9702725e-01  -7.2407346e-03  -2.7120941e-03  -3.1262508e-03   1.5802960e-03  -3.3050811e-01  -3.6413209e-01   5.6815809e-03   5.9722102e-03   3.4923166e-01   2.8283202e-03  -2.3404254e-03   5.2534524e-03   1.3122685e-03  -3.2708962e-01  -3.8580521e-03  -3.2469619e-01  -4.8728455e-03  -5.3436786e-03  -3.8455730e-01  -2.9008740e-03  -7.5865819e-03   4.0528634e-01   7.6488669e-03  -5.9279206e-03  -1.1428780e-02  -7.3164235e-03  -7.8736456e-03  -4.5668073e-01  -7.2283288e-03   4.7114596e-01   1.5453365e-02  -1.2243091e-03  -7.3267352e-03  -5.0719238e-01   3.3052383e-02   3.9473004e-03   7.4948159e-03   1.6468226e-02   3.1399829e-03   5.6745217e-01   2.1064568e-02  -6.8917129e-03  -6.1138592e-01   4.4517043e-03  -6.3433083e-01   4.6213098e-03  -8.7308199e-03   1.1835319e-02   8.2109763e-01   4.8511602e-03  -5.3297061e-01   1.1191299e-03  -1.2543654e-02   5.7087469e-03   7.0492371e-04  -4.6073235e-01   7.9446838e-03  -1.4338128e-02  -7.8283379e-03   5.7443860e-03  -1.4629525e-02  -9.5791699e-03  -5.4787992e-03  -2.3625074e-03   5.7832720e-01  -8.4520955e-03   8.0677361e-01  -1.0784759e-02   3.6174025e-02   2.4585522e-02   6.6781811e-02  -3.2789573e-02  -2.1217455e-02  -4.4546674e-03   1.1537351e-02   2.7195345e-02   7.2379649e-02   7.9032868e-02   5.7276330e-02   2.6012250e-02   1.4668199e-01  -1.1814234e-02   3.6355606e-03   5.4810308e-02   1.1315502e-01   1.2719003e-02   3.2990800e-02   2.0760118e-02  -1.9862385e-02  -2.3856691e-02   1.8771704e-02   6.4375428e-01   2.0281445e-02   2.6119952e-02   1.5284526e-02   1.0978876e-02   6.1405117e-01   2.0550185e-02   2.1842796e-02   1.7169674e-03   1.2708887e-02   1.4157875e-02   6.6061596e-03   9.4833076e-03   5.5572277e-03   3.9349103e-01   4.4901521e-03   2.0809280e-02  -1.4846257e-02  -1.9033449e-02  -2.4090461e-02  -2.1831249e-02  -2.2221698e-02  -5.5386569e-02  -3.4365790e-02  -1.5773814e-02  -1.4916725e-02   6.1401431e-02  -3.6707542e-02  -7.0190536e-03  -1.0957457e-02   1.2013991e+00  -9.9370929e-01   2.5595545e-02   6.2695621e-02   3.4389033e-02   3.7708863e-02   3.6830590e-02   4.4944033e-02   2.8644758e-02   1.4493894e-02  -2.3027400e-03  -1.9538878e-03   1.8253092e-03  -7.2254042e-03   3.7890898e-02  -4.0108436e-03  -2.0032293e-03  -1.4241041e-02  -1.1669854e-02   2.6189236e-02   3.4893782e-03  -1.0587041e-03   1.0525330e-02  -1.4695018e-02   1.9647572e-02   7.1036999e-04   2.6989385e-03   1.3287004e-02  -1.2935531e-02   6.1479689e-01  -5.8507456e-01  -1.9525074e-02  -5.0940140e-01   5.5020546e-01  -1.2668657e-02  -1.2603027e-02   5.5990813e-01  -8.3424199e-03   7.6924916e-01  -7.5162711e-03   1.6153947e-02  -7.5209267e-04   1.3293493e-02   9.1554598e-03  -1.0609053e-02  -2.3359299e-02  -2.5372167e-02  -3.1525049e-02  -7.1746486e-01  -1.3573063e-02  -7.0242794e-03  -3.9684389e-02   1.1121150e-02   1.8437105e-02   1.8633165e-02   7.5234344e-01   5.6077729e-04  -8.3672679e-01  -2.8871870e-02   1.1395838e-01  -1.0271458e-01  -3.2454678e-02  -1.8581142e-01  -3.6436476e-02   3.0340461e-02   3.4285667e+00   1.0400445e-01   1.7217641e-02   5.7159578e-02   9.0194850e-02   5.1747512e-02   3.2296937e-02   4.3403650e-02   3.6360290e-02   8.9234830e-01   1.5186027e-02  -6.4672705e-01   2.5075015e-02   6.7353827e-01  -1.6764891e-02  -4.2150775e-02  -4.4725604e-02  -8.5548514e-01  -8.2666364e-01  -4.1741236e-02  -4.2691627e-02   7.7934063e-01   9.1207147e-03   6.5073100e-02  -1.1472367e+00  -8.4320110e-01   4.1527151e-02   9.5727096e-02   1.5871644e-02  -2.4235829e+00   1.2092440e-01  -1.7087102e+00  -3.7596963e-02  -2.4713163e-02   8.7824805e-02   1.9059581e-01  -3.0976966e-02   1.0578518e-01   3.0520907e-01   8.7983225e-02   6.0864810e-02   1.4526843e-01   7.4512176e-02   5.8168685e-02   4.2249089e-02   5.9573821e-02  -1.9500424e-02   5.4781532e-03  -5.7531496e-04  -1.4243385e-02   8.7218485e-04  -1.2998985e-02   9.0145917e-03   5.6708090e-01   2.9722356e-03   1.1259079e-02   1.6422920e-03   4.5160917e-03  -3.6731462e-03   5.7811021e-01   5.4618893e-03  -9.5037291e-03   5.2669688e-01   6.6112345e-01  -1.3879837e-02  -6.4188240e-01   4.9124202e-03   4.6423778e-03   9.7495521e-03   1.1610339e-02  -7.0044700e-03  -4.4608838e-03   5.0272477e-01   6.6750402e-01   1.3896262e-02   1.7558259e-03   1.0260516e-02   9.9824203e-03   5.9005017e-03   4.6032799e-01   4.5899869e-03  -2.0903229e-03  -8.3689978e-03  -1.4350923e-02   3.7581950e-01  -5.2686257e-03  -6.4706431e-03  -1.4377264e-02  -4.9766788e-01   1.0900454e-02   3.6998727e-03   9.0784250e-03  -2.1760647e-04  -4.1752277e-03  -3.3876783e-01  -3.2103712e-01  -3.7062096e-01  -5.1910529e-03   3.1779181e-01  -7.5582136e-03  -1.1020353e-03  -6.7184449e-03  -3.6501063e-03  -5.8551109e-03   9.8108734e-03   4.4993023e-03   3.7589895e-01  -4.1961488e-01   1.2146477e-02  -4.0695256e-03  -8.3602280e-03   1.3312646e-02   1.2502784e-02   3.2955075e-03   4.4133692e-03   9.0327231e-03   4.5131011e-01  -4.5425512e-01   2.4814873e-03  -6.7754409e-03  -4.6408488e-01   8.5474367e-03   1.4492102e-02  -3.4425935e-03  -1.0986525e-02   6.2480858e-03   7.3849463e-03   4.7199420e-01  -6.5648476e-03   1.1061549e-02   4.9526467e-01  -4.2087829e-01  -4.9361397e-01   1.7846177e-03  -1.4195816e-02   4.3652281e-01  -8.6679072e-03  -1.3910853e-03   1.7969898e-03  -3.8981429e-01  -2.7513433e+00
   4.8448519e-01   1.4256298e-02   6.3949268e-01   1.0117259e+00  -6.6136158e-01   3.8563574e-03   7.3107344e-01   4.3470858e-03   6.6901131e-03  -6.9911055e-01   1.2490273e-02   1.4938001e-02   1.3435139e-02   1.1825238e-02   1.0652082e-02   9.5060124e-03   9.1238799e-03   9.3459730e-03   1.4240825e-02   7.0433206e-03  -3.8592000e-03  -3.2005720e-01  -2.8880638e-03  -4.2756510e-03  -5.2245746e-03   1.5485234e-03  -6.2008231e-03   5.2051136e-03  -1.1141065e-02   1.3409075e-02  -5.3094295e-01   5.7888515e-01  -1.2162241e-02  -1.1932971e-02  -1.5815746e-02  -3.4161835e-03  -9.0209550e-03  -7.8004301e-03   3.9430547e-02  -4.4368337e-03   2.8947384e-02   1.8085951e-02   2.0193308e-03   2.7227508e-02   1.2856569e+00   9.4641245e-03   3.6652215e-02   2.5028207e-02   1.5668365e-02   1.1495020e-02  -1.2116488e-02   7.2555323e-03   8.1686404e-03  -5.0023486e-01  -5.6394944e-01   1.3708320e-02   1.8778324e-02   5.1637605e-01   2.3248308e-02   7.9673613e-03   9.6427328e-03   1.2916827e-02   6.8808439e-03   3.3454703e-03  -4.3365875e-04   2.1592308e-03   7.8506630e-03  -5.1028370e-03   8.9625640e-03  -1.0029118e-02  -7.0435023e-03   8.1317662e-03  -3.9555736e-01   7.1541388e-03  -4.4325523e-01   8.2838237e-03   7.7204143e-03   7.6010762e-03   3.6757418e-01  -3.4050400e-01   5.7152973e-03  -1.6543636e-03  -1.3252033e-03   3.1281529e-01  -5.1223806e-03  -8.8222366e-04   5.3937848e-03   1.7831595e-03  -5.7243447e-03   4.8902885e-03  -2.7449417e-03   7.6010985e-03  -6.8410644e-01  -1.5319508e-02  -9.0151741e-01   2.6967542e-02  -1.0473072e+00   2.3251834e-02   2.4847291e-02   7.4712901e-03   6.1383128e-01  -5.7968198e-01   1.1363710e-02  -5.5539245e-01   1.0757512e-02   1.8389144e-02   1.1696082e-02   6.2616186e-03   8.7026204e-03   8.4383497e-03   7.5351742e-03   6.2378346e-03  -3.6140514e-01   4.1648047e-03   3.3544874e-03  -7.4692935e-04  -3.7258626e-01   4.4950868e-03  -7.1482563e-03   1.2277741e-02  -1.9085252e-03   1.3092823e-03   3.4722678e-02  -5.5620277e-02   2.4800014e-02   2.5726032e-02  -1.7522116e-02  -5.7938097e-01   1.7785673e-02  -1.8424185e-02   4.8282931e-01   1.5295960e-02   5.7182015e-03  -4.5671403e-01   8.7160138e-03   1.1936283e-02  -1.4370559e-04  -2.6319983e-04  -1.3768149e-03   1.7538467e-02  -2.1630952e-02  -2.3165626e-02  -5.9243686e-03   3.8454590e-02   6.4965513e-01   5.5928598e-01   2.0198413e-02   1.1322155e-02   1.8856404e-02   1.3696847e-02   1.7021922e-02   3.5616336e-03   7.1978101e-03   1.0633306e-02  -1.3371055e-02  -4.8870569e-01   1.6268903e-02  -5.3548392e-01   1.3081344e-04   1.7414337e-02  -9.7294871e-03   3.9859854e-01  -7.3359131e-03  -4.8062024e-04   2.7431451e-03  -2.6023697e-04  -3.3386542e-01  -3.7005569e-01   4.4437355e-03   6.1679247e-03   3.4721000e-01   9.4130893e-04  -3.9481961e-03   5.7840968e-03   3.1869356e-03  -3.3222469e-01  -6.1467264e-03  -3.2376276e-01  -3.9424396e-03  -5.2541988e-03  -3.5150550e-01  -3.3197157e-03  -1.1848841e-03   4.0247188e-01   8.8750179e-03  -4.4964488e-03  -8.2573591e-03  -4.9772721e-03  -6.5026812e-03  -4.5766987e-01  -9.8369071e-03   4.6145178e-01   1.4050657e-02  -9.3600838e-03  -2.5771539e-03  -4.9208758e-01   1.2865292e-02  -4.1516983e-03   5.5750743e-03   1.5063680e-02   3.9142004e-02   5.8629669e-01   1.4210988e-02  -1.3284064e-02  -6.1984146e-01  -7.9682361e-05  -6.1193631e-01   1.8438632e-04  -4.1003836e-03   1.7363115e-03   8.7133999e-01   1.9827615e-03  -5.1746069e-01   1.7961776e-02   1.1172188e-03   5.1530563e-03  -2.2560348e-03  -4.6986819e-01   3.2927934e-02  -3.6251536e-03   7.7575426e-03  -2.2213676e-03  -1.5785394e-02  -9.9632024e-03  -1.3655565e-02  -3.4841271e-03   4.4986816e-01  -9.3339324e-04   7.3615141e-01  -2.4054518e-02   3.1335531e-02   2.3708971e-02   3.0204717e-02  -2.8783272e-02  -3.8621350e-03   5.0031818e-03  -8.5757212e-03   1.3681346e-02   6.7531769e-02   7.2192886e-02   5.9398647e-02   2.4547643e-02   1.2784257e-01  -3.2846353e-03   7.8893120e-05   5.3769063e-02   9.8530909e-02   2.3422283e-02   3.7226544e-02   1.7300987e-02  -2.5755807e-02  -1.0535964e-02   2.1152013e-02   6.9594331e-01   2.5484949e-02   3.4587875e-02   2.1528178e-02   1.1435312e-02   6.1821283e-01   2.1514468e-02   2.3152930e-02   1.0208491e-02   1.6669329e-02   1.4626117e-02   8.0553305e-03   2.1985558e-03   8.3415080e-03   4.1051214e-01  -8.7895540e-03   1.7540579e-02  -6.1711890e-04  -1.1158021e-02  -2.6105472e-02  -2.6708686e-02  -2.1645650e-02  -5.6829321e-02  -3.5363873e-02  -2.1729557e-02  -2.4000554e-02   5.4467058e-02  -3.3448450e-02  -1.1509685e-02   1.2026259e-02   1.1838436e+00  -9.7095724e-01   3.6611819e-02   6.8711537e-02   4.4564864e-02   3.3316944e-02   3.4266115e-02   4.1544444e-02   2.3556771e-02   1.7908479e-02   2.4041240e-03  -1.7195593e-02   2.6553205e-03  -9.2615793e-03   4.5085283e-02   1.0491227e-02  -4.6234259e-03  -1.5401840e-02  -7.0034109e-03   3.3213766e-02   7.5429862e-03   1.6780466e-02   1.8543412e-02  -1.7840384e-02   1.4514125e-02  -9.3831971e-06   1.6236108e-03   1.0184847e-02  -1.4940529e-02   5.8079487e-01  -5.7300756e-01  -1.5601708e-02  -5.3131248e-01   5.9076840e-01  -1.7773159e-02  -1.5426511e-03   5.4264705e-01   2.9619561e-03   7.4209408e-01  -4.6769435e-03   2.0161338e-02   2.7081147e-02   1.3061215e-02   9.0673975e-03  -1.2274859e-02  -2.0849656e-02  -1.7213405e-02  -3.0509627e-02  -7.1221420e-01  -1.5732672e-02  -1.6216614e-02  -3.6766121e-02   5.3458773e-03   1.7662173e-02   2.3882930e-02   7.4820420e-01   1.4293980e-02  -8.2242130e-01  -3.8814063e-02   1.2241940e-01  -8.6044429e-02  -4.9069529e-03  -9.2839920e-02  -3.7901534e-02   2.1457908e-02   3.6835438e+00   7.0958819e-02   1.3966189e-02   5.7452464e-02   8.9976772e-02   4.9741544e-02   3.0390294e-02   4.6859575e-02   4.2198521e-02   9.1147354e-01   1.4062037e-02  -6.6125024e-01   2.1562668e-02   6.7154821e-01  -1.0007817e-02  -3.9216543e-02  -5.7889986e-02  -8.6466737e-01  -8.2718951e-01  -2.1724554e-02  -3.7688388e-02   7.8900762e-01  -3.4345601e-03   6.0110495e-02  -1.1958681e+00  -8.6517774e-01   4.4889868e-02   9.0778702e-02   1.9968039e-02  -2.4917745e+00   1.3187731e-01  -1.6621401e+00  -8.5689347e-02  -6.1245837e-02   2.2234916e-02   1.3470794e-01  -5.3749100e-02   9.6603213e-02   4.1338879e-01   1.9214552e-01   5.9418737e-02   1.5341566e-01   6.6218730e-02   6.4940278e-02   3.3709904e-02   5.1427612e-02  -2.5034256e-02  -1.0779491e-02  -8.0284439e-03  -3.3742189e-03   2.0048427e-02  -1.9115166e-02   1.0418222e-02   5.4695061e-01   2.4273927e-03   2.1815908e-02   1.1077636e-02  -2.1241586e-03  -6.4757463e-03   5.8509279e-01   6.8490532e-03  -3.9275531e-03   5.3661766e-01   6.1471710e-01  -7.7006585e-03  -6.2798831e-01   3.3757378e-03   2.2538940e-02   5.3823833e-03   1.0400945e-02   5.2454775e-03  -4.7209073e-03   4.8887103e-01   6.2080725e-01  -1.3912437e-03   4.6725297e-03   9.0592728e-03   8.9096522e-03   5.7474148e-03   4.3151475e-01   9.3844185e-04  -1.9871010e-03  -1.2107519e-02  -1.5306174e-02   3.8002774e-01  -4.6563664e-03  -5.1609185e-03  -1.3389901e-02  -5.1009775e-01   1.1853931e-02   3.8572192e-03   8.1858661e-03   9.8059568e-04  -2.3193527e-03  -3.4600384e-01  -3.2377728e-01  -3.7881732e-01   8.3317411e-04   3.1823774e-01  -4.5051221e-03  -2.9822464e-03  -4.5856542e-03   1.4297181e-03  -7.9580707e-03   7.1588091e-03   2.6539594e-03   3.7710120e-01  -4.1897868e-01   1.3253896e-02   5.8400540e-04  -7.7697288e-03   1.2685057e-02   1.0017142e-02  -5.3264398e-03  -6.0206453e-03   3.4883937e-03   4.5418875e-01  -4.4528727e-01   4.5703439e-03  -1.3755014e-02  -4.7220088e-01   7.5507429e-03   1.1397325e-02  -4.5492943e-03   2.4117529e-03   4.5885924e-03   5.4769712e-03   4.6518174e-01  -2.8756649e-03   9.9619779e-03   4.9711822e-01  -4.2317994e-01  -4.9918237e-01   1.8381998e-02  -2.3534259e-03   4.6390506e-01  -1.7714542e-03   1.2601557e-03   5.2489104e-03  -4.4059712e-01  -2.8191110e+00
   4.8893813e-01   1.2032586e-02   6.3541846e-01   1.0600817e+00  -7.0696509e-01   1.4498020e-02   7.5555956e-01   3.1703093e-03   4.7527821e-03  -6.9552806e-01   1.9637417e-02   1.4825363e-02   1.5765907e-02   1.2532095e-02   1.1268095e-02   1.1496732e-02   1.0467465e-02   8.9311594e-03   1.0245230e-02   4.0700771e-03  -2.1001041e-03  -3.2795912e-01  -4.1398131e-03  -4.7151952e-03  -4.5949752e-03   5.2457883e-03  -5.2068040e-03   4.2533310e-03  -1.1082289e-02   1.4991779e-02  -5.4327980e-01   5.7480387e-01  -1.5276075e-02  -1.4327496e-02  -1.3568696e-02   5.3642277e-04  -2.5242346e-04  -2.6327936e-02   2.7989639e-02  -2.4998754e-02   1.6440394e-02  -8.7175966e-03   1.5175052e-04   2.4360205e-02   1.1999368e+00  -3.3372016e-03   3.9924902e-02   2.5659962e-02   1.4939395e-02   8.1408202e-03  -9.3857547e-03   4.5736525e-03   6.0791072e-03  -5.0292321e-01  -5.7844504e-01   1.2335161e-02   1.5778070e-02   5.3229357e-01   2.3749701e-02   8.0714209e-03   8.3950525e-03   1.0674759e-02   6.1479929e-03   3.2269091e-03   1.5858654e-03   1.8002157e-03   9.7118131e-03  -5.1815735e-03   8.8193076e-03  -9.7197248e-03  -6.2135854e-03   6.2749361e-03  -3.9856429e-01   7.6593260e-03  -4.3560574e-01   2.4002626e-03   7.6709530e-03   7.0110213e-03   3.6319842e-01  -3.3807201e-01   4.4903921e-03  -1.5814830e-03   3.2193445e-03   3.1240806e-01  -6.3679972e-03  -1.6771455e-03   4.7194271e-03   1.4568175e-04   2.4463090e-04   3.8431278e-03   7.4787079e-04   6.1788273e-03  -6.8183553e-01  -1.3151543e-02  -9.2463583e-01   1.6759044e-02  -1.0742773e+00   2.4400587e-02   2.7463977e-02   1.0841323e-02   6.3098382e-01  -5.4857732e-01   1.0540403e-02  -5.6905486e-01   9.8222066e-03   1.9083872e-02   1.2010127e-02   4.6331467e-03   9.2743037e-03   8.0111837e-03   8.3300014e-03   5.5131820e-03  -3.4284541e-01   4.7202558e-03   2.0573147e-03   1.0432246e-03  -3.8736322e-01   7.0385169e-03  -8.8782696e-03   9.0015895e-03  -4.1883569e-03   1.0789060e-03   3.3052637e-02  -6.3502402e-02   2.1183359e-02   2.6337372e-02  -1.7140554e-02  -5.6239421e-01   2.7780227e-02  -2.4020630e-02   4.7969636e-01   1.4524754e-02   7.2990645e-03  -5.0176886e-01   9.5358055e-03   1.0062956e-02   2.7176291e-03   2.0635978e-03   1.7724206e-02   1.7807216e-02  -1.9697041e-02  -3.4016709e-03   2.4844303e-02   4.5315492e-02   7.2632661e-01   5.6432390e-01   2.2936464e-02   1.5011301e-02   3.8027730e-03   1.6554967e-02   1.6703774e-02   7.8677956e-03   9.5114039e-03   6.6121293e-03  -1.4308803e-02  -4.7944423e-01   1.8153061e-02  -5.3568926e-01  -4.7400790e-03   1.5017005e-02  -5.8561162e-03   4.0548030e-01  -3.5460218e-03  -7.8130434e-04   1.1050954e-03   2.6484202e-04  -3.3765973e-01  -3.6877418e-01   3.4524746e-03   1.2595874e-03   3.5442972e-01   1.4504309e-03  -3.0541221e-03   6.7303873e-03   2.9638870e-03  -3.3977367e-01  -6.0496795e-03  -3.2281350e-01  -4.5606212e-03  -5.7137046e-03  -3.4642044e-01  -4.1085156e-03  -1.9736275e-03   4.0178524e-01   9.1931395e-03  -4.2313720e-03  -1.0465181e-02  -7.3114542e-03  -7.6215231e-03  -4.5036878e-01  -6.1036494e-03   4.8285653e-01   1.8935601e-02  -1.5880929e-03  -2.5318751e-03  -5.4365285e-01   1.0879643e-02   8.1310844e-03   3.5578957e-02   1.4690945e-02   1.6256453e-02   5.8891848e-01   1.2822152e-02  -1.4699757e-02  -6.2353944e-01   2.8302535e-03  -6.3977990e-01   9.4691505e-04  -3.8678187e-03   4.5652919e-03   8.4556178e-01   6.3966724e-03  -5.2993936e-01   2.5497134e-02  -4.1996818e-03   9.3163587e-03   2.5260411e-03  -4.7272219e-01   2.4360349e-02  -6.3229208e-03  -3.1442517e-03   8.4241982e-03  -1.5764141e-02  -1.4111035e-02  -1.1249783e-02   7.1894669e-04   5.3574066e-01  -6.8262205e-03   7.6029931e-01  -1.8120132e-02   4.3736969e-02   3.6380900e-02   2.9080508e-02  -4.1500632e-02  -1.0420066e-04   5.7351859e-03  -1.3305638e-03  -1.0135482e-02   6.7529798e-02   7.1425636e-02   5.2407699e-02   1.9299932e-02   1.3778404e-01  -9.2360734e-03   5.3855819e-03   5.7337885e-02   1.0540354e-01   1.3091141e-02   3.7914751e-02   3.9117369e-02  -2.1722928e-02  -1.3623770e-02   3.1826642e-02   6.9541509e-01   2.2826084e-02   2.8985127e-02   2.0802521e-02   1.5236120e-02   6.1662262e-01   2.4498410e-02   2.0311356e-02   9.8365229e-03   1.5428913e-02   1.6448194e-02   9.3696692e-03   2.0026368e-02   6.7795376e-04   3.9005652e-01  -3.7314949e-03   1.7887723e-02  -1.2244221e-02  -1.5261316e-02  -2.5371985e-02  -2.7075481e-02  -2.1371391e-02  -2.2569738e-02  -3.6596388e-02  -1.4917118e-02  -2.3791262e-02   4.8372002e-02  -3.8421952e-02  -1.2489169e-02  -1.1300438e-02   1.2236369e+00  -9.8275879e-01   2.4811733e-02   7.4697234e-02   5.6173117e-02   3.8121558e-02   3.8852095e-02   4.0277807e-02   1.5924114e-02   1.4469285e-02  -4.3869368e-03  -5.3671077e-03   2.5149839e-02  -8.8073923e-03   2.5806338e-02  -6.2798765e-03  -4.8865303e-04  -1.0814362e-02  -4.2843333e-03   3.9422865e-02   4.3931861e-03   7.2093946e-03   2.9727893e-02  -1.7197018e-02   6.9509451e-03  -1.0450673e-03  -7.5052078e-04   1.3254671e-02  -1.9310377e-02   5.7890882e-01  -5.6714400e-01  -1.6876836e-02  -5.2698428e-01   5.8495338e-01  -2.0184705e-02  -1.3454387e-03   5.3462856e-01  -9.1975438e-03   7.6569285e-01  -7.7560501e-03   2.5264159e-02   2.8107823e-02   1.8449497e-02   9.2620732e-03  -1.0137737e-02  -2.0481954e-02  -1.4626826e-02  -2.6564159e-02  -6.9913222e-01  -1.2854052e-02  -3.8500054e-03  -3.3955829e-02   5.7902231e-03  -2.7605073e-02   2.2447699e-02   8.0956582e-01   1.7199263e-02  -8.3196656e-01  -4.6215113e-02   1.0438856e-01  -9.7386090e-02  -2.3419139e-02  -1.0775794e-01  -3.8547094e-02   2.4805760e-02   2.9749788e+00   1.1705669e-01   1.7780862e-02   5.6571838e-02   8.1008205e-02   4.9447972e-02   3.1192601e-02   4.5955895e-02   3.2469364e-02   9.5512226e-01   1.5559699e-02  -6.4265225e-01   2.5353761e-02   6.8314962e-01  -1.7778155e-02  -5.1597258e-02  -7.1420099e-02  -9.0071332e-01  -8.2788403e-01  -3.3241910e-02  -4.0016863e-02   7.9815361e-01   1.3089145e-02   1.0834593e-01  -1.1322424e+00  -8.5937874e-01   4.3028832e-02   6.5510117e-02   1.4123617e-02  -2.4020984e+00   1.1542511e-01  -1.7296452e+00  -9.9823608e-02  -5.8061282e-02  -1.5133587e-01  -2.7562058e-01  -2.6022196e-02   8.1187261e-02   5.6709051e-01   1.9190376e-01   5.4799100e-02   1.2547467e-01   6.6367387e-02   6.2161876e-02   3.5787387e-02   4.6954116e-02  -2.3654759e-02  -8.6582854e-03   3.5667445e-03   6.8617608e-03   5.5720910e-04  -4.7843152e-03  -4.4603938e-03   5.5773324e-01  -3.5017312e-03   1.2422367e-02   8.5953438e-03   1.4035242e-04  -1.2344486e-02   5.6165752e-01   2.6076297e-02   3.1030232e-03   5.3013277e-01   6.1632576e-01  -5.7280505e-03  -6.1345819e-01   3.5268571e-03   8.0477531e-03   5.5894074e-03   1.3563257e-02  -8.9251534e-03  -7.8086550e-03   4.7911488e-01   5.9912854e-01   1.6953951e-04   2.7853144e-03   1.0155539e-02   9.8702546e-03   5.0540580e-03   4.5897726e-01   3.2187519e-04  -4.8585398e-04  -9.8757787e-03  -1.1955917e-02   3.7269726e-01  -5.7764628e-03  -6.1147674e-03  -1.4212896e-02  -5.1546623e-01   1.1762404e-02   3.6948475e-03   8.6446545e-03  -7.7958873e-04  -3.5156859e-03  -3.3558759e-01  -3.1444484e-01  -3.6717811e-01  -3.9169283e-03   3.1765693e-01  -8.7729493e-04  -1.7624175e-03  -5.5708195e-03  -1.4256354e-03  -8.0030778e-03   7.4877789e-03   8.5816173e-03   3.7283901e-01  -4.1291413e-01   1.2369494e-02   3.3243225e-03  -6.0003209e-03   1.3252968e-02   1.0423154e-02   5.0283534e-03  -8.4969959e-03   6.2660677e-03   4.4141212e-01  -4.4452978e-01   1.8922148e-03  -1.3973828e-02  -4.6102540e-01   1.3886856e-02   4.1501954e-03  -2.9288122e-03  -4.3075366e-03   6.5292506e-03   5.9348228e-03   4.5161324e-01  -1.0246192e-02   8.1727712e-03   4.8267989e-01  -4.3311222e-01  -4.8599312e-01   1.2770321e-02  -9.1981502e-03   5.0731712e-01  -4.3793143e-03   6.9031720e-04   2.9258110e-03  -4.2192430e-01  -2.6748706e+00
   4.8794096e-01   8.5319907e-03   6.4742834e-01   1.0470413e+00  -6.8169787e-01   1.9599020e-02   8.1891867e-01   1.9061906e-03  -1.0563852e-03  -7.0651358e-01   1.5726138e-02   1.5644231e-02   1.4762459e-02   1.2954085e-02   1.1093352e-02   1.0059164e-02   9.3028216e-03   8.9632606e-03   1.3943872e-02   3.3617011e-03   1.7385993e-04  -3.3692545e-01  -4.0216996e-03  -3.6629162e-03  -3.4753037e-03   6.7798226e-03  -3.1556938e-03   4.0131103e-03  -1.3025764e-02   1.4222819e-02  -5.4415940e-01   5.7199312e-01  -1.3971742e-02  -9.8518241e-03  -9.8534448e-03   5.3658688e-03   1.0294455e-02   2.4808291e-03   3.6260313e-02   1.2905882e-03   2.1693037e-02   3.3621586e-03  -3.8010058e-03   3.0785816e-02   1.2438932e+00  -4.5589034e-03   3.9284039e-02   2.5564230e-02   7.2403505e-03   7.8616228e-03  -5.5787768e-03   6.3622629e-03   9.1157223e-03  -5.0615553e-01  -5.8082940e-01   1.3582085e-02   1.8098910e-02   5.3329495e-01   2.3193135e-02   6.4700645e-03   7.9260741e-03   1.0784171e-02   6.8482014e-03   3.2954687e-03   1.0440259e-03  -9.6901095e-04   6.4604162e-03  -8.7068588e-03   7.8338359e-03  -8.2709909e-03  -7.5814274e-03   7.6532726e-03  -3.9474307e-01   1.1312941e-02  -4.5570824e-01   3.7686956e-03   7.6245081e-03   7.2428482e-03   3.7734493e-01  -3.4261042e-01   4.7835455e-03  -1.5482703e-03   8.0194570e-04   3.2292579e-01  -5.7761319e-03  -3.9120024e-03   5.5545102e-03   8.1324628e-04  -5.4727135e-03   1.7614181e-03   7.3600792e-04   9.1858003e-03  -6.8249231e-01  -1.1426009e-02  -9.4032595e-01   2.0353423e-02  -1.1272163e+00   2.9632900e-02   3.3223391e-02   6.2749094e-03   6.3063359e-01  -5.6612865e-01   1.1705287e-02  -5.7563563e-01   1.1577578e-02   2.1001685e-02   1.1864947e-02  -1.9414628e-03   9.6796781e-03   8.8699376e-03   8.2156682e-03   6.2131014e-03  -3.3665219e-01   6.2226392e-03   4.4587009e-03   3.8865918e-04  -3.7433985e-01   3.2683846e-03  -6.9499945e-03   1.2041208e-03  -7.0374477e-03  -8.8596807e-04   3.4462671e-02  -5.9873756e-02   2.1164054e-02   2.7611592e-02  -2.3082624e-02  -5.8371601e-01   2.2180274e-02   2.1269745e-02   5.1058896e-01   1.3670048e-02   5.7932400e-03  -4.7128264e-01   9.5156425e-03   1.6922007e-02  -1.5419792e-03   3.7115845e-03   6.3324186e-03   1.5037413e-02  -2.3896313e-02  -2.1973503e-02   2.4461278e-02   3.8701635e-02   6.5729486e-01   5.6797940e-01   1.8430954e-02   9.9781926e-03   2.1355628e-02   1.4470116e-02   1.5779985e-02   6.8241843e-03   8.6007145e-03   5.5204932e-03  -1.7479269e-02  -5.2001373e-01   1.5791363e-02  -5.7418986e-01  -1.8587587e-03   1.4275231e-02  -9.2883367e-03   3.8915469e-01  -8.6525454e-03   2.7483998e-03  -2.7249349e-03   2.6781718e-04  -3.3736589e-01  -3.7751683e-01   4.6979711e-03   8.3346709e-03   3.5689668e-01   1.7234920e-03  -5.0009651e-03   5.4962514e-03   3.9109244e-03  -3.3717446e-01  -5.1131094e-03  -3.2078577e-01  -3.2468193e-03  -4.8370236e-03  -3.4876715e-01  -6.9844965e-03  -5.0955008e-03   4.0349216e-01   9.8706913e-03  -3.1750102e-03  -6.3600426e-03  -4.6904677e-03  -6.6345225e-03  -4.6332614e-01  -6.1194956e-03   4.5931209e-01   1.7079215e-02  -1.7288427e-03  -2.9325426e-03  -5.3867878e-01   7.3472137e-03   1.0395653e-02   2.2845334e-02   1.9593736e-02   1.4773413e-02   5.7119793e-01   1.7540544e-02  -8.9304020e-03  -6.1405939e-01   4.6896692e-03  -6.6758386e-01   7.6281167e-03  -1.7581447e-03   1.9930871e-02   8.2434220e-01   5.3760200e-03  -5.2145387e-01   2.0042206e-02  -1.4390944e-02   9.0284229e-03  -2.9019985e-03  -4.6460554e-01  -3.3186605e-03  -1.0018285e-02  -1.1329590e-02   1.0200606e-02  -1.4685377e-02  -1.6624409e-02  -7.5840992e-03  -1.1889597e-03   4.4331405e-01  -3.7288373e-03   7.4456963e-01  -4.4149607e-03   2.5261563e-02   1.9456022e-02   9.6465862e-02  -3.7362128e-02  -6.6454340e-03  -1.0200258e-03   6.0176065e-03   4.5064320e-03   6.1226193e-02   7.4618811e-02   4.5175527e-02   1.2049118e-02   1.2668037e-01   3.2025012e-03   3.9742277e-04   5.4907875e-02   1.2062390e-01  -4.9114033e-03   3.3421635e-02   3.5447101e-02  -6.9857008e-03  -5.0441995e-03   2.9053601e-02   7.0747696e-01   1.4635986e-02   2.9458989e-02   1.6179649e-02   4.3522922e-03   5.6808720e-01   2.2914739e-02   2.4358463e-02   6.9130864e-03   1.5710241e-02   1.8225039e-02   9.0503029e-03   2.2483797e-02   7.4423447e-03   4.2421336e-01  -1.8310073e-02   7.5949737e-03  -1.4509677e-02  -1.2069095e-02  -2.4206837e-02  -1.9120313e-02  -2.0736054e-02  -2.1981897e-02  -3.3750468e-02  -2.2318841e-02  -2.6213977e-02   4.6401282e-02  -3.2685989e-02  -1.3149246e-02  -5.6269285e-03   1.2242608e+00  -9.7699709e-01   3.2155426e-02   5.3126041e-02   5.0933127e-02   3.5234560e-02   3.7571831e-02   4.2310634e-02   2.3100644e-02   1.1654615e-02  -1.1404378e-02  -5.5823649e-04  -2.8891615e-03  -1.1326297e-03   3.3055053e-02  -1.1824785e-02  -7.2767936e-04  -1.0826571e-02  -6.1318994e-03   3.9089634e-02   1.1591249e-02   7.1226110e-03   1.9845184e-02  -1.6942635e-02   2.5096100e-02   1.4363701e-03  -2.1174984e-03   1.1961861e-02  -2.2494580e-02   5.7910224e-01  -5.7645741e-01  -1.5397173e-02  -5.2936429e-01   5.8171570e-01  -1.6133754e-02  -7.7702962e-03   5.4207604e-01  -4.7737268e-03   7.7306221e-01  -3.1255027e-03   2.2126171e-02   2.8528986e-02   2.0819592e-02   8.6237911e-03  -9.8869182e-03  -2.1075621e-02  -1.1233632e-02  -2.6576066e-02  -7.2016902e-01  -1.4418828e-02  -1.6639417e-02  -3.6882695e-02   2.0349590e-03  -1.4044467e-02   1.6797277e-02   7.9479934e-01   1.1727287e-04  -8.0635979e-01  -7.0298358e-02   1.0002412e-01  -9.8416483e-02  -3.9133132e-02  -1.5080251e-01  -2.1306542e-02   1.8281470e-02   3.4989138e+00   1.3754303e-01   1.8527099e-02   5.2903945e-02   9.2075640e-02   3.3490740e-02   3.1267057e-02   4.8679106e-02   3.0612058e-02   9.1252439e-01   1.5430219e-02  -6.5206906e-01   2.5728970e-02   6.8328765e-01  -1.6277889e-02  -4.9470539e-02  -6.5694995e-02  -8.7152833e-01  -8.1622262e-01  -3.0792589e-02  -4.1137311e-02   8.0920425e-01  -8.6509025e-03   5.6428514e-02  -1.1836237e+00  -8.7047684e-01   3.1860649e-02   1.1885942e-01   2.7217491e-02  -2.5821531e+00   1.1738595e-01  -1.7524284e+00  -7.8779839e-02  -1.4024919e-02   5.0887641e-02  -1.6093581e-01  -1.7930591e-02   9.9398746e-02   2.5144780e-01   1.3949537e-01   5.5917992e-02   1.3821802e-01   7.6644457e-02   6.6549282e-02   3.5816675e-02   5.6565934e-02  -2.1226479e-02  -1.2370766e-02  -6.5394811e-03   1.3304929e-02   2.7196192e-02   1.9300114e-03   3.1723385e-03   5.4086049e-01  -4.7021982e-03   1.0687119e-02  -4.0736851e-03  -6.9474583e-03  -2.3893025e-03   5.9108096e-01   1.3521025e-02  -6.7146108e-03   5.0216725e-01   6.1020727e-01   2.9599739e-02  -5.9807690e-01   1.9857332e-03   1.4843636e-02   6.1273710e-03   1.6422682e-03  -1.1353527e-02  -8.4458217e-03   4.7768300e-01   6.8769222e-01  -3.0272970e-03   4.9140187e-03   9.3754931e-03   7.9869690e-03   7.0414956e-03   4.7798076e-01  -6.3176578e-03  -2.5824243e-03  -1.0821394e-02  -1.0681872e-02   3.7017148e-01  -5.8538237e-03  -5.8453470e-03  -1.2927100e-02  -5.0928821e-01   1.0804185e-02   4.1656955e-03   1.2228566e-02   7.3980938e-04  -2.6764274e-03  -3.4122896e-01  -3.0988992e-01  -3.6693065e-01   1.3527645e-03   3.2319674e-01  -3.1188592e-03   2.8384905e-03  -2.9020513e-03  -2.0012254e-03  -5.9645494e-03   8.9612795e-03   4.8463072e-03   3.7440768e-01  -4.1589115e-01   1.1887797e-02  -9.4006389e-04  -1.1763701e-02   1.2712476e-02   1.5041806e-02  -1.0408197e-02  -1.4444728e-02   5.7601336e-03   4.5078774e-01  -4.3876022e-01   2.6660800e-03  -1.2894700e-02  -4.7096195e-01   1.5760372e-02   1.9672313e-02  -2.4498616e-04   1.5519170e-03   4.8323313e-03   8.2413100e-03   4.5608912e-01  -6.8002447e-03   9.2533168e-03   4.8204530e-01  -4.2116822e-01  -4.7788877e-01   1.6621123e-02  -9.0662066e-03   4.9473075e-01  -6.6650830e-04   3.7234666e-03  -2.0077465e-03  -3.9844198e-01  -2.5741350e+00
   4.7716342e-01   1.0388194e-02   6.2547930e-01   9.9700078e-01  -6.7996936e-01   1.5065254e-02   8.3691666e-01   2.5805983e-03   9.1419870e-04  -7.0933950e-01   1.4386449e-02   1.5528687e-02   1.4353024e-02   1.2067099e-02   1.0470760e-02   1.0738304e-02   9.1869888e-03   8.3710958e-03   7.9449992e-04   4.7088022e-03  -2.8218528e-03  -3.2787021e-01  -2.9283409e-03  -3.9669737e-03  -5.7285786e-03   4.9067931e-03  -3.6558680e-03   6.1359037e-03  -1.1243509e-02   1.3041506e-02  -5.4481584e-01   5.8595249e-01  -1.2936871e-02  -7.9455311e-03  -1.4016377e-02   3.3118393e-03   3.2122159e-03   5.1764423e-03   2.0614652e-02   5.3618179e-02   3.6327393e-02   7.3845440e-03   1.5785952e-03   3.5713117e-02   1.2944660e+00  -5.6042135e-03   4.4724702e-02   2.4059643e-02   1.6203910e-02   8.2116382e-03  -7.8564141e-03   4.0668373e-03   7.2622861e-03  -5.0757832e-01  -5.7632297e-01   1.2426407e-02   1.6691070e-02   5.2828548e-01   2.4508865e-02   7.5300963e-03   9.2133679e-03   8.8493805e-03   8.2562773e-03   3.8679947e-03   1.9459212e-03  -2.8566208e-03   5.7585915e-03  -7.6536138e-03   7.7395847e-03  -9.1443443e-03  -9.0714286e-03   8.8402048e-03  -4.0286357e-01   9.5066909e-03  -4.4553717e-01   8.8515211e-03   8.2841911e-03   7.3912435e-03   3.8054000e-01  -3.3055844e-01   5.1030319e-03  -1.2397429e-03  -2.8978878e-03   3.1833400e-01  -3.6150651e-03  -2.8789251e-03   4.5082198e-03   1.2233529e-03  -4.0397439e-03   2.7046786e-03   6.3736697e-04   6.7166559e-03  -6.8966532e-01  -4.6953318e-03  -8.5396639e-01   2.4631711e-02  -1.0750113e+00   2.1750215e-02   2.8555217e-02   8.7651529e-03   6.1040836e-01  -5.2241556e-01   9.8120006e-03  -5.4775792e-01   1.1061683e-02   1.8071734e-02   1.0689990e-02   1.5055471e-02   3.9351675e-03   9.0610660e-03   7.8840603e-03   6.1591522e-03  -3.3217480e-01   4.9985519e-03   2.9231719e-03  -3.4869392e-04  -3.6680835e-01   3.1196912e-03  -6.0597332e-03   3.9315265e-03   5.6008942e-03   5.1633682e-03   1.7845187e-02  -7.5372612e-02   3.2096257e-02   2.7759560e-02  -2.0278744e-02  -5.9362092e-01   1.2052775e-02  -2.1276833e-02   5.3174699e-01   1.8063744e-02   1.0562881e-02  -4.7054636e-01   9.8076559e-03   9.1607186e-03  -9.3405800e-04  -1.5819255e-03   1.2396647e-02   8.9640184e-03  -2.8679783e-02  -1.6939008e-02  -3.2781797e-03   3.9596767e-02   6.4898344e-01   5.6270452e-01   1.6671228e-02   1.3620447e-02   3.5105240e-03   1.5267834e-02   1.7101362e-02   1.5540316e-02   8.1231435e-03   1.1006991e-02  -1.3305638e-02  -4.8551309e-01   1.5104284e-02  -5.4796611e-01  -1.8756858e-03   1.4817468e-02  -5.7823763e-03   3.9128781e-01   1.0160831e-02   7.2758472e-03   2.0482803e-03  -1.6479132e-04  -3.3311205e-01  -3.7220184e-01   4.1595185e-03   2.7023417e-03   3.5097210e-01   1.4178609e-03  -6.6083951e-03   6.0717389e-03   3.6630064e-03  -3.4192604e-01  -6.0548706e-03  -3.2478760e-01  -5.0244664e-03  -6.0562051e-03  -3.6310787e-01  -2.0497058e-03  -3.6492948e-03   4.0898040e-01   1.0295536e-02  -8.4500504e-03  -7.2016411e-03  -4.0250027e-03  -5.8081283e-03  -4.5985077e-01  -7.5581385e-03   4.8399776e-01   1.5770364e-02  -4.7054581e-03  -5.8940095e-03  -5.4982028e-01   1.8374124e-03   1.1683380e-02   2.7996640e-02   2.1431890e-02   6.9319096e-03   6.0559420e-01   1.7841061e-02  -5.4402494e-03  -6.2398238e-01   4.5377205e-03  -6.3750707e-01  -2.5483776e-04  -6.4199583e-03   6.5382994e-03   8.1568984e-01   2.4840882e-03  -5.2367202e-01   1.3621962e-02   1.0124795e-02   6.8184860e-03  -2.1550959e-03  -4.8022501e-01   2.0610685e-02  -1.4730723e-02   1.1875449e-03   4.8174799e-03  -1.7968966e-02  -1.2868249e-02  -1.3116409e-02  -1.0727922e-03   4.6213212e-01  -6.3880094e-03   7.8209887e-01  -1.3824935e-02   3.2301897e-02   3.2218908e-02   7.4048646e-02  -5.2670756e-02  -2.3224751e-03  -9.5545998e-04  -8.1535398e-03   1.8476708e-02   7.9040491e-02   7.5514402e-02   4.9154270e-02   2.2960937e-02   1.0204763e-01  -5.6714363e-03   7.9401349e-04   4.4042684e-02   8.3064016e-02   2.3464868e-02   3.8167751e-02   1.6395567e-02  -4.7627823e-03  -7.9960887e-03   2.6782904e-02   7.1222383e-01   1.0671965e-02   3.1796852e-02   2.0641398e-02   6.4218672e-03   5.6508592e-01   2.4149069e-02   7.9168456e-03   8.3836113e-03   1.3519751e-02   1.6343175e-02   7.5161883e-03   2.2197838e-02   4.7841169e-03   3.9090377e-01  -6.9748129e-03   1.9885352e-02  -1.5161528e-02  -1.7105112e-02  -2.5815192e-02  -2.2170271e-02  -2.2504756e-02  -4.8595398e-02  -3.9235218e-02  -1.7316500e-02  -2.6071800e-02   7.8312123e-02  -5.1741387e-02  -1.1585710e-02   5.1279951e-03   1.1887921e+00  -9.7666640e-01   2.2169586e-02   6.6987431e-02   4.9438266e-02   3.3254268e-02   3.5288298e-02   4.0656776e-02   1.5018033e-02   1.7079855e-02  -3.6266849e-03  -1.0505231e-02  -1.3687489e-02  -8.2193318e-03   2.8819787e-02   1.6540180e-02  -4.6879669e-03  -1.5642335e-02  -2.4502625e-03   3.0561804e-02   6.1623907e-03   8.0136200e-03   6.8397386e-03  -1.8826059e-02   2.1383718e-02  -4.6288989e-04   2.9707432e-03   1.4624037e-02  -2.3433099e-02   4.8866620e-01  -5.7436396e-01  -1.1505304e-02  -5.2135705e-01   5.8962088e-01  -1.6456512e-02  -1.6314486e-03   5.3731207e-01  -5.8509223e-03   7.7621812e-01  -3.3043297e-03   2.2167325e-02   3.0249599e-02   1.9159320e-02   8.5998263e-03  -1.1840104e-02  -1.9662347e-02  -3.4591027e-02  -3.1278575e-02  -7.0674068e-01  -8.9705863e-03  -1.6864379e-02  -2.5470783e-02   1.1444405e-03   1.1254185e-02   1.2911888e-02   7.2293779e-01   7.9871347e-03  -8.4720231e-01  -3.7375075e-02   8.3847783e-02  -1.1752271e-01  -6.0049536e-03  -1.2055160e-01  -3.3225312e-02   2.2469597e-02   3.6247890e+00   7.0069013e-02   2.1521952e-02   5.6081368e-02   9.2818068e-02   4.8557394e-02   3.4100221e-02   4.6575741e-02   3.8685078e-02   9.1685469e-01   1.4952871e-02  -6.3669395e-01   2.5090799e-02   6.6104076e-01  -2.1114824e-02  -3.9418345e-02  -5.7624305e-02  -8.6024569e-01  -8.0956588e-01  -1.8353260e-02  -2.2570459e-02   7.7425251e-01   1.2278728e-03   7.6009061e-02  -1.2410458e+00  -8.8265772e-01   2.2363998e-02   8.2650673e-02   1.9277333e-02  -2.5586162e+00   1.0467406e-01  -1.6552921e+00  -7.5280216e-02  -6.0788082e-02  -3.3501310e-02  -2.5578952e-01  -5.6033884e-02   8.1687138e-02   5.0835886e-01   1.8710278e-01   6.6242485e-02   1.3160459e-01   7.6953417e-02   6.4582330e-02   2.7998265e-02   5.8388138e-02  -2.4880081e-02   7.6263585e-03   5.8195446e-03  -2.1007745e-03   2.2367987e-02  -2.2941394e-03   6.6752155e-03   5.5146914e-01  -5.9171350e-03   8.9313221e-03   2.6905887e-03   3.9856377e-03  -7.2556185e-03   5.7677626e-01   7.3487186e-03   4.1479287e-03   5.3564691e-01   6.3927860e-01   1.6957361e-02  -6.0247444e-01   4.0388342e-04   7.4346308e-03   5.9805825e-03   7.5166754e-03  -1.5537721e-03   5.2528883e-04   4.7886474e-01   6.5540263e-01   1.5412326e-03   2.4133284e-03   8.2670174e-03   8.7442544e-03   5.4474922e-03   4.6369578e-01  -3.4632968e-03  -1.4569981e-03  -9.2798645e-03  -9.3976552e-03   3.6988467e-01  -4.1886755e-03  -4.5674473e-03  -1.6300697e-02  -4.9303010e-01   1.0885869e-02   2.9332273e-03   9.0797893e-03   1.5233477e-04  -4.4410062e-03  -3.3868815e-01  -3.1349150e-01  -3.6636226e-01  -1.4004319e-03   3.2641199e-01  -4.7377683e-04  -3.9936810e-03  -7.5363616e-03  -4.3143329e-03  -6.3183812e-03   9.4504130e-03   5.7909876e-03   3.7263216e-01  -4.1585489e-01   1.1951955e-02   7.2184668e-05  -8.5460817e-03   1.0514305e-02   4.4786945e-03  -3.5930150e-04  -6.6089503e-03  -6.2603544e-04   4.4211448e-01  -4.4008902e-01   4.5458109e-03  -7.5372954e-03  -4.6967415e-01   4.2477035e-03   2.0176860e-02  -1.0526273e-03   5.2944667e-03   3.7968186e-03   7.0188378e-03   4.7383181e-01   1.0367786e-02   7.1771518e-03   5.0028844e-01  -4.3538933e-01  -4.5064131e-01   1.4254850e-02  -1.4102302e-02   5.1765877e-01  -1.3962942e-03   1.5185425e-04  -1.4413380e-03  -4.3273920e-01  -2.6328737e+00
   4.7953846e-01   1.1871076e-02   6.2379531e-01   1.0115303e+00  -6.8738116e-01   1.5842191e-02   8.5653997e-01   7.4498825e-03   4.4708753e-03  -7.2638195e-01   1.3437477e-02   1.3535626e-02   1.4478600e-02   1.2759040e-02   1.0087791e-02   1.0536061e-02   1.0728091e-02   7.9165851e-03   2.7630065e-03   5.0785507e-03  -4.5851565e-03  -3.2473095e-01  -4.2852697e-03  -4.3861690e-03  -3.8916495e-03   4.0308315e-03  -4.6441624e-03   3.0105044e-03  -1.2856463e-02   1.5767225e-02  -5.4147996e-01   5.8747113e-01  -1.2836833e-02  -1.0350854e-02  -9.2823847e-03   4.3524177e-03   2.5715639e-03  -4.0272551e-03   1.9075769e-02  -3.1413130e-03   2.6761573e-02   6.7199003e-03  -1.8353783e-03   2.3284196e-02   1.2627271e+00   1.7581021e-03   4.6201917e-02   2.6030489e-02   1.3602719e-02   1.0111290e-02  -8.9690504e-03   3.7619630e-03   8.6126202e-03  -5.0958326e-01  -5.9627606e-01   1.1596850e-02   1.7634170e-02   5.4298198e-01   2.5506824e-02   7.1786164e-03   6.0613417e-03   9.9648578e-03   9.0468877e-03   4.3903025e-03  -1.2093146e-04  -2.5899289e-03   7.5814197e-03  -9.2187740e-03   9.1819784e-03  -7.7973680e-03  -7.2531320e-03   7.4018952e-03  -4.0189949e-01   1.0972275e-02  -4.4775269e-01   8.5858147e-03   6.8936146e-03   7.1080003e-03   3.6739214e-01  -3.3866496e-01   8.0814635e-03  -9.5583120e-04   1.4751683e-03   3.0222577e-01  -5.8298266e-03  -1.6157907e-03   4.6512479e-03   3.3312066e-03   2.6664608e-04   2.5080760e-03   3.6805972e-03   6.7991490e-03  -6.8924351e-01  -1.0743559e-02  -8.6726516e-01   3.0566289e-02  -1.0702488e+00   2.5231649e-02   2.9882670e-02   1.0766449e-02   5.9277358e-01  -5.0932327e-01   1.0178492e-02  -5.6155799e-01   1.1569911e-02   2.3514410e-02   1.1693906e-02   2.1644959e-02   9.8858529e-03   8.3713795e-03   7.8625666e-03   6.4809861e-03  -3.5367361e-01   4.6749369e-03   3.5786386e-03  -9.3826178e-05  -3.8227740e-01   3.9162048e-03  -6.9456300e-03   1.4433310e-02  -8.6366651e-03  -1.6961855e-03   2.9333056e-02  -6.0621539e-02   3.1373390e-02   2.4668884e-02  -1.9411108e-02  -5.7062413e-01   8.7559874e-03  -1.7636105e-02   5.0306349e-01   1.3750215e-02   5.1528811e-03  -4.6144522e-01   1.1323258e-02   1.7042840e-02  -1.5373307e-04   2.3803727e-03   1.4239850e-03   2.3095254e-02  -2.3361227e-02  -1.8714001e-02   1.2676724e-02   3.6304041e-02   6.0904618e-01   5.7021258e-01   2.3535969e-02   1.3065741e-02   7.8698143e-03   1.5251950e-02   1.6309879e-02   3.1074369e-04   9.1964745e-03   1.1283383e-02  -1.2892402e-02  -5.0027813e-01   1.6924695e-02  -5.2704330e-01   4.9829117e-03   1.9739946e-02  -8.0639138e-03   4.2357948e-01  -3.1426456e-03   1.4058017e-03   3.3265944e-03  -1.5906773e-04  -3.3281618e-01  -3.7828562e-01   5.1863375e-03   9.2192189e-03   3.5443694e-01   1.9397633e-03  -7.0077515e-03   5.1562756e-03   4.0624639e-03  -3.3524920e-01  -6.2793621e-03  -3.2411456e-01  -5.5335015e-03  -6.3670348e-03  -3.5639527e-01  -5.3728359e-03  -6.0162270e-04   3.9282752e-01   1.0968935e-02  -5.2413533e-03  -7.2395267e-03  -3.9405243e-03  -4.2261038e-03  -4.6783693e-01  -3.8747244e-03   4.7588038e-01   1.5942028e-02   2.9541860e-03  -7.3824080e-04  -5.2159019e-01   2.0797858e-03  -1.1360397e-02   1.9462171e-02   1.2490946e-02  -4.6323842e-03   5.9097229e-01   2.2100058e-02  -1.2018719e-02  -6.3697815e-01  -1.0038865e-03  -6.6568540e-01   4.3383661e-03  -5.2276072e-03   2.1463257e-02   8.6917223e-01   5.2739946e-03  -5.4621436e-01   2.3414593e-02   7.3777897e-03   1.0991530e-02  -2.2955053e-04  -4.8827909e-01   2.9189874e-02   3.5569860e-03  -1.0150900e-02   5.6230633e-03  -1.7241135e-02  -1.1371434e-02  -1.0454550e-02  -1.7682271e-04   4.8590875e-01  -6.4480691e-03   8.0106355e-01   2.8674989e-03   3.4762193e-02   1.4047473e-02   1.2718490e-01  -4.3382484e-02  -1.3189737e-02   7.0230311e-04  -4.1911247e-03  -4.0402763e-02   6.6481809e-02   9.1879073e-02   6.5846762e-02   2.4704392e-02   1.4261601e-01   1.3225544e-03   1.0021486e-02   5.8937273e-02   1.1624241e-01   1.3644825e-02   3.4890640e-02   1.4837668e-02  -4.6931827e-03   9.0237052e-03   3.7199700e-02   7.0949359e-01   2.9204515e-02   3.0954855e-02   1.9635656e-02   1.2826797e-02   5.7375402e-01   2.2835996e-02   7.8175786e-03   1.1096628e-02   1.2963586e-02   1.4883607e-02   8.0743526e-03   1.8941247e-02   9.5863176e-03   3.8837445e-01  -2.3076528e-03   1.8960251e-02  -1.4812736e-02  -1.5379772e-02  -2.5512714e-02  -2.4291355e-02  -2.3120744e-02  -2.9872012e-02  -4.1897456e-02  -2.3363855e-02  -2.3637968e-02   4.4781515e-02  -3.1596583e-02  -1.0665299e-02  -2.1211397e-02   1.2099389e+00  -9.7917486e-01   3.1818573e-02   7.5313174e-02   5.4304212e-02   4.2567861e-02   3.6869532e-02   4.2059051e-02   2.5523315e-02   1.4971856e-02  -6.8824044e-03  -8.3792881e-03   1.8017561e-02  -2.5433303e-03   3.3092383e-02  -4.0362335e-02  -4.4728892e-03  -1.5874260e-02  -8.8165771e-03   3.0256805e-02   3.2597515e-03   6.7687911e-03   1.3410100e-02  -1.3445165e-02   8.6577548e-03  -1.3244492e-03  -5.5029372e-03   1.6535405e-02  -1.8305184e-02   5.6927255e-01  -5.4846923e-01  -9.7516840e-03  -5.2059406e-01   5.7964814e-01  -1.5194741e-02  -1.3511226e-02   5.4112970e-01  -1.1675894e-02   7.3770689e-01   1.1821564e-03   2.3297778e-02   2.3970228e-02   1.7784247e-02   8.2872172e-03  -1.0779436e-02  -2.1158203e-02  -3.1951924e-02  -2.8632005e-02  -7.0623927e-01  -1.1875023e-02  -5.0601996e-03  -2.9814136e-02   1.5575242e-03  -1.3078035e-02   5.3588600e-03   7.6944354e-01   3.9430053e-04  -8.8462870e-01  -6.1077058e-02   1.0066146e-01  -1.0276649e-01   1.8471855e-02   1.7551125e-01  -3.3093125e-02   3.0368946e-02   3.4371070e+00   1.1221286e-01   3.0079944e-02   5.4928202e-02   8.2823028e-02   1.0938377e-02   2.9239334e-02   4.2652910e-02   5.6970012e-02   8.9144122e-01   1.8775592e-02  -6.3041552e-01   2.0935869e-02   6.5690261e-01  -8.4765265e-03  -4.4284020e-02  -5.9651300e-02  -8.4424372e-01  -8.0612845e-01  -2.8837614e-02  -7.5399566e-03   8.0094652e-01   5.7251583e-04   5.3559101e-02  -1.1420516e+00  -8.3912138e-01   2.5799827e-02   1.2656646e-01   2.8285344e-02  -2.5347363e+00   1.4104211e-01  -1.6848780e+00  -7.4611448e-02  -4.9142241e-02   1.2448701e-02  -1.6321876e-01  -3.5252667e-02   8.4394222e-02   5.4550051e-01   1.8660440e-01   5.8790257e-02   1.2507127e-01   8.0322029e-02   5.4486483e-02   3.5122084e-02   5.3999405e-02  -1.9314575e-02   1.0349077e-02  -3.7367840e-04   8.2527243e-03  -1.5433982e-02  -3.9136903e-03  -5.2817653e-03   6.5857388e-01  -5.8248289e-03   1.3858384e-02  -5.0811873e-03  -1.4440377e-03   1.8871849e-04   5.7918174e-01   2.0680736e-02   1.1336755e-02   5.3789220e-01   6.2410269e-01  -1.4797503e-04  -6.0833552e-01  -2.1694437e-03   3.1895358e-03   8.3218380e-03   9.0716434e-03   4.0688030e-03  -6.7936468e-03   4.8423457e-01   6.5828600e-01  -1.0443368e-04   3.2682083e-03   9.8644822e-03   1.0788718e-02   5.6045096e-03   4.5200418e-01   1.6519941e-03  -2.7902790e-03  -1.0450846e-02  -1.2477525e-02   3.7429071e-01  -1.0686878e-03  -8.4209669e-03  -1.2519544e-02  -5.2175045e-01   1.1698755e-02   3.1166554e-03   8.3400315e-03  -6.7498625e-04  -4.1581089e-03  -3.4384737e-01  -3.1000603e-01  -3.7048472e-01  -9.7525494e-04   3.1749232e-01   2.5292099e-04  -2.7908147e-03  -5.3056974e-03  -2.1389921e-03  -8.7274434e-03   8.4230177e-03   6.9966793e-03   3.6853184e-01  -4.2043226e-01   1.4276756e-02   3.5639872e-03  -9.0141779e-03   1.1851514e-02   1.3154091e-02   4.3494745e-03  -1.0461597e-02   8.6758464e-03   4.3896985e-01  -4.2930702e-01   5.8028123e-04  -1.2288313e-02  -4.5847947e-01   1.1786468e-02   7.2571665e-03  -1.2336697e-03   3.4953907e-03   5.2355537e-03   5.4518505e-03   4.4737252e-01  -3.9994716e-03   8.7151738e-03   4.8062535e-01  -4.2568939e-01  -5.2391909e-01   1.9243543e-02  -1.0001737e-02   4.7442220e-01  -5.0009740e-03   3.1492278e-03  -2.9513825e-03  -4.0093478e-01  -2.5762714e+00
   4.8922649e-01   1.2843058e-02   6.3692218e-01   1.0393705e+00  -7.2105041e-01   1.8347021e-02   8.4993737e-01   2.1261398e-03   6.3793315e-03  -6.9407338e-01   1.8457311e-02   1.4963147e-02   1.5566544e-02   1.1344933e-02   1.0077324e-02   1.1177748e-02   1.0061277e-02   8.1126728e-03   7.0969744e-04   5.1375037e-03  -3.5329348e-03  -3.2713828e-01  -4.7972093e-03  -5.7011455e-03  -3.7503271e-03  -4.5014724e-03  -9.5305584e-03   4.3216080e-03  -1.3793479e-02   1.2992574e-02  -5.4070155e-01   5.5906435e-01  -1.5961587e-02  -9.7233768e-03  -1.4361519e-02  -9.5201798e-04   6.7375721e-03  -3.3359913e-03   4.2081774e-02   1.3140167e-02   1.8967234e-02   2.9380345e-03  -3.7190349e-03   1.9599642e-02   1.2898160e+00   2.3414371e-03   3.8412238e-02   2.1531386e-02   1.1421617e-02   7.5611254e-03  -9.2958602e-03   6.9118995e-03   8.2657655e-03  -5.0911516e-01  -5.7650590e-01   1.0727341e-02   1.4153048e-02   5.3436818e-01   2.4381239e-02   6.3628853e-03   9.7507620e-03   1.7886497e-02   8.4319975e-03   4.5207275e-03   3.2908619e-03   2.2562330e-03   9.9742264e-03  -3.8397031e-03   8.9296091e-03  -9.8795497e-03  -4.8592644e-03   7.1636119e-03  -3.9202262e-01   1.1211219e-02  -4.3466130e-01   9.6561229e-03   8.0065199e-03   6.0703463e-03   3.6833881e-01  -3.3251497e-01   4.4371558e-03  -1.2777980e-03  -1.2723062e-03   3.1024903e-01  -3.0828633e-03  -1.5092136e-03   3.7675998e-03   2.8536135e-03   9.6722077e-03   4.6539215e-03   5.6414791e-04   6.5020445e-03  -6.7393281e-01  -6.9507700e-03  -9.1978292e-01   2.0373078e-02  -1.0378729e+00   2.3505191e-02   2.7974548e-02   1.0398804e-02   6.1793763e-01  -5.1903683e-01   9.5020488e-03  -5.6338810e-01   1.1368140e-02   1.7670982e-02   1.1686970e-02   1.5962423e-02   5.3968940e-03   8.7927512e-03   7.0579676e-03   5.0843921e-03  -3.4392812e-01   3.5469475e-03   2.1968594e-03  -1.2273595e-04  -3.6818470e-01   3.4353619e-03  -4.9226042e-03   1.5257065e-02  -8.0450860e-03  -9.8765796e-05   3.2898149e-02  -7.0134337e-02   2.8586218e-02   2.8270807e-02  -2.2641151e-02  -6.0752562e-01   2.6533057e-02   2.0187523e-02   5.5487275e-01   1.6122569e-02   8.4893135e-03  -4.6661780e-01   9.4144142e-03   1.8153680e-02   8.8695760e-04   2.0881966e-03   8.3616893e-03   1.6794853e-02  -2.0923537e-02  -1.4011740e-02   1.9787260e-02   4.2253811e-02   6.8073721e-01   5.6562175e-01   1.6564028e-02   8.4571573e-03   3.5987031e-03   1.7417530e-02   1.8046562e-02   1.7097708e-02   9.5016534e-03   6.3232563e-03  -1.5908313e-02  -4.8641704e-01   1.3234114e-02  -5.5217249e-01  -5.0651236e-03   1.6881803e-02  -3.5583165e-03   4.1921639e-01  -5.8503842e-03   2.1699447e-03  -7.4712733e-03   8.1079558e-04  -3.3644221e-01  -3.7014296e-01   3.1678212e-03   2.7814810e-03   3.5270302e-01   1.0392639e-03  -5.8456261e-03   6.7118828e-03   3.1465975e-03  -3.4239630e-01  -5.4072516e-03  -3.2528111e-01  -4.5181894e-03  -5.1117575e-03  -3.4952828e-01  -7.0751128e-03  -8.6114572e-03   3.9803645e-01   1.2329288e-02  -5.1855051e-03  -1.2256713e-02  -5.3666945e-03  -4.7333703e-03  -4.4563638e-01  -4.2615128e-03   4.8570984e-01   1.4978948e-02  -1.0826477e-02  -3.4188588e-03  -5.2374236e-01   1.5881369e-02   4.3746718e-03   2.0831231e-02   1.6143251e-02   3.0644908e-02   5.8507999e-01   1.9487027e-02  -1.3798972e-02  -6.3050474e-01   8.0787489e-04  -6.0523862e-01   3.1383958e-04  -4.0781996e-03   1.4461692e-02   8.4286540e-01   5.1649209e-03  -5.2824284e-01   2.0494343e-02   1.5454640e-03   7.0052124e-03  -3.0788913e-03  -4.7346347e-01   6.1450711e-04  -6.4828305e-03  -1.2683466e-02   9.8176417e-03  -1.4305677e-02  -1.5040653e-02   3.7833627e-04   6.6776108e-03   4.7453277e-01  -1.4801897e-03   7.8656077e-01  -1.6207656e-02   3.7535310e-02   3.7357511e-02   1.0645830e-01  -4.1245606e-02  -1.4423555e-02  -2.2231240e-03   4.9765611e-03  -1.2957169e-03   6.1718161e-02   8.7990979e-02   5.1778980e-02   1.4850185e-02   1.3417853e-01  -8.3707079e-03   8.6685414e-03   5.6369258e-02   1.3515579e-01   7.9612166e-03   3.8804257e-02   1.2840221e-02  -1.1902482e-02  -7.7765011e-03   2.7671858e-02   6.7755234e-01   3.3365179e-02   3.6913719e-02   1.9850203e-02   1.0677013e-02   6.0901774e-01   2.5583485e-02   1.0344865e-02   1.2229136e-02   1.4376491e-02   1.7946659e-02   7.0315194e-03   1.6757986e-02   8.2590980e-03   3.9800583e-01  -3.4356360e-04   1.5388595e-02  -1.4780424e-02  -1.6094615e-02  -2.6481799e-02  -2.9742071e-02  -2.5727120e-02  -3.0410832e-02  -4.0567034e-02  -3.1834895e-02  -2.8929961e-02   5.7720391e-02  -5.0600346e-02  -1.6883833e-02   8.0489741e-03   1.2324300e+00  -9.8834005e-01   4.2049143e-02   8.9261537e-02   5.3448699e-02   4.6851320e-02   3.8244480e-02   4.3356350e-02   2.5317948e-02   1.7477059e-02  -9.7458244e-03  -1.1397004e-02  -3.3506036e-03  -1.8888871e-03   3.6650481e-02  -1.9527069e-02  -6.5199677e-03  -1.8373755e-02  -8.1442376e-03   3.6270112e-02   8.6752259e-03   1.0337793e-02   1.0791544e-02  -2.0098179e-02   8.2778459e-03  -5.3997718e-03  -1.4153883e-03   8.7583572e-03  -1.3283594e-02   5.2617905e-01  -5.6260076e-01  -1.6072043e-02  -5.2739039e-01   5.7265205e-01  -1.5477111e-02  -3.2067407e-03   5.4028397e-01  -1.1125589e-02   7.6917469e-01  -6.6012001e-03   2.4045689e-02   2.0708895e-02   1.4876006e-02   6.2920702e-03  -9.8218352e-03  -2.1612065e-02  -2.5755740e-03  -2.7060761e-02  -7.1959990e-01  -1.1830922e-02  -1.5574051e-02  -3.6041853e-02   1.4579314e-03  -1.2047907e-02   1.3303464e-02   8.0167340e-01  -4.5216457e-03  -8.4912202e-01  -7.2887173e-02   1.3771435e-01  -1.0157680e-01  -7.4748925e-04   1.7257655e-01  -3.8679228e-02   3.8191665e-02   3.7739525e+00   1.1026650e-01   2.8696791e-02   5.5495725e-02   7.4957364e-02   2.1985059e-02   3.2865417e-02   4.1167151e-02   3.1143236e-02   9.2482469e-01   1.9186895e-02  -6.2946428e-01   2.4135944e-02   6.6039087e-01  -9.1622069e-03  -4.2274398e-02  -6.1647952e-02  -8.3602057e-01  -8.3597025e-01  -2.4992811e-02  -1.1096432e-02   8.2347465e-01   9.2389321e-03   4.6545255e-02  -1.1712446e+00  -8.7492813e-01   1.9064520e-02   9.7620735e-02   3.3005562e-02  -2.7152006e+00   9.9243704e-02  -1.6552346e+00  -7.9282197e-02  -7.3262222e-02  -1.0446229e-02  -2.5770092e-01  -1.2855977e-02   8.6166066e-02   5.3458875e-01   9.0967173e-02   5.5386643e-02   1.1583174e-01   8.4721132e-02   6.0131853e-02   3.7434134e-02   5.7208588e-02  -1.6410563e-02   3.1489078e-03  -4.4550761e-03   2.9432768e-04  -2.3489906e-02   1.7265660e-03  -5.0016289e-03   7.5174954e-01  -1.0865273e-02   1.8637301e-02  -1.0741205e-03  -2.4497496e-03  -8.8536060e-03   6.0485590e-01   1.0695683e-02  -3.1737507e-03   5.2657238e-01   6.3320174e-01   1.1344479e-02  -5.9243896e-01  -2.9800694e-04   6.2770199e-03   1.0115779e-02   1.3329202e-02   8.2044282e-03  -1.1765627e-03   4.9742346e-01   6.5409899e-01  -8.1220986e-04   2.1069452e-03   8.5812932e-03   8.0164192e-03   4.3300929e-03   4.5150449e-01   2.4440327e-03  -2.0257780e-03  -1.0772970e-02  -8.1721244e-03   3.8364036e-01  -3.1910827e-03  -3.7404410e-03  -9.5663633e-03  -5.1065634e-01   1.1509378e-02   2.0764112e-03   1.1012439e-02  -5.2062602e-04  -2.3238564e-03  -3.5967385e-01  -3.2690285e-01  -3.8042513e-01  -8.5880905e-04   3.2898450e-01  -1.8562103e-03  -1.6838338e-03  -5.7794359e-03  -2.9143056e-03  -7.2698114e-03   8.3555359e-03   8.6594716e-03   3.7793776e-01  -4.1745593e-01   8.9249166e-03   1.0985913e-03  -8.1302256e-03   1.3723582e-02   1.7762323e-02  -4.0565047e-03  -3.5577805e-03   2.2994691e-03   4.1940611e-01  -4.4401154e-01   3.2013692e-04  -8.9357056e-03  -4.6143496e-01   8.2583883e-03   1.9763742e-02  -4.9783100e-03  -5.7958521e-03   6.2128155e-03   5.9744590e-03   4.6215923e-01   1.3181301e-02   8.5050205e-03   4.8884045e-01  -4.2627356e-01  -4.8305270e-01   1.3022425e-02  -1.3366637e-02   4.6851503e-01  -6.0386659e-03   3.0350128e-03  -1.1759502e-03  -4.1756074e-01  -2.7179556e+00
   4.8486204e-01   1.1680339e-02   6.3122480e-01   1.0039158e+00  -6.9577677e-01   1.9386176e-02   8.5950421e-01   2.5602979e-03   1.5973488e-03  -7.0090594e-01   3.0148942e-02   1.5373463e-02   1.5752238e-02   1.2335350e-02   1.0538253e-02   1.0390595e-02   9.5691652e-03   8.4383253e-03   1.7059518e-03   1.5560210e-03  -2.6217788e-03  -3.1496314e-01  -2.6653547e-03  -4.9850804e-03  -4.4444136e-03   4.9525960e-03  -4.3394031e-03   7.3673670e-03  -1.2405734e-02   1.6156625e-02  -5.3160501e-01   5.7289413e-01  -1.3264693e-02  -8.8274708e-03  -1.7108491e-02  -6.2941831e-04   3.3067068e-03  -4.4955751e-03   1.4884483e-02   2.4824618e-02   3.3247789e-02   1.7103262e-02  -1.7764297e-03   2.5049722e-02   1.2582952e+00   1.7323573e-02   4.6069426e-02   3.1012406e-02   1.0862497e-02   6.4960044e-03  -8.6862209e-03   1.1187975e-02   6.8139094e-03  -4.9862094e-01  -5.7356176e-01   1.1562004e-02   1.4223503e-02   5.2232206e-01   2.4997979e-02   6.7290666e-03   9.0352756e-03   1.1945709e-02   4.9400071e-03   3.3855271e-03   2.2334682e-03  -4.5473002e-03   6.3305187e-03  -6.4339127e-03   9.0409384e-03  -9.7515210e-03  -1.9284215e-03   8.8920443e-03  -4.0370910e-01   1.1586746e-02  -4.4185993e-01   7.9032129e-03   7.7454203e-03   7.0961863e-03   3.7444750e-01  -3.4014477e-01   5.8619329e-03   2.3961951e-04   2.6431051e-03   3.1954676e-01  -6.0938670e-03  -1.3249196e-03   5.5510932e-03  -2.7483524e-03   4.6875206e-03  -3.6960803e-04   1.6603204e-03   6.2991979e-03  -6.5502436e-01  -4.8792825e-03  -9.2691004e-01   1.9388737e-02  -1.0608495e+00   2.4819752e-02   2.8642299e-02   8.5511880e-03   6.2476686e-01  -5.8284163e-01   1.1897681e-02  -5.6601811e-01   1.0869435e-02   1.7256473e-02   1.1854455e-02   1.8186399e-02   1.0194465e-02   7.9996343e-03   8.1068248e-03   6.2915751e-03  -3.6103857e-01   4.6267157e-03   2.6971301e-03   4.2098110e-04  -3.5021589e-01   4.4400305e-03  -3.6779457e-03   1.7034082e-02  -6.1609574e-03  -4.6484017e-03   2.7864009e-02  -7.1980627e-02   1.4852061e-02   2.5987959e-02  -2.6210544e-02  -6.0345971e-01   1.1272250e-03   1.3568451e-02   5.4571076e-01   1.4992009e-02   7.9043903e-03  -4.6088350e-01   9.1356126e-03   5.7309251e-03  -5.2060103e-04   1.7648196e-03   4.1336961e-03   2.1051762e-02  -2.2671571e-02  -1.3670875e-02   1.4928970e-02   4.3100113e-02   7.2607492e-01   5.5206796e-01   2.5998625e-02   1.2019146e-02   1.9143716e-02   1.2973620e-02   1.5762301e-02   1.4098430e-02   8.3992765e-03   6.9409102e-03  -1.4771104e-02  -4.7467214e-01   1.5121040e-02  -5.4389404e-01  -5.0325274e-03   1.9928639e-02  -2.7776601e-03   4.1201944e-01  -4.2361094e-03   1.2503634e-03   2.6987445e-03   5.4213549e-04  -3.3331011e-01  -3.7785685e-01   2.7682348e-03   3.1079409e-03   3.5906843e-01  -2.2765524e-03  -2.1463926e-03   8.0418690e-03   1.6696662e-03  -3.4070050e-01  -4.3588935e-03  -3.3666369e-01  -2.7703971e-03  -5.2221993e-03  -3.7469778e-01  -4.7968777e-03  -1.0181606e-03   4.1733469e-01   1.0575705e-02  -4.5891762e-03  -8.4428837e-03  -3.4267608e-03  -4.9924839e-03  -4.3780302e-01  -8.2247465e-03   4.5440353e-01   1.4224096e-02  -1.3260732e-03   3.3310674e-03  -5.2890245e-01   8.7906526e-03  -1.3212717e-02   1.9377335e-02   1.0040254e-02   1.7589264e-02   5.7780483e-01   2.0733744e-02  -1.3884715e-02  -6.3486961e-01  -1.1998374e-03  -6.2337097e-01  -4.6797996e-03  -5.8752865e-03   1.0458680e-02   8.5998817e-01   5.3867898e-03  -5.5118625e-01   1.8411580e-02  -8.2460329e-03   9.6226716e-03  -2.1313878e-03  -4.8109324e-01   3.3664299e-02  -1.0714609e-02  -5.2546254e-03   1.6194617e-02  -5.6066412e-03  -6.5974340e-03  -5.8075019e-03  -1.5186021e-03   6.2011538e-01  -1.2213689e-02   7.8762090e-01  -7.5691935e-03   4.3908395e-02   2.4659438e-02   3.2323455e-02  -5.1958857e-02  -6.5406205e-03  -4.1342832e-04  -1.1417713e-02  -1.9689218e-02   6.6740239e-02   9.0661284e-02   4.7287466e-02   1.7653572e-02   1.4622896e-01   3.0182052e-03   1.3787134e-02   5.5869345e-02   1.0354805e-01   6.8699024e-03   3.6711908e-02   2.3575643e-02  -1.1513504e-02  -6.9853812e-03   3.2270764e-02   6.9419866e-01   3.1556482e-02   3.1284996e-02   1.8066850e-02   1.2363589e-02   6.1194406e-01   2.3615791e-02   9.6826085e-03   8.1602026e-03   1.8345821e-02   1.6629514e-02   8.0739165e-03   2.1085217e-02   6.7560553e-03   4.2904227e-01  -1.3460042e-02   2.4537002e-02  -5.5131844e-03  -1.3955743e-02  -2.4236904e-02  -2.7562521e-02  -2.2686336e-02  -2.3456165e-02  -3.6445533e-02  -1.7811989e-02  -2.0186087e-02   6.3140524e-02  -2.6362089e-02  -4.3247168e-03  -1.7502079e-02   1.2035144e+00  -9.7010836e-01   3.1785439e-02   7.9421228e-02   4.7065132e-02   3.5472258e-02   3.4100553e-02   4.7133440e-02   2.9035397e-02   1.4707198e-02  -1.9316880e-03  -1.1992754e-02  -6.1422884e-03  -4.1243630e-03   3.6145482e-02  -1.8612878e-02  -1.3631224e-03  -1.4896761e-02  -1.6892063e-03   3.7930969e-02   8.5371586e-04   1.4549809e-03   1.0102790e-02  -1.8681524e-02   5.4013347e-03  -1.2840114e-03  -6.6503713e-03   1.0979096e-02  -1.6898983e-02   6.5005722e-01  -5.7586567e-01  -1.8169297e-02  -5.2312018e-01   5.6727368e-01  -1.4678298e-02  -4.2067410e-03   5.1885882e-01  -3.3151624e-03   8.0760399e-01  -2.1947588e-03   2.3184372e-02  -4.1880276e-03   1.1988100e-02   7.8572756e-03  -1.3190752e-02  -2.1032545e-02  -1.8049809e-02  -2.6771743e-02  -7.0055316e-01  -6.2874332e-03  -3.5926032e-03  -3.1720893e-02   4.8169601e-03  -1.9637170e-02   1.5983107e-02   7.5341424e-01   1.1469209e-02  -8.4133178e-01  -4.3711283e-02   1.0789038e-01  -9.2476091e-02   1.9010429e-02   2.4065873e-01  -3.3354830e-02   3.2643906e-02   3.2256356e+00   1.1524597e-01   1.4228786e-02   5.1541043e-02   9.1859691e-02   2.5237602e-02   2.8480284e-02   4.4903058e-02   4.6796745e-02   9.2923144e-01   1.5398174e-02  -6.1694485e-01   2.2817972e-02   6.7739449e-01  -9.0074362e-03  -4.2484972e-02  -5.7108354e-02  -8.7344719e-01  -8.1866702e-01  -1.6652862e-02  -4.4059832e-02   8.0181675e-01   6.8587383e-03   7.8424439e-02  -1.1459554e+00  -8.2162830e-01   2.3630725e-02   7.5114577e-02   2.0379217e-02  -2.4219309e+00   1.2863566e-01  -1.6856787e+00  -7.8296626e-02  -6.1607776e-02  -1.6346532e-01  -2.6496649e-01  -2.4769593e-02   1.1446197e-01   5.8242258e-01   1.6829784e-01   6.0805442e-02   1.1281702e-01   8.2948298e-02   6.3506820e-02   3.7136645e-02   5.9608209e-02  -2.8490574e-02  -1.3382362e-02  -1.2448517e-02  -1.7877153e-03   1.1475150e-02  -2.2502520e-02  -4.2003416e-03   8.2740724e-01  -1.0724101e-02   1.9069400e-02  -1.1346012e-02  -8.7635199e-03  -7.9414284e-03   5.9559254e-01   8.8024311e-03  -5.9800733e-03   5.1511935e-01   5.7804883e-01   1.3217451e-02  -5.8352796e-01   7.6943376e-04   8.9127038e-03   1.0527679e-02   7.3809305e-03   1.2030031e-02  -8.4026227e-04   4.8812147e-01   6.6921072e-01   5.5317084e-03   3.3776840e-03   8.4021384e-03   9.3427557e-03   5.1280325e-03   4.9191827e-01  -2.6483256e-03  -3.4925433e-03  -8.8375064e-03  -8.1568409e-03   3.8087996e-01  -2.3922200e-03  -8.1529445e-03  -1.5219345e-02  -5.0587506e-01   1.2241972e-02   5.0939550e-03   5.8907490e-03  -1.4416810e-03  -2.9471007e-03  -3.4690800e-01  -3.1884937e-01  -3.7378156e-01   2.3766052e-03   3.2005664e-01   7.8176151e-04  -2.1158384e-03  -3.9175236e-03   1.5389122e-03  -5.7190586e-03   9.1981713e-03   5.9842123e-03   3.7190625e-01  -4.0941070e-01   8.0118084e-03  -2.4823466e-03  -7.7778212e-03   1.3793483e-02   1.4841197e-02  -3.6308481e-03  -4.4243740e-03   2.1422276e-03   4.3385829e-01  -4.3596609e-01   2.6238222e-03  -1.1537077e-02  -4.5491384e-01   1.2607283e-02   1.0075544e-02  -4.4819257e-03   9.4721830e-03   3.8149829e-03   5.9956176e-03   4.6386875e-01   1.2674462e-02   9.4659202e-03   4.8617667e-01  -4.3982604e-01  -4.8822581e-01   6.9058956e-03  -7.4078871e-03   4.5900826e-01  -5.9005556e-03  -6.3098482e-04  -3.2419196e-03  -4.0947840e-01  -2.9296759e+00
   4.9219947e-01   1.0508970e-02   6.3326906e-01   1.0517893e+00  -7.0558976e-01   2.2416647e-02   8.5483399e-01   5.5473903e-03   2.4481262e-03  -7.0938250e-01   1.6601337e-02   1.5981550e-02   1.4266771e-02   1.4217391e-02   1.0803908e-02   1.0453644e-02   9.6995311e-03   9.0959547e-03   1.6121179e-02   5.4424207e-03  -4.2214089e-03  -3.3091291e-01  -3.2690384e-03  -3.9925598e-03  -4.3443666e-03   3.5093122e-03  -4.0589305e-03   7.6919464e-03  -1.3335932e-02   1.4578988e-02  -5.5470783e-01   5.7640593e-01  -1.4494640e-02  -1.4198469e-02  -1.6714952e-02   9.2664947e-04   8.2543235e-03  -7.1795086e-03   1.7953352e-02   5.8912715e-02   4.2925572e-02   3.4102573e-03  -4.8610108e-03   1.7373407e-02   1.3171020e+00   9.8170692e-03   4.2340790e-02   2.5554592e-02   1.0640935e-02   6.7720846e-03  -8.3052641e-03   4.6642838e-03   9.5906033e-03  -5.0576831e-01  -5.7691264e-01   1.2098830e-02   1.2890479e-02   5.3262694e-01   2.1653712e-02   7.1444499e-03   7.9791617e-03  -2.5957921e-03   6.2799177e-03   3.0190691e-03   2.3033194e-03   6.1982274e-04   7.3514481e-03  -8.0581878e-03   8.5429959e-03  -1.0045911e-02  -7.7958289e-03   9.6284690e-03  -4.3691065e-01   1.2808469e-02  -4.4964408e-01   9.5616626e-03   8.3167021e-03   6.8352329e-03   3.8122123e-01  -3.3312962e-01   4.6141999e-03  -7.7352918e-04   3.7900004e-03   3.0590742e-01  -3.7537655e-03   1.7554398e-03   3.8132340e-03  -4.2538067e-03   4.8518759e-03   1.9025758e-03  -4.8290504e-03   6.1178964e-03  -6.6201350e-01  -5.7647933e-03  -9.3267529e-01   5.4664767e-03  -1.0832138e+00   2.7729368e-02   2.6776597e-02   4.5042537e-02   6.4049569e-01  -5.5575476e-01   1.2410191e-02  -5.7408357e-01   1.0958190e-02   1.6733736e-02   1.1966515e-02   9.2110937e-03   5.2148272e-03   8.5426506e-03   7.9938940e-03   5.9240680e-03  -3.6382460e-01   5.0556036e-03   1.8270940e-03  -5.2465820e-04  -3.5918971e-01   2.7416492e-03  -5.3706751e-03   1.7838279e-02  -8.3614496e-03  -4.0035273e-03   2.2845136e-02  -6.3307626e-02   1.3214620e-02   2.5493805e-02  -1.7378563e-02  -5.7674192e-01   6.7482186e-03  -3.5077711e-03   5.1198854e-01   1.6588517e-02   1.0718386e-02  -4.7424964e-01   7.2462470e-03   7.1848201e-03   7.3379074e-04   1.3731888e-03   2.0759340e-03   1.7305217e-02  -1.6974113e-02  -1.3579218e-02   4.9218992e-03   4.0181281e-02   7.3768885e-01   5.7567256e-01   2.4147774e-02   1.4543462e-02   1.8824404e-02   1.5784452e-02   1.7510264e-02   1.8872471e-02   1.0075579e-02   5.4605348e-03  -1.4072991e-02  -4.8943159e-01   1.7452688e-02  -5.5996407e-01  -8.9928509e-03   1.5885061e-02  -4.7903613e-03   4.2339478e-01  -6.3600677e-03   6.5212678e-04  -2.2138496e-03   9.4095940e-04  -3.3285755e-01  -3.7570588e-01   5.3235295e-03   5.5439045e-03   3.5982550e-01  -5.8946636e-04  -5.9401842e-03   5.2024780e-03   3.5593599e-03  -3.3643507e-01  -5.1890108e-03  -3.2559283e-01  -4.6454352e-03  -6.9217149e-03  -3.8757292e-01  -2.1451475e-03  -2.3593088e-03   3.9422881e-01   1.0596433e-02  -4.2240890e-03  -1.0509549e-02  -6.3426048e-03  -3.7468306e-03  -4.5986907e-01  -5.7626319e-03   4.7723870e-01   1.6636671e-02  -2.0348707e-03  -5.8863996e-03  -5.1266865e-01  -8.7564573e-03  -1.6712571e-02   1.9233823e-02   1.6850708e-02  -2.3797043e-03   5.8394760e-01   1.7397250e-02  -1.5268334e-02  -6.2571966e-01   4.6079328e-03  -6.2522027e-01   3.1090124e-03  -6.3741235e-03   1.7898367e-02   8.2091587e-01   4.4703676e-03  -5.1993021e-01  -9.6338489e-03   1.2298578e-02   9.3394059e-03   1.0768419e-03  -4.7102985e-01  -9.7015233e-03  -1.2402576e-02   2.8800924e-03   7.2689473e-03  -1.5923284e-02  -9.2606712e-03   1.5390847e-03   1.7168469e-02   5.2331229e-01  -1.2663141e-02   7.8829213e-01   1.5557176e-02   3.9387028e-02  -3.1728969e-06   4.4303696e-02  -4.0789900e-02  -4.7331562e-03   3.6551192e-03  -2.0601865e-02   4.7598861e-02   4.8549530e-02   7.6223225e-02   4.9345177e-02   1.7372044e-02   1.4128834e-01  -1.2463732e-02   1.5119554e-02   6.2297473e-02   1.2318766e-01   1.0509679e-02   3.8810669e-02   3.8658705e-02  -1.6071560e-02  -9.9288756e-03   2.3870461e-02   6.9683389e-01   2.1826359e-02   3.0541614e-02   2.0298221e-02   1.1276358e-02   6.2316684e-01   2.3918120e-02   9.9783137e-03   1.0287820e-02   1.3704128e-02   1.4990532e-02   8.5830387e-03   2.0240811e-02   1.8539235e-03   4.0001919e-01   2.8661889e-03   1.9096553e-02  -1.8229841e-02  -1.7322976e-02  -2.3965588e-02  -2.1338577e-02  -2.0609594e-02  -2.7758841e-02  -3.5948704e-02  -2.6706833e-02  -2.9763336e-02  -6.4194805e-02  -3.2544540e-02  -8.8489086e-03   8.3172228e-03   1.1888595e+00  -9.6093274e-01   4.1067776e-02   8.7484336e-02   5.4750383e-02   3.5073895e-02   3.6688748e-02   4.3533240e-02   2.5612172e-02   1.8206239e-02  -3.6980425e-04  -1.8190189e-03   5.1731605e-03  -4.6816842e-03   2.0783799e-02  -1.6901436e-02   8.8190582e-03  -1.4623290e-02  -8.4778660e-03   2.7278563e-02   4.7876816e-03  -2.5764499e-03   5.7093012e-03  -1.6083765e-02   1.9566794e-02   2.1753278e-03  -1.3383501e-02   1.1641754e-02  -2.1937901e-02   6.2321298e-01  -5.8667050e-01  -1.4042939e-02  -5.2936864e-01   5.8631285e-01  -1.1906782e-02  -8.9598719e-03   5.3695526e-01  -7.2099868e-03   8.5176627e-01   3.3126236e-03   2.6846519e-02   5.9749089e-04   1.4393430e-02   8.2944148e-03  -1.0981182e-02  -2.2337295e-02  -1.9530183e-02  -2.2444711e-02  -7.2135270e-01  -8.0299554e-03  -7.9402559e-03  -3.4380929e-02   6.9617783e-03  -8.5664104e-03   1.7338975e-02   7.2263966e-01   1.3154586e-02  -8.4862687e-01  -3.5184388e-02   8.2452775e-02  -9.8798649e-02  -1.1838557e-02   1.7767282e-01  -8.6042344e-03   3.1736728e-02   3.3416778e+00   1.1175515e-01   1.2200040e-02   5.5134357e-02   9.2334329e-02   3.1368490e-02   2.6787105e-02   4.5237465e-02   5.4263406e-02   9.2697049e-01   1.3366961e-02  -6.3474156e-01   2.4355164e-02   6.8998777e-01  -1.5137655e-02  -4.6079674e-02  -6.4299289e-02  -8.4684862e-01  -8.3626184e-01  -2.0853795e-02  -1.3527923e-02   8.3074210e-01   3.5098675e-03   6.3521011e-02  -1.2281638e+00  -8.4173823e-01   3.4773601e-02   7.6736205e-02   1.1187242e-02  -2.4367563e+00   1.4423717e-01  -1.7305752e+00  -1.0695734e-01  -3.4009831e-02   3.8910385e-02  -2.4598807e-01  -3.8216643e-02   1.0489440e-01   5.8740948e-01   1.4614477e-01   5.6269624e-02   1.1780361e-01   6.2050476e-02   5.9641559e-02   3.9041325e-02   5.5409676e-02  -1.3073100e-02   4.6637591e-03   2.6323794e-03   1.3544125e-02  -1.7238755e-02  -1.6877562e-02   6.2481082e-03   8.9122373e-01  -3.7270953e-03   1.0142013e-02  -1.4588150e-02  -8.9645267e-03  -1.0012376e-02   5.3205580e-01   9.0370724e-03  -1.9205368e-03   5.1103097e-01   6.0242267e-01   5.5161992e-03  -5.9884607e-01   3.1185194e-03   5.9646739e-03   8.1967147e-03   2.4599226e-03   5.3636721e-03  -1.8972080e-03   4.8640373e-01   6.2046176e-01   1.0023651e-02   3.8914746e-03   8.6549801e-03   9.5710940e-03   7.0193225e-03   4.2485741e-01   1.1671809e-03  -7.7765348e-04  -1.0380949e-02  -1.2099359e-02   3.7365724e-01  -4.8398790e-03  -7.5238010e-03  -1.0454058e-02  -5.0864055e-01   1.0449996e-02   3.6173142e-03   1.0290931e-02  -7.5474951e-04  -4.3330196e-03  -3.4404338e-01  -3.1572532e-01  -3.7104890e-01  -5.9858252e-03   3.1602319e-01   2.8256698e-03  -2.8846521e-03  -5.5940008e-03   8.9798349e-04  -6.6248859e-03   9.5705624e-03   7.8632467e-03   3.7713729e-01  -4.1917726e-01   9.3690788e-03   2.3729858e-04  -5.4212816e-03   1.4236390e-02   1.9643778e-02  -8.3003106e-03  -1.5016247e-03   1.4300403e-03   4.3674168e-01  -4.4906367e-01   2.2139019e-03  -1.3031488e-02  -4.6806396e-01   7.1125056e-03   1.2731027e-02  -2.6856878e-03   6.4896461e-04   5.4381053e-03   8.6091686e-03   4.6650113e-01   6.1118155e-03   6.8431650e-03   4.7790575e-01  -4.1839985e-01  -4.7373161e-01   6.3313298e-03  -5.5253250e-03   4.2898007e-01  -3.7975409e-03   4.3255597e-04  -2.6756627e-03  -3.9129462e-01  -2.8395821e+00
   4.8088437e-01   1.0082228e-02   6.3500171e-01   1.0157234e+00  -7.0090934e-01   1.8641289e-02   8.5368274e-01   2.4353110e-03   1.0284705e-03  -7.0236968e-01   1.8154565e-02   1.5015234e-02   1.5044294e-02   1.1669500e-02   1.0233927e-02   1.0248540e-02   9.0130038e-03   8.8691706e-03  -2.7495548e-03   5.7280115e-03  -2.7206852e-03  -3.2359860e-01  -3.7414395e-03  -2.4923908e-03  -2.1160124e-03   6.5123787e-03  -4.6934468e-03   1.0719826e-02  -1.1426710e-02   1.2184890e-02  -5.3671834e-01   5.8426523e-01  -1.4077725e-02  -8.6823481e-03  -1.1869800e-02  -2.3100448e-03   4.7193324e-03   4.7311200e-03   3.4373481e-02  -1.0772691e-02   2.1603460e-02   2.3170147e-03  -2.1207451e-03   2.2188391e-02   1.2081510e+00   3.7880072e-03   4.4055951e-02   2.2696648e-02   1.3189055e-02   9.9994291e-03  -9.0882449e-03   9.3677202e-03   9.0976237e-03  -5.1536008e-01  -5.7699820e-01   1.0971224e-02   1.6269440e-02   5.3483256e-01   2.3909815e-02   7.4856164e-03   8.2907191e-03   1.3165645e-02   8.5706682e-03   5.0611147e-03   8.5791638e-04   2.3165144e-03   6.6562625e-03  -6.3842127e-03   8.6310715e-03  -1.0597830e-02  -3.7764168e-03   9.1476408e-03  -4.0063087e-01   1.1882972e-02  -4.3976288e-01   7.5516751e-03   7.6173449e-03   5.8171531e-03   3.5547651e-01  -3.3235208e-01   5.0504902e-03  -1.6693382e-03  -2.4724215e-03   3.2042934e-01  -4.5054622e-03  -1.4479905e-03   2.6920423e-03  -9.3391597e-04   9.0569166e-03   2.6113826e-03  -3.6862451e-03   6.8655962e-03  -6.6251284e-01  -8.1315016e-03  -9.2584989e-01   2.0094251e-02  -1.0458397e+00   2.1002911e-02   2.5743231e-02   5.8336555e-03   6.2456110e-01  -5.2779279e-01   1.1703893e-02  -5.6274366e-01   1.0011458e-02   1.7351792e-02   1.1625712e-02   9.9893242e-03   8.7074937e-03   7.9032146e-03   7.8951362e-03   6.1776476e-03  -3.3380251e-01   4.9107735e-03   3.3477481e-03  -5.2780363e-04  -3.6752517e-01   5.8895029e-04  -5.5497053e-03   1.6477649e-02  -6.3683921e-03  -1.7864738e-03   1.8347889e-02  -5.7502088e-02   3.1528381e-02   2.6651723e-02  -2.3487425e-02  -5.7452626e-01   2.7130460e-02   1.8065953e-02   5.0733723e-01   1.4159075e-02   6.9691496e-03  -4.6506100e-01   1.0066930e-02   1.2343173e-02   4.6872635e-04   6.8215273e-04  -2.5175956e-03   1.4105518e-02  -1.8775075e-02  -2.4628165e-02   8.6405621e-03   4.4928282e-02   6.8071464e-01   5.5713692e-01   2.1000764e-02   1.3202105e-02   2.1968059e-02   1.6874720e-02   1.8542717e-02   1.9920775e-02   1.0431442e-02   1.0095547e-02  -1.2975734e-02  -5.0975702e-01   1.5350808e-02  -5.3780651e-01  -1.9826743e-03   1.9413543e-02  -5.6300092e-03   4.2019671e-01  -5.3170585e-03  -1.2148548e-03  -3.4964609e-03   5.4798764e-04  -3.4159330e-01  -3.8074404e-01   4.8522347e-03   7.5283390e-03   3.5327988e-01   1.7711413e-03  -3.8998850e-03   6.1779228e-03   3.0043664e-03  -3.3036749e-01  -5.6098462e-03  -3.2402882e-01  -5.4961887e-03  -6.8211564e-03  -3.5801975e-01  -2.9176120e-03  -5.3682035e-04   3.9477182e-01   8.7327978e-03  -1.7797375e-03  -1.3087071e-02  -7.1124053e-03  -6.1391174e-03  -4.5705435e-01  -5.6519996e-03   4.6420461e-01   1.3993916e-02  -9.2036552e-03   2.2846526e-03  -5.1458549e-01   3.8116711e-03  -1.5308038e-02   1.4877354e-02   1.2026891e-02  -1.1148005e-02   5.7066848e-01   1.4071927e-02  -4.9029404e-03  -6.3165280e-01   3.5515320e-03  -6.1751865e-01  -2.7779169e-03  -8.8475480e-03   3.1163868e-03   8.5060384e-01   5.6138378e-03  -5.4735585e-01   8.6578695e-03   3.4924849e-03   6.3263533e-03  -2.2972736e-03  -4.7263589e-01   6.4050050e-03  -7.5272145e-03   7.1988055e-03   5.0029912e-03  -1.6972746e-02  -1.7650204e-02  -9.7468944e-03  -9.1056897e-03   4.5536115e-01   2.4626132e-03   8.4180678e-01   4.2163346e-03   3.3583722e-02   2.2274662e-02   8.9752116e-02  -5.7844088e-02  -1.0220282e-02  -3.5687314e-04  -1.2999157e-02   5.5114670e-02   9.5679581e-02   8.1802292e-02   5.3964612e-02   2.0864687e-02   1.2651830e-01  -1.7251246e-02   4.1054761e-03   4.4019457e-02   8.8637833e-02   7.8235491e-03   3.6860606e-02   2.0423159e-02  -1.2776608e-02  -1.0329850e-02   3.4005634e-02   6.9856653e-01   3.1902643e-02   3.0599347e-02   1.9530239e-02   1.0683320e-02   6.3189820e-01   2.5483979e-02   1.3660131e-02   1.3624133e-02   1.5054526e-02   1.3890808e-02   9.0087107e-03   2.0952457e-02   6.2420562e-03   3.9722950e-01  -4.5344633e-03   6.4570876e-03  -5.5865568e-03  -1.6009576e-02  -2.9923285e-02  -2.7898792e-02  -2.5161543e-02  -2.0073916e-02  -4.0783401e-02  -3.1533058e-02  -2.8264854e-02   7.0239294e-02  -3.4809636e-02  -1.7528488e-02  -2.3301179e-02   1.2257718e+00  -1.0040925e+00   2.9080879e-02   8.2643163e-02   4.6379199e-02   3.3718075e-02   3.1184752e-02   3.9482588e-02   1.9090018e-02   1.5311292e-02  -7.1500738e-03  -3.6135544e-03   2.4021554e-02   5.8872825e-03   1.7871710e-02   7.9629171e-03   1.9750974e-03   9.3661975e-03   1.0648754e-02   4.5605690e-02   6.0726220e-03  -7.9204478e-04   9.4254008e-03  -1.6616271e-02   3.3930427e-03   4.0863818e-03  -9.7020898e-03   1.0656872e-02  -2.1663262e-02   5.9810794e-01  -5.8906481e-01  -1.9320705e-02  -5.3583206e-01   5.8954238e-01  -1.4996021e-02  -2.0498312e-02   5.5380949e-01   1.5848932e-03   8.0693197e-01  -2.7746599e-03   2.1756330e-02   1.8876924e-02   1.5457546e-02   8.2257626e-03  -1.1685171e-02  -1.9605131e-02  -2.1917442e-02  -2.4084548e-02  -7.1427314e-01  -9.0500049e-03  -9.6163072e-03  -3.2086011e-02   1.3229988e-03  -2.4656571e-02   1.3282114e-02   7.0364888e-01  -4.3759254e-03  -8.5506884e-01  -3.9991664e-02   1.2602366e-01  -9.3054939e-02  -2.1020850e-02  -2.0483905e-01  -4.2143664e-02   2.0055891e-03   2.9515369e+00   1.2694411e-01   1.7622843e-02   5.5661262e-02   9.8390315e-02   3.6177077e-02   3.4648193e-02   4.8494768e-02   3.7172004e-02   9.8835242e-01   8.1103460e-03  -6.3598093e-01   2.1134337e-02   7.0078205e-01  -1.6199026e-02  -4.2836555e-02  -6.1481747e-02  -8.4461551e-01  -8.1867160e-01  -2.5486059e-02  -5.6455046e-02   7.9994898e-01   4.7331818e-03   9.6220535e-02  -1.1528340e+00  -8.5868938e-01   2.0925829e-02   5.9131917e-02   1.7689090e-02  -2.4253911e+00   1.0609029e-01  -1.6295366e+00  -6.8105851e-02  -2.4547532e-02   8.6811175e-02  -1.3792273e-01  -2.0442847e-02   9.2875093e-02   3.7421260e-01   1.1398876e-01   5.9687146e-02   1.4918133e-01   8.3717228e-02   6.8676635e-02   3.9676491e-02   5.4922144e-02  -2.4869297e-02  -1.2702020e-02  -7.5558105e-03   5.5602674e-03  -2.4833083e-02  -5.6961858e-03  -5.9571678e-04   8.1434568e-01  -1.3959478e-03   1.8275757e-02  -9.6112703e-03  -1.0193856e-03  -8.4148381e-03   5.2875509e-01   3.9852201e-03  -2.9346454e-03   5.1831842e-01   6.3454117e-01  -1.1722884e-02  -6.0760774e-01   1.6068608e-03   7.9799305e-03   8.1050414e-03   1.1593677e-02  -4.2914646e-03  -4.0301658e-03   4.8950442e-01   6.6971162e-01   8.8267549e-03   3.3333314e-03   1.0684629e-02   1.0839195e-02   3.8306912e-03   4.6432847e-01  -3.0409156e-03  -8.0458399e-04  -1.1289011e-02  -9.9982516e-03   3.7778986e-01   4.4392274e-05  -8.0889797e-03  -1.3547248e-02  -5.0395280e-01   1.2720788e-02   3.4027516e-03   9.9170175e-03   3.0728879e-03  -3.9116956e-03  -3.3900302e-01  -3.2188262e-01  -3.8354612e-01  -7.7097184e-03   3.1619551e-01   2.1854404e-03  -1.6382733e-03  -5.4378917e-03   1.6621721e-03  -6.9095855e-03   9.7470030e-03   7.5495991e-03   3.8046472e-01  -4.2262054e-01   1.1160135e-02   1.2486593e-03  -8.9413708e-03   1.5825182e-02   1.7450370e-02  -7.2057656e-03  -1.6850119e-02   2.5495305e-03   4.3547429e-01  -4.4437059e-01  -3.0828972e-03  -1.5538575e-02  -4.7077351e-01   9.2683966e-03   9.6798917e-03  -4.7411693e-03   3.8569134e-03   6.4650620e-03  -1.3965669e-03   4.6546382e-01   9.7285392e-03   9.3013260e-03   4.9535950e-01  -4.3970882e-01  -5.0910925e-01   1.2379123e-02  -5.3216435e-03   4.9140091e-01  -1.8829871e-03  -5.0859069e-04   6.1331427e-03  -4.3138905e-01  -2.7102212e+00
   4.9277432e-01   1.0238765e-02   6.2729035e-01   9.8365546e-01  -7.2698580e-01   1.0483828e-02   8.8021860e-01   4.5476826e-03   1.3826344e-03  -6.9412659e-01   1.4192786e-02   1.4601998e-02   1.5558810e-02   1.1117177e-02   1.0715869e-02   9.6697754e-03   9.8756704e-03   8.5651092e-03   3.8568301e-03   2.7373501e-03   1.3437026e-03  -3.3417202e-01  -2.7261015e-03  -3.0229169e-03  -3.3039366e-03   1.2581046e-03  -6.6784144e-03   3.1515555e-03  -1.4631390e-02   1.1747694e-02  -5.3120047e-01   5.7721593e-01  -1.3555927e-02  -1.0431982e-02  -1.5932777e-02  -3.1166362e-03  -8.8021685e-03  -4.9818483e-03   2.5250789e-02   1.0757982e-02   2.6575205e-02   8.7004278e-03  -7.8497417e-03   1.3910482e-02   1.2135516e+00   1.5117655e-03   3.7577093e-02   2.1861462e-02   1.4288001e-02   5.7668978e-03  -8.3934908e-03   5.7323905e-03   9.2607983e-03  -5.0040560e-01  -5.7304234e-01   1.2362292e-02   1.7324576e-02   5.2955887e-01   2.2946174e-02   7.1397410e-03   8.3838599e-03   9.5561511e-03   8.1112694e-03   3.7391045e-03   1.2297343e-05  -1.7611338e-03   8.5775393e-03  -6.5717169e-03   9.1655635e-03  -8.1551981e-03  -5.8771906e-03   6.9796773e-03  -3.8940350e-01   7.0336720e-03  -4.3654759e-01   9.1999090e-03   7.5520402e-03   6.9891072e-03   3.6922976e-01  -3.3547343e-01   6.4055361e-03  -5.1586199e-04   1.0510200e-03   3.2660522e-01  -3.2138481e-03  -1.6296139e-03   4.0710603e-03  -2.9365617e-03   5.5388601e-03   2.7730522e-03  -5.1114734e-03   5.6807837e-03  -6.7742517e-01  -1.0182535e-02  -8.8575241e-01   1.7998806e-02  -1.0140564e+00   2.5905556e-02   2.5115675e-02   3.9098175e-02   6.1903684e-01  -5.3606665e-01   9.9778662e-03  -5.5163083e-01   1.1466832e-02   2.1477521e-02   1.1692312e-02   1.8001359e-02   9.0799550e-03   8.1417278e-03   7.1957265e-03   5.9513055e-03  -3.4122563e-01   4.3220447e-03   2.1391327e-03  -5.8426500e-04  -3.6615131e-01   3.1095116e-03  -5.1691520e-03   1.4810901e-02  -1.1553460e-02  -7.3045352e-03   3.0030720e-02  -6.6951017e-02   2.6616032e-02   3.0368387e-02  -2.0640554e-02  -5.8890929e-01   3.0935943e-02   1.9442782e-02   5.1647749e-01   1.5035686e-02   6.9455597e-03  -4.8175683e-01   9.7859838e-03   1.8517195e-02  -1.2026765e-04   1.9793162e-03   9.3172750e-03   1.3334379e-02  -2.3999567e-02  -2.2920654e-02   1.2437294e-02   3.7927956e-02   6.5419879e-01   5.6892687e-01   2.5928557e-02   1.0659992e-02   1.8433185e-02   1.3729787e-02   1.7631091e-02  -2.4831466e-03   9.2094701e-03   1.3707850e-02  -1.1131712e-02  -5.0029474e-01   1.9340328e-02  -5.7677715e-01  -3.0858835e-03   1.8935538e-02  -6.7143240e-03   4.3439833e-01  -3.8109329e-03  -8.3569582e-04  -2.8355769e-03   2.8178853e-03  -3.5388764e-01  -3.7838623e-01   4.5579585e-03  -2.0473878e-03   3.6334253e-01   3.0046377e-03  -4.9363958e-03   6.2519871e-03   2.2653036e-03  -3.2635577e-01  -4.9851483e-03  -3.2111747e-01  -4.3335431e-03  -5.1992641e-03  -3.4185520e-01  -4.5996832e-03  -1.5208633e-03   4.0378407e-01   1.0465306e-02  -4.6415389e-03  -7.7797131e-03  -4.8969154e-03  -6.7960160e-03  -4.5679581e-01  -4.5525197e-03   4.6041495e-01   1.1338120e-02  -3.1563210e-03  -5.6479987e-03  -5.4062639e-01  -1.0250843e-02  -1.6517149e-02   1.5260091e-02   7.8427173e-03  -2.6283623e-03   5.6064939e-01   1.1666642e-02  -7.1925015e-03  -6.1229476e-01   3.3729188e-03  -6.2978521e-01  -6.7098187e-03  -6.0488442e-03   1.4118032e-02   8.2433840e-01   6.9013218e-03  -5.3165635e-01   1.9402386e-02   5.0070771e-03   1.0757328e-02  -3.4363851e-03  -4.9845222e-01   1.0600492e-02  -1.6057549e-02   7.9422664e-03   2.9775594e-03  -1.4914779e-02  -1.1075496e-02  -1.3885909e-02   1.3938493e-02   5.1255672e-01  -5.7396068e-03   8.3438508e-01  -6.4337947e-04   2.6215404e-02   2.8522941e-02   5.7164824e-02  -4.2863869e-02  -2.6116014e-02  -2.0663097e-02  -4.2402404e-02   5.2557581e-02   5.6981247e-02   7.5362758e-02   6.3339766e-02   2.9728990e-02   1.1837826e-01  -3.7688367e-03   4.9829117e-03   6.4725401e-02   1.3031623e-01   3.2614174e-02   3.7733781e-02   1.8337591e-02  -5.2001858e-03  -4.5340476e-03   3.4131049e-02   6.8149173e-01   3.1081688e-02   3.2743788e-02   2.0873306e-02   1.5107077e-02   6.1456583e-01   1.9509662e-02   2.3094795e-02   1.7031892e-02   1.6927400e-02   1.5106185e-02   6.9101798e-03   6.3308894e-04   1.2628254e-02   4.2421544e-01   4.7782701e-03   1.8527627e-02  -1.0074195e-02  -1.8604258e-02  -2.5698957e-02  -3.0391716e-02  -2.5256053e-02  -3.0247961e-02  -3.7267360e-02  -1.7867350e-02  -2.7785076e-02   5.3091824e-02  -5.2435559e-02  -1.4010564e-02  -8.3873903e-03   1.2278499e+00  -9.9890114e-01   3.7572784e-02   8.2201627e-02   5.1535661e-02   4.5159605e-02   4.4333557e-02   4.2364665e-02   2.1482341e-02   1.3718243e-02  -6.4236837e-03  -4.1258594e-03   2.2339748e-02  -8.8372338e-03   2.8364659e-02   2.6636564e-02  -5.9925835e-03   4.6840215e-03   1.5619960e-02   4.9931342e-02   5.3339323e-03   5.9934723e-03   1.0768894e-02  -1.6016864e-02   1.5365103e-02   3.7745314e-03  -3.8868867e-03   1.5570521e-02  -1.7041070e-02   6.7814086e-01  -5.6279889e-01  -1.5081170e-02  -5.2032994e-01   5.6925833e-01  -1.4674800e-02  -1.3404019e-02   5.2918822e-01  -2.0434434e-03   7.8168170e-01  -7.8962303e-03   1.9079070e-02   9.3362482e-03   1.1800559e-02   7.9166914e-03  -1.1102227e-02  -1.9719586e-02  -1.4546768e-02  -2.7657665e-02  -6.9207494e-01  -1.0903897e-02  -6.7017344e-03  -2.9860318e-02   3.9898558e-03  -2.0596457e-02   1.6013235e-02   7.2571222e-01   5.5421980e-03  -8.4017726e-01  -3.7330596e-02   9.7917849e-02  -9.1569604e-02  -2.6846930e-02  -1.1009679e-01  -3.6241200e-02   3.1561408e-02   3.1845822e+00   1.1571334e-01   2.0114281e-02   5.6795717e-02   8.7823228e-02   2.9244445e-02   2.5779870e-02   4.4746665e-02   5.7692891e-02   9.2930876e-01   1.2029078e-02  -6.1099335e-01   2.4200728e-02   6.8758238e-01  -1.1322030e-02  -4.2486609e-02  -5.5260798e-02  -8.2905066e-01  -7.2805714e-01  -8.0538270e-03  -2.7076721e-02   7.7369410e-01  -5.3537940e-03   7.6811765e-02  -1.1372031e+00  -8.2512187e-01   1.6280573e-02   5.9913195e-02   2.0519957e-02  -2.3797102e+00   1.5431955e-01  -1.6484025e+00  -7.3550663e-02  -7.5968705e-02  -4.3742841e-03  -3.1853898e-01  -2.8618934e-02   1.0625596e-01   5.0108059e-01   1.6410896e-01   6.3104432e-02   1.6763520e-01   8.6720647e-02   6.6057832e-02   4.0324134e-02   6.2360110e-02  -2.2057118e-02   1.6282002e-02  -3.4869904e-03  -8.8891582e-03  -2.2808684e-02  -2.6362877e-02  -7.3867852e-03   8.9242613e-01  -3.8831496e-03   1.9532967e-02  -1.0246015e-02  -6.4707946e-03  -1.0144891e-02   5.4100106e-01   9.3029155e-03  -5.1893795e-03   5.1676055e-01   6.7944558e-01  -5.9684856e-03  -6.1690437e-01   4.5884085e-03   3.4656735e-03   8.1669810e-03   1.0790365e-02   5.9325151e-03  -6.2252437e-03   4.7834395e-01   5.9750936e-01  -1.6433100e-03   4.4856578e-03   1.0159451e-02   1.1770052e-02   5.2913106e-03   4.6321274e-01   2.2094080e-03  -2.2116174e-03  -9.4023898e-03  -9.4624694e-03   3.7074041e-01  -2.7364060e-03  -2.5310924e-03  -1.4115248e-02  -4.9320576e-01   1.2117395e-02   5.0296578e-03   1.1045156e-02   3.8945291e-04  -3.2799071e-03  -3.4213553e-01  -3.1215387e-01  -3.6260573e-01   2.3000086e-03   3.1326207e-01  -5.5872876e-03  -4.0682723e-03  -4.9519459e-03  -2.7250389e-03  -6.1130657e-03   8.2198850e-03   8.4929717e-03   3.6864090e-01  -4.1113761e-01   1.0533861e-02   4.7746223e-03  -3.5969969e-03   1.3999618e-02   1.2289320e-02  -7.0188353e-03  -1.0715763e-02  -2.3461836e-03   4.4318184e-01  -4.3106169e-01   2.5938492e-03  -1.4875552e-02  -4.6392400e-01   1.3994832e-02   4.2807040e-03  -6.3397150e-03   2.6123867e-04   4.8841882e-03   4.2195029e-03   4.6474709e-01   1.2806204e-02   1.0048136e-02   5.0542465e-01  -4.3339362e-01  -5.0514963e-01   4.7320313e-03  -9.6844792e-03   4.7835930e-01  -4.0190465e-03   4.0924272e-04  -4.1838014e-03  -4.3559241e-01  -2.8892986e+00
   4.7955187e-01   8.7717641e-03   6.2333515e-01   1.0082198e+00  -6.9103302e-01   2.0180703e-02   8.3497042e-01   3.7981863e-03   2.9151591e-03  -6.9098844e-01   1.2546173e-02   1.6143204e-02   1.4819481e-02   1.1861028e-02   1.0113149e-02   1.0268702e-02   9.4671151e-03   8.3443077e-03   1.4026307e-02   8.9261959e-03  -3.8699902e-03  -3.2076649e-01  -1.7790537e-03  -3.6103579e-03  -4.7135236e-03   3.3302039e-03  -3.0560520e-03   1.3945056e-02  -1.0703882e-02   1.4847279e-02  -5.3489527e-01   5.9081207e-01  -1.2695443e-02  -1.0592941e-02  -1.9036742e-02   9.6421587e-04  -6.8045648e-03  -9.7895237e-03   2.1541431e-02   9.8745376e-03   3.2764517e-02   1.6359318e-03  -6.8535142e-03   1.7092601e-02   1.2968618e+00   9.7209389e-03   3.7027327e-02   2.4762807e-02   1.4248204e-02   8.1910086e-03  -7.1045858e-03   9.3557404e-03   7.6310306e-03  -5.0043591e-01  -5.7563522e-01   1.1274112e-02   1.3178448e-02   5.2468197e-01   1.9523289e-02   7.1446076e-03   7.9296582e-03   1.7476388e-02   8.6182166e-03   4.4723926e-03  -7.4868259e-04  -1.9737006e-03   8.2632214e-03  -5.8149649e-03   8.4932203e-03  -7.9059300e-03  -5.7003796e-03   8.7969800e-03  -3.9557765e-01   1.1822930e-02  -4.3919525e-01   6.9375112e-03   8.1915462e-03   6.3555012e-03   3.6357377e-01  -3.2906632e-01   4.3853064e-03  -9.3058064e-04  -4.2454714e-03   3.1821475e-01  -2.3986760e-03  -3.4039796e-03   3.8120575e-03  -2.9661843e-03   3.5701687e-04   1.5082904e-03  -8.2996162e-03   6.2312022e-03  -6.4887936e-01  -5.0637126e-03  -8.8657179e-01   2.6948835e-02  -1.0259163e+00   2.6007254e-02   2.7677244e-02   7.5396762e-03   5.9891550e-01  -5.4448211e-01   1.0721828e-02  -5.5516188e-01   9.8875079e-03   2.0461444e-02   1.0589958e-02   1.5094319e-02   8.8988345e-03   8.1118780e-03   7.3043464e-03   6.6890317e-03  -3.3913014e-01   4.9923343e-03   2.6300729e-03  -1.3272196e-04  -3.6359840e-01   2.3666214e-03  -5.2243041e-03   1.1601845e-02  -1.2546798e-02  -1.4087008e-03   2.9184228e-02  -6.3384856e-02   3.5488387e-02   3.0560773e-02  -2.6348792e-02  -5.9173866e-01   1.5628163e-02   1.0232649e-02   5.2041850e-01   1.4374198e-02   8.1763791e-03  -4.6719869e-01   1.0350507e-02   1.3326614e-02   1.0058028e-03   2.2298434e-03  -5.7685583e-03   8.5442751e-03  -2.8492517e-02  -1.2688867e-02   1.4381075e-02   5.0992465e-02   7.3362519e-01   5.7338352e-01   2.4189506e-02   1.5055721e-02   2.0251686e-02   1.3641772e-02   1.6860004e-02   1.6580610e-02   7.3368566e-03   1.3848275e-02  -1.1356565e-02  -5.0168845e-01   2.0585980e-02  -5.5869817e-01  -8.1090195e-03   1.7395555e-02  -3.9741913e-03   4.1872854e-01  -5.0518052e-03  -3.9654226e-03  -2.5658479e-03   6.2260164e-04  -3.3491483e-01  -3.7573024e-01   5.5518779e-03  -3.6097075e-03   3.6148167e-01   1.4461240e-03  -7.9430830e-03   5.4026602e-03   4.6746054e-03  -3.2972328e-01  -5.3346206e-03  -3.1366803e-01  -4.0603899e-03  -6.6253843e-03  -3.6258397e-01  -4.2404661e-03  -3.3080709e-03   3.9898674e-01   9.4692419e-03  -2.3281860e-03  -8.7880158e-03  -8.6257910e-03  -7.0895013e-03  -4.5616296e-01  -8.3502714e-03   4.5495431e-01   9.9858204e-03  -1.6424480e-02  -1.1240189e-02  -4.6314628e-01  -1.1012725e-03  -1.4625941e-02  -1.6909795e-03   4.4249167e-03  -1.7879216e-02   5.4872478e-01   2.1751234e-02  -1.2451638e-02  -6.2035372e-01   1.7630724e-03  -6.0373585e-01   1.8318358e-03  -7.7427470e-03   4.8775126e-03   8.5081487e-01   8.2228300e-03  -5.5828429e-01   2.1780673e-02   1.0867101e-02   7.2062618e-03  -4.9913455e-03  -4.8265996e-01   3.3732527e-02  -3.2311943e-03   6.4825298e-03   2.7196891e-04  -1.7189913e-02  -1.2782006e-02  -6.7544719e-03  -2.8863083e-03   4.8689023e-01   5.4994094e-04   7.4720800e-01  -4.2857434e-03   1.2391133e-02   1.9304222e-02   7.2186485e-02  -6.2751698e-02  -2.9255135e-02  -1.8142899e-02  -2.2033898e-02   5.7604872e-02   9.8006666e-02   8.4051479e-02   5.7361912e-02   3.5055036e-02   1.3404655e-01  -2.5035591e-03   4.3811121e-03   5.6237771e-02   1.0536165e-01   3.1661291e-02   4.0041317e-02   3.4426191e-02  -2.4278098e-03  -5.5557748e-04   3.1187318e-02   6.6643212e-01   2.7052899e-02   3.2643945e-02   2.1965771e-02   1.3768153e-02   6.0323729e-01   2.1832531e-02   1.1177930e-02   9.2279504e-03   1.5609826e-02   1.0860462e-02   8.9569620e-03   2.1080452e-02   7.7775726e-03   4.1062395e-01   4.9979014e-03   6.4212681e-03  -1.2949597e-02  -1.1805212e-02  -2.2712346e-02  -2.5048057e-02  -2.2457857e-02  -1.5096372e-02  -4.2690543e-02  -3.4313282e-02  -2.9802640e-02   3.1059639e-02  -4.1001672e-02  -1.5557473e-02  -7.2544655e-03   1.1913740e+00  -1.0010800e+00   3.6611967e-02   7.2524442e-02   4.7043305e-02   4.4656601e-02   3.8275963e-02   4.8878145e-02   2.3471547e-02   1.7583936e-02   3.4617093e-03  -1.0650727e-02  -1.0025094e-02  -8.7037823e-03   2.7421194e-02   1.3765872e-02  -5.2129601e-03  -4.4824149e-03   3.5481151e-03   5.1113743e-02   8.9449346e-03   9.9347683e-03   3.1996374e-02  -1.3467832e-02  -9.8554348e-03  -2.9226332e-03  -6.5147703e-03   1.5181874e-02  -1.9805049e-02   5.7425999e-01  -5.5121084e-01  -1.2043002e-02  -5.1857578e-01   5.7252428e-01  -1.6943797e-02  -1.8298969e-02   5.4053632e-01   2.1768759e-03   7.7565732e-01  -4.5469515e-03   2.1356155e-02   2.7266470e-02   1.0312009e-02   5.7175522e-03  -1.2028570e-02  -1.8929607e-02  -1.8128306e-02  -2.6438269e-02  -6.9609705e-01  -9.9745728e-03  -1.6875603e-02  -2.8435503e-02   1.3273027e-02  -2.5687127e-02   1.5517168e-02   6.9353670e-01  -4.7494777e-03  -8.2280364e-01  -3.2667167e-02   1.0316782e-01  -9.2078980e-02  -3.6755795e-02   1.3658302e-01  -6.9574795e-03   5.6065252e-02   3.2824047e+00   1.1276766e-01   2.1744798e-02   5.3294138e-02   8.1137764e-02   2.9166350e-02   3.1711601e-02   4.1688586e-02   4.5938888e-02   9.5074755e-01   1.6466063e-02  -6.3467560e-01   2.3421706e-02   6.6513619e-01  -1.0234476e-02  -4.5269082e-02  -4.9282000e-02  -8.5214574e-01  -8.0997839e-01  -1.1659091e-02  -1.4466126e-02   8.0639010e-01   6.9161151e-03   7.5743083e-02  -1.1401381e+00  -8.1668432e-01   2.2185620e-02   8.9190307e-02   2.7754583e-02  -2.3841754e+00   1.5848714e-01  -1.6044562e+00  -7.7289543e-02  -5.4948841e-02  -2.6045568e-02  -2.4451916e-01  -2.4664989e-02   9.1898572e-02   5.0585174e-01   1.3919314e-01   6.5926595e-02   1.3487729e-01   6.5141171e-02   6.2112435e-02   3.8119562e-02   5.3684541e-02  -2.1079936e-02  -7.0803197e-03  -8.0152152e-03   2.1653041e-02   3.5453702e-03  -1.9526319e-02   1.8048057e-03   8.7328416e-01  -4.8870096e-03   1.7437854e-02  -6.1457446e-03  -8.1093565e-03  -1.1510875e-02   5.3901996e-01   8.0406937e-03  -6.5431245e-03   5.2741696e-01   6.8440602e-01  -1.5503747e-02  -6.2396264e-01   5.0375240e-04   1.0981428e-02   1.1643492e-02   1.7668455e-02  -5.2278425e-03  -3.2945935e-03   5.0318536e-01   6.1208283e-01  -1.4861854e-03   1.9579891e-03   8.1553049e-03   8.8931398e-03   2.8287025e-03   4.8599143e-01  -2.9961447e-03  -2.8447355e-03  -1.1767423e-02  -8.1805991e-03   4.4302924e-01  -3.8039522e-03  -5.1757198e-03  -1.5153368e-02  -5.0791211e-01   1.1849617e-02   2.1532315e-03   7.8788115e-03   1.9584737e-03  -4.2872841e-03  -3.4855892e-01  -3.2008450e-01  -3.8201712e-01   7.4683961e-03   3.2360303e-01   7.6677184e-03  -9.6418776e-04  -5.0641176e-03  -1.2223943e-03  -7.5661943e-03   8.5305311e-03   8.5695517e-03   3.7206309e-01  -4.1188173e-01   9.7025071e-03   8.0002939e-03  -4.4346832e-03   1.4684738e-02   1.2562549e-02  -5.8120027e-03  -1.3003523e-02   5.9885532e-03   4.4142965e-01  -4.3611907e-01   3.0017324e-03  -1.4377522e-02  -4.6775030e-01   1.3312732e-02   1.7360252e-02  -3.7354649e-03  -5.8724137e-03   3.2516051e-03   3.3581867e-03   4.5613710e-01   8.7608964e-03   7.2727898e-03   5.0096275e-01  -4.3413584e-01  -4.8924360e-01   2.4452465e-02  -9.1186553e-03   4.7867747e-01   2.0596881e-03   1.7612396e-03   1.0751349e-03  -4.3991703e-01  -2.7986565e+00
   4.9340280e-01   1.0577799e-02   6.1913339e-01   9.7670966e-01  -7.1457515e-01   1.8346550e-02   8.5991841e-01   5.0256709e-03   5.3035539e-03  -6.8614807e-01   1.8399121e-02   1.4479175e-02   1.4390432e-02   1.1865348e-02   1.0847451e-02   1.0240204e-02   1.0032331e-02   8.6975705e-03   9.2555228e-03   7.8387023e-03  -4.2485658e-03  -3.3742921e-01  -3.2813859e-03  -3.4191336e-03  -7.9049302e-03   2.1664053e-04  -7.1814743e-03   3.8175165e-03  -1.4061072e-02   1.1029642e-02  -5.5834809e-01   5.9370050e-01  -1.3918580e-02  -1.2224761e-02  -1.5464612e-02  -4.5189933e-03  -2.5433600e-02  -1.1285397e-02   3.3969380e-02   4.0096598e-02   2.7373168e-02   9.4432204e-03  -2.1438433e-03   2.1221348e-02   1.2688282e+00   4.9390500e-03   4.1561309e-02   2.5885071e-02   1.5940980e-02   9.2493885e-03   1.1534446e-02   5.5603707e-03   7.3235342e-03  -5.1063415e-01  -5.8536054e-01   1.2979229e-02   1.7735346e-02   5.3608883e-01   2.4522284e-02   7.9439408e-03   7.8028760e-03   1.3420047e-02   5.8862255e-03   2.7305194e-03  -3.1064222e-03   3.3312674e-03   9.9306167e-03  -5.6183078e-03   7.7871283e-03  -9.6986394e-03  -3.0839140e-03   1.0675254e-03  -4.4546722e-01   1.5661127e-02  -4.2331933e-01   7.7805525e-03   7.9795337e-03   7.1586875e-03   3.7219275e-01  -3.4026288e-01   6.1790568e-03  -4.2750252e-04  -1.5534649e-05   3.1591651e-01  -3.8759675e-03  -7.0266828e-04   4.9781995e-03   4.9448415e-03  -3.3675843e-03   2.2821915e-03  -4.4114501e-03   5.6136405e-03  -6.5540460e-01  -9.5827913e-05  -9.1574457e-01   2.6057501e-02  -1.0410866e+00   2.2902904e-02   2.9066941e-02   4.1205781e-02   5.9540190e-01  -5.3855726e-01   1.1433797e-02  -5.5864869e-01   1.0664705e-02   1.5835655e-02   9.8485384e-03   1.7748325e-02   8.9860811e-03   8.6927923e-03   7.6488280e-03   5.7551088e-03  -3.4310103e-01   5.6012608e-03   4.1151850e-03   1.1178885e-03  -3.6213176e-01   5.7342746e-03  -4.0497459e-03   1.5492985e-02  -6.7966606e-03  -8.3932913e-03   2.8281705e-02  -6.2618144e-02   2.2708899e-02   2.8424793e-02  -1.8526046e-02  -5.8922646e-01   1.9258993e-02  -2.2717070e-02   4.9727828e-01   1.4317504e-02   5.2476030e-03  -4.9361691e-01   9.4865798e-03   1.3800264e-02  -1.2836572e-03   2.7228006e-03   2.5661578e-03   1.7703170e-02  -3.0034498e-02  -8.1051542e-03   2.4769078e-02   2.0936981e-02   6.8777117e-01   5.8558866e-01   2.6441132e-02   1.5891656e-02   2.3631164e-02   1.7088228e-02   1.6712519e-02   1.1620185e-02   1.0006317e-02   1.3990375e-02  -2.7377644e-03  -4.8658422e-01   1.6868286e-02  -5.5802760e-01  -5.0800850e-03   1.7760583e-02  -4.2151977e-03   4.1675357e-01  -2.1468535e-03  -8.1239998e-04  -5.5692446e-03   2.2679718e-04  -3.3449651e-01  -3.9070993e-01   5.7573175e-03   8.9830262e-03   3.6534677e-01   2.8233841e-03  -6.5089413e-03   5.2856583e-03   3.2540597e-03  -3.3829617e-01  -4.8474476e-03  -3.2392528e-01  -3.4318362e-03  -5.7938270e-03  -3.4969586e-01  -5.3762956e-03  -3.8355759e-03   3.9658151e-01   1.0780084e-02  -2.4539458e-03  -7.6316251e-03  -4.6010386e-03  -6.1483233e-03  -4.6015116e-01  -7.2110612e-03   4.6173439e-01   1.5383305e-02  -2.5410686e-03  -4.6532871e-03  -5.2451499e-01  -3.7172633e-03  -1.1645311e-02   1.4479831e-02   7.2383873e-03  -2.2929765e-02   5.5734310e-01   2.0821239e-02  -1.1282541e-02  -6.2645158e-01   5.3700990e-03  -6.3263293e-01  -3.0952750e-04  -3.9538961e-03   3.3011589e-03   8.1995902e-01   6.2568547e-03  -5.3744185e-01   1.2729979e-02  -3.7534370e-02   6.7054466e-03  -2.2343200e-03  -4.8043711e-01  -1.4410705e-03  -1.4220594e-02   4.8043895e-03  -2.8140013e-03  -1.6643500e-02  -1.8213082e-02  -4.6792512e-03   9.4229079e-04   5.6972642e-01   1.5626523e-03   6.8136497e-01  -6.4948746e-03   2.1836733e-02   4.1657896e-02   7.4029871e-02  -2.3296240e-02  -2.4737718e-02  -1.2899938e-02  -2.0748274e-02   5.4289505e-02   9.7673457e-02   8.2674337e-02   4.2726500e-02   2.5783347e-02   1.1128534e-01  -3.9401312e-03   8.4194015e-03   6.3891139e-02   1.2571698e-01   2.1762745e-02   3.7160326e-02   2.7834582e-02  -1.4961670e-02  -1.1452695e-02   3.1174920e-02   7.0540210e-01   2.5068134e-02   3.3713223e-02   1.7083884e-02   8.1486832e-03   6.1468265e-01   2.3362685e-02   1.2529517e-02   1.7311886e-02   1.6334357e-02   1.3268681e-02   8.6376113e-03   1.8432581e-02   5.8144420e-03   3.8448270e-01   3.1640865e-03   1.3416853e-02  -2.7905070e-03  -1.1857840e-02  -2.0676681e-02  -2.3155049e-02  -2.2504859e-02  -1.3034462e-02  -3.9417045e-02  -2.6385984e-02  -2.9293383e-02  -1.2521024e-01  -2.5895571e-02  -1.3926228e-02  -2.8123123e-02   1.2080506e+00  -9.8460909e-01   3.1843299e-02   8.8208456e-02   4.8522927e-02   4.4460546e-02   3.9602215e-02   4.3539937e-02   2.6821652e-02   1.7970502e-02   2.8048663e-04  -1.1803222e-02  -1.0759555e-02   2.0842700e-03   2.8883716e-02  -3.3613580e-03   2.5767773e-03   1.0546880e-02   1.4454883e-02   6.1081102e-02   1.1077274e-02   4.8905409e-03   1.1040401e-02  -1.5096768e-02  -3.5058861e-03   7.8870713e-04  -7.3967364e-03   1.3509298e-02  -2.2700444e-02   5.8102459e-01  -5.8688934e-01  -1.5277832e-02  -5.3623976e-01   5.7733104e-01  -1.8405304e-02  -1.7336048e-02   5.4407908e-01  -1.0593652e-02   8.4393953e-01  -7.4296599e-03   2.2640978e-02   2.0426674e-02   2.2233433e-02   8.4266280e-03  -8.8016667e-03  -1.9624879e-02  -2.0955102e-02  -2.4584020e-02  -7.1330293e-01  -9.1997485e-03  -1.2309391e-02  -2.9246262e-02   2.4518995e-03   8.0621898e-03   1.8421527e-02   7.4633522e-01   2.3765801e-02  -8.0366588e-01  -4.1521236e-02   1.0661470e-01  -9.7265666e-02  -2.5615352e-02   1.8198751e-01  -4.2968217e-02   4.0515509e-02   3.5171665e+00   1.2468554e-01   1.9874236e-02   5.5592934e-02   7.8030622e-02   3.3793916e-02   2.5965899e-02   4.3168228e-02   4.3537610e-02   9.0670227e-01   1.1158763e-02  -6.2550287e-01   2.3935213e-02   6.7758677e-01  -1.4749254e-02  -3.9645503e-02  -6.1809682e-02  -8.5062736e-01  -8.3067329e-01  -2.4518390e-02  -4.0854697e-02   8.0072707e-01   4.1657964e-03   7.5878997e-02  -1.1897230e+00  -8.4403194e-01   1.9479705e-02   9.3488502e-02   2.0928287e-02  -2.5845366e+00   1.1270710e-01  -1.6624083e+00  -8.2328551e-02  -6.7490180e-02   4.3041893e-02  -1.8075294e-01  -2.6855126e-02   9.0922065e-02   4.1358067e-01   1.3509474e-01   6.4802124e-02   1.3804544e-01   5.1619729e-02   6.0875977e-02   2.9891212e-02   4.7813520e-02  -1.3370912e-02   1.5053548e-02  -1.0543404e-03  -1.5263036e-02  -1.0313822e-03   2.6653100e-03  -3.9010980e-04   8.9971881e-01  -3.7159759e-03   1.3884619e-02  -7.7950801e-03  -7.8902656e-03  -9.6630094e-03   5.4816909e-01   1.1105046e-02  -2.7616985e-03   5.2766079e-01   6.6821423e-01  -3.7754772e-03  -6.4147248e-01   4.1956617e-03   6.8431090e-03   1.0908383e-02   3.5330315e-03  -7.5111315e-04  -5.2826598e-03   5.0639091e-01   6.3352598e-01   3.1652747e-03   2.4175714e-03   9.7310184e-03   8.9845022e-03   6.6143788e-03   4.3972722e-01  -1.1355664e-03  -2.0563844e-03  -1.1423954e-02  -7.6480258e-03   4.1660909e-01  -7.5054978e-03  -6.3827016e-03  -1.1676590e-02  -4.8960798e-01   1.1136631e-02   3.0788170e-03   8.0668621e-03  -1.8434016e-04  -2.4626752e-03  -3.3760739e-01  -3.0775201e-01  -3.7466136e-01  -4.7059989e-04   3.1920176e-01  -9.0503456e-04  -1.8722003e-03  -5.0099179e-03  -5.0578937e-05  -6.6761272e-03   7.3835729e-03   5.8462583e-03   3.7746675e-01  -4.1718845e-01   1.2387293e-02   8.0705931e-03  -7.7311263e-03   1.2809661e-02   9.9244401e-03  -6.4035982e-03  -1.1659032e-02   2.5764313e-03   4.3927722e-01  -4.4034389e-01   1.5770293e-03  -1.2108940e-02  -4.6900921e-01   8.6098748e-03   7.9176505e-03  -2.9752396e-03  -2.6994421e-03   4.8328233e-03   8.0776206e-03   4.8299708e-01   2.8756644e-03   1.0280191e-02   5.1129883e-01  -4.1411278e-01  -4.5121411e-01   1.4855265e-02  -6.3749310e-03   4.2457849e-01  -4.0235034e-03   3.1910863e-04   1.1030479e-03  -4.1652629e-01  -2.7955255e+00
   4.9575794e-01   1.2123341e-02   6.3330126e-01   1.0069168e+00  -7.1236113e-01   1.5049190e-02   8.7853455e-01   1.2296061e-03   5.5081796e-04  -7.0691197e-01   2.3291110e-02   1.3501127e-02   1.4880476e-02   1.1976276e-02   9.3798907e-03   1.0613149e-02   9.6290025e-03   8.3460737e-03   4.9596221e-03   4.9474873e-03   4.0127095e-04  -3.1436276e-01  -1.2791568e-03  -3.3686714e-03  -6.8054140e-03   3.3909621e-03  -5.8303096e-03   8.0283616e-03  -1.2742139e-02   1.2528956e-02  -5.4597112e-01   5.8874933e-01  -1.5274152e-02  -1.3902496e-02  -2.0852379e-02  -8.2032241e-03  -1.0793535e-02  -1.0257983e-02   2.5597437e-02   1.1333966e-02   1.8412592e-02   4.6853546e-03  -5.4018154e-04   2.0109040e-02   1.2958845e+00   2.7169767e-03   4.2186595e-02   2.2118639e-02   1.5966281e-02   1.0406581e-02  -1.4495930e-02   7.2369788e-03   8.8148869e-03  -5.1311960e-01  -5.7805014e-01   1.4334096e-02   1.6123880e-02   5.2839101e-01   2.4613301e-02   7.2035874e-03   9.5954763e-03   1.0096904e-02   5.6271987e-03   3.0717910e-03  -2.5107356e-03   3.0309032e-03   7.2739884e-03  -7.4309701e-03   1.0358954e-02  -9.9191962e-03   3.8500668e-03  -1.2378590e-03  -4.1941163e-01   1.0354409e-02  -4.2762110e-01   5.6842573e-03   7.5656600e-03   6.9491825e-03   3.6696519e-01  -3.3937892e-01   3.0295006e-03  -1.1438528e-03  -1.0680366e-03   3.2827935e-01  -5.8648520e-03  -3.0589877e-03   3.7873775e-03  -7.4562811e-05  -6.6911868e-03   2.8662032e-03  -6.1790601e-03   9.5328815e-03  -6.5958744e-01  -8.0912267e-03  -9.1820807e-01   2.6994508e-02  -1.0488096e+00   2.7710658e-02   3.0156137e-02   4.0477771e-02   6.1152699e-01  -5.7869133e-01   1.3949821e-02  -5.6345013e-01   1.0345498e-02   1.9219350e-02   1.1487316e-02   1.0392274e-02   8.9244612e-03   8.9739761e-03   7.3826418e-03   6.2910754e-03  -3.3995987e-01   4.6935721e-03   3.3246206e-03  -1.5090387e-04  -3.7519764e-01   3.7456306e-03  -5.2577063e-03   1.3963687e-02  -9.4395108e-03  -6.9412868e-03   3.0047749e-03  -7.1324191e-02   3.3343570e-02   3.1762521e-02  -2.2639056e-02  -6.1058483e-01   1.9332956e-02  -1.8944818e-02   5.3414953e-01   1.7265452e-02   8.7171349e-03  -4.7458769e-01   1.0097460e-02   1.4351504e-02  -2.8607687e-03   1.3471112e-03   3.5502879e-03   1.1457992e-02  -2.7886619e-02  -1.5556572e-02   7.5916226e-03   4.3085203e-02   6.6343773e-01   5.5586722e-01   2.4436489e-02   1.1984203e-02   1.7750509e-02   1.3589883e-02   1.5323435e-02   1.6726411e-02   1.0306960e-02   1.3702444e-02  -7.2352289e-03  -4.7237988e-01   1.7234553e-02  -5.7952166e-01  -2.1657458e-03   2.2707144e-02  -5.3649409e-03   4.2838500e-01  -7.6237916e-04   3.3783692e-03  -1.9191947e-03   8.1884809e-04  -3.3660740e-01  -3.8098232e-01   5.3535727e-03  -5.0756208e-03   3.6518771e-01  -2.2562809e-03  -7.4778279e-03   4.1666205e-03   3.1985942e-03  -3.2856397e-01  -6.1442731e-03  -3.2642660e-01  -4.9456064e-03  -4.9160946e-03  -3.5117247e-01  -6.4569821e-03  -6.5201758e-03   3.8424159e-01   1.0293435e-02   1.6851384e-03  -7.7097166e-03  -8.4657648e-03  -7.0545937e-03  -4.6061489e-01  -9.8371707e-03   4.7962486e-01   1.0915504e-02  -8.6821447e-03  -9.3833558e-03  -5.2145900e-01  -1.2287652e-02  -1.5017221e-02   1.6004084e-02   2.1471125e-02   2.2624703e-02   5.7243874e-01   2.1990818e-02  -1.4443081e-02  -6.3754285e-01   5.2646035e-03  -6.3690064e-01   1.2458348e-02   1.3482717e-03  -1.0441673e-03   7.8529747e-01   3.1926437e-03  -5.6045788e-01   1.5491431e-02  -5.3030082e-03   6.4735214e-03  -4.8606901e-03  -4.7235382e-01  -2.4593542e-03  -1.0162198e-02   1.1241108e-03   1.0429856e-03  -1.7276792e-02  -2.1190816e-02  -8.4073316e-03  -5.5527728e-03   5.7619368e-01   3.5128590e-05   8.3231310e-01  -2.1371300e-03   3.3652602e-02   5.0439201e-02   6.9371286e-02  -3.8379787e-02  -2.5178124e-02  -1.5601097e-02  -2.1908874e-02   6.0977496e-02   8.6037580e-02   7.6570116e-02   5.5993860e-02   2.0496900e-02   1.1329878e-01  -2.9132959e-03  -7.7395114e-04   6.7035098e-02   1.1994321e-01   9.7431968e-03   3.9496436e-02   2.4861348e-02   1.8738502e-03   4.7040503e-03   3.0407657e-02   6.8155445e-01   2.9362823e-02   2.9957393e-02   2.3582544e-02   1.4603275e-02   5.6380549e-01   2.5213519e-02   1.0431575e-02   9.6973749e-03   1.5185347e-02   1.1573657e-02   7.2504058e-03   1.7150067e-02   6.0598481e-03   3.8003399e-01  -3.2041031e-03   1.5827157e-02  -5.9628799e-03  -1.0143319e-02  -1.7574778e-02  -2.5551911e-02  -2.2232433e-02  -1.2113221e-02  -3.3628594e-02  -2.3844882e-02  -3.2797043e-02  -1.2191802e-01  -4.2572422e-02  -5.2585971e-03  -7.7339740e-04   1.2409582e+00  -1.0225271e+00   4.7613617e-02   5.8611538e-02   4.9836883e-02   4.5449533e-02   4.2589987e-02   3.8843887e-02   1.7251257e-02   1.7172831e-02   5.1655122e-03  -1.8211582e-02  -1.0109606e-02  -1.6077889e-02   2.2175092e-02  -5.4696031e-03  -5.8238975e-03  -8.1949038e-03  -5.9592557e-03   3.1676304e-02   5.0410706e-03   7.9246912e-03   1.4082059e-02  -1.3351382e-02  -5.4146474e-04  -3.3738733e-03  -9.1408640e-03   8.8000055e-03  -2.0425970e-02   5.6386606e-01  -5.2452044e-01  -9.6208339e-03  -5.2456199e-01   5.7011083e-01  -1.3695348e-02  -1.6389737e-02   5.3296782e-01  -4.6023824e-03   7.9719994e-01   3.4342464e-03   2.0446514e-02   2.5523394e-02   1.5073951e-02   5.5112325e-03  -1.0987730e-02  -1.6976122e-02  -1.0046935e-02  -2.5789200e-02  -7.0451095e-01  -1.2024103e-02  -1.2301930e-02  -3.6355604e-02   1.0089652e-02   3.2486725e-02   2.5653726e-02   7.1219445e-01   2.6086186e-02  -8.4619210e-01  -3.6623037e-02   1.3576484e-01  -1.0226533e-01  -6.2389301e-04   2.1111008e-01  -3.8093571e-02   2.6682292e-02   3.5814942e+00   1.0139638e-01   1.4636681e-02   4.1059826e-02   7.9075262e-02   1.9636619e-02   2.7375197e-02   3.9914623e-02   4.9776110e-02   9.1824973e-01   1.3286154e-02  -6.2634629e-01   2.4772449e-02   6.6266726e-01  -1.4033364e-02  -4.2866265e-02  -6.6895430e-02  -8.5118464e-01  -8.0544524e-01  -1.9223684e-02  -4.1892244e-02   1.0489921e+00   3.9488337e-03   6.9760902e-02  -1.2363851e+00  -8.5840847e-01   3.7238451e-02   7.1515126e-02   2.1157025e-02  -2.6530193e+00   1.1203220e-01  -1.6800577e+00  -9.9217790e-02  -5.1504812e-02  -7.8531621e-02   8.4076856e-02  -1.5626211e-02   8.3845957e-02   4.3811484e-01   1.5081116e-01   5.0877910e-02   1.3005115e-01   7.2167733e-02   6.0238312e-02   3.8155415e-02   5.3722345e-02  -1.2438218e-02   1.1575448e-03  -4.6891357e-03  -1.2674354e-02   9.2229309e-04   1.0405309e-04  -1.5380119e-02   7.9424482e-01  -3.9386862e-03   1.1101826e-02  -5.9526726e-03  -2.6526018e-03  -1.0995843e-02   5.6269584e-01   1.0737694e-02  -4.9997686e-03   5.1067448e-01   6.2460402e-01  -2.4878403e-03  -6.2836324e-01   4.2710830e-03   1.5642285e-02   9.2682373e-03   1.0927306e-02  -1.2644207e-02  -1.3675252e-03   5.1168234e-01   6.9910318e-01   1.1115656e-02   1.0977796e-03   9.4316791e-03   9.6296162e-03   3.3542565e-03   4.4380445e-01  -1.7913270e-03  -3.0317497e-03  -8.7343528e-03  -3.1997530e-03   3.9454746e-01  -3.6205377e-03  -6.2287852e-03  -1.2962110e-02  -4.9906398e-01   1.1836591e-02   3.9255285e-03   7.3887864e-03   2.2438885e-03  -2.2961324e-03  -3.4503204e-01  -3.2579125e-01  -3.7679755e-01  -6.4811943e-04   3.2031726e-01  -1.1003947e-03  -2.5098041e-03  -3.8086859e-03  -1.5607677e-03  -5.2888439e-03   8.4374184e-03   7.7850330e-03   3.7005888e-01  -4.1267138e-01   1.1681418e-02   1.2410286e-03  -3.0988265e-03   1.4883215e-02   1.2182560e-02  -5.6245643e-03  -8.1839256e-03   3.2036876e-03   4.3646942e-01  -4.3611512e-01   5.4981960e-03  -7.5093555e-03  -4.5531091e-01   1.1651558e-02   1.0634746e-02  -5.0304836e-03  -3.5288705e-03   2.8055941e-03   5.7332012e-03   4.4788420e-01   9.9004763e-03   7.3658825e-03   4.8505317e-01  -4.2653756e-01  -4.5363529e-01   2.2166647e-02  -1.8814045e-03   4.5723297e-01  -1.2943774e-03   2.8200090e-03  -3.1743678e-04  -4.1711497e-01  -2.8947790e+00
   4.9509906e-01   1.0990904e-02   6.3401908e-01   1.0000705e+00  -6.9029805e-01   9.9724726e-03   8.4826276e-01   8.2928672e-03   5.7544612e-03  -7.0740222e-01   1.9854034e-02   1.2424908e-02   1.4724198e-02   1.1654436e-02   1.0643589e-02   9.9198990e-03   8.7766829e-03   8.4591566e-03   4.5931459e-03   7.0142397e-03   2.6644839e-03  -3.1079747e-01  -1.0719949e-03  -2.5760739e-03  -4.8741932e-03  -4.1310083e-03  -7.9575555e-03   5.0544400e-03  -1.2375545e-02   1.1953244e-02  -5.3908938e-01   5.6966714e-01  -1.7205983e-02  -1.8235649e-02  -1.6401567e-02  -7.9240790e-04  -1.0678702e-02  -5.9997782e-03   2.0828659e-02  -2.2171497e-02   2.3990473e-02   7.0538758e-03  -2.1409126e-03   1.9768766e-02   1.2704058e+00  -2.2606792e-03   4.4084443e-02   2.1410753e-02   1.1631817e-02   6.2922641e-03  -1.3435330e-02   8.9849534e-03   7.7042141e-03  -5.0873874e-01  -5.8194718e-01   1.2887425e-02   1.7330016e-02   5.3127165e-01   2.4655038e-02   7.1632899e-03   1.0164498e-02   1.5455159e-02   9.1263248e-03   4.6134392e-03   2.1906883e-03   1.8203684e-03   8.7358496e-03  -8.3223111e-03   8.5411188e-03  -8.5556065e-03  -6.9766487e-03  -1.1184538e-03  -4.1173303e-01   1.2015498e-02  -4.3661153e-01   6.3550136e-03   7.7154827e-03   6.7709660e-03   3.7467984e-01  -3.3430385e-01   2.9735530e-03  -2.2043802e-03  -5.1607152e-03   3.3969163e-01  -4.5391743e-03  -3.0673462e-03   6.0325475e-03  -1.3761863e-03  -1.5583768e-03   1.6214763e-03   6.7060606e-04   7.0424845e-03  -6.5925549e-01  -1.0356823e-04  -8.8606154e-01   2.7172613e-02  -1.0577771e+00   2.6498644e-02   2.9914680e-02   3.9964130e-02   6.2442774e-01  -5.5396450e-01   1.3679413e-02  -5.6945185e-01   9.9972774e-03   1.2783414e-02   1.1605786e-02   2.1943241e-02   9.5655336e-03   8.6117714e-03   7.5927406e-03   5.8370859e-03  -3.6515872e-01   5.6463524e-03   3.1114205e-03  -1.7396221e-03  -3.6804855e-01   2.2610224e-03  -4.9162965e-03   1.1141510e-02  -6.4628290e-03  -5.0054593e-03   1.9618790e-02  -7.2084637e-02   3.0057014e-02   2.8068048e-02  -2.3582397e-02  -6.0617944e-01   1.9383886e-02   1.2381299e-02   5.2888965e-01   1.5775179e-02   7.2979171e-03  -4.7240485e-01   8.8250664e-03   3.5907827e-03   3.3995384e-03   3.5192289e-03  -5.0566279e-03   1.5598079e-02  -2.2201056e-02  -1.0991473e-02  -1.9224608e-03   4.4283884e-02   7.0865777e-01   5.6771477e-01   2.4277939e-02   1.7242626e-02   1.7062141e-02   1.2096934e-02   1.5654997e-02  -1.4946994e-03   9.7270431e-03   2.8962522e-03  -1.7233273e-02  -4.9139537e-01   1.9669203e-02  -5.7422674e-01   1.7203752e-03   1.8902315e-02  -7.7984691e-03   4.2347115e-01  -5.6802228e-03  -9.1053104e-04   2.1900808e-03   8.1949427e-04  -3.5219721e-01  -3.8474562e-01   5.5580469e-03  -5.0799016e-03   3.6553174e-01  -1.2327160e-03  -8.1431917e-03   5.5776508e-03   2.9673105e-03  -3.3146268e-01  -5.9300848e-03  -3.2722950e-01  -4.9493324e-03  -6.5696661e-03  -3.5742773e-01  -3.3732279e-03  -1.6204506e-03   3.8990855e-01   8.8520286e-03  -4.6512213e-03  -9.7768330e-03  -6.0769390e-03  -6.8600774e-03  -4.5711945e-01  -9.2559989e-03   4.6903716e-01   1.0381269e-02  -2.1168744e-02  -5.0283492e-03  -5.1612798e-01  -7.9265985e-03  -1.3910040e-02   1.2586711e-02   7.4043060e-03   1.3204001e-02   5.7310365e-01   2.6967442e-02  -5.7920827e-03  -6.4317473e-01   2.3413668e-03  -6.3327811e-01   5.8056518e-05  -6.6418100e-03   1.8446417e-02   8.5440028e-01   4.7055971e-03  -5.6041546e-01   1.0821462e-03   1.4856550e-02   9.4662252e-03   3.3132163e-04  -4.8523591e-01  -8.1215119e-03   7.3760253e-04   7.2766962e-03  -4.7797955e-03  -1.5172362e-02  -6.6497928e-04  -8.5359508e-03   1.7158113e-02   5.8928809e-01  -1.6778224e-03   8.1421334e-01  -2.8489939e-03   2.8644437e-02   3.5579218e-02   5.2435472e-02  -7.3004633e-02  -1.6100464e-02  -1.0066621e-02  -3.7357973e-02   3.6623859e-02   3.3301070e-02   8.3566404e-02   5.0289576e-02   1.7424948e-02   1.3042344e-01   6.3680795e-03   7.0085085e-03   7.0131717e-02   1.0808605e-01   3.5522802e-02   4.0309059e-02   3.0833600e-02  -9.6024891e-03  -5.8675700e-03   2.2184417e-02   6.9438800e-01   3.5284971e-02   3.2623254e-02   1.8955811e-02   1.1321924e-02   5.7413138e-01   2.5313747e-02   8.9506568e-03   1.0377707e-02   1.5257477e-02   1.5042434e-02   6.9657925e-03   7.3477476e-03   3.3014042e-03   3.9695312e-01   3.5148883e-03   2.0422112e-02  -3.1479165e-03  -1.3524157e-02  -2.0732145e-02  -2.1629159e-02  -1.8973382e-02  -2.1154957e-02  -3.4894180e-02  -1.0856300e-02  -2.8507546e-02  -5.7272967e-03  -4.3142352e-02  -1.4608998e-02  -9.0916096e-03   1.2097864e+00  -9.8842790e-01   3.8257682e-02   7.0305269e-02   4.2033651e-02   3.1454073e-02   3.9618138e-02   3.9601744e-02   2.3758848e-02   1.5230265e-02  -4.6300205e-03  -8.7388550e-03  -3.9695663e-03  -1.8494077e-04   1.0863823e-02  -6.2588893e-02  -1.1305972e-02  -1.8436492e-02  -6.9793206e-03   3.6855490e-02   8.1080073e-03   5.7402449e-03   1.5860333e-02  -1.5135905e-02  -1.0803357e-02   3.2245282e-04  -5.3133385e-03   1.5849493e-02  -1.2376270e-02   5.8276783e-01  -5.2944570e-01  -1.1978289e-02  -5.1475352e-01   5.6180541e-01  -1.3706208e-02  -1.7622672e-03   5.3724958e-01  -4.9433094e-03   8.1398313e-01  -2.9414997e-03   2.4465003e-02   1.8815595e-02   1.6595860e-02   8.6064987e-03  -1.1797638e-02  -1.9533697e-02  -1.3647379e-02  -2.1665165e-02  -6.9390197e-01  -1.1286639e-02  -7.4896392e-03  -2.9610587e-02   1.4140542e-03  -1.2384614e-02   1.2208299e-02   7.7444071e-01   2.3270107e-02  -8.4487675e-01  -4.1811785e-02   1.0246813e-01  -9.6750629e-02   1.1541079e-02   2.1822000e-01  -1.1910614e-02   3.4596866e-02   3.5957841e+00   1.0554889e-01   1.1313391e-02   4.6111035e-02   8.5445927e-02   3.1372127e-02   2.9178509e-02   4.3684542e-02   4.4479508e-02   9.3780803e-01   1.6892251e-02  -6.2616332e-01   2.4665023e-02   6.7688469e-01  -1.2386134e-02  -4.3263152e-02  -7.2763035e-02  -8.7390951e-01  -7.8626951e-01  -1.8581886e-02  -4.6367484e-02   9.6640004e-01  -6.1180128e-03   6.5849536e-02  -1.1333925e+00  -8.5303899e-01   2.4648213e-02   6.4636872e-02   2.4315323e-02  -2.9191002e+00   1.0593316e-01  -1.5971124e+00  -8.6079968e-02  -3.8473507e-02  -1.9207933e-01   1.1333115e-01  -1.4484374e-02   9.5841712e-02   4.8827753e-01   1.7357558e-01   5.4243560e-02   1.4168306e-01   7.0963747e-02   6.1481006e-02   3.8864217e-02   4.8062110e-02  -1.5613511e-02   1.6404467e-02   6.8652854e-03   1.6721697e-02  -1.3254307e-02   4.8183910e-03   1.0135164e-03   8.3726422e-01  -1.9523173e-03   2.0316871e-02  -3.4597639e-03  -2.7179761e-04  -8.4771268e-03   5.4774940e-01   6.5166631e-03  -4.4057672e-03   5.0650545e-01   6.1075259e-01  -3.0499608e-03  -6.3865830e-01  -9.3811737e-05   7.2715020e-03   1.1483884e-02   1.6773988e-02   2.5255236e-03  -8.9087999e-04   5.0956973e-01   6.5187599e-01   4.3190232e-04   4.5498851e-03   9.1367037e-03   8.8767011e-03   6.1076963e-03   4.4153580e-01  -5.2811503e-05  -1.8485038e-03  -9.8367128e-03  -8.0369513e-03   3.7438550e-01  -3.5402344e-03  -4.6259170e-03  -1.5657418e-02  -5.0372664e-01   1.1276275e-02   2.9153283e-03   7.7005988e-03  -1.1086900e-03  -2.4244848e-03  -3.4229910e-01  -3.0932604e-01  -3.6878595e-01  -3.3680569e-03   3.0781482e-01   4.4131465e-04   1.6718335e-05  -5.5719519e-03  -3.6761438e-03  -6.4216782e-03   7.9971656e-03   5.7839113e-03   3.6818257e-01  -4.0792279e-01   1.1186852e-02  -3.7075480e-04  -6.5807081e-03   1.4876532e-02   1.6669737e-02  -7.9426396e-03  -1.7773792e-02   5.5224322e-03   4.3134153e-01  -4.3561634e-01   3.4897902e-03  -1.1657480e-02  -4.5597999e-01   1.1364789e-02   1.2645491e-02  -4.2653074e-03  -6.0314899e-03   5.3312189e-03   6.8313313e-03   4.5569399e-01   1.3434146e-03   1.0164093e-02   4.8843876e-01  -4.2529121e-01  -4.4254023e-01   1.9051371e-02  -4.3874271e-03   4.4072094e-01  -4.4853047e-03   6.6037483e-04   1.0247859e-02  -4.1962702e-01  -2.8789718e+00
   4.9131009e-01   1.1772344e-02   6.3179558e-01   9.6283279e-01  -7.1867254e-01   2.0754277e-02   8.7787993e-01   8.0864830e-03   4.1419535e-03  -7.0300464e-01   1.6809115e-02   1.3727235e-02   1.5866405e-02   1.1830745e-02   1.0576428e-02   9.8716953e-03   8.6157505e-03   9.0867578e-03   2.6213804e-03   5.3936092e-03  -2.7190557e-03  -3.1207204e-01  -8.4325248e-04  -2.5279010e-03  -3.4625171e-03   2.3969776e-03  -8.7355327e-03   6.3091822e-03  -1.3712036e-02   1.1487085e-02  -5.3814006e-01   5.6065674e-01  -1.6265971e-02  -1.1266644e-02  -1.1577507e-02  -5.5295343e-03  -9.6051577e-03  -6.2806896e-03   2.3830058e-02   2.2810537e-02   2.3925866e-02   1.6364467e-02  -1.6659882e-03   2.1585163e-02   1.3393985e+00   1.3876215e-02   4.0758612e-02   2.9094885e-02   1.5369469e-02   9.2776934e-03  -1.2362818e-02   1.6800535e-03   5.7855044e-03  -4.7720795e-01  -5.8443932e-01   1.1754554e-02   1.9090819e-02   5.3119820e-01   2.6026694e-02   6.6454299e-03   8.5141084e-03   1.0171261e-02   6.7899416e-03   2.8481820e-03  -1.1281764e-03   1.3383109e-03   9.0134715e-03  -8.3666821e-03   9.5152452e-03  -8.0867001e-03  -4.5244337e-03  -3.0303674e-03  -4.2333317e-01   1.2101482e-02  -4.2729828e-01   6.1257080e-03   7.7665723e-03   7.2419256e-03   3.6797229e-01  -3.3898840e-01   6.3394675e-03  -6.9411513e-05   2.5655132e-03   3.1618860e-01  -5.7773541e-03   4.2930947e-04   5.1503100e-03   1.8749182e-03   5.7521982e-03   2.6836391e-03  -1.0772385e-03   1.0209970e-02  -6.7108286e-01   1.2759636e-03  -8.5712733e-01   3.3633649e-02  -1.0597431e+00   2.3146693e-02   2.9404932e-02   4.0831811e-02   6.1087015e-01  -5.4744042e-01   1.2077745e-02  -5.5749499e-01   1.0710560e-02   2.0026691e-02   1.1640897e-02  -1.0662291e-04   9.1036587e-03   8.1250815e-03   7.9644470e-03   6.1900484e-03  -3.5987547e-01   4.0108688e-03   2.3551722e-03  -1.6413206e-03  -3.6567819e-01   3.2149107e-03  -5.1476039e-03   1.2136131e-02  -8.5139168e-03  -2.0412872e-03   2.7076797e-02  -7.6980012e-02   3.1040958e-02   2.5696357e-02  -1.9468085e-02  -5.7473767e-01   2.2480594e-02  -5.8889266e-03   5.0766525e-01   1.2906658e-02   7.1618100e-03  -4.7436759e-01   8.7587918e-03   1.4748638e-02   1.5642660e-03   3.2426660e-03   7.9577311e-03   1.3573059e-02  -2.2889654e-02  -1.5859151e-02   6.7328202e-03   3.7226117e-02   6.3477101e-01   5.6453843e-01   1.8921925e-02   1.2611288e-02   1.8342532e-02   1.5310346e-02   1.8154836e-02   1.1724684e-02   8.9256736e-03   9.1823705e-03  -1.2664372e-02  -4.9321327e-01   1.6893482e-02  -5.5467305e-01  -4.6874693e-03   1.6374329e-02  -7.1671056e-03   4.1922867e-01  -7.5158903e-03  -8.0199936e-04   3.7674347e-03   2.0655479e-03  -3.4372771e-01  -3.7741143e-01   5.0423667e-03   7.2954514e-03   3.6683798e-01  -5.8135067e-04  -5.9798363e-03   4.7767976e-03   1.4115186e-03  -3.3886367e-01  -4.3783180e-03  -3.2265037e-01  -4.3250121e-03  -5.8367474e-03  -3.4691720e-01  -5.4375287e-03  -1.2589335e-03   3.8912719e-01   1.0262152e-02   1.4678289e-03  -9.1888918e-03  -6.7111993e-03  -8.8371865e-03  -4.5266759e-01  -7.6726204e-03   4.6562894e-01   1.2902043e-02  -8.9042374e-06   1.7190595e-03  -5.0699769e-01  -2.1205150e-02  -1.5524976e-02   1.6666574e-02   7.0515204e-03   2.1328552e-02   5.6637265e-01   2.1460618e-02  -9.9866524e-03  -6.3212250e-01   4.5820819e-03  -6.3505726e-01   2.3705117e-03  -8.6321204e-03  -1.1926305e-03   7.7245138e-01   6.5992896e-03  -5.3796167e-01   1.3872019e-02  -2.4335006e-03   8.2857174e-03  -1.9951554e-03  -4.7172940e-01   2.6545633e-02   6.3957608e-04   3.0160810e-03   1.9830820e-03  -1.5497038e-02  -1.3164695e-02  -9.5943702e-03   7.2016468e-03   4.7547240e-01  -9.3932973e-03   7.1580120e-01   5.2436616e-03   2.4432488e-02   5.1890683e-03   7.7931467e-02  -2.9395502e-02  -9.8270948e-03  -7.3619842e-03  -3.6472159e-02   4.6616087e-02   4.8630110e-02   7.5010824e-02   4.7718648e-02   2.4455168e-02   1.0909143e-01  -3.2792660e-03   4.0019575e-03   5.7585010e-02   1.3131487e-01   1.6575929e-02   3.8667982e-02   3.3713644e-02  -1.4403188e-02  -3.4735721e-03   2.9192155e-02   6.9505913e-01   2.7290922e-02   3.0557364e-02   1.9011346e-02   8.8420696e-03   6.0681843e-01   1.7743372e-02   6.8740567e-03   1.2370790e-02   1.6173791e-02   1.1878043e-02   7.9025168e-03   1.4253170e-02   8.5599444e-03   3.9909014e-01   5.3747501e-03   1.6143806e-02  -2.8827741e-03  -9.7981378e-03  -1.3273273e-02  -1.9850513e-02  -2.0959739e-02  -1.4873316e-02  -3.2458651e-02  -2.8253127e-02  -3.1202997e-02  -1.7490185e-02  -4.2615051e-02  -1.3454648e-02  -1.0489280e-02   1.2436193e+00  -9.9173765e-01   3.5326606e-02   6.4997053e-02   3.9733725e-02   3.9094263e-02   3.3302424e-02   4.6981354e-02   2.8984441e-02   1.7631395e-02   7.9498569e-05  -9.0072214e-03  -7.1310867e-03   5.9961834e-03   3.0608881e-02   1.3463870e-03  -6.4680776e-04  -1.5638000e-02  -7.6286348e-03   2.8781162e-02   4.1355666e-03   1.4555261e-03   2.3235934e-02  -1.8712359e-02   1.4757769e-02  -3.2322975e-04  -6.5251775e-03   8.8876131e-03  -1.8530217e-02   5.8002630e-01  -5.3330489e-01  -1.1498913e-02  -5.0794434e-01   5.6228100e-01  -1.1281560e-02  -1.8801588e-02   5.4624206e-01   2.7474589e-03   8.0634197e-01  -7.2712911e-03   1.8294311e-02   2.0570965e-02   5.0878370e-03   4.5258469e-03  -1.5702165e-02  -2.0719585e-02  -1.0977080e-02  -2.5871057e-02  -6.9670005e-01  -9.4449325e-03   1.3012306e-04  -3.5413973e-02   4.4735285e-03  -3.1106003e-02   3.8860442e-03   7.7840303e-01   5.3568098e-03  -8.6129821e-01  -4.6123278e-02   1.3255089e-01  -9.4957085e-02   2.9165188e-03   1.3018330e-01  -2.3419988e-02   3.3684188e-02   3.5545056e+00   9.1662156e-02   2.1308375e-02   5.4384773e-02   8.9455749e-02   2.3307493e-02   3.0567082e-02   4.5775310e-02   4.4719028e-02   9.2357858e-01   1.8279295e-02  -6.2163364e-01   2.3011573e-02   6.6834942e-01  -1.3131509e-02  -4.2701403e-02  -6.4366671e-02  -8.5997999e-01  -8.0746662e-01  -2.5996073e-02  -1.3729661e-02   9.9936623e-01  -6.7716238e-03   8.1304726e-02  -1.1329674e+00  -8.6037004e-01   2.9403221e-02   7.1097091e-02   1.5948239e-02  -2.4803281e+00   1.1926751e-01  -1.6969394e+00  -6.4345039e-02  -5.8519430e-02  -9.5671509e-02   1.5601732e-01  -1.9643984e-02   1.0319338e-01   4.4620775e-01   1.8953161e-01   5.9869696e-02   6.9652627e-02   7.3244358e-02   5.5435427e-02   3.7589181e-02   5.9540061e-02  -2.2493291e-02  -1.5407223e-02  -1.0006388e-02   1.5539592e-03   4.9339925e-03  -6.0085623e-03   2.6605807e-03   8.4790951e-01  -8.0521652e-03   1.7106455e-02  -9.4245712e-03  -6.4085863e-03  -1.2111805e-02   5.4782996e-01   9.0821691e-03  -3.1954966e-03   5.0953958e-01   6.4610364e-01  -8.6690322e-03  -6.3266623e-01   4.0972946e-03   1.6337379e-02   1.2045864e-02   1.8426105e-02   6.8529435e-03   8.1700299e-04   4.9612182e-01   6.1270315e-01   6.3821998e-03   7.5291762e-04   9.1382094e-03   9.3909816e-03   6.3711524e-03   4.5913344e-01   2.1054015e-03  -3.9833126e-03  -1.0237008e-02  -5.5530677e-03   3.7901990e-01  -3.3192334e-03  -8.2836865e-03  -1.2757331e-02  -5.0205577e-01   1.0791356e-02   3.4509570e-03   6.5825004e-03  -5.1074465e-04  -1.7824221e-03  -3.3963135e-01  -3.1527519e-01  -3.7231702e-01  -1.1737024e-03   3.1983710e-01   4.2981007e-03  -2.3610584e-03  -5.8938025e-03  -2.3349435e-03  -5.5958588e-03   8.4970708e-03   5.3615383e-03   3.6788291e-01  -4.0750413e-01   8.9576608e-03  -6.1791889e-05  -8.5406034e-03   1.2441196e-02   9.2421179e-03  -8.8180013e-03  -3.1043509e-03   1.9319115e-03   4.3540959e-01  -4.3992834e-01   3.9118162e-03  -1.0761396e-02  -4.5997377e-01   1.0680448e-02   1.2534344e-02  -2.1079089e-03  -6.3155695e-04   6.8578882e-03   4.6009943e-03   4.5451948e-01   1.5250535e-02   7.7675853e-03   4.9138163e-01  -4.3092362e-01  -4.8699501e-01   5.2827027e-03  -1.0966088e-02   4.9032426e-01   1.6642702e-03  -1.6729370e-03  -3.6963524e-03  -4.1692363e-01  -2.7119289e+00
   4.9842508e-01   1.2997033e-02   6.2703070e-01   1.0110811e+00  -7.1510922e-01   1.3854830e-02   8.6095979e-01   3.0354911e-03   5.1820341e-03  -6.9940218e-01   1.5446907e-02   1.4242615e-02   1.5812633e-02   1.1076601e-02   1.1388529e-02   1.1039964e-02   9.4307947e-03   8.5289556e-03   1.4311492e-02   4.0245534e-03   1.1342473e-03  -3.3740827e-01  -2.5787413e-03  -3.6420451e-03  -5.0595566e-03   5.0799533e-04  -7.5328233e-03   3.9874464e-03  -1.2202254e-02   1.0582383e-02  -5.3138151e-01   5.5779063e-01  -1.4073890e-02  -1.1608264e-02  -1.1564779e-02  -4.1261604e-03   1.3725193e-03  -3.1827949e-03   3.0301232e-02  -3.2505023e-02   2.3019893e-02   1.4794196e-02  -1.4960939e-03   2.4363856e-02   1.1530719e+00   8.0185945e-03   3.9851034e-02   2.3997067e-02   1.3762882e-02   6.2497096e-03   6.0579357e-03   1.3831017e-03   8.0883504e-03  -4.8742782e-01  -5.6522513e-01   1.1551378e-02   1.7503236e-02   5.2457390e-01   2.4825996e-02   8.6094580e-03   7.4447973e-03   1.6667249e-02   8.4992232e-03   4.2603981e-03  -8.0807665e-04   3.8210083e-04   1.0909939e-02  -7.3667105e-03   8.4801892e-03  -1.0352463e-02   1.3489849e-03  -2.9188210e-03  -3.9783739e-01   7.3837697e-03  -4.2808597e-01   9.2704107e-04   8.4530207e-03   6.5298624e-03   3.7174788e-01  -3.2940222e-01   3.6635892e-03  -1.4529131e-03  -1.8469846e-03   3.2077725e-01  -3.7709538e-03   2.2078421e-03   5.8621335e-03   5.0490919e-03  -3.6517114e-04   2.0813755e-03  -2.3444628e-03   1.0982085e-02  -6.6508737e-01  -6.1098350e-03  -8.7340183e-01   1.9960279e-02  -1.0801582e+00   2.8468479e-02   2.4319960e-02   4.3316464e-02   6.1146806e-01  -5.7720800e-01   1.7479041e-02  -5.6117356e-01   1.0799529e-02   1.7030267e-02   1.1354810e-02  -1.0549425e-03   5.1022603e-03   7.4009835e-03   7.7143528e-03   5.7177088e-03  -3.3746755e-01   4.3211028e-03   2.0229085e-03   7.8250383e-04  -3.6785885e-01   6.8187468e-03  -5.5367696e-03   1.5112740e-02  -9.3491962e-05  -9.2537739e-04   9.9024579e-03  -6.5442394e-02   2.5474616e-02   2.5620863e-02  -2.0610906e-02  -5.7354407e-01   2.1763028e-02   1.6658703e-02   4.7138162e-01   1.4862295e-02   5.8053223e-03  -4.8301459e-01   9.6612204e-03   1.7866358e-02   2.5689783e-03   4.2481129e-03  -1.5175453e-03   1.5987480e-02  -2.0830694e-02  -1.2698186e-02   2.7251914e-02   4.3223027e-02   7.0712141e-01   5.6468119e-01   2.3427453e-02   1.1826367e-02   2.1196084e-02   1.5115840e-02   1.6184821e-02   1.7115138e-02   8.7175925e-03   1.4088517e-02  -1.1173429e-02  -4.9051093e-01   1.9344593e-02  -5.8870873e-01  -5.7554876e-03   1.8222084e-02  -6.7789750e-03   4.2643465e-01  -6.2336918e-04  -1.0821381e-04  -2.8973963e-03   2.5195255e-04  -3.6536375e-01  -3.8814276e-01   5.0887914e-03   8.9988262e-03   3.6722705e-01  -2.8745690e-03  -9.2172117e-03   5.4481722e-03   2.5550198e-03  -3.3505564e-01  -5.8740880e-03  -3.2278533e-01  -4.4876787e-03  -5.3889441e-03  -3.5137128e-01  -2.6147995e-03  -3.3730244e-03   3.9676066e-01   1.1218520e-02   2.1765327e-03  -1.0116583e-02  -5.6638885e-03  -4.4617372e-03  -4.5467403e-01  -4.9609115e-03   4.7108967e-01   1.6770774e-02  -1.2882165e-02   1.8734578e-03  -4.9978481e-01  -1.9627531e-02  -1.6846533e-02   1.2297486e-02   5.2477815e-03  -4.6572828e-03   5.6747119e-01   1.0310595e-02  -2.9772519e-03  -6.3421327e-01   1.7332119e-03  -6.0980382e-01  -4.7563369e-03  -3.5212494e-03   1.7050860e-02   7.3804308e-01   2.5824353e-04  -5.4585289e-01   6.6033244e-03   1.1135021e-02   6.8948527e-03  -3.2016818e-03  -4.7723877e-01   1.0658109e-02   5.4629186e-04   7.3703176e-03  -3.0066297e-03  -1.8556205e-02  -3.9721993e-03  -9.2664507e-03   1.3807880e-02   4.7159754e-01  -2.6954868e-03   7.4469709e-01  -3.8221033e-04   7.5420673e-03  -3.2727041e-03  -2.4027112e-02  -5.6946180e-02  -9.0422723e-03   5.6085067e-03  -1.9157778e-02   7.0958645e-02   7.0880053e-02   8.7892087e-02   5.7542799e-02   2.4094779e-02   1.2766668e-01   7.5984309e-03   9.2110418e-03   6.4803270e-02   1.1729449e-01   4.9656689e-03   4.0603905e-02   3.6768606e-02  -1.5600050e-02  -9.0294355e-03   3.5064222e-02   6.8606519e-01   3.2010778e-02   2.7891921e-02   1.8653804e-02   1.1156938e-02   6.1248984e-01   2.3263451e-02   1.0903041e-02   6.6654785e-03   1.5300781e-02   1.5559347e-02   7.2928268e-03   1.6122740e-02   8.9433894e-03   3.9779084e-01   6.9646289e-03   1.8506164e-02   4.4858173e-04  -1.5048383e-02  -2.6294060e-02  -2.6379949e-02  -2.0467585e-02  -2.2175294e-02  -3.6834819e-02  -3.1572976e-02  -3.8150897e-02  -3.9235274e-02  -3.2340216e-02  -8.9333736e-03   1.8108036e-03   1.1806182e+00  -9.8425532e-01   3.2898921e-02   6.2692962e-02   4.3856658e-02   3.2716375e-02   3.7196479e-02   4.0986731e-02   2.1699385e-02   1.6163824e-02  -7.7550347e-03  -5.7153620e-03  -2.3153959e-03  -9.7174798e-04   2.1414497e-02  -4.5796639e-02  -1.3218284e-03  -2.1237529e-02  -9.5282161e-03   2.7846497e-02   1.0415020e-03   4.7227782e-03   1.1419028e-02  -2.0375277e-02   2.5748995e-02  -1.1971308e-03  -7.3242082e-03   9.5081654e-03  -1.7214391e-02   5.4821385e-01  -5.2495327e-01  -1.2419979e-02  -5.0963680e-01   5.7899308e-01  -9.8227583e-03   1.9930337e-04   5.2924612e-01  -1.3077018e-02   7.6815267e-01  -2.3254899e-03   2.2728819e-02   1.5274596e-02   1.2740782e-02   9.3228893e-03  -1.2757144e-02  -1.9212422e-02  -1.3178958e-02  -2.7751062e-02  -6.9874918e-01  -1.2781951e-02  -9.2385102e-03  -2.5915376e-02   6.1666500e-03  -1.6004527e-02   1.6880626e-02   7.2419153e-01   2.5738282e-02  -8.4820265e-01  -3.8402544e-02   1.3299787e-01  -9.7271336e-02   4.6132153e-03   1.7284758e-01  -3.3163071e-02   3.5318259e-02   3.2100531e+00   1.0719559e-01   1.6785351e-02   4.9008013e-02   8.6648976e-02   3.3043676e-02   2.6044829e-02   4.4967955e-02   3.7989830e-02   9.0703156e-01   1.7632437e-02  -6.3853743e-01   2.3700920e-02   6.8542770e-01  -8.3554216e-03  -4.0096513e-02  -6.4491342e-02  -8.6743253e-01  -7.6239047e-01  -3.9372531e-02  -3.9866174e-02   9.7933758e-01  -3.3622052e-03   6.5499265e-02  -1.1470974e+00  -8.4310228e-01   2.6017939e-02   7.0751691e-02   4.9128056e-03  -2.5244088e+00   1.1335172e-01  -1.6239439e+00  -6.0241067e-02  -5.4735146e-02  -2.2811663e-02   1.9157023e-01  -2.0509316e-02   1.1871308e-01   6.1107093e-01   1.5070598e-01   6.7190095e-02   1.1571207e-01   6.5334216e-02   6.0215757e-02   3.7701541e-02   4.8797561e-02  -1.7044952e-02   1.4023017e-03  -8.9423722e-03  -3.7115125e-04  -2.5840205e-03  -7.1140974e-03  -2.2806382e-04   8.8047628e-01  -2.8906771e-03   1.7359294e-02  -7.7165722e-03  -7.2691117e-03  -1.0244432e-02   5.5898205e-01   7.0209167e-03  -4.4570245e-03   5.2608701e-01   6.3041386e-01  -1.2360254e-02  -6.4863949e-01   5.7476143e-03   1.3045925e-02   8.3166201e-03   9.7563100e-03  -2.5657171e-03  -1.6037439e-03   4.9926033e-01   6.4581762e-01   6.8302442e-04   6.5713693e-04   9.4136945e-03   9.7598534e-03   5.3180118e-03   4.8539658e-01   1.5557388e-03  -9.2840330e-04  -1.0479399e-02  -4.3716453e-03   3.7658313e-01  -3.2273632e-03  -5.6421841e-03  -9.0218010e-03  -5.0233375e-01   1.1064848e-02   3.6981248e-03   1.0214981e-02   3.6828395e-04  -4.2546543e-03  -3.3679298e-01  -3.1033861e-01  -3.7112478e-01  -6.3732551e-03   3.1812525e-01   2.9711295e-03  -2.5609627e-04  -4.8682590e-03  -3.1567759e-03  -4.3499972e-03   9.8024808e-03   3.1596657e-03   3.7019229e-01  -4.0829294e-01   7.8863640e-03  -1.0596171e-03  -5.4362832e-03   1.3487494e-02   1.4527851e-02  -8.0640777e-03  -1.6333293e-02   6.8307492e-03   4.5380159e-01  -4.3738901e-01   3.9987762e-03  -8.7932188e-03  -4.7040017e-01   1.4094555e-02   8.4898641e-03  -1.4558148e-03  -3.0842038e-03   5.3765532e-03   7.1934456e-03   4.6757346e-01   1.4295334e-02   1.1373111e-02   5.1364049e-01  -4.4320899e-01  -4.6603477e-01   4.8445346e-03  -4.7245153e-03   4.4530432e-01  -9.3415615e-03  -5.5010015e-04  -9.5878598e-04  -4.0889104e-01  -2.8926331e+00
   5.0029613e-01   1.2121461e-02   6.2680646e-01   9.8026997e-01  -6.6418571e-01   1.7328365e-02   8.3794920e-01   2.6297247e-03   1.7008050e-03  -6.7753317e-01   2.1882822e-02   1.3482146e-02   1.4801022e-02   1.1129792e-02   1.1109163e-02   1.0246883e-02   9.3878288e-03   8.7059088e-03   3.1339256e-03   5.0298533e-03   3.4887895e-03  -3.1045344e-01  -8.5594525e-04  -4.4005599e-03  -6.2942958e-03   3.5711894e-03  -4.9438517e-03   6.5024837e-03  -1.1419868e-02   1.2926379e-02  -5.4100338e-01   5.6933182e-01  -1.3942482e-02  -1.1885518e-02  -1.8698416e-02  -4.4330264e-03  -4.1013061e-03  -2.2199251e-03   1.3091957e-02  -1.8361141e-02   2.4843137e-02   1.4247378e-02   2.0513628e-03   1.8198724e-02   1.2981487e+00   6.3622298e-03   3.9224697e-02   2.5672302e-02   1.3495611e-02   8.9346730e-03  -1.1192191e-02   5.7297138e-03   6.8147788e-03  -5.2266382e-01  -5.6941297e-01   1.2066964e-02   1.1260765e-02   5.2481434e-01   2.3982873e-02   6.4978455e-03   4.1501740e-03   1.2653447e-02   7.5487670e-03   2.2156748e-03   1.4073841e-04  -3.9266938e-04   5.0948582e-03  -6.0437739e-03   8.7909060e-03  -1.0737620e-02   1.3604744e-03  -2.6611110e-03  -4.0287251e-01   1.0827971e-02  -4.3462986e-01   5.1340737e-04   7.9818126e-03   7.0117244e-03   3.7408356e-01  -3.2764999e-01   6.1162001e-03   8.8838493e-05  -5.3059037e-03   3.2339371e-01  -2.4267597e-03  -8.0939645e-04   5.7393388e-03  -3.5707728e-03  -7.4388108e-03   4.5347661e-03  -2.4251526e-03   6.4129746e-03  -6.8309268e-01  -5.1665857e-03  -8.8865753e-01   2.5476256e-02  -1.0592549e+00   2.5916830e-02   2.8514800e-02   3.9776759e-02   6.0124679e-01  -5.4694575e-01   1.1308105e-02  -5.5866400e-01   9.1247505e-03   1.8755347e-02   1.1543894e-02   1.4315735e-02   9.4621670e-03   8.6815526e-03   8.1889067e-03   5.9729137e-03  -3.3788213e-01   3.9717693e-03   2.0912533e-03   1.6015548e-04  -3.7915381e-01   2.7858245e-03  -7.0169458e-03   1.1393001e-02  -4.4724529e-03   1.3290754e-03   2.5942127e-02  -6.9057916e-02   2.7641164e-02   2.8303148e-02  -1.8303829e-02  -5.6301758e-01   2.4618622e-02   1.0883430e-02   4.7954045e-01   1.5369818e-02   5.3609245e-03  -4.9686660e-01   9.6129980e-03   1.6719885e-02   5.2507443e-05  -2.0995880e-03   9.4925973e-03   1.6743268e-02  -2.8484951e-02  -2.0155848e-02  -2.8141705e-03   4.7865627e-02   6.5193898e-01   5.7493204e-01   2.2521230e-02   1.6940605e-02   2.0231541e-03   1.5309575e-02   1.8087697e-02   1.7215596e-02   8.0966904e-03   8.5493053e-03  -1.3703957e-02  -5.0909592e-01   2.0643214e-02  -5.3958393e-01  -5.5224030e-03   1.7164246e-02  -6.0596116e-03   4.2490810e-01  -2.0421620e-03  -6.4353603e-04   2.9973844e-03   1.7278111e-03  -3.3585772e-01  -3.8011442e-01   5.1189399e-03   8.0397724e-04   3.6202030e-01  -5.2221429e-03  -6.0729842e-03   6.1070832e-03   1.5356942e-03  -3.3219938e-01  -5.4710036e-03  -3.2810966e-01  -3.9922242e-03  -5.8238102e-03  -3.5853617e-01  -6.6664061e-03  -8.4023904e-03   4.1366769e-01   9.2497758e-03  -2.8663526e-03  -9.3514002e-03  -5.9474507e-03  -6.2627535e-03  -4.5559848e-01  -4.7239666e-03   4.6728324e-01   1.1089077e-02  -3.8062962e-05  -6.5682580e-03  -5.0647669e-01  -3.2003966e-03  -1.6585134e-02   1.7467322e-02   1.6814651e-02   2.6987393e-02   5.9125924e-01   2.2244308e-02  -7.7492786e-03  -6.1811306e-01  -8.3855552e-04  -6.1363382e-01   6.6896379e-04  -4.0886603e-03   1.7141405e-02   7.8217276e-01   3.9782575e-03  -5.3191929e-01   1.2572240e-02   1.7352152e-02   6.9012123e-03  -8.6407958e-03  -4.7576883e-01   3.4479087e-02   2.2093673e-03   3.6926839e-03   5.0141273e-04  -1.8069764e-02  -1.9157042e-02  -2.3961186e-03   2.4668250e-03   4.4398313e-01   4.1743718e-03   7.7531284e-01  -1.8674428e-02   1.3722607e-02   2.2852102e-02   8.0691250e-02  -5.7502726e-02  -2.6076962e-02  -1.3120474e-02  -2.7873997e-02   6.1298001e-02   7.5924952e-02   8.1327445e-02   4.6282469e-02   1.5917695e-02   1.1744485e-01   6.1680919e-04   1.1431316e-02   5.2341299e-02   1.3042853e-01   1.7344795e-02   3.9817107e-02   2.1160747e-02  -1.6518845e-02  -1.1700866e-02   3.1381064e-02   6.6501713e-01   2.7702113e-02   2.9940261e-02   2.2921456e-02   1.0071573e-02   5.7258994e-01   2.1329977e-02   1.0832083e-02   9.1942738e-03   1.3507832e-02   1.0821523e-02   6.8954103e-03   1.1415267e-02   8.6527357e-03   3.8314792e-01   5.4394284e-03   4.3579624e-03  -4.2867842e-03  -1.4884612e-02  -2.1443451e-02  -2.5988579e-02  -1.7929825e-02  -2.0705452e-02  -3.4171668e-02  -2.0626493e-02  -3.1686876e-02  -5.5562930e-03  -3.5028038e-02  -6.2545206e-04  -2.2891606e-03   1.1713935e+00  -9.7721556e-01   2.8529805e-02   5.4852533e-02   3.7639081e-02   3.9278001e-02   3.9342764e-02   4.5924007e-02   2.6952730e-02   1.2795004e-02  -6.3375014e-03  -9.2427122e-03  -5.0537200e-04  -4.8967425e-03  -4.6652721e-03  -4.6115116e-02  -2.5599950e-03  -1.7784702e-02  -6.8817198e-03   2.1201517e-02  -1.5287570e-04   4.1287809e-03   1.1919750e-02  -1.5426344e-02   8.3846272e-03  -4.6647321e-03  -2.3704716e-03   1.0558042e-02  -1.3887408e-02   5.3549839e-01  -5.3223091e-01  -1.1370257e-02  -5.1588901e-01   5.7304707e-01  -1.4767176e-02  -2.9855510e-02   5.3495416e-01  -5.1210944e-03   8.2505992e-01  -2.9991938e-03   2.2214158e-02   1.2768080e-02   1.0024442e-02   6.0492377e-03  -9.5788009e-03  -2.2202591e-02  -2.4550130e-03  -2.6308223e-02  -6.9334369e-01  -8.2226717e-03  -1.1972822e-02  -3.4027984e-02   7.1905386e-03  -3.2717607e-02   2.4297266e-02   7.1861407e-01   1.9920519e-03  -8.6680511e-01  -5.2729924e-02   1.4991670e-01  -8.4852733e-02   2.4018723e-02   1.7023283e-01  -3.0528019e-02   4.0409065e-02   3.5433558e+00   1.2489626e-01   1.0561820e-02   5.0063046e-02   7.7927020e-02   4.8711335e-03   2.7367086e-02   4.5158349e-02   3.9695078e-02   9.3839324e-01   1.2604082e-02  -6.4343665e-01   2.1195678e-02   6.6543185e-01  -7.6988451e-03  -3.9320892e-02  -6.2266197e-02  -8.3538940e-01  -7.8564133e-01  -4.8720121e-03  -8.0343422e-03   9.7941596e-01   1.6751242e-02   8.3833583e-02  -1.1020201e+00  -8.3340165e-01   2.9684690e-02   7.4880754e-02   9.4234330e-03  -2.6097443e+00   1.2007433e-01  -1.6160423e+00  -8.1945907e-02  -4.2336953e-02   2.6090726e-02   1.8152980e-01  -1.9938692e-02   9.3767498e-02   4.2333079e-01   8.7854522e-02   6.6356357e-02   9.9575689e-02   7.7020230e-02   6.5143433e-02   3.7009203e-02   5.9323363e-02  -1.1553392e-02   1.6264389e-02   1.3848771e-02   4.3772522e-03  -1.4049904e-02  -1.8201478e-03  -9.8817823e-03   8.6983264e-01   9.8565755e-04   2.1460246e-02  -6.1588807e-03  -1.2510370e-03  -1.2721835e-02   5.3400118e-01   1.5048870e-02  -1.9052588e-04   5.1869143e-01   6.4830089e-01  -1.0142887e-02  -6.3920622e-01   6.2332705e-03   9.1962809e-03   9.2974622e-03   1.6498225e-02   7.6916489e-03  -1.3883730e-03   4.9103558e-01   6.4415140e-01   7.4100127e-03   1.8152926e-04   9.9742536e-03   1.0768145e-02   1.7171847e-03   4.4992723e-01  -1.2829124e-03  -1.3234414e-03  -8.6040726e-03  -1.2155420e-02   3.7846733e-01  -1.6497495e-03  -6.0075952e-03  -1.2261063e-02  -5.0676827e-01   1.1396658e-02   3.4065426e-03   1.0769902e-02   2.9215146e-03  -2.5288145e-03  -3.3687937e-01  -3.3007586e-01  -3.7414284e-01  -5.6492814e-03   3.1937211e-01   1.2089468e-03  -3.1535008e-03  -5.7995996e-03  -4.3768773e-04  -6.2799211e-03   8.0103352e-03   3.9578735e-03   3.6685638e-01  -4.1285936e-01   8.1370174e-03  -4.8388006e-03  -8.9827071e-03   1.4529790e-02   9.6996179e-03  -8.5450667e-03  -6.3911898e-03  -2.2557405e-03   4.4540068e-01  -4.3782198e-01   3.2672639e-03  -1.0262345e-02  -4.6315719e-01  -1.0807774e-02   1.2021727e-02  -2.7536005e-03   5.2349151e-03   5.6879128e-03   5.1496732e-03   4.5619607e-01  -6.2487657e-03   9.6940021e-03   4.9015468e-01  -4.2700127e-01  -5.0553217e-01   4.9958349e-03  -1.7167124e-03   5.0939197e-01   3.7829493e-04   4.9033026e-03   4.8597446e-03  -3.7252612e-01  -2.7979781e+00
   5.0285633e-01   1.2458705e-02   6.4052565e-01   1.0167064e+00  -6.9038999e-01   1.2544939e-02   8.7198876e-01   4.4476967e-03   4.4435780e-04  -6.9033036e-01   1.8722090e-02   1.4318256e-02   1.6659946e-02   1.2649443e-02   1.0850058e-02   1.0647241e-02   1.0218145e-02   9.2433420e-03   3.9836383e-03   4.6423744e-03  -6.3301991e-03  -3.1898259e-01  -5.5033083e-04  -1.6588119e-03  -4.6331204e-03  -5.2726098e-03  -8.8772017e-03   8.4057527e-03  -1.1817603e-02   1.1834178e-02  -5.3288561e-01   5.8207241e-01  -1.4262786e-02  -8.4469341e-03  -1.2413819e-02   9.1995450e-04   1.8081937e-03   2.1542441e-03   4.8816379e-02   8.5277341e-03   2.4466927e-02   7.2509440e-03   3.5225258e-03   2.3400568e-02   1.2789093e+00   8.4894626e-03   3.3245321e-02   2.6637703e-02   1.0641579e-02   6.6919503e-03  -9.0210287e-03   2.0382375e-03   4.3193082e-03  -5.0123541e-01  -5.8360066e-01   1.3079238e-02   1.8814839e-02   5.3181872e-01   2.6814110e-02   7.5883845e-03   8.5943249e-03   1.4952158e-02   8.0102072e-03   3.5181476e-03   9.3876320e-04   2.9015204e-03   1.0199189e-02  -6.2719151e-03   8.0727210e-03  -1.0645644e-02   1.9226606e-02  -4.1369642e-03  -4.2891490e-01   1.1773719e-02  -4.3251120e-01   3.9007881e-03   7.7428685e-03   6.7434860e-03   3.6719128e-01  -3.2344666e-01   5.9208299e-03   6.3879127e-04  -6.0869221e-03   3.2764258e-01  -2.2613147e-03  -1.4232954e-03   4.8709416e-03  -3.1794054e-03  -8.0755811e-03   2.5361685e-03  -4.9561045e-03   1.0348647e-02  -6.9404097e-01  -9.3355177e-03  -8.9600422e-01   2.2965155e-02  -1.0353738e+00   2.5705472e-02   2.9269993e-02   4.0428797e-02   6.2959857e-01  -5.0639047e-01   1.0002863e-02  -5.6063981e-01   1.1544161e-02   1.8883851e-02   1.1729113e-02   1.0018676e-02   8.2998519e-03   8.4194599e-03   8.7332842e-03   6.0255287e-03  -3.4335268e-01   4.7771273e-03   3.6108195e-03   2.2790986e-03  -3.7536231e-01   2.7820368e-03  -4.5409797e-03   4.8458391e-03  -7.9456482e-03  -2.0021292e-03   2.0779720e-02  -7.7060197e-02   3.3604966e-02   2.8786827e-02   1.3662021e-03  -5.9758499e-01   1.7106776e-02   2.1190713e-02   5.1254308e-01   1.5636999e-02   7.2487435e-03  -4.9444250e-01   1.0938060e-02  -8.2970920e-04  -3.2693791e-04  -5.2530456e-03   1.0476896e-03   2.1246980e-02  -2.4952831e-02  -1.6307502e-02   5.2144585e-03   2.9554922e-02   6.0028848e-01   5.8394956e-01   2.3459749e-02   1.4037937e-02   5.6091882e-03   1.7872010e-02   1.8353500e-02   1.3055615e-02   1.0538143e-02   1.2982617e-02  -1.3432050e-02  -4.7729760e-01   1.6926460e-02  -5.1063085e-01  -5.2814990e-03   1.7742333e-02  -3.2442788e-03   4.3117990e-01  -4.4518676e-03  -6.5936377e-04  -7.9931561e-04   3.9519856e-04  -3.4789941e-01  -3.8552848e-01   4.6870855e-03  -3.6677231e-03   3.6996610e-01   1.8113516e-03  -6.6595713e-03   4.7143676e-03   4.0703883e-03  -3.3928652e-01  -6.9300812e-03  -3.2665590e-01  -5.3318209e-03  -5.7135718e-03  -3.4856248e-01  -2.0017009e-03  -7.5917376e-03   4.3297064e-01   9.6504722e-03  -1.3313468e-03  -1.0852387e-02  -8.6287999e-03  -8.8260686e-03  -4.7546923e-01  -8.9681324e-03   4.6836863e-01   1.1012661e-02  -4.8311595e-03  -2.7997198e-03  -5.3676912e-01  -2.0251853e-02  -1.4714383e-02   1.6471115e-02   1.6359875e-02   2.2769711e-02   5.7458971e-01   1.9535643e-02  -9.2823302e-03  -6.3740411e-01   3.6558886e-03  -6.2560105e-01   8.8089681e-04  -8.5062231e-03   8.2118630e-03   7.9662297e-01   3.3527130e-03  -5.2942145e-01   4.0090208e-02   1.2520419e-04   6.6838769e-03  -1.3669662e-02  -5.1199153e-01   3.0787014e-02  -1.0036770e-02   3.2953433e-03  -1.9890655e-04  -1.5808479e-02  -1.2916515e-02  -1.3037244e-02   1.5913676e-02   4.6851983e-01  -4.8643646e-03   6.2825145e-01   3.2365726e-03   9.9890456e-03  -1.6589122e-03   4.9118090e-02  -5.3082893e-02  -1.3846067e-02  -3.9328915e-04  -3.4598698e-02   4.5119524e-02   3.5223115e-02   9.1523855e-02   4.0839908e-02   1.6870852e-02   1.1763106e-01  -1.1001190e-03   2.2742376e-03   6.2167685e-02   1.3988662e-01   1.2297995e-02   3.9851645e-02   2.0610054e-02  -1.1737433e-02  -1.6624341e-02   3.1672187e-02   7.0414718e-01   2.7621078e-02   2.7857999e-02   2.2319969e-02   1.1175859e-02   6.0774438e-01   2.2240471e-02   1.0677691e-02   7.4517654e-03   1.5938336e-02   1.3609281e-02   8.4351704e-03   1.4477366e-02   7.4432391e-03   3.9014594e-01   2.6381050e-03   9.3998600e-03  -1.6747487e-03  -1.1532482e-02  -2.0861863e-02  -2.5386255e-02  -2.2732992e-02  -2.0938700e-02  -3.9201545e-02  -3.6982846e-02  -3.2500136e-02   2.0950476e-02  -4.5898460e-02  -1.0328030e-02  -5.8043467e-03   1.1909422e+00  -1.0111575e+00   4.0408653e-02   8.0182182e-02   4.1510607e-02   4.7719371e-02   3.8101052e-02   4.5380050e-02   2.6796695e-02   1.5941803e-02  -7.0116872e-05  -9.9161077e-03  -4.3944576e-03  -1.7473286e-02   3.5580441e-02   8.0968156e-03   1.0072908e-02  -1.8009834e-02  -6.1151955e-03   3.1505237e-02   6.5472329e-03   5.3998588e-03   1.0212639e-02  -1.8103551e-02   1.5978699e-02  -4.2042216e-03  -3.8152258e-03   1.1935304e-02  -1.5102153e-02   5.4081453e-01  -5.0161221e-01  -1.1690956e-02  -5.1310990e-01   5.7547712e-01  -1.0556544e-02  -2.5787462e-02   5.2081451e-01  -9.8122038e-03   7.1901463e-01  -7.5530397e-03   1.5515120e-02   1.7559450e-02   1.9946715e-02   7.9913658e-03  -1.0182497e-02  -1.8420992e-02  -1.2673978e-02  -2.5260718e-02  -6.8662832e-01  -8.6335744e-03  -5.9762716e-04  -2.5559660e-02   6.7981988e-03  -1.9837463e-02   1.1130502e-02   7.0364713e-01   2.2351483e-02  -8.5926600e-01  -5.2693548e-02   8.8349396e-02  -8.8813283e-02   2.0404967e-02   2.5286508e-01  -3.2056507e-02   3.6914028e-02   3.3730209e+00   1.1864722e-01   8.9130125e-03   5.1710043e-02   8.0183669e-02   2.7279649e-02   2.8283759e-02   4.2474617e-02   4.2862537e-02   9.3308729e-01   1.5962178e-02  -6.3192010e-01   2.2394996e-02   6.5742306e-01  -1.2252497e-02  -4.0159639e-02  -6.5202189e-02  -8.7091243e-01  -7.4958309e-01  -3.2192573e-02  -4.0097398e-02   9.6142831e-01  -4.1023862e-03   5.9309748e-02  -1.1457388e+00  -8.2766636e-01   3.8279993e-02   7.5004998e-02   1.8089819e-02  -2.6148938e+00   1.1333089e-01  -1.6251280e+00  -4.2873315e-02  -4.6447118e-02   8.4054818e-02   2.5685345e-01  -2.2254701e-02   8.8423917e-02   2.9209250e-01   1.6106509e-01   6.5686381e-02   1.1671949e-01   7.6171359e-02   6.0474743e-02   3.3227388e-02   5.4704283e-02  -2.4290855e-02   2.0894413e-03   3.9330354e-03  -6.8477628e-03  -1.4306327e-02   1.1444097e-03  -1.0402083e-04   8.8358820e-01  -7.2385909e-03   1.2585175e-02  -5.4765508e-03  -4.6700953e-03  -1.0347420e-02   5.5726541e-01   1.0284967e-02  -3.0835517e-03   5.1239859e-01   6.3890846e-01  -7.4833887e-03  -6.0671994e-01   1.0746591e-03   6.0221937e-03   1.0367499e-02   1.7380815e-02   5.9005889e-03  -3.0276045e-03   4.9835575e-01   6.0073897e-01   1.4832199e-02   3.1632976e-03   9.1642438e-03   8.9694784e-03   5.2795558e-03   4.6284698e-01   3.7454277e-03  -1.4922832e-03  -1.0704785e-02  -1.2455233e-02   3.7000622e-01  -5.1739052e-03  -5.1342573e-03  -9.8259960e-03  -4.8564724e-01   1.0665856e-02   4.4124191e-03   1.0062466e-02  -9.4628192e-04  -3.4656124e-03  -3.5216321e-01  -3.2320217e-01  -3.6955487e-01  -2.0460761e-03   3.3117647e-01   4.0099742e-03  -2.4622848e-03  -6.5688939e-03  -3.1946537e-03  -8.2560822e-03   6.9769610e-03   5.9024015e-03   3.7732043e-01  -4.1446356e-01   9.8122078e-03   5.9172307e-04  -9.4354255e-03   1.3430685e-02   1.4671101e-02  -1.9452391e-03  -1.7624435e-02   4.6771785e-03   4.4788334e-01  -4.3036865e-01   3.5460306e-03  -1.4703421e-02  -4.6925892e-01   1.3231318e-02   2.2380270e-02  -1.8139278e-03  -3.4869136e-03   6.2315300e-03   9.9978497e-03   4.6396587e-01   1.1203935e-02   9.5690879e-03   5.0398896e-01  -4.3998879e-01  -4.7557396e-01   6.5252408e-03  -1.3002776e-02   4.4870588e-01  -3.7648257e-03   3.4877522e-03  -1.2038513e-03  -4.4145667e-01  -2.8796807e+00
   5.0600770e-01   1.2720209e-02   6.2416743e-01   1.1319219e+00  -6.7629948e-01   1.4529069e-02   8.3700240e-01   7.1676105e-03   5.7202466e-03  -6.9236588e-01   1.5486352e-02   1.2618793e-02   1.4844650e-02   1.1936699e-02   9.9627113e-03   9.8958819e-03   8.7085601e-03   8.9483586e-03   5.8095177e-03   4.3629801e-03   3.0184718e-03  -3.1064084e-01  -3.3885454e-04  -2.6313866e-03  -5.1928217e-03   5.5522735e-03  -6.0603903e-03   1.0344248e-02  -1.2139095e-02   1.2704792e-02  -5.4366560e-01   5.8406595e-01  -1.1606382e-02  -1.0551351e-02  -1.5603225e-02   4.3911293e-03   6.2408120e-03  -1.0342353e-03   1.3646445e-02   6.6230399e-03   2.8975585e-02   3.6309553e-03  -1.8056712e-03   2.1364581e-02   1.2922980e+00   7.0822056e-03   3.8355237e-02   1.9392971e-02   1.2363862e-02   7.2665521e-03  -3.2881105e-03   8.2641080e-03   9.0935225e-03  -5.2146147e-01  -5.7787784e-01   1.3097374e-02   1.9415969e-02   5.2889857e-01   2.5725687e-02   7.3364862e-03   3.6641435e-03   1.9023686e-02   7.6181191e-03   3.0108208e-03  -2.0129295e-03   1.0441081e-03   6.9735033e-03  -8.2242163e-03   8.4131814e-03  -9.0701263e-03   4.1183194e-03  -3.6336132e-03  -4.1413912e-01   9.0190365e-03  -4.3970810e-01   5.8164011e-03   8.1417539e-03   7.5290930e-03   3.7402644e-01  -3.3559049e-01   7.4557567e-04  -8.9339130e-04  -1.0901504e-03   3.2939129e-01  -1.3139874e-03   1.2318237e-03   4.8472016e-03  -3.3863028e-03  -8.0026954e-03   1.9812359e-03  -2.4731623e-03   6.4537155e-03  -6.8160068e-01  -2.7896206e-03  -9.1775574e-01   1.0616698e-02  -1.0600824e+00   2.5695172e-02   2.8739442e-02   4.1146312e-02   6.4415576e-01  -5.3783783e-01   9.1614187e-03  -5.8562627e-01   1.1135084e-02   1.4350670e-02   1.1296265e-02   2.1022809e-02   1.0495216e-02   7.5402481e-03   6.9967208e-03   5.6410378e-03  -3.5703967e-01   4.6939081e-03   1.6737569e-03   1.8603543e-03  -3.6821184e-01   5.1628262e-03  -6.9330037e-03   3.3004560e-03  -5.0359939e-03  -4.2890571e-04   2.3232761e-03  -7.7758630e-02   3.6243536e-02   2.8898430e-02   1.1108664e-02  -5.9539989e-01   2.5836267e-02   1.7077342e-02   5.0137386e-01   1.5135153e-02   5.7917083e-03  -4.7329927e-01   8.2314325e-03   1.2079865e-02   6.5339544e-04   2.6537053e-03  -2.7924057e-03   1.8912725e-02  -2.3653794e-02  -1.3818473e-02   2.1963304e-02   2.3060430e-02   6.5158752e-01   5.5821379e-01   1.5150624e-02   1.3319323e-02   4.6951941e-03   1.5673237e-02   1.3844390e-02   1.5456816e-02   1.0266991e-02   1.1738422e-02  -1.4885406e-02  -5.0748864e-01   2.1295220e-02  -5.4369541e-01  -5.1714348e-03   1.6383943e-02  -6.2491081e-03   4.2486757e-01  -8.4925501e-03   9.7415988e-04   4.5615743e-03   2.2453754e-03  -3.4297243e-01  -3.7496351e-01   3.3632907e-03  -4.8955993e-03   3.6620322e-01  -2.1294604e-03  -6.2349835e-03   6.2712400e-03   2.2716075e-03  -3.3599568e-01  -4.7522886e-03  -3.2100358e-01  -4.1941607e-03  -6.2187036e-03  -3.7564069e-01  -6.1266032e-03  -5.6275503e-03   4.2805958e-01   1.0059425e-02   2.6067326e-03  -7.0349230e-03  -6.4571817e-03  -6.2898891e-03  -4.6204303e-01  -8.6232963e-03   4.6513985e-01   1.1257818e-02  -9.9124276e-03  -5.6426083e-03  -4.8448610e-01  -4.7018557e-03  -1.4847099e-02   1.7038854e-02   1.1963877e-02  -2.0585549e-02   5.7777529e-01   1.3550931e-02  -1.1794290e-02  -6.2993952e-01   2.8947433e-03  -6.1857275e-01   1.2596117e-03  -1.9311844e-03   1.3446940e-02   7.2263880e-01   1.3955736e-03  -5.3337663e-01   2.1122650e-02   5.5346456e-03   4.9463396e-03  -1.1364308e-02  -4.9596980e-01   3.3556736e-02   8.1036125e-04   5.2300855e-03  -4.2588238e-03  -1.5772151e-02  -1.8648752e-02  -1.5522273e-02   1.8705071e-02   4.6336627e-01   1.6744851e-03   8.3715212e-01   1.4340416e-03   9.0228693e-03   1.7459382e-02   1.2276201e-03  -4.0337163e-02  -1.8952644e-02  -1.0960076e-03  -1.6590015e-02   5.4864255e-02   8.2918954e-02   7.6630810e-02   6.0184501e-02   2.0693321e-02   1.2284802e-01  -4.8141661e-03   1.8927519e-02   6.6567592e-02   1.3059062e-01   1.7721266e-02   3.9668800e-02   2.1584596e-02  -1.2223707e-03  -7.1560527e-03   3.3907126e-02   6.8659841e-01   2.9775950e-02   3.4206360e-02   2.1291177e-02   1.1487011e-02   6.0553821e-01   2.5354604e-02   9.4437971e-03   1.3358522e-02   1.5968376e-02   1.7151392e-02   8.1378914e-03   9.8254644e-03   7.9930067e-03   3.9260703e-01   4.7517089e-03   1.8677039e-02  -4.7463993e-03  -1.4129529e-02  -2.4203761e-02  -2.8492987e-02  -2.5020621e-02  -5.7496887e-02  -3.9539460e-02  -3.4752119e-02  -3.7322991e-02   1.4876129e-02  -3.0633695e-02  -3.8091616e-03   4.1576507e-02   1.2275700e+00  -9.6482687e-01   3.6333065e-02   8.9717408e-02   5.7772642e-02   4.5037703e-02   3.4712738e-02   4.1589921e-02   2.5409496e-02   1.6893782e-02  -5.0210012e-03  -9.6274196e-03   2.4522608e-02   4.1941628e-04   1.7791817e-02  -1.0081142e-02   1.2421308e-02  -1.6392625e-02  -8.2148724e-03   3.1211277e-02   3.9966004e-03  -8.5093808e-04   8.7832369e-03  -1.4485355e-02   1.8511089e-02  -1.8583870e-03  -4.5665708e-03   1.7089802e-02  -8.2102448e-03   5.4807795e-01  -5.3013844e-01  -1.3332004e-02  -5.4359432e-01   5.8023235e-01  -9.6026342e-03  -3.3731352e-03   5.2759090e-01  -8.9291485e-03   7.1843798e-01  -1.2979888e-04   2.4391616e-02   1.5447090e-02   1.5560015e-02   8.4465273e-03  -1.3786932e-02  -2.0614729e-02   2.9243906e-03  -2.3296338e-02  -7.1257157e-01  -1.1045563e-02  -4.3474776e-03  -2.7391521e-02   1.0422324e-02  -1.0467870e-02   1.2710815e-02   7.3742447e-01   7.7206568e-04  -8.2189090e-01  -3.8018704e-02   9.8405018e-02  -8.3454265e-02   6.5750294e-03   1.9922297e-01  -2.9863447e-02   1.9252936e-02   3.1426072e+00   1.1571083e-01   2.5382072e-02   5.3386126e-02   8.3794077e-02   3.0074495e-02   2.5284774e-02   4.2918834e-02   4.2875877e-02   9.4832166e-01   1.3248245e-02  -6.2715405e-01   2.1222284e-02   6.6389589e-01  -1.5921624e-02  -4.3752377e-02  -5.8701308e-02  -8.6642220e-01  -7.5530119e-01  -1.1375306e-02  -3.2129755e-02   9.7333522e-01   3.1436657e-03   3.9685055e-02  -1.1373476e+00  -8.4192794e-01   3.4631289e-02   7.0278149e-02   8.8557763e-03  -2.5461684e+00   9.4837334e-02  -1.7200128e+00  -4.7665752e-02  -1.1019973e-02   2.6634759e-02   2.3551346e-01  -2.7193623e-02   1.0799074e-01   3.6234169e-01   1.5795594e-01   6.1111986e-02   9.9565711e-02   8.0464118e-02   6.5284681e-02   4.1784236e-02   5.0019108e-02  -1.7106234e-02   8.6278153e-04   1.8689673e-03  -6.2979890e-03  -1.1065727e-02  -5.9076008e-04  -1.0520718e-02   8.9712568e-01  -6.2948312e-03   1.9777799e-02  -1.0288708e-02  -1.5392499e-03  -1.1251288e-02   6.0073154e-01   1.3462197e-02  -4.7078380e-03   5.2225624e-01   6.4700807e-01  -9.2919472e-03  -6.0439244e-01   3.5836145e-03   1.5332910e-02   6.3675547e-03   8.2328392e-03  -1.1442667e-02  -5.0292466e-03   4.9186471e-01   6.8179722e-01   3.9901804e-03   2.2394704e-03   1.0418151e-02   1.0245523e-02   3.2307985e-03   4.5612796e-01   1.8892918e-03  -1.7565575e-03  -1.1538641e-02  -5.4953977e-03   3.8080707e-01  -2.7546489e-03  -6.4226783e-03  -1.3287182e-02  -4.9496527e-01   1.2505247e-02   3.3117121e-03   1.4441555e-02  -4.3027335e-04  -1.1839642e-03  -3.5170201e-01  -3.1880272e-01  -3.7618200e-01   1.1306478e-03   3.2662035e-01   5.6852084e-03   2.1594066e-03  -4.0848685e-03   1.0884779e-03  -5.9055870e-03   7.2855515e-03   6.0020235e-03   3.8933327e-01  -4.2222524e-01   6.4324069e-03  -1.2264084e-03  -9.1084684e-03   1.4036783e-02   9.9004998e-03  -2.4818154e-03  -7.8309482e-03   1.2869153e-03   4.3585790e-01  -4.3035259e-01  -4.5838243e-04  -1.3181219e-02  -4.5990033e-01   1.4246825e-02   1.0235973e-02  -4.7899257e-03  -2.3294850e-03   3.9467564e-03   9.2247580e-03   4.5828169e-01   5.4917698e-03   6.6427317e-03   5.0272493e-01  -4.3320817e-01  -4.7618038e-01  -1.0495415e-02  -1.7889749e-02   5.2721550e-01  -6.7012022e-03   4.0127881e-04  -8.0290096e-05  -4.4665972e-01  -2.8479233e+00
   4.9717493e-01   1.0138698e-02   6.2080860e-01   1.0691815e+00  -6.7404693e-01   1.3393023e-02   8.3996932e-01   5.8607852e-03   3.8493212e-03  -6.6946113e-01   1.3789438e-02   1.2893329e-02   1.5721229e-02   1.1509539e-02   9.7037795e-03   9.8475097e-03   9.8857179e-03   7.9760453e-03   3.1510319e-04   8.7366083e-03   1.3057041e-03  -3.1514036e-01  -5.5979997e-04  -3.0693376e-03  -2.7694055e-03   5.2859011e-03  -5.7120232e-03   9.4674078e-03  -1.1365853e-02   1.4259113e-02  -5.4595352e-01   5.8045278e-01  -1.5882156e-02  -1.4353173e-02  -1.4952709e-02  -3.7245113e-03  -7.4451359e-03  -4.2908296e-03   2.4059149e-02  -2.4211068e-02   2.2867016e-02   1.7200421e-02  -2.0620573e-03   2.3146488e-02   1.2689344e+00   4.4051608e-03   3.8621366e-02   2.1611916e-02   1.2636524e-02   8.3772309e-03  -6.4345957e-03   9.9734167e-03   9.4629135e-03  -4.9481014e-01  -5.7042072e-01   1.3659129e-02   1.8750718e-02   5.2546116e-01   2.5045808e-02   7.3999656e-03   9.1715190e-03   8.2111419e-03   8.6364332e-03   4.8775329e-03   7.6607905e-05  -1.3771438e-03   6.6788317e-03  -5.7345566e-03   8.5648785e-03  -1.1116063e-02  -6.0906289e-03   8.8179582e-03  -4.0164062e-01   1.1270794e-02  -4.2870806e-01   4.6313931e-03   8.0412079e-03   6.6171946e-03   3.6690497e-01  -3.3300061e-01   2.1974819e-03  -2.2648853e-04   2.9660053e-03   3.2693449e-01  -3.8205604e-03  -4.2617565e-04   6.7013886e-03  -3.0800370e-03  -8.5234529e-03   4.0776452e-03  -4.4497515e-03   8.0948239e-03  -6.8610561e-01  -5.8694608e-03  -8.6598326e-01   2.1614435e-02  -1.0269294e+00   2.3771363e-02   2.9530251e-02   3.8963333e-02   6.1371853e-01  -5.2868605e-01   1.4798164e-02  -5.5102321e-01   9.4848988e-03   1.8013075e-02   1.1707444e-02   1.0874200e-02   9.0020896e-03   8.1069574e-03   7.7348376e-03   5.7889737e-03  -3.4344531e-01   4.5379181e-03   2.2045646e-03   1.0552178e-03  -3.6419187e-01   2.4196709e-03  -6.1008445e-03   5.3023338e-03  -3.9737746e-03   1.0151081e-03   2.1067944e-02  -5.3978079e-02   2.9535972e-02   2.4232254e-02   7.9714250e-03  -5.6798109e-01   1.9514673e-02   1.8523758e-02   4.9096694e-01   1.4458557e-02   8.8683835e-03  -4.6412649e-01   9.8826764e-03   1.4879522e-02   1.8336914e-03   1.6593898e-03  -2.7010898e-03   1.1023652e-02  -2.3489183e-02  -1.4871859e-02   1.8485514e-02   3.6599217e-02   6.0159202e-01   5.5441206e-01   2.2587193e-02   1.5282592e-02   5.8278600e-03   1.3923047e-02   1.5117048e-02   8.8828911e-03   8.3345090e-03   7.7406154e-03  -1.3771311e-02  -4.9242780e-01   2.0604779e-02  -5.3357178e-01  -6.2180986e-03   1.6732019e-02  -5.4381203e-03   4.1074108e-01  -4.6169860e-03  -2.1650103e-03   2.3265385e-03   1.4341703e-03  -3.3480109e-01  -3.6754421e-01   4.6721036e-03   3.8307587e-03   3.5569301e-01   1.7766812e-03  -2.8922816e-03   5.7241747e-03   2.2152953e-03  -3.4100906e-01  -4.7249545e-03  -3.2501816e-01  -5.2753865e-03  -6.1768397e-03  -3.8874011e-01  -4.6111071e-03  -2.4736735e-03   4.3599420e-01   9.9645288e-03   1.3486815e-03  -9.5436970e-03  -5.9462943e-03  -6.4477880e-03  -4.7678939e-01  -7.8697050e-03   4.7122470e-01   1.3566217e-02  -4.5823890e-03  -4.5935609e-03  -4.9815033e-01   1.9561093e-03  -1.7502135e-02   1.6625014e-02   1.2922533e-02  -5.7875917e-03   5.5450846e-01   1.3543181e-02  -1.4782079e-02  -6.1207792e-01   4.6491517e-03  -6.0978902e-01   5.1812574e-03  -8.1484765e-03   2.2554928e-04   7.6762585e-01   2.3908913e-03  -5.7127723e-01   7.6219643e-03  -1.8537605e-04   6.8349971e-03  -9.1976864e-03  -5.1298926e-01   2.3773034e-03   1.3884898e-03   4.0974019e-03  -2.0195302e-03  -1.9412910e-02  -1.2799207e-02  -7.4723185e-03  -1.2358035e-03   4.5528969e-01   6.3940726e-03   7.1458770e-01  -4.0232376e-03   8.7510164e-03   1.4044241e-02   9.6655968e-02  -4.7356825e-02  -2.7255764e-02  -2.0078972e-02  -3.9064458e-02   5.0458026e-02   1.0717679e-01   7.1963659e-02   4.7278885e-02   2.1335974e-02   1.4159219e-01  -1.1997506e-02   6.8749024e-03   4.9499579e-02   9.4858887e-02   3.8149913e-03   3.8822793e-02   3.0789388e-02  -2.0362532e-02  -1.8357998e-02   2.5583314e-02   6.5006386e-01   2.6361950e-02   3.5373213e-02   1.9533581e-02   8.8744496e-03   6.1339984e-01   2.1113099e-02   1.1606320e-02   2.8087836e-03   1.4252507e-02   1.6835065e-02   8.3104011e-03   1.2826003e-02   7.5385148e-03   4.2216218e-01   3.5186650e-03   1.7796903e-02  -9.7170512e-03  -1.5097705e-02  -2.5579488e-02  -2.6067850e-02  -2.3279434e-02  -3.9859967e-02  -3.8265832e-02  -3.0385524e-02  -2.4512525e-02  -1.1707654e-01  -3.9124052e-02  -7.4182248e-03  -3.3088450e-04   1.1428639e+00  -9.2545277e-01   2.9852115e-02   6.5174048e-02   4.6801719e-02   3.2154238e-02   3.2048155e-02   3.7680839e-02   2.1981034e-02   1.9632208e-02  -4.9678649e-03  -4.8713481e-03   1.6515822e-02  -1.8677732e-02   2.3156536e-02  -2.0966012e-02  -1.6858120e-03  -1.1469053e-02  -1.0117747e-02   3.5998192e-02   4.6568396e-03   9.6567496e-04   6.8240831e-03  -1.7982426e-02   2.1326785e-02   3.6878266e-03   4.3816379e-04   1.7298893e-02  -1.6419070e-02   6.1148003e-01  -5.2702814e-01  -1.5260574e-02  -5.3971747e-01   5.9606944e-01  -1.3347292e-02  -1.8472771e-02   5.6090093e-01  -1.5207076e-02   8.3532511e-01   7.6553444e-04   2.5531998e-02   1.1450886e-03   1.3814563e-02   8.0208257e-03  -1.1600627e-02  -2.0569278e-02  -2.9125610e-02  -2.9859575e-02  -7.3174074e-01  -8.1454955e-03  -8.5987462e-03  -3.6688255e-02   2.3682691e-03  -3.9521305e-02   1.4188861e-02   7.5646647e-01   1.5024896e-02  -8.2938495e-01  -4.7278929e-02   8.7312387e-02  -9.8062978e-02  -5.2358331e-03  -1.3218450e-01  -4.0466803e-02   1.6962374e-02   3.5812665e+00   1.3392596e-01   1.3241112e-02   5.3078210e-02   8.2476249e-02   2.4408602e-02   2.9370261e-02   4.7022936e-02   4.3846794e-02   9.4252395e-01   1.2852253e-02  -6.3801973e-01   2.5227108e-02   6.7892310e-01  -6.8338055e-03  -4.5249402e-02  -6.7577355e-02  -8.9280897e-01  -7.8432245e-01  -2.5655814e-02  -3.2686361e-02   1.0143872e+00   1.8564688e-02   1.0618278e-01  -1.2259021e+00  -8.6603929e-01   3.6096255e-02   9.2003523e-02   2.7569852e-02  -2.5617321e+00   1.1964713e-01  -1.5806569e+00  -5.5020328e-02  -5.0005017e-02   1.1231047e-01   1.1881061e-01  -8.1866056e-03   9.2166521e-02   4.8880970e-01   1.0719478e-01   5.3780504e-02   1.3554700e-01   8.0443734e-02   7.4029007e-02   3.7835091e-02   5.3712323e-02  -2.3681053e-02   1.1534305e-02   6.8036479e-03   1.6529145e-02  -2.3548847e-02  -1.1790552e-03   1.5641816e-03   8.2132040e-01  -5.3064777e-03   1.6689390e-02  -5.2639510e-03  -6.9930215e-03  -7.6265411e-03   5.6310529e-01   1.0635161e-02  -3.7318084e-03   5.2004329e-01   6.4234045e-01  -8.6208988e-03  -6.3855529e-01   2.7473135e-03   5.9247846e-03   7.1396919e-03   5.9545746e-03  -9.5565569e-04  -2.3951749e-03   5.0544941e-01   6.4043261e-01  -3.7601781e-03   1.4086318e-03   9.1468192e-03   9.4137667e-03   6.5835463e-03   4.5372988e-01   4.4689308e-05  -5.1081590e-03  -9.2009415e-03  -3.9334935e-03   3.8324222e-01  -3.5075577e-03  -6.7082726e-03  -1.8354872e-02  -5.1946644e-01   1.0056166e-02   6.4459801e-03   1.0413287e-02  -1.1350563e-03  -3.7176887e-03  -3.5877133e-01  -3.2211958e-01  -3.7540986e-01  -3.5244685e-03   3.2907337e-01  -4.5034281e-03  -1.3350816e-03  -5.8948174e-03  -7.9221605e-04  -4.8688757e-03   1.0314925e-02   4.0333910e-03   3.7338622e-01  -4.1585610e-01   1.1905337e-02   4.8128939e-03  -2.9982509e-03   1.5597841e-02   5.6592499e-03  -2.7100335e-03  -1.3045462e-02   1.0250703e-02   4.2432279e-01  -4.2775193e-01   1.9326991e-03  -1.1681216e-02  -4.6337857e-01  -1.5615247e-02   1.2476600e-02  -3.0855191e-03   4.1555255e-03   4.3543276e-03   6.2750325e-03   4.6410308e-01   4.7680335e-03   1.0583601e-02   4.8198963e-01  -4.2459759e-01  -4.8977328e-01   1.1088010e-02  -1.0324525e-02   5.1974010e-01  -4.3374758e-03   3.0119047e-03   2.2899615e-03  -4.1114449e-01  -2.8346922e+00
   5.0257819e-01   8.6049240e-03   6.5566186e-01   1.0595697e+00  -6.6963384e-01   9.1446024e-03   8.1505786e-01   5.6429305e-03   3.2847964e-03  -6.6598408e-01   1.0964318e-02   1.3427911e-02   1.5854952e-02   1.1168958e-02   1.0526927e-02   1.0854243e-02   9.0601527e-03   9.3003770e-03   1.4484671e-02   9.4442364e-03   1.9518979e-03  -3.2089388e-01  -1.3105263e-03  -3.1372151e-03  -3.5994402e-03   4.8319381e-03  -6.0297894e-03   7.3395157e-03  -1.1695168e-02   1.2932774e-02  -5.4004724e-01   5.7260142e-01  -1.3988924e-02  -1.4784663e-02  -1.5519529e-02   5.4261578e-04  -4.7019163e-04  -2.4465675e-04   1.8470412e-02   7.8549794e-03   4.1380840e-02   9.8212137e-03  -2.3460965e-03   2.1989486e-02   1.2928846e+00   1.2099160e-02   3.3925445e-02   2.6316241e-02   1.2913391e-02   6.3525726e-03  -1.2100161e-02   8.1101431e-03   7.5392069e-03  -4.9315829e-01  -5.6397749e-01   9.8225862e-03   1.5869517e-02   5.1442394e-01   2.4888142e-02   6.6995007e-03   4.4821021e-03   1.3944002e-02   3.9895070e-03   2.2929324e-03  -3.5212910e-04   2.7788420e-03   8.0579042e-03  -8.2972105e-03   8.6778939e-03  -8.6127678e-03  -2.3283549e-03  -1.3014099e-03  -4.0372428e-01   1.3050933e-02  -4.2789137e-01   1.3755644e-03   7.9065493e-03   6.8598259e-03   3.6878740e-01  -3.3331795e-01   5.4149631e-03  -1.6919988e-03  -5.8940684e-03   3.2263800e-01  -3.7836248e-03   4.9339120e-04   6.8028173e-03  -1.1560021e-03  -4.6509487e-03   1.6310756e-03  -4.8256349e-03   7.3308252e-03  -6.8798862e-01  -1.3299234e-02  -9.1925456e-01   7.0562979e-03  -1.0182122e+00   2.4213420e-02   2.8560264e-02   3.9978096e-02   6.3688140e-01  -5.2803120e-01   1.4847834e-02  -5.7336188e-01   1.1296555e-02   1.3034943e-02   1.1164490e-02   5.3321930e-04   9.2597580e-03   8.2800265e-03   6.9444095e-03   5.3435185e-03  -3.3958188e-01   5.7588524e-03   2.3636008e-03  -2.1251308e-04  -3.6708699e-01   2.8818748e-03  -6.2951723e-03   6.7931729e-03   2.0764527e-04   1.6531077e-04   3.4722601e-03  -6.0207097e-02   3.2450641e-02   2.7308636e-02   9.6856960e-03  -6.2600673e-01   2.9258133e-02   1.7571438e-02   5.3235509e-01   1.5681702e-02   8.5685053e-03  -4.7478375e-01   7.8209033e-03   1.8262197e-02  -4.7857222e-04  -3.6454083e-03  -8.5774047e-03   1.4971009e-02  -2.3426884e-02  -1.0189043e-02   4.0196353e-03   9.0743094e-03   6.3243114e-01   5.7356361e-01   1.9640975e-02   1.4550799e-02   1.4290384e-02   1.6996002e-02   1.6100105e-02   1.9996300e-02   1.0079819e-02   5.0124572e-03  -1.6284619e-02  -5.1921593e-01   2.2410676e-02  -5.5030986e-01  -6.4016527e-03   1.4847295e-02  -4.5667986e-03   4.1866612e-01  -5.4746615e-03   3.5331193e-04  -3.8187496e-03   2.1180521e-03  -3.4745852e-01  -3.7546419e-01   4.5145000e-03  -2.4660237e-03   3.5448384e-01  -5.5782541e-04  -5.4878789e-03   5.4499121e-03   1.9090638e-03  -3.3267306e-01  -4.9524745e-03  -3.2328083e-01  -2.8558470e-03  -3.9085440e-03  -3.4978019e-01  -5.6246407e-03  -1.3507329e-03   4.2883026e-01   1.1163297e-02   1.5694140e-03  -1.1260631e-02  -5.2895816e-03  -8.1843425e-03  -4.7091254e-01  -8.0474300e-03   5.0765559e-01   1.2432424e-02  -1.8283306e-03   4.8397339e-04  -5.1646690e-01   2.7389860e-03  -1.4248246e-02   1.7548575e-02   1.2830085e-02   1.9413592e-02   5.6055873e-01   1.7534446e-02  -1.2109703e-02  -6.2147740e-01  -4.9513055e-04  -6.2358334e-01  -8.4778735e-04  -3.4557696e-03   1.1187103e-02   7.7531756e-01   2.4166565e-03  -5.3323413e-01   2.8001344e-02  -7.9753956e-03   8.2113730e-03   1.9134020e-03  -4.7319159e-01   5.7763607e-03  -1.1265711e-02   2.5139573e-03   6.0821049e-03  -1.7869264e-02  -2.3181258e-02   8.9727345e-03   1.4641724e-02   4.9839315e-01  -6.0554519e-04   7.6886936e-01  -4.7889173e-03   1.4539779e-02   4.5722596e-03  -3.6629532e-02  -5.8678168e-02  -7.2072541e-03  -6.3577964e-03  -3.3221543e-02   5.1432777e-02   9.4460619e-02   8.9656652e-02   4.5311327e-02   2.2820594e-02   1.2152398e-01   4.2494444e-03   3.7761463e-03   5.5778011e-02   9.1687600e-02  -1.3677062e-06   3.9914441e-02   2.9363581e-02  -1.7725703e-02  -1.4477892e-02   2.3855799e-02   6.8095993e-01   2.5743328e-02   2.9656528e-02   1.2876013e-02   1.0560767e-02   5.6629962e-01   2.4214307e-02   8.9151470e-03   9.6471432e-03   1.4758380e-02   1.5038526e-02   7.7994748e-03   2.8447470e-03   7.0139924e-03   3.8939086e-01   4.8925562e-03   6.6204605e-03  -1.1563085e-02  -1.1723310e-02  -2.2246424e-02  -2.7345673e-02  -2.2798291e-02  -2.6320137e-02  -3.8853852e-02  -2.2114171e-02  -1.6812085e-02   8.4384556e-03  -3.8011966e-02  -3.3665043e-03  -5.5041126e-02   1.2217143e+00  -1.0102535e+00   3.8503467e-02   6.2342933e-02   5.4230691e-02   3.8051748e-02   3.6977424e-02   4.5660038e-02   2.5788180e-02   1.7083019e-02  -4.9836208e-03  -3.5571393e-03  -2.2892242e-03  -1.0544753e-02   3.6472586e-02   6.2418235e-03  -7.7326250e-03  -1.4662082e-02  -4.2005299e-03   2.6664538e-02   2.8873218e-03   1.0625776e-02   5.5487502e-03  -1.7465187e-02   2.1917079e-02  -1.6339969e-03  -6.1446782e-03   1.2607213e-02  -9.2744639e-03   5.6848698e-01  -5.2084058e-01  -1.1961508e-02  -5.2382374e-01   5.7404619e-01  -7.4607609e-03  -5.4880040e-03   5.2832717e-01  -9.1485522e-03   7.4271563e-01  -6.1034570e-03   2.2489567e-02   2.8938720e-02   1.8764387e-02   9.7203501e-03  -1.1115693e-02  -2.3455465e-02  -9.7151522e-03  -2.7357260e-02  -7.1730989e-01  -9.2854252e-03  -9.5602516e-03  -2.8913310e-02   1.2854122e-02  -5.3501730e-03   2.3148967e-02   7.7797774e-01   9.8921797e-03  -8.4392300e-01  -4.0807503e-02   1.2746112e-01  -8.5978078e-02  -4.5532599e-03   2.0308414e-01  -3.2811652e-02   3.5845967e-02   3.8709135e+00   1.1369969e-01   1.3647954e-02   6.6606345e-02   8.7236679e-02   1.5816533e-02   2.7378784e-02   4.6727837e-02   4.6816293e-02   8.9678727e-01   1.4402996e-02  -6.1095906e-01   2.2729275e-02   6.5838243e-01  -1.4367005e-02  -4.2947723e-02  -5.1771501e-02  -8.6565051e-01  -7.5741466e-01  -1.3828450e-02  -3.4053018e-02   9.7571857e-01   5.4364188e-04   7.5703150e-02  -1.1322710e+00  -8.5779227e-01   3.1293066e-02   1.0863565e-01   3.0436331e-02  -2.3665826e+00   1.2370908e-01  -1.6813364e+00  -4.2142794e-02  -2.5014209e-02  -1.3062143e-04   1.4016124e-01  -1.5863506e-02   7.3925051e-02   4.4414778e-01   1.7289208e-01   6.1201263e-02   1.1221921e-01   7.5073451e-02   6.3454827e-02   3.1427560e-02   5.8670816e-02  -1.9823716e-02  -2.8929304e-03  -9.5545472e-03   1.8975571e-02  -3.5093425e-03   1.6093316e-03  -7.4344176e-03   8.5037591e-01  -1.1057287e-04   2.0862035e-02  -6.8201805e-03  -9.2229724e-03  -1.3665549e-02   5.7170070e-01   7.9996833e-03  -4.2368942e-03   5.3198178e-01   6.2537016e-01  -1.0410621e-02  -6.5199096e-01   7.3733333e-03   1.8674836e-02   8.5879519e-03   1.1000109e-02   2.9689049e-03   4.1965290e-04   4.9422405e-01   6.7415217e-01   8.0246448e-03   2.2107209e-03   8.9020135e-03   8.0794620e-03   6.0733702e-03   4.4994147e-01   3.6904522e-03  -5.6175513e-04  -9.4610785e-03  -1.4891319e-02   3.7581368e-01  -4.8124669e-03  -7.7207168e-03  -1.1647131e-02  -4.9295090e-01   1.2673977e-02   4.6554499e-03   4.4498330e-03   2.2377742e-03  -1.2242562e-03  -3.5471631e-01  -3.1794162e-01  -3.7840312e-01  -1.9261710e-03   3.1779456e-01   3.8642578e-03  -5.9984298e-04  -3.4709467e-03  -1.2525339e-03  -6.2012978e-03   6.1641707e-03   5.3292677e-03   3.6202442e-01  -4.2129603e-01   1.0142082e-02   5.8240462e-03  -2.0830746e-03   1.5402254e-02   1.2122655e-02  -3.8247623e-03  -3.8545386e-03   2.3104811e-03   4.2091069e-01  -4.3243838e-01   1.5776200e-03  -1.2668229e-02  -4.5795968e-01  -1.1469224e-02   6.3653383e-03  -2.0467534e-03   3.2901492e-03   4.2069512e-03   7.1427459e-03   4.6026410e-01   1.2273272e-02   7.6185558e-03   4.7757384e-01  -4.2487878e-01  -5.1556389e-01   6.6912462e-03  -3.2458537e-03   5.1313434e-01  -4.1757948e-03   1.9710648e-03   6.9539699e-03  -4.2813773e-01  -2.8056220e+00
   5.1292993e-01   9.3799690e-03   6.4885854e-01   1.0701721e+00  -6.9449151e-01   1.1623106e-02   8.5117525e-01   4.3440463e-03   5.9098094e-03  -6.8095339e-01   1.7446441e-02   1.3246879e-02   1.5951274e-02   1.2680748e-02   1.0163814e-02   1.0875903e-02   1.0469890e-02   9.5649575e-03   1.0720494e-02   6.4627335e-03  -1.1851753e-03  -3.1678065e-01  -1.7554388e-03  -2.8581523e-03  -6.2087669e-03   2.8467690e-03  -4.7632765e-03   9.8406615e-03  -1.3403462e-02   1.1796278e-02  -5.6768405e-01   6.0076206e-01  -1.3911686e-02  -1.1421307e-02  -1.4516957e-02  -2.6588711e-03  -8.2008269e-03  -3.6794069e-03   1.2848385e-02  -5.8723243e-03   2.7720621e-02   4.9625211e-03  -2.3418180e-03   2.0085788e-02   1.2840645e+00  -1.2923190e-03   4.0409914e-02   1.8913999e-02   1.1198237e-02   8.4669672e-03  -1.2457234e-02   5.6667525e-03   6.9278261e-03  -5.1383962e-01  -5.7938549e-01   1.2774748e-02   2.0440219e-02   5.3811729e-01   2.5516507e-02   6.1102832e-03   7.7945109e-03   1.5253375e-02   3.9791331e-03   2.9890126e-03   7.2882141e-04   2.1507143e-03   9.1149240e-03  -7.5844458e-03   6.2176612e-03  -1.0973417e-02   5.8217784e-03   9.6050152e-03  -3.9703772e-01   1.1809097e-02  -4.3245166e-01   1.0105775e-02   8.5518145e-03   7.0837505e-03   3.7147533e-01  -3.3870894e-01   6.2023222e-03  -1.5152715e-03   4.5752176e-03   3.2246822e-01  -2.8238134e-03  -5.0135080e-03   4.3056564e-03  -4.6062076e-03  -8.9557491e-03   3.4900007e-03  -5.4248872e-03   1.0486707e-02  -7.0131302e-01  -8.7660676e-03  -9.1393403e-01   8.1142992e-03  -1.0607475e+00   2.4659349e-02   2.9160252e-02   4.2865917e-02   5.9009263e-01  -5.3632314e-01   1.3745128e-02  -5.6013902e-01   1.1759664e-02   1.7087639e-02   1.1621963e-02   2.1819944e-02   9.0226206e-03   8.8266698e-03   8.3643000e-03   6.1112213e-03  -3.4691920e-01   4.8216974e-03   3.1305974e-03  -2.9121238e-04  -3.7111014e-01   3.7698985e-03  -7.0681323e-03   3.2897734e-03  -8.3926807e-03  -2.8875641e-04   2.3531906e-02  -5.7137908e-02   2.6424876e-02   2.7572235e-02  -2.5325952e-02  -5.8974267e-01   8.8585776e-03   1.2092242e-03   4.8686588e-01   1.8760177e-02   9.5629828e-03  -4.6297450e-01   9.9827586e-03   1.8853290e-02   5.6997859e-03   1.1352634e-03   1.3192236e-02   9.5238310e-03  -2.6347890e-02  -1.8134007e-02   1.1602709e-02   4.0081604e-02   6.8512096e-01   5.4972230e-01   2.2046303e-02   1.5049245e-02   2.1712212e-02   1.4247698e-02   1.6023752e-02   2.3378150e-04   9.8640373e-03   7.3390102e-03  -1.6269800e-02  -5.2729136e-01   1.7031641e-02  -5.0785338e-01  -4.2574177e-03   1.5609665e-02  -6.4139038e-03   4.2301903e-01   1.0201588e-02  -9.4952595e-04  -1.5557974e-03   3.6037314e-04  -3.3736333e-01  -3.7833431e-01   5.5057556e-03   8.7690258e-04   3.6355129e-01   7.8245001e-04  -3.9882177e-03   5.7779096e-03   3.0734755e-03  -3.4459157e-01  -6.0444962e-03  -3.2600020e-01  -5.1413980e-03  -5.4239967e-03  -3.5777513e-01  -7.1676245e-03  -2.4049509e-03   4.3360614e-01   1.0461124e-02   3.3875469e-03  -7.3257988e-03  -7.0292289e-03  -6.8788276e-03  -4.7603419e-01  -7.7210278e-03   5.0673130e-01   1.5527949e-02  -3.9694014e-03  -2.0719648e-03  -5.0057695e-01   1.4502288e-02  -1.5582927e-02   1.7582554e-02   1.8078066e-02   1.8018357e-02   5.8926461e-01   2.0884647e-02  -8.0617208e-03  -6.3246217e-01   3.8425098e-03  -6.2721837e-01  -1.9133462e-04  -5.9819149e-03   5.0251356e-03   7.7886532e-01   4.7674394e-03  -5.3503326e-01   1.6600396e-02  -1.6159375e-02   1.1215793e-02  -3.4521560e-03  -4.9693263e-01   2.9886862e-02  -9.6875056e-03   1.1551458e-02   3.8426678e-03  -1.5827178e-02  -1.1248531e-02  -2.3815188e-03   2.9645529e-03   5.2434989e-01  -2.9066325e-03   6.4826515e-01  -5.8888227e-03   1.0306454e-02   1.0607440e-02   5.8762574e-02  -4.3473900e-02  -1.5791085e-02  -5.3457574e-03  -3.1694067e-02   6.6503559e-02   5.9647319e-02   8.7999700e-02   6.4776731e-02   2.2787757e-02   1.6996059e-01  -1.6622093e-02   2.1841702e-02   6.1929515e-02   1.3193053e-01   3.0594396e-03   4.1372753e-02   4.5145055e-02  -1.9189556e-02  -1.7846989e-02   3.0941501e-02   6.6689049e-01   2.9542124e-02   3.1842761e-02   1.9589382e-02   9.8625804e-03   6.2459319e-01   1.9329528e-02   6.6553815e-03   4.0914615e-03   1.5739805e-02   1.5296526e-02   9.0809919e-03   1.9423640e-02   5.2819837e-03   3.9730951e-01   6.0839463e-04   1.3713242e-02  -1.3354797e-02  -1.5058151e-02  -2.4988660e-02  -2.3841761e-02  -1.9631282e-02  -4.9179824e-02  -4.1993044e-02  -2.8128408e-02  -1.9434724e-02  -1.3748541e-01  -3.8227653e-02  -8.7577885e-03  -1.4915395e-02   1.2420408e+00  -1.0230359e+00   3.4845692e-02   8.0054410e-02   4.6337326e-02   3.6427840e-02   3.0434783e-02   4.5219369e-02   2.3205944e-02   1.5814934e-02   1.4379598e-03  -1.0197046e-02  -9.3741581e-03  -6.8999723e-03   2.2759688e-02   7.8600467e-03  -4.3694957e-03  -1.8630935e-02  -1.0393201e-02   2.9513686e-02   6.8146767e-03   3.8358525e-03   2.3777020e-02  -1.4409210e-02   1.8549284e-02  -3.5085984e-03  -7.3468112e-03   7.0773884e-03  -8.1628922e-03   5.8698378e-01  -5.3738557e-01  -1.2413369e-02  -5.2523387e-01   5.6223609e-01  -1.0411606e-02   1.7237594e-03   5.4019620e-01  -2.0215111e-03   8.0498412e-01  -3.0585245e-03   2.1449686e-02   1.3490333e-02   1.0600786e-02   7.4498078e-03  -9.6936515e-03  -2.0149455e-02  -1.8673412e-02  -2.6125329e-02  -6.8506701e-01  -1.0992705e-02  -6.4471851e-03  -2.8689907e-02  -5.5112818e-04  -7.2854848e-03   6.4881394e-03   7.1967586e-01   7.9487843e-03  -8.7485163e-01  -5.4542187e-02   1.0528209e-01  -9.9839315e-02  -1.7789639e-02   1.9645471e-01  -2.2593430e-02   3.5386255e-02   3.4826691e+00   1.0226213e-01   1.3817819e-02   4.7681071e-02   7.5246978e-02   1.5655159e-02   2.7238390e-02   4.3613814e-02   4.1355788e-02   9.1049581e-01   1.3831326e-02  -6.0455800e-01   2.1982144e-02   6.6723552e-01  -1.2138485e-02  -4.2778508e-02  -6.0823873e-02  -8.5261439e-01  -7.5212499e-01  -1.4394081e-02  -4.0493896e-02   9.5117948e-01  -3.0343139e-03   4.6392662e-02  -1.1072194e+00  -8.6005123e-01   1.2047992e-02   7.2481903e-02   2.3024485e-02  -2.7247699e+00   1.0640701e-01  -1.7754108e+00  -4.8151003e-02  -3.2849677e-02   6.0209341e-02   1.8346657e-01  -1.2614769e-02   1.0096708e-01   4.7806811e-01   1.4698683e-01   5.5961029e-02   7.0553494e-02   6.7294047e-02   4.8698082e-02   3.3667302e-02   4.7191602e-02  -1.5808473e-02   4.4793187e-03   2.3192607e-03  -3.2076873e-03  -1.5904945e-02  -1.1826389e-03  -2.6159362e-03   7.9988796e-01  -1.0317167e-02   2.1872729e-02  -1.2273877e-03   2.6644699e-03  -1.1421296e-02   5.1202243e-01   6.7124285e-03  -6.6465961e-03   5.0155282e-01   6.0711268e-01  -1.0950818e-02  -6.1948917e-01   5.7888543e-03   5.9683678e-03   9.0083015e-03   2.3527816e-02  -1.8236364e-03  -4.0353474e-03   4.8229305e-01   7.0207735e-01  -2.2713042e-03   3.3024986e-03   1.0193252e-02   8.5314138e-03   5.7854075e-03   4.3830944e-01   1.8435118e-03  -3.3732701e-03  -1.0683113e-02  -6.0999723e-03   3.7875708e-01  -3.1646013e-03  -5.7222817e-03  -1.3170233e-02  -4.9229679e-01   1.1683996e-02   2.3873007e-03   5.9356952e-03   1.0717134e-04  -2.4452026e-03  -3.3544172e-01  -3.1202313e-01  -3.7613486e-01  -3.2803730e-03   3.2851579e-01  -2.0213721e-03  -2.2542012e-03  -5.3556795e-03   8.4837704e-04  -5.9843618e-03   7.5528498e-03   4.9979430e-03   3.5965507e-01  -4.1151761e-01   9.9313191e-03  -2.2737347e-03  -8.0111486e-03   1.2780024e-02   5.3519988e-03  -1.3462720e-03  -1.2317682e-02   1.2750730e-03   4.4551286e-01  -4.2418345e-01  -2.0130483e-03  -1.0264602e-02  -4.3911312e-01  -5.7773970e-03   4.8217937e-03  -3.7432173e-03  -2.8093426e-03   7.8437968e-03   6.2766321e-03   4.4180090e-01   9.4000559e-03   9.5643280e-03   4.8974410e-01  -4.2371234e-01  -4.8363705e-01   2.2822793e-02  -1.2825627e-02   5.0029711e-01  -3.8763940e-03  -2.5216517e-03   5.1160505e-03  -4.2730970e-01  -2.9340812e+00
   5.0331663e-01   1.0792867e-02   6.2870601e-01   1.0397691e+00  -7.7039879e-01   1.7723920e-02   8.8988197e-01   6.2047653e-03   3.1780939e-03  -7.0687294e-01   1.6954745e-02   1.5234512e-02   1.6163559e-02   1.1595226e-02   1.0491048e-02   9.1210164e-03   9.8150708e-03   8.3459278e-03   2.7657477e-03   7.5065127e-03  -4.0114618e-04  -3.1439850e-01   3.0652897e-04  -3.8228630e-03  -4.6037450e-03   5.3401769e-03  -4.8221192e-03   1.1021035e-02  -1.2836256e-02   1.1617812e-02  -5.3869379e-01   6.1445622e-01  -1.2638798e-02  -1.3882329e-02  -1.3543389e-02  -1.8379819e-03  -6.3377017e-03   4.7948693e-04   2.1071475e-02  -1.7519772e-02   2.7551556e-02   1.2472136e-02  -3.3737721e-03   2.2183250e-02   1.2486217e+00   3.3078876e-03   3.8335627e-02   2.3161143e-02   1.3860844e-02   5.5366816e-03  -3.2308135e-03   1.5320304e-02   8.4221574e-03  -5.0763416e-01  -5.7118237e-01   1.2710918e-02   1.9233937e-02   5.2595922e-01   2.3593863e-02   6.9807584e-03   8.5122102e-03   1.4328284e-02   7.6242533e-03   4.3537985e-03   1.1470838e-03  -1.4801491e-03   8.9566790e-03  -7.2263048e-03   7.9871388e-03  -8.5682646e-03  -4.3866530e-03   8.3368525e-03  -3.8880388e-01   1.4232471e-02  -4.2370819e-01   8.3615971e-03   6.9966074e-03   5.2828383e-03   3.6509293e-01  -3.3201694e-01   5.8438816e-03  -1.3757310e-03  -3.1564125e-03   3.1880251e-01  -5.1997995e-03  -1.3383833e-03   4.8523165e-03  -3.1423648e-03  -3.3107150e-05   2.7146500e-03  -4.6535696e-03   7.9459995e-03  -6.6394863e-01  -6.7722010e-03  -8.8343384e-01   1.4853880e-02  -1.0441346e+00   2.3942605e-02   2.3802951e-02   8.3467200e-03   6.2388360e-01  -5.4688155e-01   1.0798381e-02  -5.5453951e-01   1.1112356e-02   1.4222433e-02   1.1821009e-02   5.9058008e-03   7.9931210e-03   8.3946853e-03   7.5635519e-03   5.8676662e-03  -3.4771106e-01   4.3904161e-03   3.5353843e-03   4.8476956e-04  -3.5621646e-01   4.3961607e-03  -5.6601022e-03   1.6115961e-03  -6.6532223e-03  -1.8744698e-03   2.7566554e-02  -5.3872710e-02   3.6274972e-02   2.8206734e-02   1.0629711e-02  -6.0165398e-01   1.9019621e-02  -1.5399533e-02   4.9320113e-01   1.7707960e-02   8.0455451e-03  -4.7491236e-01   1.1058608e-02   1.7172771e-02   1.4577367e-03  -7.5799003e-03  -6.5511624e-03   1.8668093e-02  -2.0322459e-02  -1.4790582e-02   6.5199280e-03   4.5564800e-02   6.1806626e-01   5.6916840e-01   2.3708947e-02   1.4306567e-02   9.1749550e-03   1.7776854e-02   1.5694243e-02   8.3007291e-03   1.0001863e-02   5.6207389e-03  -1.5932828e-02  -5.0074838e-01   2.2577622e-02  -5.8558503e-01  -5.5716379e-03   1.5856462e-02  -6.8855029e-03   4.3217147e-01  -5.2521225e-03   1.3156029e-03  -2.9000779e-03   2.8770218e-03  -3.5188245e-01  -3.8603609e-01   6.1831904e-03   1.0077130e-02   3.7100570e-01  -9.3055390e-04  -7.2533815e-03   5.7976313e-03   5.5728297e-04  -3.3169545e-01  -4.2682752e-03  -3.2080546e-01  -4.0182228e-03  -4.3435607e-03  -3.4169556e-01  -6.4801984e-03  -3.6050085e-03   4.2011448e-01   1.1087305e-02   1.1788524e-03  -1.0880662e-02  -9.3569585e-03  -9.2883759e-03  -4.6564992e-01  -1.0399362e-02   4.8216962e-01   1.1783900e-02  -4.6781138e-03  -1.5700429e-03  -5.1844128e-01  -1.0911782e-02  -1.3057461e-02   1.7317955e-02   2.0384159e-02   1.6753083e-02   5.7289708e-01   1.3486405e-02  -1.4953424e-02  -6.3001531e-01   2.1889564e-03  -6.3686188e-01   4.6014927e-03  -5.3421798e-03   1.0183921e-02   7.6066056e-01   1.9909416e-03  -5.2839867e-01   2.0187019e-02  -1.1130437e-02   7.4074084e-03  -4.8683593e-04  -4.7884517e-01  -1.4903016e-03  -7.5098116e-04   6.9988044e-03   4.3066485e-03  -1.5979922e-02  -3.8158514e-03   8.0709377e-03   5.9024051e-04   4.9414067e-01  -2.3666861e-03   7.6704668e-01  -9.1965407e-03   8.3174305e-03   7.2762421e-03   8.3521372e-02  -2.9219154e-02  -1.8369186e-02  -7.9273191e-03  -4.3487247e-02   4.8715090e-02   2.8585849e-02   8.5829659e-02   4.9822896e-02   1.2114420e-02   1.0389331e-01   1.8387130e-03   1.9634614e-03   6.2379427e-02   1.1864825e-01   3.6971110e-02   4.0042794e-02   3.7854792e-02  -1.2772034e-02   1.5275768e-02   3.1772368e-02   6.9036176e-01   2.9025968e-02   3.5483378e-02   1.7641298e-02   1.4329023e-02   6.1740928e-01   2.5625260e-02   7.2410655e-03   1.3689656e-02   1.6322868e-02   1.9292291e-02   9.0219147e-03   3.2167914e-03   4.9568343e-04   3.7557337e-01  -6.4935044e-04   1.8681319e-02  -1.8213643e-02  -1.5776753e-02  -2.5234554e-02  -3.1328347e-02  -2.1349216e-02  -2.3680484e-02  -3.9144530e-02  -2.8586834e-02  -3.0052422e-02   5.8090672e-02  -2.5435968e-02  -1.0507011e-02   1.8586084e-02   1.2394852e+00  -9.4848140e-01   3.9395849e-02   6.7550091e-02   4.9408240e-02   3.9697467e-02   3.9255924e-02   4.2732403e-02   3.0440749e-02   1.8106570e-02  -1.0901577e-03  -1.1709844e-02  -1.2049011e-02  -1.8196880e-02   8.0843374e-03  -4.9937148e-02  -7.0502677e-03  -1.7342275e-02  -1.1843074e-03   3.6187617e-02   5.7800186e-03   2.2386710e-03   1.1914596e-02  -1.5641371e-02   1.4403990e-02  -4.5175899e-03  -6.7227834e-03   1.0920985e-02  -6.9918841e-03   5.0108965e-01  -5.4399873e-01  -9.8013828e-03  -5.2368136e-01   5.7599407e-01  -1.3255144e-02   3.0463947e-04   5.3919342e-01  -9.7760733e-03   8.0866019e-01  -5.5123485e-03   1.7637774e-02   1.0748397e-02   1.7543922e-02   9.8152083e-03  -1.3568417e-02  -2.2021216e-02  -4.9998318e-03  -2.9078601e-02  -7.1334328e-01  -1.2512387e-02  -5.2462691e-03  -3.2491586e-02   2.6911299e-03  -3.5505560e-02   2.4732496e-02   7.3590960e-01  -2.2246122e-03  -8.3826644e-01  -3.4694602e-02   1.0572311e-01  -9.8412874e-02  -6.0496223e-03   2.2270698e-01  -3.2388315e-02   2.9961864e-02   3.0667605e+00   1.2048482e-01   8.5413324e-03   4.9601403e-02   8.0093155e-02   3.6062428e-02   2.5672711e-02   4.2714785e-02   4.3611538e-02   9.3520427e-01   1.6528454e-02  -6.2268956e-01   2.4910820e-02   6.7164613e-01  -1.4525123e-02  -4.6360899e-02  -5.2579373e-02  -8.7235598e-01  -7.3752656e-01  -1.9193267e-02  -2.3310236e-02   9.7982872e-01   1.1435515e-02   7.1856413e-02  -1.1194469e+00  -8.3516360e-01   1.8436395e-02   7.0633317e-02   9.8924513e-03  -2.4775830e+00   1.1817991e-01  -1.6846005e+00  -5.0929081e-02  -3.8025421e-02   5.9397065e-02   2.3798502e-01  -2.6817106e-02   8.7527577e-02   3.3267739e-01   1.7619940e-01   5.3011643e-02   1.1027181e-01   8.6163764e-02   7.3444186e-02   3.3806916e-02   5.3918878e-02  -1.8867967e-02   1.7596103e-02   2.4555285e-02   3.6320757e-03   1.3500146e-05  -1.3914137e-03  -9.0167878e-03   8.7002659e-01  -8.4794947e-03   8.8952428e-03  -7.2109916e-03  -1.6106039e-03  -8.2197408e-03   5.2435550e-01   6.7965254e-03  -4.6247749e-04   5.1475084e-01   6.9616125e-01  -7.9898457e-03  -6.2221069e-01  -1.0948104e-03   9.3180733e-03   9.5337203e-03   1.3211163e-02  -5.0610419e-03  -3.0713957e-03   4.8484386e-01   6.9316607e-01   6.5034110e-03   6.0491184e-04   8.3944675e-03   9.4914210e-03   4.6708282e-03   4.4816897e-01   1.0379096e-02  -2.5650835e-03  -9.6354261e-03  -4.3921258e-03   3.7579740e-01  -4.4095157e-03  -4.7905697e-03  -1.4233277e-02  -5.0509722e-01   1.0997355e-02   4.6550760e-03   8.4687911e-03  -4.2602402e-04  -3.1336949e-03  -3.6101240e-01  -3.1987002e-01  -3.7670479e-01   1.1359878e-03   3.3376755e-01  -1.9586039e-03  -2.0218533e-03  -5.9161834e-03  -2.7184806e-03  -5.2546066e-03   7.6670103e-03   3.7932492e-03   3.7698659e-01  -4.2017596e-01   8.6260161e-03  -1.3277922e-03  -1.0485999e-02   1.3645339e-02   4.4251087e-03  -1.7324472e-03  -2.3898140e-03   1.0941177e-03   4.1478937e-01  -4.2991247e-01   3.2451582e-03  -8.9019447e-03  -4.3939653e-01  -4.5849639e-03   1.1961562e-02  -2.0059607e-03  -5.0211103e-03   1.4602634e-03   1.9048698e-04   4.6826961e-01   2.6677468e-03   8.5227720e-03   5.0814049e-01  -4.4004571e-01  -5.3167342e-01   6.7562681e-03   4.6416439e-03   5.1984147e-01  -3.1963984e-03   4.7656216e-04   2.9952272e-03  -4.3497442e-01  -2.7901414e+00
   4.9482629e-01   1.3424224e-02   6.2911528e-01   1.0008370e+00  -6.6599399e-01   1.1653142e-02   8.4009402e-01   3.0979054e-03   2.6431815e-03  -6.6445738e-01   2.2010094e-02   1.1794436e-02   1.4595800e-02   1.1650633e-02   1.0126555e-02   9.6886787e-03   9.1885930e-03   8.7557235e-03   4.3465194e-03   5.5229155e-03   7.3530236e-04  -3.0983215e-01  -6.9039542e-04  -3.9642744e-03  -4.7417198e-03  -4.2362241e-03  -9.6166221e-03   1.0429096e-02  -1.1871444e-02   1.1875361e-02  -5.3744230e-01   5.7199964e-01  -1.4890411e-02  -1.0384885e-02  -1.4373141e-02  -3.1101803e-03  -1.3506569e-02  -4.5069552e-03   2.0088715e-02   2.6530822e-02   3.2201277e-02   1.1254284e-02   3.0199989e-04   2.4924393e-02   1.2908540e+00   1.1257583e-04   3.7676539e-02   2.3986582e-02   1.0556336e-02   7.4392350e-03  -6.6722074e-03   5.3909430e-03   8.7300579e-03  -5.0269064e-01  -5.7016378e-01   1.2723638e-02   1.8890240e-02   5.2702828e-01   2.6872847e-02   6.8993803e-03   5.4670056e-03   1.3546339e-02   7.8041805e-03   5.2912287e-03   2.3944863e-04   2.6227312e-03   1.1431580e-02  -4.7981181e-03   7.6247020e-03  -9.9072741e-03  -3.1690871e-04   9.3300836e-03  -4.0299733e-01   1.0232270e-02  -4.2261513e-01   9.2549564e-03   8.0483759e-03   6.2907756e-03   3.6668819e-01  -3.3474560e-01   4.4901816e-03   1.2500633e-04  -5.5223003e-03   3.2549800e-01  -2.1132738e-03   2.0929432e-03   6.0802035e-03  -1.1316015e-03   5.4487495e-04   3.8144626e-03  -1.6766727e-03   6.9609220e-03  -6.7521173e-01   1.0433669e-03  -8.6484186e-01   2.6098367e-02  -1.0289064e+00   2.3314441e-02   2.6762986e-02   6.9967401e-03   6.0346308e-01  -5.2703427e-01   1.2325205e-02  -5.4197201e-01   1.0715150e-02   1.5580027e-02   1.1060918e-02   8.4099076e-03   7.9974044e-03   7.9914363e-03   7.3232056e-03   5.3428395e-03  -3.5197970e-01   3.8563664e-03   2.2710523e-03   1.0944203e-04  -3.6764497e-01   3.7763868e-03  -4.6397475e-03   2.9101749e-03  -2.0688398e-03  -1.6762528e-03   2.6175651e-02  -6.6447241e-02   3.3735881e-02   2.9346945e-02   9.7221697e-03  -5.9267304e-01   1.2792068e-02   2.1329617e-02   4.9984523e-01   1.8069714e-02   1.0413540e-02  -4.7474530e-01   1.2118050e-02   1.0163189e-02   2.8413856e-03  -1.6746386e-03  -7.5145517e-03   1.2464993e-02  -2.3165999e-02  -2.1648457e-02   6.4543253e-03   1.6172831e-02   6.7965899e-01   5.5598365e-01   2.0140501e-02   1.1810623e-02   1.8572580e-02   1.5561473e-02   1.7440809e-02   1.3909304e-02   8.8561513e-03   1.1517152e-02  -1.2850352e-02  -4.9952504e-01   1.6483240e-02  -5.4924988e-01  -4.1772806e-03   1.4507038e-02  -8.2016077e-03   4.1193561e-01  -2.0254051e-03  -1.1800752e-03  -5.6182372e-03   1.2498096e-03  -3.3499360e-01  -3.7765307e-01   3.8902233e-03  -3.2262915e-03   3.6385585e-01  -1.7958470e-03  -6.4836521e-03   6.8028035e-03   3.8526576e-03  -3.3203688e-01  -5.2403951e-03  -3.3075248e-01  -5.1214608e-03  -6.3675549e-03  -3.5401522e-01  -3.8664682e-03  -2.0429410e-03   4.2597585e-01   1.0623576e-02   4.6909533e-04  -8.4039886e-03  -6.8194711e-03  -5.9144982e-03  -4.6078957e-01  -4.8126819e-03   4.7355639e-01   1.2516625e-02  -8.5461780e-03  -5.4858292e-03  -5.2095998e-01  -1.3138526e-02  -1.7426984e-02   1.3788972e-02   3.3096549e-03  -1.3391013e-02   5.7239320e-01   1.9026828e-02  -1.1263278e-02  -6.3062202e-01   3.1653827e-03  -6.1945230e-01   4.8795345e-04  -6.5244860e-03   3.1814262e-03   7.8270448e-01   1.0276478e-03  -5.3648145e-01   7.1928599e-03   2.8116091e-03   8.1783503e-03  -1.8855198e-03  -4.7370023e-01   2.2260656e-02  -1.3750128e-02   6.5694413e-03   2.5268867e-03  -1.8982177e-02  -8.3585898e-03   4.4110681e-03  -9.1116965e-03   4.7438420e-01  -5.5281161e-04   7.4800883e-01  -4.7586762e-03   9.6342384e-03   1.0681774e-02   1.0718225e-01  -4.7001387e-02  -1.4226131e-02  -1.0914021e-02  -4.4071502e-02   4.5358184e-02   9.5303679e-02   8.0694932e-02   5.0917078e-02   9.7046059e-03   1.2310478e-01  -2.9952661e-03  -1.6381747e-04   5.3608940e-02   1.1746294e-01   9.5061500e-03   3.5632829e-02   2.3410083e-02  -8.2696630e-03  -7.4340829e-03   2.7842176e-02   6.3331274e-01   2.4738456e-02   2.9504805e-02   1.3823639e-02   1.1365123e-02   5.9916170e-01   2.0112359e-02   8.4182888e-03   9.2188229e-03   1.5494442e-02   1.5858221e-02   7.2570234e-03   4.8065250e-03   3.3504007e-03   3.8709286e-01   3.6568558e-03   1.3280223e-02  -1.4035728e-02  -1.3750044e-02  -2.0796854e-02  -2.7151715e-02  -2.6369177e-02  -3.2072362e-02  -3.4659764e-02  -3.1368003e-02  -2.9047506e-02   5.5426903e-02  -3.8852726e-02  -2.4490134e-02   8.4273699e-02   1.2203235e+00  -9.5990341e-01   3.4614874e-02   6.5703000e-02   4.3297640e-02   4.1029504e-02   3.9383146e-02   3.6767665e-02   2.1732661e-02   1.6620763e-02  -4.3618496e-03  -1.4466920e-02  -2.2386998e-03   6.3295071e-03   3.4517623e-02   3.1495215e-02   7.7801738e-03   1.0321989e-02   1.7733358e-02   5.4723608e-02   8.4752410e-03   7.4578410e-03   1.5977916e-02  -1.6609901e-02   1.7946172e-02  -2.4550123e-03  -9.4805708e-03   6.5079977e-03  -1.0807869e-02   5.1356353e-01  -5.7518120e-01  -1.4985711e-02  -5.3530301e-01   5.7524288e-01  -1.6108657e-02   1.6377967e-04   5.3065407e-01  -8.3353520e-03   8.0160053e-01  -2.2440220e-03   2.0812948e-02   1.3520639e-03   1.5251811e-02   7.4745705e-03  -1.2068870e-02  -2.0701367e-02  -1.8072271e-02  -2.4968018e-02  -7.0383626e-01  -1.3656383e-02  -8.5550879e-03  -3.3941401e-02   1.9065609e-03  -2.1129305e-02   1.9598308e-02   7.2610481e-01   2.7833238e-03  -8.3930721e-01  -3.0769093e-02   1.0113181e-01  -8.5127396e-02  -2.4385714e-02  -1.2693514e-01  -3.0226284e-02   3.6809138e-02   3.3232808e+00   1.2218272e-01   1.3620862e-02   5.0350460e-02   8.1548694e-02   3.7112133e-02   3.1446543e-02   5.0612964e-02   4.0679358e-02   9.2052194e-01   1.0353430e-02  -6.1702188e-01   2.3303879e-02   6.8004310e-01  -1.2803285e-02  -4.6331502e-02  -6.9208976e-02  -8.6871724e-01  -8.4513250e-01  -2.8391328e-02  -1.6017432e-02   9.7753639e-01   6.4906962e-03   9.1237163e-02  -1.1367744e+00  -8.3508380e-01   4.1367171e-02   9.7343744e-02   2.0053318e-02  -2.5188862e+00   1.2956931e-01  -1.6004188e+00  -5.6138835e-02  -4.2465145e-02   5.1223197e-02   1.4244507e-01  -1.3396985e-02   1.0043236e-01   5.8272140e-01   1.1217416e-01   4.6524672e-02   1.2986107e-01   7.9529655e-02   6.0998508e-02   3.8631885e-02   4.0685379e-02  -1.7688385e-02   8.1761388e-03  -3.1608437e-03   1.8969559e-02  -2.0212895e-02  -1.2617054e-03  -3.2739390e-03   8.0305421e-01  -8.5567411e-03   1.6783928e-02  -4.5496920e-03  -5.4995687e-03  -8.8486163e-03   5.2070080e-01   9.2102121e-03  -2.9217600e-03   5.0804599e-01   6.7516231e-01  -4.1524868e-03  -6.1330486e-01   5.5140046e-03   8.4227419e-03   6.8256690e-03   7.6392151e-03  -6.5781031e-03  -7.1302342e-03   4.7839116e-01   6.3175806e-01   3.8509982e-03   4.6444648e-03   6.9950558e-03   9.8800619e-03   6.6464277e-03   4.8473761e-01  -2.9771850e-03  -3.6522845e-03  -9.1879379e-03  -6.5861069e-03   3.8802776e-01  -1.7823143e-03  -5.4546820e-03  -1.3559257e-02  -4.9964522e-01   1.0480093e-02   1.9211652e-03   4.6964173e-03   6.9036727e-04  -3.4153084e-03  -3.2369779e-01  -3.0853129e-01  -3.7365701e-01  -2.6428176e-03   3.3298344e-01  -1.5301171e-03  -1.1245197e-03  -5.4381917e-03   7.7753668e-05  -7.4421013e-03   8.2603026e-03   3.4111186e-03   3.7126526e-01  -4.1826340e-01   1.1658421e-02   6.4193417e-05  -6.7818618e-03   1.5604707e-02   1.1371007e-02   2.0778128e-03  -6.6154072e-03   4.0329536e-03   4.2568641e-01  -4.4934649e-01   1.2710955e-03  -1.2500109e-02  -4.4215791e-01  -1.1594923e-02   9.5432126e-03  -2.2821695e-03  -9.1645634e-04   4.3881525e-03  -2.2174346e-03   4.5207750e-01   4.5703438e-03   6.1735630e-03   4.8493226e-01  -4.2792637e-01  -4.6701333e-01   1.2645877e-02  -1.4278666e-02   4.3500449e-01  -1.9842944e-03  -1.1648340e-03   3.3601707e-03  -4.2084566e-01  -2.7735343e+00
   5.0594371e-01   8.2263988e-03   6.3670342e-01   1.0442333e+00  -6.6291781e-01   1.3165319e-02   8.1306417e-01   5.5387616e-03   5.0147623e-03  -6.7646485e-01   1.4262019e-02   1.4700990e-02   1.6054341e-02   1.2160024e-02   1.0953056e-02   1.1057540e-02   9.2505713e-03   9.0421731e-03   1.9285626e-03   2.2853492e-03  -8.1232250e-04  -3.2406652e-01  -2.2216232e-04  -2.2549326e-03  -5.7495075e-03   3.8184543e-03  -5.3000091e-03   6.7241125e-03  -1.3058313e-02   1.3196249e-02  -5.4368762e-01   5.6084173e-01  -1.2715004e-02  -1.2194206e-02  -1.5100171e-02  -6.2264775e-03  -5.8479417e-03  -2.6691735e-03   4.3092606e-02   3.8907339e-02   3.3674756e-02   4.9331980e-03   1.0608836e-03   2.3398315e-02   1.3451048e+00   4.3042414e-03   4.2019180e-02   1.8097186e-02   1.1556964e-02   6.3568772e-03  -9.3262699e-03   1.5718211e-02   7.1428662e-03  -4.9854902e-01  -5.7667175e-01   1.3104581e-02   1.5767806e-02   5.3432497e-01   2.5358952e-02   7.3820950e-03   8.3341190e-03   1.2958312e-02   7.9312403e-03   3.8713175e-03   2.8775685e-03   3.7852938e-04   8.8858686e-03  -7.0448313e-03   9.4186175e-03  -9.3830663e-03  -1.3854972e-03   5.7333251e-03  -4.0349106e-01   1.3271376e-02  -4.3816217e-01   9.8736523e-03   8.7020672e-03   6.7941139e-03   3.7710142e-01  -3.4017943e-01   6.7000229e-03  -5.4800790e-04  -7.4639188e-03   3.2713740e-01  -1.6657721e-03   7.3532859e-04   2.7724364e-03   9.7212352e-04   7.3176009e-03   4.0270347e-03  -5.0919484e-03   8.7770005e-03  -7.0323789e-01  -1.7387244e-02  -9.0453786e-01   2.9400343e-02  -1.0642593e+00   2.5312401e-02   2.8348223e-02   4.3520744e-02   6.4044895e-01  -5.4525747e-01   1.3060695e-02  -5.7375095e-01   1.1952488e-02   2.0416533e-02   1.2737163e-02   1.2069749e-02   9.7184410e-03   9.0157199e-03   8.0774234e-03   6.0851543e-03  -3.5555583e-01   5.8628706e-03   1.2887513e-03  -1.0647637e-03  -3.6954793e-01   5.4462733e-03  -5.6047880e-03   4.4051731e-03  -1.0985232e-03  -2.3484955e-03   4.1155990e-03  -6.1974149e-02   3.0543755e-02   2.4353536e-02   8.4607462e-03  -6.0812504e-01   3.4262376e-02   2.1937642e-02   5.1174834e-01   1.7757526e-02   8.8439619e-03  -4.8610138e-01   9.8379263e-03   2.0247413e-02   4.0907157e-03  -3.3257495e-03  -4.9987798e-04   1.7079052e-02  -2.0000149e-02  -8.9771411e-03   1.3765669e-03  -3.8219161e-04   6.1826457e-01   5.2535901e-01   2.0993479e-02   9.9512449e-03   1.6188721e-02   1.3184282e-02   1.4260568e-02   5.4114563e-03   7.2572960e-03   7.2572776e-03  -1.3614488e-02  -4.9400770e-01   1.5007672e-02  -4.9974128e-01  -5.9412674e-03   1.8251635e-02  -4.7680851e-03   4.1927000e-01  -4.1086439e-03  -3.3162036e-04   1.5577039e-03   1.5799487e-03  -3.3787322e-01  -3.9637336e-01   4.8288458e-03   5.0121605e-03   3.7520692e-01   6.2238609e-04  -7.2980102e-03   4.8499162e-03   3.6888048e-03  -3.3694815e-01  -6.1159755e-03  -3.3580040e-01  -5.2539531e-03  -6.2349762e-03  -3.4977558e-01  -6.9724158e-03  -2.7147874e-03   4.2947978e-01   1.1373025e-02   3.1380879e-03  -1.0966223e-02  -8.1188724e-03  -6.9809059e-03  -4.6261053e-01  -6.8246802e-03   4.4578226e-01   1.3570869e-02  -2.9057531e-03  -6.9009304e-03  -5.0238379e-01   6.8770820e-03  -1.6151835e-02   2.0321836e-02   1.4207595e-02  -1.4330202e-02   5.8053645e-01   1.9824002e-02  -3.9233643e-03  -6.2073854e-01   1.3898702e-03  -6.2665862e-01   2.8678612e-03  -6.7191556e-03   7.4408687e-03   8.8321020e-01  -3.3165698e-04  -5.6161602e-01   2.5659299e-02   1.0014952e-02   4.6181882e-03  -3.1820866e-03  -5.0582191e-01   3.4599375e-02  -1.3445539e-02   9.7814090e-03  -2.2042034e-03  -2.1622726e-02  -1.0432745e-02  -6.1475754e-03   1.8057196e-02   4.9307981e-01  -7.4633802e-03   7.4764527e-01  -1.5723273e-03   1.0950065e-02   7.9973470e-03   6.8976142e-02  -5.4574598e-02  -1.4757510e-02  -9.6557245e-03  -4.3703748e-02   4.7025124e-02   9.4476984e-02   7.7568909e-02   5.5113026e-02   1.9899762e-02   1.4395747e-01  -6.0559421e-03   8.5389948e-03   6.1332690e-02   1.0763691e-01   1.1868310e-02   3.5025268e-02   2.5387816e-02  -2.0494048e-02  -7.8990836e-03   2.9009130e-02   6.4994363e-01   2.4277619e-02   3.0909971e-02   2.0050783e-02   1.4160060e-02   6.1410705e-01   2.3981484e-02   9.7903617e-03   1.2823905e-02   1.6508967e-02   1.5272227e-02   7.8528302e-03   1.7927738e-02   8.9819366e-03   4.3328937e-01   1.1424307e-03   1.6519865e-02  -1.3177291e-02  -1.5508758e-02  -2.2945916e-02  -3.0840382e-02  -2.4843597e-02  -2.6687741e-02  -4.1363239e-02  -1.9043015e-02  -2.6625753e-02   3.2239892e-02  -4.0657554e-02  -1.9667808e-02   7.5690417e-02   1.2280985e+00  -9.7120926e-01   2.6503885e-02   7.4830531e-02   4.2151122e-02   3.4698370e-02   3.5046338e-02   4.2929006e-02   2.2052571e-02   1.6038933e-02  -1.5641649e-03  -1.3959857e-02   1.8018028e-02  -1.1982239e-02   1.2417345e-02   6.9777402e-03   4.6499072e-03   7.3279345e-03   1.7383739e-02   5.1700024e-02   3.6719151e-03   7.4688943e-03   1.3438260e-02  -2.0940708e-02   1.4814944e-02   2.5703212e-03  -2.8348587e-04   1.4395499e-02  -1.0287604e-02   6.0510945e-01  -5.6638001e-01  -1.6050559e-02  -5.2722747e-01   5.7581488e-01  -1.3380358e-02   3.0247699e-03   5.3326973e-01   5.8943802e-03   7.7959561e-01  -3.5114795e-03   1.9989770e-02  -3.8088051e-03   1.7958050e-02   9.9887925e-03  -1.3798356e-02  -2.2172184e-02  -1.8641693e-02  -2.7258657e-02  -7.0208988e-01  -1.1004402e-02  -1.3003193e-02  -3.3272109e-02   5.2474363e-03  -3.2396127e-02   1.6777279e-02   7.7259013e-01   7.6774460e-03  -8.6388223e-01  -2.7937720e-02   1.2362262e-01  -9.1647784e-02   1.6348393e-03  -1.6791848e-01  -4.1610448e-02   2.0757812e-02   3.3924539e+00   1.0634950e-01   1.3537966e-02   5.4441750e-02   8.0530258e-02   3.8160394e-02   2.6114024e-02   4.8206932e-02   3.8363788e-02   9.2169138e-01   1.3719210e-02  -6.2039861e-01   2.6178691e-02   6.8005221e-01  -1.8653145e-02  -5.3401700e-02  -5.9676892e-02  -8.8145644e-01  -8.2144263e-01  -3.5395092e-02  -4.3424221e-02   9.7418428e-01   7.8353732e-03   7.0603080e-02  -1.1198081e+00  -8.7321462e-01   3.2024409e-02   8.7235789e-02   2.9345093e-02  -2.5976132e+00   1.3600239e-01  -1.7250374e+00  -5.1645338e-02  -6.7895514e-02  -4.6559802e-03   1.6784814e-01  -8.3995082e-03   9.9618087e-02   3.4875593e-01   1.4494140e-01   5.9354133e-02   1.5054279e-01   8.1407975e-02   7.0312277e-02   3.7501192e-02   5.2047755e-02  -1.2841523e-02   1.3666632e-03  -9.3462152e-03   4.4863590e-03  -1.6866912e-02  -1.8802532e-02  -5.4552237e-03   8.4523094e-01  -2.5574405e-03   2.2484332e-02  -3.4857309e-03  -4.9430125e-03  -6.7000965e-03   5.3306970e-01   1.1348570e-02  -5.5446823e-03   5.0456829e-01   6.7920223e-01  -2.6017064e-03  -6.0437178e-01  -1.9349364e-03   1.2238314e-02   9.9442962e-03   8.3414993e-03  -7.9272154e-04  -3.9276868e-03   4.7289141e-01   6.4818032e-01   4.0399433e-03   3.9760941e-03   1.0050757e-02   8.8522987e-03   7.2423907e-03   5.2999470e-01   1.2852112e-02  -1.1514546e-03  -1.1269844e-02  -4.8262640e-03   3.7367344e-01  -4.4347670e-03  -6.4421404e-03  -1.3729301e-02  -4.8754545e-01   1.0644641e-02   6.1062842e-03   9.3184610e-03   1.1053506e-03  -2.1013983e-03  -3.3610382e-01  -3.1479752e-01  -3.7137887e-01  -6.1837422e-04   3.2681269e-01   1.3020168e-03  -3.1684958e-04  -6.2752516e-03  -2.5936157e-03  -7.2593719e-03   7.8998600e-03   6.3395939e-03   3.7587234e-01  -4.2106672e-01   8.5875217e-03   2.1640385e-03  -8.6984872e-03   1.3168868e-02   6.8163838e-03  -2.0174132e-03  -1.4548578e-03   3.8334215e-03   4.2178697e-01  -4.3455509e-01   4.8381242e-03  -1.1159268e-02  -4.5409077e-01   1.5938355e-02   9.8390024e-03  -2.6133580e-03   5.0510534e-03   3.9757152e-03   7.6271826e-03   4.6875560e-01   5.8157543e-03   7.7665511e-03   5.0029325e-01  -4.2120596e-01  -4.8215207e-01   1.5032145e-02  -3.2725547e-03   4.9511442e-01  -8.8155411e-03   7.6979900e-04   7.2675783e-03  -4.1915471e-01  -2.7338354e+00
   5.0927555e-01   1.3697603e-02   6.5036152e-01   1.1083577e+00  -6.8821301e-01   8.8588332e-03   8.6138728e-01   1.3612625e-03   3.4291471e-03  -6.8158613e-01   1.7465851e-02   1.5212001e-02   1.6874042e-02   1.2214459e-02   1.0317705e-02   1.0325172e-02   9.9333307e-03   8.6041408e-03   1.5237408e-02   4.0057868e-03   2.4584464e-03  -3.1984168e-01  -1.5411382e-03  -5.1433911e-03  -3.5850364e-03   4.8011446e-03  -7.8144931e-03   9.9231805e-03  -1.3223969e-02   1.2440355e-02  -5.3649633e-01   5.6913539e-01  -1.5129347e-02  -1.1529924e-02  -1.2765103e-02  -6.8520199e-03   3.6774610e-03  -3.2830576e-05   1.7186168e-02   3.6699562e-02   2.8931940e-02   1.2982908e-02   6.1843052e-04   2.3702385e-02   1.2608371e+00   4.7316207e-04   3.8024485e-02   2.0515360e-02   1.0304578e-02   4.6330297e-03  -1.1832685e-03   4.6046266e-03   9.2946987e-03  -4.9221463e-01  -5.7797140e-01   1.5038884e-02   1.7045097e-02   5.2403134e-01   2.2460090e-02   6.7477832e-03   9.2690340e-03   5.8575394e-03   7.3414577e-03   4.2442951e-03  -3.6132301e-04  -1.5485946e-03   8.0016654e-03  -5.3873370e-03   9.0460481e-03  -9.3457222e-03  -3.5619218e-03   8.6282953e-03  -4.1082530e-01   7.4681811e-03  -4.3809349e-01   9.2107318e-03   8.2348328e-03   6.5594192e-03   3.7754786e-01  -3.4213061e-01   5.5175147e-03  -9.0581286e-04  -3.3770324e-03   3.2051166e-01  -2.2497162e-03  -4.8355839e-03   6.2408197e-03  -3.8024986e-03  -9.2945091e-03   6.6202647e-04  -1.6760625e-03   8.8827574e-03  -7.0926124e-01  -1.5499262e-02  -9.3562726e-01   4.9561894e-03  -1.0834891e+00   2.3024542e-02   2.3369419e-02   4.1625527e-02   6.1839045e-01  -5.3906594e-01   9.8001448e-03  -5.8096512e-01   1.1059927e-02   1.1296869e-02   1.2358006e-02   1.7080670e-03   9.0730214e-03   8.5800938e-03   7.2091076e-03   5.4416573e-03  -3.5866641e-01   4.4603931e-03   2.3687366e-03   4.8423823e-04  -3.7542820e-01   4.0077384e-03  -5.5380820e-03   2.9613957e-03   1.7266375e-03   2.6887983e-03   2.5096770e-03  -5.2050445e-02   3.1674146e-02   2.7128362e-02   9.1718086e-03  -5.9205883e-01   1.1390109e-02  -1.3441966e-02   5.1429249e-01   1.8885428e-02   8.5612063e-03  -4.8745645e-01   1.3982178e-02   1.0783500e-02   1.6101584e-04   7.2656820e-03   4.4822245e-03   1.3216372e-02  -2.7542794e-02  -1.1575549e-02   1.0744079e-02  -7.1314934e-03   6.6572737e-01   5.4502897e-01   1.8202982e-02   1.1084499e-02   1.8395388e-02   1.6567614e-02   1.4035075e-02   1.3557367e-02   9.5525969e-03   5.5920420e-03  -1.6921526e-02  -5.3973391e-01   1.6897767e-02  -5.4336242e-01  -4.2625233e-03   2.0094253e-02  -3.6022907e-03   4.2056529e-01  -3.9678174e-03  -3.5335565e-03   1.8548401e-03  -3.4793797e-04  -3.4561745e-01  -3.9311945e-01   4.0321729e-03   6.0152945e-03   3.7435471e-01  -9.1444916e-04  -3.9741717e-03   3.7691622e-03   2.8352473e-03  -3.3425039e-01  -4.9489139e-03  -3.2555360e-01  -4.8419302e-03  -5.6001022e-03  -3.8798886e-01  -2.9018436e-03  -4.2556778e-03   4.3458819e-01   1.1124883e-02   1.9940368e-03  -6.0668808e-03  -4.4647187e-03  -7.1979160e-03  -4.6769339e-01  -7.0608863e-03   4.6896964e-01   1.3707020e-02   2.7349544e-03  -4.6175189e-03  -5.2190315e-01  -4.8206788e-03  -1.5178271e-02   1.4427337e-02   1.4725091e-02  -4.6544325e-03   5.6446605e-01   1.5241643e-02  -4.4833506e-03  -6.2473364e-01   1.0680396e-03  -6.0673102e-01  -6.7403230e-04  -6.7077835e-03   8.1700864e-03   6.9955065e-01   5.3680588e-03  -5.3766131e-01   1.3917895e-02   1.0688988e-03   5.4648106e-03  -6.8313938e-04  -4.7953355e-01   2.3679432e-02  -8.9409668e-03   3.7415479e-03   3.7956618e-03  -1.9696711e-02  -1.1847424e-02  -8.7582073e-03   1.6819785e-02   4.7422317e-01  -8.9813682e-03   7.0970506e-01  -2.2354874e-03   1.7761065e-02   6.5265244e-03   3.1407559e-02  -4.7462036e-02  -2.3122209e-02  -1.5174991e-02  -5.0455963e-02   4.2450487e-02   1.0489954e-01   8.0195276e-02   4.3245467e-02   2.0547446e-02   1.0919209e-01  -6.2623728e-03   5.4007454e-03   5.5535196e-02   1.0883850e-01   1.9965549e-03   2.9957201e-02   3.5283987e-02  -1.5998901e-02  -1.4273622e-02   1.7208113e-02   6.8410145e-01   2.2145691e-02   3.0360328e-02   1.9989746e-02   6.9965027e-03   6.1646661e-01   2.6245061e-02   9.9824316e-03   1.6068271e-02   1.8119716e-02   1.7047066e-02   8.1025805e-03   1.7296444e-02   7.6469058e-03   4.1424882e-01   7.0524304e-04   5.6777733e-03  -1.1303004e-02  -7.8492496e-03  -2.4229080e-02  -2.8794784e-02  -2.2377045e-02  -1.3525129e-02  -3.6873006e-02  -1.2311977e-02  -1.9432991e-02   8.0462492e-02  -4.1999278e-02  -2.0548049e-02   7.1222705e-02   1.2437862e+00  -1.0046355e+00   2.7755696e-02   7.4129634e-02   4.7944636e-02   3.4837381e-02   3.6574995e-02   4.2987429e-02   1.9719336e-02   1.2964580e-02  -9.6977786e-04  -6.3626330e-03  -4.1300758e-03  -1.4593394e-03   4.5188014e-02   4.9809438e-03   4.4352036e-03   5.6396342e-03   1.9715817e-02   6.2766720e-02   7.9370452e-03   1.6330938e-02   2.0967851e-02  -1.5039120e-02   1.2086407e-02   2.2277262e-03  -1.3372960e-03   1.7708061e-02  -1.9131530e-02   5.8164445e-01  -5.7031905e-01  -1.5879095e-02  -5.2981018e-01   5.7693847e-01  -1.4361998e-02  -5.0981532e-03   5.1220386e-01   4.0260569e-04   8.0874412e-01  -5.3733469e-03   2.3662466e-02   2.4278589e-02   4.1216289e-03   8.3226888e-03  -1.2361031e-02  -1.8021463e-02  -1.3057420e-02  -2.4361208e-02  -7.0430580e-01  -1.1410896e-02  -7.9028120e-03  -3.0438858e-02   1.6339822e-03  -5.3590733e-03   1.2121441e-02   7.8203902e-01   1.2176826e-02  -8.5661565e-01  -3.9292667e-02   1.1327392e-01  -8.1932362e-02   3.2460814e-03  -1.3231660e-01  -2.7694732e-02   2.5169658e-02   2.8745097e+00   1.0040327e-01   1.4528671e-02   4.6948286e-02   8.4801863e-02   2.8472888e-02   2.5683838e-02   4.4690495e-02   4.1704969e-02   9.4235042e-01   1.6274290e-02  -6.1792675e-01   2.1998154e-02   6.5929524e-01  -1.0183235e-02  -4.1886098e-02  -6.0372217e-02  -8.8381310e-01  -7.6943828e-01  -2.4197132e-02  -3.2113111e-02   1.0021687e+00   1.1022581e-02   6.4637983e-02  -1.1832060e+00  -8.8883860e-01   2.7609004e-02   8.6958126e-02   2.0595417e-02  -2.4624074e+00   1.1318743e-01  -1.6283173e+00  -5.9853932e-02  -5.9362223e-02  -4.2209109e-02   2.1014018e-01  -1.9236183e-02   9.5400338e-02   5.5173493e-01   1.3543889e-01   7.4320963e-02   1.2073472e-01   8.0479366e-02   6.3614715e-02   3.7628948e-02   5.2680870e-02  -2.1511201e-02   7.6280752e-03  -3.3624666e-03   6.8558389e-03   2.0207281e-03  -2.5430454e-02   2.4710012e-03   8.3765200e-01  -3.1435323e-03   1.9313840e-02  -8.2858184e-03  -5.3817326e-03  -8.3134916e-03   5.3325307e-01   1.0813032e-02  -5.7427986e-03   4.9776825e-01   6.8871462e-01  -7.6938318e-03  -6.0119552e-01   6.2511282e-03   1.9585279e-02   6.3876486e-03   6.3001033e-03  -7.5704800e-03  -3.1803668e-03   4.7184332e-01   6.2464487e-01  -2.7464171e-03   3.4672404e-03   7.7278362e-03   6.4204904e-03   6.0856580e-03   4.5963744e-01   5.3766109e-04  -1.2491066e-03  -1.0622455e-02  -6.9456300e-03   3.7577563e-01  -5.5569880e-04  -4.0784791e-03  -9.4617283e-03  -4.9571386e-01   1.1022592e-02   4.7528388e-03   8.5110796e-03   1.2491890e-03  -4.9788787e-03  -3.3250519e-01  -3.2460203e-01  -3.7347782e-01  -4.7626756e-03   3.2454893e-01   1.6973088e-03   1.3574756e-04  -4.4296330e-03  -1.4430607e-03  -6.1534114e-03   8.1872639e-03   7.3819346e-03   3.7446959e-01  -4.1446321e-01   1.3927159e-02   3.9604923e-03  -8.6300948e-03   1.0222718e-02   8.2151458e-03   3.4913046e-05  -1.0246869e-02  -2.2475764e-03   4.4154865e-01  -4.2870514e-01   1.3506278e-03  -9.7961667e-03  -4.6810405e-01   1.3213033e-02   1.5487338e-02  -3.9075251e-03   2.6926716e-03   6.8090944e-03   7.7597187e-03   4.4929914e-01  -3.0573732e-03   7.5199401e-03   4.7518508e-01  -4.2495027e-01  -5.2519007e-01   2.5273850e-03  -5.2893944e-03   4.6715236e-01  -1.4148264e-03   2.2472218e-03   1.1240099e-02  -4.0915244e-01  -2.7162100e+00
   5.0458933e-01   1.2735461e-02   6.3149248e-01   1.0829960e+00  -6.8892150e-01   1.5517253e-02   8.4886063e-01   2.3100920e-03   5.8230021e-03  -6.6914647e-01   1.3777815e-02   1.4994587e-02   1.6090781e-02   1.2469512e-02   1.0945307e-02   1.1299027e-02   8.7404984e-03   8.1578497e-03   9.7224490e-03   8.0418547e-03   2.8721074e-03  -3.1694075e-01  -6.5531809e-04  -2.7998262e-03  -7.8705105e-03  -4.4023892e-03  -1.0153574e-02   1.2390422e-02  -1.1466607e-02   1.2110250e-02  -5.4336315e-01   5.6526629e-01  -1.0039300e-02  -1.0643472e-02  -9.6372535e-03  -5.6864724e-03  -1.2278689e-02  -1.0223339e-03   4.4984768e-02  -2.2025746e-02   2.4095386e-02   7.4010082e-03  -2.3753445e-03   2.4970747e-02   1.2605025e+00   8.8567491e-03   3.8026287e-02   1.8844454e-02   1.1508135e-02   5.7693037e-03  -9.7594632e-03   9.1648572e-03   8.0831799e-03  -4.9147601e-01  -5.6654424e-01   1.3056833e-02   1.6818664e-02   5.1705158e-01   2.3393259e-02   7.0489887e-03   3.6989802e-03   1.0821664e-02   6.9205954e-03   3.1308757e-03   4.7178714e-03   1.8174592e-03   9.6969525e-03  -5.0020601e-03   7.9268557e-03  -9.0577802e-03  -3.9424414e-03   9.3570162e-03  -4.0707331e-01   1.3963884e-02  -4.3173389e-01   9.9494457e-03   7.8976290e-03   7.0516749e-03   3.6712929e-01  -3.4839380e-01   8.2232689e-03  -4.5617508e-04   2.4430235e-03   3.0217906e-01  -1.3620016e-03   6.2542719e-04   2.6833896e-03   1.0524035e-03  -5.0258622e-03   2.6848980e-03  -2.6626337e-03   9.3649852e-03  -7.0095719e-01  -1.2894754e-02  -8.9521175e-01   2.0110558e-02  -1.0663912e+00   2.3600899e-02   2.9194422e-02   4.2583021e-02   5.8757121e-01  -5.4455979e-01   1.2128367e-02  -5.6209315e-01   1.0645306e-02   1.7310744e-02   1.1655434e-02  -4.5259468e-03   1.0764869e-02   8.2561648e-03   6.8264051e-03   5.1225945e-03  -3.4306457e-01   4.1366737e-03   1.8312833e-03  -4.4870321e-04  -3.7551068e-01   2.4002052e-03  -5.5540045e-03   3.8270149e-03  -2.5546563e-03  -1.4221147e-03   7.0770121e-03  -4.7457002e-02   3.1997376e-02   2.1664951e-02   7.0823845e-03  -6.0823930e-01   3.0290401e-02   1.1815250e-02   5.0471894e-01   1.5058705e-02   1.0006214e-02  -4.6373192e-01   9.7578269e-03   1.5633159e-02   1.8906819e-03   3.0985547e-03   6.7262161e-03   1.7378969e-02  -2.6681235e-02  -2.0106593e-02  -6.2679681e-03  -4.8371601e-03   6.0902660e-01   5.3154630e-01   2.1898818e-02   8.9532518e-03   1.1719829e-02   1.1420882e-02   1.5820651e-02   1.4654997e-02   7.8505046e-03   8.7831758e-03  -1.2561963e-02  -5.2558277e-01   1.2523922e-02  -5.4970122e-01  -1.0989612e-03   1.9453868e-02  -2.7399679e-03   4.1476070e-01  -5.1042829e-04  -3.4678620e-03  -7.6808538e-04  -2.5493736e-06  -3.4586310e-01  -3.8958670e-01   4.9308147e-03   5.3776429e-03   3.6560270e-01   5.4080651e-04  -5.6278488e-03   4.8303602e-03   4.3535772e-03  -3.3970774e-01  -5.8845719e-03  -3.2341042e-01  -3.9646366e-03  -5.8381808e-03  -3.5042994e-01  -4.0481808e-03  -4.5732153e-04   4.2848422e-01   1.0820521e-02   1.5841781e-03  -7.3662172e-03  -4.3828168e-03  -5.7477709e-03  -4.6216707e-01  -4.4602370e-03   4.5652579e-01   1.4281147e-02  -1.0282977e-02  -8.2877287e-03  -4.9827563e-01  -3.2019443e-03  -1.3885141e-02   2.3060314e-02   6.2281045e-03  -1.4080501e-02   5.6366359e-01   1.6356886e-02  -1.0239767e-02  -6.1371627e-01  -2.1815153e-03  -6.0515436e-01   1.1884750e-03  -8.6013046e-03  -3.0504087e-03   7.1898035e-01   4.3243675e-03  -5.1928081e-01   1.0584278e-02  -1.3825594e-02   8.6932022e-03  -4.4011439e-04  -4.8907813e-01   8.2617600e-03   1.4130957e-03   7.2002223e-03   3.8277396e-03  -1.9736733e-02  -1.9576222e-02  -6.0042163e-03   1.7647560e-02   4.7788852e-01  -6.4801561e-04   7.9482849e-01  -1.3512947e-02   1.0923254e-02   3.3274373e-03   8.4615231e-02  -3.7599192e-02  -2.2415162e-02  -1.4361412e-02  -4.1288620e-02   4.2541427e-02   5.7220632e-02   8.3831882e-02   5.4878890e-02   1.6910403e-02   1.2154978e-01   4.4266531e-03   3.8568768e-03   4.0974485e-02   1.3211537e-01   2.8897254e-03   3.5346384e-02   1.5057502e-02  -2.1065316e-02  -1.7352541e-02   1.6291070e-02   6.7610522e-01   1.8862889e-02   2.8057698e-02   1.5945208e-02   8.6247258e-03   6.0226082e-01   2.3225558e-02   1.6111912e-02   8.7054391e-03   1.7361856e-02   1.7675735e-02   8.7693752e-03   8.1286474e-03   5.4858149e-03   3.8825073e-01   3.9995144e-03   1.8153853e-02  -1.2063770e-02  -1.4715029e-02  -2.5538430e-02  -2.8127527e-02  -1.8387396e-02  -2.7022363e-02  -3.8529707e-02  -2.7798558e-02  -1.9976749e-02   3.9264733e-02  -2.8461608e-02  -4.0468975e-03   7.4398108e-02   1.1751176e+00  -9.5927912e-01   2.9592176e-02   7.3458291e-02   4.6453342e-02   3.6237334e-02   3.2247903e-02   3.9484645e-02   2.2737085e-02   1.7156164e-02  -4.9918454e-03  -1.3498248e-02   1.5541560e-02  -3.7846729e-03   3.3505681e-02   2.1335687e-02   1.2419971e-02   8.0159139e-03   2.3537482e-02   5.0525034e-02   1.4352965e-03   7.1384642e-03   1.2337892e-02  -1.2417674e-02   1.4422288e-02   2.7657810e-03  -3.1262104e-03   1.4960915e-02  -1.0962530e-02   6.6582022e-01  -5.7853656e-01  -1.9299264e-02  -5.1939372e-01   5.7663629e-01  -1.3165848e-02  -1.0287349e-02   5.2682115e-01  -6.1855220e-03   7.3888585e-01  -7.3890524e-03   2.4169107e-02  -3.0761630e-03   3.9069482e-03   8.6314154e-03  -1.0194650e-02  -2.0171455e-02  -2.3530784e-02  -2.9187159e-02  -7.1112500e-01  -1.0785685e-02  -2.3113386e-03  -3.6575440e-02   4.9561192e-03  -1.6469887e-02   2.0784024e-02   7.3051009e-01  -2.6489985e-03  -8.5698276e-01  -4.1365396e-02   9.0926476e-02  -1.1697280e-01  -2.8538901e-02  -1.2721487e-01  -3.1774517e-02   3.5045909e-02   3.4637907e+00   1.2190984e-01   1.3328706e-02   5.4348636e-02   8.8388199e-02   4.2961183e-02   2.7477218e-02   4.5332534e-02   5.1057279e-02   8.8633792e-01   1.5090513e-02  -6.1733866e-01   2.2337634e-02   6.7943612e-01  -1.2474774e-02  -5.1461382e-02  -6.6897456e-02  -8.7436034e-01  -7.5629652e-01  -2.0158543e-02  -2.4392510e-02   9.9606113e-01  -5.6472185e-03   6.0177487e-02  -1.1723295e+00  -8.4511936e-01   3.3887039e-02   1.0310596e-01   1.9806319e-02  -2.3926629e+00   1.1306513e-01  -1.6906243e+00  -4.7704333e-02  -3.1485916e-02   4.8349499e-02   2.0520440e-01  -3.5606251e-02   9.7064586e-02   3.5739047e-01   1.6710230e-01   5.9470761e-02   1.1532015e-01   8.5830975e-02   5.9432010e-02   3.4624632e-02   5.2264108e-02  -1.4673092e-02   2.9341570e-03  -4.1545388e-03   1.4794476e-04   7.5093571e-03  -2.6884090e-02  -2.4656310e-03   7.9621077e-01  -4.6659320e-03   2.7241422e-02  -1.6506696e-02  -1.4348720e-02  -1.3002498e-02   5.3434340e-01   1.0960626e-02  -3.4028333e-03   5.2871023e-01   6.9171347e-01  -8.3477513e-03  -6.4266631e-01   1.5425135e-03   3.2261414e-03   9.1880436e-03  -4.5957024e-04   2.2533628e-04  -4.5442245e-03   4.9532106e-01   6.7539448e-01  -8.9437033e-03   4.6272925e-03   1.1162488e-02   8.2843922e-03   4.9097776e-03   4.8263850e-01  -6.4208825e-04  -4.0624222e-03  -1.0727727e-02  -8.5623392e-03   3.8042312e-01  -5.3599288e-03  -3.8593026e-03  -8.9346908e-03  -5.0884769e-01   1.1600943e-02   4.9275806e-03   1.1269307e-02  -1.1677200e-03  -2.9354457e-03  -3.3089662e-01  -3.2250102e-01  -3.7536334e-01  -6.0206754e-03   3.2026828e-01  -5.0035831e-03  -3.8394736e-04  -4.5665655e-03   3.4403613e-03  -6.3918589e-03   8.6474521e-03   7.1371534e-03   3.6317107e-01  -4.2385842e-01   1.1334631e-02   1.7721887e-03  -6.4939663e-03   1.4895048e-02   3.3149855e-03  -1.4781386e-03  -1.7001734e-02   5.1109436e-04   4.2453493e-01  -4.4929527e-01   1.8984418e-03  -1.3319343e-02  -4.5123936e-01  -1.3175040e-02   5.3049028e-03  -3.9059603e-03  -7.5653396e-03   7.4381949e-03   3.3032542e-05   4.4602556e-01   1.0392177e-02   7.5255437e-03   4.7730239e-01  -4.1561840e-01  -4.7394679e-01   2.0349035e-03  -1.4770908e-03   4.9792528e-01  -3.3071860e-03  -9.3115770e-04  -2.2320966e-03  -4.1686401e-01  -2.6971436e+00
   5.0651287e-01   1.1371767e-02   6.3769806e-01   1.0851900e+00  -6.6876192e-01   1.5659085e-02   8.3497321e-01   5.6759896e-03   4.1140454e-03  -6.6538386e-01   2.1602066e-02   1.4670942e-02   1.6588194e-02   1.1514175e-02   1.0282351e-02   9.4937092e-03   9.6780802e-03   7.0472643e-03   1.5523076e-02   3.6253163e-03   2.6225612e-03  -3.1218431e-01  -8.0976495e-04  -2.6696764e-03  -1.9948013e-03  -3.5202778e-03  -9.0386369e-03   6.9527618e-03  -1.0988011e-02   1.1310964e-02  -5.3657402e-01   5.8029880e-01  -1.4700159e-02  -1.2422636e-02  -1.1219115e-02   2.4641796e-03  -6.0190625e-04  -4.5290542e-03   1.4387438e-02   4.1202944e-02   3.8547795e-02   1.0048978e-02  -1.5242305e-03   2.2076954e-02   1.2628156e+00   4.0786031e-03   4.1914496e-02   2.2829449e-02   1.3389213e-02   7.2913724e-03  -8.4889642e-03   1.0223119e-02   6.5683489e-03  -5.1952418e-01  -5.7753616e-01   1.2569389e-02   1.6674986e-02   5.2855178e-01   2.5849770e-02   6.6071493e-03   6.0497473e-03   1.6480218e-02   8.4752241e-03   5.0196340e-03   1.3710379e-03   5.9948021e-04   1.0444033e-02  -5.3773839e-03   8.8835628e-03  -1.0681519e-02  -6.9648558e-04  -1.5099433e-03  -4.0410958e-01   9.4731389e-03  -4.3069965e-01   2.8427456e-04   7.0535087e-03   7.0202260e-03   3.6744095e-01  -3.4090023e-01   6.0850929e-03  -1.2594216e-03  -5.5969345e-03   3.0211041e-01  -6.6258411e-03  -3.2197280e-03   5.0244383e-03   1.4674651e-03   3.9233355e-03   2.2933741e-03  -5.4371016e-04   9.8556561e-03  -6.9099631e-01  -5.8705886e-03  -9.1876906e-01   2.2713474e-02  -1.0690812e+00   2.2895250e-02   2.6634304e-02   4.3521025e-02   6.2726803e-01  -5.3079828e-01   9.4464200e-03  -5.6381448e-01   1.1499579e-02   1.3948992e-02   1.1609107e-02   1.8248900e-02   4.4406580e-03   8.3945425e-03   6.7988571e-03   5.1633145e-03  -3.3560005e-01   3.3653761e-03   3.0888916e-03   2.2270335e-03  -3.7164789e-01   5.0775812e-03  -3.9368563e-03   2.1232118e-03  -2.1209435e-03   3.4043736e-05   4.8154784e-03  -5.2398814e-02   2.6053203e-02   2.4518530e-02   3.3234657e-03  -6.2912671e-01   3.0770867e-02  -5.9569155e-03   5.2457896e-01   1.7051616e-02   7.2639740e-03  -4.9499292e-01   7.8575514e-03   8.7670884e-03   2.3137858e-03   4.7876953e-03  -1.0272973e-02   1.2987412e-02  -2.1363370e-02  -2.1635026e-02   4.2227717e-03  -7.4770240e-03   6.1560190e-01   5.4733977e-01   1.6667914e-02   1.0551249e-02   1.9187677e-02   1.4254680e-02   1.5895010e-02   1.3606413e-02   8.7167572e-03   9.8406028e-03  -1.2449226e-02  -4.8246890e-01   1.7219910e-02  -5.5551048e-01  -4.1349594e-03   1.8498097e-02  -3.5488027e-03   4.1103783e-01   1.0955673e-03  -4.2093125e-03   5.7608694e-04  -5.7788241e-04  -3.4392986e-01  -3.7400348e-01   3.3336791e-03   4.9867457e-03   3.5945482e-01  -2.0413336e-03  -8.7103709e-03   4.9310110e-03   1.0037913e-03  -3.3435803e-01  -5.7522658e-03  -3.2720809e-01  -4.9761095e-03  -6.1777419e-03  -3.5790422e-01  -3.2097134e-03  -1.1329797e-03   4.2362407e-01   1.1434092e-02   2.3627331e-03  -1.2415325e-02  -6.0179339e-03  -7.7429972e-03  -4.6127006e-01  -7.2025953e-03   4.5899683e-01   1.4439917e-02  -7.9889640e-04  -7.1281731e-03  -5.1554924e-01  -1.9864959e-02  -1.7577952e-02   8.4988500e-03   1.2400818e-02   1.0589793e-02   5.8110000e-01   2.5859820e-02  -4.9427098e-03  -6.2510163e-01   3.3210883e-04  -6.1614205e-01  -2.7462050e-03  -5.1399993e-03   8.3431008e-03   7.4178845e-01   3.6857842e-03  -5.3085503e-01   2.4735374e-02   2.3274375e-03   8.9958785e-03   2.9116224e-05  -4.8230855e-01   2.3068944e-03  -1.2839685e-02   5.9628547e-03   2.4651007e-03  -1.9444602e-02  -1.3442948e-02  -4.0566632e-03   2.2373948e-02   4.7610346e-01  -6.4854108e-03   7.4925263e-01   7.2809194e-03   1.6570500e-02   1.1704109e-02   8.5058230e-02  -5.6379271e-02  -2.0779674e-02  -6.4599295e-03  -5.5295279e-02   5.2861314e-02   2.5583134e-02   8.5482355e-02   5.1049256e-02   2.4090923e-02   1.3154952e-01  -7.8676033e-03   3.6198407e-03   6.0752769e-02   1.3103295e-01  -1.5132045e-03   3.0771996e-02   1.4708761e-02  -1.1676529e-02  -1.6038376e-02   2.0450209e-02   6.7618045e-01   2.1590781e-02   3.4205962e-02   1.4825852e-02   1.2017813e-02   6.1936588e-01   2.0967283e-02   1.0768966e-02   7.6952645e-03   1.7226805e-02   1.0211889e-02   6.8738586e-03   2.3955115e-02   6.8771662e-06   3.9130360e-01   5.0783425e-03   1.0571070e-02  -2.1326060e-02  -1.4867357e-02  -2.5250580e-02  -2.5029343e-02  -2.3132615e-02  -2.6670173e-02  -3.6028045e-02  -2.1503899e-02  -2.7212014e-02   5.5328521e-02  -2.9975916e-02  -7.4528672e-03   8.3722743e-02   1.2578364e+00  -1.0151666e+00   3.0571891e-02   6.9025093e-02   5.0907274e-02   3.6531916e-02   2.9091053e-02   3.5053113e-02   1.4445907e-02   1.5387945e-02   6.8912727e-03  -1.8681321e-02  -1.3507241e-02   4.4726732e-03   4.2437180e-03  -1.7457159e-02   1.4268561e-02   5.1338217e-03   1.4201704e-02   4.7729476e-02   6.7765911e-03   3.0324134e-03   1.1267409e-02  -1.1168572e-02   6.9356706e-03   1.4514473e-03  -6.2007479e-03   2.1074096e-02  -9.1624181e-03   6.9404176e-01  -5.7076845e-01  -2.0751261e-02  -5.3390033e-01   5.7877406e-01  -1.8968919e-02   1.3974435e-03   5.3506611e-01  -3.0266558e-03   8.1013348e-01  -3.0208813e-03   2.2445944e-02   3.1503841e-02   5.2105244e-03   9.8280192e-03  -1.3031813e-02  -1.9792104e-02  -2.1588741e-02  -2.9813547e-02  -7.2342129e-01  -1.6775782e-02  -3.0779885e-03  -3.1370954e-02   9.9764365e-03   6.3067457e-03   1.3293349e-02   7.8868928e-01   3.4512324e-02  -8.7809333e-01  -4.3866113e-02   1.3629914e-01  -1.1883234e-01  -4.3888757e-02  -6.5445522e-02  -4.2404088e-02   3.8505611e-02   3.4531385e+00   1.0377391e-01   1.2467172e-02   5.9397486e-02   7.9488755e-02   3.5184735e-02   2.5288397e-02   4.6649887e-02   5.0436805e-02   9.4143195e-01   2.0134517e-02  -6.2405984e-01   2.3197556e-02   6.8689095e-01  -1.3174224e-02  -4.4733993e-02  -6.9697112e-02  -8.3860654e-01  -7.8437987e-01  -1.6502758e-02  -2.1923501e-02   9.6105907e-01   6.3588430e-03   7.5119289e-02  -1.0865764e+00  -8.3558954e-01   3.0238848e-02   6.1070811e-02   1.4212876e-02  -2.5610177e+00   1.0726749e-01  -1.6520617e+00  -2.9591704e-02  -4.2112291e-02   1.2344421e-02   2.1162998e-01  -2.7245558e-02   9.2812957e-02   5.8113381e-01   1.6164954e-01   5.9953039e-02   1.1085615e-01   6.4795208e-02   5.5850781e-02   3.4093771e-02   6.0193612e-02  -2.3533625e-02  -4.2135993e-03   1.5426835e-03   2.0658029e-02  -3.5754861e-02  -1.8787224e-02   1.7195568e-03   8.5426463e-01  -4.2854254e-03   2.0616493e-02  -1.1983957e-02  -1.1001842e-02  -9.9594222e-03   5.1863127e-01   8.9426181e-03  -1.0687769e-03   5.1004266e-01   6.7033730e-01  -6.0837611e-03  -6.3902399e-01   9.6200206e-04   7.7330731e-03   7.9280046e-03   1.6885665e-02  -9.9071190e-03  -3.7181499e-03   4.9094843e-01   7.4892369e-01   5.4478244e-03   4.4072673e-03   7.7262071e-03   1.1034256e-02   6.5873235e-03   4.7668264e-01   3.2111235e-03   2.8468649e-04  -1.1126290e-02  -1.5091014e-02   3.8303534e-01  -4.5624390e-03  -5.4704904e-03  -1.4109279e-02  -5.0077693e-01   1.0046201e-02   3.8036983e-03   6.8506350e-03   1.3546273e-04  -1.8944121e-03  -3.4482497e-01  -3.1775598e-01  -3.7006872e-01  -1.0288635e-03   3.3852737e-01   5.2788458e-03  -1.2849666e-03  -5.3094949e-03  -4.2887179e-03  -5.4419670e-03   1.0294871e-02   3.6895433e-03   3.6755797e-01  -4.2052176e-01   9.7653429e-03  -1.9454045e-04  -6.2736253e-03   1.6298669e-02   1.3306322e-02   5.4450069e-03  -5.0658023e-03   5.4249758e-03   4.2568780e-01  -4.3445400e-01   4.6518385e-03  -9.8733044e-03  -4.5830098e-01  -2.5662266e-04   8.1483487e-03  -3.2738516e-03  -3.8016247e-03   6.7466502e-03  -2.1544928e-04   4.5203868e-01   1.1087845e-02   8.3101521e-03   4.9842267e-01  -4.2465020e-01  -4.8388188e-01   7.5217791e-03  -1.0793339e-02   4.5745318e-01  -1.4453771e-03   1.9884374e-03  -1.0295143e-03  -4.2429809e-01  -2.8150766e+00
   5.0424167e-01   1.2469184e-02   6.4353691e-01   1.0856489e+00  -6.8588947e-01   1.9348334e-02   8.6567209e-01   6.6929674e-03   6.2397604e-03  -7.0001636e-01   1.5322359e-02   1.5819482e-02   1.6696819e-02   1.2839675e-02   1.1003816e-02   1.0760743e-02   1.0126927e-02   8.4522752e-03   1.7612480e-02   5.1103707e-03  -5.9069045e-03  -3.1591372e-01   5.0720787e-04  -8.5548495e-04  -4.3547523e-03  -5.2228234e-04  -7.7305088e-03   7.5309895e-03  -1.5731881e-02   1.2745560e-02  -5.5125263e-01   5.7387704e-01  -1.4185903e-02  -1.0598274e-02  -1.1405245e-02  -5.7646897e-03  -4.1235041e-03  -4.1159397e-04   1.4950437e-02  -1.8296661e-02   2.7217606e-02   7.3476355e-03  -1.8861115e-03   3.0142667e-02   1.2196693e+00   8.2828546e-03   3.4308342e-02   2.1421280e-02   1.5473548e-02   5.8071863e-03  -5.6440725e-03   9.3857255e-03   9.3412709e-03  -5.1581291e-01  -5.7997015e-01   1.1896370e-02   1.5865567e-02   5.2825365e-01   2.6756403e-02   8.2018250e-03   4.7508617e-03   1.0397942e-02   5.2247672e-03   3.4383212e-03  -7.3034071e-04   1.3446866e-03   1.1751678e-02  -5.7397225e-03   8.8362460e-03  -1.0822542e-02   5.3344615e-03  -3.5909693e-03  -4.1649932e-01   8.3448073e-03  -4.3587488e-01   9.5414342e-04   7.8481501e-03   7.3421226e-03   3.7207768e-01  -3.3571878e-01   7.8019515e-03   1.1351322e-04  -3.1133804e-03   3.0807232e-01  -3.8029008e-03  -1.4408443e-03   4.5473533e-03  -1.0118943e-03   5.5118260e-03   1.5693035e-03  -1.8988739e-03   7.3768703e-03  -7.0977661e-01  -1.6360042e-02  -9.1707544e-01   2.4968393e-02  -1.1073573e+00   2.3107845e-02   2.9685244e-02   4.2448327e-02   6.3049933e-01  -5.4630331e-01   1.4981025e-02  -5.7737396e-01   1.1039983e-02   2.3040006e-02   1.3391420e-02   5.5915305e-03   8.6160401e-03   8.4869426e-03   7.3363035e-03   6.3112659e-03  -3.5748835e-01   3.6476745e-03   1.9788573e-03  -3.4473801e-04  -3.7829333e-01   4.2973554e-03  -6.3805510e-03   3.1541608e-03  -2.0054846e-03  -3.5779180e-03   1.1687004e-03  -5.0698987e-02   3.2911696e-02   2.2290893e-02   8.6424899e-03  -6.3988113e-01   3.3396249e-02   2.2016122e-02   5.0784626e-01   1.9063784e-02   9.7555404e-03  -4.8002307e-01   9.5231989e-03   1.3770057e-02   2.7946487e-03  -1.8019206e-03  -8.3726250e-03   1.8667165e-02  -2.2621361e-02  -1.9531150e-02   1.0551916e-02   1.6395541e-02   6.6103957e-01   5.4388101e-01   1.6141528e-02   1.0327212e-02   2.1685973e-02   1.5181576e-02   1.5426829e-02  -2.0052148e-04   1.0393529e-02   5.8523817e-03  -1.4112912e-02  -4.9933821e-01   1.7216982e-02  -5.4876632e-01  -3.3478490e-03   1.7413456e-02  -2.5185736e-03   4.2652026e-01  -4.7036261e-03  -3.6666036e-04   1.0575983e-03  -6.4634944e-04  -3.4044727e-01  -3.8408301e-01   5.1493553e-03  -3.7096234e-03   3.6762180e-01   5.0276775e-03  -6.6762705e-03   4.6174763e-03   4.1562199e-03  -3.3875364e-01  -6.0865459e-03  -3.2267903e-01  -5.6888709e-03  -6.0753208e-03  -3.5418242e-01  -3.3688417e-03  -1.9807422e-03   4.2440098e-01   9.9080645e-03  -9.2165889e-04  -1.0939105e-02  -8.9085932e-03  -4.7722019e-03  -4.6071620e-01  -8.0212034e-03   4.6447541e-01   1.1243592e-02  -7.8924006e-03  -6.3826315e-03  -5.1007221e-01  -2.1626940e-02  -1.5697380e-02   1.2007221e-02   1.9860550e-02   2.9152078e-02   5.7896231e-01   1.5873839e-02  -1.3571753e-02  -6.3701317e-01   6.0493688e-04  -6.2627745e-01   2.5989243e-03  -1.0264471e-02   1.4038152e-04   7.8481436e-01   5.7073569e-03  -5.3782280e-01   2.7667247e-02   4.5262227e-03   8.6876540e-03   1.1216495e-03  -4.7950841e-01   6.8598125e-03  -5.9839488e-03   8.4043471e-03  -1.6007245e-03  -2.0202669e-02  -8.6797950e-03  -1.2717190e-02   1.7857397e-02   4.6547911e-01  -7.1024019e-03   7.4761755e-01  -5.6133503e-03   1.3057207e-02   2.2323953e-02  -3.3533066e-02  -4.2772610e-02  -2.0349054e-02  -9.4008268e-03  -3.0876998e-02   4.4241050e-02   4.8572764e-02   7.0231446e-02   4.3719560e-02   2.0995342e-02   1.5594414e-01  -1.3477619e-02   6.7784104e-03   6.7251987e-02   1.2386842e-01   8.5242425e-03   3.8232001e-02   3.7898236e-02  -2.0615719e-02  -1.6802450e-02   2.4805721e-02   7.0749293e-01   2.9107115e-02   3.0996983e-02   2.0373711e-02   8.4825921e-03   6.0843861e-01   2.5223110e-02   2.1015034e-02   7.9024364e-03   1.5926704e-02   1.4040460e-02   7.6980979e-03   1.5805743e-02   9.4310653e-03   4.5853039e-01   2.0482162e-03   6.3726386e-03  -1.5135430e-02  -1.2252443e-02  -2.4117110e-02  -2.8799934e-02  -2.3762214e-02  -1.7026080e-02  -2.8450424e-02  -3.1150995e-03  -1.5940095e-02   5.1300270e-02  -3.2851674e-02  -1.6833167e-02   8.0010602e-02   1.2248161e+00  -9.7265952e-01   3.2890108e-02   7.3089161e-02   4.0715964e-02   3.9809401e-02   3.8763052e-02   4.0854128e-02   2.8419161e-02   1.8688686e-02  -2.1131973e-03  -8.5301273e-03  -4.3143318e-03  -7.6182244e-03   1.3781350e-02  -2.1646224e-03   1.1866988e-02   2.7253547e-03   1.6224604e-02   5.6507517e-02   7.0841772e-03   4.6419543e-03   1.4431708e-02  -1.4955471e-02   1.4434790e-02  -2.4283393e-03  -6.9682760e-03   1.5219560e-02  -1.2430538e-02   6.5379339e-01  -5.6097398e-01  -1.5606549e-02  -5.1751499e-01   5.5622615e-01  -1.2396411e-02  -8.3433856e-03   5.2649964e-01  -1.6074929e-02   8.0648873e-01  -6.0375975e-03   1.8559810e-02   2.9617568e-02   6.1199705e-03   9.6655154e-03  -1.0949311e-02  -1.9067856e-02  -1.8149444e-02  -2.7824958e-02  -6.9278888e-01  -1.3040957e-02  -2.5755489e-03  -2.7871829e-02   1.1518024e-02   3.1365843e-02   8.1065746e-03   7.5619463e-01   2.3063108e-02  -8.1750596e-01  -3.1287094e-02   1.0176786e-01  -8.8990066e-02  -3.5797371e-02  -1.0426504e-01  -3.1400396e-02   2.9769789e-02   3.1330526e+00   1.2285109e-01   1.6930171e-02   4.4830626e-02   6.7562557e-02   2.7742982e-02   2.8160828e-02   4.2317934e-02   3.8225300e-02   9.2621604e-01   1.6769728e-02  -6.1250583e-01   2.1180532e-02   6.6160439e-01  -9.8273506e-03  -3.2977865e-02  -5.0597275e-02  -8.5444877e-01  -7.4802491e-01  -3.0523207e-02  -6.0180001e-02   1.0303425e+00   4.3256539e-03   6.5669068e-02  -1.1756321e+00  -8.3272555e-01   2.3838976e-02   6.6593357e-02   6.2437141e-03  -2.6973084e+00   9.9905127e-02  -1.7151824e+00  -3.9318490e-02  -4.7714132e-02   1.5182336e-01   1.7015709e-01  -1.5923425e-02   1.0357318e-01   4.3837975e-01   1.4857653e-01   5.1448218e-02   1.4998438e-01   6.8715705e-02   5.2990433e-02   3.1077920e-02   4.7368289e-02  -1.7428505e-02   1.5333385e-02  -1.0146766e-02   1.9192435e-03  -6.6125037e-03  -6.9074196e-04   6.0279927e-03   8.8152467e-01  -7.6348841e-03   1.4938398e-02  -8.2427103e-03  -7.9789253e-03  -1.0561819e-02   5.2494914e-01   1.3270845e-02  -3.3407355e-03   5.2314134e-01   7.3414921e-01  -3.8972622e-03  -6.3221854e-01   1.6895965e-03   2.0166061e-02   7.2866963e-03   1.4383417e-02  -1.1304534e-02  -3.5546548e-03   5.0015689e-01   6.7347827e-01  -6.9560229e-03   1.6198813e-03   8.9986812e-03   9.7857533e-03   8.7236654e-03   4.9846245e-01  -5.5263553e-03  -1.3022236e-03  -7.6133806e-03  -5.8420220e-03   3.6958640e-01  -3.5142766e-03  -3.3327462e-03  -1.2812867e-02  -4.7863512e-01   1.0802280e-02   4.3217308e-03   8.0408570e-03  -5.9777419e-04  -3.0325725e-03  -3.3557119e-01  -3.1502827e-01  -3.6547695e-01  -9.9389377e-03   3.1719851e-01  -2.3860646e-03  -2.4320355e-03  -6.9826080e-03  -1.1880473e-04  -5.8451760e-03   9.8365106e-03   5.2796780e-03   3.5470449e-01  -4.1111276e-01   1.0883826e-02   1.6875442e-03  -1.1672690e-02   1.2527767e-02   1.0958103e-02  -5.8790221e-03  -1.5306415e-02  -4.2431081e-04   4.4212343e-01  -4.2638601e-01   6.4037246e-03  -1.0983656e-02  -4.5657863e-01   5.0226131e-03   1.2024091e-02  -4.3224354e-03   6.0020647e-03   5.8827933e-03   4.8979511e-03   4.5406706e-01   6.8724856e-03   9.1079145e-03   4.7073780e-01  -4.2041700e-01  -4.8045272e-01   1.1337582e-03  -1.4026264e-02   4.9017262e-01  -3.8969242e-03   1.2978773e-03  -3.5482553e-04  -4.0496902e-01  -2.9030120e+00
   5.0787975e-01   8.6529544e-03   6.3969370e-01   1.1083697e+00  -7.0149472e-01   1.0612497e-02   8.7708126e-01   4.5141030e-03   3.8775624e-03  -7.0817718e-01   1.6147978e-02   1.4745079e-02   1.6017035e-02   1.1145406e-02   1.1310668e-02   1.0746132e-02   1.0282106e-02   7.3263919e-03   3.4096635e-03   5.7571902e-03  -1.7227743e-03  -3.2440251e-01  -1.0592392e-03  -2.2855074e-03  -3.5857946e-03  -5.4318332e-03  -8.4555823e-03   1.1519302e-02  -1.2094567e-02   1.1341944e-02  -5.4582995e-01   5.9882593e-01  -1.6941121e-02  -1.3610061e-02  -1.0696872e-02  -1.5601609e-05  -1.2069395e-02   6.5617520e-03   2.1608272e-02   5.3633147e-02   3.6488615e-02   9.9116453e-03   1.2623622e-03   2.3576414e-02   1.3199016e+00   8.4791882e-03   4.2692564e-02   2.5159048e-02   1.5538587e-02   9.6534735e-03   1.1995072e-04   1.3053710e-02   8.1095059e-03  -5.0169216e-01  -5.8619949e-01   1.2524920e-02   1.7791031e-02   5.3173295e-01   2.6204344e-02   8.2890949e-03   1.0293907e-02   1.7572891e-02   6.4181156e-03   2.5219137e-03   4.5874187e-04   2.5151172e-03   1.1057068e-02  -5.4011870e-03   6.9233149e-03  -1.0694172e-02   3.7104666e-03  -3.9231974e-03  -4.5127669e-01   6.0784012e-03  -4.3285146e-01   6.3237495e-03   7.7312223e-03   6.7005891e-03   3.7313388e-01  -3.4126164e-01   4.8959489e-03  -2.1504668e-03  -9.3473308e-04   3.2070994e-01  -4.9116127e-03  -1.8451688e-03   4.9931663e-03  -2.2607215e-03   3.5554086e-03   4.1895793e-03  -3.0952338e-03   1.0297667e-02  -7.0461066e-01  -1.6845668e-02  -9.1118108e-01   2.2677644e-02  -1.0845102e+00   2.4997024e-02   2.5580388e-02   4.3388601e-03   6.3618706e-01  -5.2323876e-01   1.4938057e-02  -5.6849025e-01   1.1300772e-02   2.0209792e-02   1.1486242e-02  -4.9927661e-03   8.9560287e-03   8.7820172e-03   7.8258444e-03   6.8502129e-03  -3.4915191e-01   4.4676449e-03   2.6922308e-03   1.7963225e-03  -3.8365198e-01   3.0480902e-03  -5.5219056e-03   4.2058886e-03  -1.5173987e-03  -4.6874071e-03   6.3172119e-03  -5.9795235e-02   3.7394188e-02   2.3807413e-02   1.0620674e-02  -6.2054875e-01   1.9671960e-02   1.7148274e-02   5.1092385e-01   1.8099469e-02   9.1494933e-03  -4.8114857e-01   1.0060688e-02   1.7404764e-02  -1.2274023e-04   3.9126025e-03  -3.7183740e-04   1.5448734e-02  -2.7683947e-02  -2.0152947e-02   1.5180317e-03   3.3709353e-02   6.6699898e-01   5.5486367e-01   2.2557672e-02   1.2075184e-02   1.8661599e-02   1.3414675e-02   1.4180988e-02   2.1054229e-03   8.4807702e-03   1.4944139e-02  -1.2998039e-02  -5.2036291e-01   2.3275188e-02  -5.5286118e-01  -7.0287778e-03   1.5687308e-02  -6.2558986e-03   4.2099387e-01  -9.6230459e-03  -2.3743762e-04  -3.1880791e-03   4.3312870e-04  -3.5113132e-01  -3.8058591e-01   5.0897729e-03   5.9584337e-03   3.5991027e-01   1.0752630e-03  -4.6633616e-03   4.9689376e-03   3.0596835e-03  -3.3883054e-01  -6.1004481e-03  -3.3807762e-01  -4.5761174e-03  -7.4207394e-03  -3.7582462e-01  -5.1646463e-03  -3.3011678e-03   4.4256424e-01   1.2164501e-02   4.0107287e-04  -1.1698238e-02  -9.0973013e-03  -1.0093859e-02  -4.8017360e-01  -7.9509870e-03   4.8930119e-01   1.3610969e-02  -3.6507399e-03  -5.5734369e-03  -5.0141180e-01  -1.4775291e-02  -1.4726446e-02   1.2035702e-02   7.2376494e-03   3.8802317e-02   5.7975420e-01   1.7601449e-02  -1.0563796e-02  -6.3217718e-01   4.4702610e-03  -6.1001133e-01   1.0891248e-03  -7.1700190e-03   3.6009926e-03   7.8736132e-01   5.8229894e-03  -5.3148328e-01   9.5388585e-03  -4.2695278e-03   9.7784810e-03  -1.1333948e-03  -4.7944190e-01  -1.0883020e-03  -1.1470774e-02   1.0153060e-02  -1.3967797e-03  -1.8365744e-02  -4.1572940e-03  -1.0255329e-02  -7.8328004e-05   4.6993174e-01  -5.3480481e-03   6.8625419e-01  -1.2066876e-02   1.2867424e-02   7.1442737e-04   2.8377553e-02  -5.3136218e-02  -1.3926468e-02  -6.3466882e-03  -3.1874954e-02   4.3236941e-02   4.7859085e-02   8.4995764e-02   5.6504367e-02   3.1091635e-02   1.6017358e-01   1.1329621e-02   1.8879826e-02   5.0580320e-02   1.3786715e-01   4.1804386e-03   3.8091730e-02   2.0431462e-02  -2.1200786e-02  -1.8235474e-02   2.2315134e-02   6.9749451e-01   3.0861868e-02   3.3236781e-02   1.9555211e-02   9.5709144e-03   6.0887495e-01   2.2608391e-02   2.4151061e-02   1.2900211e-02   1.5720655e-02   9.6370867e-03   5.9693961e-03   1.0169696e-02   8.3101680e-03   3.9551322e-01   9.4372094e-03   1.4436433e-02  -1.8389055e-02  -1.7477445e-02  -2.3676066e-02  -2.8096646e-02  -2.2327476e-02  -2.4246818e-02  -3.5482707e-02  -1.3795507e-02  -1.8326520e-02   5.7144509e-02  -3.9866697e-02  -1.5471881e-02   6.1951425e-02   1.2757980e+00  -9.6889337e-01   2.2533092e-02   7.2156253e-02   4.5349299e-02   3.4316609e-02   3.8002158e-02   4.4949237e-02   2.6925082e-02   1.3003364e-02  -6.2541979e-03  -9.1243529e-03  -7.4207069e-03   1.0294531e-03   3.0087987e-02   8.0884942e-03   8.9826046e-03   6.8695851e-03   2.0212300e-02   5.1238453e-02   5.6071771e-03   2.3012821e-02   2.2902704e-02  -1.6814283e-02   1.7939488e-02   5.3206106e-03   2.9609155e-04   1.4745676e-02  -1.1280795e-02   6.6108697e-01  -5.8233992e-01  -1.1229097e-02  -5.1789335e-01   5.3833307e-01  -8.0026050e-03  -1.8956362e-04   5.2210342e-01  -1.5987567e-02   7.6999682e-01  -3.5840665e-03   1.8334414e-02   2.8277148e-02   4.0169110e-03   7.9866150e-03  -9.5962950e-03  -1.7955323e-02  -3.5660877e-03  -2.4819691e-02  -7.0525046e-01  -1.3067583e-02  -1.2540037e-02  -2.9367684e-02   3.0971990e-03  -1.5914432e-02   9.7540713e-03   7.5474715e-01  -2.5047135e-03  -8.5066317e-01  -3.4093849e-02   1.0695997e-01  -1.0406259e-01   7.0166566e-03  -5.8927482e-02  -3.1028089e-02   3.3976462e-02   3.4162042e+00   1.1185665e-01   2.0611216e-02   5.0640376e-02   7.6677346e-02   2.7849311e-02   2.8238252e-02   4.2436465e-02   4.8558659e-02   9.0188166e-01   8.8265394e-03  -6.1549973e-01   1.9242278e-02   6.6180491e-01  -1.4387322e-02  -3.4421208e-02  -5.6124121e-02  -8.6064611e-01  -7.4347570e-01  -2.9672655e-02  -3.3487120e-02   9.7763272e-01  -7.3683852e-03   3.9009090e-02  -1.1841909e+00  -8.6023907e-01   2.7865527e-02   7.4466789e-02   9.1709801e-03  -2.6738694e+00   1.2815707e-01  -1.7691186e+00  -4.6762668e-02  -4.0306881e-02   4.2791009e-02   1.2759662e-01  -2.8191046e-02   1.0155212e-01   5.2190201e-01   1.1161734e-01   3.5827869e-02   1.2785873e-01   7.2895775e-02   5.9417183e-02   3.8918202e-02   5.6740803e-02  -1.4920134e-02   1.0664750e-02   3.1739315e-03  -4.6517085e-04  -2.0092261e-03   5.2938485e-03  -8.3297411e-03   8.5904800e-01  -4.0118976e-03   1.6480604e-02  -4.3509618e-04  -6.3030515e-03  -8.1589710e-03   5.3605979e-01   1.4660546e-02  -1.7863966e-03   5.0337354e-01   6.7549845e-01  -4.7999488e-03  -6.1810470e-01   1.1961158e-03   1.4326454e-02   9.6970945e-03   7.7970262e-04  -7.6317503e-03  -7.6709812e-03   4.9827328e-01   6.8763771e-01   3.3903988e-03  -8.4979833e-05   8.0902541e-03   8.4678302e-03   7.3649859e-03   4.5914155e-01  -4.9567123e-03  -2.7464035e-03  -1.0821943e-02  -7.6066891e-03   3.7388240e-01  -2.5854914e-03  -4.1115985e-03  -1.2087524e-02  -4.9126173e-01   1.1339851e-02   3.7008238e-03   8.8051930e-03   2.1546459e-03  -3.2594380e-03  -3.2611034e-01  -3.1406183e-01  -3.7092260e-01  -2.8670240e-03   3.1616219e-01  -2.3885804e-03  -1.1382771e-03  -6.1315478e-03  -6.3841764e-04  -6.2985979e-03   6.8578134e-03   5.8674517e-03   3.7541513e-01  -4.1155626e-01   1.0379864e-02   3.8682825e-03  -5.2350708e-03   1.4629692e-02   5.1742404e-03  -4.3300440e-03  -7.6620401e-03   5.5834118e-03   4.2668505e-01  -4.3332705e-01   6.8419719e-04  -1.1588440e-02  -4.5425327e-01   1.0948035e-02   9.4179942e-03  -2.7798021e-03  -2.2633729e-03   4.4896002e-03   6.2039274e-03   4.4289463e-01   9.8113046e-03   8.7913229e-03   4.7378413e-01  -4.2207849e-01  -4.5915956e-01  -2.2761827e-03  -2.3323600e-03   4.8974165e-01  -1.8583368e-03  -1.1570018e-03   1.9213251e-03  -4.1132917e-01  -2.5628026e+00
   5.0360849e-01   1.1532646e-02   6.2643653e-01   1.0412497e+00  -6.8307496e-01   1.5853370e-02   7.9734183e-01   4.8057034e-03   4.3018315e-03  -6.5648544e-01   1.1586783e-02   1.5308300e-02   1.4801750e-02   1.1786231e-02   1.0295074e-02   1.0131440e-02   9.2351979e-03   7.0336641e-03   8.2839574e-03   3.9032434e-03   1.3654922e-03  -3.1470735e-01  -1.6286756e-03  -7.9326836e-04  -1.6463994e-03   3.7821206e-03  -6.2874716e-03   1.0784916e-02  -9.5806056e-03   1.3596820e-02  -5.4951461e-01   5.8471697e-01  -1.5755512e-02  -1.3093622e-02  -1.5759594e-02  -2.1926432e-03   3.0899939e-03  -2.5008886e-02   2.0496461e-02   6.6907199e-03   2.6706160e-02   1.9957938e-03  -5.7699032e-03   1.6876007e-02   1.2571474e+00   2.1845602e-03   3.7436264e-02   1.9259334e-02   1.0292241e-02   6.8599771e-03  -7.7818396e-03   7.0024197e-03   6.1632184e-03  -5.0795805e-01  -5.6716484e-01   1.1641711e-02   1.8066663e-02   5.1864211e-01   2.4237571e-02   7.8157358e-03   9.1097342e-03   8.3107580e-03   5.6863224e-03   3.2129222e-03   2.5282958e-04  -2.3767126e-03   6.8037098e-03  -6.5630621e-03   7.3811390e-03  -1.1326816e-02  -2.9236522e-03   1.1640048e-03  -4.0487003e-01   9.3405617e-03  -4.3467675e-01   4.6220151e-03   8.2243346e-03   6.7256784e-03   3.6499059e-01  -3.3133898e-01   3.9830491e-03  -1.9847373e-03  -1.0779858e-03   3.1004145e-01  -3.4664818e-03  -3.1613153e-03   5.9914946e-03   2.5016240e-04   2.2064006e-03   2.0108827e-03  -1.5120548e-04   8.7983917e-03  -6.7737921e-01  -5.6969287e-04  -9.1714332e-01   2.7337141e-03  -1.0026418e+00   2.4101151e-02   2.2162199e-02   3.8397015e-02   6.1761301e-01  -5.1294641e-01   1.3937389e-02  -5.5127142e-01   1.1110966e-02   9.8053311e-03   1.0751673e-02   1.9544991e-03   9.6502472e-03   7.9528575e-03   8.1635560e-03   5.8645664e-03  -3.5413852e-01   4.8127088e-03   3.5975826e-03   1.0182810e-03  -3.7367114e-01   2.9860483e-03  -4.2993955e-03   6.4476404e-03  -2.3679890e-03   2.2260351e-03   2.7956690e-02  -4.3671806e-02   3.2164355e-02   2.2984312e-02   9.0136176e-03  -6.0492693e-01   1.8283271e-02   2.4793451e-02   5.0977978e-01   1.7708454e-02   1.0373505e-02  -4.6875964e-01   1.0095272e-02   1.3848646e-02  -4.2132747e-04   8.9302493e-04  -1.7704658e-03   1.8998631e-02  -2.0926930e-02  -1.9702185e-02   7.0079929e-03   1.1259025e-02   6.2848482e-01   5.3835779e-01   2.1222117e-02   1.1116070e-02   2.0034862e-02   1.3263588e-02   1.1882718e-02   1.3065971e-02   9.0475387e-03   7.8676789e-03  -1.4444390e-02  -5.2003202e-01   1.6703951e-02  -5.4972036e-01  -2.5213860e-03   1.7585084e-02  -2.0003245e-03   4.0956237e-01  -5.8334753e-03   1.2385218e-03  -8.1194219e-03   4.9362941e-04  -3.4115883e-01  -3.7386317e-01   5.4738611e-03   6.1574958e-03   3.5187434e-01   4.3641835e-03  -5.7046221e-03   5.7337860e-03   2.4981022e-03  -3.3943394e-01  -6.1828625e-03  -3.2913435e-01  -4.1886204e-03  -5.9012414e-03  -3.4188044e-01  -4.1429612e-03  -1.4541141e-03   4.2949886e-01   1.0793985e-02   1.1924650e-03  -1.2434624e-02  -7.8718532e-03  -5.8296438e-03  -4.6623119e-01  -5.2492608e-03   4.7186644e-01   1.1135453e-02  -2.0350981e-03  -6.2270822e-03  -4.9614698e-01  -1.8078053e-02  -1.5138252e-02   1.4276177e-02   1.6358189e-02   2.9072471e-02   5.6099148e-01   1.6418280e-02  -1.0107476e-02  -6.0886344e-01   5.5030169e-03  -6.2506132e-01  -2.3714824e-03  -8.5560676e-03   3.6514975e-03   7.4525935e-01   2.4565228e-03  -5.2278709e-01   9.2608367e-03  -9.2517601e-04   8.0254765e-03  -1.3812557e-03  -4.8008663e-01  -3.3308300e-04  -3.3154246e-03   7.7305831e-03   4.9173148e-03  -1.9101458e-02  -7.6539582e-03  -1.2944045e-03   2.4505559e-02   4.9857969e-01   3.0824178e-03   6.3948958e-01  -3.4721328e-03   1.4662854e-02  -6.5361170e-03  -1.8793017e-02  -4.2725518e-02  -9.4793578e-03  -6.6383722e-03  -5.0009960e-02   4.8795356e-02   6.5236118e-02   7.8581150e-02   5.3408768e-02   2.5803366e-02   1.1067902e-01   4.1136606e-04   5.5965517e-03   4.9485811e-02   7.8919846e-02   1.9301842e-02   3.6585908e-02   2.3940254e-02  -1.8289304e-02  -1.6351273e-02   1.7231078e-02   6.2655847e-01   2.3691856e-02   2.7591811e-02   1.3013386e-02   8.1607788e-03   5.8211675e-01   1.9243500e-02   1.0980725e-02   8.2043354e-03   1.4567256e-02   1.3995814e-02   8.7547940e-03   2.1226475e-02   3.5090434e-03   4.1134537e-01   3.1591037e-03   2.1807261e-02  -1.7100612e-02  -1.7693232e-02  -2.4392223e-02  -2.3167810e-02  -2.1360832e-02  -2.1858120e-02  -3.5547392e-02  -2.1594427e-02  -2.3168528e-02   6.1769064e-02  -4.6697369e-02  -2.0027347e-02   8.5136477e-02   1.2170973e+00  -9.6652632e-01   2.4579020e-02   7.7896088e-02   4.7496794e-02   3.1244839e-02   3.5212259e-02   3.9692542e-02   2.0703099e-02   1.7424059e-02  -4.8089610e-03  -6.9668702e-03  -5.1486686e-03  -4.5416737e-03   1.3783811e-02   1.6107454e-02   3.1531676e-03   1.1037500e-02   1.6984995e-02   4.7760015e-02   2.6629727e-03   1.7222609e-02   1.6711135e-02  -1.7694975e-02   1.9687257e-02  -7.2119147e-04  -1.2578978e-02   8.0298450e-03  -9.1276069e-03   5.5694680e-01  -5.7323752e-01  -1.6114195e-02  -5.2637286e-01   5.2777268e-01  -1.5703429e-02  -2.1216169e-02   5.3013323e-01  -7.8234812e-03   7.7131768e-01  -2.4614349e-03   2.2980709e-02   3.2016256e-02   4.9774200e-03   8.6821131e-03  -1.3803256e-02  -2.1471112e-02  -3.1239944e-02  -2.8572656e-02  -7.2002191e-01  -9.5090209e-03  -2.8899537e-03  -3.2856917e-02   6.9684870e-03   1.6588337e-02   1.9555643e-02   7.9798962e-01   6.8151137e-04  -8.1096616e-01  -4.1429298e-02   1.2754202e-01  -1.0393908e-01  -4.1035094e-03  -1.0201981e-01  -5.0268039e-02   2.3516599e-02   3.3867155e+00   1.0358890e-01   1.6939349e-02   5.4004476e-02   9.1005209e-02   3.7144470e-02   3.0879744e-02   4.5463829e-02   4.6774042e-02   9.3497680e-01   1.1908138e-02  -6.3252249e-01   2.1076626e-02   6.9401803e-01  -2.1019337e-02  -4.3912342e-02  -7.0526174e-02  -8.7912824e-01  -8.0791999e-01  -1.7086869e-02  -2.3693502e-02   9.8747620e-01   1.1968843e-02   8.5638456e-02  -1.1299552e+00  -8.2203577e-01   2.8908668e-02   1.0132786e-01   2.4814925e-02  -2.2562224e+00   1.3909834e-01  -1.7366388e+00  -7.0589899e-02  -4.4977400e-02   4.1257930e-02   1.5685542e-01  -1.0935233e-02   1.0819326e-01   4.2064915e-01   1.2711493e-01   7.1870940e-02   1.4219445e-01   7.0614639e-02   6.7355290e-02   4.1451048e-02   5.5825985e-02  -2.7850064e-02  -1.2523484e-02  -1.1994081e-02  -3.5015201e-03  -2.1758234e-02   6.3463497e-03  -4.6614011e-03   8.8331638e-01   1.4483054e-03   2.4320467e-02  -6.9443516e-03   8.5627190e-04  -1.0981315e-02   5.3234503e-01   1.0166104e-02  -4.3392829e-03   5.0914000e-01   6.8038418e-01  -6.4576551e-03  -6.3832337e-01   1.1560354e-03   1.2622186e-02   1.0580352e-02   1.8085761e-02  -1.2151893e-02  -7.5815549e-03   4.9401944e-01   6.1646780e-01   5.8239328e-03   5.9610684e-03   9.9889324e-03   8.8959144e-03   6.4653772e-03   4.7927806e-01   8.1695854e-04  -1.4570073e-03  -1.2420388e-02  -2.2229787e-03   3.8590215e-01  -3.7459613e-03  -4.6241043e-03  -1.7386036e-02  -5.0122779e-01   1.2657506e-02   3.6194546e-03   2.4169520e-03   7.9355876e-04  -4.2105821e-03  -3.5540536e-01  -3.2502151e-01  -3.7661897e-01  -1.5162931e-03   3.3075933e-01  -5.7738184e-04  -3.2607728e-03  -8.4236942e-03  -3.3226403e-03  -8.4594441e-03   9.3307154e-03   8.1315071e-03   3.8212865e-01  -4.2067252e-01   1.1914895e-02   3.0488171e-03  -7.2567099e-03   1.5225794e-02   1.0083790e-02  -1.4045652e-04  -1.0536885e-02   4.4573502e-03   4.4085534e-01  -4.2939083e-01   5.9382787e-04  -1.0770612e-02  -4.5941650e-01   8.8269662e-03   1.3968503e-02  -3.4357705e-03   3.6007774e-03   5.3193127e-03   6.8072820e-03   4.5676369e-01   2.4879818e-03   8.9785764e-03   4.9308016e-01  -4.2792351e-01  -4.7268581e-01   1.9584511e-02  -2.4310100e-03   4.5673154e-01  -4.5843756e-03   1.3797386e-03   7.4576130e-03  -4.2729973e-01  -2.7612227e+00
   4.9765679e-01   1.0561251e-02   6.3551352e-01   9.6912567e-01  -6.8575036e-01   1.0419146e-02   8.2840297e-01   2.0318265e-03   4.5237837e-03  -6.8071819e-01   1.7309669e-02   1.5031987e-02   1.5286571e-02   1.2567741e-02   1.0105419e-02   1.0571804e-02   9.5158310e-03   7.4256463e-03  -2.4777813e-03   3.1073113e-04  -2.5622026e-03  -3.1477359e-01  -1.6417646e-03  -3.9676697e-03  -3.7967730e-03   3.0466566e-03  -5.6049117e-03   6.6415448e-03  -1.3506228e-02   1.0031845e-02  -5.4503836e-01   5.9060976e-01  -1.5552307e-02  -1.2418805e-02  -1.1883590e-02   8.9835478e-03   8.3829682e-03  -3.7863092e-03   1.2718934e-02   3.6150498e-02   3.5098231e-02   1.2087789e-02   4.5847509e-04   1.9465156e-02   1.2760527e+00   1.3212405e-02   3.8626212e-02   2.5021002e-02   1.6120592e-02   9.7498240e-03  -5.3277354e-03   2.8799340e-03   7.9694092e-03  -4.9558205e-01  -5.6499094e-01   1.3632981e-02   1.6190928e-02   5.2400979e-01   2.3265197e-02   6.6209647e-03   8.2371340e-03   1.5380294e-02   6.1737088e-03   1.4358389e-03  -5.3011758e-03   2.9386025e-03   8.5286608e-03  -7.0175832e-03   8.3580000e-03  -9.8954190e-03  -4.6161708e-03  -3.8040430e-03  -4.0577186e-01   9.8546875e-03  -3.9756219e-01   5.2952234e-03   8.2333775e-03   7.0070498e-03   3.6583724e-01  -3.3022835e-01   6.6666018e-03   1.6871547e-04   3.8426914e-03   3.0229218e-01  -4.8173109e-03   1.4023186e-05   5.4128750e-03   8.3306138e-04   8.7884616e-03   3.5564913e-03   4.1217226e-04   9.9389752e-03  -6.8181845e-01  -1.0565817e-02  -8.8775650e-01   2.7001095e-02  -1.0448990e+00   2.2656153e-02   2.8199802e-02   4.4149022e-02   6.1455935e-01  -5.5227048e-01   1.4591268e-02  -5.4537185e-01   1.1270096e-02   1.5000381e-02   1.0828632e-02   2.0909923e-02   4.4370778e-03   7.5030810e-03   7.1986495e-03   4.4457442e-03  -3.5590897e-01   3.9555468e-03   1.9110399e-03   2.2238211e-03  -3.6072664e-01   2.5792196e-03  -4.8827273e-03   2.9078618e-03  -3.4142814e-03  -9.2251235e-04   1.3648291e-02  -5.1719798e-02   3.3978785e-02   2.3427549e-02   6.3422082e-03  -5.9708170e-01   2.4979863e-02   2.0024011e-02   5.6233165e-01   1.6213317e-02   7.7726112e-03  -4.7104613e-01   1.1473833e-02   1.1643231e-02   1.6762993e-03   4.6135506e-03  -6.6174952e-03   1.5453612e-02  -2.2070033e-02  -1.8701042e-02   1.6432746e-02   6.3680621e-03   6.3662188e-01   5.4245959e-01   2.2950727e-02   1.1859702e-02   2.2502968e-02   1.3957800e-02   1.4349281e-02  -1.1162049e-03   9.5906802e-03   1.0629666e-02  -1.3650420e-02  -5.0390110e-01   1.9439663e-02  -5.5264808e-01  -7.9019872e-03   1.5093289e-02  -4.7448020e-03   4.1479183e-01  -7.9620582e-03   2.0328226e-04   2.7016231e-03   2.6936881e-04  -3.4636081e-01  -3.9823596e-01   4.7141064e-03   3.9242314e-03   3.7267569e-01   9.4868776e-04  -5.0453572e-03   5.0563989e-03   3.9761951e-03  -3.2757980e-01  -5.3523443e-03  -3.2640082e-01  -5.1431764e-03  -5.6319218e-03  -3.4680903e-01  -3.4106669e-03  -7.7788638e-03   4.2188246e-01   1.0951908e-02   9.6279062e-04  -5.0049993e-03  -6.5988689e-03  -7.5882856e-03  -4.5963862e-01  -7.7320136e-03   4.6149192e-01   1.1541078e-02  -3.7617120e-03  -7.0484871e-03  -5.0881783e-01  -4.4428062e-03  -1.5873101e-02   1.0087263e-02   1.6608818e-02   8.2781613e-03   5.6779604e-01   1.4766502e-02  -1.2114986e-02  -6.1100877e-01   2.2168474e-03  -5.9766671e-01  -1.7933602e-03  -7.6181186e-03   1.1582728e-02   8.1765889e-01   2.4920178e-03  -5.2122086e-01   1.7061195e-02  -2.2962531e-03   1.0412949e-02  -9.0214521e-04  -4.8108131e-01   2.8473513e-03   4.2677219e-04   6.7325795e-03  -4.9196646e-03  -1.5883418e-02  -1.0087722e-02  -5.1650515e-04  -9.5979027e-03   4.5277029e-01   1.5686864e-02   6.1473818e-01  -6.1398710e-04   5.6744984e-03  -3.8881890e-03   7.0622923e-02  -6.1397353e-02  -4.7692998e-03  -1.1895847e-03  -4.2501379e-02   4.6978935e-02   9.7717338e-02   8.9847548e-02   4.3959130e-02   2.0302221e-02   8.8560121e-02  -8.7863760e-03   2.9428624e-03   5.0217007e-02   8.1488192e-02  -3.9552014e-03   3.6827587e-02   1.8749159e-02  -1.3881836e-02  -1.9687512e-02   2.6007656e-02   6.4520510e-01   1.8737969e-02   3.2062286e-02   1.9527572e-02   1.1451544e-02   6.2090777e-01   2.0647401e-02   6.2654783e-03   1.6638162e-02   1.7441491e-02   1.2612113e-02   7.0172605e-03   1.4255052e-02   8.7485275e-03   4.0428465e-01   3.4010264e-03   8.4003706e-03  -5.3509586e-03  -1.5991691e-02  -2.4242185e-02  -2.7499602e-02  -2.6838570e-02  -2.5881429e-02  -3.6435331e-02  -2.3321858e-02  -2.2305426e-02   4.2852234e-02  -3.1944811e-02  -1.2099906e-02   7.1546517e-02   1.2385602e+00  -1.0101117e+00   3.6715610e-02   8.2834010e-02   4.3538082e-02   4.5699811e-02   3.3815570e-02   3.9823200e-02   2.6161343e-02   2.0316212e-02   6.8112140e-04  -1.3520548e-02  -5.9671860e-03  -4.0209578e-03   1.2519143e-02   3.1953306e-03  -1.0951400e-03   2.2473280e-03   1.9391347e-02   4.9735247e-02   1.6957987e-03   9.8386752e-03   1.2223523e-02  -2.2545160e-02   1.4853661e-02   5.7582017e-03  -7.7340932e-03   7.1652610e-03  -1.1599556e-02   5.7287532e-01  -5.6888866e-01  -1.8669267e-02  -5.1914054e-01   5.3853193e-01  -1.4045437e-02  -2.2840674e-03   5.3296397e-01  -1.1164764e-02   7.8706696e-01  -4.2623304e-04   2.1511543e-02   2.9949859e-02   7.7235090e-03   1.1034624e-02  -1.3869585e-02  -1.9852557e-02  -1.5185519e-02  -2.7026093e-02  -6.9597920e-01  -1.1557133e-02  -4.1603130e-03  -3.3192757e-02   7.3083629e-04  -2.1466202e-02   1.3561270e-02   7.6470550e-01  -5.7755675e-03  -8.2547955e-01  -4.1999971e-02   9.9302817e-02  -9.2008037e-02  -2.5028315e-03  -2.3871782e-01  -2.1695857e-02   1.3145969e-02   2.8973999e+00   1.1893731e-01   2.1406134e-02   5.4264577e-02   9.1234858e-02   3.2398931e-02   2.1992106e-02   4.6289894e-02   3.7375364e-02   9.4196992e-01   9.5098862e-03  -6.1615438e-01   2.3215043e-02   6.9294192e-01  -1.3815034e-02  -4.4649983e-02  -5.8218412e-02  -8.7747755e-01  -8.2266627e-01  -2.7354594e-02  -2.6479047e-02   1.0282295e+00   1.6448065e-02   7.4826426e-02  -1.1148973e+00  -8.4761012e-01   2.5571704e-02   7.7862735e-02   1.9904376e-02  -2.4418593e+00   1.1199939e-01  -1.6248074e+00  -4.5831225e-02  -6.4594551e-03  -1.2948190e-02   8.3321278e-02  -3.2578095e-02   1.1079935e-01   7.8314358e-01   1.2547420e-01   6.0350934e-02   1.3363524e-01   7.0952963e-02   6.6663186e-02   3.8936383e-02   5.6868416e-02  -2.9598714e-02  -7.7571765e-04  -2.4101472e-03  -4.4218533e-03   2.7814366e-03   3.6069014e-04   1.6848321e-03   8.9772758e-01  -7.0964207e-04   1.9041114e-02  -3.3610900e-03  -2.2711241e-03  -8.2080286e-03   5.1459190e-01   9.8099776e-03  -4.3301118e-03   5.2099134e-01   6.9739657e-01  -1.2108600e-02  -6.3089162e-01   1.2771837e-03  -5.7093501e-04   8.3860131e-03   6.9850942e-03   8.9004255e-03  -1.6178665e-03   4.9389987e-01   6.5190003e-01   5.1293211e-03   2.1418701e-03   7.2334290e-03   6.9520800e-03   5.9529667e-03   4.9714121e-01  -2.7022362e-03  -4.0503268e-03  -1.0485718e-02  -1.0994799e-02   3.7853175e-01  -4.2667004e-03  -5.4839681e-03  -1.5120453e-02  -5.1074421e-01   1.0766817e-02   6.6937854e-03   1.3013322e-02  -7.1333963e-04  -3.5593229e-03  -3.5328493e-01  -3.1817825e-01  -3.7217848e-01  -1.0304796e-03   3.2734699e-01  -1.5716120e-03  -8.6947607e-04  -3.9848916e-03  -1.7269675e-03  -7.0865071e-03   8.8261883e-03   7.0984167e-03   3.6854509e-01  -4.0529492e-01   1.1437530e-02   3.3142200e-04  -4.6209845e-03   1.0681559e-02   6.1269138e-03   4.8107079e-03  -5.3351579e-03  -3.9893192e-04   4.3657630e-01  -4.2950329e-01   2.9149586e-03  -1.2239547e-02  -4.6158688e-01   1.2447009e-02   6.9993861e-03  -4.1949923e-03  -7.1535541e-03   6.7292060e-03   6.2982304e-03   4.6184312e-01   5.6501750e-03   8.9387822e-03   5.0936698e-01  -4.3229321e-01  -4.3948388e-01   1.7428011e-02  -1.4826824e-02   5.1800452e-01  -6.0415517e-03   2.3421942e-03   1.1607279e-03  -4.1180259e-01  -2.8723945e+00
   5.1465576e-01   1.0903611e-02   6.5416399e-01   1.0278847e+00  -6.9701933e-01   1.4005781e-02   8.5298771e-01   2.0324669e-04   1.2327518e-03  -6.7951873e-01   1.3603825e-02   1.5480339e-02   1.5680129e-02   1.3799708e-02   1.0756680e-02   1.0710436e-02   1.0705164e-02   7.4524862e-03   1.4720591e-02  -1.8390923e-03  -2.5552365e-03  -3.1842487e-01  -1.2377916e-03  -3.3426671e-03  -4.7071349e-03  -4.4105420e-03  -8.2809397e-03   4.2950954e-03  -1.3174119e-02   1.4381543e-02  -5.5814078e-01   5.9133918e-01  -1.5290831e-02  -1.1472687e-02  -1.3987103e-02   2.4093337e-04  -1.3341101e-03  -7.3377274e-03   1.3204471e-02   3.1900005e-02   3.3895057e-02   4.0186351e-03  -2.0474745e-03   1.8762758e-02   1.3086329e+00  -6.5375424e-03   4.3746606e-02   2.2920897e-02   1.2293971e-02   8.7964147e-03  -2.3694526e-04   1.5055607e-02   1.1380718e-02  -5.1414870e-01  -5.7302434e-01   1.4176765e-02   1.9010828e-02   5.2639002e-01   2.2391710e-02   7.6285980e-03   9.0037947e-03   6.8735432e-03   7.0407895e-03   4.0893870e-03   1.5894347e-03   3.6198742e-03   1.0283739e-02  -5.1713511e-03   6.8276204e-03  -1.0310248e-02  -2.6769120e-03  -1.1239434e-03  -4.0931572e-01   1.2174745e-02  -3.9615788e-01  -2.4195136e-04   7.0877148e-03   7.6052759e-03   3.7125756e-01  -3.3300283e-01   2.3287721e-03  -4.0834966e-04  -4.3140558e-03   3.1435962e-01  -4.1160386e-03   2.5787438e-04   6.7496148e-03   1.2684516e-03  -3.9022934e-03   3.8897626e-03  -6.9004444e-03   9.5835202e-03  -6.9074698e-01  -1.6732430e-02  -9.2412869e-01   8.9962327e-03  -1.1113971e+00   2.1981613e-02   2.6005290e-02   4.7971848e-02   6.2025997e-01  -5.5034898e-01   1.2667878e-02  -5.6459011e-01   1.0494090e-02   2.1101754e-02   1.0507950e-02   1.1573977e-02   1.0163007e-02   7.5390864e-03   7.9083163e-03   5.6459523e-03  -3.5554151e-01   3.3985506e-03   3.4447242e-03   4.4737325e-04  -3.6959476e-01   2.1312356e-03  -7.1251168e-03   6.4668617e-03  -8.7146901e-03  -4.7592173e-03   7.5767559e-03  -4.9055774e-02   3.0766704e-02   2.5638416e-02   1.1477432e-02  -6.1482598e-01   2.2971455e-02   2.3815094e-02   5.6913140e-01   1.6471825e-02   1.1998627e-02  -4.8164540e-01   1.0784062e-02   1.4578423e-02  -1.1791076e-03  -7.6908160e-03  -8.2805620e-03   1.6748136e-02  -2.3721941e-02  -2.2381331e-02  -8.5288343e-03   1.1833200e-02   6.0393769e-01   5.4961091e-01   1.6135019e-02   8.1426657e-03   1.6679506e-02   1.4078233e-02   1.6913061e-02   1.4150369e-02   9.1054399e-03   6.8527182e-03  -1.4994391e-02  -4.9078304e-01   1.3999464e-02  -5.4559257e-01  -6.8638426e-03   1.5621068e-02  -4.3150971e-03   4.2549092e-01  -7.1037441e-03   1.3753148e-03  -3.7453214e-03   6.7555914e-04  -3.5194505e-01  -3.9709100e-01   4.6091859e-03   5.5081188e-03   3.7308235e-01  -2.6529561e-03  -2.2573731e-03   6.5939015e-03   2.9499728e-03  -3.3432515e-01  -5.4105481e-03  -3.3068583e-01  -4.9329147e-03  -6.4642182e-03  -3.6013921e-01  -2.1096132e-03  -6.2861441e-03   4.3830051e-01   1.0271002e-02   2.3424190e-04  -1.0706777e-02  -6.9171547e-03  -9.0703096e-03  -4.7452349e-01  -7.5959166e-03   4.7223733e-01   9.6685544e-03  -7.2506904e-03  -6.7459581e-03  -5.2320523e-01  -1.7562901e-02  -1.7451552e-02   2.3561871e-02   1.7459999e-02   2.7310240e-02   5.7244593e-01   1.8911797e-02  -5.5356692e-03  -6.2458578e-01  -5.5384910e-03  -6.2653539e-01   2.6444686e-03  -7.3481670e-03   1.5577926e-02   7.5124753e-01   6.4716596e-03  -5.3855234e-01   2.5574594e-02   1.3017213e-02   7.1475776e-03  -8.8492732e-04  -4.7689607e-01   1.5306823e-02  -5.4297368e-03   2.5237334e-03   1.5656538e-03  -1.7807151e-02  -1.7410245e-02   2.9932995e-03  -6.2929548e-03   4.4088943e-01   1.4775239e-02   6.0490807e-01   1.9361155e-03   4.5671111e-03   9.5903289e-03   4.8878857e-02  -4.7574714e-02  -1.0628272e-02   5.8203069e-04  -2.1681242e-03   6.5326981e-02   8.9956217e-02   7.4089628e-02   4.8319369e-02   2.0768762e-02   1.1428933e-01  -1.7326176e-02   8.0638127e-03   6.0903648e-02   1.3358045e-01   2.9465416e-02   4.0545844e-02   1.7555479e-02  -1.4006681e-02  -1.6235099e-02   2.2484616e-02   6.4218521e-01   2.6975268e-02   3.4761899e-02   1.9625852e-02   9.6403223e-03   6.0774463e-01   2.1010331e-02   1.1192051e-02   6.3782444e-03   1.4100282e-02   1.8489296e-02   8.6080648e-03   1.7784886e-02   5.2884790e-03   3.8993954e-01   2.7217061e-03   6.5893621e-03  -1.3077883e-02  -1.4855389e-02  -2.4117384e-02  -2.5624075e-02  -2.4469448e-02  -2.3461415e-02  -4.2584468e-02  -2.6220022e-02  -2.0262593e-02   6.7038909e-02  -4.3756505e-02  -1.5739631e-02   8.1996021e-02   1.2607927e+00  -9.8869268e-01   2.0686156e-02   8.4728824e-02   5.3058410e-02   3.7708281e-02   3.0918095e-02   4.4877514e-02   2.0367570e-02   1.7597710e-02  -1.4093011e-03  -1.0456805e-02   2.1152886e-02   3.4906381e-03   7.9234133e-03  -2.1157996e-02  -4.4756762e-03   8.9039029e-03   1.7401300e-02   4.9270229e-02   4.3454469e-03   1.1536180e-02   1.4688036e-02  -1.6318743e-02   8.2771694e-03  -6.1773905e-03  -3.6406109e-03   2.0289733e-02  -1.3784720e-02   4.8576605e-01  -5.4272702e-01  -1.2213247e-02  -5.0942137e-01   5.3829945e-01  -9.0816939e-03  -1.7218696e-02   5.1709054e-01  -9.6748166e-03   8.0642376e-01  -3.9442945e-03   2.3263337e-02   2.5171538e-03   3.4216746e-04   8.8203792e-03  -7.7626540e-03  -1.7563768e-02  -6.3067851e-03  -2.6366507e-02  -7.0719404e-01  -1.4475745e-02  -1.4838183e-02  -2.9455263e-02   8.3714395e-03  -2.6800635e-02   1.6866813e-02   7.4685295e-01   2.3338411e-03  -8.1932064e-01  -4.3913454e-02   8.8285735e-02  -9.8379329e-02  -5.2586010e-03   2.5917839e-01  -3.9208758e-02   2.5905185e-02   3.2866053e+00   1.2492516e-01   1.3981087e-02   5.1904785e-02   8.0400443e-02   2.2481129e-02   2.6158819e-02   4.2357049e-02   4.3624893e-02   9.0700278e-01   1.2675588e-02  -6.0750160e-01   2.1342095e-02   6.7463539e-01  -1.0493448e-02  -4.4490911e-02  -6.5292806e-02  -8.5819700e-01  -7.4830089e-01  -2.5354163e-02  -2.3668098e-02   1.0282507e+00  -3.3379659e-03   4.3611903e-02  -1.1438057e+00  -8.3198715e-01   2.1994393e-02   5.1372969e-02   7.6027276e-03  -2.6186561e+00   1.1725660e-01  -1.7558965e+00  -1.0813365e-01  -7.4918892e-02  -4.7112127e-02   1.9704770e-01  -1.7855279e-02   9.6695421e-02   5.4936392e-01   1.3106081e-01   6.7662591e-02   1.3774564e-01   5.3832877e-02   4.6078929e-02   3.3749745e-02   5.6176308e-02  -1.7914032e-02   1.8942684e-02   4.3375849e-03   1.1197442e-02  -2.7982694e-02   3.7360002e-03   1.0080592e-02   8.4602794e-01  -7.6024166e-03   1.7671143e-02  -2.6325259e-03  -1.8371553e-04  -9.6014579e-03   5.4192161e-01   1.0443752e-02  -1.6694684e-03   5.0724208e-01   6.6759633e-01  -7.6512375e-03  -6.2948725e-01   3.9386735e-03   1.4656836e-02   1.0923961e-02   1.5674044e-02  -1.3874257e-03  -2.5248831e-03   4.9609508e-01   6.1513341e-01   7.3171448e-03   1.9201484e-03   8.0456106e-03   8.7631097e-03   2.8558371e-03   4.4158412e-01   9.6706345e-04  -5.4144130e-03  -1.1259645e-02  -1.2280097e-02   3.7732815e-01  -4.4917887e-03  -3.6230633e-03  -1.1897689e-02  -4.9306536e-01   1.1103709e-02   3.3154216e-03   8.0186445e-03  -1.0962682e-03  -2.2821139e-03  -3.5540546e-01  -3.1690868e-01  -3.7052995e-01  -3.9641052e-03   3.1767509e-01   1.0176625e-03  -1.6230249e-03  -5.4839848e-03  -1.5831747e-03  -6.2754849e-03   7.1863037e-03   6.7261244e-03   3.7077996e-01  -4.0807106e-01   9.4007792e-03  -9.2503902e-04  -8.7811936e-03   1.2474928e-02   9.0434081e-03  -7.2337324e-03  -1.5762037e-02  -1.9095676e-04   4.2279120e-01  -4.3820973e-01   3.1682411e-03  -1.1725843e-02  -4.5605961e-01   5.5047192e-03   1.4551070e-02  -4.3543663e-03  -2.0595112e-03   7.6442696e-03  -2.6404203e-04   4.5091166e-01   1.1938479e-02   7.8394729e-03   4.9202602e-01  -4.0744462e-01  -4.8157294e-01   1.2544081e-02  -1.4212415e-02   4.8107998e-01  -4.2811928e-03   1.0339258e-03   5.9090967e-04  -4.1840859e-01  -2.8368824e+00
   5.0687679e-01   9.3707735e-03   6.4329550e-01   9.8487528e-01  -7.4704992e-01   1.6731425e-02   8.9676495e-01   2.6956233e-03   1.4468300e-03  -6.6881000e-01   2.2661084e-02   1.4944706e-02   1.5851306e-02   1.1901208e-02   1.0087096e-02   1.1520228e-02   1.0085962e-02   7.8854760e-03   4.1850588e-03   3.1886959e-03  -2.0282803e-04  -3.2251614e-01  -2.1043634e-03  -4.3118600e-03  -3.3109687e-03   5.6761584e-04  -8.8987337e-03   7.0511142e-03  -1.4429727e-02   1.0618035e-02  -5.3708091e-01   5.7238705e-01  -1.5018557e-02  -9.1187866e-03  -1.0584790e-02  -1.5628463e-03  -2.6499451e-03  -2.2964272e-03   1.3202787e-02  -9.4610448e-03   2.9129464e-02   1.0641039e-02   6.4023045e-04   1.6150375e-02   1.2452618e+00   8.8889097e-03   4.2543957e-02   2.2809891e-02   1.4952899e-02   7.4578630e-03  -1.2037644e-02   8.5631645e-03   9.6183604e-03  -4.9528641e-01  -5.8274519e-01   1.3139071e-02   1.6240596e-02   5.0773902e-01   2.4226306e-02   6.8445166e-03   8.4166045e-03   1.5912077e-02   5.9780379e-03   3.4741006e-03  -4.9137838e-04  -2.4102222e-03   6.0386733e-03  -7.3074433e-03   1.0177827e-02  -9.2910867e-03  -6.6524474e-03  -7.3238694e-03  -4.1411826e-01   1.3411313e-02  -4.0145134e-01   5.6709693e-03   7.9866107e-03   6.4671099e-03   3.7623835e-01  -3.3596435e-01  -8.9384468e-04  -1.2592610e-03   1.6726181e-03   3.3102344e-01  -5.5323756e-03   1.0142575e-03   6.3467151e-03  -2.9818550e-03  -4.1980006e-03   1.7460479e-03  -1.3644720e-03   9.7202985e-03  -7.0996837e-01  -9.4686855e-03  -9.1451607e-01   1.7576311e-02  -1.0808326e+00   2.5926598e-02   2.2625590e-02   4.1803965e-02   5.9917352e-01  -5.7481617e-01   1.3174558e-02  -5.6740119e-01   1.0829667e-02   2.2610661e-02   1.1380428e-02   1.0386744e-02   9.7977916e-03   8.0850035e-03   7.4446303e-03   5.4791787e-03  -3.4833248e-01   4.6265220e-03   1.4095125e-03   1.3039023e-03  -3.7500012e-01   3.8345336e-03  -5.0695565e-03   1.2441245e-02  -5.5597496e-04  -3.4084241e-03   5.9933456e-03  -5.5976521e-02   2.7574295e-02   2.2536977e-02   9.6518385e-03  -6.1337291e-01   3.2678523e-02   2.1799083e-02   5.2348514e-01   1.6646922e-02   8.9719229e-03  -4.9347389e-01   1.0240851e-02   2.1399891e-02   4.9125330e-04   2.9445230e-03   1.2342393e-02   1.3993823e-02  -1.9235046e-02  -2.1266524e-02   1.1320290e-03  -5.0253359e-03   6.4774037e-01   5.4280051e-01   1.9164361e-02   1.0953351e-02   1.9334828e-02   1.2771972e-02   1.7955149e-02   4.5826648e-03   9.8139597e-03   1.2695255e-02  -1.1044141e-02  -5.2116437e-01   2.0731553e-02  -5.3978285e-01  -1.9195670e-03   1.6740470e-02  -3.3226135e-03   4.2070133e-01  -9.6060352e-03   5.1169492e-03  -6.7028291e-04   2.2101922e-04  -3.4183951e-01  -3.9275443e-01   4.6770937e-03   6.6164767e-03   3.7160283e-01  -5.0697127e-03  -7.5944217e-03   7.6146677e-03   4.2654868e-03  -3.4058664e-01  -5.5494302e-03  -3.3075096e-01  -4.8839115e-03  -5.8932816e-03  -3.4996701e-01  -3.5144849e-03  -4.4318969e-03   4.3042886e-01   8.8665063e-03   4.0542654e-05  -8.7863840e-03  -7.2587886e-03  -6.3491299e-03  -4.6152536e-01  -6.7610047e-03   4.7551356e-01   8.7854251e-03  -1.8212495e-02  -2.7570289e-03  -4.8198625e-01  -2.4340495e-03  -1.4755678e-02   1.5251118e-02   9.3177427e-03   1.4545149e-02   5.6534150e-01   2.2816481e-02  -1.0767175e-02  -6.3627701e-01   1.0780706e-03  -6.2367557e-01  -9.4794434e-04  -7.5071152e-03   7.9602821e-03   7.8872959e-01  -1.8085887e-03  -5.4764418e-01   2.6835006e-02   1.1454115e-02   7.1286762e-03  -1.4385437e-03  -5.0040886e-01  -9.7693220e-04  -8.9090955e-03   3.9858807e-03  -2.8078717e-03  -1.6936347e-02  -4.5729787e-03   6.4819430e-04  -1.7113582e-03   4.3757865e-01   1.0950362e-02   6.3039899e-01  -6.8004145e-03   1.1476935e-02   1.1519996e-02   8.0532418e-02  -4.3429443e-02  -1.6826256e-02  -6.9441862e-03  -1.4910350e-02   7.3915174e-02   8.1855073e-02   7.3631964e-02   5.3141456e-02   3.2370906e-02   1.3642922e-01  -8.3793630e-03   1.3588013e-03   5.7272598e-02   1.5137265e-01   6.3167643e-03   3.8321794e-02   3.5308193e-02  -1.0902022e-02  -1.1367313e-02   2.4513209e-02   6.4074968e-01   2.6282913e-02   3.4117114e-02   2.1643839e-02   6.0516939e-03   5.9913261e-01   2.4890025e-02   1.9905236e-02   5.0223876e-03   1.3968132e-02   9.9328593e-03   7.2926225e-03   1.2706680e-02   5.9791530e-03   3.9725796e-01   1.5053023e-03   1.7264893e-02  -1.1536758e-02  -8.8439533e-03  -2.1830307e-02  -2.5973863e-02  -1.9321327e-02  -4.8640350e-02  -3.2955376e-02  -1.3202849e-02  -3.0576486e-02  -6.6350469e-02  -3.8666886e-02  -1.4452318e-02   9.0195007e-02   1.2513667e+00  -9.6961041e-01   3.2177914e-02   7.7032510e-02   4.5806979e-02   3.5932257e-02   3.4091502e-02   4.3925481e-02   2.5461898e-02   1.5031239e-02  -5.9857992e-03  -2.1100334e-03   2.3414756e-02   1.2892358e-02   7.9596549e-03   1.4657485e-02   1.3579578e-02   8.8244643e-03   1.6905271e-02   5.1168274e-02  -3.5617902e-04   2.4241378e-03   1.3080349e-02  -1.5935210e-02   9.8849434e-03   1.0090728e-04  -5.0613971e-03   1.5553476e-02  -1.4901761e-02   6.1160024e-01  -5.5272184e-01  -1.2154365e-02  -5.0987207e-01   5.2341936e-01  -1.2873650e-02  -2.5287816e-03   5.1074982e-01  -1.5554456e-03   8.0040152e-01  -2.5700801e-03   2.3140910e-02   2.0275373e-05   1.4851101e-02   8.9565124e-03  -9.1651572e-03  -2.0512127e-02  -9.6779831e-03  -2.3077955e-02  -6.8354616e-01  -7.2290049e-03  -7.2066598e-03  -2.6270337e-02   2.9944967e-03  -3.3829220e-02   1.2794558e-02   7.2984628e-01  -1.2114991e-04  -8.5149073e-01  -4.7258349e-02   1.3084651e-01  -1.0493841e-01   1.7658077e-02   2.3477340e-01  -2.8468974e-02   2.2969686e-02   3.6151920e+00   1.0497200e-01   2.4948154e-02   4.7609847e-02   7.9492189e-02   2.6930862e-02   2.8538539e-02   3.7323252e-02   3.9420719e-02   9.3429321e-01   1.7827737e-02  -6.2288540e-01   1.8860912e-02   6.7360286e-01  -1.1755722e-02  -4.7794912e-02  -6.3671457e-02  -8.5665153e-01  -8.0559909e-01  -2.1497040e-02  -2.7600469e-02   9.9932863e-01   3.0016051e-03   5.3721994e-02  -1.1145371e+00  -8.5475918e-01   2.5030790e-02   5.6175878e-02   8.4413787e-03  -2.5213296e+00   1.0497765e-01  -1.7332922e+00  -5.4360938e-02  -4.7568809e-02   7.5024398e-02   1.9928201e-01  -1.3655818e-02   8.8696518e-02   5.1411052e-01   1.2114212e-01   4.8356180e-02   1.2653679e-01   7.7311893e-02   5.8418862e-02   3.8516995e-02   4.9000588e-02  -1.5740886e-02  -5.3029691e-03  -9.2416633e-03   1.6636649e-03  -1.3131787e-02  -3.2012945e-03   4.2233275e-03   8.6985799e-01  -1.4305998e-02   1.4974481e-02  -8.5804810e-03  -3.4830583e-03  -1.2385839e-02   5.3970900e-01   1.1379701e-02  -2.8144252e-03   5.1184324e-01   6.9983258e-01  -7.8209879e-03  -6.0362821e-01   8.5553489e-04   1.3159344e-02   9.4550819e-03  -1.3382808e-02  -4.6062547e-03  -5.5494207e-03   5.0692046e-01   6.5728897e-01   1.9486447e-03   2.8603394e-03   8.1843584e-03   7.9954302e-03   6.3210032e-03   4.7507648e-01   5.7980528e-04  -1.4425513e-03  -1.1485533e-02  -2.0108806e-03   3.9604245e-01  -5.7441988e-03  -1.0517800e-02  -1.2194901e-02  -4.9017847e-01   1.1410193e-02   3.9198857e-03   9.5430080e-03  -7.8594357e-04  -2.1896094e-03  -3.3697622e-01  -3.1716731e-01  -3.7166976e-01  -3.6223881e-04   3.1332049e-01  -1.4003001e-03  -5.4123411e-04  -6.3602221e-03   2.0210521e-04  -5.8595262e-03   9.7763352e-03   6.7187431e-03   3.6614387e-01  -4.0722340e-01   1.0085502e-02   3.0446649e-03  -7.6409969e-03   1.1375082e-02   1.5061905e-03  -1.2002734e-03  -7.5641227e-03   2.1718648e-03   4.3197177e-01  -4.4967238e-01   1.0509585e-03  -1.3579704e-02  -4.6213854e-01   9.4004405e-03   1.3465880e-02  -1.1084549e-03   4.1150168e-03   7.3137651e-03   8.5086339e-03   4.4000434e-01   3.5941695e-03   6.9818722e-03   4.9528346e-01  -4.1035833e-01  -5.0102406e-01   1.9832657e-02  -1.4116070e-02   4.1844032e-01  -1.7016204e-04  -1.0485144e-03   1.6563281e-03  -4.2673731e-01  -2.8832582e+00
   4.9484900e-01   1.0801821e-02   6.2757775e-01   1.0505620e+00  -6.8447156e-01   1.8543234e-02   8.3031450e-01   3.4483204e-03   3.0241195e-03  -6.8027744e-01   1.7817373e-02   1.5749108e-02   1.5454014e-02   1.2863742e-02   1.0674472e-02   1.0435931e-02   9.3517687e-03   7.9482540e-03  -3.2517940e-03   2.8267421e-03  -1.6369993e-03  -3.1065853e-01  -9.2664603e-04  -3.5924799e-03  -6.4799652e-03  -2.2658604e-03  -6.9029757e-03   6.1905999e-03  -1.2718713e-02   1.1707354e-02  -5.4860666e-01   5.6864380e-01  -1.5339890e-02  -1.4009746e-02  -1.2685866e-02  -9.1076102e-03   2.8090435e-03  -2.0037578e-03   1.7807977e-02   1.5133887e-02   2.8581643e-02   3.0198621e-03  -5.8009441e-03   2.3967563e-02   1.2281373e+00   9.5663011e-03   4.0270259e-02   2.7323532e-02   2.0269383e-02   1.1963763e-02   1.0131008e-03   4.7033565e-03   8.3344521e-03  -4.9456680e-01  -5.7149968e-01   1.1468752e-02   1.3690909e-02   4.8908524e-01   2.2864923e-02   7.9708999e-03   8.1459000e-03   1.7152346e-02   8.0597210e-03   4.0371611e-03   8.1221570e-04   2.1858077e-03   9.6410161e-03  -4.3949212e-03   7.8920330e-03  -9.9462231e-03  -3.1222699e-03  -1.2749591e-03  -3.9909427e-01   8.6561523e-03  -3.9025515e-01   9.0771912e-03   8.6637474e-03   6.2661662e-03   3.6469941e-01  -3.3514697e-01  -1.7745468e-04  -1.1585225e-03   6.9474016e-04   3.2165981e-01  -4.5240933e-03  -2.0586313e-03   6.1518771e-03   1.4850021e-03   2.9686864e-03  -7.0774679e-05  -3.5097355e-03   9.9777366e-03  -6.7218455e-01  -9.0679900e-03  -9.1067749e-01   3.5183163e-02  -1.1328125e+00   2.8379228e-02   2.9510248e-02   4.4800848e-02   6.0560056e-01  -5.4328541e-01   9.3401241e-03  -5.6095939e-01   1.0853121e-02   2.4391908e-02   1.1874248e-02  -8.7189467e-04   1.0963159e-02   8.8750984e-03   7.1326865e-03   5.4925034e-03  -3.5417509e-01   4.3273740e-03   2.7835320e-03   8.3466324e-04  -3.6931036e-01   4.3279560e-03  -4.6895927e-03   1.3868006e-02  -1.0207836e-02  -5.4043691e-03   2.8720424e-02  -6.5607037e-02   2.9208827e-02   2.3211507e-02   2.7696425e-02  -5.9695832e-01   1.7965813e-02   1.9486106e-02   5.0487290e-01   1.5858562e-02   8.9991782e-03  -4.8054552e-01   1.0016886e-02   1.8880508e-02  -2.6773355e-03   5.5700804e-03  -2.3960281e-03   2.0530024e-02  -2.3957165e-02  -1.0627926e-02   4.0418613e-03  -1.1496030e-02   7.2418123e-01   5.4618494e-01   1.4987579e-02   9.4487506e-03   1.9859874e-02   1.3896483e-02   1.4777119e-02   1.4338802e-02   7.5513783e-03   5.7724762e-03  -1.0199733e-02  -4.9290754e-01   1.8499742e-02  -5.5178746e-01  -7.5575797e-03   1.5205588e-02  -5.6811266e-03   4.2652734e-01  -9.4433789e-03   7.3532587e-03  -3.1869030e-03  -6.9209102e-04  -3.4647739e-01  -3.9711327e-01   3.7612220e-03   8.8131274e-03   3.7354448e-01  -2.5542951e-03  -5.4938658e-03   6.2759284e-03   4.5271476e-03  -3.3509782e-01  -6.1097987e-03  -3.2723239e-01  -4.4853246e-03  -5.7681228e-03  -3.5380337e-01  -4.7025622e-03  -6.7075869e-03   4.3503533e-01   1.1693924e-02  -7.7071827e-04  -1.0733537e-02  -7.0247796e-03  -5.2346488e-03  -4.6248745e-01  -5.0559758e-03   4.7867065e-01   1.2333111e-02  -3.0072203e-03  -7.2327318e-03  -4.8539746e-01   1.7862555e-03  -1.4191320e-02   2.6779618e-02   1.4362226e-02   2.1484787e-02   5.8945318e-01   2.1095375e-02  -9.4666460e-03  -6.1141922e-01   3.5945461e-03  -6.1336948e-01   1.8943752e-03  -2.3237443e-03   1.5241977e-02   7.4766587e-01   4.7285288e-03  -5.1716973e-01   1.4913735e-02  -7.7639156e-03   7.2458390e-03   4.4643878e-04  -4.9006806e-01   2.9200586e-02  -1.8228834e-03   1.9585076e-03  -9.7713471e-04  -1.6948739e-02   2.7214799e-03   2.9689535e-03  -2.9284635e-03   4.4368324e-01   6.6079722e-03   6.0840038e-01  -6.5426404e-04   1.0153668e-02   3.7508010e-03   9.5616277e-03  -5.8974369e-02  -1.6331761e-02  -1.2780864e-03  -5.0180041e-02   5.3107860e-02   9.0898597e-02   9.3296112e-02   5.2832522e-02   1.7677797e-02   1.0814271e-01  -1.3120820e-02  -5.9374495e-04   5.6389267e-02   1.1612096e-01   3.3721466e-02   3.7852430e-02   3.0192700e-02  -1.4974421e-02  -1.5602379e-02   2.4941825e-02   6.4805245e-01   2.3039655e-02   2.8858699e-02   1.9939811e-02   9.1735399e-03   6.0793913e-01   2.2410025e-02   1.5857109e-02   1.4258750e-02   1.6576044e-02   1.4756016e-02   6.6482803e-03   1.1829074e-02   9.1380724e-03   3.9849056e-01  -1.4535551e-02   1.9722960e-02  -3.9091457e-03  -1.3855356e-02  -2.3325987e-02  -2.8855583e-02  -2.4980282e-02  -2.9329583e-02  -3.8708917e-02  -1.8015305e-02  -2.4035810e-02   4.1851809e-02  -4.5683040e-02  -1.4717327e-02  -7.9451853e-02   1.1988158e+00  -9.7677191e-01   2.8999740e-02   5.5832505e-02   4.7079549e-02   3.9757069e-02   3.9724943e-02   4.5491328e-02   2.8075631e-02   2.0250777e-02  -5.5829571e-03  -1.3970402e-02  -1.0718517e-03  -2.6061351e-04   4.9482174e-03   1.6077391e-02   7.0494383e-03   9.0413806e-03   2.1432633e-02   4.9832477e-02   2.4838651e-03   9.9882831e-03   1.1110452e-02  -1.9030551e-02   1.8970084e-02   3.5950849e-03  -3.6428033e-03   1.5085855e-02  -9.3662351e-03   5.7693289e-01  -5.6354813e-01  -1.3446338e-02  -5.1991937e-01   5.7808558e-01  -1.1592867e-02   3.9041720e-03   5.4081998e-01  -9.2551625e-03   8.2187596e-01  -4.3496350e-03   2.2056457e-02   2.7190060e-02   2.1535402e-02   7.4744282e-03  -1.1966073e-02  -1.9792684e-02  -5.7476034e-03  -2.7768530e-02  -6.9145382e-01  -1.4895924e-02  -4.0637188e-03  -3.9782053e-02   3.9561981e-03  -4.4920890e-02   9.2271889e-03   7.5899453e-01   2.7174266e-02  -7.9920267e-01  -4.1383451e-02   5.6100039e-02  -8.9617612e-02   1.8758734e-03   1.1728149e-01  -3.2880642e-02   1.7671342e-02   2.9461506e+00   1.1773815e-01   1.6459141e-02   5.2003462e-02   7.8081851e-02   3.4259965e-02   2.8569042e-02   4.7449443e-02   3.4532223e-02   9.4400488e-01   1.2388579e-02  -6.2021118e-01   2.3780383e-02   6.6824242e-01  -1.0050532e-02  -4.2491591e-02  -5.9166772e-02  -8.7855212e-01  -8.0740774e-01  -1.6641265e-02  -2.3961823e-02   9.8818387e-01   6.8008325e-03   9.7215268e-02  -1.1087935e+00  -8.5624141e-01   3.1463421e-02   6.6466272e-02   2.2245173e-02  -2.5406341e+00   1.1885761e-01  -1.8329548e+00  -5.6373298e-02  -1.7684474e-04  -6.0155646e-02   1.0210439e-01  -1.6034690e-02   1.0016778e-01   5.1283651e-01   1.5260528e-01   6.4285520e-02   8.8533658e-02   8.2704908e-02   5.5827796e-02   3.6787310e-02   5.6444902e-02  -1.8763696e-02  -4.8289194e-03   8.2785703e-03   2.0748953e-03  -9.9837720e-03   1.0325164e-04  -5.7518884e-05   8.6412145e-01  -6.6332436e-03   2.1097050e-02  -9.8546262e-03  -5.7482070e-03  -1.1115835e-02   5.4460587e-01   1.0148677e-02  -6.5455442e-03   5.0951702e-01   6.9017062e-01  -4.3463283e-03  -5.9738255e-01   3.8063184e-03   1.3263384e-02   6.7609059e-03  -1.1146691e-02   6.7978469e-03  -3.4282191e-03   4.9554115e-01   6.2386043e-01   5.6308594e-03   4.1466321e-03   9.0882684e-03   1.0032438e-02   7.2157568e-03   4.5064454e-01   7.3069408e-04  -1.5436718e-03  -1.0163039e-02  -2.4645664e-03   3.6829103e-01  -3.9721074e-03  -7.7867596e-03  -1.3326078e-02  -4.8671586e-01   1.1437975e-02   4.5271457e-03   9.6941628e-03  -6.0678801e-04  -3.4168766e-03  -3.3802726e-01  -3.1940499e-01  -3.6666482e-01  -9.5023502e-04   3.1910957e-01  -2.5388230e-03  -2.9962557e-03  -7.0019049e-03  -1.5745170e-03  -5.5223567e-03   8.5854067e-03   2.1110829e-03   3.7255355e-01  -4.1434564e-01   1.0534777e-02   2.4232119e-03  -8.4306861e-03   1.2743849e-02   5.9130850e-03  -8.5458124e-03  -7.0118276e-03   2.0008253e-03   4.1632099e-01  -4.4670247e-01   2.0006159e-03  -1.2584635e-02  -4.4139659e-01   8.3138673e-03   4.9342062e-03  -4.6576467e-03   1.4217115e-03   3.0152002e-03   5.5987405e-03   4.3652582e-01   7.2953901e-03   8.2535787e-03   5.0840219e-01  -4.2183092e-01  -5.4393106e-01   8.8836914e-03  -1.0573770e-02   4.5403192e-01  -5.7214452e-03  -7.2139539e-04  -3.9726587e-03  -4.4462944e-01  -2.9409507e+00
   5.0899223e-01   1.1448195e-02   6.4340630e-01   1.0357007e+00  -7.1337932e-01   1.9007678e-02   8.8835238e-01   8.3116899e-04  -4.3969015e-04  -6.9269198e-01   2.3626644e-02   1.5955169e-02   1.5338229e-02   1.2397191e-02   1.1138429e-02   9.3294875e-03   9.9181761e-03   7.7644089e-03   1.0441870e-02   5.6441149e-03   6.0745257e-03  -3.1419929e-01  -1.2953765e-03  -3.5437679e-03  -4.1603507e-03   4.7816069e-03  -6.8405696e-03   2.1968778e-03  -1.4246875e-02   1.1501070e-02  -5.4779930e-01   5.7082480e-01  -1.2969534e-02  -1.1174550e-02  -1.1387088e-02  -1.6206526e-03   2.8180893e-03  -5.6252538e-03   1.2919347e-02   1.3315997e-02   2.9777986e-02   1.0560461e-02   4.9324940e-04   2.4849906e-02   1.2846659e+00   5.2239502e-03   3.8487721e-02   2.6671358e-02   1.4794989e-02   5.7745250e-03   9.8427502e-04   7.2509626e-03   7.4179644e-03  -4.9534509e-01  -5.6516519e-01   1.2315013e-02   1.2445911e-02   4.7209712e-01   2.5944902e-02   6.5028798e-03   3.7875499e-03   9.7848866e-03   4.7386196e-03   3.3444011e-03   5.7455968e-04  -8.3235886e-04   1.0173621e-02  -5.3329441e-03   8.4024279e-03  -1.0337593e-02  -3.9077118e-03  -7.0179756e-03  -4.2122442e-01   7.1814319e-03  -4.0247252e-01   4.3938225e-03   7.8527680e-03   6.6252544e-03   3.7258386e-01  -3.3087257e-01  -2.0180506e-05  -9.3467463e-04  -2.3209556e-03   3.2404292e-01  -3.6104158e-03  -8.3979291e-04   4.0433852e-03   7.0037176e-04  -6.1578583e-04   2.6149137e-03  -3.1100187e-03   8.4878834e-03  -6.9550532e-01  -8.7816419e-03  -9.2092445e-01   2.8485478e-02  -1.1058214e+00   2.4164320e-02   2.8378033e-02   4.1470313e-02   6.0973565e-01  -5.4922296e-01   1.8701975e-02  -5.6730885e-01   1.1991759e-02   2.1643668e-02   1.1212299e-02   7.7768663e-03   1.0183455e-02   8.6741095e-03   7.8954614e-03   5.7952117e-03  -3.4892375e-01   6.1615148e-03   3.0976824e-03   6.1218641e-04  -3.7224494e-01   3.0987141e-03  -7.5071527e-03   1.1161116e-02  -3.4445352e-03  -7.6271391e-04   1.6030504e-03  -5.4343827e-02   2.9296337e-02   2.3437066e-02   1.0819284e-02  -6.3681293e-01   3.2139263e-02   2.2900127e-02   5.4077780e-01   1.8757835e-02   1.0702635e-02  -4.8677564e-01   9.0040269e-03   1.9922185e-02   1.0993563e-03   7.5187031e-03  -6.1137664e-05   1.8978833e-02  -2.2383853e-02  -1.4519675e-02  -7.1181245e-03  -2.3815410e-03   7.0605391e-01   5.8828326e-01   2.1471825e-02   9.0671463e-03   2.1836829e-03   1.6825381e-02   1.4543993e-02   1.5475145e-02   9.9295664e-03   8.6542389e-03  -1.4760846e-02  -5.1528673e-01   1.9476305e-02  -5.9208777e-01  -4.3743084e-03   1.5978321e-02  -4.1820481e-03   4.2237222e-01  -6.9930719e-03   6.4402097e-03  -3.9826440e-03  -3.9314513e-04  -3.4498980e-01  -3.9869496e-01   4.5597051e-03   6.8798575e-03   3.7674955e-01   2.1339929e-04  -6.0419989e-03   5.4740056e-03   2.2070569e-03  -3.3107965e-01  -6.1864557e-03  -3.2394943e-01  -5.0175960e-03  -6.3388103e-03  -3.4949592e-01  -3.4323601e-03  -6.6771328e-03   4.3156545e-01   9.4794206e-03   2.6705947e-04  -1.0794411e-02  -5.1708766e-03  -8.4426355e-03  -4.6424511e-01  -6.2015766e-03   4.5918194e-01   1.3411297e-02  -5.0311820e-03  -1.2837885e-03  -5.0554684e-01  -2.1367889e-04  -1.2546266e-02   2.0155069e-02   2.1019133e-02  -1.2329129e-02   5.6629801e-01   1.9518409e-02  -1.1447740e-02  -6.3670966e-01  -1.1112857e-03  -6.2748917e-01  -1.4362828e-03  -7.1183394e-03   1.4770948e-02   7.4712444e-01   2.3835931e-03  -5.3516617e-01   2.0298067e-02  -6.1865848e-03   8.4051392e-03  -8.7483020e-04  -4.8750991e-01  -6.7472110e-03  -5.7800960e-04   5.2781549e-03  -2.6111952e-03  -1.7359642e-02  -4.7782918e-03  -4.5996207e-03  -5.8916746e-03   4.4895036e-01   2.0545968e-02   5.6059698e-01  -6.1398182e-03   5.9158065e-03   2.3398760e-03   4.6786602e-02  -5.1101755e-02  -1.4531033e-02  -6.1884945e-03  -4.4777634e-02   4.6065769e-02   7.3738881e-02   9.1578285e-02   5.3126325e-02   2.4019256e-02   1.4475410e-01  -1.1524239e-02   1.7039954e-03   7.1566436e-02   1.1753922e-01   2.8193664e-02   3.7167483e-02   1.9646259e-02  -2.0244316e-02  -2.3755767e-02   2.1936744e-02   6.5814783e-01   2.5011277e-02   3.3457605e-02   1.4934046e-02   1.2175331e-02   5.8966900e-01   2.4900249e-02   6.8251405e-03   1.1582571e-02   1.7011837e-02   1.7605392e-02   9.3934894e-03   1.7257518e-02   8.2494345e-03   3.9570395e-01   6.8764718e-03   2.0206057e-02  -9.0332078e-03  -1.5464636e-02  -2.3528920e-02  -2.5190311e-02  -2.1220940e-02  -2.3344284e-02  -3.5226611e-02  -3.1511509e-02  -3.5642729e-02   7.9960681e-03  -3.7961280e-02  -8.7192391e-03  -5.1242010e-02   1.2693474e+00  -1.0172343e+00   3.3313532e-02   6.5182871e-02   4.7683489e-02   4.4115839e-02   4.3507993e-02   4.7741199e-02   2.4847737e-02   1.6184062e-02  -2.8288744e-04  -1.3435809e-02   1.9752392e-02   1.7365293e-03   2.8292182e-02  -2.4106853e-02   4.4074542e-03  -1.7124904e-02  -7.7124411e-03   3.0399550e-02   3.6805260e-04   1.0704106e-02   1.0703204e-02  -1.6018167e-02   1.0116534e-02   2.3521696e-04  -7.1296708e-03   4.5809762e-03  -1.8288367e-02   5.7448608e-01  -5.5528108e-01  -1.5509624e-02  -5.2490875e-01   5.7135214e-01  -1.4678242e-02  -1.5664359e-02   5.1761466e-01  -8.6907555e-03   7.4086604e-01  -2.7528951e-03   2.2335059e-02   2.7303706e-02   1.6707490e-02   5.6687323e-03  -8.0967266e-03  -1.6137192e-02  -1.4226354e-02  -2.4541294e-02  -6.7925906e-01  -1.2917927e-02  -2.2083458e-03  -3.6101481e-02   3.5498846e-03  -2.0978264e-02   1.3478310e-02   7.5305178e-01   6.0124775e-03  -8.5601938e-01  -3.7518861e-02   1.1040283e-01  -7.6318478e-02   1.9593428e-03   2.2836830e-01  -2.9383841e-02   3.3000799e-02   3.2708315e+00   9.6942843e-02   1.4858113e-02   5.5895566e-02   7.7545057e-02   2.2041593e-02   2.8942264e-02   4.2784303e-02   3.3242353e-02   9.3619744e-01   1.4316445e-02  -6.2630930e-01   2.0403646e-02   6.7153970e-01  -1.2564637e-02  -2.9733792e-02  -5.1052847e-02  -8.4369506e-01  -7.4565756e-01  -2.4287835e-02  -1.5681699e-02   9.6744669e-01  -1.6092604e-03   5.0593968e-02  -1.1498468e+00  -8.1347279e-01   3.3378888e-02   7.7524648e-02   1.0935984e-02  -2.5963050e+00   1.2421118e-01  -1.7597520e+00  -7.5749994e-02  -4.7240720e-02   5.4341772e-02   9.9843454e-02  -2.2912825e-02   6.8529630e-02   4.9808706e-01   1.3339214e-01   5.4830290e-02   8.3457915e-02   9.2784809e-02   6.8890185e-02   4.3212362e-02   5.0956264e-02  -2.3216916e-02   1.4013630e-02  -2.3847237e-03   1.4946772e-02  -7.6970923e-03   3.3741930e-04  -7.0293286e-03   8.3812423e-01  -5.2617559e-04   2.2490170e-02  -3.9639344e-03  -7.4560721e-03  -9.6586048e-03   5.1480649e-01   5.5010634e-03  -1.9398241e-03   5.0177281e-01   6.2661264e-01  -5.5976527e-03  -6.0039799e-01   5.5716730e-03   1.6371884e-02   7.7936376e-03   8.9945999e-03  -3.5909183e-04  -3.5744151e-03   4.9597292e-01   6.3765062e-01   3.6389745e-03   2.5125044e-03   7.8918575e-03   8.6310271e-03   4.0118436e-03   4.5250924e-01  -1.5511177e-03  -3.1959737e-03  -9.3252524e-03  -2.6916851e-03   3.7271063e-01  -3.1673897e-03  -3.8636711e-03  -1.4397134e-02  -4.9656872e-01   1.1763327e-02   3.0000340e-03   9.5777903e-03   1.2848579e-03  -4.3813444e-03  -3.3642278e-01  -3.1764665e-01  -3.7021246e-01  -1.7899392e-03   3.1931121e-01  -2.0387833e-04  -1.1648400e-03  -6.1250752e-03  -1.3482228e-03  -8.2595167e-03   7.2289944e-03   7.5164774e-03   3.6628889e-01  -4.0546200e-01   8.6862112e-03  -2.8640609e-03  -8.0119033e-03   1.4651565e-02   1.1973251e-02   4.5324074e-03  -1.2400469e-02   3.9638663e-03   4.2188483e-01  -4.5150579e-01   1.3200419e-03  -1.0647154e-02  -4.5723854e-01   1.0041243e-02   1.2568616e-02  -4.6379689e-03  -2.2528666e-05   3.9455357e-03   6.5215627e-03   4.4181129e-01  -1.7607754e-03   6.7220851e-03   5.0357638e-01  -4.3738084e-01  -5.4118438e-01   1.1715110e-02  -1.4539015e-02   4.9149548e-01  -5.5199730e-03   1.2147086e-03   8.9177266e-03  -4.3668392e-01  -2.8462960e+00
   5.0947121e-01   1.1383386e-02   6.4059877e-01   1.0628560e+00  -6.7667209e-01   9.5470231e-03   8.3956865e-01   3.5449006e-03   4.8598348e-03  -6.7883714e-01   1.1830786e-02   1.4966639e-02   1.5457348e-02   1.1482401e-02   1.0966115e-02   1.0116503e-02   9.7495582e-03   7.9549405e-03   9.4931959e-03   3.1151640e-03   5.2890189e-03  -3.1419856e-01  -6.9024339e-04  -1.8266594e-03  -5.3432092e-03   4.5230734e-03  -6.2961743e-03   4.9778612e-03  -1.5427618e-02   1.1908623e-02  -5.3590689e-01   5.8422010e-01  -1.4357188e-02  -1.2458109e-02  -1.3709829e-02   3.6713449e-04   6.3277557e-03  -5.8719196e-03   1.9709640e-02   9.6163392e-03   3.0965150e-02   7.4722316e-03  -2.9839996e-03   1.9121780e-02   1.2441971e+00   5.2539060e-03   4.2595466e-02   2.2749783e-02   1.2373389e-02   8.5257383e-03  -1.1242129e-02   1.0226103e-02   6.2129312e-03  -4.9625955e-01  -5.8207426e-01   1.2025895e-02   1.6950054e-02   4.4911728e-01   2.3614779e-02   7.0530252e-03   3.7174548e-03   5.2158605e-03   5.7850327e-03   2.6148604e-03   3.3261862e-04  -7.2508755e-04   9.1597283e-03  -6.5897866e-03   9.3948248e-03  -8.6839488e-03   1.3989973e-03  -1.4784008e-03  -4.1010569e-01   9.7439294e-03  -3.9996486e-01   5.6299497e-03   7.8161191e-03   6.6136922e-03   3.6050601e-01  -3.4267449e-01   1.4805665e-03   6.4224073e-05  -2.8148746e-04   3.1564111e-01  -3.3431062e-03  -1.4531356e-03   5.1652624e-03   3.4155937e-03  -4.3511767e-03   1.3877908e-03   5.8183831e-04   9.7601360e-03  -7.0964788e-01  -1.4938327e-02  -9.2861107e-01   2.3777037e-02  -1.0462861e+00   2.4019363e-02   2.7911987e-02   4.3928213e-02   5.7810966e-01  -5.2909219e-01   1.5817520e-02  -5.7350070e-01   1.0420686e-02   2.0095581e-02   1.1719222e-02   9.8527243e-03   8.5654250e-03   7.8202339e-03   8.1631619e-03   5.3765087e-03  -3.4031719e-01   4.6322555e-03   2.8383346e-03   1.1886675e-05  -3.7319169e-01   1.8488193e-03  -3.7211272e-03   1.0883392e-02  -5.5010908e-03  -2.8308156e-03   2.9924366e-03  -5.4698321e-02   3.8066387e-02   2.5293861e-02   9.4382774e-03  -6.2081711e-01   2.4456614e-02   9.4680755e-04   5.0981695e-01   1.6227062e-02   6.0206427e-03  -4.7191426e-01   1.1971385e-02   1.3605713e-02   5.2658049e-03   2.5947137e-04  -1.8121632e-04   1.6813527e-02  -2.6593992e-02  -1.0349338e-02   1.2489592e-02   1.7324038e-02   6.0866256e-01   5.6627951e-01   2.5719073e-02   1.1829820e-02   7.0471180e-03   1.6906817e-02   2.0434867e-02   1.6794681e-02   8.6860071e-03   4.7885038e-03  -1.7510756e-02  -5.1018304e-01   1.8163869e-02  -5.5884443e-01  -4.9061954e-03   1.5964551e-02  -4.4611227e-03   4.1179583e-01  -6.2454687e-03   7.0992903e-03  -9.5096331e-04  -1.6537151e-03  -3.4835254e-01  -3.9422504e-01   4.6743671e-03  -3.8192835e-03   3.7745441e-01  -1.5106901e-03  -4.5960444e-03   4.0183272e-03   3.7190820e-03  -3.3288294e-01  -5.9713290e-03  -3.2698552e-01  -3.8838321e-03  -5.3525555e-03  -3.4523344e-01  -7.7709696e-03  -3.5248068e-03   4.2603312e-01   6.5583540e-03  -3.2521533e-05  -1.0197730e-02  -6.5088835e-03  -6.9306307e-03  -4.7041485e-01  -6.4352283e-03   4.7712701e-01   1.1696341e-02  -1.1042765e-02  -4.1016304e-03  -5.2396974e-01  -1.7816290e-02  -1.6106899e-02   1.8928051e-02   1.4236337e-02   3.1919445e-02   5.7391521e-01   1.9424741e-02  -1.1599657e-02  -6.2798483e-01  -8.2131713e-04  -6.6106207e-01  -6.7413783e-04  -8.4622989e-03   1.3628238e-02   7.5665897e-01   3.3269427e-03  -5.3874482e-01   2.7274072e-02   2.5575162e-02   7.1209913e-03  -2.7856270e-04  -5.2397963e-01   2.1577790e-02  -3.7613763e-03   5.9745617e-03  -2.3800775e-03  -1.6818152e-02   1.7539509e-03  -8.5326972e-04  -3.0268951e-03   4.5710577e-01   8.6836540e-03   6.7025443e-01  -4.6881457e-03   1.3090609e-02  -1.6178761e-03   5.7038701e-03  -5.5067134e-02  -1.1234063e-02  -1.1869302e-03  -4.2557981e-02   5.1711787e-02   7.7517814e-02   8.4915673e-02   3.9374761e-02   1.6025811e-02   1.5817979e-01  -1.2652069e-02   5.2207853e-03   5.9957620e-02   1.3049716e-01   3.3725487e-02   3.8944565e-02   1.5334587e-02  -6.1877933e-03  -1.1752812e-02   2.5116197e-02   6.4244709e-01   2.3010434e-02   2.4551269e-02   1.9522301e-02   1.1102070e-02   5.8021479e-01   2.2190106e-02   7.0410681e-03   3.8191708e-03   1.5234510e-02   1.5437727e-02   7.9861841e-03   1.5995595e-02   2.7036283e-03   3.9688195e-01   3.1353291e-03   6.1600205e-03  -8.6816722e-03  -1.7492650e-02  -2.4021090e-02  -2.4070709e-02  -2.1258775e-02  -2.1978090e-02  -3.7269260e-02  -1.7502100e-02  -2.9118711e-02   1.4228925e-02  -3.6829120e-02  -2.1476723e-02  -5.5065784e-02   1.2440332e+00  -1.0121547e+00   3.2731778e-02   4.9224146e-02   5.6264000e-02   4.1322714e-02   3.6745771e-02   4.6147967e-02   2.3344784e-02   1.4427165e-02   1.1931754e-03  -1.1072223e-02   2.2346869e-02  -1.4797489e-02   1.8054830e-02   1.9730846e-02  -1.7743948e-03   3.2561537e-03   1.5781028e-02   5.4772368e-02   2.3461109e-03   1.2290770e-02   1.7237208e-02  -1.5939977e-02   1.6303077e-02  -1.0919862e-03  -1.2282368e-02   1.2585436e-02  -2.0455100e-02   5.9587073e-01  -5.7244532e-01  -1.2489583e-02  -5.1731099e-01   5.6342027e-01  -1.5805191e-02  -1.6491123e-02   5.3078540e-01  -5.3458767e-03   7.9296460e-01   2.2941974e-03   2.1340422e-02   3.0609320e-02   1.2015979e-02   7.2796409e-03  -1.2099555e-02  -1.7641583e-02  -4.8769476e-04  -2.5427323e-02  -6.9792617e-01  -7.5483812e-03  -7.6799531e-03  -2.6711122e-02   5.8452382e-03  -1.5742133e-02   9.1458275e-03   7.4481843e-01   3.1713358e-02  -8.4160566e-01  -5.0803275e-02   7.8748203e-02  -9.3166692e-02   1.7352546e-02   1.9135540e-01  -3.6437416e-02   3.0071012e-02   3.1543975e+00   7.3725075e-02   1.0104165e-02   4.1759230e-02   7.1947122e-02   2.1205281e-02   2.4386297e-02   3.8059053e-02   4.9215523e-02   9.2978741e-01   1.4584380e-02  -6.1158223e-01   2.1597991e-02   6.7501505e-01  -9.1251102e-03  -4.3073776e-02  -5.0794298e-02  -8.2183869e-01  -7.6455252e-01  -2.1385888e-02  -4.8658212e-02   1.0375364e+00   1.2065340e-03   6.2007133e-02  -1.1544960e+00  -8.4805234e-01   2.7071789e-02   6.9140078e-02   2.6275585e-02  -2.6239153e+00   1.1880878e-01  -1.6375199e+00  -5.9707665e-02  -3.2685550e-02   6.6522664e-02   1.4433445e-01  -1.7596743e-02   9.2523760e-02   4.5059880e-01   1.1753103e-01   5.7681961e-02   8.4953168e-02   7.4742136e-02   5.8932764e-02   3.8520069e-02   6.1903069e-02  -2.6392435e-02   6.0012919e-03  -3.5226876e-03   1.7622230e-02   1.7820742e-02  -2.4639835e-04   2.7357905e-03   8.2639471e-01  -3.3814352e-03   2.1638606e-02  -4.5989107e-03  -4.1506030e-03  -7.9040632e-03   5.4393884e-01   1.3699299e-02  -3.8828225e-03   5.0981225e-01   6.6354503e-01  -7.7612555e-03  -6.0374674e-01   2.1709629e-03   6.3460762e-03   1.1226582e-02   1.6404631e-02   2.2024711e-03  -4.7964333e-03   5.0000434e-01   6.1470487e-01   1.4937851e-03   3.6387488e-03   8.8422162e-03   8.4150014e-03   2.5371737e-03   4.7865368e-01   6.9340680e-03  -2.4125484e-03  -1.0672323e-02  -7.9541738e-04   3.8579781e-01  -1.5183011e-03  -5.7092585e-03  -1.2275413e-02  -4.9182974e-01   1.2271394e-02   2.8420650e-03   1.0123502e-02  -7.8645410e-04  -2.5715408e-03  -3.5192253e-01  -3.1989612e-01  -3.6511697e-01   1.2664214e-03   3.2250442e-01  -2.8539556e-03   8.3181007e-04  -3.7125042e-03   2.3557296e-03  -6.9952264e-03   8.4223971e-03   7.0459779e-03   3.7381879e-01  -4.1749245e-01   8.2710925e-03  -3.1422501e-03  -7.9779295e-03   1.3518557e-02   1.1480822e-02   1.0256538e-03  -8.7010721e-03   1.6195587e-03   4.4089437e-01  -4.5434042e-01   3.2293334e-03  -1.1835418e-02  -4.5871892e-01   1.0983735e-02   1.4470952e-02  -4.3912255e-03  -8.1566606e-03   2.0321466e-03   4.9329700e-03   4.5004910e-01  -3.3397535e-03   8.2810427e-03   4.9684463e-01  -4.3794263e-01  -5.3053850e-01   1.0818991e-02  -1.3148264e-02   4.3944149e-01  -6.0837618e-03   2.4276619e-03   1.8442769e-03  -4.3342673e-01  -2.8771070e+00
   5.1294864e-01   1.1880172e-02   6.5032138e-01   1.0582552e+00  -7.0737460e-01   1.5603666e-02   8.9392800e-01   2.6283061e-03   3.5462976e-03  -6.7168965e-01   1.6905083e-02   1.5165264e-02   1.5720181e-02   1.2714654e-02   1.0633235e-02   1.0386017e-02   9.5428045e-03   7.5300517e-03   9.8496803e-03   5.0200571e-03   3.0702017e-03  -3.1512928e-01   2.8576019e-05  -2.6295238e-03  -4.5362280e-03   3.9239262e-03  -6.4469989e-03   9.9873466e-03  -1.3375294e-02   1.4015732e-02  -5.5629598e-01   6.3983455e-01  -1.4398228e-02  -1.1869958e-02  -1.5646321e-02  -1.8644926e-02  -1.9085652e-02  -5.6102922e-03   1.3300191e-02   4.7405567e-04   3.2390853e-02   7.3117577e-03  -1.3786712e-03   1.4654681e-02   1.2763398e+00   9.3341264e-03   3.6194843e-02   2.3208718e-02   1.3103740e-02   5.7735831e-03  -7.7410917e-03   8.7129232e-03   9.0077977e-03  -5.0698908e-01  -5.9411961e-01   1.3107871e-02   1.4686253e-02   4.9280496e-01   2.7303591e-02   7.9346424e-03   9.2301002e-03   7.6335114e-04   6.6732956e-03   1.7644003e-03   1.2466237e-03  -3.5352689e-03   5.5649513e-03  -6.6830554e-03   1.0843427e-02  -9.9072582e-03  -6.5048867e-03  -7.1290566e-04  -4.5443114e-01   5.3862003e-03  -4.0011238e-01   6.1048757e-03   7.8234062e-03   6.0549355e-03   3.6185673e-01  -3.3529325e-01  -2.1803305e-03  -2.0148001e-03  -6.1884077e-03   3.2772318e-01  -4.4688542e-03  -2.5982714e-04   5.2569095e-03  -2.1676405e-03   1.0639609e-03   2.7589219e-03  -3.5995899e-03   8.4316244e-03  -7.2019343e-01  -1.1862744e-02  -9.0940619e-01   2.9943575e-02  -1.0770620e+00   2.4116132e-02   2.8050363e-02   4.4031747e-02   6.1336528e-01  -5.5975193e-01   9.7006770e-03  -5.5790008e-01   1.1900507e-02   2.1650289e-02   1.1505022e-02   1.0588150e-02   1.0863354e-02   8.2588271e-03   7.9892162e-03   5.2076483e-03  -3.3648624e-01   4.2013394e-03   6.2436537e-04  -1.0309061e-04  -3.8034557e-01   9.3946577e-04  -8.8665018e-03  -1.6675197e-03  -1.0399575e-02  -3.4727763e-03   2.1591663e-02  -3.8270438e-02   3.6040074e-02   3.3229652e-02   9.2295324e-03  -6.1423777e-01   1.9810350e-02  -1.5955356e-02   5.4384600e-01   1.9394134e-02   9.2764338e-03  -4.7389755e-01   1.0615759e-02   1.9319188e-02   3.8731459e-03  -4.0235106e-03  -1.2194982e-02   1.6726727e-02  -2.1659087e-02  -1.5558390e-02   1.6532823e-02   1.7589171e-02   6.2261576e-01   5.7278476e-01   2.4671082e-02   1.6902757e-02   2.2569543e-02   1.4767460e-02   2.0909836e-02   1.0553414e-02   8.0945204e-03   9.4899662e-03  -1.3529901e-02  -5.4977049e-01   2.4215986e-02  -6.0759553e-01  -7.5628071e-03   1.5358810e-02  -1.8776703e-03   4.1655772e-01  -6.3629219e-03   2.6201520e-03  -8.6723347e-04   8.5058462e-04  -3.3478148e-01  -3.8768637e-01   4.3882541e-03   6.9184323e-03   3.7060983e-01   3.1475820e-03  -2.6967450e-03   5.5329762e-03   2.3703536e-03  -3.4161096e-01  -3.6357810e-03  -3.2447494e-01  -4.5623159e-03  -5.3749157e-03  -3.5546434e-01  -6.1193418e-03  -5.4577118e-03   4.3779603e-01   8.9181014e-03   4.2796078e-03  -9.0607083e-03  -8.1258118e-03  -8.0751162e-03  -4.7432941e-01  -8.3402881e-03   4.9720440e-01   1.1374856e-02  -1.0874153e-02  -4.2042760e-03  -5.1574965e-01  -1.5519711e-02  -1.5997834e-02   1.2405095e-02   1.6179561e-02   4.1111357e-02   5.9021587e-01   1.7074350e-02  -1.8392853e-02  -6.3084712e-01  -2.5228908e-03  -6.4722486e-01  -2.6767839e-04  -6.8893545e-03   2.1421481e-02   8.0557214e-01   5.3768562e-03  -5.3597337e-01   6.2360472e-03   4.6150871e-03   8.7493272e-03  -4.4716820e-03  -5.1011579e-01  -1.3145598e-02  -7.6293194e-03   3.1150814e-03  -1.2270871e-03  -1.5094805e-02  -4.3227041e-03  -1.6467869e-03  -1.4327613e-02   4.9679260e-01   1.7476248e-02   6.0296676e-01  -3.1527437e-03   4.8797206e-04  -8.9918756e-03   5.1265921e-02  -5.2297852e-02  -1.9538543e-02   5.5890059e-04  -2.6625966e-02   7.3364991e-02   8.6264629e-02   8.8599778e-02   6.3813652e-02   3.1441232e-02   1.2771401e-01  -1.8234056e-02   1.2300435e-03   7.6233742e-02   1.4936192e-01   9.3110153e-03   4.2618615e-02   4.2002998e-02  -2.1269943e-02  -2.3315124e-02   1.6149649e-02   6.7716508e-01   2.3501848e-02   2.4496007e-02   1.4193941e-02   1.0618965e-02   5.8264503e-01   2.2256635e-02   7.0477849e-03   1.1301316e-02   1.4492443e-02   1.3852023e-02   7.0873364e-03   1.7063074e-02   9.2645819e-03   3.8995945e-01   1.8156440e-03  -5.4510907e-03  -1.2450095e-02  -1.4202760e-02  -2.3853595e-02  -2.4366752e-02  -2.1998611e-02  -2.3805690e-02  -3.8138162e-02  -1.7315855e-02  -1.4715822e-02   8.5741264e-04  -3.4723231e-02  -1.4694684e-02  -6.6130449e-02   1.2727744e+00  -9.9923278e-01   4.0996512e-02   6.6061281e-02   4.9844219e-02   4.2990919e-02   3.7062861e-02   4.6284196e-02   2.1686604e-02   2.1460321e-02  -8.1365885e-03  -4.7949381e-03   2.2960439e-02  -1.0322219e-02   2.4683550e-02   1.1980211e-02  -1.7814625e-03   1.6603754e-03   1.0953099e-02   4.3765441e-02   5.0954961e-03   1.5178593e-02   1.4155711e-02  -1.3137067e-02   2.1935792e-02  -3.0078334e-03  -7.1749171e-04   5.6851778e-03  -2.3661585e-02   6.8406778e-01  -5.6419056e-01  -1.0689725e-02  -5.0665051e-01   5.4353240e-01  -1.4836820e-02  -1.2487876e-02   5.0927454e-01  -3.2047850e-03   7.4401426e-01  -1.9461397e-04   2.2952805e-02   2.8031822e-02   1.6041461e-02   8.7100369e-03  -8.6920992e-03  -2.0989368e-02  -1.1846914e-02  -2.6757958e-02  -6.9681899e-01  -1.0745453e-02  -8.7840900e-03  -2.8730094e-02   8.3992430e-03  -1.7767161e-02   1.5890969e-02   7.6630590e-01  -1.1352940e-02  -8.3999200e-01  -3.7381846e-02   9.3315087e-02  -1.0759282e-01   1.3132200e-03   1.6067621e-01  -3.8401674e-02   2.8156205e-02   3.2845865e+00   9.3626502e-02   1.2528299e-02   4.4900505e-02   7.4213480e-02   3.0004387e-02   3.0078015e-02   3.9624346e-02   2.6258726e-02   9.0699538e-01   1.4848217e-02  -6.1979836e-01   2.1569009e-02   6.5975080e-01  -1.1888963e-02  -3.0753372e-02  -4.6295537e-02  -8.2597529e-01  -7.7394757e-01  -2.9869562e-02  -4.7661783e-02   9.5131397e-01   7.8021013e-03   7.2749357e-02  -1.1293912e+00  -8.2910817e-01   3.1636919e-02   4.7421423e-02   1.9715323e-02  -2.5682715e+00   1.3222182e-01  -1.6819080e+00  -8.4679739e-02  -5.3599195e-02   2.5848295e-02   1.8153427e-01  -2.5317506e-02   1.0741544e-01   4.0108272e-01   1.8575533e-01   5.5559506e-02   7.8258772e-02   6.8363726e-02   5.3546201e-02   3.5891159e-02   4.9599896e-02  -2.0090133e-02   1.7469906e-02   3.1207065e-03   9.4865485e-03  -3.7350485e-02  -2.4656667e-02   4.3248119e-04   8.1158563e-01  -8.4431670e-03   1.7415051e-02  -6.4103068e-03  -1.0122237e-03  -9.0862867e-03   5.3337519e-01   1.1897940e-02  -6.4579243e-03   5.0506986e-01   6.3207616e-01  -9.5510674e-03  -6.1838583e-01   2.4248249e-03   5.2452351e-03   8.7680926e-03   1.4549956e-02  -9.5938509e-04  -1.7853454e-04   5.3503073e-01   6.1854990e-01   3.9070392e-03   3.2073675e-03   8.8846427e-03   9.8094937e-03   2.9371113e-03   4.5028591e-01   8.6509255e-04  -1.8385777e-03  -1.1279379e-02  -1.4208033e-03   3.8374996e-01  -3.9145601e-03  -9.1389368e-03  -1.1204696e-02  -4.8577092e-01   1.3136980e-02   2.5107116e-03   6.6928531e-03   1.1125815e-03  -4.0999676e-03  -3.3101538e-01  -3.1883232e-01  -3.7319770e-01  -4.8778836e-03   3.2086535e-01  -5.2667073e-03  -3.2267811e-03  -6.8336077e-03  -4.0852409e-03  -6.5259722e-03   8.1718864e-03   8.7904102e-03   3.7499160e-01  -4.1293522e-01   1.0572034e-02  -2.2442392e-03  -1.0658856e-02   1.1558161e-02   8.2135425e-03   6.2156511e-04  -1.4096524e-02   2.9590260e-04   4.3568193e-01  -4.5309551e-01   3.7760645e-03  -1.0774097e-02  -4.6085271e-01   1.2883595e-02   1.1227007e-02  -5.5396911e-03  -7.7949243e-03   3.3152841e-03   1.0794259e-02   4.5594048e-01   1.0096953e-02   7.1667639e-03   5.1803592e-01  -4.2584404e-01  -4.7431964e-01  -1.2071041e-05  -5.7339207e-04   4.5556420e-01  -4.0566569e-03   5.5026390e-04   1.1181677e-03  -4.2920389e-01  -2.8172945e+00
   5.0890779e-01   1.0818911e-02   6.4617788e-01   1.0294069e+00  -6.8452289e-01   1.1264463e-02   8.4918668e-01   1.9647183e-03   1.9949787e-03  -6.8119326e-01   1.7507265e-02   1.4364236e-02   1.5982911e-02   1.1832293e-02   9.9697876e-03   1.0895799e-02   8.6650892e-03   7.8176849e-03   9.5271323e-03   2.3089940e-03  -1.7953636e-03  -3.1476258e-01  -1.7229053e-03  -5.2316303e-03  -4.3690409e-03   3.6783236e-03  -5.7690903e-03   8.3658483e-03  -1.2712755e-02   9.5438689e-03  -5.3411804e-01   5.7312926e-01  -1.3151069e-02  -1.2316783e-02  -1.3342586e-02  -1.8653284e-02  -1.0113144e-02  -3.1635788e-03   1.2233058e-02   8.1077247e-03   2.4430126e-02   2.1318641e-02   2.8515726e-03   1.4972190e-02   1.2557538e+00   8.9139217e-03   4.0633706e-02   2.6331513e-02   1.3119749e-02   1.0089452e-02  -7.2833361e-03   5.4768269e-03   7.6993145e-03  -4.9750098e-01  -5.7932769e-01   1.1501745e-02   1.6193275e-02   4.8585578e-01   2.8706856e-02   7.6083243e-03   9.6179353e-03   1.4533210e-02   5.1664778e-03   3.3802587e-03   1.2378935e-04  -3.9206488e-05   7.2910317e-03  -6.3104897e-03   7.9996644e-03  -9.1879294e-03  -4.0235905e-03  -3.2177492e-03  -4.2080562e-01   7.2799264e-03  -3.9580332e-01   9.6604196e-04   7.5006066e-03   6.4679820e-03   3.6967069e-01  -3.3678514e-01   1.7999961e-03  -4.1291744e-04   5.2807709e-03   3.2720498e-01   1.5784913e-03  -1.2996016e-05   5.4253517e-03  -1.3607696e-03   1.3686411e-03   1.9304020e-03  -1.1896064e-03   1.1479291e-02  -7.1222536e-01  -1.1113631e-02  -8.9590525e-01   2.2368332e-02  -1.0993229e+00   2.4343378e-02   2.2801271e-02   2.2460244e-02   6.1336024e-01  -5.7500875e-01   1.2513505e-02  -5.5871501e-01   9.5542336e-03   2.1272393e-02   1.1279094e-02  -3.7038901e-03   8.3864814e-03   8.0638462e-03   7.9032202e-03   6.2051461e-03  -3.4520825e-01   4.2668405e-03   1.5995515e-03   8.4235554e-04  -3.7184955e-01   4.8343958e-03  -6.5593692e-03   1.3901580e-02  -5.2592288e-03  -8.1159602e-04   2.1477911e-02  -6.0627463e-02   3.8579299e-02   2.8691747e-02   9.6536560e-03  -6.1915227e-01   1.9384784e-02   1.9970656e-02   5.0977990e-01   1.7859316e-02   7.3792637e-03  -4.7697170e-01   9.7731819e-03   1.6724414e-02   3.4743548e-03   4.5612416e-03  -3.1531960e-04   1.9157714e-02  -1.9981288e-02  -3.0165958e-02   1.3590720e-02   2.5230271e-02   6.6038312e-01   5.7393982e-01   1.6403050e-02   1.2777703e-02   2.3301589e-02   1.7005080e-02   1.6055183e-02   8.4834233e-03   1.0890680e-02   1.6089266e-02  -1.0659543e-02  -5.0350029e-01   2.2678086e-02  -5.7947200e-01  -1.1544501e-02   1.4095118e-02  -3.6427857e-03   4.2542434e-01   6.1491670e-03   2.2883627e-03  -1.2514376e-03  -6.6854025e-04  -3.4278437e-01  -3.8988233e-01   5.2423154e-03   7.1037634e-03   3.7622883e-01   8.7256611e-04  -5.2915728e-03   5.8627977e-03   2.7651498e-03  -3.4735276e-01  -6.1469600e-03  -3.2075711e-01  -3.7337389e-03  -4.7175177e-03  -3.4907548e-01  -6.8716344e-03  -5.7755099e-03   4.3963878e-01   9.5984363e-03   1.6278927e-03  -6.8620658e-03  -5.6941690e-03  -6.6076835e-03  -4.7694941e-01  -9.8373171e-03   4.7152003e-01   1.2961714e-02  -9.2834156e-03  -7.5727906e-03  -5.3455757e-01  -2.0674400e-02  -1.6888949e-02   1.9841752e-02   1.2693942e-02   1.2944490e-02   5.7906301e-01   1.9263913e-02  -1.0713689e-02  -6.2230354e-01  -2.0765047e-03  -6.6768583e-01  -8.5048364e-05  -9.6690894e-03   1.5995604e-02   7.5674142e-01   2.9070208e-03  -5.3851778e-01   1.0544517e-02   9.9267595e-03   1.0527752e-02  -3.7566890e-03  -5.0161766e-01   3.6827169e-02  -8.8328823e-03   7.7639291e-04  -2.2910400e-03  -1.7007628e-02  -1.5964602e-02   1.9339781e-03  -9.8226141e-03   4.5514739e-01   1.5830027e-02   6.0166929e-01   5.4806719e-04   9.1250680e-03   8.7782255e-03  -1.4058721e-02  -6.1645363e-02  -1.0552668e-02  -1.7092314e-03  -1.7659682e-02   5.1748100e-02   8.3422892e-02   8.3180892e-02   5.2309717e-02   1.5984678e-02   1.3865106e-01  -1.2778112e-02   2.5565847e-03   5.9285819e-02   1.5253092e-01   7.5642294e-03   4.1777401e-02   3.4044659e-02  -8.0035790e-03  -1.0660560e-02   2.2653171e-02   7.0239479e-01   2.5712194e-02   3.1429627e-02   1.8587969e-02   8.5461422e-03   5.9624937e-01   1.9550723e-02   2.0471011e-02   2.0216239e-02   1.5929445e-02   1.4011244e-02   8.3402640e-03   6.6763874e-03   6.3144261e-03   4.1957084e-01   4.2744738e-04   9.6272868e-03  -4.7143899e-03  -1.7377028e-02  -2.1768795e-02  -2.4306165e-02  -1.7446782e-02  -4.8791742e-02  -3.0790374e-02  -2.2241138e-02  -2.3890155e-02  -4.1201579e-04  -4.5075210e-02  -1.6657762e-02  -6.3889212e-02   1.2483793e+00  -1.0331276e+00   3.3117089e-02   8.5842636e-02   6.3364192e-02   4.0502179e-02   3.6079546e-02   4.4919689e-02   2.6279927e-02   1.5323964e-02  -7.1436743e-03  -9.2761374e-03  -3.4686877e-03   1.3103455e-02   1.3258753e-02  -4.1894219e-02   6.4587485e-03   8.1763653e-03   1.6327957e-02   4.9196372e-02   4.2296123e-03   1.0276006e-02   2.6486223e-02  -1.8096194e-02   4.4770700e-03   1.8779610e-03  -4.6479169e-03   9.3666225e-03  -8.8897618e-03   5.5464369e-01  -5.7309059e-01  -1.8438331e-02  -5.1523549e-01   5.5017442e-01  -1.1334208e-02   5.2756952e-03   5.2032695e-01  -5.3702585e-03   8.1015991e-01  -2.2274105e-03   2.0238152e-02   2.4622736e-02   1.4593037e-02   8.3641556e-03  -9.9438411e-03  -1.7719011e-02  -2.1675112e-02  -2.8577683e-02  -6.8104804e-01  -1.2499506e-02  -9.0769654e-03  -2.7792873e-02   2.3619963e-03  -4.1579827e-02   1.2864908e-02   7.0178768e-01   3.3333152e-03  -8.3037804e-01  -4.8478702e-02   1.3347952e-01  -1.1141706e-01  -5.6204095e-03   2.0111611e-01  -2.6055808e-02   3.3881241e-02   3.1352227e+00   1.2564247e-01   7.7935152e-03   5.0692819e-02   8.5349648e-02   2.3937649e-02   2.6833945e-02   4.2736058e-02   5.3091340e-02   9.2024160e-01   1.5307564e-02  -6.1503471e-01   2.3592702e-02   6.6681207e-01  -1.5441850e-02  -4.8117716e-02  -6.2719602e-02  -8.4149569e-01  -7.9251289e-01  -2.4651999e-02  -4.0194581e-02   9.4915633e-01   7.8854993e-03   4.2746278e-02  -1.1476035e+00  -8.2807384e-01   2.6851564e-02   4.7304565e-02  -1.1323140e-04  -2.7308118e+00   9.5966135e-02  -1.6909844e+00  -6.2461345e-02   3.3453566e-03  -2.2006917e-02   1.5571091e-01  -2.9900589e-02   1.0377545e-01   5.1118230e-01   1.4005206e-01   6.3433975e-02   7.2501580e-02   7.8930892e-02   6.8042826e-02   4.0722540e-02   5.2817147e-02  -2.4525425e-02   2.8187375e-03   9.1487766e-03   8.8781520e-03  -1.5817432e-03   1.7809286e-03   4.4579908e-03   8.9550781e-01  -6.7606438e-03   2.3704133e-02  -4.4873898e-03  -5.2188342e-03  -7.8682188e-03   5.4307288e-01   9.3073430e-03  -5.5646091e-03   5.0298147e-01   6.3012679e-01  -9.3806218e-03  -6.2467236e-01   3.7120049e-03   7.3170843e-03   1.0339817e-02   1.7953751e-02   1.1752116e-02  -2.3068642e-03   5.1896355e-01   6.4150269e-01   1.4398932e-02   1.6218186e-03   7.0383974e-03   7.6452307e-03   6.7262489e-03   4.6064013e-01  -4.0178620e-03  -1.7567989e-03  -1.1796299e-02   7.6718956e-04   3.8299842e-01  -1.8825809e-03  -7.9196738e-03  -1.4687681e-02  -4.8552982e-01   1.2655537e-02   2.7600066e-03   7.0752494e-03   2.8974481e-03  -3.1237031e-03  -3.3165366e-01  -3.1355857e-01  -3.7952576e-01  -5.4188313e-03   3.1365203e-01  -6.0783377e-03  -3.8056906e-03  -5.4395202e-03   7.6334285e-04  -5.5553034e-03   9.0867426e-03   4.1719709e-03   3.6848805e-01  -4.1126999e-01   8.9338037e-03   7.7586366e-06  -5.9789361e-03   1.2962282e-02   3.4689195e-03  -1.7836317e-03  -3.8857388e-03   1.8073723e-03   4.2159253e-01  -4.5424835e-01   3.1796355e-03  -1.1383278e-02  -4.5180661e-01   7.5140941e-03   9.3185412e-03  -4.7693039e-03  -5.5745427e-04   2.4872682e-03   4.7197214e-03   4.5906693e-01  -1.2278547e-02   1.1238241e-02   4.9757754e-01  -4.3291687e-01  -4.9199943e-01   2.6369698e-03  -1.0921108e-02   4.6282639e-01  -4.4132952e-03   3.3398687e-03   4.7367860e-03  -4.1471488e-01  -2.6893330e+00
   4.9809217e-01   1.1318246e-02   6.3581701e-01   1.0102582e+00  -6.9471595e-01   1.4040160e-02   8.3960983e-01  -5.7696800e-04  -1.0696490e-03  -6.5866026e-01   1.8371177e-02   1.5076707e-02   1.6411597e-02   1.2296977e-02   9.4756503e-03   9.7625193e-03   9.4076053e-03   8.0434671e-03  -4.5393650e-03  -5.4521019e-03  -3.2280341e-04  -3.1297720e-01   5.1890242e-04  -1.4208321e-03  -4.3536762e-03  -2.1107594e-03  -7.6331907e-03   5.3078465e-03  -1.3101758e-02   1.3003166e-02  -5.5444519e-01   6.2179363e-01  -1.3983136e-02  -1.4555823e-02  -1.4556035e-02  -1.8373480e-02  -9.7113680e-03  -6.3509895e-03   1.4442873e-02   3.1106267e-02   3.2030341e-02   4.9159638e-03  -1.8078159e-03   2.3129071e-02   1.2544511e+00   8.0868764e-03   4.0934753e-02   2.8039951e-02   1.7659890e-02   9.1935822e-03  -5.1907159e-03   1.0419073e-02   8.3187548e-03  -5.1187621e-01  -5.6962865e-01   1.3346997e-02   1.4644534e-02   5.0310085e-01   2.4252456e-02   7.2693777e-03   4.4864259e-03   1.6813549e-02   7.4428517e-03   4.4695992e-03  -2.3566307e-03   1.4369279e-03   9.4266515e-03  -5.7564005e-03   1.0044191e-02  -1.0382262e-02  -1.9987494e-04   4.2703428e-03  -4.4472528e-01   7.6358542e-03  -3.9276460e-01  -7.5251588e-04   8.7191865e-03   6.9515944e-03   3.7084430e-01  -3.3423822e-01   5.2385490e-03   1.5152690e-04   2.1066070e-03   3.2701228e-01  -3.0738797e-03  -3.0570892e-03   4.8536393e-03  -3.7830563e-03   3.8621108e-03   2.4355075e-03  -7.7701430e-03   1.2975708e-02  -6.9159854e-01  -1.1468521e-02  -9.1165562e-01   2.5357141e-02  -1.0829258e+00   2.1533397e-02   2.9390685e-02   4.1718531e-02   6.1834927e-01  -5.4988457e-01   1.5476312e-02  -5.6362391e-01   9.9910911e-03   2.2466958e-02   1.2217457e-02   1.5584685e-02   1.0115702e-02   7.5743612e-03   7.8156379e-03   6.0615981e-03  -3.5566010e-01   3.7729226e-03   2.0705961e-03  -6.2716615e-04  -3.7189692e-01   7.1362057e-04  -7.5941511e-03   1.0825261e-02  -4.8041663e-03  -7.0150353e-03   4.4467775e-03  -5.9409671e-02   2.5572044e-02   2.6905737e-02   9.5809562e-03  -5.9861455e-01   2.7107395e-02   2.1827780e-02   5.2284983e-01   1.7930560e-02   7.8472113e-03  -4.7056692e-01   9.5267222e-03   1.8349606e-02   4.7985823e-03   3.2864046e-03   3.8876195e-03   1.6135637e-02  -2.1542815e-02  -1.3978181e-02   1.3081208e-02   2.2208000e-02   6.1422853e-01   5.5433933e-01   1.8857346e-02   1.3479138e-02   2.0183631e-02   1.5368701e-02   1.8103906e-02   8.2574629e-03   8.2619394e-03   5.0462516e-03  -1.4711489e-02  -5.0095145e-01   1.8030795e-02  -4.9184731e-01  -4.7473997e-03   1.7051512e-02  -5.2569390e-03   4.1941956e-01  -1.3877892e-03   2.5144948e-03  -2.6147222e-03  -9.6951673e-04  -3.3991542e-01  -3.8199826e-01   3.3638227e-03   6.1409920e-03   3.7486352e-01  -1.0858555e-03  -4.6787552e-03   6.1464131e-03   2.3736769e-03  -3.2525027e-01  -6.0397229e-03  -3.2178449e-01  -5.0727954e-03  -6.7404880e-03  -3.4488873e-01  -5.3702972e-03  -7.0155406e-03   4.2098487e-01   8.9813401e-03  -3.0535246e-04  -8.1572949e-03  -5.9454259e-03  -7.5645021e-03  -4.6248827e-01  -2.1567168e-03   4.5681007e-01   1.1930162e-02  -6.8341898e-03  -3.8332298e-03  -5.3215867e-01  -2.1654182e-02  -1.8465894e-02   1.7586562e-02   1.2540630e-02   3.0437825e-03   5.8048052e-01   1.7966409e-02  -1.4140834e-02  -6.1858978e-01   2.8011912e-03  -6.7279885e-01   4.4172151e-04  -7.1282554e-03   4.3737216e-03   7.8481123e-01   2.1518073e-03  -5.6594884e-01   1.0714560e-02   1.4352741e-03   1.1048626e-02  -4.3738694e-03  -5.0384430e-01   3.5700471e-02  -2.5852301e-03  -3.0980865e-04  -5.5419086e-03  -1.8051040e-02  -6.9070843e-03  -7.2556539e-04  -1.1183042e-02   4.5236836e-01   1.1936861e-02   6.1783147e-01  -1.2524615e-03   9.9916961e-03   1.9700532e-03   2.2673813e-02  -6.1450808e-02  -1.4009069e-02  -3.1604249e-03  -2.6537841e-02   4.2680815e-02   1.0438658e-01   7.9188340e-02   3.9986525e-02   2.7625975e-02   1.5143949e-01  -3.2513475e-03   1.2754319e-02   5.8653238e-02   1.2021416e-01   9.8042571e-03   3.8725884e-02   3.3761875e-02  -1.2571200e-02  -2.2647843e-02   1.9471362e-02   6.2854121e-01   2.7271063e-02   2.9257046e-02   1.5595842e-02   1.2229534e-02   6.1442491e-01   2.0936700e-02   2.1309820e-02   1.2123225e-02   1.3277832e-02   1.1501382e-02   8.1681970e-03   2.0060866e-02   7.9211539e-03   4.1114811e-01   3.3942868e-03   1.0831716e-02  -6.9588331e-03  -1.2899333e-02  -2.4189964e-02  -2.6709450e-02  -2.4015756e-02  -5.3610407e-02  -4.0102132e-02  -2.1423623e-02  -2.6068424e-02   1.9257748e-02  -3.6252536e-02  -1.4743439e-02  -4.1693150e-02   1.2368273e+00  -9.7977560e-01   3.1787298e-02   6.9594562e-02   4.5587574e-02   4.2580232e-02   3.6488777e-02   4.7509956e-02   2.6276047e-02   1.6033186e-02  -1.1042999e-02  -7.1483871e-03   2.3010197e-02   9.8126222e-04   9.8899757e-03   2.1327136e-02   2.3434565e-03   9.5940751e-03   1.6408286e-02   5.1896250e-02   1.2374694e-03   5.9651677e-03   3.1418779e-02  -1.4314438e-02   8.7209254e-03  -2.4534520e-03  -8.4625194e-03   1.4979956e-02  -1.9294821e-02   5.8679277e-01  -5.6310566e-01  -1.0962523e-02  -5.2554962e-01   5.7885350e-01  -1.0466967e-02   3.7466674e-03   5.3060039e-01  -1.0373805e-02   8.1112244e-01   3.9912186e-04   2.4468903e-02   2.9433738e-03   5.8317305e-04   8.0747433e-03  -1.3059483e-02  -2.0467419e-02  -9.1518714e-03  -2.2913714e-02  -7.0534177e-01  -1.4554515e-02  -4.0157267e-03  -3.4601802e-02   6.5353832e-03  -3.8295786e-02   8.3265911e-03   7.9143700e-01   2.2859095e-02  -9.3689646e-01  -3.6164511e-02   1.5428538e-01  -9.0879453e-02   1.7747674e-02   2.2258164e-01  -2.8526841e-02   3.1266085e-02   3.3566560e+00   1.0100256e-01   7.7056617e-03   4.9357087e-02   7.7315624e-02   2.5941968e-02   2.7090791e-02   4.7328527e-02   3.9278150e-02   9.3014021e-01   1.6670262e-02  -6.3033421e-01   1.8233854e-02   6.7928188e-01  -2.0864254e-02  -4.3309476e-02  -6.0075351e-02  -8.6378355e-01  -8.0278670e-01  -2.9112510e-02  -5.5937213e-02   9.9847420e-01   3.4349752e-03   8.0460577e-02  -1.1093084e+00  -8.4478721e-01   3.0877408e-02   6.1718638e-02   2.2692830e-02  -2.7240724e+00   1.1157960e-01  -1.6960955e+00  -6.6272040e-02  -4.2215252e-02   6.4211563e-02   1.7402749e-01  -2.6147596e-02   1.0951147e-01   5.4832489e-01   1.1157726e-01   5.2577628e-02   1.0808965e-01   7.7605401e-02   5.4454053e-02   3.5221186e-02   4.8351353e-02  -2.0002162e-02   6.0500612e-03  -8.3676257e-04   7.1832198e-03   8.6973677e-03  -2.3901697e-02  -5.6295969e-03   8.2688429e-01  -3.4620179e-03   1.8402386e-02  -7.0940297e-03  -2.8384284e-03  -7.5398504e-03   5.5899876e-01   9.1873759e-03  -1.8977181e-03   5.2836739e-01   6.2315882e-01  -7.0394736e-03  -6.4809675e-01  -2.6630695e-03  -6.1899115e-04   1.1568799e-02   1.9440328e-02   9.0482296e-03  -4.1432626e-03   5.0010894e-01   5.9175246e-01  -8.4954940e-03   1.5237444e-03   6.9130639e-03   1.1383213e-02   3.5275469e-03   5.1463632e-01  -1.0020316e-03  -2.1533055e-03  -1.0638726e-02  -3.6605409e-03   3.7697032e-01  -3.5530842e-03  -5.0863737e-03  -1.8014565e-02  -5.0934197e-01   1.2289157e-02   4.1403198e-03   7.9622086e-03   3.3353400e-04  -4.0488354e-03  -3.4920465e-01  -3.1546938e-01  -3.6941474e-01  -3.7995835e-03   3.1787628e-01  -2.7172705e-03  -8.0458480e-04  -4.8688707e-03  -3.2279191e-03  -6.3630774e-03   8.3894247e-03   5.3953133e-03   3.7193498e-01  -4.1319801e-01   1.1447003e-02   1.0673675e-03  -1.1204339e-02   1.1584279e-02   8.5030621e-03  -5.5633755e-03  -5.8910984e-03   2.8791394e-03   4.3659624e-01  -4.4305717e-01   5.0447961e-03  -1.2707503e-02  -4.6194851e-01   8.6474476e-03   1.5663483e-02  -4.6970463e-03  -6.5448349e-03   7.2911037e-03   4.9539575e-03   4.4935392e-01  -6.6732221e-03   8.4199638e-03   5.0331041e-01  -4.2933159e-01  -4.9733806e-01   1.9386015e-02  -1.3376070e-02   4.8107209e-01  -6.0370123e-03   1.9020549e-03  -1.6289322e-03  -4.3622991e-01  -2.7754343e+00
   5.0432049e-01   1.0444235e-02   6.5104234e-01   1.0457524e+00  -6.7924934e-01   1.2490084e-02   8.3014149e-01   6.8214522e-03  -7.3236953e-03  -6.7274806e-01   1.2603901e-02   1.4054160e-02   1.5836136e-02   9.8045310e-03   1.0936093e-02   8.6359825e-03   5.7314262e-03   7.3729129e-03   7.8791303e-03  -3.8979405e-03   4.7949129e-03  -3.1468933e-01  -1.5784328e-03  -4.0904914e-03  -6.3185641e-03  -1.1576706e-03  -7.6603374e-03   3.4489605e-03  -1.2385447e-02   1.1579005e-02  -5.6344583e-01   5.8686131e-01  -1.4076128e-02  -1.5109845e-02  -1.2786603e-02  -2.3645794e-02  -2.0539651e-03   2.7411472e-04   1.8060812e-02   1.9557267e-02   2.8899635e-02   1.2144762e-02   8.0011855e-05   2.0837457e-02   1.3459459e+00   9.3513596e-03   4.1542732e-02   2.6754028e-02   1.1967815e-02   8.0194787e-03  -6.6422920e-03   6.0618304e-03   7.5664385e-03  -5.2056652e-01  -5.7971576e-01   1.4865097e-02   2.0968289e-02   5.0966551e-01   2.2461508e-02   7.5075491e-03   4.5834778e-03   1.7510937e-02   7.7394286e-03   3.6748525e-03  -2.4235910e-03   2.3517505e-03   9.5807728e-03  -4.7372662e-03   7.4112538e-03  -9.4362997e-03   1.8684237e-02   9.3654338e-04  -4.0683293e-01   8.8740034e-03  -4.0204126e-01   1.5624641e-03   7.0565255e-03   5.8218003e-03   3.7401056e-01  -3.3687518e-01   6.0100378e-03  -8.7967425e-04  -6.6470520e-03   3.2216632e-01  -9.0549526e-04  -3.5474604e-03   6.9843196e-03   1.9188862e-03  -2.1308663e-03   1.7944523e-03  -1.4866186e-03   1.0042598e-02  -7.0203108e-01  -1.8985430e-02  -9.2577871e-01   2.4804832e-02  -1.0957223e+00   2.2955874e-02   3.1034210e-02   4.3359796e-02   6.2751378e-01  -5.4535402e-01   2.0088952e-02  -5.7773237e-01   1.2001939e-02   2.0171578e-02   1.2029972e-02   9.8632141e-03   8.0643354e-03   9.0231302e-03   8.3415193e-03   6.5104975e-03  -3.6017032e-01   4.8944299e-03   4.3514249e-03  -6.3902904e-04  -3.7397883e-01   4.8273638e-03  -4.4358952e-03   1.6968276e-02  -3.2869024e-03  -1.1838612e-03   2.3959355e-03  -5.4475854e-02   3.7011106e-02   2.4543907e-02   8.2796189e-03  -6.1739501e-01   2.9783354e-02   1.3819569e-02   5.4213355e-01   1.8191323e-02   8.4020349e-03  -4.7823002e-01   1.0292351e-02   2.3740627e-02   5.5501802e-03  -3.3852692e-03   1.3555868e-02   1.9265474e-02  -2.2213074e-02  -1.2346911e-02   1.9607287e-02   4.5286502e-02   6.0809583e-01   5.6620302e-01   2.0395904e-02   1.0435043e-02   2.0185639e-02   1.5341746e-02   1.6455463e-02   3.0335091e-03   9.2767551e-03   6.9757374e-03  -1.4609211e-02  -5.0765337e-01   1.3270480e-02  -5.1094906e-01   5.7752993e-04   1.9260888e-02  -4.9989743e-03   4.1850681e-01  -2.9068799e-03   9.8642854e-04  -9.8065933e-04   9.6479262e-04  -3.4094900e-01  -3.7966761e-01   4.2586115e-03  -2.8051371e-03   3.5990196e-01   2.0640834e-03  -3.7481544e-03   5.6304753e-03   5.1826984e-03  -3.3340556e-01  -6.1957866e-03  -3.2449125e-01  -6.1167681e-03  -6.5558599e-03  -3.4525620e-01  -4.3852860e-03  -8.0117051e-03   4.2964300e-01   1.1335796e-02  -1.8032894e-05  -8.5524201e-03  -6.3373771e-03  -4.8849370e-03  -4.6252350e-01  -5.7346548e-03   4.8193463e-01   1.4472067e-02  -1.3247071e-02   2.7572691e-03  -5.2247217e-01   4.5744913e-03  -1.6858494e-02   1.9405129e-02   1.1828852e-02  -1.1220912e-02   5.8623642e-01   2.3337427e-02  -7.6891114e-03  -6.2830509e-01   3.4898355e-03  -6.2826380e-01  -1.7216719e-03  -6.7261333e-03   8.8030693e-03   7.5476284e-01   4.6191989e-03  -5.4194145e-01   2.5929060e-02   7.0578508e-04   7.2414288e-03  -5.3434955e-04  -4.8945864e-01   3.4036893e-02  -7.4121894e-03   8.1127670e-04  -3.6213434e-03  -1.6408667e-02  -7.2632329e-03   1.9780264e-03  -1.0322148e-02   4.5201409e-01   1.5553836e-02   5.9954063e-01  -1.3615605e-02   8.2486720e-03  -5.9744673e-03   6.4653184e-02  -4.8413181e-02  -2.0089574e-02  -9.9126716e-03  -2.7887317e-02   6.1706618e-02   8.5923648e-02   8.2732931e-02   4.7406056e-02   1.8706968e-02   1.3463998e-01  -1.7285069e-02   9.0378518e-03   6.7320258e-02   1.2493709e-01   4.5922982e-02   4.0473546e-02   1.4725352e-02  -2.0048927e-02  -2.1367383e-02   1.8068994e-02   6.4792048e-01   2.6013671e-02   2.9815428e-02   2.0896009e-02   1.0319044e-02   5.7860856e-01   2.3188979e-02   1.0977662e-02   1.2649190e-02   1.4619294e-02   1.5343599e-02   7.9142649e-03   4.6833677e-03   7.2694561e-03   3.9214440e-01   3.5057166e-03   7.4210209e-03  -9.2317512e-03  -8.5830364e-03  -1.8884576e-02  -2.2079440e-02  -2.1376173e-02  -4.9386503e-02  -3.8973278e-02  -2.5949897e-02  -2.9517126e-02   2.9832264e-03  -4.4533268e-02  -1.6458662e-02  -3.1968380e-02   1.2368068e+00  -9.9145162e-01   3.7913919e-02   5.9407228e-02   4.5011481e-02   3.3862494e-02   3.9584675e-02   4.5625678e-02   2.8019240e-02   1.8361539e-02  -3.5911973e-03  -5.7604413e-03   2.0151034e-02   3.0765098e-03   1.3860014e-02  -4.0127509e-03   4.0248874e-03   4.7672378e-03   1.5689317e-02   5.6862350e-02   3.5159374e-03   1.4280415e-02   1.4789643e-02  -1.5415467e-02   1.4550301e-02  -7.5831522e-04   1.2484724e-03   6.2563130e-03  -1.7308523e-02   6.7593236e-01  -5.5907039e-01  -1.4503797e-02  -5.0990489e-01   5.6507491e-01  -1.3294780e-02  -1.6219188e-02   5.0594756e-01  -1.0421217e-02   7.8788100e-01   2.1615415e-03   2.1007049e-02   2.6692920e-02   1.2721550e-03   7.2462592e-03  -8.3122192e-03  -1.9228245e-02  -3.3391455e-03  -2.6366433e-02  -6.8079179e-01  -9.2700999e-03  -4.9266873e-03  -2.8115785e-02  -8.5722836e-04  -2.1710290e-02   5.3301007e-03   7.3471402e-01  -9.2391658e-03  -8.5038079e-01  -3.5463773e-02   1.0782603e-01  -9.0304953e-02   4.3512545e-02   2.3318495e-01  -2.1462802e-02   3.5902467e-02   3.4077371e+00   8.5550236e-02   1.6922769e-02   4.7575888e-02   7.3261142e-02   1.2943613e-02   2.4407337e-02   4.1665028e-02   4.1516882e-02   9.1458962e-01   1.0821928e-02  -6.1871507e-01   2.0576834e-02   6.6393725e-01  -1.6300361e-02  -4.0288809e-02  -5.5511799e-02  -8.1954821e-01  -7.3291803e-01  -2.1357694e-02  -4.8307143e-02   9.8543697e-01  -9.4519055e-03   6.2614803e-02  -1.1655386e+00  -8.2879683e-01   3.0185300e-02   6.8525908e-02   8.4235685e-03  -2.6368706e+00   1.2103826e-01  -1.7352375e+00  -5.3855621e-02  -2.9381459e-02  -5.2038909e-02   5.5629988e-02  -1.1724562e-02   1.0628814e-01   4.5256962e-01   1.9440772e-01   7.4768636e-02   9.2763784e-02   7.5061616e-02   5.6175995e-02   4.2179810e-02   5.6374535e-02  -2.7779297e-02  -5.3275140e-03  -1.2675082e-02   1.3318099e-03  -8.3048080e-04  -2.4952618e-02   2.2913697e-03   8.2452860e-01  -7.0553804e-03   1.3174865e-02  -1.6709557e-02  -6.3182009e-03  -8.8517022e-03   5.5832063e-01   5.3054950e-03  -2.0228060e-03   5.0148731e-01   6.0265584e-01  -4.8395476e-03  -6.2653198e-01   4.3148989e-03   4.6027857e-03   1.0305052e-02   1.3662137e-02   2.1793786e-03  -2.7155927e-03   4.8460769e-01   6.1536204e-01   9.3746660e-03   4.5964928e-03   8.7345991e-03   8.8245256e-03   3.7056650e-03   4.5077061e-01   7.8400749e-03  -1.9334097e-03  -9.6426407e-03  -3.7057374e-04   3.6630532e-01  -4.7635308e-03  -6.8105094e-03  -1.4646428e-02  -4.7473565e-01   1.1694105e-02   2.3307744e-03   1.0140815e-02   5.4784237e-04  -4.2823119e-03  -3.3628292e-01  -3.2198186e-01  -3.6686218e-01  -2.3203426e-03   3.2752003e-01   3.9486728e-03  -2.4782079e-03  -6.6109049e-03  -3.3424536e-03  -6.8798302e-03   8.0762614e-03   7.2031157e-03   3.7030569e-01  -4.0883591e-01   1.0271368e-02  -1.1103791e-03  -1.1519976e-02   1.0295381e-02   1.2776260e-02  -5.5845021e-04  -1.4613712e-02   4.6974796e-03   4.2630189e-01  -4.3299137e-01   4.2706661e-03  -9.2679393e-03  -4.4758978e-01   9.4818868e-03   9.7316206e-03  -7.7052687e-03  -7.1570121e-03   3.6351340e-03   5.5806000e-03   4.4998349e-01   5.2726593e-03   9.8915526e-03   4.9924768e-01  -4.3328872e-01  -4.6669976e-01   2.0455274e-02  -1.4246015e-02   4.6341061e-01  -6.6946572e-03   2.3199082e-03  -1.4983821e-03  -4.0206884e-01  -2.8558773e+00
   4.9703621e-01   1.1442754e-02   6.3120350e-01   1.0259392e+00  -6.8399923e-01   1.6980597e-02   8.4199290e-01   3.9705771e-03  -3.9585012e-03  -6.8244862e-01   1.7002863e-02   1.4072943e-02   1.4889983e-02   1.0461230e-02   1.0594608e-02   9.9133764e-03   9.4150505e-03   7.1626100e-03   9.8106633e-03   3.4723998e-03   6.4596026e-03  -3.0853268e-01  -5.9766857e-04  -3.4896843e-03  -3.0557324e-03  -1.2162285e-03  -8.1300713e-03   1.2000350e-02  -1.2079206e-02   1.2470118e-02  -5.6219953e-01   6.2263863e-01  -1.6294679e-02  -1.3204486e-02  -1.4501538e-02  -2.0726391e-02  -6.3631905e-03   4.9042472e-03   2.4929261e-02   1.4548595e-02   2.6549434e-02   1.0042784e-02   5.1847481e-05   2.0245767e-02   1.2521693e+00   6.9381898e-03   4.3078755e-02   2.6264805e-02   1.2447100e-02   5.2065813e-03  -8.2536525e-03   1.1476644e-03   7.9479857e-03  -4.9193637e-01  -5.7488931e-01   1.2737667e-02   1.8110713e-02   5.0187812e-01   2.5027843e-02   7.5334107e-03   8.7176257e-03   1.4006728e-02   5.6142076e-03   1.7355729e-03  -1.8802836e-03   4.8890784e-03   9.5362459e-03  -7.2229901e-03   8.0494207e-03  -1.0350186e-02   2.7063344e-03  -3.4087222e-03  -4.1410238e-01   9.2766677e-03  -4.3053261e-01   6.2141486e-05   7.7537763e-03   7.0058999e-03   3.7281396e-01  -3.2977832e-01   5.2156959e-03  -1.8214112e-03  -1.1329619e-03   3.2000954e-01  -5.2178564e-03  -1.1517752e-03   5.3107146e-03   2.9737042e-03   2.6397308e-03   4.2345054e-03  -4.5250040e-03   8.4900654e-03  -6.9240402e-01  -8.3432091e-03  -9.1485867e-01   2.5017944e-02  -1.1000369e+00   2.7335427e-02   2.8610951e-02   4.1575225e-02   6.3839080e-01  -5.2072236e-01   1.4637938e-02  -5.7003164e-01   1.1092998e-02   2.3705581e-02   1.2673419e-02   6.7943519e-03   1.0137276e-02   9.1071810e-03   7.5811394e-03   6.0446399e-03  -3.5793804e-01   4.9929603e-03   2.9641118e-03   4.4948966e-04  -3.7033633e-01   3.5704269e-03  -6.4015189e-03   1.5758601e-02  -3.7637876e-03  -4.0649124e-03  -2.0222072e-03  -6.7579558e-02   3.1016812e-02   2.2416890e-02   5.2367570e-03  -6.1131802e-01   3.4512894e-02   2.4320933e-02   5.5715256e-01   1.7095058e-02   9.0302157e-03  -4.6596926e-01   1.1444508e-02   1.0651705e-02   1.9325661e-04   1.4291210e-03   5.3345099e-04   1.8192595e-02  -1.7797565e-02  -2.2075394e-02   1.0722774e-02   2.6355084e-02   6.2258391e-01   5.7538144e-01   2.3561131e-02   1.5018024e-02   2.2007330e-02   1.2954564e-02   1.4766926e-02   1.8112500e-02   8.6741598e-03   1.5294468e-02  -1.3846649e-02  -5.1305350e-01   1.1264223e-02  -5.2892018e-01  -3.8369711e-06   1.8570257e-02  -6.4160730e-03   4.1569270e-01  -6.6684157e-03   2.2709575e-04   3.4732145e-04   1.3116305e-03  -3.4104928e-01  -3.7730571e-01   3.9836308e-03  -3.1490356e-03   3.6027290e-01  -1.2150515e-03  -3.1933863e-03   5.7056503e-03   1.9750204e-03  -3.2946584e-01  -4.8485141e-03  -3.2175631e-01  -4.3977974e-03  -5.5022776e-03  -3.4793741e-01  -3.4931009e-03  -3.6964805e-03   4.1981411e-01   9.9988022e-03   2.3823262e-03  -1.0223789e-02  -7.8068238e-03  -7.3655224e-03  -4.5606370e-01  -8.2547097e-03   4.6100044e-01   1.3345956e-02  -6.2712286e-03   2.8463653e-03  -4.9497287e-01  -5.8261832e-03  -1.8407690e-02   2.0939546e-02   1.6300802e-02   2.6244947e-02   5.7930597e-01   1.2960503e-02  -1.0795168e-02  -6.2476613e-01  -4.0573532e-03  -6.2898900e-01  -2.2385738e-03  -6.8240683e-03   2.2499789e-03   7.6565579e-01   5.4194306e-03  -5.4856033e-01   2.5226015e-02   1.7115699e-02   5.3556557e-03  -3.7248753e-03  -5.0095636e-01   2.5702234e-02  -2.7238805e-03   5.6253857e-03  -1.7952096e-03  -1.6730860e-02  -5.0976378e-03   3.0337014e-03  -5.2011589e-03   5.0999751e-01   4.8611553e-03   6.1668830e-01  -1.4736446e-02   5.5215117e-03   7.5466724e-03  -8.4301410e-03  -5.4496830e-02  -1.2173486e-02  -5.2466429e-03  -5.1587402e-02   6.6603504e-02   5.3615800e-02   7.0925447e-02   4.5559168e-02   3.1730178e-02   1.3656713e-01   1.6842610e-03   7.6428130e-03   5.8906842e-02   1.3539358e-01  -4.3570537e-04   3.9061856e-02   3.8592041e-02  -1.3832912e-02  -1.2857579e-02   2.4589566e-02   6.3884058e-01   1.8374781e-02   2.4946338e-02   1.7537967e-02   1.3039993e-02   5.7297089e-01   2.2609804e-02   2.1610164e-02   7.7829718e-03   1.5166208e-02   1.4547360e-02   7.7721051e-03   2.0521517e-02   6.6343381e-03   4.0263585e-01   1.2746416e-03   4.1931716e-03  -5.0574121e-03  -1.8650395e-02  -2.6760015e-02  -2.4762803e-02  -1.9660265e-02  -5.4543401e-02  -3.6779281e-02  -2.9225879e-02  -2.9371644e-02   7.8951427e-03  -3.1358389e-02  -1.4606133e-02  -7.5235008e-02   1.2415717e+00  -1.0157176e+00   3.1055748e-02   8.8143388e-02   4.5635218e-02   4.4701858e-02   4.1936888e-02   4.2712525e-02   2.1761607e-02   1.5570609e-02  -8.0491067e-03  -7.8092999e-03   2.0579423e-02   9.2866138e-04   3.5489694e-02   6.9447726e-03   3.6340406e-03   1.1935167e-02   2.0939464e-02   5.4569431e-02   6.8844656e-03  -3.1805207e-03   4.1277414e-03  -2.1952311e-02   1.1129183e-02   1.4345260e-03   9.6709443e-04   1.1111325e-02  -1.1332251e-02   6.5161999e-01  -5.6188887e-01  -1.7341831e-02  -5.2445120e-01   5.4787744e-01  -1.5084561e-02  -1.4676475e-02   5.3209989e-01  -1.0906615e-02   7.8351350e-01  -8.8367422e-04   2.1128884e-02   2.9355865e-02   3.8728752e-03   1.0460173e-02  -1.0639097e-02  -1.7533157e-02  -2.3092980e-02  -2.7949190e-02  -6.8694019e-01  -1.2201609e-02  -5.4470595e-03  -3.7449102e-02   1.4539818e-03  -4.1473517e-02   1.3266940e-02   7.6806001e-01   7.0511230e-04  -8.5924902e-01  -3.9451699e-02   1.3332423e-01  -1.0566423e-01   1.4102126e-02   1.5143548e-01  -3.5397444e-02   4.3573185e-02   3.6204449e+00   1.2722261e-01   1.4007604e-02   4.6917195e-02   8.1693636e-02   2.3885587e-02   2.6977888e-02   4.4790118e-02   5.0386034e-02   9.6042230e-01   1.1433613e-02  -6.2347494e-01   2.3493688e-02   6.7177568e-01  -1.5054983e-02  -3.7558768e-02  -5.2426565e-02  -8.3317069e-01  -7.4204372e-01  -9.6074436e-03  -6.2976349e-02   9.7765961e-01  -4.3554054e-03   6.1557516e-02  -1.1762657e+00  -8.5012374e-01   2.3945038e-02   8.7995310e-02   1.8078291e-02  -2.6072780e+00   1.0190018e-01  -1.6421969e+00  -6.5857491e-02  -4.2319336e-02  -4.1695715e-02   1.6357056e-01  -2.9738058e-02   1.0825588e-01   4.7634393e-01   2.0346495e-01   7.1099150e-02   7.6462198e-02   7.5922468e-02   6.4083178e-02   3.6821016e-02   6.2179231e-02  -2.3038305e-02   1.8751430e-03   6.5217692e-03   3.2696673e-03   1.4770873e-02  -2.7454890e-02  -3.9446394e-03   8.2034657e-01  -2.5088313e-03   2.0695603e-02  -6.0979858e-03  -4.6217082e-03  -1.1685170e-02   5.4708724e-01   5.6223820e-03  -7.8968623e-03   5.1338473e-01   6.0646107e-01  -1.0838907e-02  -6.5440410e-01   2.4315028e-03   3.1591495e-03   9.2446691e-03   1.4532646e-02   5.6714232e-03   1.4421958e-03   5.0269668e-01   6.4727840e-01   6.4935633e-03   2.1116624e-03   6.8904007e-03   1.0064125e-02   5.9453050e-03   4.7243757e-01   2.8990359e-03  -2.7061204e-03  -1.0166294e-02  -4.8089480e-03   3.7448152e-01  -4.1198041e-03  -5.2130759e-03  -1.3572384e-02  -5.0425123e-01   1.1863471e-02   5.2519554e-03   7.3669292e-03   6.6594100e-04  -3.1431907e-03  -3.3308508e-01  -3.1797781e-01  -3.6759997e-01  -8.4461375e-05   3.1514854e-01  -1.5821248e-04  -3.5260067e-03  -7.8689127e-03  -2.9549198e-03  -5.0996780e-03   8.4468144e-03   8.2641410e-03   3.6889227e-01  -4.0531000e-01   7.7602189e-03  -4.0536219e-03  -1.0948364e-02   1.0053106e-02   9.5271716e-03  -7.8758569e-04  -6.9938900e-03   2.3188984e-03   4.3777930e-01  -4.5155639e-01   2.6467245e-03  -1.1836399e-02  -4.6045109e-01   9.6047558e-03   9.0394778e-03  -5.0415069e-03  -7.0884170e-03   3.9548294e-03   5.6187165e-03   4.5837353e-01   1.6065263e-04   8.2491600e-03   5.0272056e-01  -4.3650803e-01  -4.8669435e-01   1.9619839e-02  -1.5875411e-02   5.0899280e-01  -4.5592551e-03   3.4676359e-04   3.2696177e-03  -4.4016264e-01  -2.8200261e+00
   5.0750916e-01   1.0934841e-02   6.5827384e-01   1.0201022e+00  -7.1841293e-01   1.6142146e-02   7.8348489e-01   4.8659763e-03   2.6148445e-03  -6.8100679e-01   1.5645895e-02   1.4025829e-02   1.5634641e-02   1.2780210e-02   1.0223765e-02   9.6777565e-03   8.3109086e-03   8.0427759e-03   9.9519331e-03  -4.4477681e-03   2.8172020e-04  -3.1227116e-01  -4.4717081e-04  -3.7456134e-03  -4.2120134e-03   4.1520755e-03  -5.8890420e-03   3.5235169e-03  -1.4562893e-02   1.1606418e-02  -5.5649617e-01   6.1743417e-01  -1.2361376e-02  -1.3252140e-02  -1.4611622e-02  -1.6321836e-02   5.6585715e-03   8.3364672e-03   3.0196257e-02   3.9487492e-02   3.2339349e-02   8.4613427e-04  -3.2879489e-03   1.5404880e-02   1.2874908e+00   9.4816776e-03   3.8366002e-02   2.1332875e-02   1.7002002e-02   7.4059431e-03  -4.8865617e-03   9.5892299e-03   8.2648523e-03  -5.0574133e-01  -5.8385160e-01   1.2961095e-02   1.7716072e-02   4.9599529e-01   2.5211116e-02   7.5177406e-03   8.3042807e-03   4.9697214e-03   6.8335921e-03   2.1267885e-03  -1.3914719e-03   3.2960219e-03   9.9829660e-03  -4.1934066e-03   9.7247943e-03  -9.5949574e-03   5.3890660e-03  -4.6378290e-03  -4.1938305e-01   1.7867806e-03  -4.2925792e-01  -6.2541521e-04   7.2808342e-03   6.4972291e-03   3.6896394e-01  -3.3712960e-01   5.4435260e-03  -9.2561055e-04  -3.8364375e-03   3.2963034e-01  -5.0280646e-03  -1.8274200e-03   3.4340525e-03   9.9780775e-04  -7.5126138e-03   2.3412848e-03   4.7430837e-04   9.8743655e-03  -6.8708748e-01  -4.7531459e-03  -9.1836991e-01   2.6945083e-02  -1.0498767e+00   2.8018655e-02   2.8263059e-02   4.2938394e-02   6.2336767e-01  -5.6308994e-01   1.2078397e-02  -5.6717091e-01   1.0491860e-02   2.3070078e-02   1.1468086e-02   1.4131499e-02   1.1808796e-02   8.3437495e-03   7.6500990e-03   5.8108818e-03  -3.4607179e-01   4.1956975e-03   2.3580654e-03   2.0508521e-04  -3.6344484e-01   3.2136450e-03  -7.3741941e-03   2.7543970e-03   3.2470730e-03   1.4453585e-03   5.2024270e-03  -5.7868189e-02   3.5117346e-02   2.4204287e-02   9.9896673e-03  -6.2601913e-01   3.3880234e-02   2.8832607e-02   5.5204777e-01   1.9671179e-02   9.0483994e-03  -4.7731032e-01   9.0073328e-03   7.8006029e-03  -5.1137427e-04   5.0387034e-03  -2.3570009e-03   2.1978094e-02  -1.8795010e-02  -2.0455795e-02   5.3162152e-03   9.1356631e-04   5.9263769e-01   5.5334841e-01   2.0128532e-02   1.1737379e-02   2.0358570e-02   1.4369062e-02   1.6675002e-02   5.0864141e-04   1.0390354e-02   1.1325999e-02  -1.3417307e-02  -4.9829722e-01   1.3676434e-02  -5.1837469e-01   9.6927132e-04   1.7280292e-02  -6.0829690e-03   4.1992402e-01  -8.2336539e-03   1.9396773e-03   2.0206262e-03   7.8727226e-04  -3.4567601e-01  -3.8023744e-01   5.3066969e-03   3.4142228e-03   3.6803223e-01   2.9158377e-03  -4.9933930e-03   5.8387753e-03   4.3247687e-03  -3.3868244e-01  -5.2039089e-03  -3.3131903e-01  -4.6110850e-03  -6.3718454e-03  -3.7122205e-01  -3.9515244e-03  -3.0172158e-03   4.2477492e-01   9.3377009e-03   1.1388542e-04  -1.2690826e-02  -6.0463658e-03  -7.3332553e-03  -4.6306694e-01  -7.0791195e-03   4.6408808e-01   1.2805771e-02   3.6295183e-03  -4.4465546e-03  -5.3071678e-01  -1.6241658e-02  -1.6075222e-02   1.3344454e-02   1.9136846e-02   2.7035134e-02   5.7518793e-01   1.4904184e-02  -1.6799993e-02  -6.3067310e-01   2.7245279e-04  -6.4360196e-01   4.8432545e-03  -2.0314921e-03   7.5398891e-04   7.5454621e-01   1.5929650e-04  -5.2935326e-01   1.6041044e-02  -1.3753498e-02   6.2815979e-03  -9.7064299e-04  -4.8282861e-01   2.0686287e-02  -2.5524148e-03   6.6006439e-03  -1.9550803e-03  -1.7114624e-02  -5.6458734e-03   5.0355955e-03  -4.4039712e-03   4.8248985e-01   4.1337581e-03   6.0862680e-01  -7.8491805e-03   8.1639667e-03   1.1332457e-03   8.3831268e-02  -4.6344052e-02  -1.7057220e-02  -1.3323091e-02  -4.1349061e-02   4.6120974e-02   8.4885673e-02   9.4692870e-02   4.9024300e-02   2.0849097e-02   1.3175387e-01  -6.1389692e-03   6.0390694e-03   7.4392414e-02   1.1412106e-01   2.8641919e-02   3.9567280e-02   3.4731024e-02  -2.8227609e-02  -1.2607344e-02   2.0070465e-02   6.5882353e-01   3.0096201e-02   2.8302055e-02   1.7061415e-02   9.4644990e-03   6.1817951e-01   2.3037420e-02   1.6475852e-02   1.2087183e-02   1.6377773e-02   1.3601895e-02   8.3421573e-03  -3.6139203e-05   5.6815460e-03   3.8775158e-01   4.8094612e-03   1.4786835e-02  -3.3686945e-03  -1.1788064e-02  -1.6247268e-02  -2.8690756e-02  -2.1180043e-02  -1.5797962e-02  -3.9532196e-02  -5.6151178e-03  -3.0326921e-02  -2.8147537e-02  -4.8177676e-02  -1.2936218e-02  -1.8572403e-02   1.2556058e+00  -1.0006529e+00   3.8704507e-02   7.9733382e-02   5.9078099e-02   4.6204862e-02   3.8806692e-02   4.2921678e-02   2.5030640e-02   1.4866314e-02  -7.2933846e-03  -9.4703859e-03  -5.9012294e-03   7.3994319e-03   6.9761785e-03  -4.9041215e-02   3.8096424e-03   2.8434738e-03   1.3175783e-02   5.4468527e-02   3.1033893e-03   1.4505748e-02   1.5157436e-02  -1.5955482e-02   9.0128276e-03   3.5240021e-03  -4.7298513e-03   1.3501095e-02  -1.7482451e-02   6.6289799e-01  -5.6106866e-01  -1.6082100e-02  -5.2412096e-01   5.7205359e-01  -1.8487796e-02  -3.9376998e-03   5.2692679e-01  -6.1643878e-03   8.2781221e-01   9.6183718e-04   2.0740973e-02   2.0240078e-02   1.7102710e-02   7.3280254e-03  -1.0881451e-02  -1.8178128e-02  -1.9810492e-02  -2.6550101e-02  -6.9847007e-01  -1.2422576e-02  -4.6588579e-03  -3.1271271e-02   7.8708568e-03  -6.0032936e-02   1.2438485e-02   7.4217453e-01   2.0006613e-02  -8.8496629e-01  -3.8108760e-02   1.2755259e-01  -9.7492701e-02   1.0030583e-03   2.0187846e-01  -2.4055866e-02   2.5998342e-02   3.2228876e+00   1.0203908e-01   1.3303272e-02   5.1655525e-02   8.3952966e-02   2.7306497e-02   2.2258245e-02   4.3635593e-02   3.9014252e-02   9.0937276e-01   1.1159539e-02  -6.2515954e-01   2.3375660e-02   6.7294225e-01  -9.5794469e-03  -3.5264155e-02  -5.5376177e-02  -8.5612621e-01  -7.5214242e-01  -2.1375323e-02  -4.1124555e-02   1.0088588e+00   4.2819457e-03   8.5661389e-02  -1.1560864e+00  -8.4781803e-01   4.0044254e-02   5.4180202e-02   1.4987706e-02  -2.5948911e+00   1.3143177e-01  -1.6656535e+00  -9.4305934e-02  -5.5411872e-02  -1.0034192e-01   7.5056542e-02  -4.6289072e-02   9.3297597e-02   5.9061116e-01   1.3881792e-01   5.9029170e-02   7.5774564e-02   5.5833439e-02   6.1028878e-02   3.5398816e-02   5.7429481e-02  -2.7334733e-02   1.2125567e-03   1.4216865e-02   7.8560830e-03  -8.6309363e-03  -2.2675802e-02   5.1396312e-03   9.0103916e-01  -8.4881377e-03   1.6535781e-02  -3.8786125e-03  -4.9691466e-03  -8.2536468e-03   5.4492737e-01   5.9143942e-03  -7.7080719e-03   4.9987689e-01   5.5087688e-01  -8.7590763e-03  -6.1358340e-01   5.2901038e-05   9.5133360e-03   9.2674664e-03   1.7228763e-02  -7.7581803e-03  -5.3612919e-03   5.1078208e-01   7.0858268e-01   8.2050247e-03   3.8282636e-03   8.4457947e-03   8.1709149e-03   3.6907686e-03   4.6465476e-01  -2.1319313e-03  -3.9372009e-03  -1.0260052e-02  -1.3085849e-02   3.7068897e-01  -4.0908546e-03  -4.8566233e-03  -1.1722829e-02  -4.8380261e-01   1.0847549e-02   5.6468694e-03   7.0005832e-03   2.1285201e-05  -3.8155116e-03  -3.2962821e-01  -3.1555195e-01  -3.6721956e-01  -1.2631765e-03   3.1615027e-01   1.5674805e-04  -3.7389638e-03  -6.8208553e-03   6.3230852e-04  -4.3221182e-03   8.6627778e-03   5.1829501e-03   3.7054659e-01  -4.1432335e-01   8.7805160e-03  -3.3469741e-03  -1.1795172e-02   1.1837515e-02   2.8973564e-03   2.1864888e-03  -1.3588287e-02  -1.7227960e-05   4.4052054e-01  -4.4787568e-01   3.1898622e-03  -1.2068346e-02  -4.5733028e-01   1.1819410e-02   1.3619524e-02  -5.4906138e-03   2.8558138e-03   4.3840921e-03   8.7979954e-03   4.6805719e-01   1.0218263e-02   9.8999703e-03   5.0949487e-01  -4.3778969e-01  -4.7739639e-01   1.4343261e-02  -1.0827460e-02   4.7683711e-01  -6.4188230e-03   1.6019518e-03   1.8649850e-04  -4.3699026e-01  -2.8249790e+00
   4.9990252e-01   1.2728014e-02   6.3377103e-01   9.8506345e-01  -6.9781560e-01   1.5330984e-02   7.6215264e-01   1.2937729e-03   3.9677734e-03  -6.9295985e-01   1.1442199e-02   1.5163894e-02   1.7334265e-02   1.1766606e-02   1.0921404e-02   1.0361000e-02   8.1313783e-03   6.2380518e-03   1.0281390e-02  -2.4170706e-03  -1.1635656e-03  -3.1242408e-01  -2.0813716e-04  -2.1513196e-03  -4.6150718e-03   1.2895753e-03  -5.8544808e-03   2.8416558e-03  -1.2080800e-02   1.3033524e-02  -5.3550875e-01   5.8637274e-01  -1.4844267e-02  -1.2595706e-02  -1.2045315e-02  -2.0167752e-02  -2.9879423e-03   1.2357044e-03   1.8875534e-02  -4.9541066e-03   2.8146133e-02   1.7346730e-02  -2.0777613e-03   1.8718858e-02   1.2751947e+00  -5.3094809e-03   4.1756940e-02   2.4851552e-02   1.5532644e-02   1.0795729e-02   6.5574017e-04   6.4948196e-03   1.0829059e-02  -5.1988538e-01  -5.8080147e-01   1.2407375e-02   1.2734244e-02   5.0773953e-01   2.6654807e-02   7.6796109e-03   9.3044467e-03   1.4938464e-02   9.0454616e-03   4.9222760e-03   4.0913078e-03   1.3350896e-03   9.4082453e-03  -5.5076203e-03   9.3571901e-03  -1.0854521e-02  -6.4735299e-03   8.2906328e-03  -4.1833255e-01   8.2715600e-03  -4.3521333e-01   5.6034776e-03   7.7703852e-03   7.2717826e-03   3.6994587e-01  -3.4098096e-01   5.7415316e-03  -1.1799731e-03  -1.6878465e-03   3.1795652e-01  -5.5018210e-03  -3.2302856e-03   5.3260515e-03  -3.7926579e-03   6.1748803e-04   2.4533887e-03   1.5974978e-03   1.0326912e-02  -7.0255921e-01  -7.5893667e-03  -8.9673499e-01   2.5253107e-02  -1.0591484e+00   2.4487028e-02   2.8271717e-02   4.1092600e-02   6.1611054e-01  -5.1170352e-01   1.4659280e-02  -5.5796817e-01   1.0408289e-02   1.9689290e-02   1.1425219e-02   1.3119897e-02   9.5312989e-03   7.7129269e-03   6.8171598e-03   4.9506435e-03  -3.4090071e-01   4.2240557e-03   1.1833206e-03  -1.2080612e-03  -3.7828571e-01   5.8894079e-03  -4.0277464e-03   1.4013988e-02  -7.7399846e-03  -5.7451496e-03   4.3982918e-03  -6.1874426e-02   4.1767637e-02   3.4301850e-02   9.5481228e-03  -6.2201274e-01   2.2010254e-02  -1.1438772e-02   5.7984958e-01   2.0655799e-02   9.8808200e-03  -4.8848826e-01   1.1390124e-02   1.4120250e-02   1.9225684e-05   1.8682699e-03   4.8906999e-03   1.9891879e-02  -2.3552846e-02  -1.6353642e-02   1.8679680e-02  -9.8666555e-04   5.9484960e-01   5.7030194e-01   2.9369889e-02   1.2358510e-02   1.9354372e-02   1.6712513e-02   1.8662092e-02   2.0482684e-03   8.0974595e-03   1.2333429e-02  -1.4762809e-02  -5.1724451e-01   1.7283701e-02  -5.7233216e-01  -6.5484204e-03   1.5352158e-02  -5.6289582e-03   4.2778971e-01  -6.0188003e-03  -1.5448298e-03  -4.0727484e-05  -7.5641265e-04  -3.4196880e-01  -3.9598180e-01   5.3930626e-03   6.1604100e-03   3.7153763e-01   2.0660216e-03  -6.6729633e-03   5.3433065e-03   2.7463401e-03  -3.4125346e-01  -5.4632304e-03  -3.3450191e-01  -4.6976034e-03  -5.3053858e-03  -3.5905364e-01  -6.4220826e-03  -2.4221053e-03   4.3858579e-01   1.0364732e-02   1.7908561e-03  -9.5623145e-03  -7.9710320e-03  -6.6474790e-03  -4.7328717e-01  -7.5916928e-03   4.7084259e-01   1.1257636e-02  -1.0751718e-02  -7.5124224e-03  -4.8286538e-01  -8.0045092e-03  -1.1008265e-02   1.1205774e-02   1.9413250e-02   2.3696183e-02   5.7764984e-01   2.0793823e-02  -9.6010609e-03  -6.3602767e-01   1.0673574e-03  -6.7321530e-01  -8.8738282e-04  -6.5865179e-03   1.6004960e-02   7.8093193e-01   6.6217454e-03  -5.3890236e-01   1.9610763e-02   5.7738633e-03   6.8761506e-03  -1.7032546e-03  -4.9537880e-01   2.1111211e-02   1.2213173e-02   6.2018981e-03  -5.6506443e-03  -1.7450056e-02  -1.2034813e-02   3.0753712e-03  -6.9688810e-03   4.5035028e-01   1.2864045e-02   5.8960789e-01  -9.4699971e-03   7.5965291e-03  -4.9171799e-03   1.4129636e-02  -4.2780321e-02  -2.2805083e-02  -3.8470413e-03  -2.8699516e-02   5.7647737e-02   8.6782005e-02   8.5829893e-02   6.5916167e-02   3.1402135e-02   1.5472519e-01  -5.7901071e-03  -5.7997990e-04   5.6001647e-02   1.3671642e-01   1.4814980e-02   3.5693240e-02   3.5814480e-02  -2.2651167e-02  -2.1599535e-02   1.8145589e-02   6.7616379e-01   3.0149466e-02   2.9694904e-02   2.2904027e-02   1.1399189e-02   6.2919652e-01   2.2777036e-02   1.4339244e-02   1.1499955e-02   1.5111019e-02   1.5105089e-02   9.4369053e-03  -1.8097191e-03   5.3320248e-03   3.9203286e-01   1.4456772e-03   1.0754757e-02  -7.0398469e-03  -1.7805216e-02  -2.6595604e-02  -2.5268668e-02  -2.4648578e-02  -2.3217799e-02  -4.0087468e-02  -2.3789897e-02  -2.8959037e-02  -1.8670795e-02  -3.7525853e-02  -2.2687043e-02  -8.0718724e-02   1.4718536e+00  -1.0957688e+00   4.2841608e-02   8.1932940e-02   3.9633301e-02   4.2954383e-02   3.5457178e-02   4.7745812e-02   2.6698160e-02   2.0667186e-02  -2.1250154e-03  -5.3456169e-03  -4.2361632e-03   8.6152019e-03   3.2861069e-02   2.0863688e-02   1.3535974e-03   6.3630481e-03   1.8870660e-02   3.9352187e-02  -2.5277086e-03   3.7680379e-03   8.4690015e-03  -2.1578569e-02   1.5846397e-02  -3.8175048e-03  -1.0626937e-02   9.6394399e-03  -2.0271160e-02   5.4816170e-01  -5.5909470e-01  -1.4716824e-02  -5.1726570e-01   5.5674673e-01  -1.8056615e-02  -1.7874132e-02   5.0717732e-01  -2.4332849e-03   8.1786555e-01  -2.2650184e-03   1.9811006e-02   2.9513029e-03   1.6166663e-02   6.9654000e-03  -8.0953492e-03  -1.8852264e-02  -5.0064980e-03  -2.3509911e-02  -6.6692573e-01  -1.0783427e-02  -1.7357250e-03  -2.7537180e-02   6.7635944e-03  -3.2525414e-02   1.2132803e-02   6.9882418e-01   3.5858564e-03  -9.1471077e-01  -3.8492814e-02   1.3285637e-01  -1.0613935e-01   1.8487768e-02   1.7071440e-01  -2.7924546e-02   2.4184323e-02   3.1787363e+00   1.0380446e-01   9.2423397e-03   4.5890164e-02   7.3456359e-02   1.8413785e-02   2.6441908e-02   4.4642717e-02   4.2529004e-02   9.1837744e-01   1.2680805e-02  -6.1022855e-01   2.2594145e-02   6.5472005e-01  -1.0488367e-02  -4.0061966e-02  -4.9624248e-02  -8.1498657e-01  -7.9766599e-01  -2.4673427e-02  -3.2292466e-02   9.3708278e-01   8.9917236e-03   7.9151402e-02  -1.1596164e+00  -8.2563697e-01   2.8072111e-02   5.9042479e-02   1.6970046e-02  -2.7812619e+00   1.1137678e-01  -1.7544549e+00  -5.7352184e-02  -6.6117063e-02   6.0577280e-02  -3.3094349e-02  -2.0949668e-03   1.0135806e-01   4.0794202e-01   1.4053564e-01   6.0244478e-02   6.5247215e-02   7.0726323e-02   5.4745816e-02   3.9463483e-02   5.3590008e-02  -2.4052776e-02   2.1313300e-03  -4.3102242e-03  -9.5015301e-03  -2.9696113e-02   9.8108735e-04  -4.7869019e-03   7.9381929e-01  -3.2438045e-03   1.7604547e-02  -3.7133763e-03  -2.5688301e-03  -8.0214075e-03   5.5778343e-01   7.1910404e-03  -3.3954361e-03   5.0441742e-01   6.5191795e-01  -2.2746364e-03  -6.1770796e-01  -1.2159637e-03   1.4415442e-03   9.2884856e-03   1.5619896e-02  -4.5497576e-03  -4.3178220e-03   5.0468397e-01   6.3002291e-01  -4.5315617e-03   1.6955531e-03   6.9887489e-03   6.6947949e-03   5.9654192e-03   4.7285237e-01  -5.1042625e-03  -2.8685974e-03  -8.7947849e-03  -1.1712511e-02   3.6852341e-01  -3.1730894e-03  -3.7974843e-03  -1.1142698e-02  -4.5353547e-01   1.1559369e-02   1.5987815e-03   7.9059971e-03   2.4597556e-04  -3.2273414e-03  -3.3948022e-01  -3.0751682e-01  -3.6600263e-01  -2.6828045e-03   3.1127722e-01   1.7961746e-03  -2.2216864e-03  -4.5061007e-03  -1.0110827e-05  -7.0073968e-03   7.4787298e-03   9.0326531e-03   3.7585613e-01  -4.1824126e-01   1.0161566e-02   1.6446734e-03  -8.7282243e-03   1.0950932e-02   2.1518726e-03   2.4608568e-03  -7.6292049e-03  -2.5615901e-04   4.3601065e-01  -4.3672662e-01   1.4556271e-03  -1.1324280e-02  -4.6598718e-01   8.1031933e-03   1.6558203e-02  -5.5166076e-03  -2.9118915e-03   6.5600679e-03   7.8812547e-03   4.5899457e-01   4.2040161e-03   8.4625185e-03   4.8942594e-01  -4.2783072e-01  -5.3368254e-01  -1.4804932e-03  -5.7480651e-03   4.8664090e-01  -4.2757043e-03   8.8686951e-04   9.5493628e-04  -4.2815453e-01  -2.7890474e+00
[truncated: 5,860,926 more chars]
