# Supplementary material for: Protein and Solvent Reorganization Drives Radical Pair Stability in Avian Cryptochrome 4a
Source: J Am Chem Soc. 2025 Nov 14;147(47):43934–45. doi: 10.1021/jacs.5c15726 (PMC12673606; doi:10.1021/jacs.5c15726)
Supplement: Supplementary file 2 [file ja5c15726_si_002.zip › Cry4a_data/electrostatic_potential/rpd/TrpC_rpd_rsd.txt]

   3.4707357e-01   2.3819104e-03   4.4098074e-01   5.4065066e-01  -4.3384222e-01   5.6590724e-03   4.2833331e-01  -9.3199446e-04   6.5349185e-04  -4.0030338e-01   4.0977024e-03   6.7959890e-03   6.5141916e-03   4.3389050e-03   4.5090477e-03   5.6078477e-03   4.3285237e-03   4.0445999e-03   8.9607813e-03   9.3385807e-04   2.5943744e-04  -2.4725161e-01   2.9382844e-04   3.7849660e-03  -5.4165859e-04   1.1805492e-03  -1.9862036e-03   1.7937548e-03  -4.7310364e-03   4.8377208e-03  -4.2908406e-01   4.2583298e-01  -1.1652887e-02  -1.3366555e-02  -1.4684996e-02  -1.1624342e-02  -1.8792717e-02  -1.7848959e-02   1.6396969e-02  -2.8631107e-02  -1.9250185e-04   5.7541264e-03   4.6094809e-03   1.1057660e-02   6.2288518e-01   8.9610219e-03   8.1363081e-03   9.3305810e-03   7.2060845e-03   3.8224497e-03  -2.8380488e-03   5.2946616e-03   3.8281756e-03  -3.3245544e-01  -3.3968469e-01   5.4109054e-03   6.6245876e-03   3.2421550e-01   9.7508731e-03   3.7676259e-03   3.6990897e-03   6.6036972e-03   2.1467868e-03   9.1708898e-04   6.6328803e-04   5.8828671e-04   3.2902629e-03  -3.1512990e-03   4.0726009e-03  -4.5519094e-03  -4.4409015e-03   8.2411365e-03  -3.2774818e-01   5.6019738e-03  -3.7920442e-01   1.0771138e-03   4.7521112e-03   5.0044744e-03   3.1473960e-01  -2.7777778e-01   5.4529283e-03   8.1702178e-04   3.0663629e-03   2.5970886e-01  -3.1490705e-03   1.4234076e-04   2.0616190e-03   1.6533579e-03   2.0246320e-03  -6.1897994e-04  -4.8228537e-04   2.5950004e-03  -4.2362591e-01   1.1529508e-03  -5.3806715e-01  -1.0294221e-02  -5.6989466e-01   1.7323461e-02   1.2355621e-02   5.6076612e-03   5.0689260e-01  -5.0199513e-01   5.1474460e-03  -4.4782762e-01   9.8397133e-03   3.8787243e-03   6.0718305e-03   1.4859396e-03   5.7989879e-03   4.7955099e-03   5.4079155e-03   5.0708103e-03  -3.2273713e-01   3.4084039e-03   3.6495420e-03  -1.9413052e-03  -2.9989679e-01   1.5740603e-03  -4.1890941e-03   7.4634416e-04  -3.8332706e-03   2.8099080e-03   1.5339965e-02  -8.8046663e-03   1.5378662e-02   9.5197919e-03  -6.8368910e-03  -4.4372439e-01  -9.1595405e-03  -1.0481696e-02   3.9518626e-01   2.9475083e-03  -1.2245457e-03  -4.2153896e-01   2.2557468e-03   8.9530171e-03  -7.4851949e-03  -5.5738474e-03   1.0357894e-02  -1.1003513e-03  -9.0902676e-03  -1.3095363e-02   1.8367581e-02   1.7251402e-02   6.0477789e-01   5.4294692e-01   1.5714896e-02   1.0137268e-02   2.2285101e-02   1.2694903e-02   9.7228107e-03   1.5725321e-03   7.7140442e-03   5.5958774e-03  -7.8494339e-03  -3.5971802e-01   8.8807606e-03  -3.8873162e-01  -2.2301690e-03   6.0870489e-03  -9.0539368e-04   2.8357954e-01  -3.6478751e-03   8.6639662e-04  -4.6137655e-05  -9.8435912e-04  -2.4676629e-01  -2.7197349e-01   9.5853013e-04  -5.6969646e-04   2.6882714e-01   1.6468776e-03  -3.7760053e-03   1.1414754e-03   2.7316439e-03  -2.5209837e-01  -3.1712603e-03  -2.4851514e-01  -3.0155584e-03  -3.5306420e-03  -2.6621398e-01  -2.2727951e-03  -3.4549719e-03   2.9969539e-01   4.3683872e-03   1.8125028e-03  -5.1891887e-03  -6.5613855e-03  -4.1703236e-03  -3.4244013e-01  -6.0243518e-03   3.8329234e-01   5.3714850e-03  -1.7013551e-03  -6.0498345e-04  -3.4580697e-01   3.4714506e-03  -3.4294496e-03   6.9135464e-03   6.7355003e-03   5.8188792e-03   3.4365291e-01   6.3506625e-03  -3.2704968e-03  -3.6097023e-01   2.2974739e-03  -3.6673051e-01   7.6975565e-04  -2.4213536e-03  -1.4812977e-03   3.8952286e-01   1.4542138e-03  -3.1826358e-01   7.8557820e-03  -1.5146498e-03   2.3652052e-03   5.1632361e-03  -3.3926751e-01   1.7273035e-04  -4.2060695e-03  -3.4032956e-03   3.3508794e-03  -6.7070455e-03  -1.0031509e-02  -2.7124202e-03   1.0619907e-03   4.4642014e-01   7.4311046e-03   6.0240218e-01  -1.0720251e-02   2.1186025e-02   3.4886921e-02  -2.1018650e-02  -2.4403228e-03   5.2825995e-04   6.0349116e-03  -8.3260334e-04   3.4710880e-03   1.0277005e-02   1.2283593e-02   9.6707240e-03   1.9805244e-03   1.0437848e-02  -3.0791743e-03  -1.8047112e-03   3.7966438e-03   6.2754411e-03   5.2480145e-03   7.4949370e-03   2.6615319e-03  -3.6440654e-03  -2.9616114e-03   6.9329442e-03   4.0763666e-01   7.3428560e-03   7.4816291e-03   5.1499382e-03   2.2414861e-03   3.5421505e-01   6.3019021e-03   1.4983191e-03   1.8660919e-03   5.0241162e-03   2.6423292e-03   2.9612485e-03  -4.8970180e-04   4.6709752e-03   2.7762095e-01   5.3292328e-04  -1.7179278e-03   2.7581058e-03  -2.9468295e-03  -8.6479175e-03  -9.0548172e-03  -7.4734556e-03  -1.1220252e-02  -9.0944624e-03  -8.5615939e-03  -8.3762839e-03  -5.8589469e-03  -1.1446975e-02  -8.6115667e-03  -2.6520885e-02   5.3937097e-01  -5.3824982e-01  -2.5767473e-03  -1.6820413e-03  -5.3715515e-04   9.5885289e-04   1.3423174e-02   4.8308502e-03   1.1568735e-02   3.8441516e-03  -3.5985749e-03  -3.0333179e-02  -2.7933684e-02  -5.7910123e-02  -3.2576554e-02   3.0568277e-03   2.8761544e-02   2.2944843e-02   2.4543846e-02   1.6243711e-02  -8.4755003e-03  -2.0394838e-02   3.3890496e-02  -1.1464197e-01   9.5583596e-03   4.5468707e-02  -1.1151179e-01   1.1018499e+00  -1.3363436e-01   1.0703922e+00  -1.0456083e+00  -1.5329850e-02  -7.0664030e-01   1.1806136e+00   1.4462059e-02  -1.9603325e-02   6.9221283e-01   3.5315577e-02   8.9229983e-01   8.2261774e-03   2.8853142e-02   1.4773699e-02   1.0921225e-03   2.2412520e-03  -4.7527017e-04  -6.2487372e-03   1.3667564e-02   1.1091569e-02  -6.9280840e-01   4.0437048e-04   1.2887284e-02   8.8420299e-03   7.8384028e-03  -5.5545528e-03   1.6178619e-02   6.2635038e-01  -7.1530512e-03  -4.8317041e-01   3.8608054e-03   1.0968568e-02  -1.0198434e-03  -8.4837165e-03  -5.6452072e-02  -2.4994701e-02  -2.5287898e-02   6.6651988e-01  -8.5631066e-02  -4.0905745e-02  -4.6213273e-02  -8.7698993e-02  -1.1438123e-01  -7.1596246e-02  -8.0957113e-02   5.1460656e-02   1.4544484e+00  -5.7483142e-02  -1.0292823e+00   3.7260006e-02   2.2853615e+00  -2.8105510e-01   1.1943973e-01   3.8684584e-01  -1.3542940e+00  -1.0911347e+00   8.9135145e-02   5.5650879e-02   1.0905682e+00   3.7752262e-02   3.2128530e-02  -7.1451878e-01  -6.4722904e-01   2.2091360e-02   7.9996367e-03  -1.6475530e-03  -6.2792870e-01   1.7318898e-02  -6.3738418e-01  -4.8528717e-02  -2.5116697e-02  -3.2433109e-02  -6.5725299e-02  -6.0054852e-02  -6.0621362e-02  -3.9325420e-02  -1.3254819e-01  -8.5659767e-02  -6.2133526e-02  -1.6287963e-02  -1.5790627e-01  -5.0064460e-02  -1.4738503e-01  -5.2674633e-02   7.3396521e-03  -3.3628609e-02  -1.2823480e-02  -1.6394352e-02   9.2358397e-03   3.4628283e-02   7.0871410e-01   1.8617784e-02  -2.3641143e-02   2.2456539e-02   3.5647416e-02   1.8381605e-02   6.3257335e-01   2.0299665e-02   1.6692824e-02   5.7232494e-01   5.9086270e-01   1.2744754e-02  -4.7378914e-01  -2.9917856e-03  -4.9829862e-03   6.1730269e-03   6.3080500e-03  -3.5175364e-03   9.6567288e-04   4.2014351e-01   4.4193677e-01   1.5117109e-03   2.8449666e-04   3.2684217e-03   5.9783788e-03   3.7191029e-03   3.8652470e-01   2.9602842e-04   3.5391397e-03  -9.1629321e-03  -1.0191694e-02   3.6744716e-01  -8.0855210e-03  -7.9030381e-03  -1.4209141e-02  -5.6461576e-01   1.1028518e-02   6.9358984e-03   1.2323728e-02  -3.6630888e-03  -5.4863917e-04  -3.7728378e-01  -3.2507943e-01  -3.7803386e-01  -5.1713696e-03   3.4383517e-01   2.0813519e-03   8.7204512e-04  -3.4243153e-03  -1.9368379e-03  -5.7308947e-03   6.2869016e-03   5.7620016e-03   3.8837322e-01  -4.2140598e-01   6.4964312e-03   3.2283363e-03  -1.1674860e-02   9.9434029e-03  -1.1885729e-02   2.2973068e-02  -1.8691764e-02  -4.0396448e-03   6.6422694e-01  -6.9475838e-01  -2.8681673e-02  -5.2040903e-02  -7.8576839e-01   1.8363118e-02  -7.6545941e-02  -4.1487582e-02   2.3034794e-03   1.1108913e-02   3.9095045e-02   8.2301595e-01   6.0752611e-02   6.9013077e-02   8.7589407e-01  -7.3553370e-01  -1.2530385e+00   7.7616337e-02   4.7876694e-02   7.9765063e-01   3.7932078e-03   1.0658670e-02  -1.3049208e-02  -6.3893848e-01  -1.0507858e+00
   3.4350899e-01   3.0891202e-03   4.3279398e-01   5.3405515e-01  -4.1543410e-01   5.4948558e-03   4.3177590e-01  -4.4820395e-04   8.3805328e-04  -3.9394659e-01   2.3025174e-03   6.4269603e-03   6.7556723e-03   4.3287509e-03   4.4616896e-03   5.5035062e-03   4.7863621e-03   3.5296593e-03   2.4347064e-03   7.5415448e-04  -2.5842466e-04  -2.4477150e-01   4.2610072e-04   2.6840414e-03  -2.7341010e-03  -1.7327831e-03  -3.2504590e-03  -2.1964527e-04  -2.7912867e-03   5.3324338e-03  -4.3040055e-01   4.3971488e-01  -1.1819422e-02  -1.4038498e-02  -1.5355049e-02  -1.3923423e-02  -1.3414861e-02  -1.6996799e-02   1.2119695e-02   2.0348294e-03   2.8760447e-03   9.9342520e-03   5.1149900e-03   1.0625014e-02   6.3187195e-01   1.1510137e-02   6.9833088e-03   9.3837359e-03   7.5183785e-03   4.3910885e-03  -1.5811461e-03   5.0744499e-03   4.5916288e-03  -3.3637154e-01  -3.3919693e-01   5.4411811e-03   6.2640856e-03   3.2377846e-01   9.7445255e-03   3.2844969e-03   2.2701086e-03   3.9767849e-03   3.3145168e-03   1.8911018e-03  -1.7740644e-03   5.9013520e-05   3.6784290e-03  -2.3749989e-03   3.7368395e-03  -4.0813660e-03  -3.5158863e-03   8.0192160e-03  -3.4355574e-01   7.1620573e-03  -3.7672257e-01   6.4166158e-03   5.2106991e-03   5.0815802e-03   3.1842470e-01  -2.8744271e-01   5.4993527e-03   1.1873662e-03  -4.1560001e-03   2.6486149e-01  -2.6914178e-03   2.1718696e-04   2.7753811e-03  -2.5014497e-03   4.0327564e-05   5.1921518e-04   3.5774887e-04   4.5719467e-03  -4.3925796e-01  -6.6195520e-03  -5.2951394e-01  -5.3054844e-03  -5.8438318e-01   2.0641810e-02   1.2089147e-02   4.8549705e-03   4.9198532e-01  -4.8884023e-01   8.5648831e-03  -4.3954148e-01   9.1841401e-03   8.6645303e-03   6.4370886e-03   2.7181007e-03   7.2452957e-03   4.6437235e-03   5.5755212e-03   5.3070690e-03  -3.1336474e-01   3.1294651e-03   2.3103224e-03  -1.8931113e-03  -2.9327318e-01   2.4785322e-03  -3.7935585e-03   4.8453172e-03  -5.6905250e-03   1.9358454e-03   1.1098095e-02  -1.1286173e-02   1.0270947e-02   9.0701006e-03  -1.0354705e-02  -4.4776240e-01  -9.4905132e-03   3.2375177e-04   3.9600204e-01   2.3989295e-03   4.8465447e-04  -4.1726229e-01   2.0868587e-03   7.0627588e-03  -8.6540314e-03  -7.1078175e-03  -1.3972141e-03  -1.8648929e-03  -2.2984926e-02  -2.2979407e-02   2.3128660e-02   2.5371122e-02   5.6455401e-01   5.3702466e-01   1.7009853e-02   1.0328258e-02   1.1164177e-02   1.2621880e-02   8.8656101e-03   9.6639363e-03   8.7163163e-03   9.1749627e-03  -4.9180923e-03  -3.6104913e-01   8.9317548e-03  -3.8811564e-01  -1.9296070e-03   5.6030481e-03  -2.2322464e-03   2.8547387e-01  -3.3827196e-03   1.4348631e-03  -1.0064561e-03  -4.7467505e-04  -2.4442111e-01  -2.6845227e-01   2.0432334e-03   3.9890520e-03   2.5984138e-01   1.7695917e-03  -3.7239059e-03   2.3554360e-03   3.3394711e-03  -2.5179218e-01  -3.8023962e-03  -2.5125868e-01  -3.1881850e-03  -3.9512646e-03  -2.6915286e-01  -2.3082431e-03   7.9005866e-05   2.9275073e-01   4.0940417e-03   2.2006691e-03  -5.4150311e-03  -6.4032808e-03  -6.9194605e-03  -3.5681679e-01  -6.4307592e-03   3.7604462e-01   3.4249353e-03  -2.8333719e-05  -1.2412679e-03  -3.4075185e-01  -1.5282631e-03  -2.5281160e-03   6.9047025e-03   8.0668174e-03   1.7039423e-03   3.6569314e-01   6.6797214e-03  -1.3968570e-03  -3.5379743e-01   8.7598245e-04  -3.6566981e-01   1.7923237e-03  -1.8973014e-03   2.2202833e-03   3.9716546e-01   1.4051004e-03  -3.2786506e-01   6.3529788e-03   2.9093687e-04   2.3753818e-03   5.2608006e-03  -3.4179002e-01  -5.4214332e-03  -6.5754232e-03   1.3576092e-03   1.0766219e-03  -6.7262678e-03   1.3540689e-03   1.0698753e-03  -2.7880605e-03   4.4738553e-01   1.4457503e-03   6.0367610e-01  -1.4665876e-02   2.0855896e-02   3.2129757e-02  -1.6768739e-02  -6.3651784e-03   1.5749560e-03   7.3481595e-03   2.8785057e-03   4.3090682e-03   1.0665483e-02   1.1803240e-02   7.9931850e-03   2.6478730e-03   8.8287588e-03  -3.0564799e-03  -2.2522956e-03   2.2395894e-03   4.0885897e-03  -1.0115584e-03   8.3172511e-03   4.6385957e-03  -3.6094905e-03  -3.7562728e-03   7.6091290e-03   3.9688233e-01   6.9454526e-03   6.8878354e-03   3.8614945e-03   3.3204467e-03   3.5062818e-01   6.7883271e-03   8.0595765e-06   1.4553209e-03   3.6651108e-03   2.1495831e-03   2.1855631e-03   3.4828499e-03   2.8665717e-03   2.9226009e-01  -6.7857772e-03  -3.6403364e-03   5.4945213e-04  -5.1213266e-03  -8.4706692e-03  -9.3893092e-03  -8.1847039e-03  -1.2207134e-02  -1.1186061e-02  -7.9807826e-03  -9.3171229e-03  -4.6356522e-03  -1.0996914e-02  -6.3339153e-03  -1.5310784e-02   5.4185988e-01  -5.3126450e-01   3.0143089e-03  -2.1772179e-03  -4.2994448e-03  -9.0234317e-04   5.2039599e-03   3.7204319e-04   8.7992298e-03   2.8168687e-03  -5.1683894e-03  -2.9837279e-02  -1.7647045e-02  -6.2170236e-02  -1.6220778e-02  -4.6877242e-03   3.0136315e-02   9.6799929e-03   2.5524189e-02   5.0357464e-04  -1.5569045e-02  -6.9125708e-03   6.7649656e-03  -1.3501814e-01   2.1943674e-02   5.7965575e-02  -2.3276323e-02   9.7893327e-01  -1.5331456e-01   1.2695954e+00  -1.0701371e+00  -1.0853236e-02  -7.7148800e-01   1.2016082e+00   2.1178505e-02  -1.7883222e-02   6.9152276e-01   2.6808639e-02   8.3025290e-01   1.1483964e-02   2.6541006e-02   1.2608823e-02   3.2094778e-03   8.3315910e-04  -4.7229672e-04  -7.5998967e-03   1.5247712e-02   4.1533731e-03  -6.8752842e-01   1.7008461e-03   1.7505188e-02   1.0371360e-02   6.0796788e-03  -6.6592808e-03   1.5965631e-02   6.5296332e-01  -9.4341230e-03  -4.7826975e-01  -1.9416050e-03   1.8949683e-03   1.2204490e-03  -5.9214314e-03  -5.8192514e-02  -3.0704206e-02  -2.8991534e-02   6.7025683e-01  -6.9499036e-02  -4.9537262e-02  -4.4290160e-02  -8.7641786e-02  -1.2400422e-01  -7.0329465e-02  -7.7250784e-02   1.0040830e-01   1.4331828e+00  -1.0927550e-01  -1.0539659e+00   1.9652893e-02   2.4279061e+00  -3.5096279e-01   1.0993900e-01   4.2276987e-01  -1.2668602e+00  -1.1143489e+00   1.0131391e-01   5.6864216e-02   1.0960922e+00   4.3477511e-02   3.4937546e-02  -7.5795799e-01  -6.7535055e-01   2.2397088e-02   8.4518349e-03   6.2806770e-04  -6.3043349e-01   1.9801646e-02  -6.3833044e-01  -4.2174101e-02  -2.4131702e-02  -3.2395486e-02  -8.7840933e-02  -5.3755155e-02  -5.4397652e-02  -3.6205861e-02  -1.2513139e-01  -8.7347813e-02  -4.4413587e-02  -7.2890185e-03  -1.4227238e-01  -5.0881314e-02  -1.3276456e-01  -6.1900876e-02   2.1258786e-03  -3.1467869e-02   9.1242683e-03  -4.2516020e-02  -9.2636917e-03  -3.5728483e-04   6.6049789e-01   2.6923045e-02  -3.2528065e-02   2.1313505e-02   3.7521600e-02   1.5965434e-02   6.7894333e-01   1.9560017e-02   1.5281108e-02   5.2694526e-01   4.9959568e-01   7.8242599e-03  -4.5899406e-01  -3.1852261e-03  -3.9963236e-03   4.2047923e-03   2.6971214e-03  -4.3095241e-03   1.1624585e-03   4.1513207e-01   4.2733550e-01   5.1009329e-03   1.8874610e-03   3.8854002e-03   8.4028024e-03   4.3558396e-03   3.6624261e-01   7.1137512e-04   2.9171085e-03  -1.0556687e-02  -8.7591092e-03   3.9683060e-01  -9.0243935e-03  -7.5388755e-03  -1.2506425e-02  -5.3507328e-01   8.9443284e-03   5.6524313e-03   1.1463063e-02  -5.1129745e-03   2.1847755e-03  -3.7428615e-01  -3.2830449e-01  -3.8022259e-01   3.0465241e-03   3.4056368e-01   1.9407111e-03   4.5391281e-03  -5.9915962e-04  -1.2314203e-03  -3.8846020e-03   7.3753452e-03   2.7485092e-03   3.8508107e-01  -4.1248302e-01   1.0309939e-02   5.4925727e-03  -1.3039232e-02   1.4145616e-02   2.1215191e-03   2.1981429e-02  -3.2871349e-02  -2.7210097e-03   6.7556980e-01  -7.1172736e-01  -2.7221874e-02  -4.6608960e-02  -7.8660431e-01   1.8414933e-02  -7.7253503e-02  -4.6579959e-02   3.2328160e-03   1.2582740e-02   1.8709716e-02   7.7900839e-01   3.7046758e-02   6.9626035e-02   8.4944859e-01  -7.1970342e-01  -1.0905267e+00   7.4778258e-02   4.0272617e-02   7.9452196e-01   5.4418286e-03  -2.3358101e-03   2.6669130e-03  -6.4622426e-01  -1.0682656e+00
   3.3477706e-01   3.7565623e-03   4.2793422e-01   5.2599471e-01  -4.3564314e-01   4.4708121e-03   4.2929217e-01   1.2721875e-03   2.1324623e-03  -3.9939857e-01   4.3700636e-03   6.4164742e-03   6.7686024e-03   4.4619150e-03   4.6543176e-03   5.6656185e-03   4.5820933e-03   3.1490661e-03   2.8060338e-03   8.0616359e-04  -1.5601743e-03  -2.4672550e-01  -5.1665730e-04   1.4699955e-03  -2.5176447e-03  -9.3219239e-04  -2.4650043e-03   1.6839918e-03  -3.0732857e-03   7.1525646e-03  -4.2223702e-01   4.2082580e-01  -1.1016745e-02  -1.2470679e-02  -1.3936338e-02  -1.3845930e-02  -1.7541597e-02  -1.2181172e-02   1.0839018e-02   4.4881889e-03  -2.4712487e-03   2.6529277e-03   5.1740626e-03   1.0460169e-02   6.2113731e-01   1.1063330e-02   8.6522530e-03   9.6875532e-03   7.4191558e-03   5.0621496e-03  -1.7103338e-03   6.1271085e-03   4.9472862e-03  -3.3151984e-01  -3.3494469e-01   5.3621577e-03   8.4340771e-03   3.2251537e-01   1.0133961e-02   4.1380182e-03   1.6375278e-03   4.4344916e-03   2.0027813e-03   1.5527987e-03   3.8567886e-04   1.8148579e-03   3.1070044e-03  -2.5841412e-03   4.2277375e-03  -4.3192760e-03  -3.0174324e-03   7.7853599e-03  -3.4835869e-01   7.4374779e-03  -3.6553294e-01   6.4751907e-03   4.8430922e-03   4.6426153e-03   3.1588820e-01  -2.7261391e-01   4.6904164e-03   5.2364525e-04   3.2453214e-03   2.5539277e-01  -2.8648102e-03   6.3181929e-04   2.8871350e-03  -2.3164888e-03  -8.5988175e-04  -1.8117476e-04   1.6892188e-03   1.0228030e-03  -4.2012155e-01  -8.0387312e-03  -5.1922006e-01  -1.0052752e-02  -5.5387099e-01   1.9605640e-02   1.2491792e-02   1.6248741e-02   4.7730622e-01  -4.9494229e-01   5.9414231e-03  -4.2846529e-01   8.7441196e-03   6.3830606e-03   6.1715397e-03   4.5580888e-03   6.0150037e-03   5.2742346e-03   5.2918287e-03   5.4687926e-03  -3.1830364e-01   3.6543633e-03   3.6795187e-03  -2.2378801e-03  -2.9620159e-01   1.3020802e-03  -4.3376661e-03   2.9004679e-03  -4.3018100e-03   1.5866883e-03   1.3027455e-02  -1.7397679e-02   1.2569750e-02   8.9865230e-03  -6.7588065e-03  -4.3309881e-01  -7.6967179e-03  -2.8371549e-03   3.9370057e-01   1.2099571e-03  -1.2224815e-04  -4.1936765e-01   1.5968022e-03   7.1647552e-03  -4.2810202e-03  -5.7739758e-03   3.5459919e-03  -5.7252397e-03  -1.0717535e-02  -1.6320303e-02   6.1083486e-03   1.8544205e-02   5.2049169e-01   5.2813895e-01   1.5642554e-02   1.0473432e-02   1.7517309e-02   1.2482715e-02   9.8809563e-03   3.3045711e-03   8.1845066e-03   8.4203779e-03  -3.1815370e-03  -3.5105599e-01   7.7954900e-03  -3.8678442e-01  -4.6984316e-03   6.0460361e-03  -1.0310544e-03   2.9877941e-01  -3.4490354e-03   6.0467476e-04  -1.7200277e-03  -4.5682034e-04  -2.4548235e-01  -2.6765999e-01   2.1463652e-03   4.0022452e-03   2.5952974e-01   1.3732900e-03  -3.3805036e-03   1.4538830e-03   2.1242229e-03  -2.4885490e-01  -3.4282686e-03  -2.4820938e-01  -3.4536553e-03  -4.0686507e-03  -2.6841816e-01  -4.1817289e-03   2.6720525e-05   2.9594176e-01   4.0079205e-03   2.5124052e-03  -5.5060992e-03  -6.3073271e-03  -6.5750189e-03  -3.4743810e-01  -6.4733005e-03   3.8657661e-01   4.7436367e-03   1.2094094e-03  -2.5144595e-03  -3.4323441e-01   4.6747514e-04  -2.2864913e-03   1.4027607e-02   5.3901253e-03  -3.7323696e-03   3.3561235e-01   6.6894008e-03  -1.2511566e-03  -3.5533119e-01   3.1452760e-03  -3.5073783e-01  -2.3588717e-04  -9.5323574e-04   2.9234849e-03   4.1601324e-01   3.3859034e-05  -3.1527614e-01   7.5239581e-03  -1.4488391e-03   2.5130885e-03   5.3438029e-03  -3.2491667e-01   4.3642872e-03  -5.3050731e-03  -4.1190804e-03   5.0502527e-03  -4.1901620e-03  -5.1108181e-03  -3.3527439e-03  -2.0220371e-03   4.2967697e-01  -2.4469396e-03   5.8817940e-01  -1.2893840e-02   2.1583535e-02   2.9961694e-02  -1.5666457e-02  -8.3173308e-03   1.1988571e-03   5.3069649e-03  -5.7989059e-04   4.8125615e-03   9.1615165e-03   1.2749125e-02   8.5876054e-03   2.6905989e-03   1.1012995e-02  -9.0274747e-04  -3.4542417e-03   5.9525602e-03   5.3440965e-03   4.8688753e-03   6.4238922e-03   5.1544383e-03  -2.2574717e-03   1.7027252e-03   6.2522623e-03   4.0955937e-01   5.2255172e-03   6.4996776e-03   4.6179100e-03   2.4081077e-03   3.3804196e-01   5.9835760e-03   2.1740495e-03   1.7306289e-03   4.0584311e-03   2.8686229e-03   3.1280272e-03   1.5004956e-03  -9.6505953e-04   2.8756653e-01  -6.0579578e-03  -4.6163033e-03  -5.7788094e-03  -5.4440473e-03  -9.2370402e-03  -6.6418098e-03  -6.9482169e-03  -1.0547312e-02  -8.6444639e-03  -7.6419197e-03  -5.6339513e-03  -4.5427227e-03  -8.5619245e-03  -7.8352175e-03  -2.3545871e-02   5.2766260e-01  -5.2011527e-01   1.9438157e-03  -1.4853651e-03  -1.0911365e-03  -1.3158318e-03   8.9719331e-03   7.8614142e-04   9.4383750e-03   5.6661956e-03  -5.6821991e-03  -2.0599244e-02  -1.1401841e-02  -4.7084910e-02  -1.6255231e-02  -2.7398579e-02   5.4995259e-02   1.3099197e-03   1.9772807e-02  -6.0529354e-03  -3.4966670e-02  -2.9036043e-02   3.3662442e-02  -1.1454390e-01   2.6218006e-02  -2.8663109e-03  -7.6274081e-03   1.1208324e+00  -5.7827584e-02   1.1458725e+00  -1.0533915e+00  -1.3343904e-02  -7.5587881e-01   1.2577921e+00   3.2268407e-02   2.7649074e-02   7.6128132e-01   4.3985511e-02   8.4573472e-01   1.8352060e-02   2.6621602e-02   7.3724433e-03   1.0356118e-03  -7.9147830e-04  -3.3371118e-04  -6.8203228e-03   1.6808353e-02   1.0144395e-02  -6.8458136e-01   4.4846985e-03   1.2734372e-02   1.1742702e-02   2.5233765e-03  -9.0021892e-03   1.7909982e-02   6.5760534e-01  -7.3675226e-03  -4.8680373e-01   1.8996531e-03   6.9908350e-03  -2.0267693e-03  -1.1072888e-02  -6.3086696e-02  -2.7939680e-02  -2.6129167e-02   6.6888704e-01  -8.2990588e-02  -4.5408151e-02  -4.7445843e-02  -1.0457193e-01  -1.0908445e-01  -7.7087844e-02  -9.4937984e-02   1.0642251e-01   1.3642825e+00  -1.0313398e-01  -1.0767802e+00   1.7228949e-02   2.4789708e+00  -1.9828356e-01   7.7419070e-02   3.7964499e-01  -1.1716878e+00  -1.1639403e+00   8.4317613e-02   5.2349860e-02   9.8909035e-01   4.2278145e-02   3.1383686e-02  -7.2951625e-01  -6.7105493e-01   2.2092207e-02   7.6471890e-03   1.6284467e-03  -6.2517508e-01   1.8575874e-02  -6.3189445e-01  -4.3229221e-02  -3.2062618e-02  -3.2957971e-02  -4.0424794e-02  -5.4503545e-02  -5.1195738e-02  -3.1953122e-02  -1.0841663e-01  -7.7580303e-02  -3.0824316e-02  -1.3234602e-02  -1.7692440e-01  -7.1086810e-02  -1.2991089e-01  -6.0104840e-02   4.2402871e-03  -3.9058449e-02  -2.6216837e-02  -4.0687741e-02   1.2102310e-02  -3.0786993e-05   7.1413113e-01   2.8107606e-02  -1.2993013e-02   8.5745460e-03   2.9670540e-02   1.1675635e-02   6.6743742e-01   2.2401741e-02   1.2691205e-02   5.6272419e-01   5.6519214e-01   1.0088817e-02  -4.6537285e-01  -1.9855303e-03  -1.2094036e-03   2.2637988e-03  -3.6201171e-05  -4.9602051e-03   6.9471582e-04   4.1714765e-01   4.4469253e-01   1.7823985e-03   1.1788398e-03   3.8668182e-03   6.8735199e-03   4.4680241e-03   3.8006346e-01   5.0703240e-03   2.4564546e-03  -9.3110341e-03  -1.1357275e-02   3.8152875e-01  -8.7409659e-03  -8.7362146e-03  -1.4437612e-02  -5.5480455e-01   8.5838819e-03   1.0491864e-02   1.2833651e-02  -5.6693684e-03  -1.1295187e-03  -3.6548848e-01  -3.3639933e-01  -3.8078965e-01   5.6121113e-04   3.4249816e-01  -1.3157015e-03   3.1964347e-03  -2.5857406e-03  -2.8343713e-03  -4.8363112e-03   7.2108310e-03   7.8203517e-03   3.9042172e-01  -4.1659082e-01   8.7779960e-03   7.6040620e-04  -9.6410066e-03   1.2602197e-02  -6.7616075e-03   2.3836960e-02  -3.1322874e-02   4.5341171e-03   6.5586221e-01  -7.7197821e-01  -2.5902078e-02  -4.2041470e-02  -7.8453398e-01   1.6659719e-02   1.5403489e-03  -3.2262851e-02   4.9311839e-03   4.4837101e-02   3.1714037e-02   8.0259147e-01   5.4943552e-02   6.1002426e-02   8.3800833e-01  -7.2608518e-01  -1.1102446e+00   6.8320656e-02   4.2428456e-02   7.8793891e-01   5.3304667e-03   1.1064315e-02  -8.8085471e-03  -5.6203776e-01  -1.0636505e+00
   3.4285184e-01   3.4857571e-03   4.3509716e-01   5.3026965e-01  -4.2339322e-01   1.7337609e-03   4.2708699e-01   8.4088727e-04   1.2924793e-03  -4.0569856e-01   1.8975192e-03   6.1261343e-03   6.3446693e-03   4.8949512e-03   5.0836954e-03   5.3088131e-03   3.5024887e-03   3.6980636e-03   6.6886459e-03   8.8899121e-04  -1.5603742e-03  -2.4697060e-01  -2.3161614e-03  -3.7661016e-03  -3.7522414e-03   9.7969028e-04  -2.2777357e-03   1.0839105e-03  -5.2868703e-03   6.0024386e-03  -4.2428354e-01   4.3791859e-01  -1.2390579e-02  -1.2519747e-02  -1.4141619e-02  -1.1473349e-02  -1.5685471e-02  -1.6835585e-02   1.4204318e-02   5.2748825e-03   3.6732125e-03   7.2257646e-03   5.6307593e-03   1.0444859e-02   6.2804094e-01   1.1763882e-02   1.2095012e-02   9.1054642e-03   7.8430246e-03   5.6025856e-03  -1.0745422e-03   5.6341076e-03   4.3393005e-03  -3.3091419e-01  -3.3790801e-01   5.3769698e-03   8.3224059e-03   3.2248530e-01   9.6585501e-03   3.7816446e-03   3.9347708e-03   3.4579202e-03   3.2587559e-03   9.6817854e-04   6.8662047e-04  -8.6386833e-04   2.9625058e-03  -2.8823529e-03   4.0193967e-03  -4.0460261e-03  -3.6339397e-03   7.8347018e-03  -3.2634817e-01   6.3204204e-03  -3.5325790e-01   2.7894048e-03   4.6562281e-03   5.0086620e-03   3.1791562e-01  -2.8537472e-01   5.5772593e-03  -5.3708735e-05   9.5116705e-04   2.4764237e-01  -3.0909382e-03  -6.3568594e-04   1.8601536e-03   6.3153237e-04   2.1956256e-03   3.5195496e-04   7.0807067e-04   6.0659966e-03  -4.3825540e-01  -7.6897629e-03  -5.3020712e-01  -6.6680873e-03  -5.7450711e-01   1.9440187e-02   1.4462171e-02   1.4561034e-02   4.7546020e-01  -4.7034833e-01   9.2297895e-03  -4.2224187e-01   8.2108243e-03   7.3679585e-03   6.2564224e-03   2.0878057e-03   7.2104433e-03   5.1382042e-03   4.7447016e-03   5.3149610e-03  -2.9858519e-01   3.5644963e-03   2.6513198e-03  -1.7919087e-03  -3.0646408e-01  -2.3763660e-04  -3.9555553e-03   3.0935476e-03  -5.5681410e-03   2.7128186e-03   2.3802908e-03  -1.8808648e-02   1.0024558e-02   8.9962708e-03  -6.4206453e-03  -4.3175718e-01  -8.7624453e-03  -1.4297283e-02   3.8951962e-01   3.3764477e-04  -1.4894326e-03  -3.9939464e-01   2.7880828e-03   6.0209386e-03  -5.2149862e-03  -5.9432563e-03   8.8258576e-03   2.8588290e-03  -1.7236959e-02  -2.2982828e-02   2.2581057e-02   2.3913043e-02   5.2135252e-01   5.2434908e-01   1.6286432e-02   1.1916686e-02   1.6545846e-02   1.2985249e-02   9.6522147e-03   1.1633550e-02   7.9406340e-03   8.8593060e-03  -4.5192156e-03  -3.5824580e-01   7.2275037e-03  -3.7804927e-01  -4.3715145e-03   5.0344993e-03  -1.3024847e-03   2.9028077e-01   3.6970370e-03   9.4110963e-04  -4.9640122e-05   6.7552540e-04  -2.4621364e-01  -2.7157794e-01   1.3462219e-03   3.7981005e-03   2.5995345e-01   1.2840043e-04  -2.2936390e-03   2.7524262e-03   2.0252665e-03  -2.5450713e-01  -3.3619864e-03  -2.5101008e-01  -2.9756310e-03  -3.4526697e-03  -2.6637592e-01  -3.4459594e-03  -1.2885299e-04   3.0203535e-01   3.7831633e-03   2.8007519e-03  -5.3226796e-03  -6.8944289e-03  -5.0739507e-03  -3.4690702e-01  -6.2093868e-03   3.7072435e-01   6.6150520e-03   2.4074158e-03  -3.9596838e-04  -3.8299717e-01   7.7087761e-03  -4.6788996e-03   8.5721921e-03   7.1436511e-03  -1.8692827e-03   3.4379366e-01   7.0568198e-03  -1.9734821e-03  -3.5498325e-01   8.5171892e-04  -3.5523435e-01  -2.9630465e-04  -2.8623580e-03   3.1361396e-03   4.2474647e-01   1.9496453e-03  -3.1893487e-01   7.0965835e-03  -3.0331957e-03   2.1691683e-03   5.0625717e-03  -3.2911554e-01  -1.6281763e-03  -6.3055536e-03  -7.0250800e-03   3.8478524e-03  -5.1564722e-03  -8.7492342e-03  -3.8592448e-03   1.4459893e-04   4.0170221e-01   6.0178071e-03   5.6686908e-01  -2.7354821e-02   1.9392103e-02   1.8549518e-03   2.9773119e-02  -3.9143298e-03   1.1146684e-03   6.2038734e-03   5.8908118e-04   6.2836686e-03   8.0731770e-03   1.1322372e-02   4.6478648e-03   3.8280479e-03   9.9288520e-03  -1.2181168e-03  -5.0066880e-04   6.2704300e-03   7.2788943e-03   3.4876913e-03   7.8508201e-03   3.6806380e-03  -4.5592777e-03  -3.2309785e-03   6.3631892e-03   4.1207786e-01   6.3173242e-03   8.0713506e-03   5.5754921e-03   3.2016787e-03   3.5570112e-01   5.4035207e-03  -3.3555309e-05   5.6044055e-03   5.5823362e-03   5.8594528e-03   2.4183024e-03   8.9181602e-03   2.0467532e-03   2.8849136e-01  -5.1543093e-03  -4.4291146e-03  -3.3163150e-03  -4.3535617e-03  -7.7093827e-03  -1.0292875e-02  -7.5467253e-03  -1.1232418e-02  -1.0240182e-02  -9.4891142e-03  -9.9971278e-03  -4.1862290e-03  -1.0322642e-02  -7.9721873e-03  -1.5858027e-02   5.3745862e-01  -5.1715672e-01   3.6053215e-03   1.6778075e-03   8.4576327e-04  -1.5801864e-03   7.7050923e-03   3.7524950e-03   7.2749591e-03   1.6198259e-03  -5.4718176e-03  -2.0332593e-02  -1.0008849e-02  -5.0692370e-02  -4.7625654e-02   8.2239937e-03   2.2894035e-02  -8.7566357e-03   2.5507839e-02   2.8841061e-02  -6.1795485e-03  -1.9585203e-02   1.5704165e-02  -1.0222136e-01   1.1586907e-01  -3.9761702e-02   5.5140504e-02   1.3500602e+00  -1.6850346e-01   1.6873097e+00  -1.1086343e+00  -2.2497755e-02  -7.5382964e-01   1.2297371e+00   2.0533817e-02   3.0670126e-02   7.1166186e-01   3.6898587e-02   8.6434966e-01   2.1887952e-02   2.6599356e-02   6.9896319e-03   5.7169212e-03   1.2526527e-03  -5.8416941e-03  -7.6965663e-03   1.4650770e-02   4.3012509e-03  -7.0877844e-01   2.9155514e-03   1.6734985e-02   1.1234269e-02   5.5993084e-03  -6.0396628e-03   1.6189252e-02   6.6842610e-01  -1.3244053e-02  -4.9389234e-01   1.8152560e-03   8.9367657e-03  -2.1984675e-03  -6.7903246e-03  -5.8443252e-02  -2.9767830e-02  -2.4555546e-02   6.7317866e-01  -7.6019651e-02  -5.0718425e-02  -4.4980549e-02  -8.1060443e-02  -1.1643299e-01  -7.4206453e-02  -8.7600822e-02   4.3447968e-02   1.3691758e+00  -1.0265267e-01  -1.0711717e+00   2.1038680e-03   2.4441423e+00  -1.7635669e-01   9.1119298e-02   3.7177049e-01  -1.2792233e+00  -1.1124242e+00   9.6474268e-02   6.1144035e-02   1.1467600e+00   4.3236103e-02   2.9785097e-02  -7.4385295e-01  -6.9149332e-01   2.4149717e-02   8.2261057e-03   5.0490383e-03  -6.4295041e-01   2.3395621e-02  -6.2718745e-01  -4.4600924e-02  -2.8946734e-02  -3.3115890e-02  -4.5683719e-02  -5.1715451e-02  -5.3254403e-02  -4.1454843e-02  -1.3511308e-01  -7.7691216e-02  -4.7956032e-02  -1.2958711e-02  -9.2268006e-02  -3.0950408e-02  -1.4761640e-01  -5.7614310e-02   1.7081406e-03  -1.3924003e-02   2.1378335e-02  -1.8092899e-02   4.9850173e-03   9.9814116e-03   7.2072023e-01   3.4960546e-02  -9.9752236e-03   1.2671588e-02   3.1982705e-02   1.4509057e-02   6.4783193e-01   1.8718534e-02   1.4838438e-02   5.6431962e-01   5.4875830e-01   1.3146292e-02  -4.5553762e-01  -6.0043227e-03   5.9462801e-03   2.8293626e-03  -1.2477593e-03  -6.4199166e-03   4.0070885e-04   4.2686096e-01   4.3878831e-01   1.4041200e-03   1.2254668e-03   4.9963619e-03   6.7170149e-03   2.5994772e-03   3.7239957e-01  -1.9019784e-04   4.9636006e-04  -1.0120233e-02  -1.0468105e-02   3.8023521e-01  -6.3975854e-03  -1.0106154e-02  -1.2816066e-02  -5.2579231e-01   1.0122276e-02   1.5898626e-03   1.0848197e-02  -4.6528550e-03   4.2684754e-04  -3.8048214e-01  -3.3178088e-01  -3.8002417e-01   2.9361824e-03   3.4086954e-01   4.9596992e-03   4.1977829e-03  -7.4733764e-04  -4.3549841e-03  -6.8199240e-03   6.7596263e-03   4.4111280e-03   3.8874262e-01  -4.2264202e-01   9.8180420e-03   3.5328528e-03  -1.3000957e-02   1.2864463e-02  -7.4727520e-03   2.2208690e-02  -2.6122918e-02  -3.0194724e-03   6.8654760e-01  -7.4987288e-01  -1.7684244e-02  -4.3038529e-02  -7.8891197e-01   3.1438366e-02  -5.2681232e-02  -1.8863665e-02   7.2293705e-03   2.9130195e-02   3.9487423e-02   7.9740309e-01   6.3307185e-02   5.1382000e-02   8.0544532e-01  -6.8698783e-01  -1.0980403e+00   4.1655969e-02   3.6842308e-02   7.3833874e-01   6.4720763e-03   1.9172150e-02  -7.3852343e-03  -5.5011826e-01  -1.0733352e+00
   3.3669391e-01   4.1809580e-04   4.3274848e-01   5.2739239e-01  -4.1653905e-01   4.2446455e-03   4.2673211e-01  -1.6597070e-04   7.9453945e-04  -3.9488016e-01   3.3738995e-03   6.2473645e-03   6.2642576e-03   4.5790172e-03   3.7166665e-03   5.4683932e-03   4.2439411e-03   3.5469571e-03   4.5072487e-03   2.7435844e-03   8.2487490e-04  -2.4550891e-01  -2.1976015e-03  -3.4462792e-03  -3.0000886e-03   1.2252193e-03  -1.4970078e-03   1.6730886e-03  -2.8954475e-03   5.2296662e-03  -4.2456693e-01   4.3658979e-01  -1.1475991e-02  -1.3447057e-02  -1.5080930e-02  -1.2026914e-02  -2.0295151e-02  -8.7322993e-03   1.4341392e-02  -1.5667639e-02   2.9697943e-03   9.1137708e-03   5.0811518e-03   1.0637344e-02   6.2698651e-01   9.9558814e-03   1.2801447e-02   1.0330229e-02   8.0049202e-03   5.2634505e-03  -6.6053225e-04   4.4456739e-03   4.1781314e-03  -3.3679480e-01  -3.3585435e-01   5.3951371e-03   9.1293737e-03   3.2160779e-01   1.0242361e-02   3.7991068e-03   4.5008358e-03   7.4723686e-03   3.6694894e-03   1.6173497e-03   6.9476918e-04  -1.7300613e-04   2.7645404e-03  -2.6837159e-03   4.2131974e-03  -3.9722510e-03  -3.6347221e-03   7.8949026e-03  -3.5021150e-01   7.2676159e-03  -3.5425458e-01   5.1302305e-03   4.9184360e-03   5.7368417e-03   3.1807143e-01  -2.8743268e-01   4.0548695e-03   4.7515033e-04   1.4902165e-03   2.5669394e-01  -1.6248970e-03  -4.8897772e-04   1.5881646e-03   1.5675274e-03   1.2307662e-03   1.1313517e-03   7.0740192e-04   5.2564676e-03  -4.4212432e-01  -6.9857226e-03  -5.2905695e-01  -3.9731445e-03  -5.8207680e-01   2.0137636e-02   1.3177819e-02   1.8011818e-02   4.8803487e-01  -4.7526945e-01   7.8228390e-03  -4.3570240e-01   9.0434927e-03   7.4904128e-03   6.3691410e-03   1.3235774e-02   6.4674177e-03   4.9238796e-03   5.2442244e-03   5.5816162e-03  -3.0902933e-01   2.9485681e-03   4.1517115e-03  -2.1916409e-03  -2.9665600e-01  -1.2484292e-03  -3.3699330e-03   7.3868809e-03  -5.3737320e-03   1.7802936e-03   5.2771499e-03  -1.2691871e-02   9.7127707e-03   9.9313103e-03  -8.5254646e-03  -4.4155545e-01  -6.9667288e-03   1.4974601e-03   3.8145678e-01   2.8776193e-03  -9.1105868e-04  -4.0543843e-01   1.6478107e-03   2.5893197e-03  -6.2481141e-03  -5.6127663e-03   7.2467319e-03   1.3512139e-03  -1.6509567e-02  -1.7275009e-02   1.4436130e-02   2.7365259e-02   5.5122692e-01   5.0966961e-01   1.4436932e-02   1.1622433e-02   1.4372916e-02   1.2011045e-02   8.4847944e-03   1.0866821e-02   6.4311076e-03   7.7993346e-03  -6.2684550e-03  -3.5749889e-01   9.4362037e-03  -3.9359614e-01  -1.6036862e-03   4.3679266e-03  -1.1760997e-03   2.9793144e-01  -3.8069278e-03   2.3698579e-04   3.7662259e-04   2.4103055e-04  -2.4437461e-01  -2.6470880e-01   1.2498677e-03  -1.6268054e-03   2.5894050e-01   1.5714433e-03  -2.9265797e-03   2.3142300e-03   2.7291485e-03  -2.4991445e-01  -3.3355901e-03  -2.4895098e-01  -2.6608617e-03  -3.6605882e-03  -2.6788651e-01  -2.0867455e-03  -2.1835172e-03   2.9705825e-01   3.5729509e-03   1.0261988e-03  -6.1373494e-03  -6.6219935e-03  -5.2581926e-03  -3.4609051e-01  -6.3246012e-03   3.8981919e-01   6.1163550e-03  -3.6931495e-03   1.1016642e-03  -3.6728682e-01   7.3714800e-03   1.0505012e-03   1.1328182e-02   7.5838455e-03  -3.7681332e-03   3.5320865e-01   8.8273285e-03  -1.5329446e-03  -3.5242317e-01   1.9658722e-03  -3.5883409e-01  -1.7230896e-04  -2.3162860e-03  -1.9094691e-03   4.1134132e-01   8.8741351e-04  -3.1788765e-01  -1.2725575e-03  -3.6643421e-03   2.1238475e-03   4.7651386e-03  -3.3181585e-01  -2.6946936e-04  -5.7923275e-03  -3.8787837e-03   3.1481979e-03  -5.2149071e-03  -7.4192819e-03  -6.9825388e-03   3.2447085e-03   4.1072345e-01   5.0879160e-03   5.6235878e-01  -1.4324245e-02   1.6584955e-02   5.4472415e-03   3.4752854e-03  -5.8577104e-03  -4.2338123e-04   3.7986432e-03  -1.8174197e-03   5.4806835e-04   9.6122384e-03   1.3904237e-02   8.8152623e-03   3.0514148e-03   1.4083229e-02   1.3573595e-03  -1.2565478e-03   6.2103128e-03   6.5467021e-03   2.7369251e-04   7.7278024e-03   9.1537453e-03  -5.0068320e-03  -2.4653941e-03   7.2249265e-03   3.9966965e-01   8.7068672e-03   8.0474723e-03   6.7082449e-03   2.2096652e-03   3.5071360e-01   6.1883998e-03   3.1212393e-04   5.9628996e-04   4.4603486e-03   4.8714008e-03   2.8217944e-03   5.9387439e-03   3.2236241e-03   2.8805765e-01  -5.6756062e-03   5.6887889e-03  -6.1364588e-03  -2.8998234e-03  -8.6668290e-03  -8.6766872e-03  -6.4462806e-03  -1.2549507e-02  -1.1204155e-02  -9.4071059e-03  -9.3831773e-03  -4.8556905e-03  -9.6969651e-03  -9.3647140e-03  -1.8967792e-02   5.4328796e-01  -5.2084800e-01   2.5856583e-03   2.5557578e-03  -3.3669588e-03   2.4849536e-03   1.3024105e-02   4.4218860e-03   9.7926251e-03   9.5281091e-04  -3.8511928e-03  -2.0705865e-02  -2.3995462e-02  -5.2178650e-02  -2.5647044e-02  -3.0234262e-02  -3.0903356e-02   1.9136020e-02   2.7482533e-02   2.2623056e-02  -2.1824959e-02  -2.1557238e-02   2.2972346e-02  -1.6479019e-01   6.7292468e-02  -1.7576653e-01  -4.7678626e-02   1.1000491e+00  -1.2318263e-01   1.4342021e+00  -1.0799089e+00  -2.0434992e-02  -7.2490781e-01   1.1834361e+00   2.4347379e-02   3.3456323e-02   7.5149930e-01   3.1407009e-02   8.1978278e-01   1.3371971e-02   2.7239554e-02   1.7903502e-02   6.6659521e-03   4.2575774e-03  -1.0895993e-03  -5.7246499e-03   1.8806501e-02   1.1675787e-02  -7.0908725e-01  -6.9046232e-04   1.5412090e-02   5.6250271e-03   6.4470645e-03  -4.1468239e-03   1.8257813e-02   6.5225848e-01  -1.1755761e-02  -4.8842256e-01   1.4124526e-03   8.8984246e-05  -2.1314332e-03  -8.9313323e-03  -4.6107220e-02  -2.3474825e-02  -2.7794192e-02   6.5936476e-01  -6.6679180e-02  -4.4874315e-02  -4.8469624e-02  -8.0631335e-02  -7.6223957e-02  -7.4425082e-02  -1.0891334e-01   5.6595795e-02   1.2882656e+00  -1.2710869e-01  -1.0486213e+00   2.3691207e-02   2.2829830e+00  -3.0009091e-01   1.8789623e-01   3.0465732e-01  -1.2415835e+00  -1.1359575e+00   9.6366165e-02   5.7494000e-02   1.0944785e+00   4.1505595e-02   3.3254705e-02  -7.3177616e-01  -7.0256119e-01   2.2859856e-02   1.2322694e-02   4.7569333e-03  -6.3073276e-01   1.9553055e-02  -6.3670495e-01  -3.5631774e-02  -2.2134636e-02  -3.2978258e-02  -5.1316761e-02  -4.9977508e-02  -4.6579303e-02  -4.1211103e-02  -1.0426353e-01  -6.7358163e-02  -5.7769146e-02  -8.8732998e-03  -4.2749594e-02  -6.5318489e-02  -1.4566025e-01  -3.4400609e-02   2.8222238e-03  -4.3122233e-02   3.7067558e-02   1.2547343e-04  -3.1526755e-02  -6.3508131e-04   6.6996459e-01   3.0095834e-02  -2.1267641e-02   1.3529945e-02   4.0011482e-02   1.9799850e-02   6.4193681e-01   2.2813748e-02   1.7587321e-02   5.6694545e-01   5.6436544e-01   1.0643738e-02  -4.7190791e-01   1.3568042e-03   9.5085268e-05   4.3917033e-03   4.2848540e-03  -4.6120577e-03  -8.0417654e-04   4.1200971e-01   4.2686980e-01   1.6687915e-03   2.2453123e-03   5.5022800e-03   9.5067984e-03   3.8856352e-03   3.7972335e-01  -1.8655476e-03   4.5927698e-03  -9.2783233e-03  -1.5313562e-02   3.6945563e-01  -7.0427873e-03  -6.4491986e-03  -1.4305100e-02  -5.2380244e-01   1.0230006e-02   5.1977833e-03   1.3055409e-02  -5.1822005e-03  -9.1255839e-04  -3.6465312e-01  -3.2072152e-01  -3.7931114e-01   1.3933852e-03   3.4008562e-01   1.8043940e-03   1.0886653e-03  -3.2337798e-03  -4.3654606e-03  -5.3544609e-03   8.7696217e-03   8.2110249e-03   3.8589491e-01  -4.1733659e-01   1.1140761e-02   8.4001239e-03  -1.0113154e-02   1.1707527e-02  -9.2613511e-03   2.0561208e-02  -2.5693341e-02   1.5006948e-03   6.4014327e-01  -8.5520231e-01  -2.6990012e-02  -3.2502702e-02  -7.7179613e-01   6.3401167e-02  -1.2526416e-01  -3.0538873e-02  -4.5669715e-04   2.1572969e-02   1.8835134e-02   7.9741600e-01   7.1091978e-02   6.1899325e-02   8.0205964e-01  -7.1673467e-01  -1.0803701e+00  -3.5989334e-03  -4.0299873e-03   8.6532126e-01   4.6105038e-03   1.3451753e-02  -1.8082256e-03  -5.1840938e-01  -1.0733856e+00
   3.4222664e-01   2.3569456e-03   4.3940013e-01   5.1966860e-01  -4.3468239e-01   4.0886325e-03   4.2778417e-01  -3.4065296e-04   8.4563689e-04  -4.1018418e-01   7.6569160e-03   6.7506030e-03   6.7009092e-03   4.4152833e-03   4.9927882e-03   5.2646295e-03   4.3453152e-03   3.4159334e-03   8.2605773e-03   4.0091837e-04  -1.4495141e-03  -2.4320326e-01  -1.3482843e-03  -1.7780930e-03  -2.8588267e-03   1.0427681e-03  -1.2295993e-03   2.2075014e-03  -4.1236624e-03   5.3955432e-03  -4.1600436e-01   4.4084871e-01  -1.0524706e-02  -1.3221584e-02  -1.3356397e-02  -1.2810032e-02  -2.5007878e-02  -1.5983560e-02   1.3870739e-02   1.6783060e-03   2.2041407e-03   3.8732645e-03   5.9755933e-03   1.0818431e-02   6.3460561e-01   1.0134271e-02   1.5749016e-02   1.0543796e-02   8.0608949e-03   4.8917933e-03   2.1441346e-04   4.8329976e-03   3.8682130e-03  -3.2555521e-01  -3.4501245e-01   6.2407213e-03   5.5575168e-03   3.3101085e-01   1.0563771e-02   3.5273631e-03   4.2963982e-03   7.1756415e-03   3.0587326e-03   1.5832494e-03  -2.7129082e-04  -5.2943944e-05   2.9426535e-03  -3.2064656e-03   4.0770253e-03  -4.2017823e-03  -3.1149632e-03   6.4642366e-03  -3.5203838e-01   8.3745844e-03  -3.4564006e-01   3.3217557e-03   5.1646768e-03   5.3192949e-03   3.1409141e-01  -2.7505430e-01   8.2858888e-04   3.6233129e-04  -4.4605872e-03   2.5824940e-01  -2.0115331e-03   9.5493338e-04   3.0210503e-03  -1.7982000e-03   1.7888994e-03  -6.2377814e-04  -1.8022588e-03   3.7785407e-03  -4.4426247e-01  -8.5245084e-03  -5.2869023e-01  -7.8396309e-03  -5.8752748e-01   2.0291050e-02   1.1473967e-02   5.9465837e-03   4.9122111e-01  -4.7897358e-01   9.7377732e-03  -4.3595212e-01   9.2498016e-03   6.6845812e-03   6.5641785e-03   4.4063175e-03   6.4756476e-03   5.6912093e-03   5.4173154e-03   4.8393001e-03  -3.0648985e-01   3.6951614e-03   2.4334309e-03  -1.2277703e-03  -2.9397177e-01   1.6757657e-03  -5.0672582e-03   5.7072837e-03  -2.5634512e-03   3.0996051e-03   8.8447232e-03  -1.6539404e-02  -9.0373741e-04   1.0332128e-02  -8.1714091e-03  -4.1590359e-01   1.8604357e-03  -1.4740210e-02   3.7878226e-01   3.8214966e-03   1.0005535e-03  -4.0979466e-01   1.2193405e-03   7.0163780e-03  -7.2705438e-03  -6.4875644e-03   3.8596257e-03  -5.0426289e-03  -1.4554265e-02  -2.1606963e-02   1.9442163e-02   2.3721593e-02   5.8439440e-01   5.4018241e-01   1.7074918e-02   1.0499256e-02   2.2121018e-02   1.2700210e-02   1.1301427e-02   1.0008106e-02   9.4119141e-03   8.7779932e-03  -3.5676438e-03  -3.6708152e-01   8.4468992e-03  -3.6593834e-01  -1.5284249e-03   6.7438841e-03  -1.4352954e-03   2.9182380e-01  -3.3951700e-03   2.6056735e-05  -1.5943933e-03  -2.6993447e-04  -2.4778556e-01  -2.7387361e-01   1.5004847e-03   3.3922465e-03   2.6296928e-01   1.0949861e-03  -3.8309219e-03   2.8243630e-03   1.8614522e-03  -2.5128845e-01  -3.2072348e-03  -2.4590049e-01  -2.7035512e-03  -3.8593228e-03  -2.6175143e-01  -2.1430629e-03  -3.9293388e-03   3.0708832e-01   3.6419460e-03   1.6731728e-03  -5.0758675e-03  -5.3305608e-03  -7.0360646e-03  -3.4077839e-01  -5.7886521e-03   3.8007242e-01   4.5587209e-03  -2.1458274e-03  -1.0250342e-03  -3.5983624e-01  -2.1788462e-03  -2.8606397e-03   1.0252395e-02   7.7209027e-03  -1.3347056e-03   3.6351055e-01   7.5935135e-03  -9.5853147e-04  -3.6419141e-01   2.5131556e-03  -3.6780552e-01   6.0025857e-04  -1.4707664e-03   1.5950929e-03   4.2144026e-01   1.7878104e-04  -3.2034553e-01  -5.0386405e-03  -3.4558377e-03   2.6564160e-03  -2.0994052e-04  -3.2515895e-01   8.1074523e-04  -3.4056257e-03  -4.1834882e-04   2.0649134e-03  -7.9011231e-03  -8.6149731e-03  -5.3697410e-03  -6.6725534e-03   3.9755100e-01   4.9769459e-03   6.0575395e-01  -8.2923585e-03   2.2398118e-02   3.6133181e-02  -2.4351593e-02  -8.0731581e-03   2.6822491e-04   6.2429219e-03  -1.6581406e-03   4.9410090e-03   1.3334966e-02   1.3574534e-02   1.0424411e-02   3.3400830e-03   1.2459708e-02  -1.3249301e-03  -2.3330069e-03   2.8780946e-03   5.7464577e-03   3.1367835e-03   7.4518247e-03   4.8301126e-03  -3.3085512e-03   7.7025044e-05   8.4247537e-03   4.1416968e-01   6.4856203e-03   8.6470832e-03   6.3366820e-03   2.3698512e-03   3.5674676e-01   6.7123155e-03   3.0298079e-04  -7.3229944e-04   3.8302730e-03   6.4269927e-03   3.2650446e-03   9.2949597e-03   1.7875084e-03   2.8871672e-01  -4.3010578e-03   5.2965275e-03  -2.3557096e-03  -5.0898237e-03  -8.2319666e-03  -8.4804133e-03  -7.0353954e-03  -1.3176823e-02  -9.3078352e-03  -1.1658740e-02  -8.6963082e-03  -4.6639846e-03  -1.3143509e-02  -9.6776928e-03  -1.8963428e-02   5.4264733e-01  -5.2487508e-01   6.0718360e-04   1.4501901e-03  -2.5165708e-03   1.2871335e-02   1.3174603e-02   5.8391683e-03   8.6791831e-03   1.5468314e-03  -4.0044323e-03  -2.1646831e-02  -2.8756702e-02  -5.7402274e-02  -1.1193033e-02   2.5055959e-02  -3.7146578e-03   5.8334157e-04   1.7529269e-02   2.3617919e-02  -2.1839036e-02  -2.8522374e-02   1.9427173e-02  -1.0580052e-01   9.2274945e-02   3.1992523e-02  -2.4166493e-02   1.1726534e+00  -1.4421865e-01   1.5010341e+00  -1.0104669e+00  -1.2255476e-02  -7.2802607e-01   1.1413365e+00   1.3278410e-02   3.0362782e-02   6.7377535e-01   3.4136036e-02   8.3616292e-01   1.7761536e-02   2.6002454e-02  -4.6426300e-03  -3.1170157e-04   1.5830175e-03  -2.9362920e-03  -7.5735145e-03   1.4342511e-02   2.7673155e-03  -7.0066028e-01   7.7513670e-05   1.4651787e-02   5.4707786e-03   5.4502469e-03  -4.6293333e-03   1.3241220e-02   6.4606307e-01   1.2095995e-03  -4.8809771e-01   4.1474925e-03   8.3411732e-03  -4.2180804e-03  -8.9369764e-03  -6.0194200e-02  -1.8769714e-02  -2.5483831e-02   6.7990336e-01  -7.8764199e-02  -4.7843151e-02  -4.7131376e-02  -9.3430482e-02  -6.9610244e-02  -6.8504647e-02  -9.4970416e-02   8.8857558e-02   1.3386219e+00  -1.1890154e-01  -1.0323249e+00   1.3538947e-02   2.3152118e+00  -2.6620194e-01   1.5115069e-01   4.3143897e-01  -1.2439608e+00  -1.1042585e+00   9.1409296e-02   5.3942134e-02   1.0990111e+00   3.9292580e-02   3.7046407e-02  -7.2825098e-01  -6.7706511e-01   2.0708134e-02   8.2295929e-03   2.7012425e-03  -6.4883055e-01   2.0636874e-02  -6.4068096e-01  -4.3791729e-02  -2.7940294e-02  -3.2684025e-02  -4.9206210e-02  -4.9194469e-02  -5.2874020e-02  -3.6823884e-02  -9.8760743e-02  -8.5678804e-02  -3.7442209e-02  -5.2790134e-03  -1.2194891e-01  -1.1626200e-02  -3.2648528e-02  -5.8702984e-02   5.1018987e-03  -3.7562837e-02   9.1471191e-03  -6.8325685e-03  -3.6445731e-02   3.4399455e-03   6.9362318e-01   3.0163613e-02  -8.3792394e-03   2.6471836e-03   3.6433231e-02   1.6953402e-02   6.7976554e-01   2.2756012e-02   1.2324152e-02   5.3361700e-01   5.5658373e-01   1.1119010e-02  -4.7403027e-01  -5.7291595e-05  -1.6892611e-03   4.3435941e-03  -1.1113933e-03  -2.6982937e-03   4.1752657e-04   4.0544187e-01   4.2616236e-01   3.1400609e-03   2.0781981e-03   4.6805699e-03   8.4972908e-03   4.0904877e-03   3.7643985e-01   5.2434097e-03   1.1997681e-03  -9.2166578e-03  -9.1530707e-03   3.6135792e-01  -7.4291371e-03  -7.9773218e-03  -9.1807516e-03  -5.1362128e-01   1.0255902e-02   6.0771491e-04   1.1065658e-02  -4.6929614e-03  -1.2983460e-03  -3.6038153e-01  -3.2752533e-01  -3.6627435e-01  -9.3426314e-05   3.2626381e-01   5.8179751e-03   2.1106601e-03  -4.4872859e-03  -1.1641895e-03  -4.9229078e-03   8.4980139e-03   4.2125530e-03   3.8035049e-01  -4.1207174e-01   5.8890023e-03   5.3789352e-03  -9.5531213e-03   1.2034201e-02  -8.9058931e-03   2.3903695e-02  -4.5503272e-03   1.5902175e-03   6.7463697e-01  -7.3161375e-01  -4.0395382e-02  -3.1627998e-02  -7.8508936e-01   3.8487563e-02  -1.1435715e-01  -3.5646707e-02   1.6478579e-02   2.9768853e-02   1.7037280e-02   8.0507248e-01   4.0091634e-02   7.5727369e-02   7.9506700e-01  -7.2689873e-01  -1.0275391e+00   7.4133346e-02  -1.5358066e-02   7.0137936e-01   5.7893061e-03   2.5743096e-02  -1.4966234e-02  -5.7489415e-01  -1.0930726e+00
   3.3346090e-01   3.3566151e-03   4.2422097e-01   5.0655518e-01  -4.0758037e-01   6.5716024e-03   4.1175425e-01   9.9763830e-04   2.2671731e-03  -3.8716052e-01   4.3665395e-03   6.1538832e-03   5.8199566e-03   4.5090323e-03   4.9964436e-03   5.1273803e-03   4.1786321e-03   3.5892485e-03   2.3807013e-03   3.8857423e-03  -1.7111058e-03  -2.4458686e-01  -2.2073948e-03  -3.8192775e-03  -3.2812171e-03   4.7679285e-04  -2.2886188e-03   3.9332061e-03  -3.7215672e-03   6.5816572e-03  -4.1555346e-01   4.3449109e-01  -1.0723223e-02  -1.1965535e-02  -1.3177237e-02  -1.0055060e-02  -1.8063649e-02  -1.5041909e-02   1.0673702e-02   1.7624962e-03   2.3680797e-03   8.3602625e-03   3.9074731e-03   1.1328135e-02   6.2668637e-01   1.0808475e-02   1.4693067e-02   1.0113939e-02   8.0857795e-03   4.8673017e-03  -2.5776220e-03   5.6318794e-03   4.7146222e-03  -3.2300190e-01  -3.3656153e-01   5.3514209e-03   9.3118094e-03   3.2101277e-01   1.0289707e-02   3.6928966e-03   4.2491716e-03   7.5478351e-03   2.4138553e-03   1.0187661e-03   1.0426831e-03   1.5526145e-03   2.8251362e-03  -2.6887650e-03   2.9948328e-03  -4.2514707e-03  -3.1267848e-03   7.3123466e-03  -3.6221109e-01   6.6291112e-03  -3.4419450e-01   6.1130508e-03   4.5882928e-03   5.3371334e-03   2.9373518e-01  -2.8245218e-01   5.2733472e-04   2.9983572e-04  -2.0351602e-03   2.4930937e-01  -2.6098636e-03  -1.2209525e-03   2.2873464e-03  -2.3017721e-03   5.7909015e-04   7.8193829e-04   7.5460503e-04   3.8788353e-03  -4.2706352e-01  -5.7773469e-03  -5.2619434e-01  -3.8045899e-03  -5.7331449e-01   1.8017600e-02   1.1697715e-02   4.8134281e-03   4.8951031e-01  -4.5487808e-01   5.4828561e-03  -4.3654308e-01   8.3786003e-03   1.2647529e-02   6.3958077e-03   1.0097943e-02   5.4209384e-03   5.1728883e-03   5.0221156e-03   5.4576174e-03  -3.0466478e-01   3.1868973e-03   3.9553144e-03  -1.8052990e-03  -2.9014287e-01   1.3912441e-03  -3.5597514e-03   6.9328171e-03  -3.3105527e-03   1.2976196e-03   1.0501955e-02  -9.0875367e-03   1.1007541e-02   1.0261800e-02   1.6529671e-03  -4.2302230e-01   7.0304473e-03  -4.7678145e-03   3.8204796e-01   5.1100590e-03   7.0854940e-04  -4.0588307e-01   2.4354019e-03   6.0456932e-03  -3.8426211e-03  -3.5294464e-03   1.2038617e-02  -1.7693132e-03  -1.0989346e-02  -1.8166988e-02   2.4117152e-02   2.3240086e-02   6.4829209e-01   5.2168179e-01   1.4874159e-02   1.0793899e-02   1.7660666e-02   1.1801766e-02   1.0480942e-02   9.9363213e-03   7.4183038e-03   6.2765306e-03  -5.8475869e-03  -3.6134152e-01   9.9315951e-03  -3.7443507e-01  -3.9926997e-03   3.5612925e-03  -1.4656013e-03   2.7971414e-01  -3.6358876e-03  -4.7068704e-04  -1.6094278e-03   2.0385037e-04  -2.3875207e-01  -2.6072674e-01   2.2353067e-03   2.6577857e-03   2.5562562e-01   1.6420273e-03  -1.0721309e-03   2.4818920e-03   1.4010192e-03  -2.4726646e-01  -2.6928361e-03  -2.4736866e-01  -3.2281367e-03  -3.2955619e-03  -2.7954533e-01  -2.3282063e-03  -4.0400691e-03   3.0367447e-01   2.8159744e-03  -9.6333438e-04  -6.5161708e-03  -6.0097426e-03  -6.1524294e-03  -3.4337869e-01  -6.4333828e-03   3.6733270e-01   6.0762027e-03   3.4991677e-03  -1.0839232e-03  -3.4682044e-01   1.0004878e-02   4.8582963e-04   5.2247338e-03   6.6023606e-03  -1.4618032e-03   3.4189529e-01   7.4644064e-03  -6.3009027e-04  -3.5180598e-01   2.3897442e-03  -3.5749744e-01   1.5134888e-03  -2.3439757e-03   4.1317499e-03   4.1003243e-01   7.5445534e-04  -3.1946986e-01  -8.8930963e-05  -5.3022462e-03   1.2209271e-03  -2.1680420e-04  -2.9941634e-01   8.3372659e-04  -5.4711390e-03  -3.3570651e-03   2.0404006e-03  -6.4946724e-03  -6.2354086e-03  -2.3282291e-06  -3.9445872e-03   4.3945125e-01  -6.5105314e-04   5.8271346e-01  -3.9914717e-03   2.1918558e-02   2.7407710e-02  -2.1459890e-02  -3.5568947e-03  -1.2763709e-03   4.8351525e-04  -1.8040269e-03   3.9113495e-03   9.7339644e-03   1.3112104e-02   1.0623250e-02   3.2255622e-03   1.2906125e-02  -2.7570670e-03  -1.7435493e-03   5.0775267e-03   5.7974777e-03   5.2375035e-05   7.1352679e-03   5.0923766e-03  -5.9592944e-03  -5.3884375e-03   5.8342965e-03   3.9098653e-01   4.7829957e-03   6.5060867e-03   4.3856126e-03   3.7208477e-03   3.4973100e-01   6.2119622e-03   7.7630087e-03  -2.1530878e-03   3.7442107e-03   5.2243168e-03   2.2912606e-03   2.4002776e-03   2.2197642e-03   2.8340100e-01   1.7729085e-03   8.6449978e-03  -6.3180696e-03  -5.9577349e-03  -7.7059298e-03  -7.6783780e-03  -6.6131800e-03  -1.2896217e-02  -9.6940355e-03  -4.5641720e-03  -3.9290587e-03  -3.3132071e-03  -1.0273315e-02  -7.3742205e-03  -1.9796024e-02   5.3603888e-01  -5.2220646e-01  -1.2754796e-04  -2.9170902e-03  -3.8122365e-03   1.3470536e-02   9.7138271e-03   3.2074635e-03   9.5189312e-03  -1.0181257e-03  -6.8302305e-03  -1.7329633e-02  -5.0822649e-03  -5.1282921e-02  -1.9587322e-02   3.7865307e-02   3.2634604e-02   5.7804945e-03   1.1982875e-02   1.9226857e-02  -2.9793846e-02  -1.5262716e-02   2.8083175e-02  -1.4266309e-01   5.6508396e-02   8.9779675e-02   3.6406024e-02   1.1472727e+00  -1.0715417e-01   1.3941819e+00  -1.1018312e+00  -3.1192503e-02  -7.7124520e-01   1.1606260e+00   2.8669854e-02   3.5967545e-02   7.2495722e-01   3.2550608e-02   8.5838494e-01   1.8494620e-02   2.7046706e-02   8.9909253e-03  -1.4064420e-03   3.0467009e-03  -3.5926356e-03  -1.0355195e-02   1.7685014e-02   6.5725661e-03  -6.9987134e-01   2.0605221e-03   1.3888574e-02   1.1336466e-02   7.3304147e-03   1.1036169e-03   1.8110184e-02   6.4083637e-01  -3.7625998e-03  -4.7972073e-01   5.6148254e-03   7.5567408e-03   5.7384072e-06  -1.4913491e-02  -5.8378032e-02  -2.6610212e-02  -2.7624551e-02   6.6022947e-01  -8.2087839e-02  -4.9102489e-02  -5.4718378e-02  -9.6265724e-02  -8.5645581e-02  -7.2118726e-02  -8.6386299e-02   1.5593742e-01   1.3827482e+00  -1.4149462e-01  -1.0817982e+00   1.3709281e-02   2.3465478e+00  -2.0808122e-01   1.2624279e-01   2.6546973e-01  -1.2422344e+00  -1.0923186e+00   9.7214827e-02   7.2931831e-02   1.0644274e+00   4.5919374e-02   3.3833244e-02  -7.3767779e-01  -6.4986889e-01   2.3193457e-02   8.0086659e-03  -1.4879337e-04  -6.2377150e-01   1.9414895e-02  -6.4127005e-01  -2.9490247e-02  -2.3218443e-02  -2.9164559e-02  -5.9218677e-02  -5.9004875e-02  -5.4346907e-02  -3.2018550e-02  -1.0979660e-01  -8.5977928e-02  -4.5444020e-02  -3.0690406e-02  -5.9109776e-02  -2.5897075e-02  -1.0037036e-01  -5.6072300e-02   3.7066937e-03  -2.6289346e-02  -2.7689802e-02  -1.6724737e-02  -2.1152387e-02   3.0380957e-02   6.9070628e-01   3.6919714e-02  -2.5009240e-02   1.5203666e-02   4.8137259e-02   2.4621380e-02   6.8427191e-01   1.8583996e-02   1.1058856e-02   5.0107335e-01   5.6753473e-01   9.2549769e-03  -4.7363020e-01  -1.6329603e-03  -2.4994148e-03   4.3462327e-03   1.6201987e-03  -2.2066224e-03   4.5898064e-04   4.1645351e-01   4.3636587e-01   7.2220602e-03   1.5261110e-03   4.5224386e-03   7.5752252e-03   3.6217239e-03   3.8678668e-01   1.8866762e-03   2.8875751e-03  -8.3593614e-03  -1.5577710e-02   3.6508997e-01  -9.1331074e-03  -7.9983892e-03  -1.4448357e-02  -5.4216355e-01   9.6839585e-03   6.0792879e-03   1.1438871e-02  -4.3257902e-03  -9.3157424e-04  -3.6970530e-01  -3.2421355e-01  -3.7154377e-01  -1.5835237e-03   3.2652477e-01  -5.0953689e-03   2.4650647e-03  -3.4811874e-03  -3.5167556e-03  -5.1195742e-03   8.9675860e-03   3.0479347e-03   3.9094878e-01  -4.2014898e-01   1.1570601e-02  -3.0990878e-04  -1.2171073e-02   1.1307389e-02  -8.2626529e-03   2.7781501e-02  -1.9774740e-02   7.2606886e-03   6.6788298e-01  -7.2890689e-01  -3.1982172e-02  -2.7398426e-02  -7.7004834e-01   2.1348549e-02  -6.9253931e-02  -3.0264708e-02  -1.3676274e-02   3.9309592e-02   8.2216218e-03   8.1098307e-01  -2.3256020e-02   7.6749804e-02   8.2473115e-01  -7.5004061e-01  -1.0576634e+00   7.0363718e-02  -1.6125671e-02   6.8945862e-01  -2.3472662e-02   2.6914454e-03   1.1246470e-02  -5.9140730e-01  -1.0763570e+00
   3.4360396e-01   4.6087208e-03   4.4512388e-01   5.1530305e-01  -4.0512265e-01   1.8397918e-03   4.1093371e-01   8.1178067e-04   2.3661731e-03  -4.0458522e-01   3.3568730e-03   6.7042588e-03   6.1176156e-03   4.6866771e-03   4.7884208e-03   5.1848914e-03   4.5094270e-03   4.4018360e-03   7.2194165e-03   3.3621242e-03  -1.6329318e-03  -2.4391535e-01  -1.8622536e-03  -3.3370579e-03  -3.9168592e-03   6.0260659e-04  -2.0681183e-03   3.6558034e-03  -3.0054665e-03   7.2677928e-03  -4.2220995e-01   4.4355878e-01  -1.1227294e-02  -1.2858202e-02  -1.4800267e-02  -1.1149462e-02  -1.8366234e-02  -1.9953973e-02   1.4605603e-02  -3.1138572e-02   4.0917201e-04   8.3868044e-03   5.5853699e-03   1.1711698e-02   6.3776800e-01   1.1200822e-02   1.7713268e-02   9.7623411e-03   8.0638540e-03   5.4865502e-03  -2.4321828e-03   5.2015059e-03   4.4397902e-03  -3.2973377e-01  -3.3910966e-01   6.0918423e-03   9.5726245e-03   3.2193667e-01   9.7295369e-03   4.1932176e-03   4.3447798e-03   5.2934082e-03   3.2914999e-03   1.3325226e-03  -2.7596789e-05   1.1326845e-03   3.7202442e-03  -2.2916322e-03   4.3107930e-03  -4.4658754e-03  -4.0982419e-03   7.6661282e-03  -3.3300928e-01   5.0125899e-03  -3.7071646e-01   6.0382463e-03   5.0386109e-03   5.3548249e-03   3.1455674e-01  -2.8370710e-01   5.2252138e-03   2.0434964e-04   1.0211557e-03   2.5229443e-01  -2.7772575e-03  -1.6998236e-04   2.7327255e-03   1.2478057e-04  -6.8312189e-04   1.6033880e-03  -5.1207113e-04   4.8780236e-03  -4.4809501e-01  -3.0405075e-03  -5.3444509e-01  -5.5723148e-03  -5.9489315e-01   1.9134471e-02   1.2334732e-02   7.1174776e-03   4.8844144e-01  -5.0841632e-01   7.1068836e-03  -4.3711958e-01   9.1508197e-03   6.5044309e-03   6.1774717e-03   4.8210167e-03   5.8773388e-03   5.1589129e-03   5.4289095e-03   5.5150425e-03  -3.2068722e-01   3.0830796e-03   3.4841532e-03  -1.9622474e-03  -3.0302291e-01   1.6001352e-03  -4.2185543e-03   5.4259599e-03  -4.1659548e-03   2.4068821e-03   1.1656437e-02  -1.1497836e-02   8.8841439e-03   9.6974590e-03  -6.0365153e-03  -4.3219689e-01   5.8783915e-03  -1.5641912e-02   3.7290784e-01   3.7777135e-03  -9.1071900e-04  -4.0214997e-01   1.1377425e-03   4.0038423e-03  -6.7726646e-03  -5.3437803e-03   5.6306823e-03   9.2551098e-04  -1.6130013e-02  -1.7431474e-02   1.2565928e-02   2.4967140e-02   5.4610158e-01   5.2462424e-01   1.5142970e-02   1.0269451e-02   1.6698876e-02   1.0939743e-02   1.0067475e-02   8.2163591e-03   7.3771461e-03   7.8511771e-03  -5.2268200e-03  -3.4977481e-01   7.4689584e-03  -3.6427499e-01  -1.7044294e-03   6.3887027e-03  -2.6678517e-03   2.7894739e-01  -4.0785535e-03   3.6566533e-04   9.2557847e-04  -6.7378727e-04  -2.4432356e-01  -2.6578775e-01   1.4766847e-03   2.2627795e-03   2.5624085e-01   8.4598755e-04  -2.0633258e-03   2.8012144e-03   2.7065973e-03  -2.5470102e-01  -3.7757850e-03  -2.5252151e-01  -2.9266738e-03  -3.2441772e-03  -2.6857372e-01  -2.8077737e-03   4.0845739e-04   3.0096956e-01   3.4732531e-03   3.3305761e-04  -5.5080558e-03  -5.1967759e-03  -5.5916650e-03  -3.4747791e-01  -6.9524370e-03   3.7518886e-01   6.0602973e-03  -6.8075864e-04   4.7634139e-04  -3.5042243e-01   6.0369087e-03   7.6228075e-04   4.2260013e-03   6.8721044e-03   5.5365571e-03   3.5121265e-01   6.0545009e-03  -2.2584805e-03  -3.5893508e-01   7.8464987e-04  -3.5257451e-01   3.6240809e-04  -9.9880627e-04   5.2739483e-04   4.2846710e-01   8.9174425e-05  -3.1698397e-01   5.7167226e-03  -2.0981018e-03   9.6533256e-04  -1.5547789e-03  -3.0618705e-01   1.0367206e-02  -1.2511324e-03   3.9184914e-03   3.0562069e-04  -6.3793822e-03  -4.3089647e-03  -3.9730236e-03   3.6523880e-04   3.9432586e-01   2.2552866e-03   5.5291117e-01  -2.0842696e-02   1.5009227e-02   2.3393441e-02  -1.5825182e-02  -4.1038848e-03   2.9012264e-03   3.6406871e-03  -6.1706312e-03   5.3954684e-03   8.7628268e-03   1.3255660e-02   1.0877186e-02   2.9465769e-03   1.0794813e-02  -1.8313090e-03  -2.3789708e-03   4.4147636e-03   6.4766675e-03   4.4953194e-03   8.2685114e-03   4.2726375e-03  -6.6675283e-03  -8.6099760e-04   5.7598843e-03   4.1697976e-01   6.9097258e-03   8.3259036e-03   6.8811117e-03   2.7789615e-03   3.5533819e-01   6.7471610e-03   8.6913495e-03   1.6204162e-03   5.7217752e-03   5.8140824e-03   2.8059561e-03  -2.5157795e-05   3.3142648e-03   2.9067768e-01  -5.2776990e-03   7.8570701e-03  -1.8040097e-03  -1.8432483e-03  -8.3289677e-03  -9.1261951e-03  -7.3740809e-03  -1.4080218e-02  -1.0871078e-02  -7.3955819e-03  -7.7880965e-03  -7.5310134e-03  -1.0216569e-02  -6.4322695e-03  -1.5738560e-02   5.3500807e-01  -5.2249457e-01   4.7977488e-03   1.3779264e-03  -9.5650040e-04   1.0990443e-02   8.0657612e-03   1.6821788e-03   8.5215930e-03   6.4097124e-03   7.9040116e-04  -3.2106826e-02   6.3717220e-04  -5.0028371e-02  -1.4066569e-02  -7.3436090e-03   1.0626336e-02  -4.1094257e-03   1.8278280e-02   2.2067230e-02  -2.0032893e-02  -1.8776811e-02   1.4880476e-02  -1.6560936e-01   3.2625558e-02  -7.5512327e-02   2.2714049e-02   9.9981564e-01  -1.5110960e-01   1.6973560e+00  -1.0835718e+00  -1.4734573e-02  -7.9549830e-01   1.2960323e+00   2.6047748e-02   3.6586128e-02   7.4290164e-01   3.5779937e-02   8.5277006e-01   1.7309903e-02   2.8346805e-02   1.4685511e-02   7.8065574e-05   1.9117023e-03  -5.3414870e-03  -7.7017857e-03   1.8627657e-02   5.7280177e-03  -7.0066407e-01  -5.1024545e-04   1.2322491e-02   8.1911395e-03   7.3021290e-03   1.4686808e-03   1.7769487e-02   6.4342926e-01  -2.7559349e-03  -4.7507239e-01   3.8003587e-03   9.4868786e-03  -1.0977483e-03  -8.2144791e-03  -5.8749113e-02  -2.8643072e-02  -3.0638423e-02   6.7790096e-01  -8.7903472e-02  -4.9098616e-02  -5.2960207e-02  -9.6258788e-02  -1.1098950e-01  -7.4456989e-02  -9.4295813e-02  -3.5894341e-03   1.2800783e+00  -1.4654644e-01  -1.0872141e+00  -9.7452697e-03   2.1895070e+00  -3.2927961e-01   1.4441027e-01   3.6004568e-01  -1.2708444e+00  -1.1685448e+00   9.5670876e-02   6.4189381e-02   1.1729938e+00   4.5801205e-02   3.7955798e-02  -7.6105748e-01  -6.8262594e-01   2.6106396e-02   8.2045164e-03   6.0457154e-04  -6.4056744e-01   1.9415253e-02  -6.2981742e-01  -4.1647352e-02  -2.3013269e-02  -3.3946280e-02  -4.6494672e-02  -4.6569336e-02  -4.9825210e-02  -3.1348271e-02  -1.2454754e-01  -6.9101133e-02  -2.4240558e-02   7.7176321e-03  -1.2927387e-01  -1.9519947e-02  -1.0033258e-01  -5.6731742e-02   1.8314770e-03  -3.0422199e-02   2.9276457e-02  -2.5100398e-04  -3.7397321e-02   2.9461484e-02   6.9332180e-01   3.1938402e-02   7.2494583e-04   2.3798859e-02   4.0993259e-02   1.8811915e-02   6.6616168e-01   1.7451558e-02   1.0859983e-02   5.2700527e-01   5.6228013e-01   1.0161895e-02  -4.6966978e-01  -2.1329928e-03   5.6091863e-03   1.2322401e-03  -8.7704476e-04  -3.3762073e-03  -4.0609254e-04   4.1304073e-01   4.2405114e-01  -1.3027965e-04   4.2744602e-03   5.1772364e-03   6.2527177e-03   3.8754329e-03   3.7651439e-01   8.8957809e-04   2.9342999e-03  -1.0356152e-02  -1.1333591e-02   3.7053579e-01  -6.4795152e-03  -6.8693583e-03  -1.3528867e-02  -5.2792545e-01   1.1732388e-02   9.1838779e-03   2.2706369e-03  -4.0262869e-03   5.3729878e-04  -3.8487246e-01  -3.3540901e-01  -3.8354716e-01   3.5180709e-03   3.3328947e-01   2.8219737e-04   1.5834902e-04  -2.9232261e-03  -1.0064435e-03  -7.1036699e-03   5.0177349e-03  -9.5290264e-04   3.9550364e-01  -4.2485885e-01   1.1133220e-02   6.9904270e-03  -1.2129061e-02   1.2618846e-02  -8.1950514e-03   8.8832603e-03  -3.1634436e-02   5.9025374e-03   6.7304916e-01  -7.2250498e-01  -2.2619914e-02  -4.7665610e-02  -7.8137198e-01   2.1553971e-02  -8.4810528e-02  -3.4095712e-02   1.6257132e-02   3.3384260e-02  -8.3465438e-04   7.8249455e-01  -1.2877291e-02   6.5430169e-02   8.1129580e-01  -7.5711038e-01  -1.0802906e+00   1.1810885e-02   5.9151085e-03   7.0507933e-01  -5.8233120e-03   1.3248539e-02   1.7486741e-02  -7.1521560e-01  -1.0855727e+00
   3.4220534e-01   2.8223728e-03   4.3116959e-01   5.1924154e-01  -4.1385235e-01   4.5510010e-03   4.1224588e-01   2.8190860e-04   2.3373182e-03  -3.9683461e-01   5.4546372e-03   5.8473296e-03   6.4836508e-03   4.5618829e-03   4.7024638e-03   5.7949626e-03   4.8528046e-03   3.7778696e-03   5.6645572e-03   1.2471447e-03  -1.3085407e-04  -2.4778024e-01  -2.5714872e-03  -3.4168363e-03  -3.3731904e-03   1.8497499e-03  -2.1043484e-03   3.2562397e-03  -2.8680865e-03   7.5965188e-03  -4.2281224e-01   4.4531338e-01  -1.1997989e-02  -1.2309205e-02  -1.3615917e-02  -1.1544515e-02  -1.3558290e-02  -2.6177581e-02   1.3625604e-02  -3.1025384e-02  -3.3217242e-03   9.4432875e-04   5.6415619e-03   1.2525075e-02   6.1296669e-01   6.5129541e-03   1.5938446e-02   9.9058987e-03   7.8365369e-03   4.7286626e-03  -5.0197253e-04   4.5050706e-03   3.9564661e-03  -3.2769507e-01  -3.4076593e-01   5.5470170e-03   7.3166051e-03   3.2454729e-01   9.8631982e-03   3.9739297e-03   3.6364678e-03   4.2564422e-03   2.7755848e-03   1.2088569e-03   8.4674310e-04   4.1481641e-04   4.4245879e-03  -1.9355268e-03   4.0399851e-03  -4.4364200e-03  -5.2600040e-03   6.5921354e-03  -3.2993913e-01   6.2119503e-03  -3.6239294e-01   1.7267545e-03   4.7521074e-03   4.8190401e-03   3.0778341e-01  -2.7747709e-01   4.3717143e-03   3.1537851e-04   3.1155841e-03   2.5043820e-01  -3.0833623e-03  -3.8930451e-04   2.1062879e-03  -5.4527294e-04   1.9986115e-03   5.6691421e-04   6.7147113e-04   1.9072771e-03  -4.3302531e-01  -7.6621608e-03  -5.3386472e-01  -6.3361423e-03  -5.8702685e-01   1.7446814e-02   1.0688503e-02   5.6463155e-03   4.8260822e-01  -4.8021816e-01   6.3501353e-03  -4.3283182e-01   8.6769406e-03   7.8779105e-03   6.5725172e-03   4.0030248e-03   6.6324507e-03   4.7776379e-03   5.7497566e-03   5.0686411e-03  -3.0361819e-01   3.5050720e-03   2.2762811e-03  -1.4222150e-03  -3.1542901e-01   3.2208073e-03  -4.2762541e-03   5.4681521e-03  -4.7295631e-03   2.9848724e-03   9.9956999e-03  -1.4050892e-02   7.2158596e-03   9.9964028e-03  -3.7400171e-03  -4.1303945e-01   7.7871121e-03  -1.6712429e-02   3.7471049e-01   1.7197017e-03  -6.5157290e-04  -4.2835967e-01   1.2055634e-03   4.2039374e-03  -3.1549011e-03  -4.9645495e-03   2.1430117e-02  -2.0714488e-03  -1.4902977e-02  -1.4767917e-02   2.5121984e-02   2.4564370e-02   6.1264481e-01   5.1608295e-01   1.5573685e-02   1.1157666e-02   2.1952747e-03   1.2476518e-02   9.7073830e-03   3.5276152e-03   6.0606439e-03   4.9670213e-03  -6.1567948e-03  -3.4645762e-01   7.9583120e-03  -3.6149613e-01  -3.3694604e-03   5.1318449e-03  -1.0529781e-03   2.8007130e-01  -2.5584372e-03   3.3601866e-04   2.3910270e-05  -4.1895430e-04  -2.4363633e-01  -2.6431903e-01   9.2170012e-04   7.8335121e-04   2.5817227e-01   1.0238497e-03  -1.5407055e-03   3.3851023e-03   2.5438024e-03  -2.5782393e-01  -3.6202101e-03  -2.4899550e-01  -3.0798823e-03  -3.7055053e-03  -2.6178243e-01  -2.8054285e-03  -2.2401641e-04   2.9049952e-01   3.7933520e-03   6.5827059e-04  -5.9686245e-03  -6.1084498e-03  -6.1698480e-03  -3.4593143e-01  -6.0041311e-03   3.9967500e-01   7.9800928e-03   2.9242246e-03   5.5674764e-04  -3.9222836e-01   3.4700803e-04   6.0700291e-03   1.5156322e-02   6.6347181e-03   1.0031506e-03   3.5884545e-01   5.3970638e-03  -2.6609248e-03  -3.5597792e-01   1.7972188e-03  -3.5940249e-01   4.2405488e-04  -8.9837573e-04   1.5009933e-03   4.2016657e-01   1.1513845e-03  -3.1929317e-01   7.5430279e-03  -2.8567840e-03   2.7397715e-03   6.4344570e-04  -3.0479051e-01   7.1414022e-03  -1.8591169e-03  -1.5814420e-03   3.5402715e-03  -6.7196971e-03  -8.4066033e-03  -2.1951722e-03  -3.2705254e-03   4.1761309e-01  -1.8598128e-03   5.6105448e-01  -5.1735804e-03   2.3383890e-02   2.7272461e-02  -2.3239697e-02  -5.6670635e-03   3.5484690e-03   3.8507549e-03  -3.0524562e-03   2.3490765e-04   1.0870322e-02   1.3141057e-02   9.6316405e-03   2.4383425e-03   1.1775330e-02  -1.9813653e-03  -1.9501160e-03   4.7418535e-03   3.4793965e-03   8.5366125e-04   8.8794908e-03   9.4586080e-03  -5.9365195e-03  -3.0109959e-03   7.4907744e-03   4.0977522e-01   6.5439649e-03   6.9530286e-03   6.6484998e-03   4.1044537e-03   3.5178500e-01   7.3151893e-03   7.4360827e-03   3.8497990e-03   4.8979786e-03   6.4417476e-03   3.5854648e-03   8.4829835e-03  -1.7169148e-04   2.8934894e-01  -3.1513455e-03   7.4474560e-03  -3.1810270e-03  -3.4930220e-03  -7.5384544e-03  -8.6421731e-03  -6.7274560e-03  -1.3331479e-02  -1.0152149e-02  -4.1141288e-03  -7.1091888e-03  -6.9836219e-03  -1.0924200e-02  -7.2151340e-03  -1.8008359e-02   5.3121034e-01  -5.1578085e-01   1.9568388e-03  -9.4452769e-04   3.5309994e-04   1.0622009e-02   1.0161856e-02   2.6095400e-03   6.0543666e-03   1.5728396e-04  -1.0174093e-03  -2.0417131e-02  -1.4532685e-02  -4.9837636e-02  -2.3145935e-02   3.0906768e-02  -7.0705547e-02   9.7253892e-03   2.7123075e-02   3.2369502e-02  -2.0701124e-02  -8.3157848e-03   4.4035280e-03  -1.2807596e-01   9.2394575e-02  -7.2355316e-03  -8.3938517e-03   1.1929478e+00  -1.4530564e-01   1.4566256e+00  -1.0052494e+00  -1.9427766e-02  -7.5860622e-01   1.2663675e+00   1.9769555e-02   3.8040020e-02   7.0950630e-01   3.5103285e-02   8.4363350e-01   1.2683284e-02   2.8234453e-02   1.1329632e-02   6.2658215e-03   1.8080808e-03   5.6361854e-04  -8.6295704e-03   1.6134668e-02   5.5021410e-03  -6.9697705e-01   1.3903836e-03   1.5777188e-02   7.9292301e-03   6.5730693e-03  -7.8475776e-03   1.9630456e-02   6.6824455e-01   1.8794887e-03  -4.8080983e-01   2.7025734e-03   9.3411717e-03  -1.5881986e-03  -5.2526159e-03  -5.5939686e-02  -2.8386409e-02  -2.8751152e-02   6.5812671e-01  -6.8498965e-02  -4.3707873e-02  -4.3867192e-02  -9.6934909e-02  -7.7080299e-02  -6.1407010e-02  -9.4308360e-02   1.3635023e-01   1.3324653e+00  -1.3048206e-01  -1.0924590e+00   1.3821896e-02   2.4653723e+00  -2.1299596e-01   1.1660454e-01   3.4174610e-01  -1.1454805e+00  -1.1305412e+00   9.3929115e-02   6.7623153e-02   1.0919755e+00   4.3475497e-02   3.6460550e-02  -7.2544840e-01  -6.8855374e-01   2.4126320e-02   5.8566136e-03   4.0395422e-05  -6.2840373e-01   2.0108153e-02  -6.4508856e-01  -5.2276734e-02  -2.5124159e-02  -2.7513376e-02  -4.9828727e-02  -5.1339562e-02  -4.9755333e-02  -5.2569931e-02  -1.2981384e-01  -7.6122768e-02  -3.1943111e-02  -4.9480376e-02  -1.1280980e-01  -4.1409150e-02  -1.0943078e-01  -5.0813394e-02  -1.5886457e-03  -1.2812006e-02   3.2893468e-02  -4.8906788e-02   9.7484565e-03  -1.3212745e-03   6.9490797e-01   1.5929021e-02  -1.3292058e-02   1.6666822e-02   4.1740383e-02   1.7771289e-02   6.5545377e-01   1.9595150e-02   1.3016117e-02   5.4452537e-01   5.6428464e-01   5.5427315e-03  -4.5871026e-01  -1.2463642e-03  -4.8820754e-04   2.5518786e-03   6.0560354e-04  -8.1962557e-03  -1.9880964e-03   4.0354814e-01   4.1546312e-01   5.8681718e-04   2.0972995e-03   5.4749675e-03   9.7498328e-03   4.9735391e-03   3.7076701e-01   3.1196473e-03   3.8695325e-03  -9.9646686e-03  -8.7598055e-03   3.7118405e-01  -1.0124903e-02  -1.0439909e-02  -1.5374112e-02  -5.6131191e-01   1.0648374e-02   4.6376316e-03   1.1240284e-02  -5.6092933e-03  -2.7717691e-04  -3.7252003e-01  -3.3337505e-01  -3.7638105e-01  -5.1755278e-04   3.3967095e-01   3.0778011e-03   1.3277607e-03  -3.1764647e-03  -9.8778862e-04  -5.6743258e-03   5.4110382e-03   7.7646580e-03   3.8985998e-01  -4.1928027e-01   1.2142255e-02   1.0983841e-02  -7.6200352e-03   1.3612566e-02  -1.3410241e-02   2.9606987e-02  -1.5559175e-02  -4.2178401e-03   6.8377496e-01  -7.4244073e-01  -3.7051594e-02  -6.2652219e-02  -8.0559803e-01   1.8267546e-02  -1.2813173e-01  -3.1495518e-02   4.2497258e-03   5.0689822e-02   1.3197348e-02   8.0664243e-01  -4.4406864e-02   6.1366950e-02   8.2715016e-01  -8.1692741e-01  -9.3300156e-01   1.4350277e-02  -5.1074869e-03   8.5621983e-01  -1.2909767e-02   1.0342064e-02   1.9139248e-02  -7.1585200e-01  -1.0676451e+00
   3.3452240e-01   1.2131617e-03   4.3089181e-01   5.0554821e-01  -4.0113368e-01   6.2442967e-03   4.2528721e-01  -2.4968134e-04   5.3249596e-04  -3.9715542e-01   4.3745644e-03   7.0107816e-03   5.9486973e-03   4.1552209e-03   4.5813237e-03   5.1113688e-03   4.4325641e-03   3.9947857e-03   6.5241387e-03   9.9602281e-04   8.7368982e-04  -2.5439314e-01  -2.4153247e-03  -2.9532967e-03  -2.7980643e-03   2.4107796e-03  -7.7915007e-04   3.7836891e-03  -2.9786323e-03   6.6324121e-03  -4.1614968e-01   4.2965600e-01  -1.1055157e-02  -1.1361850e-02  -1.3387851e-02  -7.5302355e-03  -4.6602104e-03  -1.3367417e-02   1.6954984e-02  -1.0558132e-02   1.8265339e-04   5.2062942e-03   3.5807553e-03   1.2336330e-02   6.0955506e-01   7.2475759e-03   1.5933223e-02   9.6162147e-03   5.4964808e-03   4.4610386e-03   1.4191909e-03   4.8153521e-03   4.9688167e-03  -3.2667151e-01  -3.3845919e-01   5.8070871e-03   8.2133340e-03   3.2191613e-01   9.2154524e-03   3.2971115e-03   3.7153347e-03   4.3882354e-03   3.0690814e-03   1.1598994e-03   4.6709036e-04  -8.2983759e-04   2.7115175e-03  -3.5583743e-03   3.2737310e-03  -3.8378186e-03  -2.0700688e-03   7.0093623e-03  -3.2364105e-01   7.1639891e-03  -3.6510648e-01   2.2792625e-03   4.5261232e-03   5.0555758e-03   3.1471875e-01  -2.7850726e-01   4.5966176e-03   2.5912155e-04   2.2630924e-03   2.5633916e-01  -2.8174373e-03  -1.9875633e-03   2.7848776e-03  -1.5559460e-03  -7.3588466e-04  -5.8716303e-04   6.3723726e-04   5.0148498e-03  -4.3413085e-01  -6.4628428e-03  -5.3110645e-01  -7.4612642e-03  -5.6706903e-01   1.8541265e-02   1.1879104e-02   4.7543013e-03   4.8843764e-01  -4.8108207e-01   5.7035983e-03  -4.3142682e-01   9.2019117e-03   7.8083936e-03   5.9836662e-03   1.4981158e-03   5.6170386e-03   4.7341490e-03   5.4806634e-03   5.4470489e-03  -2.9220835e-01   4.1084073e-03   4.0818059e-03  -1.5113629e-03  -2.9674208e-01   6.8103474e-04  -3.8380318e-03  -4.9188287e-04  -4.9003150e-03   3.4131000e-03   1.0626014e-02  -1.5434993e-02   8.6183210e-03   1.0575261e-02  -6.2811029e-03  -4.2331144e-01   5.9513002e-03   2.9996841e-03   3.8361073e-01   5.1355269e-04  -2.2658319e-03  -4.1444150e-01   6.3796710e-05   5.2038279e-03  -8.3126280e-03  -5.5737734e-03   1.0191039e-02  -3.7752816e-03  -1.5980054e-02  -1.9553827e-02   1.4110092e-02   2.5599001e-02   5.7576386e-01   5.3458642e-01   1.5431245e-02   1.0712777e-02   2.1337921e-02   1.1651262e-02   9.8533878e-03   8.4253454e-03   6.8866187e-03   4.5503875e-03  -7.8227242e-03  -3.6181316e-01   6.5047498e-03  -3.6688784e-01  -2.0573333e-03   4.8746735e-03  -2.4109855e-03   2.7031381e-01  -4.1598860e-03   1.6943897e-03  -1.4682659e-03  -3.8167694e-04  -2.4161201e-01  -2.6594205e-01   1.6722474e-03   3.7026240e-03   2.5726928e-01   1.0826846e-03  -2.5108871e-03   2.5960537e-03   2.8803557e-03  -2.5374306e-01  -3.3464403e-03  -2.4888152e-01  -2.2453137e-03  -2.8326341e-03  -2.6054467e-01  -4.8181207e-03  -2.5962321e-03   2.8359066e-01   3.7013825e-03   7.6250176e-04  -4.0493921e-03  -5.0139173e-03  -5.5316558e-03  -3.4345921e-01  -5.7845721e-03   3.6882361e-01   6.8071084e-03   2.7218266e-03   7.5629837e-04  -3.8975544e-01  -5.7995228e-04   6.0575311e-03   1.1614302e-02   7.5804531e-03   1.7156891e-03   3.4803195e-01   6.2380270e-03  -1.3252852e-03  -3.4978151e-01   2.3395589e-03  -3.6457688e-01   1.9488444e-03  -4.0397977e-04   6.3528366e-03   4.1115775e-01   7.7610769e-04  -3.1644463e-01   5.6864225e-03  -5.1409410e-03   2.5354583e-03  -1.4382478e-03  -3.0168248e-01  -2.0978659e-03  -4.1059674e-03  -4.8062977e-03   4.1073507e-03  -3.9737624e-03  -9.0610214e-03  -3.9322985e-04  -5.9435269e-03   3.8618140e-01   1.5756086e-03   5.5983563e-01  -1.7181330e-03   1.7621723e-02   2.8599756e-02  -7.5628418e-03  -4.5875646e-03   3.6309973e-03   3.6488785e-03  -2.9088963e-03   5.2285335e-03   7.9839849e-03   1.3159538e-02   8.1619545e-03   1.5404982e-03   1.0594385e-02  -1.8156094e-06  -2.6542450e-03   4.4059963e-03   4.8104126e-03  -1.3817935e-03   7.7655225e-03   8.4318545e-03  -3.0465600e-03  -3.9109201e-04   7.5476786e-03   4.1125318e-01   2.2359967e-03   6.5753063e-03   4.9284905e-03   1.2668385e-03   3.3731044e-01   6.8771087e-03   8.3871981e-03   2.3251614e-03   4.7815075e-03   7.6621540e-03   3.0559567e-03   8.6725797e-03   2.4414840e-03   2.9520879e-01  -6.6834785e-03   5.3280573e-03  -4.2796715e-03  -1.8525723e-03  -7.5467656e-03  -6.2127980e-03  -6.0008384e-03  -1.2480382e-02  -1.0256645e-02  -7.3486064e-03  -8.9468509e-03  -5.1286390e-03  -8.8376757e-03  -8.2975279e-03  -1.6892231e-02   5.3687181e-01  -5.1460350e-01   5.0184453e-03  -1.2119424e-03  -2.7107421e-03   1.2788941e-02   1.0504892e-02   2.2564940e-03   8.8370156e-03  -3.3735274e-03  -1.1404612e-02  -2.0126913e-02  -1.4060736e-02  -5.4009396e-02  -1.0541455e-02   1.0310685e-02  -7.8601204e-04   1.0786658e-02   2.3688418e-02   2.5363896e-02  -9.3353073e-03  -1.0669977e-02  -2.7471981e-02  -1.7679690e-01   8.1711011e-02   1.4501329e-02  -6.3423252e-02   1.2395681e+00  -1.3767085e-01   1.7460546e+00  -1.0254941e+00  -1.5357122e-02  -7.5044059e-01   1.2215385e+00   2.1416019e-02   3.1138954e-02   7.2326049e-01   4.1150254e-02   8.1063364e-01   1.7571600e-02   2.4965841e-02   1.1361702e-02   5.6752734e-03   2.1271716e-03   3.0332110e-04  -7.8666954e-03   1.9413018e-02   6.2494064e-03  -6.8692643e-01   8.7204549e-04   9.7405226e-03   9.0752569e-03   6.6620918e-03  -6.6051652e-03   1.7343035e-02   6.5455248e-01  -2.7620900e-03  -4.6264343e-01  -4.6439334e-03   2.5911924e-03   1.0936633e-03  -3.6804311e-03  -5.9454451e-02  -2.6848606e-02  -3.0049724e-02   6.5983817e-01  -7.3740161e-02  -4.3134593e-02  -4.4087759e-02  -8.5954825e-02  -1.0253043e-01  -6.5279786e-02  -8.6369091e-02   6.4027320e-02   1.3080810e+00  -1.2480521e-01  -1.0705880e+00   1.3537199e-02   2.3718114e+00  -2.2153691e-01   1.4745728e-01   3.4756215e-01  -1.1781491e+00  -1.1711339e+00   9.1958477e-02   5.7583173e-02   1.1117102e+00   4.2126963e-02   3.1581036e-02  -7.2867168e-01  -6.6132847e-01   2.2008244e-02   1.0150627e-02  -3.3908047e-04  -6.2518605e-01   1.5520841e-02  -6.2952763e-01  -3.5272769e-02  -2.1461460e-02  -3.3778626e-02  -6.5506454e-02  -6.0351750e-02  -4.5005609e-02  -3.5168891e-02  -9.2706983e-02  -7.2488422e-02  -4.9586427e-02  -2.0993635e-02  -1.9371315e-01  -7.0400698e-02  -1.4630974e-01  -5.9201818e-02  -5.7806732e-03  -3.7160415e-02  -2.0815462e-02   5.9964648e-05   1.4028106e-02   1.7414387e-02   7.1891941e-01   2.3443799e-02  -2.2784361e-02   1.9460493e-02   3.0355690e-02   1.5448082e-02   7.2088417e-01   1.5936545e-02   7.4353603e-03   4.4578759e-01   5.2719391e-01   1.2427910e-02  -4.4763221e-01  -3.7927945e-03   5.8881115e-05   9.0715914e-04  -4.2665370e-03  -6.9647110e-03  -1.8371214e-03   3.9963741e-01   4.3250324e-01   1.2527471e-03   5.4801180e-03   5.4987914e-03   5.9313525e-03   4.2345344e-03   3.7388363e-01  -9.0571535e-04   1.9882244e-03  -9.6107628e-03  -1.1203015e-02   3.6370455e-01  -7.9802103e-03  -7.5190535e-03  -1.0837857e-02  -5.3152504e-01   8.1651981e-03   4.2637687e-03   1.2620010e-02  -4.4777853e-03   1.4087007e-04  -3.7590418e-01  -3.2190603e-01  -3.7312211e-01   4.5418350e-03   3.4845745e-01   1.1254585e-03   5.3849148e-03  -2.3132065e-04  -1.3747017e-03  -5.3263234e-03   6.9722925e-03   2.7592837e-03   3.8865715e-01  -4.1742080e-01   1.0416957e-02   4.6092913e-03  -1.4731538e-02   1.1702820e-02   6.1404054e-03  -2.2270668e-03  -3.7700130e-02  -1.2156773e-03   6.8565742e-01  -7.1030983e-01  -3.7548044e-02  -6.3615991e-02  -8.1892171e-01   2.0448867e-02  -5.3162261e-02  -2.8447088e-02  -7.8615276e-03   3.6569541e-02   1.5943894e-02   8.2429326e-01  -2.8853569e-02   6.4856785e-02   8.3316419e-01  -7.8240617e-01  -1.0534240e+00   2.9592041e-02  -7.0920920e-03   8.6523498e-01   4.4445093e-03   1.8679663e-02  -2.0089261e-03  -6.6247656e-01  -1.0723113e+00
   3.3780424e-01   2.5866352e-03   4.3462725e-01   5.1374502e-01  -4.0967238e-01   5.0402191e-03   4.3930094e-01  -3.0984754e-05   7.8475193e-04  -4.0796914e-01   3.7737022e-03   6.9860707e-03   6.6116860e-03   4.2536554e-03   4.5516260e-03   5.6181375e-03   4.1157287e-03   3.8776751e-03   7.8364525e-04   1.7186261e-03  -8.1309996e-04  -2.4725089e-01  -1.9735126e-03  -3.1116027e-03  -3.8779159e-03   1.8644825e-03  -1.1025391e-03   3.5092634e-03  -2.8393441e-03   5.5727622e-03  -4.2490768e-01   4.5160774e-01  -1.1790358e-02  -1.0914740e-02  -1.4324774e-02  -1.0170847e-02  -9.1807894e-03  -8.1403690e-03   1.3783284e-02   9.6757620e-03   3.1404955e-03   7.6080410e-03   6.0464742e-03   1.3326286e-02   6.3512679e-01   6.1566645e-03   1.6090595e-02   9.3100727e-03   8.2704247e-03   5.0423720e-03  -3.7389492e-04   4.1741067e-03   4.3420719e-03  -3.3205620e-01  -3.4209467e-01   5.6233779e-03   7.8280146e-03   3.2440189e-01   1.0353270e-02   3.7757870e-03   4.0127565e-03   3.4322027e-03   3.8523623e-03   1.5361033e-03   8.4927453e-04  -1.7327981e-03   2.6541637e-03  -3.3997848e-03   3.5320233e-03  -4.1816249e-03  -4.7466925e-03   7.6280448e-03  -3.3706046e-01   7.2678864e-03  -3.6981597e-01   7.2349921e-03   5.1205616e-03   5.1725234e-03   3.2439950e-01  -2.7113922e-01   4.8019734e-03   6.6499841e-04  -1.9783328e-03   2.5861427e-01  -1.5944534e-03  -8.7338304e-04   2.2677610e-03  -1.0407944e-04  -1.0670070e-04   1.1092004e-04   7.1824994e-04   2.7371191e-03  -4.4354104e-01  -5.7240879e-03  -5.1769203e-01  -4.3989060e-03  -5.7982297e-01   1.7802130e-02   1.3043418e-02   5.7181720e-03   4.8640994e-01  -4.6146359e-01   5.1249857e-03  -4.3094050e-01   9.4965638e-03   6.3485962e-03   6.0614519e-03   7.0044873e-03   3.3314531e-03   5.7000021e-03   5.5653308e-03   5.3214816e-03  -2.9505857e-01   3.6384943e-03   3.2294524e-03  -1.6720268e-03  -2.9521537e-01   9.2425370e-04  -3.2447384e-03   2.3770975e-03  -1.9355613e-03   2.3859193e-03   7.8442002e-03  -1.9150377e-02   8.7832083e-03   1.0003040e-02  -3.0959209e-03  -4.1533458e-01  -3.1404376e-03  -1.4183535e-02   3.9450092e-01   3.6943170e-03   1.6550616e-03  -4.2096444e-01   1.9274420e-03   2.8836800e-03  -8.5807847e-03  -7.2793684e-03   1.9525652e-02  -1.3364351e-02  -2.0416971e-02  -1.9612660e-02   5.3556944e-03   2.3801877e-02   5.5804205e-01   5.3334457e-01   1.4365274e-02   1.1474638e-02   3.9597097e-03   1.1202145e-02   9.3715633e-03   9.0094040e-03   7.8542632e-03   7.4842414e-03  -6.0849579e-03  -3.5337968e-01   7.4103465e-03  -3.7206786e-01  -1.9231404e-03   5.2740017e-03  -1.2524614e-03   2.7510470e-01   3.0155871e-03   3.5444576e-03   9.1293780e-04  -6.2041093e-04  -2.4205607e-01  -2.6620430e-01   1.4136207e-03   9.9061007e-04   2.5723906e-01   9.0452015e-04  -3.5928885e-03   2.8690518e-03   2.9252142e-03  -2.6049670e-01  -3.6060334e-03  -2.5072535e-01  -3.1383285e-03  -3.6563445e-03  -2.6974813e-01  -2.0984752e-03  -1.8379308e-03   3.0153593e-01   3.9244374e-03  -1.5610085e-03  -5.0861589e-03  -4.9396859e-03  -5.3903623e-03  -3.4469205e-01  -6.2143843e-03   3.8900211e-01   5.9871078e-03   3.0620125e-03  -1.0763743e-04  -3.9654922e-01  -3.3442221e-03   6.7366980e-03   1.3067713e-02   8.0802424e-03  -4.8588054e-04   3.6542056e-01   6.9944486e-03  -1.1064198e-04  -3.5899045e-01   2.2549148e-03  -3.5890826e-01   2.5568744e-04  -1.6459594e-03   2.1493133e-03   4.1076538e-01   1.5534316e-04  -3.1871456e-01   2.6279257e-03   3.0942860e-04   1.6008221e-03  -1.2745174e-03  -3.0839885e-01   4.0728414e-03  -6.0351382e-03   7.7261766e-04   1.9213168e-03  -7.0584083e-03  -7.7407550e-03  -4.0660541e-03  -2.3375788e-03   3.9746370e-01  -3.9903178e-03   5.6517728e-01  -3.1129560e-02   1.7967301e-02   2.7688918e-02   1.4575257e-02  -4.7076275e-03   4.7792718e-03   2.9216541e-03  -6.3410434e-03   7.1948673e-03   1.1466645e-02   1.3661813e-02   9.0445054e-03   3.0031502e-03   7.5618020e-03  -2.0302378e-03  -2.6633364e-03   1.6873331e-03   2.9711491e-03   4.9743068e-03   8.4025380e-03   3.5452759e-03  -3.0935106e-03  -1.6855454e-03   7.4660705e-03   4.2324076e-01   8.0720862e-04   7.3339028e-03   6.1516969e-03   4.0528398e-04   3.4170335e-01   6.8832349e-03   2.8552989e-04   4.0109471e-03   4.1937283e-03   6.4954855e-03   2.3378866e-03   8.3072841e-03   1.2943914e-03   2.8735462e-01   4.6252418e-04   7.6585160e-03  -6.6460630e-03  -4.5757987e-03  -7.7554627e-03  -6.7744286e-03  -5.6476547e-03  -7.0723653e-03  -1.1064523e-02  -3.8187319e-03  -7.1311718e-03  -1.1026896e-03  -1.2604409e-02  -7.6846712e-03  -2.0906140e-02   5.3811550e-01  -5.2286514e-01   8.6741323e-04  -6.3632975e-04  -8.6784050e-04   1.0612177e-02   1.1487559e-02   8.4968496e-03   9.2294951e-03   5.5183594e-03  -2.4219106e-03  -2.9294451e-02  -1.7740100e-02  -5.2301883e-02  -2.4455069e-02   1.2857592e-02   9.4782123e-03  -3.4644303e-03   2.0335326e-02   3.0408885e-02  -1.4103540e-02  -2.4342089e-02   2.2571470e-02  -1.2487104e-01   1.3587061e-01   9.4880898e-03   5.2996287e-02   1.2279381e+00  -1.4140710e-01   9.5789383e-01  -1.1343486e+00  -2.3872254e-03  -8.1164995e-01   1.2954899e+00   3.1184790e-02   3.8380164e-02   7.0836945e-01   3.0670285e-02   8.3262355e-01   2.1688789e-02   3.0433478e-02   1.6757813e-02   6.9082116e-03   2.5221796e-03  -1.9906628e-03  -7.1396923e-03   8.2497032e-03   8.0095552e-03  -7.1945356e-01  -8.5999944e-04   1.1974457e-02   7.6647874e-03   4.3197075e-03  -1.4222405e-03   1.8145339e-02   6.3264168e-01   1.2189327e-02  -4.8556612e-01   3.7723035e-03   3.5150372e-03  -8.8357303e-04  -8.6698385e-03  -5.8056670e-02  -2.7874549e-02  -3.0330427e-02   6.7613544e-01  -4.6660575e-02  -4.4511865e-02  -5.1790413e-02  -1.0236692e-01  -1.1670805e-01  -7.4650216e-02  -8.6638953e-02   1.0532055e-01   1.3474086e+00  -1.3099913e-01  -1.1115361e+00   1.4847284e-02   2.1657548e+00  -1.6744669e-01   1.6299780e-01   2.8642453e-01  -1.2347856e+00  -1.1754516e+00   9.3289678e-02   6.2907913e-02   1.1820620e+00   4.3747813e-02   3.2846697e-02  -7.6112246e-01  -6.7460953e-01   2.1728774e-02   9.2436950e-03   3.8908800e-04  -6.3521454e-01   2.0881667e-02  -6.4344312e-01  -2.7508230e-02  -2.5716801e-02  -2.8414913e-02  -6.5727840e-02  -5.1543180e-02  -4.8586669e-02  -3.4514420e-02  -1.2053651e-01  -8.2968557e-02  -3.6825736e-02  -2.6667059e-02  -1.9709091e-01  -1.4821688e-02  -7.1546786e-02  -3.9725962e-02   7.3977812e-03  -2.8103396e-02   1.9379334e-02  -5.8414665e-03   2.4132564e-02   2.4665766e-02   7.1570153e-01   2.3826261e-02  -2.0005661e-02   1.9686361e-02   3.2357785e-02   1.3873874e-02   6.5976101e-01   1.9781240e-02   1.4978171e-02   5.2330452e-01   5.7543247e-01   1.4755373e-02  -4.5938755e-01  -5.1321036e-03  -2.7428026e-03   1.2763332e-04   2.0569974e-03  -6.2795176e-03   1.4387277e-03   4.0769812e-01   4.3789732e-01   1.4084257e-03   3.9066273e-03   4.0708115e-03   7.6490016e-03   4.5260499e-03   3.8258871e-01   1.2940271e-03   3.2078499e-03  -1.0315068e-02  -9.8411343e-03   3.5809843e-01  -8.6314649e-03  -9.1091078e-03  -1.6918313e-02  -5.3915877e-01   1.0973654e-02   3.2427854e-03   1.1607694e-02  -4.5578833e-03  -1.4291958e-03  -3.7181843e-01  -3.2846206e-01  -3.7468621e-01   8.9300606e-04   3.4711091e-01  -3.6296480e-04  -1.0210739e-03  -5.6044402e-03  -3.4431123e-03  -6.6727996e-03   9.2520333e-03   5.3126899e-03   3.9282443e-01  -4.3080524e-01   7.9289553e-03   5.1203434e-03  -1.4053506e-02   8.3688390e-03   3.8205217e-04   1.7153771e-02  -3.9587494e-02   2.7653681e-03   6.4600481e-01  -7.0818138e-01  -2.1647821e-02  -2.8950655e-02  -7.7296691e-01   1.8856494e-02  -1.7732053e-02  -1.8388619e-02   1.1538376e-02   2.9311413e-02   2.4787214e-02   7.8121715e-01   4.7101593e-02   5.0763502e-02   7.8843580e-01  -7.4955079e-01  -8.0842212e-01   2.2312057e-02  -1.5605680e-02   8.3778400e-01  -1.2272802e-02   7.4958736e-03  -6.1839897e-04  -6.8184681e-01  -1.0720304e+00
   3.3665442e-01   2.8291063e-03   4.3149957e-01   5.1141205e-01  -4.1036950e-01   5.5080201e-03   4.4240705e-01   2.0313356e-03   2.2209670e-03  -4.1077191e-01   3.1201584e-03   5.4450717e-03   6.3104374e-03   4.7041266e-03   4.4913273e-03   5.4288227e-03   5.0976331e-03   3.6763191e-03   2.2973984e-03   1.8471804e-03  -1.7707815e-03  -2.4654355e-01  -2.6738542e-03  -3.2866981e-03  -3.0089265e-03   1.3609352e-03  -1.2677788e-03   3.5999427e-03  -4.0922708e-03   8.1961035e-03  -4.2702410e-01   4.4777189e-01  -1.1327089e-02  -1.2655494e-02  -1.2643051e-02  -7.6433114e-03  -1.0768142e-02  -1.6806215e-02   1.0707353e-02  -2.6576077e-02  -2.6045996e-03   6.0249465e-03   4.4544486e-03   1.1227729e-02   6.2783559e-01   9.9305020e-03   1.6394447e-02   9.6387722e-03   7.9737225e-03   5.1024223e-03  -1.0152474e-03   4.1770843e-03   5.1346617e-03  -3.2831670e-01  -3.4444845e-01   5.3641606e-03   8.5290962e-03   3.2631753e-01   1.0667001e-02   3.5242648e-03   2.6140130e-03   3.7611742e-03   4.2123718e-03   1.7540673e-03   1.7160144e-05  -1.6262716e-03   3.3301186e-03  -3.5556075e-03   4.1905768e-03  -3.7181531e-03  -4.0648789e-03   7.0133562e-03  -3.3174420e-01   7.1656124e-03  -3.6485016e-01   7.0969845e-03   4.4196602e-03   5.2658904e-03   3.1483851e-01  -2.7876396e-01   6.2285494e-03   7.6118021e-04   2.8114348e-03   2.4627306e-01  -2.9511070e-03  -1.6270848e-04   2.3300812e-03   9.5330924e-04   1.9804339e-03   2.4609247e-04   3.3116536e-03   3.8512388e-03  -4.4385912e-01  -7.3276395e-03  -5.2375506e-01  -3.1735950e-03  -5.7641534e-01   1.9442634e-02   1.2333176e-02   5.1542848e-03   4.8491876e-01  -4.5700240e-01   5.3795765e-03  -4.3462395e-01   9.6869573e-03   1.2897342e-02   6.6201407e-03   1.4798829e-02   6.4237809e-03   5.1190808e-03   5.5882809e-03   5.7110069e-03  -3.1110644e-01   3.4662886e-03   3.6962509e-03  -1.6286752e-03  -3.1469387e-01   1.2889786e-03  -3.2436468e-03   6.9586716e-03  -6.4199412e-03   3.2445146e-03   1.3840452e-02  -1.4744690e-02   8.4360015e-03   9.8003311e-03  -3.9430565e-03  -4.0800937e-01   2.6589180e-03  -1.6862085e-02   3.8609040e-01   1.2068286e-03  -2.6606230e-03  -4.1839089e-01   2.3766781e-03   6.7526289e-03  -6.8691522e-03  -5.5783269e-03   5.5291939e-03   5.5875385e-03  -1.4401770e-02  -1.8151474e-02   2.0534647e-02   2.2879207e-02   5.4611198e-01   5.4801998e-01   1.6136469e-02   1.0512934e-02   4.3423712e-03   1.2479474e-02   9.5826392e-03   6.3592098e-03   8.8392879e-03   8.0838393e-03  -6.3082833e-03  -3.5912472e-01   8.0599280e-03  -3.7192688e-01   5.7866346e-04   7.4285900e-03  -1.3686414e-03   2.9611129e-01  -2.3722152e-03   1.2969622e-03   1.1873111e-03  -7.2278538e-04  -2.4103711e-01  -2.6762341e-01   1.9538770e-03   4.1721805e-03   2.5775405e-01   1.1988981e-03  -3.7593083e-03   2.1201249e-03   3.1148642e-03  -2.5645958e-01  -3.9603495e-03  -2.4933860e-01  -3.3122488e-03  -3.7118976e-03  -2.6600210e-01  -4.0030318e-03   7.5936518e-04   2.8559058e-01   4.2914983e-03   3.1700452e-04  -4.6392155e-03  -4.9877724e-03  -4.5556832e-03  -3.4725046e-01  -5.6341474e-03   3.8444595e-01   6.8544536e-03   5.6875080e-03   1.5248088e-03  -3.7005285e-01  -1.5933645e-03  -4.8481212e-03   8.6379609e-03   5.8283220e-03  -1.8064724e-03   3.5466972e-01   7.3048837e-03  -1.8601072e-03  -3.6007424e-01   4.8234180e-04  -3.6154804e-01   1.5804471e-03  -1.1259237e-03   6.8197320e-03   4.1689352e-01   9.4333149e-04  -3.2274451e-01   7.1408182e-03  -4.3593348e-04   3.6061964e-03  -4.3199940e-04  -3.0764694e-01   8.2303306e-03   1.1998575e-03  -4.9072707e-03   3.3493647e-03  -6.2361701e-03  -7.1668823e-03  -1.8896200e-03  -2.8549523e-03   3.9581959e-01   1.5571948e-03   5.6047118e-01  -6.5335292e-03   1.8746145e-02   2.1350161e-02   2.5541666e-02  -5.0733385e-03   1.4982214e-03   4.0900649e-03  -3.0707774e-03  -7.3901028e-03   1.2567942e-02   1.6402730e-02   1.1434770e-02   2.8199648e-03   1.0578168e-02  -1.1318858e-03  -8.1517673e-04   3.6671438e-03   3.7241011e-03   7.0223029e-04   8.3043309e-03   4.4416383e-03  -3.3344773e-03   2.8467293e-03   8.7846372e-03   4.2076267e-01   7.0509069e-03   6.5319361e-03   6.4955194e-03   3.2809833e-03   3.4161613e-01   6.5135703e-03   4.6253481e-04   4.6477835e-03   3.8403428e-03   5.5893193e-03   2.7593186e-03   7.4924310e-03   3.9975373e-03   2.7921526e-01   2.4073732e-03   7.8511442e-03  -4.1575178e-03  -3.8711619e-03  -7.6639731e-03  -8.1861092e-03  -5.1764137e-03  -1.3074514e-02  -1.0889023e-02  -8.1673434e-03  -7.4420897e-03  -2.6752753e-03  -7.7194221e-03  -8.3670938e-03  -2.6861943e-02   5.3102008e-01  -5.2063659e-01   3.3219983e-03  -1.8011772e-03  -5.1612962e-04   1.2542664e-02   1.0018821e-02  -6.7198322e-04   1.1933463e-02  -1.7674588e-04  -9.2582563e-03  -2.2965988e-02  -3.1579624e-02  -5.4886350e-02  -1.1923328e-02   3.7717542e-02  -1.1900211e-02   9.8338511e-03   2.1901051e-02   4.0481582e-02  -2.3723780e-02  -2.1009968e-02   2.6295764e-02  -1.2337716e-01  -5.3769790e-02  -1.7468697e-02  -7.2038675e-02   1.1304297e+00  -1.4465496e-01   1.8117654e+00  -1.0652817e+00  -5.6688900e-03  -7.7292678e-01   1.2850478e+00   3.0493522e-02   3.9615617e-02   7.0416832e-01   4.1062991e-02   8.8018330e-01   1.9277943e-02   2.7591720e-02   5.4430082e-03   3.8368695e-03   1.5236214e-03  -4.4673041e-03  -9.2204013e-03   1.3165208e-02   5.0106856e-03  -7.0245383e-01   3.0065532e-03   1.6141241e-02   1.0597894e-02   7.0052424e-03  -6.9795773e-03   1.5926237e-02   6.4599247e-01   1.1919282e-02  -4.8578312e-01  -4.0607019e-03   6.6595133e-03  -1.2905241e-03  -9.2669435e-03  -3.7847829e-02  -2.6718418e-02  -2.7702294e-02   6.5942619e-01  -3.5576933e-02  -3.6041091e-02  -4.4485715e-02  -9.4897727e-02  -1.2125462e-01  -6.8843781e-02  -9.5671763e-02   9.1755805e-02   1.3750151e+00  -1.0385171e-01  -1.0550907e+00   6.5141511e-03   2.3405184e+00  -2.7129591e-01   2.6942001e-01   2.8119471e-01  -1.2212487e+00  -1.1913999e+00   9.1894952e-02   6.1552137e-02   1.2016550e+00   4.6088292e-02   3.4169303e-02  -7.5166979e-01  -6.5729317e-01   2.5153556e-02   9.8325769e-03   1.9771586e-04  -6.2540442e-01   2.1091059e-02  -6.3849179e-01  -2.7147270e-02  -2.1114323e-02  -3.2599289e-02  -6.6069795e-02  -5.1986412e-02  -4.5293866e-02  -4.0694264e-02  -1.1031830e-01  -8.5367846e-02  -4.6371336e-02   9.8316000e-03  -7.9724088e-02  -5.1726884e-02  -1.2951992e-01  -5.7308022e-02   3.1492903e-03  -3.1261557e-02  -2.7202129e-03  -3.6029396e-02   5.4320408e-03  -6.1536782e-03   7.4207683e-01   1.5455375e-02  -2.8801274e-03   7.2632989e-03   2.6756116e-02   1.5634173e-02   6.3114436e-01   2.1063927e-02   1.8293978e-02   5.6715539e-01   5.7703092e-01   7.5671227e-03  -4.7325017e-01  -5.4675630e-03  -4.5349687e-03   5.2278021e-03   2.8790295e-03  -4.2372685e-03  -1.5821696e-03   4.2306962e-01   4.3689139e-01   2.0306097e-03   3.0418747e-03   4.7498031e-03   8.7579037e-03   4.6819977e-03   3.7375784e-01  -5.4095494e-04   2.1660470e-03  -1.0025137e-02  -9.6357480e-03   3.8319933e-01  -5.2539968e-03  -9.2047728e-03  -1.2399634e-02  -5.5860859e-01   1.1372747e-02   7.4956033e-03   1.0102923e-02  -6.3038732e-03  -1.3589304e-03  -3.9457465e-01  -3.2940552e-01  -3.8808814e-01   4.0107184e-03   3.2894557e-01   1.2138459e-03   2.7675616e-04  -3.0812800e-03  -2.3479755e-03  -7.2820837e-03   6.3590413e-03   5.8004441e-03   3.9011128e-01  -4.2347312e-01   9.1869025e-03   7.4463810e-03  -1.3572452e-02   1.2026806e-02   4.4207138e-03   3.1615765e-02  -2.1283539e-02   7.4079894e-04   6.9183455e-01  -7.4645428e-01  -4.0512762e-02  -5.3465023e-02  -8.0823513e-01   1.2899622e-02  -1.1323672e-01  -2.3332621e-02   8.8047086e-03   5.1794349e-02  -1.0640765e-02   8.1439475e-01  -1.4023909e-02   6.6797907e-02   8.1997439e-01  -8.0161440e-01  -1.1817503e+00   3.8450288e-02  -8.3754354e-04   6.9527460e-01  -1.8487916e-02   1.4527325e-02  -5.5335984e-03  -6.7971289e-01  -1.0577750e+00
   3.3867478e-01   2.6109371e-03   4.3085057e-01   5.1802229e-01  -4.2002594e-01   5.1952542e-03   4.3026744e-01  -4.0024393e-05   2.2516337e-03  -3.9217046e-01   5.4125450e-03   5.9281751e-03   5.8577482e-03   4.1532360e-03   4.3043897e-03   5.5315632e-03   4.3887173e-03   3.2249283e-03   6.9863610e-04   1.8761010e-03  -1.1414049e-03  -2.4682053e-01  -2.9124943e-03  -3.7399508e-03  -3.3470590e-03  -1.9517109e-03  -3.6318677e-03   3.3186833e-03  -4.7950274e-03   5.2923411e-03  -4.1728274e-01   4.2390556e-01  -1.1293271e-02  -1.1493138e-02  -1.3661675e-02  -1.1480150e-02  -5.1798481e-03  -1.2167091e-02   1.5794133e-02   5.1982840e-03   1.0712366e-03   6.6777240e-03   3.6288839e-03   1.0504554e-02   6.1311958e-01   9.4006970e-03   1.4680132e-02   8.5020585e-03   6.5605788e-03   4.1143779e-03  -1.6008558e-04   5.1721585e-03   4.4712343e-03  -3.2651634e-01  -3.3536052e-01   4.8499245e-03   7.1378957e-03   3.2076135e-01   9.9958560e-03   3.3725683e-03   4.1170658e-03   7.9716755e-03   3.9326655e-03   1.8282153e-03   1.5996641e-03   3.8067493e-04   4.4646365e-03  -2.1826359e-03   3.7255421e-03  -3.6196690e-03  -4.1876410e-03   6.9006809e-03  -3.2048288e-01   7.0749145e-03  -3.6131689e-01   5.9170181e-03   4.9481671e-03   4.5051240e-03   3.1483952e-01  -2.7319201e-01   4.7233846e-03   3.9075252e-04   9.2617033e-04   2.4892246e-01  -1.3771773e-03  -3.2436173e-04   1.5240833e-03  -1.1927237e-04   6.9953424e-03   1.3158084e-03   1.1158180e-03   3.1343465e-03  -4.3429849e-01  -6.0790829e-03  -5.3029227e-01  -7.2925268e-03  -5.6300277e-01   1.7313836e-02   1.1260482e-02   6.8652915e-03   4.8263887e-01  -4.6137755e-01   5.0108878e-03  -4.3196642e-01   9.1311990e-03   6.5405312e-03   5.9668674e-03   1.1443011e-02   3.5549548e-03   5.5413254e-03   5.0019159e-03   4.9434212e-03  -3.0726881e-01   2.9415683e-03   2.6448117e-03  -1.7668934e-03  -3.0405139e-01   8.5088308e-04  -2.5598910e-03   6.5597940e-03  -3.4517910e-03   4.6911986e-03   8.7434577e-03  -1.7321873e-02   1.0188876e-02   1.0454574e-02  -8.2959506e-03  -4.0666172e-01   1.0367219e-02   2.7297201e-03   3.8773124e-01   3.1691158e-03   7.9554167e-04  -3.9937813e-01   1.4785698e-03   5.6602597e-03  -5.0298285e-03  -6.9940151e-03   5.4885338e-03  -6.1040842e-04  -1.3238539e-02  -1.9728285e-02   2.5746851e-02   2.4939364e-02   5.9073490e-01   5.1905832e-01   1.4281836e-02   9.8372361e-03   3.0523781e-03   1.2397961e-02   9.6259602e-03   1.1406146e-02   7.4280599e-03   5.2094841e-03  -7.7243627e-03  -3.4583470e-01   6.6973550e-03  -3.6728831e-01  -3.7946198e-03   5.6088665e-03   2.8642055e-04   2.8629825e-01  -3.4675959e-03   1.6712593e-03  -3.8439877e-03  -2.0545827e-04  -2.4132338e-01  -2.6328084e-01   1.0076203e-03   6.2285866e-04   2.5623649e-01   8.9010770e-04  -2.8715663e-03   3.1700528e-03   2.5101067e-03  -2.5624906e-01  -3.3842973e-03  -2.4772443e-01  -2.9701202e-03  -2.8898338e-03  -2.6145088e-01  -4.1088625e-03  -4.3973699e-03   2.9027526e-01   4.6577294e-03  -3.8166564e-05  -6.3950470e-03  -5.2191633e-03  -4.4870930e-03  -3.3688347e-01  -5.2364772e-03   3.8942078e-01   6.7753936e-03  -1.0473422e-03   4.6283803e-04  -3.6604401e-01   3.2753297e-03   9.3680327e-04   9.6591253e-03   7.1519094e-03   3.2419810e-03   3.4954663e-01   7.0172920e-03  -2.1596337e-03  -3.5408862e-01   1.2813645e-03  -3.4186847e-01   4.5798934e-04  -8.6577698e-04   4.7133573e-03   4.0835827e-01   8.7280474e-04  -3.1340657e-01   5.9662544e-03  -1.2209962e-03   1.8955415e-03  -1.8983247e-03  -3.0046863e-01  -2.7664452e-04  -2.6508551e-03  -4.5442870e-03   3.6380550e-03  -4.5333227e-03  -7.5989176e-03   3.3147694e-03  -9.0036056e-04   4.1230401e-01   2.6360300e-03   5.5067466e-01  -3.0142600e-02   1.4739029e-02   2.7992493e-02   2.0356380e-02  -5.0806762e-03   2.4153426e-04   2.7968182e-03  -1.1569460e-03   2.9662337e-03   9.7705073e-03   1.4962919e-02   8.8540515e-03   1.3429295e-03   1.0386404e-02  -2.1997262e-03  -1.0142660e-03   4.0125327e-03   7.4335434e-03  -8.2817759e-04   7.9739346e-03   2.8551797e-03  -4.2076471e-03  -5.7667777e-04   7.0304593e-03   3.9854804e-01   8.4626100e-03   8.4444107e-03   5.3151882e-03   3.6882049e-03   3.4616854e-01   7.4560912e-03   1.3416902e-03   4.6343862e-03   4.0070850e-03   6.4200401e-03   2.1187608e-03   7.1333781e-03   3.9720003e-03   2.8171958e-01   3.0457459e-03   5.7538421e-03  -5.8340339e-03  -4.7967131e-03  -8.6194849e-03  -9.0106002e-03  -8.3268529e-03  -1.5084582e-02  -1.0431009e-02  -1.1846272e-02  -7.6967027e-03  -5.9060552e-03  -1.2353641e-02  -8.0210176e-03  -1.9109861e-02   5.2583003e-01  -5.1306752e-01   3.0346032e-03   7.9098613e-04   1.1331828e-03   1.2537800e-02   1.2607742e-02   6.2274535e-03   1.2276530e-02   4.3012565e-03  -7.1377524e-03  -2.3887976e-02  -1.6093710e-02  -4.8029083e-02  -1.7913077e-02  -3.9775912e-02   4.6984415e-02  -1.8927515e-04   1.0602247e-02   2.9783105e-02  -2.0106663e-02  -1.7405981e-02   3.7868965e-02  -7.9320218e-02   5.5276114e-02   1.7017625e-02  -9.6253700e-02   8.4983266e-01  -1.0826685e-01   1.3071569e+00  -1.0159994e+00  -1.8003143e-02  -7.8916982e-01   1.2240602e+00   3.3711561e-02   3.1574260e-02   7.2563755e-01   1.1765330e-02   8.3172008e-01   1.4175674e-02   2.7322132e-02   8.7161246e-03  -5.7491061e-03   2.2680241e-03  -2.7081135e-03  -6.7241828e-03   2.0684977e-02   1.0789004e-02  -6.9952601e-01   8.0538601e-05   1.1474453e-02   1.2023720e-02   6.0596952e-03  -5.0798730e-03   1.7389320e-02   6.4361994e-01  -1.5783067e-03  -4.7420382e-01  -3.5245675e-03   6.3309171e-03   1.5097465e-04  -5.1123842e-03  -3.8377256e-02  -2.8341060e-02  -2.5699110e-02   6.5630734e-01  -7.3669303e-02  -3.7932550e-02  -4.7257792e-02  -9.7975475e-02  -1.0445342e-01  -6.4154438e-02  -9.4294344e-02   4.6397475e-02   1.3467761e+00  -1.1805005e-01  -1.0709746e+00   1.7899164e-02   2.6408428e+00  -2.1120312e-01   1.3153637e-01   2.5765641e-01  -1.4027534e+00  -1.1215548e+00   9.0508190e-02   5.4667955e-02   1.1587383e+00   3.9988938e-02   2.8867267e-02  -6.9886166e-01  -6.6420998e-01   1.9621992e-02   9.3176642e-03   1.0519546e-03  -6.2526313e-01   1.6801595e-02  -6.1993830e-01  -4.3937215e-02  -2.8033511e-02  -2.9319139e-02  -5.5342667e-02  -5.2171007e-02  -4.4584103e-02  -4.0622669e-02  -9.1842570e-02  -6.2352541e-02  -6.0831552e-02  -3.3720635e-02  -7.7118259e-02  -5.4496929e-02  -1.3341544e-01  -6.0684705e-02   5.6305945e-03  -2.6671814e-02   5.3041576e-02  -3.5547733e-02  -1.4486297e-03  -3.4229897e-03   9.1353983e-01   7.1089217e-03   2.5102528e-03   2.1531316e-03   2.6268892e-02   1.0668336e-02   6.8913251e-01   2.2615904e-02   1.0981778e-02   5.1180601e-01   5.6042164e-01   1.2923386e-02  -4.4617537e-01  -3.6020434e-03  -2.1200273e-03   3.5498276e-03   2.5985243e-03  -5.0434912e-03   8.4091024e-04   4.1309981e-01   4.2997100e-01   1.0235211e-03   3.6646855e-03   4.5322655e-03   6.2869483e-03   4.2545780e-03   3.6798796e-01   2.3113380e-03   2.6184632e-03  -1.0232077e-02  -8.5704912e-03   3.7969202e-01  -6.2575996e-03  -6.3742555e-03  -1.1249507e-02  -5.4763346e-01   8.3004509e-03   4.6345337e-03   1.3834499e-02  -5.8074173e-03   1.6289799e-03  -4.0401007e-01  -3.3973086e-01  -3.8984621e-01   5.0618270e-03   3.4135012e-01  -1.6187583e-03   1.2942301e-03  -2.8961363e-03  -2.4101443e-03  -5.1985008e-03   6.3964549e-03   7.2487029e-03   3.8947118e-01  -4.1725080e-01   4.7423142e-03   4.8247884e-03  -1.0756843e-02   1.1736763e-02   1.5616867e-02   1.0393654e-02  -3.7785663e-02  -2.0488696e-03   6.4836748e-01  -7.6706384e-01  -4.2862221e-02  -2.6431797e-02  -8.0540318e-01   3.0695335e-02  -2.5810784e-03  -4.1080320e-02  -2.4217462e-02   4.5434113e-02   2.1535242e-02   8.2073318e-01   8.3954426e-02   7.3973826e-02   8.3696823e-01  -7.7164963e-01  -1.0451518e+00   1.4494750e-02  -1.2072763e-02   8.3593517e-01  -1.4721630e-02   1.2716035e-02  -4.8516837e-04  -6.6721316e-01  -1.0414564e+00
   3.4653816e-01   3.0602710e-03   4.3738239e-01   5.3938437e-01  -4.1818197e-01   6.1198759e-03   4.4563225e-01   1.3756304e-05   1.0979998e-03  -4.0251263e-01   1.1351905e-02   6.9378699e-03   6.6532352e-03   4.2964928e-03   4.7699366e-03   5.4610941e-03   4.4526631e-03   3.8840543e-03   1.7285324e-03  -4.3256250e-04  -5.6009424e-04  -2.4468414e-01  -1.8943132e-03  -3.4869309e-03  -3.1803821e-03   1.9635189e-03  -2.0031807e-03   4.9072575e-03  -4.3007975e-03   7.7192960e-03  -4.2876179e-01   4.5161074e-01  -1.2066320e-02  -1.2192533e-02  -1.5241572e-02  -1.2373163e-02  -1.0452659e-02  -1.6426420e-02   1.2306906e-02  -6.7081628e-03   4.6246508e-03   1.1547885e-02   6.2752243e-03   1.2503090e-02   6.3570951e-01   1.5196707e-02   1.6722554e-02   1.1057855e-02   7.0230944e-03   4.5344792e-03  -1.7454415e-04   7.2507241e-03   4.6256768e-03  -3.3148564e-01  -3.4216488e-01   5.3504933e-03   6.7586737e-03   3.2367396e-01   1.0637456e-02   3.7085616e-03   3.9243160e-03   6.0850260e-03   2.4215742e-03   1.1940533e-03   9.2680589e-04  -2.1935542e-03   3.1044567e-03  -2.8779853e-03   4.1434260e-03  -4.2525713e-03  -2.0431088e-03   8.1687612e-03  -3.4386586e-01   7.2056024e-03  -3.7419986e-01   6.8497546e-03   5.0672951e-03   5.1414922e-03   3.2671274e-01  -2.8580045e-01   5.1919474e-03   1.5349825e-03   2.8825021e-03   2.6430181e-01  -3.1022935e-03  -3.4388361e-04   2.7482919e-03  -2.7128424e-03   2.0102635e-03  -1.4104657e-03   5.1793851e-04   3.5728034e-03  -4.3040142e-01  -5.8908324e-03  -5.4295815e-01  -9.6872951e-03  -5.8254011e-01   2.0243824e-02   1.2521054e-02   5.9296741e-03   4.9557568e-01  -5.2518397e-01   6.1457397e-03  -4.4361442e-01   9.4316404e-03   6.0538259e-03   6.5466095e-03   1.4179431e-02   6.3568576e-03   4.8344198e-03   5.8330950e-03   5.5038095e-03  -3.2218189e-01   3.7556898e-03   2.6193532e-03  -1.6767405e-03  -2.8860678e-01   1.7946065e-03  -5.6015129e-04   7.5998427e-03  -5.5866563e-03   1.8566536e-03   1.1130175e-02  -1.8963095e-02   9.3254578e-04   9.8515135e-03  -9.8005938e-03  -4.1766757e-01  -6.5201358e-04   2.8918025e-04   3.9080088e-01   2.9655315e-03   1.1126971e-03  -3.9835353e-01   2.0637793e-03  -7.0546017e-03  -6.4604264e-03  -4.8854141e-03   8.3989821e-03   4.9364366e-03  -1.1227319e-02  -1.6133752e-02   2.0002747e-02   2.3468902e-02   6.0399452e-01   5.0918570e-01   1.6545729e-02   8.3773941e-03   1.4555064e-02   1.1479933e-02   9.3690646e-03   1.0846727e-02   7.4284890e-03   5.2974793e-03  -6.5068582e-03  -3.4186904e-01   7.8454674e-03  -3.7496203e-01  -3.9280345e-03   7.0111010e-03   6.3844607e-04   2.9031100e-01  -2.6848582e-03   1.3150575e-03   6.9194567e-04  -3.2730886e-04  -2.4384630e-01  -2.6945329e-01   7.4532835e-04   1.4147760e-03   2.6211760e-01  -9.8892069e-04  -1.4968357e-03   3.7235743e-03   2.1491065e-03  -2.6095780e-01  -2.8986281e-03  -2.5583711e-01  -2.1745792e-03  -3.3193443e-03  -2.7603696e-01  -3.6404339e-03   5.3022421e-04   3.1189484e-01   4.0813167e-03   5.3986315e-04  -5.5725144e-03  -4.6932982e-03  -5.0074023e-03  -3.4146212e-01  -6.5056116e-03   3.7645576e-01   6.5102265e-03   3.1534326e-03   2.3180929e-03  -3.9330622e-01   3.6783417e-03  -6.2528710e-03   8.8146566e-03   5.5098240e-03   3.4291919e-03   3.5560067e-01   7.1329779e-03  -3.1731256e-03  -3.6367299e-01   6.8030321e-04  -3.5404751e-01  -3.9619749e-04  -1.1844070e-03   3.9662394e-03   4.1920565e-01   1.2667080e-03  -3.2596263e-01   5.4225832e-03  -2.7947545e-03   2.7117686e-03  -1.0059570e-03  -3.0521722e-01   9.8853310e-03  -3.7173881e-03  -1.8258393e-03   5.9176754e-03  -2.4006398e-03  -4.0349556e-03   7.0640819e-04  -2.8545119e-03   4.5102483e-01  -1.5005965e-03   5.6002544e-01  -2.4488057e-02   2.2645163e-02   2.5955862e-02  -2.0547398e-02  -9.2313280e-03   2.2607200e-03   3.3259600e-03  -4.3849149e-03  -6.3448128e-03   8.9091916e-03   1.5644354e-02   8.2518108e-03   1.5782222e-03   1.1800297e-02  -3.7340317e-04  -3.8414143e-04   3.1960419e-03   3.9514287e-04  -1.3815804e-03   8.8808310e-03   4.9113550e-03  -4.5017073e-03   1.3767675e-04   9.0828459e-03   4.1565707e-01   9.2479994e-03   7.4166803e-03   5.7500550e-03   4.8825863e-03   3.4965307e-01   7.0624916e-03   1.4859468e-03   6.1066214e-04   5.9583984e-03   6.4000822e-03   2.9391612e-03   8.2281061e-03   2.2636040e-03   2.9185519e-01  -5.8365317e-03   9.3421533e-03  -2.5564611e-03  -1.8865425e-03  -5.9424548e-03  -8.7655290e-03  -6.4061995e-03  -1.0972979e-02  -9.6520855e-03  -2.0308426e-03  -7.3831759e-03  -1.6922624e-03  -7.7548775e-03  -6.5785945e-03  -2.5731004e-02   5.3927997e-01  -5.2354435e-01  -1.5592793e-03  -4.3669186e-03  -6.7516621e-04   5.7428460e-03   7.9625363e-03   6.7936496e-03   9.5376340e-03   2.8007941e-04  -3.3371773e-03  -2.6219616e-02  -2.4648532e-02  -5.7222747e-02  -2.2322835e-02   5.3825668e-02   3.7371438e-02   2.3172869e-05   1.9450631e-02   4.8233199e-02  -3.1179103e-02  -1.3798573e-02   4.5724978e-02  -1.2032060e-01   3.4357449e-02   4.8374933e-03  -6.5779010e-02   1.2334457e+00  -1.7643931e-01   1.7320524e+00  -1.0052645e+00  -2.0694969e-02  -7.3596164e-01   1.2050245e+00   2.4155101e-02   3.2448432e-02   7.0918113e-01   3.1801521e-02   8.3819680e-01   1.7870485e-02   2.4332448e-02   5.8105820e-03   3.7887427e-04   8.1086041e-04  -4.8565014e-03  -9.7065749e-03   1.9129659e-02   8.8977981e-03  -6.9360960e-01   4.7956189e-03   1.5455114e-02   1.2756237e-02   9.3969281e-03  -6.8954535e-03   1.7528213e-02   6.3800644e-01   1.7799249e-02  -4.8621961e-01  -1.3980367e-03   9.5966427e-03   1.1782309e-03  -7.2667000e-03  -3.1876297e-02  -2.9256750e-02  -2.6896710e-02   6.5800223e-01  -7.2653904e-02  -4.6643545e-02  -4.7609135e-02  -8.8032887e-02  -9.4706610e-02  -5.9337851e-02  -7.2686219e-02   1.1701182e-01   1.2665819e+00  -1.1882658e-01  -1.1012417e+00   4.4308942e-03   2.3890432e+00  -2.8120125e-01   1.7047758e-01   3.4177681e-01  -1.1931943e+00  -1.1135805e+00   9.3829480e-02   6.1168467e-02   1.1713195e+00   4.1560382e-02   3.2290826e-02  -7.5547042e-01  -6.4832263e-01   2.3050465e-02   7.3971645e-03   1.0714890e-03  -6.3362191e-01   1.6962795e-02  -6.4333624e-01  -3.4745391e-02  -2.5146456e-02  -2.3394800e-02  -6.0344185e-02  -5.2221391e-02  -5.0883778e-02  -3.4785517e-02  -1.1973866e-01  -9.0835917e-02  -4.5947533e-02  -2.0142670e-02  -4.2233095e-02  -5.5394722e-02  -1.2107278e-01  -4.9101580e-02   2.0834303e-03  -4.0324966e-02   3.3608981e-02  -3.5314478e-02  -5.5838818e-02   1.7697405e-02   1.0070841e+00   8.9382858e-03   9.7238592e-03   3.1369298e-03   1.4636246e-02   7.5350747e-03   6.6316349e-01   1.9080991e-02   9.9222726e-03   5.0168677e-01   5.1785043e-01   1.0731378e-02  -4.5451536e-01  -3.3925334e-03  -8.3889284e-04   5.8689178e-03   1.7321267e-03  -1.3804926e-03   2.4022030e-03   4.2249792e-01   4.4605843e-01   1.5912611e-03   3.5390463e-03   4.7526097e-03   7.7159453e-03   3.8669187e-03   4.0181481e-01  -1.9390085e-03   8.5413124e-04  -8.9645237e-03  -9.1067149e-03   3.7576236e-01  -7.1232373e-03  -8.7863501e-03  -1.4666016e-02  -5.7284486e-01   1.0588704e-02   7.5463306e-03   7.4741309e-03  -6.6924395e-03   6.8678319e-04  -4.0115939e-01  -3.3825170e-01  -3.9517506e-01   7.3833471e-03   3.4043821e-01   1.0764978e-03   7.3190912e-04  -1.9283361e-03  -1.6395822e-03  -4.7082525e-03   7.9819880e-03   4.6957342e-03   3.9073350e-01  -4.1705164e-01   6.4028981e-03   7.0342623e-04  -1.0019997e-02   1.3494831e-02   1.1720183e-02   1.2235195e-02  -4.2195581e-02   4.3669239e-04   6.8282714e-01  -7.5835077e-01  -3.2447923e-02  -5.1134944e-02  -8.1630078e-01   2.0971997e-02  -9.1927112e-02  -3.6619178e-02   4.9010807e-02   3.9569116e-02   1.8478960e-02   8.4655493e-01   6.9285586e-02   6.5992819e-02   8.4151821e-01  -8.2587663e-01  -1.0600011e+00  -2.5677152e-03  -1.3843005e-02   8.4580121e-01  -1.5709881e-02   6.0742625e-03  -4.2611670e-03  -6.4257712e-01  -1.0701711e+00
   3.4934916e-01   2.0825736e-03   4.3577461e-01   5.3320543e-01  -4.1700366e-01   7.3623469e-03   4.4076103e-01   1.2469413e-03   1.8686761e-03  -4.0356791e-01   4.8441463e-03   7.3206285e-03   6.5335160e-03   5.3299448e-03   4.8424721e-03   5.5398860e-03   4.5562088e-03   4.2858925e-03   7.7277447e-03   2.0051883e-03  -1.5644040e-03  -2.5151920e-01  -2.1387509e-03  -3.1855207e-03  -3.7397716e-03   1.4307004e-03  -1.7401584e-03   3.8657876e-03  -3.3592246e-03   7.1540047e-03  -4.3712087e-01   4.4249943e-01  -1.2112072e-02  -1.3682506e-02  -1.5194997e-02  -1.0076387e-02   1.3072848e-03  -1.3276972e-02   1.0587933e-02   8.6893885e-04   2.8201979e-03   4.8614512e-03   4.5376297e-03   1.0871525e-02   6.4028976e-01   1.2855861e-02   1.6407036e-02   9.5707389e-03   6.8008674e-03   4.3687464e-03   3.9162535e-04   4.4927467e-03   5.2145305e-03  -3.2751352e-01  -3.4185692e-01   5.3786311e-03   7.0570006e-03   3.2598096e-01   9.6039057e-03   3.6991916e-03   3.5367929e-03  -9.1907973e-04   2.7819867e-03   1.0577511e-03   1.1214039e-03  -2.6303868e-04   3.3494072e-03  -3.6167188e-03   3.6073390e-03  -4.3504168e-03  -3.6819011e-03   8.0186693e-03  -3.6682035e-01   7.2863392e-03  -3.7212962e-01   5.9798420e-03   5.0194488e-03   5.1105684e-03   3.2683511e-01  -2.7795499e-01   4.8047857e-03   7.7355631e-04   3.8001133e-03   2.4795894e-01  -1.6216259e-03   1.6620296e-03   1.5428525e-03  -3.4433683e-03   2.1546533e-03   5.3857423e-04  -1.5465834e-03   3.4455690e-03  -4.3219007e-01  -5.4490323e-03  -5.2875429e-01  -3.7082588e-03  -5.7198649e-01   1.8773246e-02   1.0478270e-02   1.6272233e-02   4.9621230e-01  -4.9739912e-01   5.9950673e-03  -4.4280591e-01   8.9957207e-03   6.2652039e-03   6.4637474e-03   1.8499731e-03   3.2817322e-03   5.2572325e-03   5.5581110e-03   5.3814878e-03  -3.2152417e-01   3.7661683e-03   2.1336333e-03  -2.1758222e-03  -2.9285643e-01   3.1680913e-04  -1.8984991e-03   8.2826521e-03  -4.0178233e-03   2.8616894e-03   7.4439096e-03  -1.6716383e-02   2.7367871e-03   9.6891464e-03  -3.1899080e-03  -4.0378575e-01   1.0711624e-03  -1.0573084e-02   3.8268311e-01   3.2737646e-03   1.9499901e-03  -4.1991760e-01   5.3658343e-04   2.1819090e-03  -5.3136904e-03  -4.4795540e-03   3.2255841e-03   1.1879380e-03  -9.6619848e-03  -1.4434669e-02   1.9530291e-02   2.1885146e-02   5.6240322e-01   5.3730436e-01   1.6798797e-02   1.0210049e-02   2.1129705e-02   1.2705442e-02   9.4151705e-03   1.2341996e-02   7.5327263e-03   4.2431930e-03  -6.7972570e-03  -3.4755092e-01   7.6935264e-03  -3.7961560e-01  -5.4955552e-03   4.3908212e-03  -3.7097798e-06   2.9188215e-01  -3.7551625e-03   9.7774488e-04  -1.2732316e-03  -1.9550631e-04  -2.4169758e-01  -2.6842758e-01   2.0385945e-03   1.8873619e-03   2.6244482e-01  -7.7813136e-05  -3.6125526e-03   2.0400524e-03   2.8035917e-03  -2.5519085e-01  -3.0841965e-03  -2.5112994e-01  -2.9675823e-03  -3.7932844e-03  -2.8263628e-01  -2.3268908e-03   1.1135485e-04   2.9458631e-01   4.1021179e-03   6.6345317e-04  -5.8395332e-03  -5.8632647e-03  -4.3295721e-03  -3.4622656e-01  -5.7324691e-03   3.8828112e-01   7.0778469e-03   3.6010848e-03  -6.2423430e-04  -3.6015748e-01  -7.2986827e-03  -6.9100200e-03   8.7614195e-03   6.9293534e-03  -2.9285057e-03   3.5825092e-01   6.5130274e-03  -2.6345502e-03  -3.5917780e-01   2.5543040e-03  -3.5437004e-01   1.3622895e-03  -1.5022933e-03   6.2042056e-03   4.0941524e-01   8.8589910e-04  -3.1467099e-01  -3.0957794e-03   1.2245930e-03   2.7333051e-03  -1.8938848e-04  -3.0162160e-01  -3.3594133e-03  -4.8265244e-03   2.3813885e-03   2.1346814e-03  -5.0916456e-03  -4.9442604e-03   3.8477586e-03   3.2813173e-03   4.0481366e-01  -1.8609829e-03   5.6228469e-01   9.1248599e-03   2.1143806e-02   1.3451350e-02  -1.9177126e-02  -3.9936776e-03   3.3415028e-03   4.0882980e-03  -1.1183618e-03   1.5768332e-02   6.9433899e-03   1.2611801e-02   8.8322899e-03   2.0929812e-03   1.1671018e-02  -3.0066151e-03   7.3242229e-04   5.3476076e-03   4.5740431e-03   4.9287107e-04   8.7479865e-03   9.1706164e-03  -4.8792715e-03  -6.0199297e-04   7.3963814e-03   4.1375543e-01   5.4602178e-03   6.8627761e-03   6.3820364e-03   2.3763660e-03   3.5247403e-01   7.4473107e-03   1.7243858e-03   1.4000575e-03   4.3569433e-03   5.7621279e-03   3.3331096e-03   8.1008492e-03   4.7977178e-04   2.8705651e-01   1.9940475e-03   7.4669347e-03  -6.2583177e-03  -5.0369894e-03  -7.1999181e-03  -7.1328444e-03  -6.9493633e-03  -1.3086241e-02  -9.4370626e-03  -8.4810242e-03  -8.4156661e-03  -2.6070914e-02  -9.8261200e-03  -8.0562640e-03  -2.0805562e-02   5.3261924e-01  -5.2168358e-01   2.5751581e-03  -1.2754773e-03  -6.1760563e-04   1.1513085e-02   7.0458207e-03   7.6854796e-03   1.0096914e-02   4.5002726e-03   4.8365341e-04  -1.8136458e-02   6.1367659e-04  -5.6232432e-02  -9.3661460e-04   3.9907371e-02   1.2166135e-01  -7.5876582e-03   1.1752113e-02   4.6682639e-02  -1.6147292e-02  -1.3445830e-02   1.6717155e-02  -1.4222525e-01   1.5756670e-01   3.6229255e-02  -2.2961969e-01   1.2656901e+00  -1.5961014e-01   1.5651956e+00  -1.0451905e+00  -1.1581258e-02  -7.4342699e-01   1.2508831e+00   2.4278883e-02   2.7137704e-02   7.0247661e-01   4.0202175e-02   7.8508410e-01   1.7825826e-02   2.7506612e-02  -1.7100335e-02  -1.6129853e-04   6.6408992e-05  -4.8666146e-03  -7.6055004e-03   2.3409159e-02   1.0223621e-02  -7.0729020e-01   3.6786074e-03   1.2050469e-02   1.0845970e-02   7.3642444e-03  -3.5894480e-03   1.5306024e-02   5.9710912e-01  -9.1916937e-04  -4.7895487e-01   3.7678287e-03   3.4864472e-03  -2.6132587e-03  -1.0801609e-02  -3.3094595e-02  -2.2570219e-02  -2.5873483e-02   6.5046855e-01  -6.0943971e-02  -4.0854362e-02  -4.1965038e-02  -7.9095667e-02  -7.3497466e-02  -6.9802294e-02  -1.0795527e-01   1.0337549e-01   1.1832941e+00  -1.2085839e-01  -1.0662854e+00   1.5084067e-02   2.4131671e+00  -3.0385049e-01   1.6076037e-01   3.6836566e-01  -1.4614163e+00  -1.1853957e+00   9.4038185e-02   4.2005880e-02   1.2054993e+00   4.4515383e-02   3.4614946e-02  -7.8704607e-01  -6.5761068e-01   2.3127106e-02   6.2592023e-03  -2.6211432e-04  -6.2779137e-01   2.1670411e-02  -6.3459257e-01  -4.3676711e-02  -2.6066894e-02  -3.1015122e-02  -6.8557229e-02  -5.5274832e-02  -5.1879867e-02  -3.5982822e-02  -1.0240185e-01  -6.6965091e-02  -3.0937714e-02   5.8658301e-03  -6.1440897e-02  -4.2599949e-02  -1.3485208e-01  -5.7979677e-02   1.4392034e-02  -3.1913850e-02   4.5556469e-02  -8.2020057e-02  -5.0184193e-02   6.2155858e-03   1.0262381e+00   1.5888638e-02  -1.0464181e-04   2.3924103e-03   1.4798847e-02   7.5214060e-03   6.3236747e-01   1.9357537e-02   1.2471878e-02   4.9884234e-01   5.0084805e-01   8.3830821e-03  -4.6202681e-01  -7.4199932e-04  -1.5830645e-03   4.2660540e-03  -2.3645624e-04  -3.4193532e-03   1.5813265e-03   4.1389015e-01   4.2190223e-01   4.2275245e-03   2.0604347e-03   4.4360298e-03   6.9040362e-03   5.3606564e-03   3.7210334e-01   8.1944428e-04   3.7342483e-03  -1.0938667e-02  -1.0009606e-02   3.6994314e-01  -8.5989760e-03  -8.9136438e-03  -1.1335395e-02  -5.7269813e-01   8.1891709e-03   3.7643463e-03   1.1953295e-02  -5.7453652e-03  -1.9120158e-03  -3.9026577e-01  -3.3071548e-01  -3.8413027e-01  -3.2591414e-03   3.2411048e-01   3.1902060e-03   3.6255346e-05  -2.7927903e-03  -1.8238237e-03  -6.4908605e-03   8.5733851e-03   6.9597464e-03   3.9731626e-01  -4.2884477e-01   7.6799564e-03   5.4010481e-03  -8.4015863e-03   1.2185395e-02   2.5657234e-02   1.8767138e-04  -3.9077652e-02  -5.0065932e-03   6.6155266e-01  -7.8483528e-01  -3.1388848e-02  -4.5913532e-02  -7.9892859e-01   2.4206142e-02  -8.1922397e-02  -2.8744443e-02   2.1061666e-02   4.0958656e-02   8.8694325e-03   8.0762569e-01   6.1279520e-02   5.6439322e-02   8.1817001e-01  -7.2193361e-01  -1.0004688e+00   7.9844786e-02  -7.5174570e-03   7.1970433e-01  -9.8158068e-03   7.7662439e-03  -4.1477127e-03  -6.0022055e-01  -1.0678364e+00
   3.4647554e-01   2.4298549e-03   4.4679625e-01   5.3986804e-01  -4.2277399e-01   6.2188470e-03   4.4424882e-01  -1.3821074e-04   9.5783145e-04  -4.0377985e-01   6.0371202e-03   6.9429364e-03   6.4613306e-03   4.3220442e-03   4.7586824e-03   5.5870582e-03   4.7272880e-03   4.2014292e-03  -1.2000541e-03   2.5036538e-03  -7.7874622e-04  -2.4802978e-01  -2.5626157e-03  -2.8108468e-03  -2.5232773e-03   2.5644465e-03  -1.4460856e-03   6.6058592e-03  -3.1029227e-03   5.9014786e-03  -4.3269923e-01   4.6253855e-01  -1.2178622e-02  -1.3182344e-02  -1.5473203e-02  -1.4192388e-02  -7.0619345e-03  -1.3464664e-02   1.6576614e-02  -2.7190433e-02  -1.5201219e-03   5.3461081e-03   4.5782762e-03   1.1885655e-02   6.3997688e-01   1.0352203e-02   1.7571809e-02   9.4203180e-03   7.9039214e-03   5.7109497e-03  -5.0697826e-04   6.8182323e-03   5.3941141e-03  -3.3611321e-01  -3.4628280e-01   5.4140941e-03   8.0038899e-03   3.3107851e-01   1.0327669e-02   3.9393500e-03   3.7891142e-03   6.2593699e-03   4.1724421e-03   2.1778216e-03   4.1774267e-04   8.3900150e-04   3.2437911e-03  -2.8068627e-03   4.1042460e-03  -3.8704175e-03  -4.1270055e-03   7.6932857e-03  -3.4348399e-01   7.9099040e-03  -3.7673914e-01   6.6940591e-03   5.2718054e-03   4.3919886e-03   3.1263836e-01  -2.8113978e-01   4.9922121e-03   1.8574035e-04  -1.9770893e-03   2.6407780e-01  -2.5785768e-03  -1.2412166e-04   9.7475821e-04  -1.4137761e-03   4.9996619e-03   7.9455859e-04  -6.5350937e-04   4.4876835e-03  -4.4078860e-01  -4.9565878e-03  -5.3753943e-01  -1.0588864e-02  -5.9222630e-01   1.9260255e-02   1.4606617e-02   6.0873779e-03   4.9847421e-01  -4.8250158e-01   8.5383014e-03  -4.4401089e-01   9.1960144e-03   7.3201268e-03   6.4905727e-03   3.3817078e-03   7.8209881e-03   5.2760248e-03   5.6928571e-03   5.3827024e-03  -3.0270836e-01   3.7028751e-03   3.6516900e-03  -1.7746210e-03  -3.0011927e-01  -7.0892896e-04  -2.3221107e-03   7.7510780e-03  -6.7093240e-03   1.4992610e-03   1.3236173e-02  -1.3428643e-02   7.0405859e-03   1.0303212e-02  -7.2680685e-03  -3.9957364e-01   6.9410941e-03  -8.8057247e-04   3.7696346e-01   3.5370034e-03   1.1325190e-03  -3.9591710e-01   2.5386295e-03   7.1193886e-03  -5.2170928e-03  -6.0782498e-03  -1.1846448e-03  -2.9978593e-03  -1.7623098e-02  -2.1435957e-02   1.9806851e-02   2.6047523e-02   5.4780651e-01   5.0100009e-01   1.4577220e-02   1.0296994e-02   1.7306266e-02   1.1620217e-02   9.7402239e-03   1.2549467e-02   7.9199894e-03   7.0314501e-03  -5.5261873e-03  -3.5668742e-01   6.8849834e-03  -3.7052335e-01  -3.0867817e-03   6.5454941e-03  -8.3407981e-04   2.9043617e-01  -2.9773651e-03   3.6304659e-04  -2.0299350e-03  -3.6913713e-04  -2.4823118e-01  -2.7166358e-01   1.7006629e-03   2.8513911e-03   2.6023626e-01   1.2374147e-03  -2.1581717e-03   3.1024241e-03   2.6877381e-03  -2.5515710e-01  -3.7426853e-03  -2.5427046e-01  -3.6794788e-03  -4.3728921e-03  -2.7385550e-01  -2.8454717e-03   1.1411943e-03   3.0149273e-01   3.1337549e-03   1.5427712e-03  -7.4183086e-03  -6.3049624e-03  -5.7276178e-03  -3.5283709e-01  -6.6111827e-03   3.8563908e-01   6.0240117e-03  -7.4162233e-04   1.0649969e-03  -3.7883086e-01  -2.4854374e-03  -5.9728578e-03   8.3611978e-03   6.2892006e-03  -4.0371171e-03   3.5456276e-01   6.3876130e-03   4.9430709e-04  -3.6418877e-01   2.2877137e-03  -3.5369578e-01  -3.7790167e-05  -2.1045420e-03   1.3842394e-03   4.2195491e-01   1.3164497e-03  -3.2679305e-01   2.4021637e-03  -5.2688969e-04   1.7015856e-03  -1.2401044e-03  -3.0343039e-01   1.6241674e-03  -2.0124888e-03   2.5667859e-03   2.0206414e-03  -7.6634119e-03  -8.4871310e-03  -1.0929239e-03  -6.7901625e-03   3.8222859e-01   1.1486700e-03   5.7900164e-01  -1.6880537e-03   1.3176906e-02   2.4537766e-02   1.5762698e-02  -4.5880309e-03   2.2693684e-03   3.4145733e-03   2.1444585e-03   1.0705024e-02   2.0791432e-02   1.4626774e-02   9.8541929e-03   2.1041302e-03   9.3474467e-03  -3.8378574e-03  -1.2639356e-03   1.4132322e-03  -1.2638495e-04  -9.4597260e-04   8.0055023e-03   4.1911604e-03  -4.9012704e-03  -4.5548205e-04   9.1579597e-03   4.1721283e-01   8.8015044e-03   7.2151641e-03   5.7307514e-03   3.3035122e-03   3.5777931e-01   7.6984250e-03   3.1198697e-03   2.3925895e-03   4.7332109e-03   5.1503826e-03   3.1875846e-03   8.7604167e-03   2.2087708e-03   2.8059388e-01  -2.9507092e-03   4.9989213e-03  -2.5688096e-03  -4.7281991e-03  -8.6106820e-03  -8.6661148e-03  -7.7131056e-03  -7.0327763e-03  -1.0075994e-02  -1.2446404e-02  -9.8176210e-03  -1.3570892e-03  -1.0693907e-02  -1.0193230e-02  -2.2240209e-02   5.3974909e-01  -5.2601599e-01  -5.5252290e-04   7.4756067e-04   2.9181530e-04   1.0950586e-02   9.5889376e-03   3.8990515e-03   7.4038817e-03   1.6524912e-03  -6.4994276e-03  -1.4314313e-02  -2.8880476e-02  -5.8432652e-02  -2.0188789e-02   3.2789332e-02   3.0796822e-03   1.6858642e-02   2.8406324e-02   1.9477467e-02  -1.7220575e-02  -2.0058871e-02   3.6379495e-02  -1.0406100e-01   3.0635055e-02   5.1544110e-02  -2.0379434e-01   7.1415599e-01  -1.1392372e-01   1.6068217e+00  -1.0557703e+00  -2.3654368e-02  -7.6836435e-01   1.2761676e+00   3.1461882e-02   3.1454602e-02   7.6794256e-01   2.3261318e-02   7.6620259e-01   1.8247784e-02   2.5673520e-02  -4.2576039e-03  -1.3520876e-03   3.3547829e-03  -1.8680006e-03  -5.2834884e-03   2.2442147e-02   1.0092867e-02  -7.0645233e-01   1.6301692e-03   1.2591197e-02   1.0513386e-02   4.7782853e-03  -7.8718336e-03   1.5215822e-02   5.9822713e-01   6.7888426e-04  -4.8651683e-01   3.4262295e-03   8.4782953e-03   5.0523672e-05  -4.8159978e-03  -5.7935590e-02  -2.8729516e-02  -2.8213013e-02   6.8205579e-01  -6.0195599e-02  -4.2333676e-02  -4.7557317e-02  -7.9506537e-02  -1.0124518e-01  -6.2748374e-02  -9.5394926e-02   7.3272159e-02   1.2138208e+00  -1.1085616e-01  -1.0657632e+00  -1.2711491e-02   2.5349667e+00  -1.0870990e-01   1.6304764e-01   3.5809891e-01  -1.4302078e+00  -1.2188287e+00   9.9245905e-02   5.9049621e-02   1.1886807e+00   4.5885481e-02   3.2766630e-02  -7.7923705e-01  -7.3289303e-01   1.8874859e-02   6.1707435e-03   7.3608147e-04  -6.4429483e-01   1.9681567e-02  -6.4433839e-01  -4.5217176e-02  -2.2877674e-02  -3.4302215e-02  -7.5220320e-02  -5.5533422e-02  -4.7990288e-02  -3.0962035e-02  -9.5322339e-02  -5.2480680e-02  -4.2332253e-02  -9.6242204e-03  -4.9078778e-02  -3.3432841e-02  -9.4593848e-02  -3.6711121e-02   5.4760401e-03  -3.3610080e-02   4.9191581e-02  -3.5045343e-02   7.3023977e-03   2.0308983e-02   9.2852692e-01   2.1065080e-02   7.0676180e-04   7.1226523e-03   2.5882680e-02   1.0489413e-02   6.0317104e-01   1.9033045e-02   1.1476382e-02   5.2409908e-01   6.0656326e-01   9.1290551e-03  -4.6124344e-01  -2.7816308e-03  -1.8084094e-03   4.6887708e-03   2.6701192e-04  -5.9778325e-03  -8.1646410e-04   4.1338929e-01   4.3564962e-01   2.1209735e-03   4.0172641e-03   5.6759489e-03   8.2604437e-03   2.5880697e-03   4.0057039e-01  -2.1883175e-03   4.7506030e-03  -1.0529270e-02  -1.0550918e-02   3.6666781e-01  -1.7509897e-03  -8.8729393e-03  -1.3668516e-02  -5.2064181e-01   1.2906351e-02   5.5622742e-03   4.9271887e-03  -2.1876874e-03  -2.7380627e-03  -3.7426847e-01  -3.2698612e-01  -3.8278987e-01  -5.4549424e-03   3.2544567e-01   1.0829027e-03   8.6366404e-04  -3.9892532e-03  -6.3228988e-04  -6.1105179e-03   8.9117177e-03   7.1307801e-03   4.0393394e-01  -4.3513298e-01   5.7477320e-03   7.2711335e-03  -1.2052885e-02   1.7206717e-02   1.5005386e-02   2.6142559e-03  -3.9997556e-02  -4.8396174e-03   6.6829080e-01  -7.8274611e-01  -4.2828269e-02  -5.3757824e-02  -8.1930785e-01   3.0041478e-02  -1.2488644e-01  -4.0282050e-02   4.0709384e-02   5.7392813e-02   3.3586793e-02   8.1768952e-01   7.3731205e-02   6.6138194e-02   8.2428720e-01  -7.6131558e-01  -1.0708787e+00   7.5987983e-02  -1.9400883e-03   8.5597351e-01  -1.1244895e-02   8.8030408e-03   2.2054047e-02  -6.7180950e-01  -1.0865129e+00
   3.5367187e-01   2.1100833e-03   4.4357928e-01   5.2960101e-01  -4.3264870e-01   3.9581863e-03   4.5824453e-01   7.6747445e-04   1.3882678e-03  -4.0371597e-01   3.9650428e-03   6.8835278e-03   6.6935396e-03   4.2200297e-03   4.8455960e-03   5.3750296e-03   4.9901991e-03   3.9268838e-03   2.3391991e-03   3.3361658e-04   1.0629959e-03  -2.5486053e-01  -1.8104882e-03  -2.9725473e-03  -3.0598594e-03   1.9847772e-04  -3.2023158e-03   3.2272950e-03  -4.7320638e-03   5.5383567e-03  -4.3606661e-01   4.5508891e-01  -1.2258960e-02  -1.3638730e-02  -1.6325046e-02  -1.1825055e-02  -1.6657809e-02  -1.8985622e-02   1.4663789e-02  -1.6230115e-02   9.9123589e-04   8.8394659e-03   3.1811107e-03   1.0296517e-02   6.3757217e-01   8.8907950e-03   1.5291513e-02   9.5475839e-03   8.2739434e-03   4.5022128e-03   8.4722118e-04   5.7388385e-03   5.2803768e-03  -3.3199005e-01  -3.4357024e-01   5.7616887e-03   8.6219732e-03   3.2801523e-01   1.0303043e-02   3.9546043e-03   3.7431476e-03   4.7629598e-03   4.1026670e-03   1.5834748e-03   2.4102185e-04  -1.3237357e-03   3.9112891e-03  -3.0317080e-03   4.7557680e-03  -3.5544557e-03  -3.4476309e-03   7.4750639e-03  -3.3842108e-01   6.6308279e-03  -3.7507359e-01   5.6264623e-03   5.0663299e-03   5.4198218e-03   3.2599228e-01  -2.7917126e-01   5.7494954e-03   1.2198401e-03   2.9819721e-03   2.7160210e-01  -1.3466275e-03   6.0797275e-04   1.7542142e-03  -2.3568050e-03   2.5304700e-03   6.0566218e-04  -2.4525808e-03   4.1115450e-03  -4.5047297e-01  -7.5081224e-03  -5.3505582e-01  -8.7306945e-03  -5.7643342e-01   2.0854086e-02   1.3787801e-02   1.6636181e-02   4.9970394e-01  -5.0119725e-01   5.6053901e-03  -4.4072216e-01   1.0252386e-02   9.6123911e-03   6.8853231e-03   1.5711053e-02   7.8481972e-03   4.8767511e-03   5.2535376e-03   5.1149552e-03  -3.0893438e-01   3.4779310e-03   2.2440195e-03  -2.3450397e-03  -3.0175004e-01   6.4901608e-04  -2.2253354e-03   6.3330008e-03  -6.5650337e-03   2.6732709e-04   1.2229492e-02  -1.6357809e-02   5.3767887e-03   1.0893963e-02  -5.2779422e-03  -4.3024768e-01   1.2642758e-02   5.8258971e-04   3.8605490e-01   3.0584619e-03  -5.1286146e-04  -4.2692272e-01   1.6326366e-03   7.0630530e-03  -6.4201232e-03  -5.7015169e-03   9.6261964e-03  -3.1792908e-03  -1.2175056e-02  -1.7822782e-02   2.1937830e-02   2.2125965e-02   5.9944745e-01   5.2602490e-01   1.6209780e-02   9.4885575e-03   2.2356700e-02   1.1016594e-02   9.5260830e-03   5.5915868e-04   8.4754121e-03   8.1658461e-03  -5.3600806e-03  -3.5623600e-01   8.2866430e-03  -3.9392788e-01  -2.8054388e-03   6.6367037e-03  -8.8133849e-04   2.9657976e-01  -2.8789046e-03   5.4205466e-04  -2.2416996e-03   8.9167181e-04  -2.5467500e-01  -2.7137053e-01   1.8989253e-03  -1.1074219e-03   2.6659734e-01   1.9622715e-03  -3.2128398e-03   3.0793995e-03   2.1349910e-03  -2.5345622e-01  -3.2211267e-03  -2.5320747e-01  -2.9856800e-03  -3.7486999e-03  -2.6441929e-01  -3.4929864e-03   6.1280981e-04   3.0580436e-01   4.1690245e-03   2.9123640e-04  -5.0532014e-03  -5.4376641e-03  -6.1557838e-03  -3.5072116e-01  -6.0945576e-03   3.8177062e-01   5.1206388e-03   2.0253697e-03  -7.5815940e-04  -3.9605290e-01  -7.8940127e-03  -6.7154029e-03   8.0177233e-03   5.2702118e-03  -1.5719265e-03   3.5388897e-01   5.3725113e-03  -3.7658942e-04  -3.5832448e-01   2.1921640e-03  -3.5645135e-01  -9.3897627e-04  -1.3077242e-03   4.7899490e-03   4.1233744e-01   1.7174924e-03  -3.2009689e-01   6.1181107e-03  -1.1653156e-04   3.4554842e-03  -1.7644235e-03  -3.1859452e-01   3.0582474e-03  -6.6373894e-03   1.9023434e-03   1.5913378e-03  -6.5902743e-03  -6.0198116e-03  -4.4839913e-03   5.9100719e-03   3.8354107e-01   4.4252141e-03   5.3394511e-01  -6.4228293e-03   1.4811620e-03   1.0357829e-02   4.1670761e-03  -4.2039988e-03  -2.3909798e-03  -1.6634006e-03  -7.2669030e-03   8.1844151e-03   7.9681114e-03   1.3324678e-02   1.1430967e-02   3.4128935e-03   9.8935192e-03  -2.0984572e-03  -1.8352754e-03   4.8431346e-03   7.8276685e-03   6.5540316e-03   8.8436787e-03   4.1919254e-03  -3.3824984e-03   9.3641101e-04   8.9270575e-03   4.1191669e-01   9.1385376e-03   7.9878719e-03   6.5594716e-03   4.3209926e-03   3.5221109e-01   5.9330146e-03   7.7264685e-03   4.3262849e-03   5.5819451e-03   5.5900498e-03   2.0223048e-03  -5.5359264e-04   5.7631992e-03   2.9605901e-01   2.2798296e-03   7.4429560e-03  -4.9386615e-03  -5.2776073e-03  -7.6253771e-03  -9.5785953e-03  -7.9616187e-03  -1.2767413e-02  -9.8421151e-03  -7.9480760e-05  -9.5042366e-03  -1.4219421e-04  -1.3237226e-02  -6.8418507e-03  -2.0794523e-02   5.4700461e-01  -5.2974697e-01   1.5936387e-04   2.4656763e-03  -3.4801737e-03   1.1480270e-02   1.0173771e-02   3.3740773e-03   1.3470366e-02   2.8442765e-03  -9.7177404e-03  -2.5482435e-02  -1.9203205e-02  -5.5322109e-02  -3.4433229e-02   2.6690205e-02   1.6956358e-02   6.9674012e-03   1.7221961e-02   1.0079246e-02  -1.0207882e-02  -1.0285511e-02   1.7119718e-02  -1.6192964e-01   5.1596361e-02   7.1870996e-02  -2.8766311e-02   1.1908182e+00  -9.0754966e-02   1.5244649e+00  -9.9398025e-01  -1.6585560e-02  -7.4584092e-01   1.1900365e+00   2.4995970e-02   3.2202642e-02   7.2556282e-01   3.4742375e-02   7.6803247e-01   1.0658507e-02   2.5898549e-02   1.7453980e-02   1.0638292e-03  -1.0180592e-03  -4.4020198e-03  -5.4405186e-03   1.6963983e-02   4.5863943e-03  -6.8205104e-01   2.4275611e-03   1.4318891e-02   7.8279397e-03   5.1983208e-03  -5.8201871e-03   1.6777455e-02   6.0626297e-01   8.5487504e-03  -4.8622582e-01   8.6786854e-04   7.6555588e-03  -3.7909542e-04  -6.5798097e-03  -5.1100201e-02  -2.6194064e-02  -2.7443002e-02   6.6884936e-01  -7.5224858e-02  -4.0767165e-02  -4.5720812e-02  -7.7616691e-02  -9.9545615e-02  -5.4542811e-02  -7.2436482e-02   3.9321682e-02   1.2338031e+00  -1.1830062e-01  -1.0466297e+00   7.7157605e-03   2.3328287e+00  -1.8052544e-01   2.0370114e-01   4.2459713e-01  -1.2975991e+00  -1.3418758e+00   9.2086042e-02   3.9473896e-02   1.0265866e+00   3.7491926e-02   3.1334103e-02  -7.7841378e-01  -6.9260448e-01   1.7469050e-02   3.6907647e-03   5.3978869e-04  -6.2957165e-01   2.4083885e-02  -6.6188201e-01  -4.5317176e-02  -3.2679732e-02  -3.3426741e-02  -4.7915480e-02  -5.0153855e-02  -5.3010275e-02  -2.8749627e-02  -1.1730913e-01  -7.5650201e-02  -3.6272452e-02  -3.5807799e-03  -1.3887359e-01  -4.0260621e-02  -8.2313022e-02  -6.0798210e-02   3.8654759e-03  -3.2565349e-02   3.0726894e-02  -2.9169739e-02  -4.0842612e-02   1.3517418e-02   1.1398790e+00   1.8058703e-02   6.5789019e-03   6.9623933e-03   2.0693593e-02   9.5470030e-03   5.9455931e-01   2.2617804e-02   9.9381394e-03   5.1362854e-01   6.6038631e-01   9.3208905e-03  -4.7376011e-01  -2.2925558e-03  -2.9726146e-03   3.9798437e-03   3.2807592e-04  -2.3341576e-03   4.2525199e-04   4.0682434e-01   4.1902776e-01  -2.7989721e-03   3.0789322e-03   5.8560691e-03   9.8517838e-03   3.5980420e-03   3.8443052e-01   8.0243429e-04   2.8024607e-03  -1.0075241e-02  -9.3839271e-03   3.6304794e-01  -7.3213571e-03  -6.2268787e-03  -1.6269417e-02  -5.4215839e-01   1.1181026e-02   8.5286516e-03   1.3960693e-02  -4.6531114e-03  -9.6145179e-04  -3.8482863e-01  -3.2049306e-01  -3.7238963e-01   5.1653335e-03   3.3067642e-01  -2.6641446e-03  -1.4131423e-03  -3.4668546e-03  -3.6579311e-03  -5.6963249e-03   6.8942713e-03   8.2936471e-03   3.9244656e-01  -4.2364320e-01   7.8673779e-03   1.0747096e-02  -5.9258136e-03   1.3451084e-02   2.2366021e-02   1.2153176e-03  -4.7004842e-02  -7.2169577e-03   7.0670388e-01  -7.4343904e-01  -3.4072655e-02  -5.4037865e-02  -8.2598584e-01   3.0831394e-02  -1.3238388e-01  -3.7960414e-02   2.9880554e-02   4.0508828e-02   2.0556511e-02   8.2264503e-01   9.3976936e-02   7.7599102e-02   8.8230558e-01  -7.5788789e-01  -1.1343796e+00   1.1904988e-02  -1.8006702e-02   8.2333548e-01  -1.4975914e-02   9.1032720e-03  -5.7286205e-03  -7.1333565e-01  -1.0753687e+00
   3.4028391e-01   1.1411691e-03   4.3500668e-01   5.3591116e-01  -4.1770143e-01   6.4311993e-03   4.3830010e-01   5.5788717e-04   1.4493943e-03  -3.9687233e-01   3.3738034e-03   7.0978310e-03   6.3459844e-03   4.6601863e-03   4.4255303e-03   5.3119943e-03   4.4895350e-03   3.7347388e-03   7.0412079e-03   4.6296439e-03  -1.2519768e-03  -2.4425624e-01  -1.1854684e-03  -2.8927917e-03  -3.2313928e-03   1.0292852e-03  -1.0269946e-03   4.1024973e-03  -3.5946490e-03   7.6872278e-03  -4.2351985e-01   4.5665281e-01  -1.0900252e-02  -1.3195543e-02  -1.4404797e-02  -1.0027076e-02  -1.6848359e-02  -1.7967101e-02   1.0517568e-02  -2.5497151e-02   1.5692106e-03   7.5882820e-03   3.4686718e-03   1.1052283e-02   6.3871391e-01   1.2776829e-02   1.4236298e-02   9.7829151e-03   8.4494643e-03   5.1060101e-03   9.2852703e-04   6.5311853e-03   4.6059286e-03  -3.3290799e-01  -3.4314849e-01   5.3826679e-03   6.1940159e-03   3.2502725e-01   8.8946995e-03   3.7891731e-03   4.0687695e-03   8.2553271e-03   4.1946486e-03   1.9681703e-03  -3.1964040e-04  -1.4141123e-03   3.7388480e-03  -2.3437054e-03   4.1633025e-03  -3.8860987e-03  -4.9077740e-03   7.9930304e-03  -3.3308096e-01   7.5732186e-03  -3.6819918e-01   6.3162449e-03   5.2346392e-03   4.6786925e-03   3.1526361e-01  -2.7052514e-01   4.5076662e-03   7.3361418e-04  -2.7475115e-03   2.6285919e-01  -1.3582867e-03  -7.6017033e-04   1.6918554e-03  -2.7298688e-03   2.7994069e-03   2.0133778e-04  -2.9567350e-03   4.2553835e-03  -4.2715448e-01  -4.6688420e-03  -5.2395341e-01  -1.9739610e-03  -5.7075183e-01   2.0828174e-02   1.4144221e-02   5.2734832e-03   4.7370491e-01  -4.8046643e-01   5.8799186e-03  -4.2794745e-01   9.0639324e-03   8.8538924e-03   5.8733288e-03   6.6759555e-03   5.1306238e-03   5.1027910e-03   5.1924771e-03   5.4853406e-03  -3.0434434e-01   3.7410854e-03   2.8464693e-03  -1.8032949e-03  -2.9317397e-01   9.4200689e-04  -2.1792589e-03   4.4729056e-03  -6.6205178e-03   3.1344564e-03   1.2569853e-02  -1.6130376e-02   1.1014566e-02   1.0434393e-02  -8.6056441e-03  -4.3145196e-01  -1.2350718e-03  -2.7433861e-03   3.8093785e-01   2.0968939e-03   1.8701352e-03  -4.0183484e-01   2.0671694e-03   5.1086254e-03  -4.7233303e-03  -4.8903360e-03   1.3924428e-03  -6.9258357e-03  -1.4873846e-02  -1.5152351e-02   2.2152811e-02   2.4658970e-02   5.9595496e-01   5.1199940e-01   1.5369444e-02   1.1071452e-02   1.6792241e-02   1.0870957e-02   9.5006078e-03   1.1171066e-02   7.6740857e-03   8.7308189e-03  -4.3279733e-03  -3.4897697e-01   8.2232058e-03  -3.7260165e-01  -4.6436502e-03   5.6790379e-03  -1.8367322e-04   2.8815870e-01  -2.6204208e-03  -1.1827928e-03  -2.1999379e-03  -2.3664500e-04  -2.4222371e-01  -2.6696691e-01   2.0066553e-03  -2.6672150e-03   2.6257880e-01   9.7396065e-04  -4.4946258e-03   2.8500062e-03   3.3175705e-03  -2.5442933e-01  -3.4173158e-03  -2.4708827e-01  -2.8123265e-03  -4.1522933e-03  -2.7247552e-01  -3.2219336e-03  -7.1090651e-04   2.9629532e-01   3.5294240e-03   1.2324278e-03  -4.9243289e-03  -6.0319799e-03  -5.6361309e-03  -3.4462951e-01  -6.4267401e-03   3.7475598e-01   5.1084142e-03  -5.9350016e-03  -3.4286169e-03  -3.4372259e-01  -5.5445926e-03  -6.5182397e-03   7.6232672e-04   4.0841305e-03  -6.0231137e-03   3.4807157e-01   7.6647175e-03  -2.2121772e-03  -3.5857193e-01   1.7302936e-03  -3.5048156e-01   9.9014645e-04  -1.9263481e-03   2.0036162e-03   4.2022994e-01   1.8015010e-03  -3.2917647e-01   7.1415149e-03   2.4091802e-03   1.8129004e-03  -2.1550499e-03  -3.0637105e-01   1.0697098e-02  -3.0908589e-04   2.5905977e-03   9.5470888e-04  -7.8493299e-03  -8.6529050e-03  -4.7385021e-04  -9.5200354e-04   3.9602937e-01   4.0111961e-03   4.9729772e-01  -6.6891019e-03  -1.1937511e-03   9.7553169e-03   1.7260080e-03  -1.6702921e-02  -3.4596293e-03  -1.0659926e-03   1.1799434e-03   9.9248968e-03   1.9075132e-02   1.4155554e-02   1.0441633e-02   4.4169692e-03   1.1541092e-02  -1.2357293e-03  -1.6449458e-03   4.7507206e-03   5.1105186e-03   4.8935471e-03   8.8590392e-03   8.3340132e-03  -2.6728464e-03   8.7408167e-04   8.7976052e-03   4.0097770e-01   7.3059508e-03   7.8144282e-03   7.0653033e-03   4.5693531e-03   3.4793287e-01   6.7267561e-03   2.0692557e-03   1.1106254e-03   5.1860689e-03   4.0391027e-03   3.4960179e-03   8.5211878e-03   2.9436969e-03   2.8486431e-01   4.7042061e-03   2.7069477e-03  -3.7856990e-03  -3.0843794e-03  -6.6466023e-03  -8.1562778e-03  -7.4723134e-03  -4.1658190e-03  -1.1186903e-02  -1.2413441e-02  -8.8230302e-03  -8.5602944e-03  -9.5536162e-03  -7.9832758e-03  -2.2235002e-02   5.3560355e-01  -5.1923278e-01   1.1301686e-03   1.6076637e-03  -3.9762052e-03   1.1516897e-02   1.5194895e-02   4.8221248e-03   1.0566561e-02   4.5516910e-03  -4.7614530e-04  -2.2537059e-02  -2.5456204e-02  -4.9586151e-02  -3.6773365e-02  -2.0527238e-02   3.0963631e-02   1.1462285e-02   2.9279300e-02   4.6896975e-02  -5.4083952e-03  -7.7306016e-03   2.5775983e-02  -1.2166988e-01   8.4438763e-02  -6.9785902e-02  -6.2163444e-02   1.3065292e+00  -1.5220984e-01   1.3288009e+00  -1.0016753e+00  -1.3830311e-02  -7.8199365e-01   1.2460946e+00   2.6757754e-02   3.0923803e-02   7.0208533e-01   1.2885967e-02   7.7440533e-01   1.6015248e-02   2.8283428e-02   1.1893850e-02  -2.2878553e-03   7.9397886e-04  -3.3924430e-03  -5.5880566e-03   1.6694485e-02   9.6646050e-03  -7.0956571e-01   1.2144619e-03   1.1016363e-02   8.1482711e-03   1.0658644e-02  -7.0781354e-03   1.4947647e-02   6.0980708e-01   7.7613261e-03  -4.8516601e-01   5.6883865e-03   6.5078430e-03   2.6020649e-03  -9.7155067e-03  -3.4685039e-02  -1.8796986e-02  -2.4354564e-02   6.6892713e-01  -7.7389633e-02  -4.6245597e-02  -6.0834936e-02  -1.1282884e-01  -1.2035465e-01  -8.1575307e-02  -8.4809955e-02   3.0988260e-02   1.3314782e+00  -1.1998663e-01  -1.0937447e+00   2.2236142e-02   2.3244439e+00  -3.2093312e-01   1.2327052e-01   3.7775149e-01  -1.2585348e+00  -1.1684150e+00   9.8991178e-02   6.1491663e-02   1.1390288e+00   4.6112151e-02   3.5315162e-02  -7.3440427e-01  -6.9820866e-01   2.1823776e-02   8.2234587e-03   2.5750313e-03  -6.3465475e-01   2.5569554e-02  -6.4318002e-01  -4.3752115e-02  -2.4484239e-02  -3.0709291e-02  -6.6906537e-02  -4.6701290e-02  -5.0783751e-02  -4.0816266e-02  -1.1734490e-01  -7.9134481e-02  -3.4972074e-02  -3.9959770e-03  -1.0069386e-01  -3.5256696e-02  -1.1745848e-01  -5.7093751e-02   8.4862003e-03  -1.8905215e-02   5.7646520e-02  -4.8024794e-02  -7.4690530e-02  -2.6717631e-03   1.2096289e+00   1.9093665e-02   6.3525886e-03   1.2481955e-02   2.3868888e-02   1.2897958e-02   5.8628285e-01   2.3409357e-02   1.2405613e-02   5.5652116e-01   6.6643684e-01   8.3580810e-03  -4.8022572e-01  -3.8070524e-03  -2.8039874e-03   2.8175433e-03   9.5493753e-03  -7.1662780e-03   2.8712696e-04   4.1447679e-01   4.1921740e-01   1.3211291e-03   3.0286826e-03   3.8138940e-03   7.3569064e-03   2.7310066e-03   3.8866717e-01   9.6472212e-04   3.0372737e-03  -1.1153969e-02  -8.7553606e-03   4.0041682e-01  -8.9848734e-03  -9.4783819e-03  -1.6227763e-02  -5.6865912e-01   1.2096209e-02   7.4818887e-03   1.1105803e-02  -3.3431551e-03  -1.2399163e-03  -3.8924673e-01  -3.3140381e-01  -3.9210629e-01   1.0703895e-02   3.4483470e-01   9.7278795e-03   2.3375641e-03  -2.9228361e-03  -2.3156765e-03  -6.5678827e-03   8.4619288e-03   7.7687233e-03   4.0082717e-01  -4.3123657e-01   1.0438914e-02   1.4416464e-02  -8.0289569e-03   2.1469505e-02   1.5440745e-02   5.9743715e-03  -4.6291632e-02   1.0397680e-03   6.8499480e-01  -7.2505219e-01  -3.0225468e-02  -5.7162370e-02  -8.2245017e-01   3.9898649e-02  -3.5388191e-02  -3.6101426e-02  -2.9353611e-03   3.2035007e-02   4.8593062e-02   8.4640184e-01   7.0781283e-02   6.9127883e-02   8.5513039e-01  -7.6639116e-01  -1.0230899e+00   5.6049407e-02  -1.3695193e-02   8.5818468e-01  -9.4871381e-03   1.0035674e-02   3.9315352e-03  -7.2171578e-01  -1.0765295e+00
   3.4284818e-01   1.9092092e-03   4.3137020e-01   5.2707824e-01  -4.2368474e-01   5.8239326e-03   4.4122920e-01   1.1219414e-03   1.7501094e-03  -3.9270407e-01   5.4366895e-03   6.2858399e-03   6.1379474e-03   4.1233476e-03   4.8624663e-03   5.2418839e-03   4.4637041e-03   3.8361925e-03   5.5299144e-03   3.9064852e-03  -2.1427955e-03  -2.5334938e-01  -2.1097228e-03  -2.9144160e-03  -4.3735321e-03  -2.4149937e-04  -2.4873055e-03   4.4897837e-03  -4.5075615e-03   5.2097272e-03  -4.3233542e-01   4.5048092e-01  -1.1557908e-02  -1.2508462e-02  -1.4235678e-02  -1.3003982e-02  -2.9283077e-02  -1.7040579e-02   1.5927535e-02  -8.3413703e-03   2.3398164e-03   8.2240475e-03   4.2236538e-03   1.1281841e-02   6.3115325e-01   1.1104269e-02   1.5591940e-02   1.0005387e-02   8.1391385e-03   5.3588236e-03   7.7499787e-03   4.9673937e-03   4.4974760e-03  -3.3220854e-01  -3.4290874e-01   6.0036991e-03   7.5198426e-03   3.2594449e-01   1.0217107e-02   3.9395000e-03   3.7941917e-03   6.5746987e-03   2.7268016e-03   1.0387469e-03  -1.1649292e-03   1.1582697e-03   4.3774123e-03  -2.3075798e-03   3.8779338e-03  -4.9962293e-03  -3.6007780e-03   3.0197090e-03  -3.6267420e-01   9.6438432e-03  -3.5663774e-01   6.4861248e-03   5.1130146e-03   5.1731884e-03   3.1908107e-01  -2.8112046e-01   5.3419080e-03   1.0167044e-03   1.8405303e-03   2.5756743e-01  -1.5667847e-03   3.5581814e-04   2.3595690e-03   1.4086734e-03   7.8110768e-04   2.4522786e-04  -1.9616325e-03   2.7725804e-03  -4.3003001e-01  -4.0473388e-03  -5.2711491e-01  -6.7726625e-03  -5.6611186e-01   1.8669023e-02   1.3463245e-02   1.6394653e-02   4.7537645e-01  -4.7563507e-01   7.7693469e-03  -4.2615019e-01   8.9207711e-03   6.6315014e-03   5.9315263e-03   1.2366779e-02   6.4604661e-03   5.3342592e-03   5.1927458e-03   5.0145910e-03  -3.0350061e-01   3.9946183e-03   3.5424230e-03  -9.6157836e-04  -2.8757517e-01   3.1254452e-03  -1.3932391e-03   7.2791746e-03  -3.3439656e-03   1.1354088e-03   1.5338812e-02  -1.6459352e-02   9.4218721e-03   1.0757297e-02  -3.7389339e-03  -4.3206177e-01   6.4549377e-03  -1.7731858e-02   3.9598821e-01   1.1861237e-03  -2.7321069e-03  -4.3197699e-01   1.8859428e-03   6.1606684e-03  -7.9791863e-03  -5.4797376e-03   4.2853258e-03  -3.9868694e-03  -1.4628127e-02  -1.6520207e-02   2.8779685e-02   2.0186588e-02   5.6497158e-01   5.4815988e-01   1.8312121e-02   1.1419516e-02   1.8791352e-02   1.2542706e-02   9.9867701e-03   1.3130907e-02   8.7805697e-03   8.2282315e-03  -1.8250855e-03  -3.5583998e-01   7.4580252e-03  -3.7859868e-01  -3.1523149e-03   5.8211141e-03  -3.8150919e-04   2.8784592e-01  -1.5625064e-03   5.5491620e-04  -2.8306122e-03  -4.0057273e-04  -2.4071781e-01  -2.7208044e-01   2.1846429e-03   3.9091615e-03   2.6202805e-01   1.7623927e-03  -3.8760382e-03   2.2670502e-03   2.5892915e-03  -2.5703164e-01  -3.1634422e-03  -2.5132147e-01  -2.4050631e-03  -3.3558835e-03  -2.6702691e-01  -4.0797737e-03  -8.8052712e-04   2.9724180e-01   3.9622104e-03   1.6248506e-03  -4.5756883e-03  -4.4586794e-03  -5.2180394e-03  -3.3895513e-01  -6.3836229e-03   3.6524537e-01   6.7245375e-03   2.7658546e-03  -5.8254961e-04  -3.8184289e-01  -5.8504481e-03  -5.7074580e-03   7.6433308e-03   4.6209650e-03  -5.9850451e-03   3.4395273e-01   7.0344675e-03  -1.8120422e-03  -3.5640779e-01   2.5669955e-03  -3.5539806e-01   3.6309439e-04  -6.9971442e-04   9.0287448e-04   4.0802499e-01   1.2585904e-03  -3.2073853e-01   2.7218440e-03  -1.0942488e-02   1.8655088e-03  -1.0396492e-03  -3.0498629e-01  -1.8560163e-03  -5.4298626e-03   1.8035989e-03  -1.0859318e-03  -8.0244836e-03  -1.2355817e-02   1.2702778e-04   1.3844611e-03   4.4097631e-01   5.5538862e-03   5.0241973e-01  -5.5245011e-03  -9.1062614e-04   1.6574507e-02   4.7942680e-03  -1.0470544e-03  -1.6190283e-03  -2.7563738e-04   1.0075957e-03   9.0789233e-03   1.9020045e-02   1.4685144e-02   7.8217278e-03   3.3414633e-03   9.1700386e-03  -1.2949222e-03  -8.0719452e-04   5.5745320e-03   9.3073625e-03   3.0903164e-03   8.3709473e-03   6.4634955e-03  -4.9647191e-03  -2.7365273e-03   8.7514790e-03   4.1179149e-01   7.4996826e-03   8.0564815e-03   5.5957324e-03   3.0994046e-03   3.5092387e-01   6.9443060e-03   2.9685903e-03   4.0380334e-03   5.4530861e-03   5.3529104e-03   3.3858133e-03   7.9045285e-03   1.5123003e-03   2.7204001e-01   1.7513203e-03   4.0581460e-03  -3.2328478e-03  -3.7461478e-03  -7.3167022e-03  -7.4752924e-03  -6.5302498e-03  -1.3403731e-03  -1.1053543e-02  -7.1095903e-03  -9.7231794e-03  -3.3302107e-02  -9.8805329e-03  -9.2375381e-03  -2.6729407e-02   5.3599111e-01  -5.2676348e-01   5.5834170e-04  -4.3449850e-04  -2.7536755e-03   1.1406010e-02   1.1348303e-02   4.7956663e-03   1.1036795e-02   3.9429593e-03  -5.5872256e-03  -2.5330365e-02  -2.4819220e-02  -5.5260637e-02  -1.3250934e-02  -2.7822294e-02   7.6095373e-02   1.3306202e-02   2.9887989e-02  -5.0462684e-03  -2.0310515e-02  -9.1098302e-03   3.4892534e-02  -1.6544082e-01   1.3615104e-03   1.3368588e-02  -1.1451063e-01   1.2169966e+00  -1.3750766e-01   1.7295850e+00  -1.0444846e+00  -1.0679220e-02  -7.6754688e-01   1.2134353e+00   3.0878784e-02   3.0930726e-02   7.3270292e-01   3.4775765e-02   7.8016360e-01   8.0696429e-03   2.7644494e-02  -1.8666913e-03   9.9108048e-03   1.1460386e-03   1.5477839e-05  -5.5519068e-03   1.6543612e-02   7.1414395e-03  -6.9345663e-01   3.0826175e-03   1.2771765e-02   1.0091193e-02   3.9686217e-03  -2.7420972e-03   1.8591692e-02   6.0933021e-01   2.1846511e-02  -4.6683408e-01   7.3363248e-04   5.2058470e-03  -1.4263120e-03  -5.4308983e-03  -2.9944423e-02  -3.0506616e-02  -2.6624320e-02   6.4776746e-01  -5.9399081e-02  -4.0173099e-02  -5.4421573e-02  -9.1384491e-02  -6.8925015e-02  -7.8805370e-02  -9.0452183e-02  -1.6465317e-02   1.2361674e+00  -1.3686145e-01  -1.0772335e+00   7.7677160e-03   2.4660988e+00  -1.2930307e-01   1.4879881e-01   3.4462865e-01  -1.2469055e+00  -1.1312153e+00   9.1098173e-02   5.7536250e-02   1.0791120e+00   4.4106064e-02   3.1726038e-02  -7.2600794e-01  -6.5833676e-01   2.0243805e-02   7.2438205e-03   1.6071423e-03  -6.2952813e-01   2.0209196e-02  -6.2750612e-01  -4.0098538e-02  -2.6325809e-02  -3.3528016e-02  -4.1354370e-02  -5.2719729e-02  -5.0958232e-02  -3.8465894e-02  -1.2535451e-01  -7.2076124e-02  -4.2156871e-02  -3.5741787e-02  -1.9255508e-01  -9.8181008e-03  -7.6567174e-02  -7.0201845e-02   2.7021289e-03  -3.2748684e-02  -1.7990833e-02  -1.1304247e-02  -4.1829472e-03  -3.8377950e-02   1.0876921e+00   1.9911214e-02   2.2553002e-03   9.7916228e-03   1.9335279e-02   1.0100460e-02   6.4776749e-01   2.3338408e-02   1.2489210e-02   5.3852503e-01   6.4363837e-01   1.0632007e-02  -4.7901969e-01  -6.8220161e-04  -4.7678178e-03   5.0142381e-03  -4.7460234e-03  -5.6133077e-03  -1.1576060e-03   4.2081523e-01   4.2894874e-01   1.4073454e-03   3.5475262e-03   5.3440204e-03   7.0536476e-03   5.2494340e-03   3.6174702e-01   1.1717112e-03   2.4616312e-03  -9.7857409e-03  -8.6466652e-03   4.2369459e-01  -1.0916434e-02  -7.7421628e-03  -1.3058323e-02  -5.1254051e-01   1.0085019e-02   3.4994072e-03   7.4640031e-03  -4.1316485e-03   1.1183107e-03  -3.8367944e-01  -3.2504300e-01  -3.8874359e-01   3.7295855e-03   3.4825710e-01   3.9460371e-03   5.5945487e-04  -2.2072230e-03  -2.3655714e-03  -5.5010971e-03   5.1209306e-03   3.4923757e-03   4.0440649e-01  -4.2613660e-01   8.9984764e-03   1.3488545e-02  -9.8908843e-03   1.3731341e-02   9.2153834e-03   6.4063982e-03  -2.8083503e-02  -6.2856026e-03   6.6147730e-01  -7.3755650e-01  -3.5726178e-02  -4.1209034e-02  -8.1905127e-01   2.2267261e-02  -1.2019899e-01  -4.3002217e-02  -2.1942039e-02   2.6649497e-02  -1.3151399e-02   8.6911937e-01   3.0505388e-02   7.2282913e-02   9.2361712e-01  -7.7056918e-01  -9.9391306e-01   8.6313228e-02  -5.2199609e-03   7.4190411e-01  -1.4842406e-02   5.9596877e-03   1.2925900e-02  -7.0475341e-01  -1.0805888e+00
   3.4690459e-01   3.0999334e-03   4.3747321e-01   5.3286505e-01  -4.1841404e-01   4.9590525e-03   4.4442040e-01  -7.5833006e-04   1.0721019e-03  -3.9958814e-01   7.5968617e-03   6.6528149e-03   6.4529274e-03   4.3712132e-03   4.2514664e-03   5.3692273e-03   4.3707859e-03   3.4890306e-03   3.0934030e-03   1.7270758e-03   1.2559496e-03  -2.4146982e-01  -1.1659348e-03  -2.7049267e-03  -3.8637484e-03   9.0219485e-04  -2.0959484e-03   8.0861471e-04  -4.2899650e-03   5.6817263e-03  -4.3091058e-01   4.5623149e-01  -1.2172533e-02  -1.5351824e-02  -1.5665065e-02  -1.6071103e-02  -1.8873762e-02  -1.7997651e-02   1.4600753e-02   9.0652417e-03  -2.2619273e-03   5.8407409e-03   5.1967785e-03   1.0643978e-02   6.2539992e-01   9.7024710e-03   1.6872859e-02   9.0568337e-03   8.3253933e-03   5.6349286e-03  -2.9058015e-03   6.0145358e-03   5.1310068e-03  -3.3345188e-01  -3.4040228e-01   6.0986876e-03   6.5392375e-03   3.2289385e-01   1.0300081e-02   3.8430958e-03   4.6663658e-03   5.1685690e-03   2.3572662e-03   1.0304401e-03  -1.1650695e-03   1.3158989e-03   2.9665841e-03  -3.0547073e-03   4.5106140e-03  -3.9583101e-03  -3.4949364e-04   2.0426975e-03  -3.6158108e-01   7.9736358e-03  -3.6540266e-01   5.1339540e-03   5.0931323e-03   4.9431037e-03   3.2085423e-01  -2.8478665e-01   3.7974122e-03   6.2539517e-04   1.3828830e-03   2.5670421e-01  -2.7869759e-03  -5.1584381e-04   1.6915399e-03  -7.7765544e-04  -8.5052286e-04   1.2517351e-03  -1.4774742e-03   5.1878359e-03  -4.3017208e-01  -5.6056668e-03  -5.2540007e-01  -4.1202662e-03  -5.6940319e-01   1.8118686e-02   1.2837876e-02   1.6225570e-02   4.7617533e-01  -5.2777802e-01   8.6231208e-03  -4.3174960e-01   9.4590358e-03   9.8218431e-03   6.3063355e-03   3.2807759e-03   5.9529434e-03   5.5841569e-03   5.1721178e-03   5.6112423e-03  -3.0819158e-01   3.6504062e-03   3.2756413e-03  -1.7296322e-03  -2.9715707e-01   1.1894505e-03  -2.6211731e-03   4.7603998e-03  -3.4156016e-03  -3.6231300e-03   2.0882232e-03  -1.5202358e-02   1.0408963e-02   1.0797507e-02  -5.3919586e-03  -4.3093638e-01  -6.4775390e-04  -1.5906351e-02   3.8735603e-01   2.6874420e-03  -1.6134871e-04  -4.1501054e-01   8.6507534e-04   5.6897630e-03  -9.6273769e-03  -7.2820405e-03   3.6091729e-03  -8.0184762e-03  -1.0582682e-02  -1.1721554e-02   1.4539538e-02   2.0774401e-02   5.5022519e-01   5.0364166e-01   1.5043237e-02   9.2776597e-03   1.7569095e-02   1.0845432e-02   8.5339184e-03   9.5900575e-03   8.0639774e-03   8.3623870e-03  -3.9895856e-03  -3.4051895e-01   7.9010563e-03  -3.8427334e-01  -2.0969784e-03   7.7626574e-03  -3.4912398e-04   2.9294538e-01  -1.7696886e-03   2.1814754e-03  -1.3508181e-03  -1.8905380e-04  -2.4092006e-01  -2.6805954e-01   2.0150071e-03  -2.7898763e-03   2.6394807e-01  -8.5808030e-04  -3.8049347e-03   1.7729853e-03   2.4651713e-03  -2.5219995e-01  -3.7411172e-03  -2.5328083e-01  -3.3999414e-03  -3.3861285e-03  -2.6782489e-01  -4.3214960e-03  -3.5289334e-03   2.9143010e-01   3.7357452e-03   3.2552026e-03  -4.8458117e-03  -6.5556493e-03  -6.2207649e-03  -3.4798786e-01  -6.5742172e-03   4.0023267e-01   4.2667948e-03   1.9475144e-07  -2.1291032e-03  -3.7360897e-01  -6.3576843e-03  -6.6181503e-03   8.6028926e-03   8.6199929e-03   1.2904211e-03   3.4594997e-01   8.2462617e-03  -2.0129406e-03  -3.6042151e-01   2.8501763e-03  -3.5563011e-01   3.6876447e-03   1.0056767e-03  -3.1301637e-04   3.9604312e-01   5.3784317e-04  -3.2707720e-01   3.7551204e-03  -3.2929527e-03   2.0768390e-03  -1.7892866e-03  -2.9747612e-01  -1.3504651e-03  -3.3023223e-03   2.2631768e-04   9.4851835e-04  -7.2621144e-03  -1.1579790e-02  -1.0430457e-03  -4.7705306e-03   4.4927344e-01   2.8888239e-03   5.5193290e-01  -4.1636568e-03   9.0919077e-03   1.7693636e-02   5.3510528e-03  -9.0507840e-03  -1.4621354e-03  -1.4462632e-03  -5.3806490e-04   1.0454555e-02   7.7892377e-03   1.2473341e-02   9.7510648e-03   2.3115472e-03   7.9695038e-03  -9.4302666e-04  -4.0834333e-03   5.4609016e-03   3.1333555e-03  -3.3026957e-05   8.0770694e-03   5.1720539e-03  -2.0959246e-03   1.9998902e-03   7.9686961e-03   4.0186389e-01   7.4273084e-03   6.8841831e-03   6.6644048e-03   5.0856462e-03   3.3468392e-01   7.5645503e-03   2.1753171e-03   1.3763449e-03   4.8619116e-03   4.4573068e-03   2.4470766e-03   7.3631429e-03   2.2492511e-03   2.7072840e-01   1.4623373e-03   5.0880424e-03  -3.9674084e-03  -3.6216080e-03  -6.4253933e-03  -8.3821203e-03  -6.3753011e-03  -3.7627663e-03  -8.5621524e-03  -6.5808379e-03  -9.5021385e-03  -3.1021578e-02  -1.1057956e-02  -5.9801353e-03  -2.0551784e-02   5.3286094e-01  -5.1634518e-01   4.6105459e-03  -1.6167379e-04  -2.4957768e-03   1.2020113e-02   1.2376825e-02   9.3951422e-04   5.6577838e-03   2.1781566e-03   9.9236909e-03  -2.9334330e-02  -1.7070131e-02  -4.7447313e-02  -2.5116216e-02  -3.7766001e-02   2.4765188e-02   2.6180516e-03   2.1844521e-02   1.3743714e-02  -2.9087094e-03  -1.7667321e-02   3.5997690e-02  -1.2797281e-01   1.1113075e-01  -9.1074315e-02  -1.5122921e-01   1.0091582e+00  -1.4415413e-01   1.7520910e+00  -1.0760528e+00  -2.2047033e-03  -8.2208536e-01   1.2620392e+00   2.7620731e-02   3.4651957e-02   6.8436508e-01   3.7194343e-02   8.3915191e-01   2.0136705e-02   2.2243640e-02   6.6797386e-03  -4.4402878e-03  -6.0796197e-03  -5.5123340e-03  -4.7028464e-03   2.2729864e-02   1.1440230e-02  -7.0726846e-01   2.9434598e-03   1.4004672e-02   7.6787181e-03   1.0036279e-02   3.7661473e-03   2.0332549e-02   6.0873708e-01   2.1230397e-02  -4.7770570e-01   5.6378060e-03   7.7962779e-03  -5.6656059e-04  -4.4653624e-03  -2.9865739e-02  -3.0192460e-02  -3.1453523e-02   6.5400534e-01  -6.4412209e-02  -4.8898432e-02  -5.5700749e-02  -9.5825107e-02  -1.1554283e-01  -7.5833835e-02  -7.7422688e-02   7.2006400e-02   1.3049146e+00  -1.3052801e-01  -1.0980237e+00   1.2970635e-02   2.4143140e+00  -1.3540146e-01   1.6073544e-01   3.3529166e-01  -1.2183659e+00  -1.1493140e+00   1.0095274e-01   5.4506209e-02   8.9404465e-01   4.3833813e-02   3.3577132e-02  -7.4852608e-01  -6.9025480e-01   1.9090231e-02   3.8993662e-03   1.9051959e-03  -6.3660007e-01   2.3700027e-02  -6.1859480e-01  -3.8889714e-02  -2.5848293e-02  -2.9534961e-02  -4.0767362e-02  -4.5968844e-02  -5.1691521e-02  -4.5988028e-02  -9.4605896e-02  -6.4637053e-02  -5.2470404e-02  -1.0954232e-02  -2.1062343e-01  -5.6963568e-02  -1.5271889e-01  -4.2150522e-02   1.1033451e-02  -2.3741365e-02  -1.7790120e-02  -3.1627620e-02   1.3635382e-02  -3.8158137e-02   9.2635949e-01   2.8965403e-02   1.4874439e-03   1.2666072e-02   2.5751577e-02   8.9590821e-03   6.7755633e-01   2.3314198e-02   1.1240376e-02   5.2651472e-01   6.1970057e-01   1.3074035e-02  -4.8213449e-01  -2.6143965e-04  -2.1987104e-04   3.9920342e-03   3.4224932e-03  -4.0517531e-03   2.6813542e-03   4.2633858e-01   4.4871393e-01   6.8798478e-03   1.6986125e-03   4.2509256e-03   5.6082094e-03   1.8853635e-03   3.7101863e-01   4.2362571e-03   3.0052838e-03  -9.9541459e-03  -9.3601588e-03   4.0534367e-01  -8.7015875e-03  -8.9693469e-03  -1.2867010e-02  -5.6180435e-01   9.9028615e-03   5.7846473e-03   4.1606039e-03  -3.1820029e-03   8.1485461e-04  -3.9176469e-01  -3.4414570e-01  -3.9131500e-01   3.0704765e-03   3.4271944e-01   9.7843389e-04   9.1633362e-04  -2.2350955e-03  -1.1338312e-03  -3.8955601e-03   6.1288837e-03   6.7106691e-03   3.9847088e-01  -4.2646642e-01   8.5410174e-03   6.3758302e-03  -5.3978585e-03   1.7179667e-02   2.4629076e-02   8.4852844e-03  -5.0406778e-02  -9.2062182e-04   6.7464525e-01  -7.2915184e-01  -1.8079898e-02  -3.0129351e-02  -7.8618720e-01   1.6139027e-02  -8.6946273e-02  -3.7534625e-02  -2.0216082e-02   1.4579973e-02   1.1105564e-03   7.9702378e-01   5.7603343e-02   6.1656128e-02   8.4622928e-01  -8.0988758e-01  -9.0502121e-01   7.2631188e-02   3.1858819e-03   8.5171819e-01  -1.4623808e-02   1.2956189e-02   2.2898091e-04  -7.2368234e-01  -1.0611998e+00
   3.4905698e-01   1.6123600e-03   4.4482121e-01   5.3910236e-01  -4.1917112e-01   3.6417232e-03   4.4182171e-01   2.3639221e-03   2.7713670e-03  -4.0414542e-01   6.4548533e-03   5.2490659e-03   6.3317673e-03   4.1172971e-03   4.6332564e-03   5.5131350e-03   4.5341041e-03   4.0534086e-03   4.1679833e-03   3.6293151e-03   1.7048375e-03  -2.4294001e-01  -1.1443585e-03  -2.7146543e-03  -3.4348589e-03  -2.2296464e-03  -2.9013426e-03   4.4181081e-03  -3.9329363e-03   5.4528765e-03  -4.2924562e-01   4.6583413e-01  -1.3332278e-02  -1.4853995e-02  -1.6302312e-02  -1.2764778e-02  -2.1925697e-02  -1.8388449e-02   1.5712956e-02  -3.3119773e-02   2.1498429e-03   8.9499965e-03   5.7949465e-03   1.2403165e-02   6.5328735e-01   8.6213567e-03   1.6772732e-02   9.3401751e-03   7.5626039e-03   4.4841901e-03  -3.3627222e-03   6.4215377e-03   4.9971918e-03  -3.3569744e-01  -3.4424833e-01   5.8831508e-03   8.3754948e-03   3.2647090e-01   1.0368967e-02   3.8881619e-03   4.8819649e-03   7.0403461e-03   4.2992873e-03   2.0190628e-03   1.2512670e-03   5.8749129e-04   3.6953236e-03  -3.5900850e-03   3.9219209e-03  -4.3348049e-03  -3.4450283e-03   1.3759476e-03  -3.5660522e-01   8.3859357e-03  -3.7529226e-01   6.2864310e-03   4.9970768e-03   5.1407291e-03   3.2927019e-01  -2.8531366e-01   1.5563345e-03  -8.2042133e-05  -2.9960612e-03   2.7719950e-01  -2.2890655e-03  -6.2359226e-04   3.1500736e-03  -1.8490739e-03   1.8408472e-03  -2.6668991e-04   1.8069306e-04   4.4646499e-03  -4.3824795e-01  -4.2995753e-03  -5.2473372e-01  -5.6279247e-03  -5.7913882e-01   1.8677498e-02   1.1921061e-02   1.5655801e-02   4.9737324e-01  -5.0468818e-01   8.7694123e-03  -4.4163114e-01   9.4609096e-03   5.6171964e-03   6.4000181e-03   1.4428057e-02   7.6499811e-03   5.5687868e-03   5.1072684e-03   5.4029180e-03  -3.2818775e-01   4.2252793e-03   3.0411111e-03  -2.5687961e-03  -3.0425529e-01   3.3780927e-04  -1.7511997e-03   3.2021521e-03  -2.4571477e-03  -1.9101751e-03   4.1826292e-03  -1.9191772e-02   1.1383927e-02   9.6382079e-03  -8.5731440e-03  -4.3456815e-01   6.1019567e-03  -5.1120478e-03   3.8711157e-01   1.5379102e-03  -8.0608930e-04  -4.2272271e-01   8.6681454e-04   3.9335770e-03  -1.9862337e-03  -4.4291715e-03   3.2386508e-03  -3.6178628e-03  -1.7457113e-02  -1.5352233e-02   9.3518415e-03   2.1823873e-02   5.5523607e-01   5.2169977e-01   1.5130602e-02   1.1942547e-02   1.8994381e-02   1.0600320e-02   9.4255142e-03   1.0778323e-03   8.1294584e-03   3.5549995e-03  -7.7217382e-03  -3.4430321e-01   8.8214937e-03  -3.8172447e-01  -8.6467394e-04   6.5091004e-03  -1.5609506e-03   2.9231498e-01  -3.2197270e-03   5.6304641e-04   3.7877427e-04  -2.2883497e-04  -2.5165261e-01  -2.7252092e-01   1.9511679e-03  -3.0761394e-03   2.6566137e-01  -2.7833074e-04  -4.2571593e-03   2.4481302e-03   2.4362201e-03  -2.5451737e-01  -3.7815294e-03  -2.5479164e-01  -3.3788315e-03  -4.3348096e-03  -2.7223734e-01  -3.0806726e-03   5.5261708e-04   2.9478006e-01   3.3684535e-03   2.1465222e-04  -5.7784571e-03  -5.9692675e-03  -6.0597451e-03  -3.4912942e-01  -6.3619421e-03   3.8163490e-01   4.3411389e-03  -7.5729387e-03  -6.8312256e-04  -3.7868245e-01  -5.6741801e-03  -6.7303547e-03   8.4041488e-03   5.0579056e-03  -1.0259434e-03   3.5502101e-01   9.2965297e-03   1.4086469e-04  -3.6483485e-01   1.9460359e-03  -3.5641951e-01   7.8823745e-04  -1.3314608e-03   6.2123143e-03   4.1739645e-01   9.9659468e-04  -3.2941126e-01  -1.0764467e-03   2.2086024e-03   2.8071617e-03  -1.6482709e-04  -3.0575356e-01  -1.5883489e-03   1.3524681e-03   2.8957120e-03  -1.3201927e-03  -7.3893488e-03  -1.2643289e-03  -6.3855316e-04   6.6130489e-03   4.3755362e-01   7.1872159e-03   5.4719841e-01  -1.4599235e-03   3.6322479e-03   1.4143334e-02   2.8821195e-03  -1.5207694e-02   3.0093838e-04   1.4573608e-03  -7.0914574e-03   3.2777433e-03   5.0092247e-03   1.4713901e-02   8.4700134e-03   1.5662475e-03   1.0276600e-02  -5.8204103e-04  -1.8625063e-03   5.7384884e-03   2.3475286e-03   7.1527042e-03   8.6888583e-03   7.4597892e-03  -4.3232753e-03  -2.3292494e-04   6.6524146e-03   4.1150115e-01   9.3121060e-03   8.2222848e-03   5.8370440e-03   3.9967913e-03   3.3838067e-01   7.6990885e-03   1.4292077e-03   1.1085122e-03   4.8795593e-03   5.6095816e-03   2.2530210e-03   1.7903017e-03   7.4753581e-04   2.7747714e-01   4.2747389e-03   8.7607320e-03  -1.9382577e-03  -4.1085214e-03  -6.8842910e-03  -7.4428017e-03  -6.4331399e-03  -1.0374311e-02  -9.6900518e-03  -4.5084331e-03  -8.7192806e-03  -1.2037745e-02  -1.1149867e-02  -7.5821659e-03  -2.0846734e-02   5.4056250e-01  -5.2256240e-01   3.2204349e-03  -7.8025636e-04  -9.8399473e-03   8.5762616e-03   9.3565124e-03   2.3030107e-03   1.1513502e-02   2.0139981e-03  -4.7914970e-03  -2.6684595e-02  -1.3561500e-02  -5.6899603e-02  -1.2465291e-02  -1.6407864e-02  -1.9885786e-02  -8.8357384e-03   2.5086290e-02   5.5095458e-02  -2.0353600e-02  -1.7343834e-02   2.7984055e-02  -1.4029490e-01   2.1627402e-02  -1.5292915e-01  -1.0420936e-01   1.2322241e+00  -1.1356698e-01   1.8210638e+00  -1.0892488e+00  -1.3282814e-02  -7.9006380e-01   1.1834386e+00   3.3240047e-02   3.1010919e-02   6.9055566e-01   1.5293906e-02   8.2893362e-01   1.8771228e-02   3.0033017e-02  -3.2239385e-03  -7.2643749e-04   2.8721572e-03  -6.2872865e-03  -5.9964966e-03   2.0213898e-02   8.2207055e-03  -7.1986307e-01   1.5405974e-03   1.2686864e-02   1.1125715e-02   3.2593411e-03  -3.9885942e-03   1.7990712e-02   6.6044007e-01   2.0021726e-02  -4.8883068e-01   2.7393474e-03   7.3895606e-03  -1.7546105e-03  -4.8667719e-03  -3.0438003e-02  -2.4439177e-02  -2.9175888e-02   6.6500673e-01  -6.3453488e-02  -4.7451374e-02  -5.5631956e-02  -9.3687742e-02  -8.2356998e-02  -6.3789814e-02  -1.0481540e-01   4.6498234e-02   1.2790515e+00  -1.1816857e-01  -1.0500103e+00   2.1477349e-02   2.3867181e+00  -2.0149454e-01   2.0313695e-01   3.5490896e-01  -1.2224356e+00  -1.1289973e+00   1.0409003e-01   9.8014788e-02   9.0353008e-01   4.6581766e-02   3.2942672e-02  -7.7892983e-01  -7.2316519e-01   2.2112436e-02   4.9760035e-03   1.2328828e-03  -6.3802545e-01   1.9436764e-02  -6.3350860e-01  -4.3679243e-02  -2.0345809e-02  -2.6952584e-02  -2.5517085e-02  -4.9657742e-02  -4.9170148e-02  -3.6186682e-02  -9.7463051e-02  -7.0849397e-02  -4.2960119e-02  -2.3763863e-02  -1.6308278e-01  -6.6550186e-02  -1.1778442e-01  -4.8987400e-02   2.7638680e-03  -3.5840692e-02  -2.5370748e-02  -8.0687784e-02   1.2735276e-02  -1.1350370e-02   9.4288355e-01   2.4748603e-02   9.9522753e-03   1.2693649e-02   2.5145040e-02   1.0227338e-02   5.9915772e-01   1.9765896e-02   9.9994648e-03   5.1786320e-01   5.9054582e-01   9.3323677e-03  -4.9299227e-01  -5.7058006e-03  -2.7851730e-03   5.6923548e-03   2.3644473e-03  -4.2122919e-03   3.1430213e-03   4.3555980e-01   4.5223345e-01   1.5122251e-04   5.3367958e-03   4.2094395e-03   6.4242300e-03   4.5737038e-03   3.7673074e-01   3.4970874e-03   3.5141758e-03  -1.1202089e-02  -1.0290545e-02   3.6725166e-01  -8.2918325e-03  -9.1728129e-03  -1.7459820e-02  -5.8900673e-01   9.7450009e-03   4.7327364e-03   2.0440821e-03  -6.4893742e-03   1.3696144e-03  -3.8789936e-01  -3.2620475e-01  -3.8739869e-01   1.3611412e-04   3.2113711e-01   5.3007996e-03   3.0658741e-03  -2.3629033e-03  -3.8765678e-03  -5.5525564e-03   8.0477271e-03   4.6654029e-03   3.9621026e-01  -4.2435573e-01   8.3106652e-03   5.3624978e-03  -1.0490012e-02   1.4858980e-02   2.1129868e-02  -2.0495018e-03  -4.3509981e-02  -3.5862022e-03   6.5909757e-01  -7.1485602e-01  -2.9480467e-02  -4.8148201e-02  -7.7694080e-01   2.3885754e-02  -7.5075585e-02  -3.6310141e-02  -4.3365183e-03   3.2663848e-02   7.1310120e-03   7.8018857e-01   6.6581066e-03   6.2137231e-02   8.0823935e-01  -7.6516097e-01  -8.1912779e-01   8.9668334e-02  -1.2309399e-03   7.5587350e-01  -1.6906358e-02   7.6150081e-03   3.5678465e-02  -7.1157241e-01  -1.0620358e+00
   3.4898470e-01   1.7604640e-03   4.4151928e-01   5.3278060e-01  -4.2904987e-01   6.6785798e-03   4.5044698e-01   2.2324042e-03   2.4029073e-03  -4.0350017e-01   5.2771762e-03   6.1417548e-03   6.2757802e-03   4.1800262e-03   4.6122881e-03   5.1707347e-03   4.1749600e-03   4.2960418e-03   2.1925255e-03   1.9374010e-03  -8.3018383e-04  -2.4258567e-01  -9.1554025e-04  -2.6825489e-03  -2.7195011e-03   5.7011982e-04  -3.6841045e-03   4.3999897e-03  -3.6005653e-03   6.6755210e-03  -4.3150758e-01   4.4902267e-01  -1.2945055e-02  -1.4530609e-02  -1.5412522e-02  -1.4639036e-02  -1.6389287e-02  -1.6121068e-02   1.8000815e-02   9.4879209e-03   2.3846225e-03   1.0204400e-02   5.3217271e-03   1.0876201e-02   6.5203247e-01   1.3272933e-02   1.4980306e-02   1.0838437e-02   8.7364919e-03   5.3252850e-03  -1.1849502e-03   4.4881852e-03   4.2424231e-03  -3.1899704e-01  -3.4542873e-01   5.6821350e-03   9.5735672e-03   3.2652663e-01   1.0854432e-02   3.5823443e-03   3.7624318e-03   3.8717413e-03   3.1403750e-03   1.0735988e-03  -3.1425110e-04  -1.3371848e-04   4.1088153e-03  -3.6792912e-03   4.7748940e-03  -4.4505432e-03  -1.4038378e-03   5.4838924e-04  -3.6762478e-01   8.2392534e-03  -3.6724375e-01   6.0839251e-03   5.3320066e-03   5.5831608e-03   3.2085660e-01  -2.8511896e-01   5.4500311e-03   1.2153630e-03   3.5495888e-03   2.6075744e-01  -2.9490359e-03   8.9232270e-04   2.3873457e-03   5.1945930e-04   2.6463050e-03   8.0092308e-04  -6.9486904e-04   6.1989580e-03  -4.3931529e-01  -3.8189912e-03  -5.2498794e-01   1.4791378e-03  -5.8042063e-01   1.9020754e-02   1.5647415e-02   1.7154722e-02   4.8709709e-01  -4.8644026e-01   6.8038982e-03  -4.3466906e-01   9.4936560e-03   9.5201790e-03   6.6867871e-03  -1.2466116e-03   6.0534125e-03   5.1261670e-03   5.6593572e-03   5.4003440e-03  -3.2300034e-01   3.2727199e-03   2.6451508e-03  -2.5049038e-03  -2.9497132e-01   9.3222539e-04  -2.6944121e-03   3.6237130e-03  -3.4654244e-03  -1.8722641e-03   1.0473887e-02  -1.7414853e-02   1.0788885e-02   9.7694484e-03  -4.2548385e-03  -4.1808334e-01   5.4515517e-03  -1.2728549e-02   3.8045043e-01   5.7151879e-04  -3.9746344e-04  -4.1793989e-01   4.9299074e-04   7.1827402e-03  -5.1327702e-03  -5.5530204e-03   1.0072235e-02   8.0256636e-04  -1.4892862e-02  -1.4612184e-02   1.1697140e-02   2.0661400e-02   5.1392634e-01   5.1328082e-01   1.3712306e-02   9.0177577e-03   1.3189031e-02   1.1427692e-02   9.1407363e-03   1.0316664e-02   7.8873908e-03   6.3053693e-03  -6.1425759e-03  -3.4854076e-01   7.1105321e-03  -3.7742392e-01  -3.4317026e-03   5.2194281e-03  -1.1189548e-03   2.9031447e-01  -3.8799434e-03   4.6873853e-04   1.2339746e-03   3.3069138e-04  -2.4667631e-01  -2.6908090e-01   1.8577146e-03   3.0486344e-03   2.6654619e-01  -4.2710971e-05  -3.4696519e-03   2.1437522e-03   1.6616905e-03  -2.5755811e-01  -3.0324509e-03  -2.5127298e-01  -3.0757618e-03  -3.7840700e-03  -2.6737331e-01  -4.1065797e-03   5.2281355e-04   2.9820833e-01   3.6295139e-03   3.4937463e-03  -5.5784341e-03  -6.4167074e-03  -7.1746301e-03  -3.5364511e-01  -7.1771209e-03   3.8916724e-01   4.2846657e-03   1.0175345e-03   1.8505453e-03  -3.7270223e-01  -1.2780926e-02  -6.7014998e-03   8.7296102e-03   4.6034723e-03   8.2469006e-04   3.4865640e-01   8.0169834e-03  -1.1400539e-03  -3.6210787e-01   2.6817969e-03  -3.5887170e-01   1.1754571e-03  -1.9101311e-03  -2.5198360e-04   3.9827387e-01   1.5224001e-03  -3.2098137e-01   3.1250529e-03  -1.4991382e-03   2.2664622e-03  -1.0644729e-03  -3.0068043e-01   7.6076751e-03   1.0253801e-03   6.4493517e-04   1.9576551e-03  -6.6610336e-03  -7.5852300e-03  -2.5935826e-03   6.3623893e-03   3.5876234e-01   9.5883897e-05   5.0020780e-01  -3.2857370e-03   1.1725459e-02   6.9921815e-03  -5.1398577e-03  -6.0589567e-03   1.0965335e-03   2.4252811e-03  -4.6858647e-03   2.9816766e-03   4.9536480e-03   1.2682977e-02   7.9612908e-03   2.6230363e-03   7.3224437e-03  -1.2639972e-03  -2.7824933e-03   3.7156463e-03   2.0093255e-03   3.5452870e-03   8.2693236e-03   8.1898420e-03  -5.0816401e-03   4.9710014e-04   8.6338672e-03   4.1515792e-01   7.7930908e-03   7.6229993e-03   6.0752146e-03   3.4111569e-03   3.4720344e-01   5.1584165e-03   8.8264446e-04   2.1996260e-03   5.2286445e-03   3.4699231e-03   2.8957181e-03   6.5283246e-03   3.5435026e-03   2.7764475e-01   4.1331409e-03   6.6749485e-03  -2.6589412e-03  -3.0563424e-03  -5.2929390e-03  -7.1014886e-03  -7.2107303e-03  -8.7158330e-03  -1.0182253e-02  -1.0805099e-02  -9.7293226e-03  -1.2879217e-02  -1.2725721e-02  -7.4681461e-03  -2.1874097e-02   5.3978837e-01  -5.1926704e-01   1.2994456e-03  -4.2664491e-03  -3.7229346e-03   9.5675057e-03   4.4449542e-03   3.3521220e-03   7.2485146e-03   5.5024178e-03  -6.2960135e-04  -2.0261593e-02  -1.3906332e-02  -5.3469510e-02  -1.1675810e-02  -2.6563839e-02  -5.4773326e-03   9.6729881e-04   1.8625797e-02   2.1624397e-02  -8.7705482e-03  -1.1011998e-02   9.8786350e-03  -1.5003692e-01   1.5740437e-01   1.4963509e-02  -1.1316549e-01   1.1405564e+00  -1.1438581e-01   1.3289583e+00  -1.0936448e+00  -1.1470779e-02  -7.7774560e-01   1.1959998e+00   3.6070526e-02   3.0029421e-02   6.8073107e-01   1.6864794e-02   8.1867580e-01   1.0484787e-02   2.3793837e-02   3.6214715e-03  -8.2091879e-03  -1.0687203e-02  -1.2447540e-02  -8.1572776e-03   2.1514082e-02   1.0884201e-02  -7.1606746e-01   2.3387088e-03   1.8644770e-02   1.1021999e-02   7.3210777e-03  -8.5398531e-03   1.6577841e-02   6.5853978e-01   1.4754864e-03  -4.9495967e-01   5.2560905e-04   7.9755789e-03   3.0100005e-03  -2.0838409e-03  -4.2651955e-02  -2.5402861e-02  -2.5551696e-02   6.7311011e-01  -5.7542484e-02  -4.4435430e-02  -5.1811151e-02  -1.0140152e-01  -1.1219331e-01  -6.4832241e-02  -7.9398048e-02   8.5248880e-02   1.2697235e+00  -1.1470882e-01  -1.0483364e+00   1.3626180e-02   2.4395080e+00  -2.0181063e-01   1.4581505e-01   3.1071991e-01  -1.2258793e+00  -1.1073917e+00   1.0634134e-01   7.4647515e-02   9.3150111e-01   4.7117570e-02   3.3999904e-02  -7.8984416e-01  -7.1822789e-01   2.1705888e-02   6.1358417e-03  -2.2467638e-04  -6.3830862e-01   2.0992390e-02  -6.5252079e-01  -4.0217384e-02  -2.5404325e-02  -2.6266746e-02  -5.0750137e-02  -5.0053999e-02  -4.4841533e-02  -3.3896761e-02  -9.8697998e-02  -7.4916539e-02  -2.8079144e-02  -9.9704448e-03  -1.0300119e-01  -7.1011469e-02  -1.5513408e-01  -5.8144125e-02   5.4121390e-03  -4.5577055e-02  -2.5057425e-03  -2.4240042e-02   2.2477651e-02   2.6797121e-02   1.1468237e+00   1.2150839e-02   3.5673480e-03   8.2638978e-03   2.0796343e-02   8.5130069e-03   6.5237710e-01   2.3270887e-02   1.3074655e-02   4.9589676e-01   6.3343469e-01   9.8237049e-03  -4.9555000e-01  -2.4447010e-03   3.7945136e-03   5.5533494e-03   3.1580751e-03  -3.5313356e-03   4.4044096e-03   4.3031334e-01   4.2960952e-01   1.1082481e-03   1.7436214e-03   3.7442132e-03   7.0765177e-03   2.8641300e-03   3.8628580e-01   5.8044485e-03   1.0776484e-03  -1.1260582e-02  -7.5587216e-03   3.8850247e-01  -8.2589013e-03  -8.6011838e-03  -1.2826398e-02  -5.6583661e-01   9.6938578e-03   4.3122368e-03   1.0796935e-03  -5.9740525e-03   2.1464304e-03  -3.9179849e-01  -3.3788544e-01  -3.9195243e-01   2.4423737e-03   3.4855110e-01   6.0120442e-03   1.0190592e-03  -4.3428640e-03  -2.1451038e-03  -4.5058942e-03   6.4775895e-03   3.1965308e-03   3.9864665e-01  -4.2729946e-01   5.8717500e-03   6.1288054e-03  -1.0236434e-02   1.4954881e-02   1.1223668e-02  -4.9508340e-03  -4.1915460e-02  -6.6605828e-03   6.8180618e-01  -7.5076345e-01  -2.8527420e-02  -4.8275144e-02  -8.1164352e-01   8.3888027e-03  -7.4916353e-02  -2.7993701e-02   1.6759726e-02   5.5314777e-02   1.6947515e-02   8.1510783e-01   9.5768926e-02   7.2473405e-02   8.5550134e-01  -8.1085701e-01  -1.0778457e+00   6.3677591e-02  -1.2952631e-02   8.3379892e-01  -3.7078095e-03   2.6195787e-03  -6.5083993e-03  -7.2530555e-01  -1.0721651e+00
   3.5159446e-01   2.8897954e-03   4.3891146e-01   5.4475452e-01  -4.2042281e-01   4.5834415e-03   4.4420934e-01   1.8240231e-04   2.6300751e-03  -3.9815881e-01   4.6247620e-03   6.0625160e-03   6.3035920e-03   3.9181227e-03   4.9465861e-03   5.8388681e-03   4.6191191e-03   4.0682875e-03   7.0500684e-03   1.3489817e-03   1.1130293e-03  -2.5522759e-01  -1.8259953e-03  -3.0123044e-03  -3.6172779e-03  -4.6425435e-05  -2.6921668e-03   3.8953368e-03  -5.1810424e-03   5.5799432e-03  -4.2697524e-01   4.3563734e-01  -1.2354327e-02  -1.4001873e-02  -1.4336251e-02  -1.4835687e-02  -1.1615211e-02  -1.4543332e-02   1.5225670e-02  -3.8330044e-02   2.6200504e-03   9.0093594e-03   5.0844214e-03   1.1661222e-02   6.2028348e-01   1.2460878e-02   1.6166992e-02   9.9080957e-03   8.2049135e-03   4.1011553e-03   6.1050338e-03   3.8081195e-03   4.7037970e-03  -3.2760621e-01  -3.4053364e-01   5.5228727e-03   9.3001706e-03   3.2602407e-01   1.0534068e-02   4.5448760e-03   3.6176090e-03   8.0026224e-03   4.0556321e-03   1.8306503e-03  -2.2516205e-04  -4.0483480e-04   4.9480592e-03  -3.1926616e-03   4.3459185e-03  -4.8291888e-03  -1.7412883e-03  -4.4633484e-04  -3.3861632e-01   6.5102347e-03  -3.6489403e-01   2.8596780e-03   5.2693410e-03   4.8067310e-03   3.2291057e-01  -2.7405853e-01   4.0677901e-03   2.5331180e-04   7.2653756e-04   2.6405489e-01  -1.8161585e-03   1.8068346e-03   2.7577803e-03   1.1465650e-03   1.6200414e-03   3.9129531e-04  -1.7732575e-03   5.1344572e-03  -4.3141487e-01  -5.7161826e-03  -5.2555554e-01  -8.0203158e-03  -5.9148486e-01   1.9634734e-02   1.2604720e-02   1.5251650e-02   4.9092340e-01  -5.1320355e-01   1.0159772e-02  -4.3577030e-01   9.5810448e-03   6.6491539e-03   6.6682813e-03  -1.8013309e-03   3.4979912e-03   5.0950664e-03   5.5059388e-03   5.3497817e-03  -3.0105775e-01   3.5105922e-03   2.8655124e-03  -9.4041741e-04  -3.0317284e-01   4.0105661e-03  -2.2332496e-03   7.3713678e-03   9.2913595e-04   3.9416470e-03   7.7681394e-03  -1.7927017e-02   8.6088159e-03   9.5949924e-03  -6.2817974e-03  -4.2226895e-01   5.8135455e-03  -2.0052432e-03   3.7309169e-01   3.8149416e-03  -1.8110599e-04  -4.1620605e-01   1.7858693e-03   8.8170223e-03  -2.8348107e-03  -2.6239859e-03   1.5360224e-03  -5.5216733e-04  -9.8583082e-03  -1.4797777e-02   2.2154865e-02   2.2796760e-02   5.3026948e-01   5.0467048e-01   1.4499301e-02   9.2809693e-03   1.7145606e-02   1.1275230e-02   8.3480664e-03   1.0514014e-02   7.3787161e-03   7.9384526e-03  -5.5717000e-03  -3.4655035e-01   8.0076868e-03  -3.8791323e-01  -3.9046615e-03   6.3465323e-03  -1.1127964e-03   2.9166212e-01  -1.3563189e-03   6.8788456e-04  -2.3720846e-03  -5.2505319e-04  -2.5906764e-01  -2.7435110e-01   2.0239360e-03   4.2604259e-03   2.6706482e-01  -1.0471485e-03  -5.1609509e-03   2.4838760e-03   2.3153799e-03  -2.5723607e-01  -3.6818637e-03  -2.5193263e-01  -3.0943945e-03  -3.6579077e-03  -2.6803131e-01  -2.6190744e-03  -7.8483286e-04   2.9955322e-01   4.2005959e-03   3.5567629e-03  -5.9507001e-03  -5.5167507e-03  -4.8452866e-03  -3.4514128e-01  -5.7992351e-03   3.7717090e-01   8.5750342e-03  -6.1368611e-03   1.9544102e-03  -3.7373136e-01  -1.1111118e-02  -7.1891126e-03   7.7690862e-03   4.4148263e-03  -2.3189877e-03   3.5386848e-01   5.0976839e-03   8.9186920e-04  -3.6357944e-01   1.7341889e-03  -3.5190110e-01  -6.8204352e-04  -5.9585377e-04   6.1639954e-03   3.9091610e-01  -3.9573388e-04  -3.2542812e-01   3.3144171e-04   1.2457188e-03   1.7401639e-03  -2.2623546e-03  -3.0599639e-01   2.3352296e-03   1.1958918e-03   3.2027933e-03  -1.9264730e-04  -8.6629109e-03  -2.8425124e-03  -1.3243551e-03   4.6997340e-03   3.6717175e-01   4.1176315e-03   5.3860890e-01  -4.4619909e-03  -1.3598552e-03   1.0320631e-03  -2.6800797e-03  -6.0924448e-03   1.4167294e-03   7.2237625e-03   2.2342201e-03   1.3526566e-02   1.0000846e-02   1.5504620e-02   1.0474594e-02   2.7790994e-03   1.0230602e-02   1.8670672e-04  -4.6313200e-04   5.7363432e-03   4.8220310e-03  -8.2535626e-04   8.1591624e-03   9.4500780e-03  -4.9871506e-03  -1.9532415e-03   9.1698750e-03   4.0747937e-01   9.2240924e-03   7.3128247e-03   6.3648955e-03   4.1341531e-03   3.5158144e-01   7.0499912e-03   2.4413122e-03   2.7331133e-03   4.9422603e-03   5.9989406e-03   2.6708844e-03   6.0585358e-03   4.0216532e-03   2.7836891e-01   4.3559552e-03   7.7495217e-03  -2.2052558e-03  -4.0931309e-03  -8.4888023e-03  -9.3975663e-03  -7.1294591e-03  -1.2017127e-02  -1.0999397e-02  -1.1628666e-02  -1.1081595e-02  -2.0600169e-02  -8.6639920e-03  -7.1466880e-03  -2.0031181e-02   5.3598305e-01  -5.1984236e-01  -6.8783961e-04  -3.4335726e-03  -3.0991643e-04   9.8595355e-03   1.1442879e-02   4.2933166e-03   6.3052957e-03   3.0838908e-03  -9.8495519e-03  -2.0638901e-02  -5.8887611e-03  -5.0922328e-02   3.0509906e-03   1.8487765e-02   2.2351167e-02  -6.0167685e-03   1.7045664e-02   1.8870976e-02  -1.2672661e-02  -5.0097984e-03   3.5773244e-02  -1.0557124e-01   1.8791193e-01  -1.6804334e-03  -1.7394821e-01   1.0519275e+00  -6.3669038e-02   1.2352840e+00  -1.0538172e+00  -1.2675536e-02  -7.5860516e-01   1.3063609e+00   3.4823213e-02   1.3250405e-02   6.9508811e-01   3.1529086e-02   8.7126170e-01   1.2637194e-02   2.5524972e-02  -4.5481492e-03   3.5847649e-04  -3.8943260e-03  -6.4575774e-03  -5.9271757e-03   1.7980159e-02   1.0798012e-02  -7.3396351e-01   8.4303269e-04   1.5017495e-02   9.2228610e-03   7.2938222e-03  -3.3722641e-03   1.7354596e-02   6.1470036e-01   2.0847361e-02  -4.9250690e-01   3.3356701e-03   1.0947159e-02   1.8165673e-05  -4.2266058e-03  -3.7283893e-02  -2.9189861e-02  -2.7281981e-02   6.7134205e-01  -7.3209529e-02  -4.7757789e-02  -5.6807403e-02  -1.0661688e-01  -9.4779944e-02  -7.3762292e-02  -1.1172190e-01   1.1495894e-01   1.2317395e+00  -1.0385361e-01  -1.1237349e+00  -2.4108396e-03   2.4845075e+00  -3.5701226e-01   7.1785051e-02   2.7138137e-01  -1.2549916e+00  -1.3675523e+00   9.3732024e-02   8.5780705e-02   9.0223246e-01   4.3509243e-02   3.8039836e-02  -7.7060801e-01  -6.7701645e-01   2.3303736e-02   6.6937333e-03  -1.7482495e-03  -6.4314931e-01   2.0683355e-02  -6.3938132e-01  -3.8566334e-02  -1.8203585e-02  -2.6600173e-02  -5.3363198e-02  -4.8907057e-02  -5.2477376e-02  -3.0994643e-02  -1.1713674e-01  -8.4822352e-02  -2.8959880e-02  -5.4164002e-03  -4.1448748e-02  -4.7874721e-02  -1.2771754e-01  -5.0159007e-02   1.0160871e-02  -3.3751403e-02   3.4961719e-02  -1.2052590e-02   2.7632503e-03  -5.2826212e-03   1.0944722e+00   2.2448928e-02  -1.6836498e-04   9.8415723e-03   2.0262826e-02   7.7013554e-03   7.1060128e-01   2.1129272e-02   1.2925589e-02   5.2382392e-01   6.3159751e-01   7.3401538e-03  -5.0091625e-01  -1.4050901e-03  -1.6148043e-03   3.9480538e-03  -8.0507380e-04  -8.0818450e-03   1.3505036e-03   4.3067540e-01   4.3884296e-01   1.2548511e-03   6.4494014e-04   5.1841753e-03   8.0605830e-03   3.9797033e-03   3.9823871e-01   5.6242855e-03   3.6673940e-03  -1.0998854e-02  -7.4153596e-03   3.7032529e-01  -8.4942346e-03  -1.0201507e-02  -1.2099251e-02  -5.7613570e-01   1.0777840e-02   6.4919775e-03   1.1938559e-02  -4.3428216e-03  -1.8926810e-03  -3.8021303e-01  -3.2529512e-01  -3.8517601e-01  -4.2716679e-03   3.4079275e-01   3.7488216e-03   3.4420697e-03  -2.7284357e-03  -2.4657228e-03  -4.5432141e-03   8.8535759e-03   2.9100780e-03   3.9580712e-01  -4.2627514e-01   8.1342204e-03   4.5454781e-03  -1.1231246e-02   1.1781499e-02   2.7509711e-02   3.0014594e-03  -4.0840247e-02   4.3111796e-03   7.0938614e-01  -7.6278823e-01  -2.4643386e-02  -2.9645056e-02  -8.2759561e-01   3.5170844e-02  -1.1513304e-01  -1.8398256e-02   1.8180061e-02   5.4897427e-02   4.5134451e-02   8.0904641e-01   8.2775328e-02   6.8618379e-02   8.2037076e-01  -7.7514898e-01  -8.6271268e-01   5.4416319e-02  -1.3919385e-03   7.0570321e-01  -1.4081110e-02   8.0768205e-03   2.0105382e-04  -6.4690518e-01  -1.0855837e+00
   3.5565951e-01   2.0453271e-03   4.4513848e-01   5.4790803e-01  -4.1059360e-01   5.8797545e-03   4.4363116e-01   2.8387343e-04   1.0066370e-03  -3.9613560e-01   7.4379156e-03   6.0982827e-03   6.4713803e-03   4.5723246e-03   5.2202678e-03   5.5232507e-03   4.5495459e-03   3.9009073e-03   2.6503993e-03   1.6204456e-03   2.1901220e-03  -2.4413548e-01  -9.3086875e-04  -3.4810475e-03  -4.1629561e-03   1.1653361e-03  -1.6297129e-03   5.3252538e-03  -3.9934251e-03   6.8825489e-03  -4.3529223e-01   4.4730173e-01  -1.1737614e-02  -1.2686082e-02  -1.5282367e-02  -1.4028520e-02  -1.5327207e-02  -1.9241346e-02   1.2403704e-02  -3.1200321e-02   2.2390147e-03   1.0570630e-02   6.3801647e-03   1.0664428e-02   6.5019833e-01   1.1077842e-02   1.5243518e-02   9.6656383e-03   8.0091081e-03   5.2292774e-03  -1.2882384e-03   4.9849990e-03   4.4576465e-03  -3.3610048e-01  -3.4186808e-01   5.8454295e-03   5.9042961e-03   3.2501537e-01   1.0644589e-02   3.6520359e-03   1.8045610e-03   6.3471159e-03   3.6161523e-03   7.5306404e-04   5.9911933e-05  -1.7681193e-06   2.3971863e-03  -2.8727054e-03   3.9088303e-03  -4.8723033e-03  -8.5965697e-04   4.0635452e-04  -3.5061921e-01   8.0164320e-03  -3.7553233e-01   2.0053069e-03   5.1420892e-03   5.1171537e-03   3.3121849e-01  -2.7600200e-01   5.6192027e-03   1.3735145e-03  -3.3790881e-03   2.7053544e-01  -8.5896654e-04   1.5761781e-04   2.8993767e-03  -3.1074080e-03  -3.1805689e-03   1.4834470e-03  -8.1154674e-04   3.2619744e-03  -4.4394928e-01  -6.4393154e-03  -5.4406822e-01  -4.8325583e-03  -5.9560822e-01   2.0746508e-02   1.5543517e-02   1.6512356e-02   5.0067261e-01  -4.9679643e-01   6.1538347e-03  -4.4489587e-01   9.0738497e-03   9.2750014e-03   6.8233222e-03   1.1406858e-02   7.6909801e-03   5.8629331e-03   5.6294300e-03   5.4391916e-03  -3.0699298e-01   3.2704332e-03   2.9647691e-03  -1.7168420e-03  -3.1306855e-01   5.6339311e-04  -3.8150086e-03   3.9450593e-03  -3.1916371e-04   2.5976730e-03   1.1780569e-02  -1.8770309e-02   1.0258462e-02   1.0684693e-02  -5.2966436e-03  -4.2519012e-01   9.1806627e-03  -6.7455823e-03   3.8929786e-01   1.7257174e-03  -1.7465836e-03  -4.3370668e-01   1.2221638e-03   4.8274720e-03  -5.5888196e-03  -5.2107865e-03   1.4180994e-02   1.3735225e-04  -2.0075839e-02  -2.1688438e-02   1.2266600e-02   2.2264045e-02   5.3340431e-01   5.3323632e-01   1.5543474e-02   1.1062757e-02   2.5685334e-03   1.2317248e-02   9.6821502e-03   1.1524771e-02   6.1740540e-03   5.9584847e-03  -6.7032762e-03  -3.5501525e-01   8.9856935e-03  -3.7125754e-01  -4.2602821e-03   5.3844580e-03  -1.2801129e-03   2.9171942e-01  -2.2816013e-03   5.7782239e-04   6.7557418e-04   2.0820999e-04  -2.4530881e-01  -2.7099231e-01   1.8316084e-03  -1.6279567e-05   2.6500325e-01  -2.5480486e-03  -4.2119059e-03   2.7587411e-03   1.8940619e-03  -2.5697804e-01  -3.4860498e-03  -2.5377007e-01  -2.8076350e-03  -3.7418430e-03  -2.6997180e-01  -4.5809938e-03  -4.6470961e-03   3.1415207e-01   3.7171038e-03   1.2749709e-03  -5.9541363e-03  -5.6240690e-03  -5.6288464e-03  -3.4936223e-01  -6.0622445e-03   3.8150227e-01   5.0622908e-03   2.8486242e-03  -1.1045336e-03  -3.6786110e-01  -4.1592114e-03  -6.6661016e-03   8.4371197e-03   7.1848794e-03   2.6075919e-03   3.6015531e-01   8.1668874e-03  -2.2139857e-04  -3.5995548e-01   8.4038033e-04  -3.5039008e-01   8.3592626e-04  -7.5347708e-04   6.1762989e-03   3.9946378e-01   8.6534392e-04  -3.2034705e-01   2.3704534e-03   3.1144663e-03   1.6538742e-03  -3.6405169e-03  -3.0387454e-01   1.1554043e-02   1.0526838e-03   1.8025349e-03   1.3191991e-03  -7.8769520e-03  -9.0774470e-03   2.0039087e-03  -3.4622996e-03   3.7744087e-01   7.1219642e-03   5.5070000e-01  -1.8013529e-02   8.8967039e-04   1.2991560e-02   4.6885437e-03  -8.8519968e-03  -2.9989730e-03   1.2253189e-03  -1.9335102e-03   8.5945453e-03   1.1121263e-02   1.4206613e-02   8.3012626e-03   1.4726695e-03   9.3778291e-03  -1.2118955e-03  -7.5588949e-04   3.1688432e-03   3.9502599e-03   1.6168637e-03   8.9594961e-03   5.2825302e-03  -5.2881971e-03  -1.8070750e-03   8.7414663e-03   4.0531184e-01   8.4698118e-03   7.4531391e-03   7.3336889e-03   2.8165912e-03   3.3993969e-01   6.3601832e-03   1.8825874e-03   1.2538683e-03   4.6050553e-03   4.5408548e-03   2.1747103e-03   4.4334887e-03   2.9800001e-03   2.7262472e-01   2.9624910e-03   2.0761976e-03  -2.7532291e-03  -4.5072397e-03  -7.1330594e-03  -9.0219932e-03  -6.7631286e-03  -1.0709145e-02  -9.8978135e-03  -3.2855023e-03  -1.0042922e-02  -1.8543169e-02  -9.9772587e-03  -4.2343966e-03  -2.2569833e-02   5.4014779e-01  -5.2615942e-01   4.9354017e-04  -3.0085911e-03  -2.4888897e-03   9.5649911e-03   1.2475292e-02   6.2282585e-03   1.1563589e-02  -1.7437063e-03  -7.1819466e-03  -2.6097565e-02  -9.4502979e-03  -5.9584211e-02  -1.7400131e-02   1.6615761e-02   3.6515319e-02  -1.1134670e-02   1.8944522e-02   1.2250109e-02  -3.1249012e-02  -2.9962095e-02   2.6632948e-03  -1.4535722e-01   4.0619641e-02  -5.6145109e-02  -1.4497174e-03   1.1731023e+00  -8.6716650e-02   1.3598456e+00  -1.0680834e+00  -8.3461697e-03  -7.8744073e-01   1.2008269e+00   2.8847086e-02  -1.4217903e-02   6.8268977e-01   2.9645945e-02   8.2049034e-01   1.7742175e-02   2.5636572e-02  -1.1998336e-02  -3.5528283e-03   1.6555715e-03  -6.9077986e-04  -1.0072395e-02   1.7376101e-02   9.3051057e-03  -6.7585195e-01   4.8057718e-03   1.3875950e-02   8.3869053e-03   9.3813632e-03  -8.4343310e-03   1.7857225e-02   6.0686787e-01  -6.9303017e-03  -4.8499623e-01  -1.5538757e-03   1.5254577e-02   2.6597845e-03  -7.3628458e-03  -2.9216871e-02  -2.2956029e-02  -2.7208691e-02   6.7473105e-01  -6.9404637e-02  -4.9589698e-02  -4.9517701e-02  -9.2085148e-02  -1.0861897e-01  -6.5778772e-02  -8.0258443e-02   1.5034079e-01   1.2597266e+00  -1.1646490e-01  -1.0566766e+00   3.5648275e-03   2.1360317e+00  -3.3183921e-01   6.7869894e-02   3.5874474e-01  -1.4454065e+00  -1.1549551e+00   9.8323443e-02   7.8562824e-02   9.0412543e-01   4.1868189e-02   3.1071389e-02  -7.7804918e-01  -6.9859442e-01   2.0531622e-02   7.3385796e-03  -1.5735770e-03  -6.4341444e-01   1.7476460e-02  -6.4492463e-01  -3.9810548e-02  -1.9621389e-02  -2.7324367e-02  -5.6759519e-02  -5.0545687e-02  -5.4491844e-02  -2.6857803e-02  -1.0795533e-01  -6.1294298e-02  -3.2608589e-02  -5.0608429e-03  -4.4158160e-02  -2.8813785e-02  -8.5978342e-02  -5.9787173e-02   8.3123300e-03  -1.6975002e-02   2.9973709e-02  -5.3395165e-02   1.0670353e-03  -3.4984946e-02   1.1063103e+00   2.3549093e-02   2.9722525e-03   8.9982487e-03   2.4969855e-02   8.7436827e-03   6.2935528e-01   2.2583614e-02   1.2637646e-02   5.3749007e-01   6.1497275e-01   7.3823208e-03  -4.7975961e-01  -9.0281893e-04  -3.1271417e-04   3.2943000e-03   3.9529008e-03  -4.0085145e-03   2.6525666e-03   4.1490477e-01   4.2841388e-01   3.2299539e-03   2.8887603e-04   4.4473806e-03   9.5165591e-03   3.0521934e-03   3.6476065e-01  -6.8485763e-04   3.6261649e-03  -8.8038657e-03  -1.1430919e-02   3.6565958e-01  -5.8873157e-03  -8.5661647e-03  -1.2642888e-02  -5.4929951e-01   1.0786656e-02   4.5104832e-03   1.3229672e-02  -1.3348124e-03   2.9395795e-04  -3.7098665e-01  -3.2824764e-01  -3.7751583e-01  -2.0876005e-03   3.3792393e-01   9.9866151e-04  -1.6814954e-04  -3.8014432e-03   1.1830835e-03  -5.4960353e-03   6.5963988e-03   1.6558732e-03   3.7892742e-01  -4.1927037e-01   3.1215579e-03   5.2127527e-04  -7.8324465e-03   1.9836640e-02   9.8756299e-04   3.2377672e-04  -4.0523912e-02  -8.0218530e-03   6.7473188e-01  -7.0607980e-01  -3.0279156e-02  -4.3509774e-02  -7.8997451e-01  -1.0636048e-01  -8.6863870e-02  -3.1135056e-02   3.5635824e-02   4.2099002e-02   3.4278359e-02   8.0476999e-01  -2.1494126e-02   7.4297123e-02   8.4237487e-01  -7.6349232e-01  -1.1779139e+00   6.9734063e-02   5.8486959e-03   8.7351423e-01   6.5035537e-03   1.9115397e-02   1.1650168e-02  -5.8981819e-01  -1.0670947e+00
   3.4742320e-01   2.0700290e-03   4.3717626e-01   5.0091664e-01  -4.0652352e-01   4.1569883e-03   4.3979509e-01   8.3851002e-04   1.0040994e-03  -3.9027031e-01   5.4838331e-03   6.0815731e-03   6.9075581e-03   4.4388382e-03   4.6525739e-03   5.6227448e-03   5.0157390e-03   4.2084835e-03   2.6277551e-03   1.3059140e-03  -2.7000674e-03  -2.4656174e-01  -8.5139799e-04  -1.8593672e-03  -3.3090579e-03  -2.4242691e-03  -3.0827813e-03   5.7375865e-03  -4.2461538e-03   5.7388825e-03  -4.1874588e-01   4.5975113e-01  -1.2116915e-02  -1.1921207e-02  -1.4374775e-02  -1.1341127e-02  -1.0737759e-02  -1.1996777e-02   1.7628024e-02  -5.6934358e-03   1.4813929e-03   8.9308505e-03   7.4136317e-03   1.2973087e-02   6.3576647e-01   1.2746249e-02   1.4307890e-02   1.0398320e-02   7.4057968e-03   4.6379382e-03  -3.3696947e-04   4.5982133e-03   3.8765517e-03  -3.2960258e-01  -3.4176467e-01   5.6893534e-03   9.4822772e-03   3.2383871e-01   1.0875929e-02   3.7719102e-03   3.8316466e-03   5.8567006e-03   3.8393438e-03   1.3569134e-03   5.1434382e-04   1.2830370e-03   4.4548257e-03  -2.7439879e-03   3.6661231e-03  -5.2456875e-03   8.7086009e-03  -1.0805912e-03  -3.6540935e-01   7.7080291e-03  -3.6629031e-01   2.0759561e-03   4.8229042e-03   4.8016098e-03   3.1884833e-01  -2.7030131e-01   5.1077135e-03   1.8183565e-03  -3.3153944e-03   2.6892428e-01  -6.4828205e-04   3.1902894e-04   2.1171726e-03  -2.7373234e-03  -3.4712880e-03   7.9346005e-04  -2.4108920e-03   5.9077885e-03  -4.3570621e-01  -6.8262178e-03  -5.1723241e-01  -7.5888891e-03  -5.5857159e-01   1.7197533e-02   1.1811242e-02   1.4380610e-02   4.8170610e-01  -4.4130734e-01   5.6758162e-03  -4.3011241e-01   9.1437737e-03   8.2385688e-03   5.9082856e-03   2.2970489e-03   5.4692734e-03   5.3207275e-03   6.2316815e-03   5.6016978e-03  -3.0435059e-01   3.4974005e-03   3.7307575e-03  -2.0542957e-04  -2.9666725e-01   1.0411929e-03  -3.0898754e-03   5.5345116e-04  -1.8196895e-03   6.6722971e-04   8.9276526e-03  -2.0081955e-02   4.8391353e-03   8.3429445e-03   1.5177993e-03  -4.2749315e-01  -9.2097015e-04   5.1413074e-04   3.9146057e-01   2.1476847e-03  -3.8711983e-04  -4.1681865e-01   2.1666099e-03  -1.5937778e-02  -6.9708065e-03  -6.4369913e-03   5.4421576e-03   2.1272947e-03  -1.5821569e-02  -1.7539209e-02   1.8272811e-02   1.7999180e-02   5.4453271e-01   5.1476131e-01   1.4750760e-02   1.0428641e-02   1.3466305e-03   1.1706507e-02   9.4912006e-03   7.1174143e-03   7.9102695e-03   7.0650838e-03  -5.4880138e-03  -3.3759093e-01   7.1585347e-03  -3.4589828e-01  -3.8578170e-03   5.9499699e-03   1.8423795e-04   2.8926428e-01  -2.3987326e-03   5.1004341e-04  -6.2425100e-04  -4.5401564e-04  -2.4756676e-01  -2.6944717e-01   1.7528742e-03  -1.8898234e-03   2.6587232e-01   1.2329169e-03  -4.1218067e-03   1.7274775e-03   2.9231620e-03  -2.5721041e-01  -4.2606914e-03  -2.5355256e-01  -3.4343870e-03  -3.5200063e-03  -2.6803647e-01  -1.8117239e-03  -4.2263522e-03   3.2162164e-01   3.3035119e-03   1.7214640e-03  -5.7278307e-03  -6.7451302e-03  -6.8703181e-03  -3.5690846e-01  -7.1122443e-03   3.7365688e-01   5.4860044e-03   2.2253086e-03   1.4097185e-04  -3.9119607e-01  -1.1974429e-02  -6.8546920e-03   9.1518756e-03   7.8041683e-03   1.0781471e-03   3.5102567e-01   7.2891193e-03  -1.1716357e-03  -3.5822992e-01   2.4581992e-03  -3.5092768e-01   8.0554211e-04  -1.9185363e-03   2.8257661e-03   4.0185182e-01   3.6850362e-04  -3.1467873e-01   1.0957709e-02  -2.5538637e-03   1.3845963e-03  -5.7954849e-03  -3.1521755e-01   1.0132784e-02  -3.4134397e-03   4.5425930e-04   4.9270267e-04  -7.0216570e-03  -6.7353133e-03  -4.4980561e-03   6.2443495e-03   3.5962921e-01   3.1924163e-03   4.8226515e-01  -8.0812346e-03  -2.3282255e-03   3.9874010e-04  -4.5712679e-03  -4.0334293e-03   6.6911191e-04   4.9911175e-03  -3.9872405e-03   5.1316857e-03   3.6817551e-03   1.5862733e-02   6.9131288e-03   1.6181435e-03   9.0563746e-03  -7.9909437e-04  -1.9284815e-03   5.2824426e-03   7.6986614e-03  -3.6700734e-04   7.4711026e-03   4.6007199e-03  -4.3611247e-03  -2.6237391e-03   8.5584459e-03   4.0884641e-01   7.7282728e-03   6.7796683e-03   6.5853366e-03   3.0368627e-03   3.4434592e-01   6.0751932e-03   1.6353260e-03   5.6010519e-04   5.0099730e-03   4.9130839e-03   2.9415493e-03   5.9133093e-03   2.4156437e-03   2.7048245e-01   3.3459247e-03   3.9026459e-03  -2.0804094e-03  -2.9448603e-03  -6.1768329e-03  -8.1120322e-03  -7.1393505e-03  -9.7125613e-03  -1.0258013e-02  -1.0639669e-02  -8.1833070e-03  -7.6458990e-03  -1.1533530e-02  -7.5400645e-03  -1.9530638e-02   5.2487117e-01  -5.1094715e-01   4.5404933e-04  -1.3110203e-05  -2.4127826e-03   1.3163066e-02   9.2242080e-03   6.2772357e-04   9.2920432e-03   1.9704865e-03   2.0473388e-03  -2.4233978e-02  -1.3387044e-02  -4.2588658e-02  -2.8134023e-02  -4.2002264e-03   1.1486049e-01   1.1595315e-02   2.1430889e-02   2.7980006e-02  -2.1502980e-02  -1.9024700e-02  -2.1191871e-02  -1.5663912e-01   7.7001844e-02  -4.8100945e-02  -1.0127091e-01   1.1888596e+00  -6.8315549e-02   1.4116721e+00  -9.8208408e-01  -7.7233248e-03  -7.2769701e-01   1.3210429e+00   3.2504517e-02  -1.0805765e-02   7.3129543e-01   3.2726533e-02   7.8879361e-01   5.8337949e-03   2.5457850e-02  -5.5915280e-03   6.3315030e-03   2.9205897e-03  -4.2006596e-03  -6.1143631e-03   2.0924581e-02   8.7182548e-03  -6.8373588e-01   3.3557477e-03   1.4258401e-02   8.5762290e-03   5.2439237e-03  -6.5234301e-03   1.7619386e-02   5.9750380e-01   1.8915772e-02  -4.8185326e-01  -2.7202588e-03   7.2602536e-03  -1.6406515e-03  -1.0292351e-02  -2.7699695e-02  -2.8048622e-02  -2.4831479e-02   6.5586023e-01  -6.5022094e-02  -5.0007612e-02  -5.5022642e-02  -9.6559580e-02  -1.0224418e-01  -5.2094099e-02  -8.4125926e-02   7.3967934e-02   1.3052779e+00  -1.1702487e-01  -1.0747477e+00  -5.8087266e-03   2.2901931e+00  -1.7942619e-01   1.4697975e-01   2.6034391e-01  -1.2230211e+00  -1.5481018e+00   9.5690659e-02   8.2491189e-02   9.1309329e-01   4.4892014e-02   3.4137120e-02  -7.6704500e-01  -7.0452350e-01   2.2667617e-02   8.0564034e-03   5.4906590e-04  -6.3069692e-01   1.5672879e-02  -6.2312322e-01  -3.0073019e-02  -2.0579976e-02  -2.8980169e-02  -5.9994615e-02  -4.5809316e-02  -4.9819049e-02  -2.7413780e-02  -9.6456176e-02  -6.3665940e-02  -3.2866179e-02   2.0895766e-03  -1.9699538e-02  -1.3753329e-02  -1.0495799e-01  -3.9059220e-02   8.0044299e-03  -1.9589294e-02   9.4276443e-03  -1.5860227e-02   5.8592887e-04  -1.0327682e-02   1.0913118e+00   1.5871628e-02  -4.2814506e-03   1.0460212e-02   2.5252983e-02   8.2087219e-03   5.8993759e-01   2.2350084e-02   1.2016009e-02   5.3447813e-01   6.2122390e-01   1.1023896e-02  -4.6517345e-01  -2.3274280e-03  -3.5794143e-03   5.7245394e-03   3.2571826e-03  -4.0215454e-03   1.1613206e-04   4.1913372e-01   4.1794356e-01   5.7426861e-03   1.7300742e-03   4.9933861e-03   6.0033834e-03   3.3216292e-03   3.8109709e-01   5.0781361e-03   3.6005850e-03  -1.0001431e-02  -9.2017928e-03   3.7077142e-01  -9.0180596e-03  -7.9648810e-03  -1.0825076e-02  -5.3305446e-01   8.5089394e-03   7.9198508e-03   1.2832231e-02  -4.9783171e-03   4.8722133e-04  -4.0716603e-01  -3.4206656e-01  -3.9092188e-01   2.9691254e-03   3.6387418e-01   4.6422381e-03   7.8342955e-04  -3.7534268e-03  -2.3871143e-03  -6.2675205e-03   5.3405934e-03   3.4480367e-03   4.2528779e-01  -4.1973258e-01   5.0593551e-03   4.4309259e-03  -1.0080005e-02   1.4264152e-02  -5.9729110e-03   1.7056420e-02  -4.5196499e-02   5.9896983e-04   6.8115805e-01  -7.1982072e-01  -2.7969941e-02  -5.3181218e-02  -8.0661888e-01   2.0439568e-02  -2.5770050e-02  -2.9350944e-02   1.0556680e-02   5.5860541e-02   3.1948414e-02   8.0466217e-01   6.4581750e-02   7.0465267e-02   8.3015494e-01  -8.0573390e-01  -1.0125110e+00   6.1624121e-02  -8.4696015e-03   7.1173660e-01  -1.1859888e-02   1.9214033e-02   5.3508864e-03  -7.2892468e-01  -1.0515058e+00
   3.5692280e-01   3.5172066e-03   4.3910173e-01   5.5367508e-01  -4.1343068e-01   4.7490408e-03   4.4097214e-01   2.4052508e-03   2.6093152e-03  -3.9894573e-01   4.6504934e-03   5.7590469e-03   6.0872975e-03   4.1101405e-03   4.3029008e-03   5.6458753e-03   4.2850704e-03   4.2538073e-03   3.8963519e-03   1.1499814e-03   2.2717659e-03  -2.4214262e-01  -7.8357267e-04  -2.6124867e-03  -3.8927726e-03   1.9973166e-03  -2.6448940e-03   1.2662655e-03  -3.6192723e-03   6.2885849e-03  -4.3687891e-01   4.5418673e-01  -1.1341946e-02  -1.3856654e-02  -1.5315365e-02  -9.5109397e-03  -5.6758904e-03  -1.7201582e-02   1.2283506e-02  -2.7770684e-02   2.3052108e-03   4.7056690e-03   4.8753095e-03   1.0670723e-02   6.4361278e-01   1.1695281e-02   1.4823359e-02   8.7459477e-03   7.5659273e-03   5.2371244e-03   2.3647181e-03   5.9166647e-03   5.2768501e-03  -3.3542632e-01  -3.4293893e-01   6.0930761e-03   9.7747250e-03   3.2556203e-01   1.0787418e-02   3.8656413e-03   1.6265568e-03   8.7161519e-03   3.4360755e-03   1.0777595e-03  -9.1159518e-04   9.5669408e-06   3.2281084e-03  -3.4319327e-03   3.8765616e-03  -4.4406820e-03   2.6619495e-03  -5.0383128e-05  -3.6052040e-01   7.9518804e-03  -3.7812895e-01   5.2083375e-03   5.3359070e-03   5.6627912e-03   3.2832028e-01  -2.7913892e-01   4.9406494e-04   7.5742757e-04  -1.1999327e-03   2.7150878e-01   1.8431195e-04   1.6080969e-03   2.1019684e-03  -3.2366473e-03  -2.7708288e-03  -1.1269239e-04  -1.6453788e-03   2.9488493e-03  -4.4317933e-01  -4.9656482e-03  -5.4038988e-01  -1.5248690e-03  -5.8383227e-01   1.8296430e-02   1.2408880e-02   1.4288841e-02   5.2318197e-01  -4.8560862e-01   6.1326875e-03  -4.5666939e-01   1.0002645e-02   6.1261217e-03   6.0895069e-03   1.3913689e-02   7.2953281e-03   5.1232714e-03   5.4557937e-03   5.2848116e-03  -3.2034752e-01   3.8997894e-03   2.2652939e-03  -6.1143618e-04  -2.9688101e-01   2.6096826e-03  -2.9951722e-03   5.9629686e-04  -5.6698650e-04  -1.1070599e-04  -2.3565508e-03  -2.0117481e-02   9.2629241e-03   1.0719721e-02   5.4450546e-03  -4.1618043e-01   4.3127066e-03  -2.4714323e-03   3.8375308e-01   1.5050598e-03  -6.5966649e-04  -4.0939315e-01   4.1005363e-04   3.8771871e-03  -5.5954296e-03  -3.4630273e-03   2.9788186e-03   3.0156565e-03  -1.4077907e-02  -1.7420866e-02   2.0849673e-02   1.8263628e-02   6.7046734e-01   5.0713514e-01   1.5178489e-02   1.1771072e-02   1.3501456e-04   1.1087418e-02   9.0061765e-03   9.8694222e-03   7.8787708e-03   7.8996173e-03  -6.2177464e-03  -3.5352211e-01   8.4035423e-03  -3.7201237e-01  -3.7865396e-03   5.3174484e-03  -1.0411674e-03   2.9155873e-01  -4.7322618e-03   1.0473606e-03   1.5171107e-03   4.1850155e-04  -2.4673785e-01  -2.6913164e-01   1.1281775e-03  -3.0350926e-03   2.6733008e-01  -1.0170795e-03  -3.9002081e-03   2.7596483e-03   2.2242636e-03  -2.5910594e-01  -3.0251821e-03  -2.5174117e-01  -2.7294357e-03  -4.0337927e-03  -2.7990673e-01  -4.1467695e-03  -3.1078921e-03   3.1695804e-01   3.7595211e-03   3.8854575e-03  -4.5139122e-03  -5.7978365e-03  -5.8213655e-03  -3.4920083e-01  -6.5314319e-03   3.7996399e-01   4.5485422e-03  -1.4401263e-03  -8.6402459e-04  -3.4624706e-01  -5.9622626e-03  -6.5697156e-03   7.4877889e-03   6.0043141e-03  -4.9286847e-03   3.5506274e-01   5.8654832e-03  -1.4575940e-03  -3.6160653e-01   2.0083393e-03  -3.5186662e-01   9.4971410e-04  -2.1494709e-04   4.7091867e-03   3.8097964e-01  -1.1531858e-04  -3.1931847e-01   6.7157262e-03  -1.0373060e-03   6.4022667e-04  -4.4220887e-03  -3.1125593e-01   1.1264240e-02   1.5233840e-03   1.8130599e-03  -6.4807506e-04  -7.4101331e-03  -7.4595330e-03  -4.8599481e-03   7.3317333e-03   3.5556540e-01   6.3010517e-03   5.7147531e-01  -3.5267618e-03  -2.4351865e-03   1.0719912e-02  -2.9198248e-03  -2.4397029e-03  -5.5476986e-04   4.8703707e-03   2.5036147e-03   1.0758298e-02   1.1383612e-02   1.3238159e-02   1.0719110e-02   2.2147860e-03   9.3409391e-03  -1.9499397e-03   1.3677712e-03   4.8109183e-03   5.6351542e-03  -1.3203640e-03   7.5150269e-03   4.7140208e-03  -2.3855100e-03  -1.3221793e-03   9.2418947e-03   4.1205088e-01   8.9227300e-03   8.4375437e-03   6.8803847e-03   4.1237470e-03   3.4784260e-01   7.4466631e-03   1.5138212e-03   2.5082774e-03   5.2808507e-03   6.9708996e-03   2.9033284e-03   3.9802879e-03   3.2382427e-03   2.7975424e-01   3.3253941e-03   7.8352184e-03  -3.5991715e-03  -4.3489861e-03  -7.5727687e-03  -1.0146307e-02  -8.8093950e-03  -1.7105595e-02  -1.1068874e-02  -1.3070747e-02  -1.0638235e-02  -1.0844750e-02  -8.8790684e-03  -4.0487394e-03  -1.7529458e-02   5.4080293e-01  -5.1978789e-01   1.0322854e-03   2.8293121e-04   2.4904817e-04   1.3571778e-02   9.0233301e-03   5.9259998e-03   1.3663621e-02   6.5881989e-03  -5.4353005e-03  -2.4170340e-02  -1.8803155e-02  -5.6123328e-02  -1.8089831e-02   5.0875088e-02   1.1098954e-01  -1.7097096e-02   1.5566552e-02   3.8533612e-02  -1.4573824e-02  -1.6971898e-02   4.2822360e-03  -1.5259510e-01   7.8210180e-02   1.8794292e-02  -2.2602012e-02   1.3238803e+00  -1.6674580e-02   1.5644998e+00  -1.0435070e+00  -1.4347896e-02  -7.6495860e-01   1.2818926e+00   3.6657143e-02   3.4277596e-02   7.2639807e-01   3.8101233e-02   7.9137874e-01   1.7693951e-02   2.6221479e-02  -8.1774607e-03   3.1353904e-03  -1.3411381e-04  -6.6714163e-03  -6.4260273e-03   2.2306364e-02   1.0096720e-02  -7.0260545e-01   8.3204334e-04   1.5403857e-02   1.0066049e-02   9.1604798e-03  -3.7873810e-03   1.5707680e-02   6.3221471e-01  -7.2740296e-03  -4.7589867e-01   3.5590287e-03   6.6722700e-03   2.9636182e-04  -5.7824382e-03  -2.9859141e-02  -2.8106313e-02  -3.1404687e-02   6.5805627e-01  -6.5842551e-02  -3.0246013e-02  -4.5353122e-02  -9.7018002e-02  -9.6041592e-02  -8.5211831e-02  -7.8620050e-02   4.5543892e-02   1.2267574e+00  -1.1336864e-01  -1.0643074e+00   8.0251678e-04   2.2742434e+00  -1.8462541e-01   1.8140621e-01   3.5444618e-01  -1.3356483e+00  -1.4611014e+00   9.6793467e-02   8.0605252e-02   9.0234566e-01   4.0436457e-02   3.3857974e-02  -7.6985314e-01  -6.5393837e-01   2.4377331e-02   5.0113518e-03  -2.6068549e-03  -6.3997442e-01   1.9738255e-02  -6.3717989e-01  -3.3677173e-02  -1.5535448e-02  -2.2250719e-02  -5.2584629e-02  -4.4276131e-02  -4.7646430e-02  -2.4231890e-02  -9.5151822e-02  -5.7447682e-02  -3.2464527e-02  -6.0588208e-03  -9.9040169e-02  -3.3238199e-02  -7.6680693e-02  -5.1158783e-02   7.6453040e-04  -2.6899498e-02  -3.4669251e-04  -2.1005737e-02  -9.3013087e-03  -2.6152717e-02   1.1492381e+00   1.4515873e-02   1.2463449e-02   4.6821505e-03   2.3305023e-02   8.5955119e-03   6.9892110e-01   2.2208081e-02   1.0164502e-02   5.3488646e-01   5.9353083e-01   8.1025848e-03  -4.6638414e-01  -1.1251900e-03   2.6166873e-03   3.3631780e-03  -4.6591173e-04  -3.4811119e-03   4.6605006e-04   4.0900122e-01   4.4947064e-01   1.7145802e-03   1.7328100e-03   4.9193664e-03   7.8919182e-03   1.8217127e-03   3.8810793e-01   2.9978685e-03   3.6513418e-03  -1.0472174e-02  -8.8745798e-03   3.7480238e-01  -6.3137712e-03  -8.0293754e-03  -1.2624012e-02  -5.3115663e-01   1.1967126e-02   3.8836587e-03   1.4387019e-02  -5.1791446e-03   3.3097426e-03  -3.9429646e-01  -3.4254583e-01  -3.9625008e-01   6.5008221e-03   3.5613501e-01   9.4541109e-03   5.1753378e-03  -8.8928329e-04  -1.4250313e-03  -3.3907637e-03   4.3902020e-03   4.3104988e-03   4.1756156e-01  -4.1796331e-01   5.5717374e-03   2.2514203e-03  -1.1253209e-02   1.7726180e-02   1.2632305e-02   1.3282365e-02  -4.2739775e-02   4.9288302e-03   6.6719225e-01  -7.4278900e-01  -4.0462982e-02  -5.1914135e-02  -7.8872844e-01   4.2064894e-02  -1.1452338e-01  -3.5919285e-02   1.8122292e-02   3.8627514e-02   2.6361648e-02   7.7379579e-01   5.7206576e-02   5.5787852e-02   7.9865153e-01  -7.5440938e-01  -9.4152617e-01   3.8358163e-02  -1.7969000e-02   8.2015694e-01  -1.1535540e-02   1.1416094e-02   7.4768459e-03  -7.1020588e-01  -1.0789175e+00
   3.5120774e-01   2.6435831e-03   4.4176530e-01   5.4546910e-01  -4.1443653e-01   4.4925746e-03   4.4878608e-01   1.5624482e-03   1.7639945e-03  -3.9892776e-01   3.6726156e-03   6.1249525e-03   6.6671701e-03   4.0578086e-03   4.6565525e-03   5.6922379e-03   4.8659795e-03   3.6371085e-03   1.3794799e-03   4.2818755e-03   5.4646280e-04  -2.5135906e-01  -1.1127918e-03  -3.0093673e-03  -2.7424049e-03   2.0999811e-03  -2.2546353e-03   2.3576009e-03  -3.1360932e-03   7.6083301e-03  -4.3552617e-01   4.5476645e-01  -1.2762179e-02  -1.4568402e-02  -1.5991009e-02  -1.2567542e-02  -1.7865814e-02  -1.8496220e-02   1.5285248e-02  -2.7653320e-02   2.1368829e-03   1.0192430e-02   4.7273297e-03   1.1343153e-02   6.2913258e-01   1.0587775e-02   1.4794125e-02   8.6733190e-03   7.7655580e-03   5.0770387e-03   9.4436821e-04   6.5225131e-03   5.1662763e-03  -3.2569749e-01  -3.4214462e-01   6.4166147e-03   9.7608154e-03   3.2611066e-01   1.0574538e-02   3.8373434e-03   4.0474415e-03   3.5107562e-03   4.2138271e-03   2.1618321e-03   2.4047372e-04  -1.1913727e-03   3.3709904e-03  -2.3529124e-03   3.9923202e-03  -4.6627802e-03  -4.1690924e-03   8.2462408e-03  -3.4337567e-01   7.7002509e-03  -3.6729795e-01   5.0636413e-03   5.3644177e-03   4.9092457e-03   3.2063168e-01  -2.7614413e-01   1.2668503e-03   1.0537243e-03   3.3670136e-03   2.6887675e-01  -1.9802887e-03   2.2903326e-05   3.6400990e-03  -2.8966527e-03  -3.3402714e-03   1.3077596e-03  -1.6716039e-03   4.9331951e-03  -4.4835881e-01  -6.5559189e-03  -5.2901233e-01  -6.3882817e-03  -5.7299944e-01   1.9542730e-02   1.2130903e-02   1.6873481e-02   5.0167799e-01  -4.8085917e-01   8.2059221e-03  -4.4049358e-01   9.1128381e-03   7.5599006e-03   6.4868257e-03   1.0539758e-02   5.8465484e-03   5.0839759e-03   5.4449666e-03   5.0777579e-03  -3.0630538e-01   3.7352186e-03   2.8000474e-03  -1.0081328e-03  -2.9858862e-01   2.9480139e-04  -3.2698469e-03   2.5978352e-03  -2.1474088e-04   3.4204127e-03   9.5296839e-03  -1.5407240e-02   9.9687538e-03   1.0270071e-02   4.7647507e-03  -4.2272448e-01   1.0842848e-03   2.4588378e-03   3.8884241e-01   2.8060178e-03   2.5484130e-03  -4.0160434e-01   2.5435873e-03   6.9299515e-03  -3.6082962e-03  -4.1426888e-03   2.8461020e-03  -4.2634112e-03  -1.3915571e-02  -1.8720752e-02   2.3681269e-02   2.2723510e-02   5.1989640e-01   5.3174496e-01   1.4737309e-02   1.1073174e-02   4.9523691e-03   1.1353506e-02   9.8818304e-03   1.0902938e-02   6.9269736e-03   5.8870877e-03  -6.3276499e-03  -3.5508122e-01   9.1475517e-03  -3.7195660e-01  -4.3133586e-03   5.7219855e-03  -7.3302749e-04   2.8861031e-01  -3.1563331e-03  -1.8771127e-04   5.1927130e-04  -8.7719963e-05  -2.4442204e-01  -2.6716870e-01   1.4750498e-03   1.6765885e-03   2.6378190e-01   1.1849580e-04  -2.1494802e-03   2.5814823e-03   2.1017597e-03  -2.6241104e-01  -3.0603278e-03  -2.5429235e-01  -3.4554725e-03  -3.9824140e-03  -2.8638378e-01  -3.6587604e-03   4.7299360e-05   3.2218551e-01   3.4377247e-03   3.1944042e-03  -5.4832189e-03  -5.6227614e-03  -6.0102570e-03  -3.5520932e-01  -7.0747405e-03   3.8145761e-01   5.9197441e-03   1.9396123e-03  -8.9178248e-05  -3.6138502e-01  -1.8048869e-03  -6.0864006e-03   8.0892331e-03   6.0120371e-03  -2.6200705e-03   3.4435465e-01   6.0726090e-03  -2.6352765e-03  -3.5835414e-01   2.3892372e-03  -3.4974213e-01   2.0214071e-03  -2.1135761e-03  -3.1532750e-04   3.9572507e-01   3.3275135e-04  -3.3818699e-01   3.6501642e-04  -2.3062102e-03   2.0083190e-03  -4.3603697e-03  -3.2585952e-01   1.2157458e-04   1.2434757e-03   1.3605509e-03   7.1805939e-04  -7.6188760e-03  -7.5656854e-03  -2.6889724e-04  -1.8433330e-03   3.6406340e-01   9.5382654e-03   4.9211361e-01  -6.5306155e-03   2.8642022e-03   9.7018319e-03   5.7557202e-04  -6.8381782e-03  -3.8311495e-03  -1.3250327e-03  -8.1659307e-03   8.7421618e-03   2.0967458e-02   1.2993536e-02   8.3945592e-03   2.1766164e-03   1.1459228e-02  -3.7769329e-03  -1.6244594e-03   2.3598659e-03   7.0668517e-03   6.6210437e-04   8.7250876e-03   7.3285798e-03  -6.5777564e-03  -2.2236108e-03   8.4424080e-03   4.0476975e-01   7.6220225e-03   8.8577792e-03   6.9006809e-03   3.1262197e-03   3.5401314e-01   6.5284392e-03   2.0266434e-03  -1.7445039e-03   4.6915121e-03   7.0091654e-03   3.1663160e-03   5.8148177e-03   3.4909461e-03   2.9384453e-01   4.1919967e-03   8.5131177e-03  -2.7441245e-03  -3.9686806e-03  -7.4265247e-03  -8.9030671e-03  -7.2300936e-03  -9.1085313e-03  -9.7707787e-03  -1.0498722e-02  -9.3123706e-03  -2.8530314e-02  -1.3383238e-02  -6.6655266e-03  -1.9059128e-02   5.4248202e-01  -5.2122404e-01   4.0755544e-03   3.0326375e-03   1.0288736e-04   1.3780328e-02   1.0321672e-02  -9.4398699e-04   9.2490797e-03   7.3552259e-03  -5.4847953e-03  -2.1887173e-02  -2.8255992e-02  -5.2067989e-02  -1.5356412e-02   5.6426372e-02  -1.1973935e-02   1.0887490e-02   1.9158614e-02   2.8167256e-02  -1.4842335e-02  -1.9998167e-02   1.4034600e-02  -8.1510902e-02   1.7455711e-01   1.8074857e-02   3.4572929e-02   1.0770689e+00  -5.6465713e-02   1.9259878e+00  -1.0471980e+00  -2.0480326e-02  -7.5868698e-01   1.3323257e+00   3.8617189e-02   3.6261010e-02   7.2229647e-01   6.1864174e-03   7.8268239e-01   1.7569975e-02   2.7642492e-02   1.0401479e-02   2.3315807e-03   3.5778009e-03   1.8614161e-03  -5.9175256e-03   1.3659948e-02   7.7895476e-03  -7.1873274e-01   5.8358112e-03   1.7411968e-02   1.1992993e-02   6.9336235e-03  -9.6146316e-03   1.6494344e-02   6.0927715e-01   8.7694731e-04  -4.6909891e-01   7.2295056e-04   2.9764868e-03  -1.1053519e-03  -3.6843315e-03  -5.8487608e-02  -2.6052448e-02  -2.7477355e-02   6.6427626e-01  -6.3274307e-02  -4.6943570e-02  -4.7308520e-02  -9.2626596e-02  -9.7604179e-02  -6.4227961e-02  -1.1403366e-01   4.8987160e-02   1.2263453e+00  -1.1842923e-01  -1.0910208e+00   8.0142004e-03   2.1966201e+00  -4.3468330e-01   1.4234450e-01   3.1360325e-01  -1.2245379e+00  -1.4424768e+00   1.0943388e-01   8.0503345e-02   8.9275470e-01   4.4978052e-02   3.4648950e-02  -7.8367745e-01  -6.9296683e-01   2.1389950e-02   7.4869616e-03   2.6388746e-03  -6.3790957e-01   2.1921218e-02  -6.3668801e-01  -3.6866888e-02  -2.5888925e-02  -3.4481654e-02  -4.0231744e-02  -5.6329499e-02  -4.7700629e-02  -3.6097442e-02  -1.0090482e-01  -8.8921845e-02  -4.5307659e-02  -1.0882691e-02  -1.3233313e-01  -3.3164350e-02  -1.1101202e-01  -5.1786913e-02   6.7146461e-03  -1.4696931e-02   1.0480145e-04  -1.9813006e-02  -2.4136020e-03   6.1129546e-03   9.9498154e-01   1.7723840e-02   5.9313531e-03   1.1071157e-02   1.8937388e-02   1.0133545e-02   6.8373448e-01   2.4205138e-02   1.2982562e-02   5.1863658e-01   6.3434147e-01   7.9858601e-03  -4.8896487e-01  -3.0700517e-03  -2.9692564e-03   2.8303376e-03  -4.7477991e-05  -4.7081361e-03   2.5304899e-03   4.2823475e-01   4.3212375e-01  -4.2838233e-04   1.2319226e-03   3.8270205e-03   6.8869578e-03   5.0633000e-03   3.8967190e-01   3.8577090e-04  -6.6937279e-04  -1.0374433e-02  -1.0139655e-02   3.7390328e-01  -8.7235060e-03  -9.7867046e-03  -1.5390345e-02  -6.0439256e-01   7.9483879e-03   1.0720246e-02   1.3081021e-02  -6.4550925e-03  -6.4252323e-04  -4.0649219e-01  -3.4137652e-01  -3.9083411e-01   1.0648303e-04   3.5138842e-01  -2.2443625e-03   1.5226713e-03  -3.2973781e-03  -2.8514347e-03  -3.8849453e-03   8.3408184e-03   2.9485255e-03   4.3075082e-01  -4.2168379e-01   8.7208226e-03   1.0932413e-02  -3.7705632e-03   1.8840183e-02  -1.0895493e-02   1.7461715e-02  -2.9980463e-02   6.8563524e-03   6.5870393e-01  -7.4531773e-01  -3.1528168e-02  -4.4268856e-02  -8.0757109e-01  -1.3212388e-01  -6.3032871e-02  -3.1331960e-02   3.5582474e-02   3.4023163e-02   4.8330092e-02   8.0778490e-01   4.6402485e-02   6.7866993e-02   8.0636974e-01  -7.4296222e-01  -1.0098900e+00   8.2948947e-03  -4.3775131e-03   8.1332730e-01  -1.7624043e-02   1.2241367e-02   1.1344086e-02  -6.7850225e-01  -1.0793973e+00
   3.4865211e-01   1.4426250e-03   4.4079120e-01   5.2440437e-01  -3.9974065e-01   3.2400701e-03   4.2366662e-01   1.4805890e-03   1.9384503e-03  -3.8070264e-01   2.4323634e-03   5.1538300e-03   6.2098995e-03   3.9289891e-03   4.4235607e-03   5.5010952e-03   3.9724106e-03   3.9939878e-03   7.2828016e-03   4.7905095e-03   1.1661777e-03  -2.4536097e-01  -1.3719428e-03  -2.7086806e-03  -3.1471503e-03   1.6233106e-03  -1.8954450e-03   4.8013335e-03  -3.3616391e-03   5.5326127e-03  -4.1881441e-01   4.4909380e-01  -1.1513296e-02  -1.4739662e-02  -1.5391692e-02  -1.2594580e-02  -1.3960286e-02  -1.9131697e-02   1.1826265e-02  -2.5315877e-02   6.3805938e-03   8.1006355e-03   5.3611458e-03   1.2240326e-02   6.2055773e-01   1.2069435e-02   1.3592756e-02   1.0003384e-02   7.5401404e-03   4.1687968e-03  -1.7251849e-03   5.6032400e-03   4.4887484e-03  -3.2627410e-01  -3.3528086e-01   4.7264301e-03   7.9539167e-03   3.1666856e-01   1.0235657e-02   3.5980033e-03   2.0315725e-03   6.6221469e-03   1.8781717e-03   7.1471850e-04  -5.3484322e-05   1.2115093e-03   3.6932425e-03  -3.5933778e-03   4.1737737e-03  -4.3120270e-03  -3.0345004e-03   1.5821709e-04  -3.4246751e-01   7.3885684e-03  -3.5798449e-01   9.7784752e-04   5.0180688e-03   5.1579333e-03   3.1487456e-01  -2.7507908e-01   4.9134081e-03   1.6582826e-04  -3.8867985e-03   2.5976332e-01  -1.5941959e-03   1.0178709e-03   3.1435739e-03  -1.2394880e-03  -7.8792566e-04  -1.5770907e-04  -2.6356265e-03   3.5289986e-03  -4.2955205e-01   2.5222800e-04  -5.1440157e-01  -2.6235501e-05  -5.4855183e-01   1.8399644e-02   1.2092013e-02   1.6681629e-02   4.9531971e-01  -4.6940093e-01   7.1185504e-03  -4.3508810e-01   9.0624367e-03   4.2537145e-03   6.3591888e-03   4.2507450e-03   8.0389549e-03   5.1828598e-03   4.8356770e-03   4.9569945e-03  -2.9840119e-01   4.0749451e-03   2.6693431e-03  -1.6356010e-03  -2.9351547e-01   2.9509979e-04  -2.3263394e-03   2.7679341e-03   9.5756229e-04   3.9560759e-03   4.2233344e-03  -9.9747216e-03   7.5763602e-03   9.4207363e-03   5.8043695e-03  -4.3304672e-01   1.0764887e-02   9.0722545e-04   3.8277357e-01   3.1580946e-03   1.9525937e-03  -4.0204622e-01   1.2709582e-03   6.5695091e-03  -6.6036895e-03  -7.1771407e-03  -1.8083868e-03  -1.6904279e-03  -1.1542425e-02  -1.3207384e-02   1.5641867e-02   1.7674192e-02   5.6101063e-01   5.1454192e-01   1.4954333e-02   1.0289299e-02   1.8074701e-02   1.1781317e-02   8.3233483e-03   1.0538885e-02   7.4721633e-03   4.4119702e-03  -7.2414505e-03  -3.5569004e-01   8.4437531e-03  -3.6489920e-01  -3.8792392e-03   4.8055250e-03  -4.0919861e-04   2.8485808e-01  -3.1438664e-03   9.6309645e-04  -1.9457214e-03   5.3200920e-04  -2.4735640e-01  -2.6671981e-01   1.5674581e-03  -1.4020244e-03   2.5776791e-01  -6.8370353e-04  -2.6374668e-03   2.6160851e-03   1.7720363e-03  -2.5076884e-01  -3.3169696e-03  -2.4809865e-01  -2.4032140e-03  -2.5109561e-03  -2.6437156e-01  -4.3345624e-03   3.5894283e-04   3.1890344e-01   3.9411747e-03   2.8164390e-03  -6.0366633e-03  -5.3709638e-03  -6.7837780e-03  -3.5608962e-01  -6.9131608e-03   4.2304865e-01   5.3827788e-03   2.8391328e-03   1.6154242e-03  -3.8050022e-01  -2.2632438e-03  -6.4367521e-03   8.9015377e-03   6.5021333e-03   1.3011075e-03   3.4825772e-01   6.6553641e-03  -1.9435103e-03  -3.5348365e-01   9.7520053e-04  -3.5104400e-01   3.9127069e-04  -6.2136015e-04   4.0424293e-03   3.9364092e-01   1.8008211e-04  -3.1643184e-01   8.6361689e-03  -3.5835602e-03   1.9939272e-03   7.6671513e-05  -2.9914171e-01   7.4240367e-04  -3.4724715e-03   5.9711793e-04   3.8453884e-03  -6.0179897e-03  -1.0405260e-02   5.9493259e-03   7.2846109e-04   3.7254302e-01   4.7490254e-03   5.1960014e-01  -8.0359517e-03   6.4076613e-04   2.8625759e-03  -1.9791714e-02  -6.0696191e-03   2.1149265e-03   2.9294362e-03  -3.5832176e-03   5.6256980e-03   1.7369269e-02   1.5345404e-02   7.6858946e-03   2.3542353e-03   9.5381421e-03  -4.3170614e-04  -2.1479408e-03   4.2521072e-03   5.7945548e-03   9.3532793e-04   8.1547046e-03   7.3367227e-03  -5.4547733e-03  -3.4678854e-03   6.8715765e-03   3.9697662e-01   7.4123168e-03   7.4440707e-03   4.1350493e-03   3.5207679e-03   3.3276847e-01   6.9706129e-03   1.0261255e-03   1.1412850e-03   4.3933196e-03   5.5178047e-03   2.7480708e-03   7.6751066e-05   2.6471170e-03   2.7348580e-01   2.5964944e-03   3.4144038e-03  -3.5613819e-03  -2.6108061e-03  -5.9873838e-03  -9.0520771e-03  -7.3574495e-03  -1.1874251e-02  -1.0512181e-02  -9.6975825e-03  -6.2785628e-03  -9.3120562e-03  -1.0745336e-02  -6.4611015e-03  -9.7551014e-03   5.3023074e-01  -5.1681945e-01   2.8962924e-03  -1.7606704e-03  -8.8241098e-05   9.5783339e-03   1.2094566e-02   4.5091580e-03   1.2295873e-02   2.0909908e-03  -7.4519850e-03  -2.1313272e-02  -9.6267554e-03  -5.4468504e-02  -2.4329474e-02  -6.7515301e-03   1.9504635e-02   1.2732407e-03   1.8364188e-02   3.7588884e-02  -2.7642542e-02  -2.1696315e-02   2.2884660e-02  -9.8339762e-02   1.5553836e-01  -3.8235861e-02  -9.9660351e-02   1.2811831e+00  -8.1766842e-02   1.7553630e+00  -9.6712095e-01  -1.2706061e-02  -8.4502435e-01   1.3535922e+00   4.2009509e-02   3.6525370e-02   7.5690280e-01   3.6047072e-02   8.5335094e-01   1.5190670e-02   2.8582307e-02   1.7194447e-02   6.2957559e-03   3.4246527e-03  -3.3180991e-03  -1.0088614e-02   1.9332515e-02   1.1550257e-02  -7.2859036e-01   5.2158139e-03   1.4448083e-02   1.5045388e-02   1.1235333e-02  -2.9824948e-03   1.8948987e-02   6.6260850e-01   1.6124098e-02  -4.7979814e-01   2.2818613e-03   9.3350830e-03   2.8487489e-03  -3.1189677e-03  -2.5236985e-02  -2.7325080e-02  -2.4485877e-02   6.5835234e-01  -8.1009446e-02  -4.6852325e-02  -4.5811262e-02  -1.0140132e-01  -1.0658597e-01  -7.4246378e-02  -8.4161501e-02   8.2016002e-02   1.2204178e+00  -1.4311534e-01  -1.0738603e+00   1.8115388e-02   2.3580766e+00  -1.1101455e-01   2.1196612e-01   2.6504227e-01  -1.2010491e+00  -1.4577619e+00   9.7251126e-02   8.1672556e-02   9.1056025e-01   4.4661570e-02   3.4709456e-02  -7.6359843e-01  -6.6478325e-01   2.1928989e-02   8.6612024e-03   2.3816880e-03  -6.1587817e-01   2.1465298e-02  -6.3927796e-01  -2.8383599e-02  -1.9557166e-02  -2.5536610e-02  -4.3121695e-02  -4.9595711e-02  -5.2641739e-02  -2.9867740e-02  -9.9506505e-02  -7.9394475e-02  -4.5265121e-02  -4.2958889e-03  -6.4762782e-02  -5.4902451e-02  -9.4889669e-02  -4.4611380e-02   4.6795454e-03  -3.1011006e-02   2.1562129e-03  -3.3226724e-02   6.0524148e-03  -1.6120464e-02   9.9319003e-01   2.4856635e-02   1.2804235e-02   1.0792741e-02   1.9713493e-02   7.9860844e-03   6.3238925e-01   2.0930113e-02   1.3175021e-02   5.5067371e-01   5.9732710e-01   9.1336866e-03  -4.9265646e-01   3.1653086e-04   6.7068982e-03   4.0191830e-03  -1.9654419e-03  -4.9395122e-03   3.9708310e-03   4.2545255e-01   4.4696462e-01   3.6260015e-03   3.7937901e-03   4.9272117e-03   6.6766540e-03   4.0519367e-03   3.9079987e-01   2.5229712e-03   4.1126786e-03  -9.4351743e-03  -1.1866288e-02   3.8879933e-01  -8.6849548e-03  -8.9919899e-03  -1.3998092e-02  -5.3161098e-01   1.2794696e-02   4.1426482e-03  -1.8789456e-03  -2.3930057e-03   2.7378126e-03  -4.2392030e-01  -3.5023939e-01  -4.0213988e-01   2.4319006e-03   3.4715715e-01   3.9126428e-03   2.5583754e-03  -3.2202351e-04  -3.0261372e-03  -4.9086120e-03   2.8899931e-03   3.2348717e-03   4.1746294e-01  -4.3487373e-01   7.2570049e-03   1.0875378e-02  -3.8025315e-03   2.3058684e-02   1.5873737e-02   1.2604040e-02  -4.0527617e-02  -8.1052354e-03   6.7428057e-01  -7.8392612e-01  -3.9908870e-02  -5.7071283e-02  -8.3561170e-01  -1.3445672e-01  -1.3158753e-01  -2.2511302e-02   4.0673932e-02   4.7324445e-02   1.5952307e-02   8.5114222e-01   7.5750917e-02   7.0162982e-02   8.3549871e-01  -7.8770756e-01  -1.1128956e+00   7.2967351e-03  -1.7007673e-03   8.8087280e-01  -1.6241678e-02   1.4202264e-02   2.7375385e-02  -7.4323983e-01  -1.0516626e+00
   3.5420325e-01   1.2842370e-03   4.4468100e-01   5.3176113e-01  -4.1156627e-01   4.0580421e-03   4.3511359e-01   6.6887583e-04   2.4665677e-03  -3.8736441e-01   5.0291308e-03   5.5347502e-03   6.3720105e-03   4.1130033e-03   4.0616689e-03   5.4065603e-03   4.7811771e-03   4.1260559e-03   6.4864263e-03   2.5102454e-03  -9.0083439e-04  -2.4612543e-01  -1.6468040e-03  -2.7460476e-03  -4.3589308e-03   9.0658781e-04  -1.5003401e-03   1.5036861e-03  -3.8327211e-03   4.5336083e-03  -4.4677344e-01   4.5068145e-01  -1.2688882e-02  -1.4290379e-02  -1.6542625e-02  -1.4714514e-02  -1.9006446e-02  -1.7964291e-02   1.2430888e-02  -2.3809010e-02   2.8772514e-03   7.5106740e-03   4.8122600e-03   1.2433042e-02   6.5533327e-01   8.9988480e-03   1.5384016e-02   8.5011631e-03   7.3481952e-03   5.0488722e-03  -1.0854950e-03   5.4038214e-03   4.6302413e-03  -3.3405883e-01  -3.4011237e-01   5.9933699e-03   9.9163413e-03   3.2625308e-01   1.0511064e-02   3.2638056e-03   3.2474490e-03   7.2299591e-03   1.6968530e-03   1.0014390e-03   4.3120600e-04   5.8134928e-04   4.0450264e-03  -2.8963175e-03   3.0379345e-03  -4.8452776e-03  -2.7495084e-04   8.5192114e-03  -3.3560103e-01   7.5612858e-03  -3.6709297e-01   6.8430976e-03   5.4771912e-03   5.3020674e-03   3.2124732e-01  -2.8339841e-01   5.4269032e-03   5.8365817e-04   4.5020283e-03   2.6333094e-01  -1.1182686e-03  -2.2682902e-03   1.7336201e-03  -4.1493992e-03  -3.2937056e-03   6.8268493e-04  -2.6251828e-03   4.8937133e-03  -4.4116074e-01  -3.8365952e-03  -5.3489504e-01  -2.7814165e-03  -5.7002535e-01   1.9005751e-02   1.2034222e-02   1.5315275e-02   4.8210459e-01  -4.7444493e-01   7.9458517e-03  -4.3301853e-01   9.7712099e-03   6.8551807e-03   6.8212772e-03   1.4884712e-02   6.8648094e-03   5.6676123e-03   5.7891301e-03   5.5477552e-03  -3.1090337e-01   3.7055667e-03   3.5041314e-03  -1.9257252e-03  -2.9632581e-01   1.3610467e-03  -3.7502306e-03   1.5199697e-03  -3.3662914e-03  -1.8321267e-03   1.0823470e-02  -1.2552868e-02   5.5449724e-03   1.0520144e-02  -8.2213687e-03  -4.2709814e-01  -4.2203263e-03  -1.2004338e-02   3.7979916e-01   4.8569578e-03   2.8117379e-03  -4.0315713e-01   2.5079543e-03   1.2007538e-02   2.2268698e-03  -8.1565873e-04   1.4980872e-02  -6.5887561e-03  -9.5364686e-03  -1.8650311e-02   1.6907442e-02   2.4475291e-02   5.5600990e-01   5.0870223e-01   1.5730664e-02   1.1900385e-02   1.9692966e-02   1.2155163e-02   9.5235874e-03   6.7163466e-03   7.4800320e-03   5.8630962e-03  -7.6423974e-03  -3.6215825e-01   6.9653624e-03  -3.4862147e-01  -3.3311282e-03   5.1897553e-03  -1.1536655e-03   2.8841062e-01   2.9224628e-03   2.7557190e-04  -1.2753962e-03  -4.3744648e-04  -2.4224563e-01  -2.6710304e-01   1.7387418e-03  -3.0452390e-05   2.6224991e-01  -4.1350147e-04  -2.3764851e-03   2.8004960e-03   2.5480952e-03  -2.6138899e-01  -3.8405324e-03  -2.5202645e-01  -3.2550925e-03  -3.1576618e-03  -2.6828374e-01  -4.7983189e-03  -7.3763580e-05   3.1658252e-01   3.5568441e-03   4.2360247e-03  -4.2412836e-03  -5.6235427e-03  -5.7914363e-03  -3.5153516e-01  -6.4611668e-03   4.0380987e-01   6.4210598e-03   3.0074284e-03   8.8679162e-04  -3.5649166e-01   4.6074162e-03  -6.8658725e-03   8.6705750e-03   7.3787404e-03   6.1309054e-04   3.5468653e-01   7.6931920e-03  -8.2335868e-04  -3.5790303e-01   2.2471588e-03  -3.5192413e-01   4.3654501e-04  -1.3730919e-03   1.6140404e-03   3.9358925e-01   8.0566088e-04  -3.1772729e-01   5.2154744e-03  -5.6017641e-03   3.1153769e-03  -1.5770625e-03  -3.1164373e-01   8.5962795e-03  -2.2951621e-03   3.4055451e-03   2.6141894e-03  -8.6531884e-03  -6.7862384e-03   1.1488802e-03   1.4607662e-03   3.8487096e-01   3.6418639e-03   4.9715313e-01  -6.0796397e-03  -9.3666941e-04   7.3897757e-03   8.9021087e-03  -6.0005196e-03   7.5656558e-04   3.9611583e-03  -2.3224818e-03   1.0929554e-02   8.1438702e-03   1.5047788e-02   1.1361416e-02   2.4136447e-03   1.3320506e-02  -3.3608621e-03   2.4462809e-03   4.0258203e-03   4.6522054e-03   1.7354353e-03   7.7815581e-03   9.6618333e-03  -5.4144094e-03  -2.8604750e-03   8.1970797e-03   3.9467751e-01   8.5723903e-03   7.7513806e-03   5.3756034e-03   1.8000870e-03   3.4971138e-01   4.8772973e-03   8.1360327e-06  -1.2599232e-03   4.7478403e-03   5.6555559e-03   3.1387793e-03   7.5475118e-03   2.2967623e-03   2.7981246e-01   9.1177170e-04   5.1229464e-03  -3.7979068e-03  -3.5600846e-03  -6.6193461e-03  -7.0543781e-03  -7.0959086e-03  -1.2476324e-02  -1.0500445e-02  -1.2690816e-02  -8.3141948e-03  -2.9145242e-02  -1.1385040e-02  -7.6459621e-03   3.8946881e-03   5.3916261e-01  -5.2877318e-01   1.3691696e-03   3.4884343e-03   3.1809359e-04   9.8229238e-03   8.1557289e-03   5.2808319e-03   7.0100712e-03   2.3183934e-03  -1.0535838e-03  -2.1959186e-02  -7.0136016e-03  -5.8103020e-02  -2.0363483e-02  -2.9228297e-02  -2.9819435e-02  -1.0188844e-02   1.6646188e-02   1.1631554e-02  -1.1160517e-02  -1.5359218e-02   2.7342030e-02  -1.2167616e-01   5.8524467e-02  -1.1933140e-01  -1.3031823e-01   1.3840082e+00  -4.8455447e-02   1.7855836e+00  -9.9128305e-01  -8.0183982e-03  -7.6267380e-01   1.2576469e+00   3.0568505e-02   3.7104089e-02   7.1761877e-01   2.4985089e-02   7.9091257e-01   1.4316757e-02   2.7052505e-02  -9.0464055e-03  -2.1491961e-03   1.1678807e-03  -2.9569781e-03  -7.5711537e-03   1.5914356e-02   9.4427646e-03  -6.9971685e-01   7.4901015e-04   1.5696988e-02   6.0123294e-03   1.4234425e-03  -6.5266580e-03   1.7105175e-02   6.3368515e-01  -5.6872665e-03  -4.8198811e-01   3.5259358e-03   9.0206134e-03   2.1799535e-03  -5.3417185e-03  -3.0322387e-02  -2.4991394e-02  -2.8993614e-02   6.6993877e-01  -6.4816453e-02  -5.1351444e-02  -5.4865229e-02  -9.1321221e-02  -1.0264042e-01  -7.3313642e-02  -1.0029472e-01   1.0136194e-01   1.2110186e+00  -1.0214854e-01  -1.0273156e+00   1.1100934e-03   2.4012105e+00  -1.2750259e-01   1.4933799e-01   3.4308204e-01  -1.2788936e+00  -1.3911368e+00   1.0127814e-01   8.1047125e-02   9.5215445e-01   4.5178043e-02   2.9967023e-02  -7.9423719e-01  -7.0733242e-01   1.9487123e-02   1.9018155e-03  -4.3663585e-05  -6.4352887e-01   1.8847873e-02  -6.3887432e-01  -3.0112981e-02  -2.1921340e-02  -3.1204966e-02  -4.7209266e-02  -5.0909986e-02  -4.3987250e-02  -4.0002161e-02  -1.3334464e-01  -7.8444905e-02  -3.2877734e-02   7.1860297e-03  -8.9223243e-02  -3.0983483e-02  -1.4365149e-01  -5.9689765e-02   9.2129872e-03  -3.4894035e-02   1.6155766e-02  -3.0494730e-02  -1.1845931e-02  -1.4276427e-02   9.4195485e-01   1.1895411e-02   1.1109131e-02   1.3333231e-02   2.6617315e-02   8.5349841e-03   5.9957321e-01   2.1062785e-02   9.1415217e-03   5.2455550e-01   6.0118302e-01   7.8299909e-03  -4.7763041e-01   7.6663251e-04  -2.0957212e-03   4.4327846e-03   8.2256699e-03  -6.3421612e-03   4.7991141e-04   4.1008843e-01   4.4735199e-01   1.2067802e-03   4.3713750e-03   5.2222098e-03   6.7677539e-03   4.2648061e-03   3.7664920e-01   8.1665942e-04   1.7107269e-03  -9.9844257e-03  -8.4806197e-03   3.7217348e-01  -8.1212253e-03  -8.4308956e-03  -1.2819909e-02  -5.2664964e-01   1.1881942e-02   4.0711891e-03   1.0113021e-03  -4.1963954e-03   5.5440906e-04  -3.7653893e-01  -3.2692644e-01  -3.8658934e-01   1.6263937e-03   3.5047896e-01   2.9152015e-03   3.8634405e-04  -3.6327422e-03  -1.0507991e-03  -4.4531727e-03   6.8259570e-03   3.4396444e-03   3.8340983e-01  -4.1365232e-01   6.3114058e-03   2.1089665e-03  -1.0528236e-02   1.1842245e-02   3.0443683e-04   1.7635157e-02  -2.3922616e-02   1.2839432e-03   6.1331235e-01  -7.2129480e-01  -4.0616744e-02  -4.0476118e-02  -8.1039074e-01  -8.6548903e-02  -1.1144895e-01  -3.0344951e-02   1.3490968e-02   5.1204687e-02   4.5187377e-03   7.8270993e-01   7.4895113e-02   7.3536606e-02   8.2719995e-01  -7.3919920e-01  -1.0081378e+00   5.6256263e-02  -1.5938910e-02   8.2656030e-01  -1.2329942e-02   2.9530716e-03   2.6449471e-02  -7.0052713e-01  -1.0809648e+00
   3.5197373e-01   2.3560166e-03   4.3740702e-01   5.3643202e-01  -4.3930904e-01   5.4510042e-03   4.4963663e-01   1.4455816e-03   1.7978111e-03  -4.0016818e-01   5.5108188e-03   6.2658148e-03   6.5027027e-03   4.4919505e-03   4.6473656e-03   4.7142914e-03   4.6712837e-03   3.8590398e-03   2.2424253e-03   3.3777464e-03   1.9883781e-04  -2.4457013e-01  -5.3468469e-04  -3.0861788e-03  -3.8707042e-03   1.9852363e-03  -1.6080031e-03   1.7444254e-03  -4.8527279e-03   4.8721527e-03  -4.3373922e-01   4.6748646e-01  -1.1897758e-02  -1.4660921e-02  -1.6323154e-02  -1.4149528e-02  -2.0237938e-02  -1.7828444e-02   1.4332044e-02  -3.2477039e-02   2.8440808e-03   1.1173365e-02   4.9680102e-03   1.1565794e-02   6.3745777e-01   1.1476415e-02   1.5340912e-02   9.3602655e-03   8.3583350e-03   4.4292731e-03   2.9032469e-03   8.4141580e-03   5.2260854e-03  -3.3665414e-01  -3.4184672e-01   5.9189656e-03   9.9502087e-03   3.2551435e-01   1.0252288e-02   3.8311062e-03   4.0398142e-03   6.8641785e-03   3.6138949e-03   1.8508892e-03   6.6937634e-04  -1.0936672e-03   4.0730793e-03  -3.0469284e-03   3.7572320e-03  -4.5372774e-03  -4.1838138e-03   7.6815759e-03  -3.3090922e-01   9.0049907e-03  -3.6142081e-01   6.4019747e-03   5.0210967e-03   4.5778745e-03   3.1690162e-01  -2.7641200e-01   4.9156873e-03   5.1635669e-04  -1.0214130e-04   2.6133087e-01  -2.6597778e-03  -1.5444340e-04   2.3911384e-03  -3.1323802e-03   2.3645857e-03   6.5618848e-04  -2.7352717e-03   4.8046237e-03  -4.3065760e-01  -6.7756614e-03  -5.2374636e-01  -8.7205019e-03  -5.6631077e-01   1.9665517e-02   1.2518603e-02   3.3470861e-03   4.8027366e-01  -4.9065509e-01   7.7322139e-03  -4.2573118e-01   9.4000873e-03   5.5464754e-03   6.5680110e-03   1.2846048e-03   5.6886031e-03   5.1888235e-03   5.0435399e-03   5.2755384e-03  -3.1059637e-01   3.5156430e-03   3.5882538e-03  -1.3089567e-03  -2.8761101e-01   2.1645856e-03  -2.5712482e-03   1.4291319e-04  -1.7147134e-03   2.0731830e-03   1.0846938e-02  -1.3091201e-02   1.0085737e-02   9.1663509e-03   3.9573786e-03  -4.2314598e-01  -1.2735441e-03  -1.4084523e-02   3.7783731e-01   4.0602287e-03   2.7144318e-04  -4.0450834e-01   2.0962564e-03   8.8673011e-03  -6.2138216e-03  -8.1096292e-03   3.9829625e-03  -3.4983578e-04  -1.7590628e-02  -1.6694717e-02   1.6103053e-02   2.2879252e-02   5.9867310e-01   5.0967875e-01   1.4938232e-02   1.0644586e-02   4.1650958e-03   1.2310201e-02   9.1778155e-03   8.0675114e-03   7.5722768e-03   4.8115619e-03  -7.0656716e-03  -3.5116311e-01   8.0651747e-03  -3.8026947e-01  -4.2668131e-03   4.9560534e-03  -1.1788405e-03   2.9114058e-01  -2.7221806e-03   1.0877417e-03  -1.7573954e-03   7.2899698e-04  -2.5035993e-01  -2.7215078e-01   2.2032842e-03   4.6570465e-03   2.6742266e-01  -1.4192152e-03  -4.1231973e-03   2.8352429e-03   1.4023872e-03  -2.5400217e-01  -3.0564493e-03  -2.5048486e-01  -2.9651604e-03  -3.0740972e-03  -2.6487635e-01  -4.6731091e-03  -8.7292282e-04   3.1565473e-01   4.3002426e-03   3.1111765e-03  -5.9242021e-03  -7.1366316e-03  -6.8982020e-03  -3.5452786e-01  -6.7549583e-03   4.0253559e-01   5.2441217e-03   3.1167357e-03   1.2031594e-03  -3.8853076e-01  -6.3974262e-03  -6.2088607e-03   9.4081017e-03   8.7299513e-03   1.0901434e-03   3.5723394e-01   5.7216650e-03  -2.7335892e-03  -3.6044352e-01   1.9931067e-03  -3.6061225e-01   1.8548499e-03  -9.8669016e-04   3.7270822e-03   3.9596352e-01   2.0534741e-04  -3.1707819e-01   6.1843524e-03  -3.6667183e-03   2.3568135e-03  -6.3733777e-04  -3.0389283e-01   2.2949490e-03   8.8767567e-04   2.4963164e-03   3.1744374e-03  -5.8448594e-03  -1.8474629e-03   4.6500622e-03  -1.4273682e-03   3.5814337e-01   3.7659090e-03   5.4262811e-01  -5.9113317e-03   2.6188103e-03   9.7170137e-03  -1.0386184e-02  -2.7555066e-03  -5.2453606e-04   2.5370157e-03  -7.6773324e-03   6.5400716e-03   2.4970213e-03   1.5342017e-02   8.6290133e-03   9.3684356e-04   7.5003162e-03  -5.2562958e-04  -2.5052361e-03   4.6203739e-03   4.0550385e-03   4.9903164e-03   8.1400861e-03   9.4200668e-03  -4.4664018e-03   6.9474945e-03   8.2625720e-03   4.0619453e-01   8.1367788e-03   8.5432060e-03   6.2536480e-03   3.9964977e-03   3.4888921e-01   7.2384420e-03   7.1862260e-04   2.8960657e-03   5.1492029e-03   7.5934917e-03   3.1627248e-03   1.2737349e-03  -2.5894147e-04   2.7316193e-01   2.3416383e-03   7.2724691e-03  -5.3766228e-03  -4.0610762e-03  -7.8620896e-03  -9.8520271e-03  -7.9549881e-03  -1.1500081e-02  -1.0550977e-02  -1.0618203e-02  -8.9524003e-03  -2.1563683e-03  -8.8451772e-03  -6.5320230e-03   1.8783175e-03   5.3518944e-01  -5.0947740e-01   1.3912299e-03  -2.5840603e-03  -3.8217969e-04   9.3134479e-03   1.1414456e-02   6.7876118e-05   1.1982804e-02   6.4265789e-03  -1.8254185e-03  -2.5214611e-02  -2.1445200e-02  -5.1532586e-02   6.8135865e-03  -1.0117686e-02  -3.2322954e-02   1.4996764e-04   2.2502193e-02   3.3151585e-02  -8.0414021e-03  -2.6132639e-02   2.5019632e-02  -1.1115992e-01   1.1487820e-02  -1.6547299e-01  -8.9757307e-02   1.0303414e+00  -5.8684992e-02   1.1655118e+00  -9.8849455e-01  -5.3246311e-04  -7.6069466e-01   1.2166629e+00   3.1678263e-02   3.4642016e-02   7.1172151e-01   2.5880865e-02   7.9824322e-01   1.6968661e-02   2.6652201e-02  -7.2389384e-03   1.1537202e-03  -6.3107322e-04  -5.3840586e-03  -9.3104687e-03   1.5506048e-02   6.5405790e-03  -7.2507013e-01   2.9342216e-03   1.7853403e-02   9.9107011e-03   6.8796867e-03  -8.4513569e-03   1.8151752e-02   6.3454683e-01  -5.4358781e-03  -4.8439270e-01   2.9907566e-03   9.3071812e-03   2.3728093e-03  -6.2489978e-03  -2.8980948e-02  -2.9082468e-02  -2.9779403e-02   6.6416631e-01  -6.2580979e-02  -5.4731091e-02  -6.0491274e-02  -1.0776182e-01  -1.0387408e-01  -7.9302076e-02  -9.1815644e-02  -1.5553521e-02   1.3167981e+00  -1.1593429e-01  -1.0803235e+00   6.6918170e-03   2.3392887e+00  -2.4041661e-01   2.0676302e-01   4.1870641e-01  -1.2124889e+00  -1.4287887e+00   9.8540296e-02   9.0520348e-02   9.1948742e-01   4.7293768e-02   2.9510708e-02  -7.9223259e-01  -6.9382845e-01   1.2949011e-02   1.5827588e-03  -1.7715481e-03  -6.3793253e-01   1.8289719e-02  -6.2649172e-01  -2.8928847e-02  -2.1488362e-02  -3.1638543e-02  -4.7100510e-02  -5.8512998e-02  -4.9287202e-02  -2.9783908e-02  -9.1252770e-02  -6.6225465e-02  -3.3462887e-02   7.6281376e-03  -1.1743578e-01  -3.4680437e-02  -1.1713430e-01  -5.0075150e-02   4.3127845e-03  -1.6186500e-02   2.8399376e-02  -4.9954479e-02  -9.1072830e-03  -1.9509817e-02   1.0904794e+00   1.3222110e-02   4.5155243e-04   8.6648578e-03   2.3861782e-02   1.0227051e-02   5.9500441e-01   2.0106732e-02   1.3441676e-02   5.1157887e-01   6.1818499e-01   1.0949114e-02  -4.7802470e-01  -5.9699680e-03  -1.0440468e-03   3.9465726e-03   1.5109357e-03  -4.4094908e-03   1.0774276e-03   4.1360203e-01   4.4801150e-01   2.8483880e-03   9.9487972e-04   3.7165182e-03   8.5089082e-03   3.6453971e-03   3.7484166e-01   7.3910099e-03   2.0620719e-03  -1.0563853e-02  -7.6677894e-03   3.8453146e-01  -7.2483706e-03  -6.9989624e-03  -1.4501218e-02  -5.8963508e-01   9.0962342e-03   7.6028587e-03   1.0333601e-02  -4.9276233e-03   5.1175705e-04  -4.0920068e-01  -3.3358285e-01  -3.9082351e-01   5.1703761e-03   3.6099911e-01  -1.0203272e-03   1.6048926e-03  -3.0951106e-03  -2.3666888e-03  -5.0608564e-03   6.0864214e-03   2.0355088e-03   3.9534796e-01  -4.2524215e-01   6.4125433e-03   2.0522446e-03  -1.4124897e-02   1.3382125e-02  -5.5878598e-04   1.7645690e-02  -3.4182327e-02  -4.8900143e-03   6.2025358e-01  -7.3961359e-01  -2.7516882e-02  -3.8994904e-02  -7.8712253e-01  -8.1879188e-02  -7.3917634e-02  -2.2098404e-02  -9.1653516e-03   2.6180707e-02  -3.6040409e-02   8.3849059e-01   3.9880626e-02   6.4255507e-02   8.3234480e-01  -7.6402150e-01  -1.1682917e+00  -1.2127889e-02   4.0108310e-02   8.8089740e-01  -1.6898634e-02   8.5201141e-03   1.0576384e-02  -6.9429677e-01  -1.0691075e+00
   3.4840959e-01   3.0250369e-03   4.3967555e-01   5.4619715e-01  -4.0773614e-01   4.1271916e-03   4.4524952e-01   2.6142261e-04   1.7172270e-03  -3.9342163e-01   8.1590476e-03   5.2852280e-03   5.9919101e-03   4.1500306e-03   4.4332191e-03   5.1443511e-03   4.5217931e-03   3.9335924e-03   3.5566715e-03   2.0953611e-03  -8.9536926e-05  -2.4333211e-01  -9.9080033e-04  -2.9798368e-03  -3.5581894e-03  -1.8918851e-03  -3.6819319e-03   2.1343533e-03  -3.4198026e-03   5.6359776e-03  -4.3122571e-01   4.4465034e-01  -1.2606753e-02  -1.2199585e-02  -1.4909869e-02  -1.3394784e-02  -2.0304378e-02  -2.1258409e-02   9.0741344e-03   1.2236622e-02   7.5793379e-04   5.5790165e-03   4.6033314e-03   1.1662863e-02   6.5412342e-01   8.9842228e-03   1.4623608e-02   9.7275895e-03   7.6491112e-03   4.9689207e-03   5.8156961e-04   5.3653140e-03   5.1063136e-03  -3.3399864e-01  -3.4240564e-01   5.9121324e-03   9.6519517e-03   3.2682014e-01   1.1406383e-02   3.6911889e-03   2.3106453e-03   5.6604728e-03   3.9586022e-03   2.3124001e-03   1.7981949e-04   9.4816603e-04   5.1738961e-03  -2.0108850e-03   3.7865861e-03  -5.0958071e-03  -2.2696103e-03   8.3186316e-03  -3.4561259e-01   7.3578649e-03  -3.6120947e-01   5.8903616e-03   5.1582147e-03   4.9027970e-03   3.1936715e-01  -2.7754728e-01   4.3363893e-03   1.4601363e-03  -3.3541695e-03   2.6888245e-01  -5.1834174e-04   1.9126057e-03   2.9603064e-03  -1.4103346e-03   1.9984253e-03   1.4203788e-03  -9.3261605e-04   4.6840439e-03  -4.3894379e-01  -3.8969988e-03  -5.2488172e-01  -3.5966797e-03  -5.7652061e-01   1.9992440e-02   1.3723856e-02   3.4990435e-03   4.7307083e-01  -4.7279021e-01   7.8904245e-03  -4.2298822e-01   9.2092170e-03   6.4011165e-03   6.3845406e-03   9.1165429e-03   5.7226402e-03   5.2111468e-03   5.1879705e-03   4.7467776e-03  -3.1207711e-01   3.1914446e-03   2.6723835e-03  -1.4964233e-03  -3.0076573e-01   1.3351433e-03  -2.2883415e-03   2.7188158e-03  -1.8628666e-04   3.0024418e-03   9.9267673e-03  -2.0037116e-02   9.1015026e-03   1.0996034e-02   6.7385613e-03  -4.2565418e-01  -2.5842143e-03   3.0632333e-03   3.8628159e-01   4.3709143e-03   2.4343200e-03  -3.9888730e-01   3.8111020e-03   4.7379237e-03  -2.1595699e-03  -5.7118142e-03   1.9907735e-03  -1.4270672e-03  -1.1028036e-02  -1.2158470e-02   2.5243599e-03   2.1331594e-02   5.4662827e-01   4.9940255e-01   1.5291157e-02   1.0327294e-02   1.7212244e-02   1.1745712e-02   9.9990122e-03   1.1237985e-02   7.7372172e-03   7.5595499e-03  -6.0272768e-03  -3.5149885e-01   7.4117238e-03  -3.7608536e-01  -3.3321815e-03   4.6380848e-03  -1.9028862e-03   2.8870319e-01  -1.7486178e-03   3.1286004e-04  -3.3517274e-03  -3.4533510e-05  -2.4328886e-01  -2.6965438e-01   1.3724826e-03  -1.6570601e-03   2.6641808e-01  -7.1633806e-04  -3.5579578e-03   3.1186095e-03   3.0020572e-03  -2.5573037e-01  -3.3554124e-03  -2.5813564e-01  -3.3510332e-03  -3.9918799e-03  -2.7143948e-01  -3.4725372e-03  -5.4665953e-05   3.1598266e-01   4.0338458e-03   2.5494743e-03  -5.1417025e-03  -5.9813994e-03  -5.3101697e-03  -3.4595849e-01  -5.9278122e-03   3.7511059e-01   4.7548666e-03   5.0462664e-04  -3.8036023e-04  -3.8753887e-01  -1.1143929e-02  -7.0347064e-03   7.5257681e-03   3.2781818e-03  -4.5615489e-03   3.5655524e-01   7.1108461e-03  -1.5765461e-03  -3.6424440e-01   1.9179577e-03  -3.5614061e-01   7.3526290e-04  -1.5449011e-03   1.1625740e-03   4.0471598e-01  -1.6186585e-04  -3.2277309e-01   4.3114887e-04  -9.6823888e-04   2.1307980e-03  -1.1828417e-03  -3.0483704e-01   5.9006138e-03  -6.0298317e-03   1.1758801e-03   1.8741363e-03  -7.6824112e-03  -6.4990071e-03   4.4525342e-03  -6.9280049e-03   3.7098381e-01   4.5141394e-03   5.2743228e-01  -5.1920405e-03   3.2989627e-03   9.3480474e-03   9.3194803e-03  -5.9418644e-03  -1.0315060e-03   2.2216476e-03  -7.8227496e-03   5.9961187e-03   1.8032623e-02   1.4372963e-02   9.2069881e-03   5.0895318e-04   8.8826469e-03  -1.5552757e-03  -2.9946651e-03   3.5406427e-03   5.5316059e-03  -2.0748884e-03   6.6686165e-03   4.6803385e-03  -4.2413943e-03  -8.0074524e-04   7.8970086e-03   3.9385421e-01   6.2141071e-03   7.8419979e-03   5.0775259e-03   3.4470454e-03   3.4776505e-01   6.2394017e-03   1.4739993e-03   1.2041509e-03   5.0492629e-03   6.5215204e-03   2.5538596e-03   9.8891997e-04   1.1793704e-03   2.7797324e-01   3.4820380e-03   4.9175645e-03  -4.7181726e-03  -4.2072256e-03  -6.7990466e-03  -8.5423492e-03  -7.8511566e-03  -1.3607903e-02  -9.9506188e-03  -1.1546546e-02  -8.2872006e-03  -3.5896396e-04  -1.1797320e-02  -1.1403620e-02  -7.8475005e-03   5.3822403e-01  -5.1835346e-01   4.0484881e-03  -3.1569940e-03  -1.6208774e-04   1.3899612e-02   1.4979188e-02   6.5925912e-03   1.1176325e-02   4.1279471e-03  -5.4571495e-03  -2.9070288e-02  -2.5245499e-02  -4.9199660e-02  -3.6620081e-02  -2.3284768e-04   1.6128164e-02   1.3735981e-02   2.5183195e-02   1.1789304e-02  -2.3145549e-02  -2.6893171e-02  -7.9629133e-03  -1.3018282e-01   1.0799246e-01  -5.6366594e-02  -1.5562053e-01   1.3225962e+00  -6.3053483e-02   1.1423779e+00  -1.0337342e+00  -1.2482185e-02  -7.8502569e-01   1.2348637e+00   1.9839852e-02   3.4865877e-02   7.0134313e-01   4.3641239e-02   8.2974802e-01   1.7582410e-02   2.6423372e-02   1.0808340e-02   2.2024774e-03   2.7055844e-03  -3.6229709e-03  -6.9435990e-03   1.6619709e-02   1.0292408e-02  -7.1860323e-01   1.8175149e-03   1.5278953e-02   1.0708064e-02   4.1596187e-03  -6.8002147e-03   1.3854266e-02   6.2854412e-01  -6.6909466e-03  -4.8815945e-01   2.5092824e-03   8.4942630e-03   2.0226886e-03  -1.0775279e-02  -5.2504263e-02  -2.7494270e-02  -2.7530896e-02   6.7146376e-01  -5.9711865e-02  -4.8531598e-02  -5.5626102e-02  -1.0422120e-01  -1.0210458e-01  -6.2210180e-02  -6.8536634e-02   7.7722336e-02   1.2496761e+00  -1.2433120e-01  -1.0959959e+00   9.9977944e-04   2.2879201e+00  -2.7168468e-01   9.4404845e-02   3.7586227e-01  -1.2397475e+00  -1.1138499e+00   1.0698611e-01   8.1833437e-02   9.2216163e-01   4.6765780e-02   3.7277814e-02  -7.6756026e-01  -7.1351613e-01   2.3297652e-02   1.0192230e-02   1.3853197e-03  -6.4403883e-01   1.8369929e-02  -6.4097489e-01  -3.4854349e-02  -2.0496626e-02  -2.8049608e-02  -5.1401284e-02  -4.6018210e-02  -5.1980818e-02  -3.8801884e-02  -1.1529933e-01  -4.0548572e-02  -5.5379955e-02  -1.5897579e-02  -1.4254144e-01  -6.3595060e-02  -1.2293300e-01  -5.1390496e-02   8.6677002e-03  -3.1409241e-02   1.3001040e-02  -4.1817851e-02  -7.8643039e-03   1.1103659e-02   1.1345048e+00   1.0325549e-02   6.5868229e-03   1.1713264e-02   1.9773094e-02   1.0082068e-02   5.7350903e-01   1.9938494e-02   1.1487451e-02   5.1666410e-01   6.0851949e-01   8.3909959e-03  -4.8191298e-01   5.4547185e-04  -7.4442010e-04   2.5947636e-03  -1.4126967e-03  -7.7446462e-03  -6.5155672e-04   4.1339631e-01   4.3177838e-01   3.5984579e-03   7.1264970e-03   5.0812580e-03   8.5437538e-03   4.9024181e-03   3.9196916e-01   1.3085108e-03   5.8064901e-04  -1.0102840e-02  -7.3682390e-03   3.8220509e-01  -4.1298356e-03  -1.0044665e-02  -1.5724377e-02  -5.7422216e-01   9.9704546e-03   1.6412177e-03   7.9016503e-03  -3.2368494e-03  -1.4420572e-03  -3.5656739e-01  -3.1965752e-01  -3.7830153e-01   1.3185631e-05   3.6125342e-01   2.0980139e-03   1.3996832e-03  -2.7275311e-03  -1.3526260e-03  -7.3754893e-03   6.3558352e-03   1.5700286e-03   3.9649969e-01  -4.3311733e-01   8.4048904e-03   4.6398312e-03  -8.8689608e-03   1.9380040e-02   5.4787730e-03   2.1401430e-02  -4.4168693e-02  -1.9715740e-03   6.7874399e-01  -7.7552838e-01  -3.6435087e-02  -5.3654369e-02  -7.8744367e-01  -1.2977662e-01  -6.6401740e-02  -1.6847607e-02   2.1176167e-02   4.6640670e-02   2.8300172e-02   7.9843875e-01   3.4537270e-02   5.3074424e-02   8.0708292e-01  -7.4810718e-01  -9.1058490e-01   5.9911766e-03  -2.5049564e-02   7.2526347e-01  -5.4746523e-03   4.0919466e-03   1.1313355e-02  -6.7550209e-01  -1.0836079e+00
   3.5663586e-01   9.2544454e-04   4.4338049e-01   5.5035759e-01  -4.0453072e-01   4.2599347e-03   4.3563546e-01   1.5770798e-03   2.3434230e-03  -3.9205762e-01   4.1681896e-03   6.6715782e-03   7.0341466e-03   4.3794649e-03   4.6948682e-03   5.8405392e-03   4.4068615e-03   4.2014314e-03   1.3539627e-03  -5.7467815e-05  -5.8892885e-04  -2.5573888e-01  -8.0038083e-04  -2.4267875e-03  -3.7281427e-03   1.0768024e-03  -1.4338215e-03   4.6639396e-03  -4.2002340e-03   6.4012553e-03  -4.3761194e-01   4.4487885e-01  -1.2021649e-02  -1.4304895e-02  -1.6131217e-02  -1.4978076e-02  -1.7650475e-02  -2.0583377e-02   2.0507777e-02   2.9744389e-03   4.5527334e-03   7.7884490e-03   5.7437643e-03   1.1701236e-02   6.5713160e-01   1.0907700e-02   1.7018755e-02   9.0339784e-03   7.3852667e-03   4.8726924e-03  -4.6957733e-04   8.3459047e-03   4.5458945e-03  -3.3624669e-01  -3.4610270e-01   6.1015829e-03   8.7317009e-03   3.3048384e-01   1.0922651e-02   3.8363753e-03   3.7497654e-03   5.1499597e-03   3.8345893e-03   1.6764724e-03   1.3442792e-03  -3.9615871e-04   4.0379896e-03  -2.7421332e-03   4.6783486e-03  -4.0958154e-03  -3.4267915e-03   6.6791848e-03  -3.3813297e-01   8.1226336e-03  -3.7728854e-01   6.3878166e-03   5.8019001e-03   4.9102461e-03   3.2939320e-01  -2.8094850e-01   5.9319217e-03   1.0370147e-03  -4.3691477e-03   2.7077778e-01  -5.0582497e-04   1.2034869e-03   6.4933756e-04  -3.4671239e-04   3.6769693e-03   1.3614359e-03  -3.5981952e-03   4.7763024e-03  -4.4996671e-01  -4.9099214e-03  -5.3989438e-01  -4.1432538e-03  -5.8010461e-01   2.0242995e-02   1.3576955e-02   1.6545679e-02   5.0631042e-01  -4.9154059e-01   7.2894278e-03  -4.4786591e-01   1.0406177e-02   9.5417358e-03   6.7627374e-03   1.1874852e-02   5.9968999e-03   5.6490504e-03   5.7260340e-03   5.3442918e-03  -3.1832592e-01   4.1885431e-03   1.7670727e-03  -2.5504613e-03  -2.9824654e-01   2.7886007e-03  -2.3875733e-03   3.5041684e-03  -2.1706948e-04   2.8989918e-03   5.2442243e-03  -1.2237230e-02   7.7061559e-03   8.8704683e-03   3.6690250e-03  -4.3088832e-01   1.1963961e-02   3.8696756e-03   3.7926407e-01   6.4408005e-03   3.5726333e-03  -4.1513475e-01   2.8504864e-03   1.4331446e-02  -8.5132568e-04  -5.7117529e-03   8.0431487e-03   3.0885416e-03  -1.1127982e-02  -1.3242592e-02   1.1167740e-02   1.3378811e-02   5.2181723e-01   4.7712142e-01   1.4964968e-02   9.3164463e-03   1.3150735e-02   1.0751292e-02   8.7704793e-03   8.4161163e-03   6.2366021e-03   5.5008553e-03  -5.9553668e-03  -3.4649404e-01   6.9012887e-03  -3.4485955e-01  -4.2037973e-03   6.6255155e-03  -3.8151704e-04   2.8887359e-01  -2.3449722e-03   4.9416322e-04   2.1690189e-04   1.2409007e-04  -2.4520957e-01  -2.7830611e-01   1.5243555e-03   1.3301387e-03   2.7107944e-01  -5.3517641e-04  -4.2985179e-03   2.2374361e-03   2.8566829e-03  -2.5996667e-01  -3.7972409e-03  -2.6405739e-01  -3.6062232e-03  -4.1616606e-03  -2.6951244e-01  -5.1768663e-03  -3.9402776e-04   3.2221782e-01   4.2496608e-03   4.0888661e-03  -5.9483687e-03  -6.6480103e-03  -6.1622340e-03  -3.5234415e-01  -6.2825694e-03   3.7304419e-01   5.7060407e-03   3.6912099e-03  -9.0947229e-04  -3.7533513e-01  -1.7740763e-03  -7.4136160e-03   1.0087426e-02   7.7659272e-03  -4.4409988e-03   3.6026175e-01   7.6349020e-03   4.8412002e-04  -3.6059693e-01   1.8387121e-03  -3.5871243e-01   1.3896015e-03  -1.5723641e-03   2.8689661e-03   4.2979840e-01  -5.4443468e-04  -3.3250737e-01   8.2930585e-03   1.1521853e-03   1.0017602e-03  -1.5074930e-03  -3.1872000e-01   1.1174592e-02  -4.9506063e-03   3.8306168e-03   2.9945020e-04  -8.6761416e-03  -5.7484655e-03   2.7689280e-04   7.6044868e-03   3.6421019e-01   1.1187808e-03   5.4142639e-01  -2.8350859e-03   3.8424499e-03   6.8864606e-03  -4.5802566e-03  -8.9307018e-03  -5.2437326e-04   2.0378264e-03  -6.1027961e-03   4.7948532e-03   1.4140091e-02   1.2978054e-02   9.9811293e-03   2.1003986e-03   1.2105172e-02  -1.4429108e-03  -5.1608261e-04   5.6013683e-03   2.9705008e-03  -5.1114889e-04   8.3735876e-03   5.8863307e-03  -6.1861656e-03  -1.2964460e-03   8.0672071e-03   3.9745438e-01   7.2164946e-03   7.5313405e-03   6.2963693e-03   4.9617884e-03   3.5306246e-01   7.1716886e-03   1.6337357e-03   2.5442831e-03   5.4896566e-03   5.6270190e-03   2.8691050e-03   7.8339827e-03   4.0118956e-03   2.9521922e-01   2.8606807e-03   7.3407610e-03  -3.3321952e-03  -4.7918224e-03  -7.1168219e-03  -9.7961898e-03  -7.8259064e-03  -1.2108963e-02  -1.0921797e-02  -7.8746619e-03  -9.4457433e-03  -1.1286195e-02  -1.2973185e-02  -8.6588925e-03   5.0499201e-03   5.4761694e-01  -5.2547274e-01   1.4082971e-03  -2.4465507e-04  -1.3569593e-04   1.0103111e-02   8.8414158e-03   6.4096227e-03   8.0543835e-03   3.5553186e-03  -4.7572506e-04  -2.9344149e-02  -2.2463471e-02  -5.6018202e-02  -2.1598407e-02   4.8272391e-02   9.4372638e-03   8.7293051e-03   2.5008443e-02   1.4237247e-02  -2.2795172e-02  -1.7822940e-02  -2.4104300e-03  -1.0207021e-01   7.8531395e-02  -6.2084950e-02  -3.8314126e-03   1.3852319e+00  -8.1694129e-02   1.5499936e+00  -1.0285161e+00  -1.7464057e-02  -7.9093335e-01   1.3465972e+00   2.4739863e-02   3.7436879e-02   7.3956161e-01   2.6795902e-02   9.0029160e-01   1.1045808e-02   2.6509106e-02   6.2754086e-03   7.9855536e-03   6.6419341e-04  -5.5810167e-03  -9.0666025e-03   2.1062308e-02   1.0823553e-02  -7.0107429e-01   2.0371766e-03   1.0784299e-02   9.8298435e-03   9.6788038e-03  -9.3084881e-03   1.7159820e-02   6.6317013e-01   3.0314150e-03  -4.8650613e-01   6.6802923e-03   7.3317457e-03   1.0241691e-03  -9.5381487e-03  -5.8603466e-02  -3.1775227e-02  -3.3484673e-02   6.7551639e-01  -5.2973207e-02  -4.7844580e-02  -5.1315872e-02  -8.8263457e-02  -9.4190096e-02  -5.6685360e-02  -8.1713199e-02   1.2206311e-01   1.2079748e+00  -1.1237265e-01  -1.0775892e+00   5.6586799e-03   2.2376417e+00  -1.8262471e-01   2.5001146e-01   3.4830400e-01  -1.2412413e+00  -1.2794057e+00   1.0845884e-01   8.7145610e-02   9.3841704e-01   4.8394594e-02   3.8880326e-02  -7.8068656e-01  -7.2501787e-01   2.3175761e-02   6.4157685e-03   2.4741432e-03  -6.5298959e-01   1.8616614e-02  -6.5006923e-01  -3.0535255e-02  -3.0492219e-02  -3.3163330e-02  -5.7119732e-02  -5.7398404e-02  -5.6662429e-02  -3.4784539e-02  -9.9408279e-02  -6.3244244e-02  -3.9076991e-02  -5.5493144e-03  -6.4424265e-02  -2.5180872e-02  -5.9244675e-02  -4.9131634e-02   9.2581940e-03  -4.0420762e-02   5.2203383e-02  -3.3413086e-02  -6.7545570e-02  -1.5687929e-03   1.1126818e+00   2.0126566e-02   9.6330569e-03   9.7414272e-03   1.5304767e-02   9.8980577e-03   6.1023936e-01   2.2509936e-02   9.0244413e-03   5.1952977e-01   6.2055908e-01   1.0137218e-02  -4.6962613e-01  -4.1283194e-03   4.2534256e-03   5.5793951e-03   2.0478734e-03  -3.4084894e-03   7.2883496e-04   4.0424749e-01   4.3238907e-01   1.3656007e-03   6.3342909e-03   6.7253978e-03   8.0698598e-03   4.9650652e-03   4.1543767e-01   7.0627513e-03   2.9499874e-03  -1.0826357e-02  -7.0274597e-03   3.6635945e-01  -8.0528439e-03  -8.8088257e-03  -1.5207253e-02  -5.4788318e-01   1.0836732e-02   8.6521580e-03   1.1848903e-02  -4.0445717e-03   1.0544704e-03  -3.6723305e-01  -3.3017307e-01  -3.7994250e-01   2.9590705e-03   3.4492566e-01   1.0439892e-03   2.8693860e-03  -2.7757292e-03  -2.4520269e-03  -5.9640713e-03   6.5547351e-03   5.0245178e-03   3.8821455e-01  -4.1922126e-01   7.9004803e-03   6.8145962e-03  -8.8616389e-03   1.3269144e-02   8.4884848e-03   1.5794355e-02  -2.9368921e-02   4.8193286e-03   6.4438130e-01  -7.2604702e-01  -2.3401272e-02  -5.0394622e-02  -7.7073519e-01   5.4061889e-02  -7.2241166e-02  -2.3617113e-02   3.5017094e-02   3.5288497e-02   1.2915044e-04   7.7956577e-01   3.8783613e-02   5.1768727e-02   8.0511827e-01  -6.8855865e-01  -9.7403424e-01   1.3716385e-02  -5.7450975e-03   7.8107583e-01  -1.4876506e-02   1.0392194e-02   2.7919988e-02  -6.2386598e-01  -1.0896645e+00
   3.5576393e-01   3.5349153e-03   4.4640747e-01   5.4448593e-01  -4.0764697e-01   2.7851924e-03   4.4253313e-01  -4.3707866e-04   1.8870691e-03  -3.8758461e-01   5.0111101e-03   6.2649594e-03   6.8927156e-03   4.1642062e-03   4.4504467e-03   5.4861511e-03   4.4287088e-03   3.7872403e-03   8.0519126e-03   2.3193804e-03   1.1210343e-03  -2.5140381e-01  -1.5794087e-03  -3.6134303e-03  -2.9451162e-03   1.7057899e-03  -2.3094034e-03   1.5271948e-03  -4.5251498e-03   6.0602351e-03  -4.3208182e-01   4.4978084e-01  -1.2288744e-02  -1.3217781e-02  -1.4658707e-02  -1.4933928e-02  -9.9950497e-03  -1.4863645e-02   1.0839600e-02   1.5862192e-02   3.7870863e-03   9.4149369e-03   6.1701553e-03   1.0987180e-02   6.3731631e-01   8.8635314e-03   1.4732411e-02   9.0897530e-03   7.2578893e-03   4.0683692e-03   3.0805316e-03   4.9191574e-03   4.9587470e-03  -3.2875336e-01  -3.4392271e-01   6.8445078e-03   8.7888193e-03   3.2498782e-01   9.7644485e-03   3.7203715e-03   4.2823169e-03   1.8584131e-03   3.4967349e-03   1.8595296e-03  -2.9718161e-04   1.7017079e-05   3.9019708e-03  -2.9715953e-03   4.0539217e-03  -5.0550046e-03  -3.6082519e-03   8.1055176e-03  -3.5593676e-01   6.9827712e-03  -3.7367748e-01   6.2989224e-03   5.4260873e-03   5.3126825e-03   3.3013528e-01  -2.8773230e-01   5.3058364e-03   8.6524869e-04  -1.5076103e-04   2.6419453e-01  -9.3712154e-04  -1.5102636e-03   3.2484289e-03  -2.9214887e-03  -4.9673091e-03  -7.8160756e-04  -1.1010590e-03   3.9598614e-03  -4.4671327e-01  -4.3710905e-04  -5.4549939e-01  -3.6070296e-03  -5.9259870e-01   1.9368463e-02   1.1656098e-02   1.6093207e-02   4.9685371e-01  -4.8807752e-01   4.9890991e-03  -4.4603084e-01   9.5527505e-03   3.8185251e-03   6.8659111e-03  -1.2673347e-03   5.8726142e-03   5.6132673e-03   5.4126031e-03   5.1696445e-03  -3.2018722e-01   3.6779554e-03   3.1287745e-03  -1.4218817e-03  -3.0098198e-01   1.3002556e-03  -2.4627291e-03   1.0817540e-03   1.7284796e-03   5.2902486e-03   4.9021290e-03  -1.0710876e-02   9.1220321e-03   9.5037276e-03   5.2113122e-03  -4.3234889e-01   5.7621852e-03  -1.5632496e-02   3.8870423e-01   5.6114181e-03   1.3000626e-03  -4.1409524e-01   4.5737022e-03   4.0622099e-03  -5.9659163e-03  -2.6120848e-03   7.0044144e-03  -2.3175856e-03  -1.2628446e-02  -1.5658128e-02  -7.4502752e-04   1.5199017e-02   5.3584855e-01   5.0577334e-01   1.4214303e-02   9.5948817e-03   1.5624715e-02   1.2452275e-02   8.8693490e-03   8.0855380e-03   8.1895581e-03   4.9201729e-03  -8.0768175e-03  -3.6617083e-01   7.0663209e-03  -3.6754304e-01  -3.3814710e-03   6.4165740e-03  -1.7386532e-04   2.9232018e-01  -2.7241620e-03  -7.2398926e-04   2.6055304e-04  -9.0107481e-04  -2.4818848e-01  -2.7596671e-01   1.0498897e-03   2.4077542e-03   2.6970781e-01  -1.2595980e-03  -2.3684540e-03   1.3676528e-03   2.3666562e-03  -2.5613270e-01  -3.3112089e-03  -2.5262510e-01  -3.3011461e-03  -3.6630334e-03  -2.8752335e-01  -2.6105212e-03  -1.0507356e-03   3.2250981e-01   4.0859748e-03   3.8773182e-03  -4.1534039e-03  -5.0681212e-03  -6.6101789e-03  -3.5346550e-01  -6.4287813e-03   3.8739932e-01   6.0471590e-03   4.6131391e-03  -1.8831490e-04  -3.8996202e-01  -6.9845543e-03  -6.6937737e-03   8.0598339e-03   7.2377277e-03  -2.4236232e-03   3.5280958e-01   6.2494748e-03   4.4569484e-04  -3.5921992e-01   1.6800424e-03  -3.4861594e-01   4.4335156e-04  -1.4736130e-03   3.1705028e-03   3.7652007e-01   1.0313559e-03  -3.2118221e-01   3.1300711e-03  -2.3493139e-03   1.4696316e-03  -5.0073854e-04  -3.0651706e-01   7.2785935e-03  -2.4901892e-03   8.7360743e-04   3.1073951e-03  -7.4501900e-03  -8.6153399e-03  -8.4629813e-04   9.9897741e-03   3.5448301e-01   4.4739942e-04   4.9768347e-01  -5.8274148e-03   7.1216428e-03   8.0485783e-03  -1.3561428e-02  -8.6386967e-03  -2.1981877e-03   4.2151521e-04  -9.1174926e-03   4.4071072e-03   1.6779825e-02   1.3467262e-02   7.8357279e-03   2.3381684e-03   9.1243735e-03  -2.1768148e-03  -1.0488322e-03   4.1478694e-03   1.5091763e-03  -3.2835683e-03   6.3953762e-03   7.9433540e-03  -5.2914159e-03  -3.4177684e-03   4.9389558e-03   4.0195938e-01   6.1487877e-03   6.4904399e-03   5.5507377e-03   2.5045323e-03   3.5077562e-01   7.1662256e-03   1.4453161e-03   3.6562968e-03   5.7391135e-03   6.5924055e-03   2.5837523e-03   6.6223749e-03   2.2463702e-03   2.8442614e-01   2.5241179e-03   2.4791527e-03  -2.4523102e-03  -1.2449119e-03  -7.1358040e-03  -8.7458622e-03  -6.2955285e-03  -4.6549567e-03  -1.0260182e-02  -3.7877173e-03  -7.5643111e-03  -1.2369183e-03  -1.1501086e-02  -9.3313530e-03  -7.1146253e-03   5.4379251e-01  -5.2938250e-01   1.7546247e-03  -5.0707917e-04   1.1782081e-03   1.0832134e-02   1.3029143e-02   5.0193374e-03   8.0001098e-03   4.2209065e-04  -2.2264372e-03  -2.5484304e-02  -1.0222378e-02  -5.2003377e-02  -2.6610285e-02  -2.1770162e-02   9.6301674e-02   1.3665685e-02   2.5564105e-02  -1.1142817e-03  -1.8571572e-02  -1.4043974e-02   3.6234599e-02  -1.4304949e-01   3.9063293e-02   2.3036036e-02  -1.9173280e-02   1.1905018e+00  -8.5522146e-02   1.3981543e+00  -1.0084754e+00  -1.2846336e-02  -7.4403636e-01   1.1952007e+00   2.8283109e-02   2.3581829e-02   6.9165986e-01   3.6682680e-02   7.8849677e-01   1.1318238e-02   2.5735220e-02   1.2082774e-02  -1.1450991e-02  -2.1664393e-03  -7.1426051e-03  -5.3049262e-03   1.5757061e-02   1.2099184e-02  -7.0058784e-01   3.8223493e-03   1.6679049e-02   1.0588848e-02   6.2877053e-03  -3.8680538e-03   1.5619112e-02   6.4403201e-01  -1.9847880e-03  -4.7945603e-01   1.8309540e-03   9.8879563e-03   2.1565267e-03  -7.2379129e-03  -5.5157952e-02  -2.6362778e-02  -2.8190266e-02   6.4850120e-01  -2.2506908e-02  -4.9211694e-02  -4.8377060e-02  -8.6695511e-02  -8.3391425e-02  -6.2106496e-02  -7.5253003e-02   5.2133326e-02   1.3296833e+00  -9.6453875e-02  -1.0486340e+00   7.1901728e-03   2.1581569e+00  -3.0922893e-01   2.1633208e-01   3.9387155e-01  -1.2007087e+00  -1.3100676e+00   1.0219076e-01   8.1556997e-02   8.9889542e-01   4.5116122e-02   3.3487658e-02  -7.5297729e-01  -7.4516047e-01   2.1908373e-02   4.7804846e-03   1.8475214e-04  -6.3486861e-01   2.2950579e-02  -6.3205923e-01  -3.1886180e-02  -2.7432046e-02  -2.8050883e-02  -4.8074123e-02  -5.5393879e-02  -4.8026115e-02  -3.3629488e-02  -1.2418417e-01  -5.9267129e-02  -3.0275213e-02  -2.5240480e-03  -1.0364446e-01  -6.2710660e-02  -1.3883590e-01  -4.9209904e-02   7.8926667e-03  -2.4958435e-02   5.0448674e-02  -3.4431124e-02  -6.3923770e-02   4.3188861e-03   9.4345494e-01   2.1643647e-02   1.0592316e-02   7.8938576e-03   1.9115687e-02   8.9563848e-03   6.0869293e-01   2.4569867e-02   1.0204227e-02   4.8290751e-01   6.1563537e-01   7.8403504e-03  -4.7329652e-01   2.6026938e-04   1.1367591e-02   3.0662318e-03  -2.8767767e-03  -8.0259280e-03   1.2034936e-03   4.0867387e-01   4.3065879e-01  -6.9006719e-04   5.5453008e-03   6.2295217e-03   5.2214952e-03   4.5377638e-03   3.8203303e-01   2.6436112e-03   3.4848881e-03  -1.0667831e-02  -9.1799492e-03   3.6935689e-01  -2.7819670e-03  -7.3216544e-03  -1.3066523e-02  -5.7136185e-01   9.9905316e-03   1.0297515e-02   1.1316836e-02  -3.4384185e-03  -2.0843530e-03  -3.6596360e-01  -3.3455280e-01  -3.8688201e-01  -2.2329012e-03   3.4273004e-01   1.7665546e-03   3.5096320e-03  -1.9297651e-03  -9.3192694e-04  -4.3447125e-03   5.8072708e-03   6.3820580e-03   3.9602711e-01  -4.2362649e-01   1.0145452e-02   8.0393280e-03  -1.1054668e-02   4.9392287e-03  -1.3106273e-02   2.1205828e-02  -2.1702809e-02  -6.0692173e-03   6.6424433e-01  -7.1984022e-01  -3.3865296e-02  -3.5838950e-02  -7.9040991e-01   2.7828301e-02  -3.4393581e-02  -3.5534699e-02   2.4182078e-02   3.9145597e-02   3.3587293e-02   7.8975661e-01  -8.4864146e-03   5.5958438e-02   7.9755182e-01  -7.4805105e-01  -1.1288329e+00   5.4167675e-02  -1.4422360e-02   7.1538208e-01   4.3976548e-04   1.1831778e-02   3.8528309e-02  -6.5914794e-01  -1.0637213e+00
   3.5819436e-01   2.9302276e-03   4.4521643e-01   5.4331501e-01  -4.1637629e-01   5.1021342e-03   4.4484261e-01  -8.8047691e-05   1.7638626e-03  -3.8955230e-01   3.7808952e-03   6.4908534e-03   6.7365588e-03   4.2226545e-03   4.8134407e-03   5.8925639e-03   3.8977311e-03   3.6564474e-03   6.4391541e-03   4.1573752e-03   2.1134160e-03  -2.4661163e-01  -1.0334641e-03  -2.7517520e-03  -4.9535237e-03  -2.0109462e-03  -3.9062116e-03   2.2180748e-03  -3.1766205e-03   5.4339573e-03  -4.3790961e-01   4.4867500e-01  -1.0300053e-02  -1.3938708e-02  -1.5279273e-02  -6.9791858e-03  -2.3017525e-02  -2.0093590e-02   2.2666292e-02  -3.1407667e-02   2.6570338e-03   9.8877629e-03   4.7506049e-03   1.1564834e-02   6.5000923e-01   1.2331244e-02   1.5108363e-02   8.3294021e-03   7.3408890e-03   4.2029143e-03  -1.6399881e-04   6.5764094e-03   5.0385825e-03  -3.2959443e-01  -3.4316028e-01   6.1558070e-03   8.9759973e-03   3.2456351e-01   1.0686050e-02   4.0316047e-03   1.4508969e-03   4.2203206e-03   3.2127297e-03   1.3361096e-03   2.3097968e-03   8.4092635e-04   4.6204944e-03  -1.9426007e-03   3.6866759e-03  -4.9082102e-03  -2.4758119e-03   8.4086116e-03  -3.5334883e-01   8.9624926e-03  -3.7566164e-01   6.9910053e-03   5.2396620e-03   5.5002336e-03   3.2616206e-01  -2.9561845e-01   7.1010765e-03   1.4050824e-03   3.6456480e-03   2.5074726e-01  -3.2966919e-05   2.0990327e-03   6.6345748e-04  -1.2028485e-04  -3.6603837e-05   6.6210799e-04  -2.1811248e-03   4.9462813e-03  -4.5188672e-01  -6.9854107e-03  -5.3216675e-01  -8.2124726e-03  -5.8951871e-01   1.9550619e-02   1.2818158e-02   1.5483838e-02   4.8629241e-01  -4.8420299e-01   7.4183756e-03  -4.4004621e-01   9.5689135e-03   8.1863095e-03   6.7074112e-03   3.3526350e-04   8.4390691e-03   5.2133393e-03   5.1320908e-03   5.2837939e-03  -3.1046405e-01   3.6712939e-03   2.8531785e-03  -1.5763703e-03  -3.0152417e-01   6.6327146e-04  -3.0201385e-03   3.5962411e-03  -3.6480112e-04   4.4331400e-03   6.2596884e-03  -6.9872645e-03   8.7823105e-03   8.9659332e-03   5.0614186e-03  -4.3616213e-01   8.8025086e-03   3.5934295e-04   3.8591907e-01   4.9641033e-03   3.4749769e-03  -4.0494107e-01   2.7554606e-03   8.3121777e-03  -4.5203245e-03  -5.0851456e-03   5.1466280e-03   2.4706311e-03  -1.4468179e-02  -1.5235658e-02   9.2268506e-03   1.4558936e-02   5.4842173e-01   5.0128125e-01   1.4776690e-02   9.1490522e-03   1.0183803e-02   1.0961234e-02   9.5891045e-03   1.0010588e-02   7.3262322e-03   6.8685925e-03  -6.1211085e-03  -3.6649813e-01   6.4551933e-03  -3.7390399e-01  -2.4869129e-03   6.3625741e-03   2.8025464e-04   2.9254142e-01  -1.2552653e-03  -7.0754563e-04  -8.7309597e-04  -6.9483535e-04  -2.4941450e-01  -2.7535687e-01   1.5226414e-03   1.5176303e-03   2.6577141e-01  -6.1780162e-04  -4.2571010e-03   2.0894757e-03   3.2468698e-03  -2.6224288e-01  -3.6639231e-03  -2.5397388e-01  -2.9581820e-03  -3.8911340e-03  -2.6998849e-01  -2.2277033e-03   1.3968323e-03   3.2266145e-01   3.7782707e-03   3.3125334e-03  -4.5403882e-03  -5.1513309e-03  -5.8444765e-03  -3.5192751e-01  -5.8582819e-03   3.7487372e-01   6.8681554e-03  -1.3547197e-03  -1.9438139e-03  -3.7435137e-01  -5.0256272e-03  -6.6099266e-03   9.6309816e-03   3.9587176e-03  -4.6477248e-03   3.5430793e-01   6.9524773e-03  -1.2916135e-03  -3.5973997e-01   3.5859194e-04  -3.5061858e-01   1.2141699e-03  -2.0855947e-03  -5.3313296e-04   3.8314611e-01   1.0490483e-03  -3.1553008e-01   3.0756380e-03  -4.6419576e-03   2.6002329e-03  -3.9455613e-04  -3.1298262e-01   4.6512058e-03   1.6989760e-03   2.4003209e-03   2.6652697e-03  -7.5509735e-03  -9.5227035e-03   2.0859310e-04   4.6050384e-03   3.6411559e-01   4.5052139e-03   5.4976344e-01  -1.6760029e-02   3.3887109e-03   8.9832121e-03   2.0568573e-04  -1.7335548e-03  -1.5776822e-03   4.5432535e-04  -4.1397148e-03   4.5577603e-03   9.1257081e-03   1.4825681e-02   1.0292263e-02   1.3369769e-03   1.0561675e-02  -2.9567691e-04  -2.0119024e-03   1.5598355e-03   6.9839928e-03  -1.5070276e-03   6.7739169e-03   3.8937867e-03  -6.3882210e-03  -3.7886975e-03   5.4014786e-03   4.0493360e-01   5.5683824e-03   6.5415461e-03   5.4513567e-03   2.2342549e-03   3.4815778e-01   7.0219779e-03   5.5639008e-03   8.0173915e-04   5.5004105e-03   6.8877305e-03   3.1442588e-03   2.4839646e-03   1.8207533e-03   2.8086972e-01   4.3607602e-03   8.6598862e-03  -3.7812987e-03  -4.7614409e-03  -7.6255029e-03  -9.3604709e-03  -6.7778397e-03  -1.3406484e-02  -1.1420674e-02  -9.2813057e-03  -8.3091209e-03  -8.4478086e-03  -9.6727023e-03  -5.9480346e-03   1.3782644e-03   5.3499638e-01  -5.2438500e-01   1.5374334e-03  -3.9920364e-03  -6.5965228e-03   1.1360089e-02   1.1645610e-02   3.7708062e-03   9.6719016e-03   4.9261580e-03  -5.2380099e-03  -3.0614902e-02  -3.3098125e-02  -5.6583174e-02  -2.8462951e-02  -5.4486507e-04   1.0005153e-01   8.6854784e-03   2.4637594e-02  -7.5652235e-03  -2.6022148e-02  -1.8096596e-02   1.5876075e-02  -1.5652689e-01   1.3333784e-02   5.5341747e-02  -5.5317221e-02   1.2711792e+00  -7.7225812e-02   1.2772393e+00  -1.0439774e+00  -2.4736421e-02  -7.1533658e-01   1.2447926e+00   2.1836055e-02   3.4856971e-02   6.8230852e-01   3.3353175e-02   8.6928402e-01   1.2901597e-02   2.6116094e-02   7.7312471e-03  -1.3317127e-02  -6.7372258e-04  -2.3115005e-03  -6.0872982e-03   2.1518869e-02   9.6861411e-03  -7.0401223e-01   2.3007548e-03   1.7217386e-02   7.4370752e-03   2.7572659e-03  -3.6925403e-03   2.1001454e-02   6.1736004e-01  -3.5290790e-03  -4.7851648e-01   1.4932849e-03   5.5634990e-03  -3.6647804e-03  -2.3784433e-02  -6.0737517e-02  -2.7669199e-02  -2.7577899e-02   6.6916856e-01  -6.8015207e-02  -4.7206900e-02  -5.4548221e-02  -9.3723948e-02  -9.7218337e-02  -5.6409923e-02  -9.2430486e-02   1.1384171e-01   1.2327227e+00  -1.0814934e-01  -1.0580406e+00   1.1246572e-02   2.3167508e+00  -1.8189363e-01   2.8168001e-01   4.2667289e-01  -1.2474411e+00  -1.3826828e+00   1.1908343e-01   8.8266350e-02   9.3994637e-01   4.2688260e-02   3.3722554e-02  -8.0564127e-01  -6.9782125e-01   2.2474792e-02   8.8480360e-03  -2.3059912e-03  -6.3676825e-01   2.0581971e-02  -6.4942076e-01  -4.4326785e-02  -2.6390976e-02  -3.4793090e-02  -5.3047412e-02  -5.7802902e-02  -5.8725658e-02  -4.3106955e-02  -1.1126841e-01  -7.6459110e-02  -5.4617537e-02  -1.1366250e-02  -1.1831361e-01  -3.0138132e-02  -1.5654558e-01  -5.6765810e-02   4.4152539e-03  -3.0542585e-02   3.9867596e-02  -4.8492931e-02  -6.2966643e-02  -5.4688422e-03   1.0034076e+00   2.0337290e-02   3.5852307e-02  -1.4856092e-03   9.8918952e-03   5.1171304e-03   5.7834346e-01   2.2090569e-02   1.2294355e-02   5.0835486e-01   6.3014727e-01   6.0219176e-03  -4.9122509e-01  -4.3240827e-03  -4.3422321e-03   4.6451746e-03   1.0775352e-03  -6.1938237e-03   7.8462375e-04   4.1385488e-01   4.4106260e-01  -2.5423733e-03   3.1095357e-03   5.6378398e-03   5.3224027e-03   2.4434216e-03   3.9009239e-01   3.9871997e-03   1.4349477e-03  -1.1397070e-02  -9.9829698e-03   3.7287285e-01  -9.7110672e-03  -8.0713915e-03  -1.0853609e-02  -5.7850712e-01   9.7159687e-03   8.8619134e-03   1.5029225e-02  -5.7728503e-03   8.3188784e-04  -3.6061406e-01  -3.3758913e-01  -3.8905937e-01  -1.7508094e-03   3.4198761e-01  -3.3209464e-04   3.1623949e-03  -2.0827268e-03   3.0824008e-04  -4.4858952e-03   8.1444775e-03   6.1323770e-03   3.8566577e-01  -4.2367283e-01   6.8615680e-03   5.7765127e-03  -8.3449526e-03   1.5042668e-02  -1.2013503e-02   1.7486764e-02  -4.2087894e-02  -1.7165140e-02   6.7807379e-01  -7.5726987e-01  -3.6594586e-02  -5.8687106e-02  -8.1337103e-01  -1.4560755e-01  -9.2269405e-02  -2.7755899e-02  -6.7960694e-03   6.8253443e-02   2.6117177e-02   8.0484606e-01   6.5058591e-02   5.8879201e-02   8.2641045e-01  -7.0831926e-01  -9.7544949e-01   4.4779330e-02  -7.3498914e-03   7.7205414e-01  -1.2992134e-02   5.1575114e-03  -2.0383161e-03  -6.6802447e-01  -1.0702388e+00
   3.5027629e-01   2.6470025e-03   4.3774846e-01   5.3498563e-01  -4.0165645e-01   4.9973176e-03   4.3454019e-01   1.5603064e-03   1.1025446e-03  -3.8518754e-01   6.1131851e-03   6.1385199e-03   6.3565686e-03   4.0758149e-03   4.6593184e-03   4.8920898e-03   4.0112014e-03   3.1469413e-03   7.7277449e-03   4.5525556e-04   1.5274137e-03  -2.4367047e-01  -1.1003690e-03  -2.6650419e-03  -2.2653534e-03  -1.5908328e-03  -3.0147945e-03   5.8223076e-03  -3.7673617e-03   5.6236742e-03  -4.2759168e-01   4.5370628e-01  -1.2542831e-02  -1.3491324e-02  -1.4885063e-02  -8.5951006e-03  -1.5449907e-02  -1.4679289e-02   1.2615884e-02   2.0941776e-03   4.1236693e-03   7.8999221e-03   5.5785945e-03   1.2128613e-02   6.4258508e-01   1.1040301e-02   1.5854356e-02   8.8732094e-03   7.9076163e-03   4.9355188e-03  -4.7250178e-04   6.4997444e-03   4.2052011e-03  -3.3565847e-01  -3.4316910e-01   5.7361614e-03   8.7458245e-03   3.2604591e-01   1.1115023e-02   3.6396773e-03   2.8030715e-03   6.8747297e-03   4.0832669e-03   2.3176717e-03   6.7800251e-04   6.8824391e-05   4.7351823e-03  -2.0623852e-03   4.2765022e-03  -5.0252660e-03  -2.4755339e-03   1.0869437e-03  -3.4300087e-01   6.9539737e-03  -3.6393779e-01   2.0225955e-03   4.6972869e-03   5.2777713e-03   3.1835761e-01  -2.8526386e-01   5.3146872e-03   6.2757699e-04  -3.5696032e-03   2.4769075e-01  -3.2499885e-03  -1.2773806e-03   2.5673757e-03   3.7279764e-04   1.1003968e-03   3.4952769e-04  -3.0193063e-04   5.1195366e-03  -4.3631234e-01  -6.6504255e-03  -5.3113352e-01  -6.8711349e-03  -5.7587799e-01   1.8234272e-02   1.1795315e-02   1.5589361e-02   4.8590904e-01  -4.6654588e-01   5.2277592e-03  -4.2965385e-01   8.0058655e-03   4.3412051e-03   6.1389408e-03   8.9029542e-03   3.3573967e-03   5.0120830e-03   4.6121761e-03   3.5052333e-03  -2.9870381e-01   2.8965381e-03   3.3426709e-03  -2.3557673e-04  -2.9797916e-01   2.4714532e-03  -1.4390778e-03   9.3765523e-04  -5.1442908e-04   3.9249756e-03   5.8482508e-03  -9.6456455e-03   5.9687447e-03   9.2562829e-03   4.0493453e-03  -4.4129042e-01   8.7294901e-03  -9.7350122e-03   3.8701537e-01   5.5294940e-03   2.3240204e-03  -4.1587686e-01   2.3369285e-03   4.4419605e-03  -1.5724267e-03  -2.4967292e-03  -2.6411115e-03   1.2027582e-03  -1.4091676e-02  -1.7135198e-02   1.2522608e-02   1.4507746e-02   5.2837189e-01   5.0148087e-01   1.3344357e-02   9.6257507e-03   2.1344255e-02   1.1701477e-02   9.8302916e-03   1.0822029e-02   7.8779720e-03   6.9213221e-03  -5.4576063e-03  -3.4501485e-01   7.6643197e-03  -3.7010018e-01  -3.2819151e-03   6.2522615e-03  -2.9911971e-04   2.8640732e-01  -7.8211917e-04  -1.1087439e-03  -2.1859432e-04  -8.9821512e-04  -2.4626866e-01  -2.6584964e-01   8.9588873e-04   1.4101098e-03   2.6090150e-01  -1.8079785e-03  -5.4031047e-03   2.2853628e-03   1.4110160e-03  -2.5451433e-01  -3.6165738e-03  -2.5335596e-01  -3.3171009e-03  -3.9507479e-03  -2.6994765e-01  -2.7651755e-03   8.6911418e-04   3.1434700e-01   4.2474389e-03   3.5004827e-03  -6.0558637e-03  -5.4827788e-03  -5.9694660e-03  -3.4529535e-01  -5.4759508e-03   3.7227219e-01   6.1865303e-03   7.1348925e-04  -1.1569004e-03  -3.8273747e-01  -1.1833853e-02  -7.0550032e-03   6.7461454e-03   5.8489360e-03   2.2761855e-04   3.5954574e-01   8.9780062e-03   5.6784530e-05  -3.5836249e-01   1.2757716e-03  -3.5174142e-01  -6.5941599e-05  -1.0679295e-03   2.6549053e-03   3.8883446e-01   5.4974509e-04  -3.1858698e-01   6.9379218e-03  -8.2699289e-04   2.4864798e-03  -6.8179672e-04  -3.0594262e-01  -1.5951070e-04  -4.8436303e-03   1.8423656e-03   1.4544653e-03  -7.8228614e-03  -9.3788142e-03   2.0256545e-03   1.0678523e-02   3.5330367e-01   1.3795292e-03   5.4888571e-01  -5.6061199e-03   2.9986873e-03   1.1286937e-02   6.7758098e-03  -1.0251482e-02  -2.1252392e-03   4.9211992e-03  -4.8302025e-03   9.0415915e-03   3.9241346e-03   1.4928431e-02   9.4507422e-03   3.0106393e-03   1.0075439e-02  -2.1226453e-03  -1.9635361e-03   4.7732726e-03   7.5706037e-03  -4.2546203e-03   5.3710976e-03   3.0915875e-03  -4.3570534e-03  -3.2733197e-03   5.5766580e-03   3.9859278e-01   6.3178395e-03   7.7742173e-03   4.8863863e-03   3.0679348e-03   3.5280043e-01   5.7680858e-03   1.4862179e-03  -1.4371361e-04   5.2816999e-03   2.5342879e-03   1.8318086e-03   8.9374039e-03  -9.4039337e-04   2.8327369e-01   4.1363503e-03   1.5962307e-03  -7.8500733e-03  -4.2039034e-03  -7.9614021e-03  -8.9915971e-03  -7.3239477e-03  -1.2635326e-02  -1.0181619e-02  -6.0403979e-03  -8.8186480e-03  -7.1679423e-03  -1.0951915e-02  -7.2642074e-03  -1.0377021e-03   5.4342508e-01  -5.3133059e-01   2.8545514e-03   3.2627770e-03   2.6857794e-04   1.4699226e-02   9.9967407e-03   3.8561396e-03   5.2165513e-03   4.7880289e-03   8.7616590e-03  -3.3700714e-02  -2.6959357e-02  -5.1492769e-02  -1.8245920e-02   3.3292723e-02   9.2834599e-02   9.5568010e-03   2.1898910e-02   2.8190247e-02  -2.0150045e-02  -1.9388192e-02   3.3702460e-02  -1.2914000e-01  -4.5829610e-02  -5.1388558e-02  -1.2704507e-01   9.8385342e-01  -3.3370506e-02   1.3101895e+00  -9.9269370e-01  -2.7654018e-02  -7.5828007e-01   1.2354172e+00   9.2521809e-03   3.1202764e-02   7.1149936e-01   1.6197394e-02   7.9991833e-01   1.1941971e-02   2.6487171e-02   1.9124019e-02  -7.8693834e-03   2.4972619e-05  -5.3399075e-03  -4.8520255e-03   2.1322797e-02   5.2103178e-03  -7.1155538e-01   1.2957282e-03   1.3360477e-02   1.2823991e-02   7.9980140e-03  -2.2814324e-03   1.6012719e-02   6.4722423e-01   8.5082967e-03  -4.8236091e-01   3.4221107e-03   7.8843000e-03  -3.9919058e-03  -3.1405933e-02  -5.6873303e-02  -2.8372263e-02  -2.7398625e-02   6.6932321e-01  -7.1116369e-02  -4.9131199e-02  -4.8779145e-02  -9.7257561e-02  -9.9383374e-02  -6.6806571e-02  -8.2350230e-02   5.3483818e-02   1.3257393e+00  -9.4367403e-02  -1.0636418e+00  -4.8813120e-03   2.5257233e+00  -2.2021903e-01   1.3238087e-01   2.8237347e-01  -1.3627926e+00  -1.3303172e+00   9.6219869e-02   8.0139220e-02   8.9424966e-01   4.5025144e-02   3.3590525e-02  -7.6367811e-01  -6.9925049e-01   2.1059353e-02   5.1594451e-03  -1.7256549e-03  -6.3836871e-01   2.0025038e-02  -6.3368781e-01  -3.0688217e-02  -2.5545534e-02  -2.7792126e-02  -4.7873199e-02  -5.6252501e-02  -5.3229185e-02  -4.4998317e-02  -1.1044189e-01  -7.4867719e-02  -4.5174246e-02   1.4290186e-03  -2.0933652e-01  -4.8047059e-02  -1.1018314e-01  -5.3755131e-02   7.1242795e-03  -2.4443434e-02   6.0481605e-03  -3.6621621e-02  -5.4630688e-02  -9.4326497e-03   1.0261947e+00   2.4313640e-02   8.1226206e-03   1.9823856e-03   1.5385409e-02   7.4178679e-03   5.7148747e-01   2.1562023e-02   1.1305146e-02   5.2546171e-01   6.0779023e-01   1.0142669e-02  -4.8173171e-01  -3.7813460e-03  -1.1975299e-03   5.7980011e-03   1.0098410e-02  -6.6629093e-03   1.9483589e-03   4.1561743e-01   4.6346503e-01   4.2290424e-03   4.8685475e-03   3.3604858e-03   7.2455168e-03   3.5917080e-03   3.8107737e-01   3.4899494e-03   5.1138188e-03  -1.0874948e-02  -1.2251979e-02   3.8609189e-01  -7.6987134e-03  -7.7495124e-03  -1.4480128e-02  -5.8349594e-01   8.4122301e-03   2.8938128e-03  -2.0939054e-04  -4.9276201e-03   9.3723506e-04  -3.8301295e-01  -3.2572214e-01  -3.7971099e-01   3.5020939e-03   3.5970799e-01   4.9558322e-03   2.2856292e-03  -2.7705378e-03  -3.3198979e-03  -4.7505374e-03   1.0143703e-02   1.9572008e-03   4.0502644e-01  -4.2377141e-01   6.5765115e-03   3.9419473e-03  -1.0106022e-02   1.5855884e-02   2.2715238e-03   3.3299029e-02  -3.8623479e-02  -2.0464858e-03   6.4865842e-01  -7.4391250e-01  -2.8622351e-02  -5.2401222e-02  -7.9160427e-01  -3.3282495e-02  -9.2277127e-02  -3.1779250e-02   5.3502940e-03   5.4761770e-02   2.6642098e-02   7.9895342e-01   7.0562792e-02   6.2427367e-02   8.4581013e-01  -7.3810570e-01  -9.8477441e-01   7.9071356e-02  -1.8206128e-02   6.9964798e-01  -1.3404396e-02   1.0535475e-02  -9.1481000e-04  -6.8720610e-01  -1.0638054e+00
   3.4659488e-01   2.3183524e-03   4.3152589e-01   5.2333555e-01  -3.9924198e-01   6.2368053e-03   4.3612111e-01   2.0384171e-03   2.4442750e-03  -3.9201775e-01   3.8515189e-03   6.2975628e-03   6.4076057e-03   4.5207869e-03   4.9749902e-03   5.6683453e-03   4.5169406e-03   3.7404942e-03   8.9882892e-03   1.5683717e-03  -3.0493539e-03  -2.4114844e-01  -2.4578550e-04  -1.6604522e-03  -2.9764958e-03  -3.8205052e-04  -3.1284177e-03   5.0387773e-03  -5.1065672e-03   5.9986931e-03  -4.2730552e-01   4.4463160e-01  -1.1625189e-02  -1.2457161e-02  -1.4358320e-02  -1.3482416e-02  -1.4181472e-02  -1.7275927e-02   1.3589614e-02  -2.8062672e-02   4.6176389e-03   9.2738890e-03   5.3650546e-03   1.3585299e-02   6.2331174e-01   1.0722908e-02   1.3465878e-02   9.1067806e-03   8.4100657e-03   4.1928268e-03   1.0962930e-03   6.4522709e-03   5.3233308e-03  -3.2891775e-01  -3.3925087e-01   5.2999005e-03   8.1867812e-03   3.2181666e-01   1.1002443e-02   4.1611124e-03   2.1966588e-03   4.0890369e-03   2.2878610e-03   1.3013398e-03  -2.6517316e-04   2.5821339e-04   4.7323378e-03  -2.5200106e-03   4.1272877e-03  -4.2889490e-03   1.7164698e-03  -8.5746625e-05  -3.4956510e-01   6.6144334e-03  -3.6340110e-01   2.8602698e-03   4.9704855e-03   5.2336606e-03   3.2006444e-01  -2.7875142e-01   6.0408243e-03   1.2028878e-03  -2.2839516e-03   2.5126400e-01  -1.9250603e-03  -3.2094802e-04   1.9599310e-03  -1.3048348e-03   2.2435693e-03  -4.8866095e-05  -1.1267991e-03   2.9691957e-03  -4.3943097e-01  -3.0914323e-03  -5.2489394e-01  -7.7273555e-03  -5.7550967e-01   1.9342776e-02   1.1790283e-02   1.6301237e-02   4.8807998e-01  -4.7987114e-01   7.9894681e-03  -4.3283121e-01   9.6214452e-03   1.2937855e-02   6.6643244e-03   1.2457041e-03   5.8081367e-03   4.8597236e-03   4.6544158e-03   5.6296710e-03  -3.1510380e-01   3.0524213e-03   2.5454181e-03  -2.1687372e-03  -2.9619049e-01   1.5877679e-03  -2.5512972e-03   3.7603762e-03   9.1199049e-05   3.0279474e-03   3.8229508e-03  -9.3956161e-03   1.0804226e-02   9.7183569e-03   4.2018646e-03  -4.3746156e-01   1.1304249e-02   3.2816265e-03   3.8743778e-01   4.8605265e-03   8.4696358e-04  -4.1673563e-01   2.1485126e-03   6.8576280e-03  -3.5726692e-03  -6.8234472e-03   4.8007691e-03   2.0052921e-03  -1.0519911e-02  -1.3030069e-02   1.6395380e-02   2.0292992e-02   5.7175376e-01   5.0503676e-01   1.3350420e-02   9.6818663e-03   2.0731419e-02   1.1961199e-02   9.7033290e-03   2.1865841e-03   8.2714626e-03   5.0290725e-03  -6.6324452e-03  -3.5335974e-01   8.1030899e-03  -3.6531498e-01  -2.8837307e-03   5.0816525e-03   2.3552831e-04   2.9155641e-01  -2.5106466e-03   4.8977628e-04   1.1728791e-04  -9.2639452e-04  -2.4285558e-01  -2.6891104e-01   1.6535299e-03  -2.6540429e-03   2.6426475e-01   1.7294343e-03  -3.8804408e-03   2.1801603e-03   2.9713751e-03  -2.5613951e-01  -3.6142388e-03  -2.4991011e-01  -3.5797297e-03  -3.6494176e-03  -2.6599518e-01  -2.9681143e-03  -2.9712334e-05   3.1165755e-01   3.5379211e-03   2.1672891e-03  -5.8124049e-03  -6.4596616e-03  -4.7895695e-03  -3.4376478e-01  -6.5138337e-03   3.7531970e-01   4.8937725e-03   6.5700396e-04  -1.1403785e-03  -3.6624092e-01  -1.1332162e-02  -6.2270041e-03   8.0475142e-03   8.9256038e-03   2.2445527e-03   3.5345963e-01   6.0719939e-03  -2.2158005e-03  -3.5751017e-01   1.3561799e-03  -3.5325826e-01   1.0015464e-03  -2.6382671e-03   7.0706060e-05   3.9967094e-01   7.4643346e-04  -3.1877403e-01   7.1392636e-03  -4.4615945e-04   2.1876940e-03  -1.1907721e-04  -3.0453173e-01   1.6973452e-03  -1.3823861e-03   3.1713676e-03   4.9063797e-04  -8.2741724e-03  -7.0904789e-03  -2.9440770e-03   6.5938965e-03   3.6454456e-01   3.1100225e-03   5.3420648e-01  -8.1669872e-03  -3.0323940e-04   1.2590265e-02  -2.0829218e-02  -9.0245668e-03  -1.1583579e-03   2.5682886e-03  -8.7630519e-04   8.9676674e-03   6.1183428e-03   1.1436942e-02   7.5700722e-03   2.4837298e-03   1.1911008e-02  -2.7892562e-03  -1.8311786e-03   6.1215287e-03   3.7401692e-03  -9.2505877e-04   8.0453224e-03   8.5862694e-03  -5.7786066e-03  -4.1437196e-03   7.1021604e-03   4.0786895e-01   7.6711942e-03   7.4791169e-03   5.7305816e-03   1.1645588e-03   3.4645278e-01   6.7641400e-03   7.0635364e-03   7.4711054e-05   4.9054900e-03   5.1052523e-03   2.3465706e-03   6.6926226e-03   4.0561853e-03   3.0439585e-01   3.6814826e-03   4.6602846e-03  -4.4437713e-03  -2.4797443e-03  -6.6339334e-03  -9.1132137e-03  -6.5891467e-03  -1.0031071e-02  -9.0318417e-03  -2.4195004e-03  -7.5411174e-03  -5.1646509e-03  -9.4092051e-03  -8.5741879e-03  -3.2027442e-03   5.3875107e-01  -5.1567921e-01   1.9665315e-03   5.7676248e-03  -2.0324309e-03   1.3188329e-02   9.2744980e-03   4.5201819e-03   1.3976085e-02   6.8902453e-03  -6.7854514e-03  -2.6362911e-02  -1.7750493e-02  -4.9704985e-02   4.0295205e-03   3.7033727e-02   1.1521132e-01   3.9421037e-03   2.1247008e-02   1.8804835e-02  -2.4248132e-02  -2.1592414e-02   1.1512931e-02  -1.7729921e-01   4.0456931e-02  -1.2066145e-02  -1.4973795e-01   1.4029474e+00  -1.0090476e-01   1.2074091e+00  -9.9273883e-01  -1.4888439e-02  -7.4032140e-01   1.2400667e+00   1.8367497e-02   2.3225756e-02   7.0838892e-01   2.8112379e-02   7.7992906e-01   1.1776796e-02   2.4959444e-02   2.0991446e-02  -1.3713203e-02  -1.1787556e-03  -3.2269530e-03  -5.6701794e-03   1.7761512e-02   8.6797396e-03  -7.0724250e-01   2.9853783e-03   1.9655013e-02   1.3333131e-02   1.0265492e-02   7.1163231e-03   1.6529386e-02   6.3343315e-01   1.9365342e-02  -4.7000924e-01   3.7102367e-03   3.2860040e-03   5.1277414e-04  -2.9164940e-02  -3.0009389e-02  -2.9587579e-02  -3.1983748e-02   6.6322632e-01  -8.2281794e-02  -4.6974314e-02  -5.7612357e-02  -1.0107755e-01  -1.0928587e-01  -7.4695164e-02  -7.3963405e-02   1.9463921e-02   1.3074829e+00  -9.5896529e-02  -1.0784342e+00   1.3748076e-02   2.4387917e+00  -3.8004643e-01   8.4602449e-02   3.7142440e-01  -1.2301703e+00  -1.3054170e+00   9.2468950e-02   8.1460275e-02   8.6730451e-01   4.2764762e-02   3.7584041e-02  -7.3421919e-01  -6.7451346e-01   1.7627562e-02   6.7769240e-03  -3.2496742e-03  -6.3936186e-01   1.9845811e-02  -6.3404061e-01  -2.7718388e-02  -2.4080731e-02  -2.9402588e-02  -5.6936409e-02  -5.1357299e-02  -4.8167242e-02  -3.9559344e-02  -1.0144400e-01  -6.4047640e-02  -4.7697241e-02   8.4740107e-03  -1.4862779e-01  -4.2617412e-02  -7.8147649e-02  -4.0743975e-02   9.1275316e-03  -4.0718309e-02   5.0207193e-02  -4.0497384e-02   5.2649065e-03   1.6275555e-02   1.1812616e+00   1.2142289e-02  -4.1838206e-03   8.8686178e-03   1.8947054e-02   8.6279511e-03   6.1147203e-01   2.5440216e-02   1.1470757e-02   5.0986087e-01   6.6761030e-01   1.0613442e-02  -4.9595446e-01  -3.9593730e-03   2.8105003e-03   3.3634509e-03   5.3335395e-03  -7.2636988e-03   1.9909358e-03   4.1567918e-01   4.4452219e-01  -1.0614636e-03   1.6635536e-03   4.4211593e-03   6.6759507e-03   5.8201201e-03   3.9849197e-01  -1.0458973e-03   4.0602537e-03  -9.1270709e-03  -9.5104885e-03   3.7439144e-01  -8.5348465e-03  -6.5526605e-03  -1.3869602e-02  -5.6619325e-01   1.1668354e-02   6.5196846e-03   4.2378180e-03  -5.1796295e-03   1.8193080e-04  -3.7350937e-01  -3.2612443e-01  -3.8339531e-01  -8.0484326e-03   3.4055406e-01  -3.6900632e-04   1.0442505e-03  -4.4757843e-03  -2.6543190e-03  -4.0830233e-03   1.0237663e-02   4.5911124e-03   3.8208567e-01  -4.2245613e-01   6.2422821e-03   2.9112597e-03  -1.2425437e-02   1.2435103e-02   2.4128681e-02   1.8280017e-02  -3.8692416e-02  -7.1172755e-03   7.0424115e-01  -7.2119407e-01  -1.5843044e-02  -4.8641277e-02  -8.2207883e-01   1.9122008e-02  -5.2489115e-02  -3.8560839e-02   1.7858652e-02   6.0149475e-02   1.0677157e-02   8.2215279e-01   5.5286279e-02   6.3430699e-02   8.2613351e-01  -7.6162298e-01  -1.0426982e+00   7.4311162e-02  -1.8735404e-02   8.0110729e-01  -1.7910652e-02   9.7923850e-03   1.1151460e-04  -6.6957253e-01  -1.0624909e+00
   3.4844894e-01   1.3509273e-03   4.3240140e-01   5.3102601e-01  -4.0634680e-01   3.5918041e-03   4.3796304e-01   9.5469217e-04   2.0693322e-03  -3.9297369e-01   4.2587077e-03   5.9810068e-03   5.6630080e-03   4.0976696e-03   5.0305051e-03   5.2910667e-03   4.5599204e-03   2.9577354e-03   2.8908396e-03   1.7743068e-03  -8.0198229e-04  -2.5001367e-01  -1.1436165e-03  -2.3538761e-03  -2.7121053e-03  -2.2667291e-03  -2.5823728e-03   2.8792895e-03  -4.2989403e-03   5.6311440e-03  -4.2353955e-01   4.6197525e-01  -1.2889554e-02  -1.3970258e-02  -1.3882912e-02  -1.2367451e-02  -2.5060285e-02  -1.6680382e-02   1.0866845e-02   1.2756046e-02  -3.2516384e-04   7.6352577e-03   6.6349735e-03   1.1209656e-02   6.3719519e-01   1.1986067e-02   1.5154333e-02   9.4085022e-03   7.7194327e-03   4.9548215e-03   3.4172662e-03   6.8405252e-03   4.7004962e-03  -3.2457413e-01  -3.4091103e-01   5.5249906e-03   8.6932221e-03   3.2252269e-01   1.0557982e-02   4.1140762e-03   4.8337362e-03   7.2153628e-03   2.9977262e-03   9.1556631e-04   2.8990373e-04   6.7384546e-04   4.6693737e-03  -2.4970919e-03   2.7651048e-03  -5.0966138e-03   5.1065060e-04  -1.2396745e-06  -3.7277139e-01   5.5911639e-03  -3.6003286e-01   5.8331055e-03   4.9077911e-03   4.8527197e-03   3.1763632e-01  -2.8089212e-01   4.3937753e-03  -6.3256814e-05   1.3344224e-03   2.5348813e-01  -2.5282598e-03  -2.1997721e-04   2.3537928e-03  -2.4448958e-03   6.4570905e-04   1.7662592e-03  -1.9711972e-03   5.0086214e-03  -4.3320017e-01  -3.6745595e-04  -5.3328717e-01   3.8070571e-03  -5.8555746e-01   1.7293332e-02   1.0397387e-02   3.2613926e-03   4.8448126e-01  -4.5659707e-01   8.1716976e-03  -4.2441346e-01   9.3164691e-03   9.5912064e-03   6.3565087e-03  -6.9881043e-04   6.1869461e-03   5.4200125e-03   4.8904439e-03   5.5460727e-03  -3.0440335e-01   3.6118461e-03   2.9639828e-03  -5.0728005e-04  -3.0806752e-01   8.4212594e-04  -2.9450378e-03   1.5888002e-03   5.7336960e-04   1.8370382e-03   4.1372134e-03  -1.1225581e-02   1.0939186e-02   8.7528969e-03   3.6577804e-03  -4.2774022e-01  -6.6199097e-04   1.6215245e-03   3.7931723e-01   2.8378748e-03   1.4621763e-03  -4.0187837e-01   1.3178274e-03   7.1578720e-03  -5.5755246e-03  -4.0518729e-03   2.0348910e-03  -3.9328416e-03  -1.3807296e-02  -1.7176440e-02   1.9988927e-02   2.1230213e-02   5.3914568e-01   5.2004066e-01   1.5208055e-02   1.1049021e-02   1.9842551e-02   1.1560118e-02   9.1404143e-03   6.7972248e-03   7.7847790e-03   8.6021348e-03  -6.3550015e-03  -3.5776568e-01   8.7501221e-03  -3.6415253e-01  -4.1769554e-03   4.8771200e-03  -7.8234186e-04   2.8594915e-01  -4.4995838e-03   7.0078454e-04  -2.3338292e-03  -4.4519366e-04  -2.4925241e-01  -2.6700706e-01   1.6690074e-03   1.7928868e-03   2.5858639e-01  -3.2969311e-04  -2.3081239e-03   2.3075148e-03   2.4186232e-03  -2.5595651e-01  -3.6437032e-03  -2.6026408e-01  -3.0987003e-03  -4.2855723e-03  -2.8036180e-01  -3.7196464e-03  -4.0528535e-04   3.2211763e-01   4.1728950e-03   2.3854577e-03  -6.0848350e-03  -6.7033485e-03  -7.3644732e-03  -3.5463744e-01  -6.6169323e-03   3.8178452e-01   5.1129198e-03   3.0011023e-03  -3.5612338e-04  -3.6464671e-01  -7.9497026e-03  -5.8096434e-03   7.0959469e-03   5.0666763e-03   4.5209201e-03   3.5159796e-01   6.2373876e-03  -1.5555871e-03  -3.5570450e-01   2.3255440e-03  -3.4564886e-01   5.9276058e-04  -1.7440383e-03   9.6359914e-04   3.9730278e-01   1.0090834e-03  -3.1554902e-01   1.0110146e-03  -1.7665793e-03   2.8602164e-03  -1.0590835e-03  -3.0303370e-01  -1.2047621e-03  -3.4123840e-03   4.1321909e-03   7.1940362e-05  -6.3636606e-03  -3.0321226e-03  -1.4575510e-03  -3.9749745e-03   3.5538878e-01   1.9010210e-03   4.9587662e-01  -1.0126401e-02   7.7712087e-04   3.1271208e-04   3.7868489e-03  -6.4647716e-03   1.5345418e-04   3.9443340e-03  -2.4021311e-03   2.8794394e-03   5.8020189e-03   1.4141008e-02   9.8195392e-03   3.6637992e-03   1.2111317e-02   6.4554275e-04   1.5927951e-03   2.5220235e-03   8.0294924e-03  -1.2304572e-03   7.1690074e-03   4.4571384e-03  -5.7345528e-03  -3.7973944e-03   6.0716555e-03   4.0274398e-01   8.1543910e-03   7.7481802e-03   5.8905094e-03   3.4845402e-03   3.4443224e-01   6.5317873e-03   8.3437384e-03   2.0911741e-03   4.9627939e-03   2.7064733e-03   1.2740589e-03   3.5339948e-03   3.9121890e-03   2.8581388e-01   7.2978008e-03   3.9133411e-03  -5.8769712e-03  -5.7119528e-03  -8.2483732e-03  -9.5839131e-03  -7.9965773e-03  -1.2249919e-02  -9.5280059e-03  -1.8962250e-03  -6.0058988e-03  -6.8619046e-03  -1.1022741e-02  -7.5652885e-03  -9.6427818e-03   5.3842675e-01  -5.1267203e-01   4.5977714e-03   8.2851722e-04  -8.1569777e-04   1.1450928e-02   1.6399434e-02   4.9458056e-03   1.0350296e-02   1.1110753e-03  -2.8656535e-03  -2.5884668e-02  -2.1930688e-02  -4.8233698e-02  -3.3211617e-02   5.8776899e-03   1.1066930e-01   1.4352755e-02   2.8858096e-02  -1.3213092e-02  -3.2050693e-02  -1.5141750e-02   1.1165666e-02  -1.2917959e-01   8.1898186e-02   8.1853877e-02   8.1399796e-03   1.1019813e+00  -7.4371676e-02   1.4548646e+00  -1.0885156e+00  -7.7897612e-03  -7.8219717e-01   1.1559978e+00   4.0146013e-02   3.0589539e-02   7.0182238e-01   1.4224156e-02   8.2278272e-01   1.7981262e-02   2.6062753e-02   1.3236235e-02  -1.4054805e-02  -9.4968550e-05   1.3229906e-03  -3.9395151e-03   2.1448787e-02   6.9326281e-03  -7.0986439e-01   3.3836365e-03   1.4490487e-02   9.4661132e-03   6.3045974e-03  -5.6703840e-03   1.9788272e-02   6.4623005e-01  -5.6934334e-03  -4.8277090e-01   3.7747341e-03   6.0078730e-03  -2.0229881e-03  -2.0810307e-02  -5.4638526e-02  -2.7812122e-02  -2.5127305e-02   6.4844453e-01  -5.3137936e-02  -3.8934885e-02  -5.4958072e-02  -8.8962836e-02  -8.6046251e-02  -6.6940227e-02  -8.1048734e-02   1.0169185e-01   1.2789114e+00  -1.1278775e-01  -1.0705328e+00  -1.4367933e-02   2.4428209e+00  -6.5233473e-02   1.6489839e-01   2.6525764e-01  -1.2753001e+00  -1.5826532e+00   9.0867201e-02   8.8355122e-02   9.2371791e-01   4.2996724e-02   3.5930322e-02  -7.7096000e-01  -6.8204716e-01   2.2427458e-02   7.8684005e-03  -1.2483969e-03  -6.3463877e-01   2.1171182e-02  -6.4155259e-01  -4.1052565e-02  -2.3065439e-02  -2.7314687e-02  -4.2947070e-02  -4.6919470e-02  -5.1542831e-02  -3.7083755e-02  -8.8818811e-02  -6.6928355e-02  -4.3127423e-02  -2.4590346e-03  -1.0376035e-01  -5.5248304e-02  -1.2967598e-01  -5.7025451e-02   6.8362232e-03  -3.7232838e-02   2.7372020e-02  -6.0692312e-02   4.1065478e-03  -2.4783285e-02   1.0575291e+00   2.2942142e-02  -3.5967868e-03   1.6193306e-02   1.6366258e-02   1.0447671e-02   6.0673286e-01   2.4212528e-02   1.2561295e-02   5.0251969e-01   6.2630791e-01   9.5144793e-03  -4.9131547e-01  -3.5085757e-03   3.1068864e-03   5.4724613e-03  -1.4897174e-03  -6.0342519e-03  -2.3285549e-03   4.3757094e-01   4.5168619e-01   3.8149788e-04   2.8535083e-03   5.2265119e-03   6.8765393e-03   5.2067438e-03   3.7729562e-01  -1.4387224e-03   1.6493319e-03  -1.1203122e-02  -9.5769515e-03   3.8014570e-01  -4.1422456e-03  -7.6216722e-03  -1.6173856e-02  -5.8430086e-01   9.8451357e-03   6.1114265e-03   1.4574412e-02  -2.9426961e-03  -1.1394697e-03  -3.6340682e-01  -3.2529861e-01  -3.8720781e-01   4.4085607e-04   3.4301158e-01   2.9653784e-03   2.0858428e-03  -2.7306947e-03  -2.3729550e-03  -5.3373516e-03   4.2392116e-03   4.5201731e-03   4.2161555e-01  -4.2290374e-01   7.5381922e-03   7.4107214e-03  -7.3899082e-03   1.9527545e-02  -3.4542494e-03   1.0065951e-02  -1.7026288e-02   4.1686402e-03   6.5597996e-01  -7.5283199e-01  -3.1429206e-02  -4.7803313e-02  -7.8099689e-01   4.3021483e-02  -8.7284686e-02  -2.9041404e-02   1.5707685e-02   3.3244561e-02  -1.3010313e-02   7.7332621e-01   6.1252213e-02   5.5215622e-02   7.9626317e-01  -7.5079670e-01  -9.2923172e-01   5.2601180e-02   1.4574602e-03   7.9515219e-01  -1.1376510e-02   4.5344467e-03   8.0541529e-03  -6.6333496e-01  -1.0630884e+00
   3.4909239e-01   2.2737342e-03   4.3502095e-01   5.2614930e-01  -4.1262402e-01   5.1031376e-03   4.2487948e-01   1.1402374e-03   1.9150904e-03  -3.8151592e-01   2.9953859e-03   6.3814428e-03   5.8300117e-03   4.4620271e-03   4.5241214e-03   5.0513084e-03   4.0626719e-03   3.0710567e-03   4.9573482e-03   1.2247384e-03   5.3790377e-04  -2.4684600e-01  -1.1421962e-03  -1.7348535e-03  -2.0386029e-03   1.2100742e-03  -1.8991683e-03   3.1276381e-03  -2.1229085e-03   6.4403103e-03  -4.3423820e-01   4.5003461e-01  -1.2397559e-02  -1.3508714e-02  -1.5273757e-02  -1.2299315e-02  -1.1231140e-02  -2.9437852e-02   1.1380830e-02  -6.8366903e-03   3.3194578e-03   7.1934136e-03   3.8430177e-03   1.0327197e-02   6.4430984e-01   1.0663810e-02   1.5277688e-02   8.4988745e-03   7.1941016e-03   4.2887393e-03   1.3920234e-04   6.0893038e-03   4.3945037e-03  -3.3109389e-01  -3.3975242e-01   5.6733982e-03   9.1324667e-03   3.2201445e-01   1.0421056e-02   4.0985546e-03   4.1784272e-03   3.1709351e-03   2.7733755e-03   1.1796042e-03  -4.4137153e-05  -1.3570240e-03   3.2129917e-03  -2.7228497e-03   3.2336058e-03  -4.7822937e-03  -2.1565524e-03   3.2689505e-03  -3.4741929e-01   7.0114712e-03  -3.6655213e-01   4.9544569e-03   5.5410332e-03   5.0306202e-03   3.1639940e-01  -2.7817562e-01   4.1252853e-03   1.9343914e-04   1.3215624e-03   2.5112000e-01  -1.4707465e-03  -5.3879717e-04   2.9417278e-03  -1.1382190e-03   8.5067726e-04   5.0215206e-04  -6.4686573e-04   5.0132901e-03  -4.3664663e-01  -4.3990697e-03  -5.3423363e-01  -3.8689026e-03  -5.5210295e-01   1.6395678e-02   9.6520144e-03   1.4879043e-02   4.8633662e-01  -4.5268712e-01   7.9766981e-03  -4.2591352e-01   9.1576679e-03   2.9440682e-03   5.9191967e-03   6.1319108e-03   6.6274639e-03   5.0242395e-03   5.4294890e-03   5.1265988e-03  -3.1334893e-01   3.6201782e-03   3.7772465e-03  -7.3848092e-04  -2.9966218e-01   9.6094320e-04  -1.6852827e-03   3.4115929e-03  -1.2811830e-04   5.4374097e-03   1.2765375e-02  -9.9679893e-03   8.3542153e-03   9.0367652e-03   3.8727563e-03  -4.2646117e-01  -9.1433876e-04   3.3522590e-03   3.7855263e-01   4.3980583e-03   2.2555734e-03  -3.9339342e-01   1.9275356e-03   7.2931721e-03  -5.5263984e-03  -5.5825960e-03   2.6934731e-03   4.2399660e-03  -1.1622949e-02  -1.4798972e-02   1.6841446e-02   1.7454248e-02   5.7172711e-01   4.7050775e-01   1.3947517e-02   9.2332351e-03   1.7129028e-02   1.0317695e-02   7.6060533e-03   1.0237327e-02   7.2328152e-03   5.7993987e-03  -6.6084934e-03  -3.5349929e-01   7.4355550e-03  -3.6256612e-01  -2.5334805e-03   5.9352954e-03   4.8327283e-04   2.8860032e-01  -2.9640988e-03   1.3070957e-03  -4.6834617e-03  -3.3967129e-04  -2.4847128e-01  -2.6834450e-01   2.2157864e-03   2.2460687e-03   2.5985620e-01   1.5817470e-03  -3.8973711e-03   2.5733630e-03   2.0476759e-03  -2.6106906e-01  -3.8511778e-03  -2.5803162e-01  -2.9490660e-03  -3.8738237e-03  -2.6368705e-01  -3.2597174e-03   2.2475749e-04   3.2003534e-01   4.0537357e-03   3.5097541e-03  -6.2913648e-03  -6.2838973e-03  -5.4136106e-03  -3.4940225e-01  -6.1118292e-03   3.8730199e-01   5.4023748e-03   2.6780467e-03  -1.2174831e-03  -3.6823024e-01  -1.0219853e-02  -6.4528647e-03   7.5523205e-03   7.3733855e-03   3.9351380e-03   3.4996304e-01   6.5392098e-03  -1.3557730e-03  -3.5389711e-01   2.9508929e-03  -3.5655738e-01  -1.3804097e-04  -2.1927845e-03   1.4788420e-03   3.9193863e-01   3.2403584e-04  -3.1688643e-01   1.4776769e-03  -1.3053108e-03   2.2198763e-03  -1.0607181e-03  -3.0600613e-01  -7.2345088e-04  -5.0935065e-04   2.3402109e-03   3.2563072e-03  -7.1923702e-03  -3.3241629e-03   1.5652585e-03   1.1360357e-02   3.7266166e-01   6.7484724e-03   4.3236851e-01  -9.7067436e-03  -8.7733002e-04  -6.5815645e-03   9.1698086e-03  -5.2271893e-03   2.2662858e-03   3.8007646e-03  -5.6417185e-03   5.2962332e-03   8.8224239e-03   1.3697326e-02   9.9702859e-03   3.4151221e-03   9.5510404e-03  -8.3286789e-04  -1.4821017e-03   3.6068944e-03   1.0997363e-03   3.1671251e-03   7.7924639e-03   5.7673430e-03  -5.6452708e-03  -3.9461613e-03   5.5599723e-03   3.8275190e-01   7.2547689e-03   6.6576992e-03   4.4171070e-03   2.8767111e-03   3.4030242e-01   5.1777346e-03   2.4708022e-03   5.3082064e-04   4.6283533e-03   5.0525848e-03   3.2481348e-03   8.6931223e-03   1.3394638e-03   2.8603862e-01   4.0766897e-03   9.9871882e-03  -5.3031172e-03  -6.1977332e-03  -7.8184260e-03  -7.5424013e-03  -6.1264446e-03  -1.0601579e-02  -9.6999943e-03  -2.7016731e-03  -8.8425879e-03  -2.9009772e-03  -1.3157261e-02  -9.4185393e-03  -5.5333510e-03   5.3115312e-01  -5.1597531e-01   1.4082758e-03   1.9834676e-04  -1.8926850e-03   9.2571748e-03   1.0986312e-02   5.8357620e-04   6.5147918e-03   2.6769098e-03  -7.7047609e-03  -2.1164177e-02  -1.3741389e-02  -5.6191044e-02  -2.8103896e-02   1.9218681e-02   1.8530848e-03   2.2687063e-02   2.5498466e-02   2.0881231e-03  -2.6189879e-02  -1.7961151e-02   6.8902649e-03  -1.4507130e-01   1.0437291e-01  -1.3726785e-01  -2.6824306e-01   9.9541699e-01  -6.2873357e-02   1.1114656e+00  -1.0074238e+00  -1.7199536e-02  -7.3669742e-01   1.0128643e+00   1.5720960e-02   2.9115775e-02   7.5742812e-01   3.3822109e-02   8.4496944e-01   1.8432122e-02   2.5241733e-02   2.0244521e-02  -1.3003955e-02   2.1732021e-03  -5.3321588e-03  -6.4645355e-03   1.1829161e-02   5.6477224e-03  -6.9891937e-01   1.9849356e-03   1.4750859e-02   1.0553613e-02   8.6837681e-03  -6.1558722e-04   1.8132557e-02   6.6296178e-01  -4.4522506e-03  -4.6967841e-01   2.5436438e-03   7.8596329e-03  -1.1304993e-04  -2.0531444e-02  -5.3295834e-02  -2.9634238e-02  -2.7230368e-02   6.6001613e-01  -7.2709764e-02  -4.4428585e-02  -4.5533291e-02  -8.3860760e-02  -8.7299545e-02  -6.4182983e-02  -8.5879042e-02   8.1963419e-02   1.1476658e+00  -1.3124042e-01  -1.0724294e+00  -6.0336670e-03   2.3950365e+00  -1.0331107e-01   1.5253106e-01   3.1777187e-01  -1.3180875e+00  -1.2376234e+00   9.7538706e-02   7.2607606e-02   9.2248169e-01   4.5624997e-02   3.7931038e-02  -7.7556304e-01  -6.7073553e-01   2.1795962e-02   1.1844581e-02   1.5863824e-03  -6.2667651e-01   2.0229106e-02  -6.4548168e-01  -4.7550954e-02  -2.5841365e-02  -3.1950048e-02  -4.4391706e-02  -6.2630036e-02  -4.8452111e-02  -4.2493842e-02  -1.1098759e-01  -8.8872632e-02  -5.5734299e-02  -2.2329760e-02  -8.1751104e-02  -5.7876970e-02  -1.7784120e-01  -4.2602466e-02   2.7783745e-03  -4.3999853e-02   2.8735378e-02  -4.8766850e-02  -1.5169479e-02  -1.3430994e-02   1.0688952e+00   2.7724748e-02   1.3470813e-02   8.1939935e-03   2.4824520e-02   7.7041361e-03   5.7984266e-01   2.1282647e-02   1.0140224e-02   4.9183475e-01   6.0986145e-01   7.2852397e-03  -4.8187101e-01  -2.8520366e-03   1.6496894e-03   6.5231065e-03   5.8901340e-03  -5.9152306e-03  -7.3456939e-04   4.1626123e-01   4.1925759e-01   5.2622067e-03   7.2033863e-03   6.7192084e-03   6.5362171e-03   4.1346964e-03   3.8879271e-01   3.4815270e-03   3.0799368e-03  -1.1199343e-02  -4.4605371e-03   3.6723807e-01  -7.7545374e-03  -8.6745120e-03  -1.6441482e-02  -5.7501066e-01   1.1139159e-02   7.3609018e-03   2.6876637e-03  -4.4725561e-03  -5.2927829e-04  -3.9299539e-01  -3.3342995e-01  -3.8167236e-01   2.6359320e-03   3.4995611e-01   5.6793626e-04  -1.0759868e-04  -5.2679302e-03  -2.4543622e-03  -6.7403317e-03   7.9290472e-03   6.8093568e-03   4.3006469e-01  -4.2390816e-01   6.4152353e-03   9.0057813e-03  -9.1751517e-03   1.3351340e-02  -7.6235450e-03   2.0792574e-02  -1.9965061e-02   4.7118615e-04   6.7493751e-01  -7.0995770e-01  -3.3888279e-02  -3.9658675e-02  -7.8128709e-01   2.3209513e-02  -8.0709136e-02  -3.5300090e-02   1.6947111e-02   2.8908174e-02   3.4616239e-03   7.9276595e-01   4.6097288e-02   5.7539078e-02   8.0764827e-01  -7.4236944e-01  -9.7729199e-01   2.8855536e-02  -6.9855676e-03   7.3737998e-01  -1.3335185e-02   1.1686081e-02   2.0601064e-02  -6.8641968e-01  -1.0671600e+00
   3.4794082e-01   1.6486922e-03   4.3652243e-01   5.3107496e-01  -4.0918659e-01   3.5474790e-03   4.3132999e-01   6.1981048e-05   1.8681250e-03  -3.9008368e-01   4.9393962e-03   5.9578043e-03   6.3825103e-03   4.3684287e-03   4.4490201e-03   5.6799437e-03   4.4602496e-03   3.5824356e-03  -3.5989422e-04  -1.0553547e-03  -1.1562444e-03  -2.4765412e-01  -1.3974821e-03  -3.2207368e-03  -3.0680994e-03   8.1552827e-04  -1.9517626e-03   4.7334198e-03  -4.0631623e-03   5.1380717e-03  -4.2788182e-01   4.4875501e-01  -1.1923837e-02  -1.3569459e-02  -1.3731235e-02  -4.6516135e-03  -7.5697975e-03  -1.2384876e-02   1.1877637e-02   7.2196638e-03   4.2712130e-03   7.8256354e-03   5.3833004e-03   1.0764875e-02   6.4038986e-01   1.3189537e-02   1.4758065e-02   9.8830090e-03   8.4220059e-03   5.7295879e-03   1.2816190e-03   4.6323545e-03   4.6823323e-03  -3.3104878e-01  -3.3936571e-01   6.0730189e-03   6.9974198e-03   3.2475560e-01   9.8524946e-03   3.5076021e-03   4.3008349e-03   7.4329823e-03   2.8952583e-03   3.5781560e-04  -2.4643952e-03   1.5568234e-03   4.0467279e-03  -2.9275238e-03   3.9372103e-03  -4.9652888e-03  -3.7620497e-03  -4.8052768e-04  -3.4655959e-01   7.0845856e-03  -3.4079113e-01   5.1397515e-03   5.2065296e-03   5.3276331e-03   3.1734007e-01  -2.7880848e-01   5.7023529e-03   1.3599595e-03   3.5476554e-03   2.5022460e-01  -2.3304422e-03   5.8370123e-04   2.6673564e-03  -4.5795706e-04   5.1457734e-03   1.7480635e-03   3.8771840e-04   5.4335849e-03  -4.3402296e-01  -7.0195305e-03  -5.2832476e-01  -4.0032190e-03  -5.7004924e-01   1.9481069e-02   1.3074281e-02   1.6173418e-02   4.8099239e-01  -4.8860575e-01   8.4937199e-03  -4.2684154e-01   9.2155109e-03   5.4996987e-03   5.6289093e-03   1.3575067e-02   3.5621523e-03   4.9070200e-03   5.1805491e-03   4.5761800e-03  -3.1387119e-01   3.2699720e-03   2.6741897e-03  -1.3643562e-04  -2.9119593e-01   2.0882510e-04  -2.9107524e-03   7.3309282e-04  -4.2521234e-03   3.4024360e-03   6.4892773e-03  -1.3883258e-02   1.0304130e-02   8.8528144e-03   4.8506921e-03  -4.2324629e-01   3.3368933e-03   2.0498359e-03   3.8515173e-01   3.5117130e-03   3.9685752e-04  -3.9247175e-01   3.0641106e-03   6.3824017e-03  -3.7117599e-03  -2.7679449e-03   8.5838575e-04   2.2589077e-03  -1.3447063e-02  -1.5738437e-02   2.0827787e-02   1.9263941e-02   5.2761234e-01   4.8375858e-01   1.6426247e-02   1.0206633e-02   1.7617461e-02   1.1100434e-02   8.8471616e-03   1.5238805e-03   7.7728917e-03   7.2827848e-03  -6.3417892e-03  -3.4871704e-01   8.6636469e-03  -3.6611794e-01  -4.6133504e-03   4.9569829e-03  -5.3767569e-04   2.8643719e-01  -3.8518773e-03   7.3014954e-04   7.7232234e-04  -4.4311851e-04  -2.5048074e-01  -2.7753770e-01   1.6144443e-03   8.7366914e-04   2.6815957e-01  -4.0668895e-04  -2.5934011e-03   2.3826301e-03   3.0206555e-03  -2.5198800e-01  -3.3425148e-03  -2.5446094e-01  -3.2971769e-03  -3.8227626e-03  -2.6388587e-01  -2.9434475e-03  -4.3153942e-03   3.1189069e-01   4.1757564e-03   3.0019660e-03  -3.3659421e-03  -5.5174600e-03  -6.2192241e-03  -3.4455983e-01  -5.7661863e-03   3.7100022e-01   5.3035256e-03   1.7828063e-03  -1.6066685e-03  -3.7796195e-01  -6.3969717e-03  -7.0869369e-03   6.9279806e-03   7.6202357e-03  -1.2973971e-03   3.5369268e-01   6.1486283e-03  -2.0363879e-03  -3.5417960e-01   1.7785992e-03  -3.4624794e-01  -7.9245751e-06  -1.9263799e-03   4.4176993e-03   4.1343187e-01   2.7866821e-04  -3.1572376e-01   5.6917080e-03  -1.6378450e-03   2.8505960e-03  -8.6151691e-04  -3.0724875e-01  -1.7455145e-04   1.1170544e-03   2.8660562e-03  -1.0808204e-03  -8.6728548e-03  -9.0446599e-03  -1.7371720e-03  -8.3186672e-03   3.8349209e-01   8.2810315e-03   4.1893353e-01  -7.0740116e-03  -1.9364634e-04  -2.1457015e-03   1.6220127e-02  -1.1326222e-02   1.7165698e-03   5.5375898e-03  -3.2378466e-03   4.2172822e-03   1.8182784e-02   1.5849556e-02   8.4687896e-03   2.5969528e-03   8.0443933e-03  -2.2861682e-03  -1.3889844e-03   3.2801479e-03  -5.7827540e-04  -2.9601803e-03   7.0278721e-03   4.3215680e-03  -4.8680937e-03  -4.2196034e-03   7.1450881e-03   3.8952209e-01   4.7448070e-03   7.7062430e-03   5.5981545e-03   2.8686323e-03   3.5125793e-01   6.0004736e-03   3.1469049e-04   3.8738931e-03   5.8717834e-03   4.5449069e-03   2.1954368e-03   6.8572534e-03   3.8765672e-03   2.8388785e-01   3.6498145e-03   1.6568694e-03  -2.9776503e-03  -4.7006714e-03  -8.5216036e-03  -9.0345671e-03  -8.6684271e-03  -1.2139652e-02  -9.0298049e-03  -1.0485446e-02  -8.0001587e-03  -4.8011712e-03  -1.1129697e-02  -7.1484475e-03  -5.5982645e-03   5.4055081e-01  -5.2304273e-01   8.1417241e-03   4.2087342e-03   1.1350128e-03   1.3928410e-02   9.4440718e-03   6.0469565e-03   1.1473489e-02   6.0036161e-03  -1.2737442e-03  -2.6466202e-02  -2.6471129e-02  -4.7303190e-02  -3.8131907e-02   3.7463879e-02  -4.3538114e-02   4.0950454e-03   1.7876557e-02   1.0618723e-02  -2.3800859e-02  -1.4983189e-02   1.8664843e-02  -1.1151235e-01   3.2508395e-02   8.0184798e-02  -1.7341821e-01   9.4247211e-01  -1.1002269e-01   1.2518206e+00  -9.8906490e-01  -2.4390230e-02  -7.3354027e-01   1.0112602e+00   2.4921193e-02   3.7412497e-02   7.1610461e-01   4.4138141e-02   8.3097717e-01   2.0734885e-02   2.5326124e-02   1.6255829e-02   2.7580388e-03  -1.8544432e-03  -6.3045472e-03  -7.8779680e-03   1.6655414e-02   9.0467592e-03  -6.9673884e-01   1.0274139e-03   1.5213577e-02   1.2014939e-02   5.8441776e-03  -6.0746878e-03   1.8721576e-02   6.4939349e-01   8.6873947e-03  -4.8147411e-01   6.6017554e-04   6.7564816e-03  -9.4804659e-04  -2.6635985e-02  -5.6023693e-02  -2.5754037e-02  -3.0446836e-02   6.5730674e-01  -6.7503118e-02  -3.5188619e-02  -4.7521765e-02  -8.0973391e-02  -7.7201757e-02  -7.4923765e-02  -6.8148503e-02   1.8837795e-02   1.2535858e+00  -9.4812345e-02  -1.0192992e+00  -4.6287030e-03   2.4012453e+00  -2.5477128e-01   2.1374808e-01   3.3420139e-01  -1.2724320e+00  -1.2030366e+00   9.2266198e-02   8.2187549e-02   9.3345448e-01   4.5314949e-02   3.4969818e-02  -7.7893466e-01  -6.5509182e-01   1.9403340e-02   9.7317886e-03   7.0543498e-04  -6.3418469e-01   1.8135166e-02  -6.3996177e-01  -3.6697283e-02  -1.3708036e-02  -2.7103176e-02  -5.0124289e-02  -5.1151495e-02  -4.8876134e-02  -4.0904065e-02  -1.1369365e-01  -7.4885991e-02  -3.2993775e-02  -1.7750335e-03  -1.6935550e-01  -8.6703938e-02  -1.5688974e-01  -4.0682079e-02   1.1226241e-02  -3.7245041e-02   3.9417068e-02  -3.6667456e-02   1.9659703e-03  -2.3961078e-03   1.1063133e+00   2.4362890e-02   1.1905195e-02   1.2874885e-02   2.5240269e-02   1.1733439e-02   5.5436816e-01   2.0933128e-02   1.0612566e-02   5.2822945e-01   6.1284268e-01   4.9638934e-03  -4.8485593e-01  -4.5268280e-03  -7.1474436e-03   3.9065864e-03  -4.3988039e-04  -1.8791062e-03   5.8934327e-04   4.2429750e-01   4.3585329e-01   6.0419693e-03   5.4064711e-03   5.3487055e-03   4.6943902e-03   3.7827397e-03   4.0163665e-01   4.6706763e-04   9.5495473e-04  -1.1474150e-02  -1.0312179e-02   3.8729043e-01  -8.8364923e-03  -8.0904665e-03  -1.6028019e-02  -5.9510756e-01   9.9801207e-03   1.0839457e-02   1.1289323e-02  -5.1967810e-03   1.6760415e-04  -4.0307998e-01  -3.3954982e-01  -3.8865196e-01   2.8563826e-03   3.5521381e-01   3.6089603e-03   1.8755129e-03  -1.9007286e-03  -1.6087732e-03  -6.1368435e-03   7.2794825e-03   6.3979954e-03   3.9077298e-01  -4.2008078e-01   9.6123482e-03   4.8011410e-03  -9.0655143e-03   1.2557699e-02  -2.8595233e-03   2.7949029e-02  -8.6929786e-03  -6.8034136e-03   6.6286207e-01  -7.2223337e-01  -2.7590188e-02  -4.4487724e-02  -7.8081909e-01   2.4609485e-02  -1.0077379e-01  -3.3074982e-02  -6.1007923e-03   4.4693258e-02  -2.7410548e-03   7.8297291e-01   4.2137727e-02   6.3434115e-02   8.1044484e-01  -7.1587954e-01  -7.6721135e-01   1.7884548e-02  -1.5651737e-02   8.2159178e-01  -1.6313294e-02   1.0378278e-02   2.0006294e-03  -6.2245417e-01  -1.0772874e+00
   3.5136424e-01   1.1476627e-03   4.4087448e-01   5.3094367e-01  -4.0690100e-01   4.3995211e-03   4.3312626e-01  -8.0725839e-04   9.7261051e-04  -3.8513123e-01   3.4478072e-03   6.4330575e-03   6.6042427e-03   4.9237366e-03   4.3914161e-03   5.3055702e-03   4.7284042e-03   3.3973596e-03   6.6381221e-03  -2.2864609e-03  -1.2969753e-03  -2.4458780e-01  -1.1794396e-03  -2.6353993e-03  -2.8473233e-03  -2.1264236e-03  -2.2357175e-03   3.5316481e-03  -4.4561496e-03   6.3952407e-03  -4.3550794e-01   4.5695221e-01  -1.2585709e-02  -1.2855239e-02  -1.4913627e-02  -1.2424266e-02  -5.5644227e-03  -1.9973912e-02   1.0988432e-02   3.0144464e-03   5.9116016e-03   8.8205685e-03   4.7274488e-03   1.1494936e-02   6.4039614e-01   6.8520167e-03   1.6195330e-02   9.3943195e-03   7.4457562e-03   5.2820136e-03   3.1983405e-03   7.9806141e-03   5.8871638e-03  -3.3587875e-01  -3.4272097e-01   5.9280792e-03   7.9404455e-03   3.2453799e-01   8.8715205e-03   3.9159793e-03   3.9694102e-03   3.6543955e-03   3.2848612e-03   1.6672223e-03   6.5903241e-04   1.4906730e-03   4.3863647e-03  -2.4493335e-03   2.6598027e-03  -4.8395697e-03  -2.7024913e-03   1.2970422e-04  -3.4830323e-01   7.4359791e-03  -3.3862407e-01   1.1389778e-04   4.7193147e-03   5.3991931e-03   3.1852210e-01  -2.7293873e-01   1.3890601e-03   1.0007255e-03  -3.0867572e-03   2.5534952e-01  -1.7474763e-03   7.4130834e-04   3.2927125e-03   8.0371297e-05  -8.6277061e-04   1.2091117e-03  -3.0627820e-03   4.3544446e-03  -4.3107217e-01  -3.1766224e-03  -5.3241129e-01  -3.8856540e-03  -5.7449971e-01   1.9976764e-02   1.3477610e-02   1.6998600e-02   4.8237665e-01  -4.8364067e-01   6.7065739e-03  -4.3331727e-01   8.6143348e-03   8.7196478e-03   6.1115979e-03   4.7783093e-03   6.8855433e-03   5.1086704e-03   5.5394728e-03   5.1381816e-03  -3.1192267e-01   2.9191697e-03   3.6650596e-03  -1.2867385e-03  -2.9365909e-01   1.2111936e-04  -3.4145228e-03   3.0607031e-03  -6.5944710e-03  -2.1416656e-04   4.7674121e-03  -8.7578787e-03   6.5165360e-03   9.0107853e-03   4.3794294e-03  -4.2172323e-01   7.8243631e-04   5.4648451e-03   3.9078552e-01   2.7523720e-03   3.1175813e-03  -4.0525231e-01   2.0695269e-03   7.7227518e-03  -6.5760796e-03  -5.9255753e-03   3.6648592e-03  -2.1831040e-04  -1.4882291e-02  -1.3122598e-02   5.2390861e-03   1.6867465e-02   5.5229832e-01   4.8734999e-01   1.2548921e-02   8.0309626e-03   1.4675812e-02   1.1076188e-02   8.7267484e-03   8.3448579e-03   7.7268231e-03   5.5236986e-03  -6.9907194e-03  -3.4181649e-01   6.4051200e-03  -3.6509541e-01  -4.1497483e-03   4.9853521e-03  -4.4407001e-04   2.8774248e-01  -3.4469241e-03   1.2446487e-03  -1.8871162e-03  -1.6684673e-04  -2.5050577e-01  -2.7461868e-01   1.5690125e-03   1.8933207e-03   2.6512135e-01  -8.7851915e-04  -1.5631970e-03   3.0550075e-03   2.4940646e-03  -2.5327524e-01  -3.4480385e-03  -2.5488029e-01  -3.2853151e-03  -4.0330885e-03  -2.6997362e-01  -2.3402520e-03  -3.4741361e-03   3.2191257e-01   3.4633163e-03   2.3586502e-03  -5.9377761e-03  -6.2347110e-03  -6.9791818e-03  -3.5366741e-01  -6.7846387e-03   3.9151677e-01   4.4535192e-03   9.9373777e-04  -1.3932100e-03  -3.8799954e-01  -1.0785976e-02  -7.4509110e-03   1.0241808e-02   8.1960992e-03   2.8653331e-03   3.5061017e-01   7.0138674e-03  -1.5615648e-04  -3.5479589e-01  -1.5539388e-03  -3.5321281e-01   1.0694838e-03  -1.7735944e-03   5.1330128e-03   3.9103112e-01   1.0200296e-03  -3.1997872e-01   8.3899302e-03   1.8480481e-03   1.3969588e-03  -8.9229390e-04  -3.0707921e-01   4.4220663e-03  -1.1438471e-03   2.6130910e-04   2.2549765e-03  -8.1665846e-03  -1.2046188e-02   2.5605527e-03  -5.6320617e-03   3.6092453e-01   9.9484875e-03   4.1193749e-01  -4.9996318e-03   3.7708155e-03   1.0701395e-02   7.8973449e-03  -2.2375195e-03   1.2542246e-03   6.0258176e-03   6.1690512e-03   1.1967891e-02   1.9035938e-02   1.3969110e-02   8.4503963e-03   2.5589172e-03   8.5866831e-03  -3.1058906e-03  -5.1581904e-04   5.8165948e-03   5.8757569e-03   4.2150557e-03   7.9023340e-03   3.7734167e-03  -4.5836235e-03  -3.6607128e-03   6.1885061e-03   3.8389259e-01   7.8472123e-03   8.7646290e-03   5.4406729e-03   2.0513015e-03   3.4612365e-01   5.5318213e-03   2.1732388e-03  -2.6759722e-04   4.4179660e-03   6.8036308e-03   3.0030050e-03   6.5790231e-03   1.6239556e-03   2.7673136e-01   3.9786595e-03   4.1811036e-03  -4.0263682e-03  -4.6944856e-03  -8.4393335e-03  -8.1996345e-03  -7.0373985e-03  -1.1336406e-02  -1.1967082e-02  -7.1612137e-03  -8.4719195e-03  -4.3143123e-03  -1.2626656e-02  -7.9885115e-03   1.3307620e-03   5.3363187e-01  -5.0903311e-01  -4.6363489e-03  -2.4517579e-03  -1.0374436e-03   9.0447083e-03   7.6621436e-03   2.3135598e-03   6.0195655e-03   4.4490990e-03  -2.8261403e-03  -2.8464981e-02  -2.2454625e-02  -5.3653271e-02  -3.0784264e-02  -4.4332232e-02   1.8801926e-02   1.8037660e-02   3.1056642e-02   2.0021496e-02  -3.8347613e-03  -1.8899383e-02   3.8714743e-02  -1.1823437e-01   3.9406195e-02  -8.0589761e-02  -7.2612699e-02   1.0814873e+00  -4.5008594e-02   1.1705948e+00  -9.8301037e-01  -1.0990826e-02  -7.3472504e-01   1.0362142e+00   3.6398758e-02   2.8675406e-02   6.5269253e-01   4.8324364e-03   8.1283456e-01   1.6879941e-02   2.6474692e-02  -4.7603669e-03  -1.4677402e-02   9.1187866e-05   9.2011176e-04  -5.5411957e-03   2.0293803e-02   5.3069829e-03  -6.9651531e-01   8.8401910e-04   1.4056456e-02   1.0107602e-02   6.3671917e-03  -7.9954335e-03   1.6095942e-02   6.3364318e-01  -4.9425125e-03  -4.8065222e-01  -2.7520931e-03   5.9418551e-03  -1.5367444e-03  -2.5767188e-02  -2.8470563e-02  -2.8288705e-02  -3.0177758e-02   6.5913691e-01  -5.8865682e-02  -4.2132940e-02  -5.0521449e-02  -9.7573837e-02  -1.0629203e-01  -6.9577141e-02  -9.1923312e-02   6.9204344e-02   1.2399616e+00  -9.2243944e-02  -1.0445548e+00  -1.6199572e-02   2.3187488e+00  -2.5755550e-01   1.8897716e-01   4.1927559e-01  -1.3792958e+00  -1.4248308e+00   9.8734641e-02   8.0426161e-02   9.4239558e-01   4.4523550e-02   3.4710615e-02  -7.8550011e-01  -7.0225173e-01   2.0469177e-02   6.0171419e-03  -7.3399712e-05  -6.3667768e-01   2.2441392e-02  -6.4039606e-01  -4.1302166e-02  -2.7538868e-02  -3.3466242e-02  -4.9051730e-02  -5.3465478e-02  -4.9584960e-02  -4.6501574e-02  -1.1281243e-01  -8.5093784e-02  -6.6006605e-02  -9.5817495e-03  -1.8395681e-01  -5.4053256e-02  -1.1134950e-01  -4.6470492e-02   6.2088739e-03  -4.5456292e-02  -1.8303554e-02  -4.0283293e-02  -3.9843348e-04   2.4720191e-02   1.1163453e+00   4.4146420e-03   2.3722477e-03   1.1494370e-02   2.3520063e-02   8.6875006e-03   6.5092218e-01   2.0976077e-02   1.1750836e-02   5.2190892e-01   6.0214147e-01   9.1418438e-03  -4.8360011e-01  -1.0855913e-03   7.6702257e-03   5.6154193e-03   3.9253165e-03  -4.9325888e-03   1.1367517e-03   4.2964649e-01   4.3145579e-01   1.8835699e-03   1.7142717e-03   4.8395429e-03   5.8621440e-03   1.5945807e-03   3.7428771e-01  -7.7494765e-05  -6.0502037e-04  -1.1340033e-02  -1.1235472e-02   3.8497303e-01  -8.8485119e-03  -8.8198288e-03  -1.3997615e-02  -5.8740452e-01   1.0263853e-02   6.3415566e-03   3.3002686e-03  -6.0115895e-03   1.4170878e-03  -4.0775936e-01  -3.4167655e-01  -3.9281465e-01  -7.7381848e-04   3.4468521e-01   5.8563860e-03   2.0642355e-03  -2.6275337e-03  -1.0192711e-03  -5.2273389e-03   5.5317636e-03   5.2059407e-03   3.9188461e-01  -4.1717080e-01   8.2155508e-03   3.4376199e-03  -9.1575678e-03   1.4419938e-02   4.5376750e-03   1.3818998e-03  -3.7479009e-02  -1.9670405e-03   6.5157354e-01  -7.2065437e-01  -2.3479015e-02  -4.5096056e-02  -7.9484057e-01   9.8205546e-03  -3.7159050e-02  -3.7169454e-02   1.5961736e-02   5.6095692e-02   6.6162360e-03   7.9586627e-01   7.0811188e-02   6.3801788e-02   8.5650183e-01  -7.2217843e-01  -9.5110054e-01   7.9032932e-02  -2.1053050e-02   7.5607081e-01  -1.5050701e-02   9.4963671e-03   4.9867279e-03  -6.7824183e-01  -1.0744757e+00
   3.5465986e-01   1.3550851e-03   4.4459226e-01   5.3364229e-01  -4.2625449e-01   5.3941064e-03   4.4926299e-01  -1.8473815e-04   1.2188520e-03  -3.8413991e-01   6.3364882e-03   5.9631774e-03   5.9418336e-03   3.4068130e-03   4.0845762e-03   5.5933914e-03   4.4577531e-03   3.3153391e-03   1.2959772e-03   7.8126835e-04  -1.7705819e-04  -2.4670701e-01  -1.5913143e-03  -3.3219227e-03  -2.9240918e-03  -1.6784944e-04  -3.3141822e-03   4.8413974e-03  -5.0170520e-03   5.1817257e-03  -4.2664934e-01   4.4935716e-01  -1.2427031e-02  -1.1772552e-02  -1.4261445e-02  -1.3048326e-02  -1.3809626e-02  -2.0164618e-02   1.3515409e-02  -2.8305802e-02   2.3312559e-03   9.3216347e-03   6.5827456e-03   1.0347371e-02   6.4553984e-01   1.2023104e-02   1.6505012e-02   9.3833004e-03   8.1999342e-03   4.6161260e-03  -6.4822428e-04   6.2169279e-03   5.6081925e-03  -3.2672770e-01  -3.4278535e-01   6.1487675e-03   7.8801979e-03   3.1987365e-01   1.0291576e-02   3.6462728e-03   3.7291503e-03   7.4542402e-03   2.6948966e-03   1.3452039e-03  -1.1602530e-04  -1.5490601e-03   2.4703542e-03  -3.2805978e-03   4.7890176e-03  -4.8863276e-03  -3.6839037e-03  -1.1646913e-03  -3.6217061e-01   9.0648662e-03  -3.5198410e-01   3.2073150e-03   5.0183024e-03   5.2559553e-03   3.2857443e-01  -2.7939626e-01  -3.7000087e-04   4.5723911e-04   2.6085914e-03   2.6992603e-01  -2.3169515e-03   1.0837694e-03   2.9787744e-03  -2.9857916e-03  -2.6176692e-03   1.6102103e-04  -1.8261388e-03   5.8777660e-03  -4.4741327e-01  -7.2768650e-03  -5.3653801e-01  -9.2189829e-03  -5.7894816e-01   1.8149454e-02   1.1881881e-02   1.8292030e-02   4.8235075e-01  -5.2587688e-01   9.0567372e-03  -4.3395035e-01   9.2672958e-03   1.0910069e-02   6.2983614e-03   3.3129144e-03   6.8988608e-03   5.1903868e-03   5.4183145e-03   4.1741216e-03  -3.1100391e-01   3.9553253e-03   1.9874002e-03  -1.0718712e-03  -3.1004393e-01   1.5567647e-03  -2.5915924e-03   4.6534462e-03  -4.6907863e-03   7.1422335e-04   5.9288605e-03  -1.1214034e-02   7.5649042e-03   8.9648993e-03   3.8624233e-03  -4.3049684e-01   8.7037421e-03   2.2084029e-04   3.8924136e-01   3.8196350e-03   1.9359825e-03  -4.1808386e-01   2.5328498e-03   1.2114428e-02  -6.0843586e-03  -5.6318538e-03   1.7102436e-02  -5.5538490e-04  -1.3765092e-02  -1.2048148e-02   1.0395745e-02   1.4410019e-02   5.5829189e-01   4.9316592e-01   1.4645243e-02   1.0106824e-02   1.6633783e-02   1.0975443e-02   9.6741727e-03   8.2300538e-03   7.9752293e-03   7.8357525e-03  -5.5460744e-03  -3.5926757e-01   7.7541568e-03  -3.6492015e-01  -2.4730131e-03   5.1121183e-03  -2.6985964e-04   2.8798658e-01  -4.7677354e-03   2.5741905e-03  -8.8439196e-04  -5.1756347e-04  -2.4558181e-01  -2.7511625e-01   1.2590342e-03   2.3012794e-03   2.6785591e-01  -2.6332373e-03  -4.6834484e-03   3.5539892e-03   3.3108845e-03  -2.6078456e-01  -3.4997985e-03  -2.5856407e-01  -3.3301896e-03  -3.9182286e-03  -2.6870581e-01  -2.9028444e-03  -2.2782433e-03   3.1933319e-01   3.0125503e-03   2.7993307e-03  -4.9941847e-03  -6.3434835e-03  -5.5105463e-03  -3.4660331e-01  -5.3142233e-03   3.8423021e-01   4.5839797e-03  -7.8625920e-03   4.2728688e-04  -3.4799669e-01  -4.3701918e-03  -6.7973095e-03   8.0269166e-03   5.5703845e-03   3.8918428e-05   3.4859242e-01   7.3029859e-03  -1.8968316e-03  -3.5960204e-01   1.8256374e-03  -3.5382522e-01   5.7744799e-04  -1.6266906e-03   3.0855730e-03   3.9683998e-01  -8.2302234e-04  -3.2187496e-01   6.3750909e-03   5.4510443e-04   1.9362835e-03  -5.9743093e-04  -3.1217084e-01  -7.3812126e-04  -2.0001495e-03   4.0394017e-04  -3.4118101e-04  -8.0428176e-03  -3.8533959e-03  -1.1729542e-03  -6.3072499e-03   3.4926284e-01   8.7684318e-03   4.2060573e-01  -1.1551755e-02   1.2967831e-03   4.4433461e-03   4.5055562e-03  -5.9822602e-03   1.5288656e-04   3.5923718e-03   4.5229152e-03   1.2969670e-02   1.7426748e-02   1.2254043e-02   8.8829589e-03   3.7910999e-03   1.0318253e-02  -2.5214207e-03  -1.7839028e-03   3.5280577e-03   7.6193247e-03  -3.6099244e-04   7.9728037e-03   7.9550638e-03  -4.3533802e-03  -2.1255780e-03   7.0186510e-03   3.8725207e-01   7.5883709e-03   8.3517656e-03   6.2765886e-03   2.2997629e-03   3.4313079e-01   7.1400484e-03   6.6127854e-03  -7.6955330e-04   4.4869397e-03   4.2300868e-03   2.5318571e-03   5.9164997e-03   1.9831618e-03   2.7685971e-01   3.2378004e-03   7.2099354e-03  -4.6615049e-03  -1.4851801e-03  -6.1621916e-03  -7.9705220e-03  -6.6606876e-03  -1.2997698e-02  -9.5816197e-03  -5.3190350e-03  -9.1308904e-03  -2.9881591e-02  -1.0616651e-02  -7.9334361e-03  -5.3219980e-03   5.3813824e-01  -5.1900476e-01   4.1970664e-04   4.6658795e-04   6.2889701e-04   1.1391720e-02   1.0561824e-02   7.1640981e-03   1.0566056e-02   3.7478287e-03  -6.8150141e-03  -1.8435726e-02  -1.0196990e-02  -5.2597107e-02  -2.7593151e-02   3.3001987e-02   1.2658055e-01   2.6051730e-02   3.0835798e-02   8.1778504e-03  -2.8295790e-02  -2.4448923e-02   2.7646882e-04  -1.2267904e-01   6.5832435e-02   8.8832014e-02  -1.1869937e-01   9.2013734e-01  -3.4979176e-02   1.8760379e+00  -9.6124407e-01  -5.5953122e-03  -7.2779167e-01   9.8809500e-01   2.1115375e-02   3.7460156e-02   7.1388187e-01   3.1522085e-02   7.7848416e-01   1.3035486e-02   2.4583791e-02  -2.9572523e-03   9.7864179e-04   1.5148965e-03  -1.5656242e-03  -9.2444142e-03   2.0443137e-02   1.0375600e-02  -6.9060913e-01   5.5590218e-03   1.4465734e-02   1.1772898e-02   5.6870164e-03  -7.1248908e-03   1.6713086e-02   6.1389913e-01  -7.2415552e-03  -4.7178902e-01  -4.6088259e-04   5.0353637e-03  -2.8793366e-03  -1.8370203e-02  -2.5626084e-02  -2.7101640e-02  -2.8862131e-02   6.7371110e-01  -6.5832591e-02  -4.2831926e-02  -5.2636746e-02  -9.4587591e-02  -9.4276531e-02  -5.0351355e-02  -1.0766287e-01   5.6840084e-02   1.2733230e+00  -1.1070092e-01  -1.0609563e+00  -1.1721421e-02   2.4499479e+00  -2.6159957e-01   2.3842700e-01   3.5147873e-01  -1.3834857e+00  -1.1761153e+00   9.6247520e-02   8.3549858e-02   9.1004617e-01   4.2060123e-02   3.5361579e-02  -7.5988995e-01  -7.0340927e-01   1.9654645e-02   3.0610957e-03  -1.1633637e-03  -6.2939520e-01   1.7887404e-02  -6.2865735e-01  -4.6224484e-02  -1.7200938e-02  -2.6335248e-02  -5.0210768e-02  -6.0565021e-02  -5.5137163e-02  -3.1858007e-02  -1.1478638e-01  -6.2770901e-02  -4.8142736e-02   2.8515449e-04  -5.4549380e-02  -3.2181903e-02  -7.8192128e-02  -5.1150443e-02   2.6469284e-03  -3.4778114e-02  -1.6479779e-02  -7.4725476e-02  -4.9856305e-03   1.0292616e-03   1.0560206e+00   2.0702154e-03   3.6593541e-03   3.1985465e-03   2.0980089e-02   7.2020909e-03   6.6067053e-01   2.1345323e-02   1.0647634e-02   5.1349766e-01   6.4885652e-01   9.4416325e-03  -4.6879447e-01  -3.4618281e-03   2.0386191e-03   4.9087523e-03  -2.5470472e-03  -6.5453165e-03  -5.0938495e-04   4.1014701e-01   4.3880020e-01   2.1538738e-03   3.7087844e-03   5.4182471e-03   6.6623335e-03   3.7542601e-03   3.9255780e-01   4.8727771e-03   3.5171637e-03  -1.0657973e-02  -2.9027946e-03   4.1671016e-01  -1.0078156e-02  -9.7377299e-03  -1.2800566e-02  -5.4187906e-01   9.7092301e-03   8.8632038e-03   1.2765116e-02  -6.1432970e-03   1.5107876e-03  -3.7600316e-01  -3.3196219e-01  -3.9382759e-01   3.8447110e-03   3.3585500e-01   3.8906381e-03   2.9116857e-03  -2.9789127e-03  -2.1189395e-03  -4.5097385e-03   9.6726103e-03   5.5608123e-03   3.8853904e-01  -4.1674180e-01   8.8787685e-03   7.3135827e-03  -1.1297783e-02   7.7958931e-03  -8.5286158e-03   1.9718216e-02  -1.0794842e-02  -9.4577093e-03   6.4487639e-01  -7.7762435e-01  -3.3454653e-02  -4.6261407e-02  -7.7304887e-01   3.2894351e-02  -7.1323895e-02  -2.5927343e-02   1.2479560e-02   4.5077053e-02   1.5592583e-02   7.6673911e-01   4.2929512e-02   5.3317708e-02   8.2620404e-01  -7.0167056e-01  -1.0786209e+00   3.9772141e-02  -1.3924647e-02   6.1532307e-01  -7.3632260e-05   6.8769284e-03   6.3883453e-03  -6.6663802e-01  -1.0723580e+00
   3.4569055e-01   2.2152698e-03   4.2993951e-01   5.3192555e-01  -4.0466867e-01   5.8208184e-03   4.2986562e-01   4.0450856e-04   1.1505129e-03  -3.8722871e-01   5.2558965e-03   6.5770694e-03   6.5634250e-03   4.5766001e-03   4.7280973e-03   4.9244309e-03   4.0249590e-03   3.5340425e-03  -2.0516515e-03   7.4101156e-04   1.7108088e-05  -2.3820095e-01  -8.6055368e-04  -2.8080711e-03  -3.9518572e-03  -1.1938377e-03  -2.7643216e-03   4.7288779e-03  -3.6931946e-03   5.8161784e-03  -4.2864348e-01   4.4234439e-01  -1.2390352e-02  -1.4944863e-02  -1.3638122e-02  -1.4947577e-02  -1.1032337e-02  -1.8395996e-02   1.2098835e-02   1.3789021e-03   4.4388720e-03   7.6464688e-03   4.3293561e-03   1.2792292e-02   6.2816684e-01   1.2250348e-02   1.6993070e-02   1.0473606e-02   9.4108682e-03   6.2953050e-03   4.0140772e-03   4.7560791e-03   4.8042806e-03  -3.2435825e-01  -3.3968272e-01   5.2709515e-03   5.1839227e-03   3.1461624e-01   9.4220911e-03   4.0657295e-03   3.6573147e-03   7.9837166e-03   3.7232595e-03   1.6270360e-03   4.1242050e-04   7.2171435e-04   4.2317463e-03  -1.9840297e-03   3.5116380e-03  -4.7645059e-03  -3.0843766e-03   1.7047851e-03  -3.3364128e-01   6.8189560e-03  -3.3609961e-01   5.9595424e-03   5.5118117e-03   4.7638563e-03   3.1477135e-01  -2.7271300e-01  -1.9459573e-04   6.1156704e-04   2.2344788e-03   2.6318134e-01  -2.0258434e-03   6.7281928e-05   3.2871826e-03   5.8052322e-05   1.0354046e-03  -6.6515363e-04  -2.2633404e-03   6.2205877e-03  -4.2758072e-01  -6.1189648e-03  -5.2638153e-01  -4.8378423e-04  -5.7386039e-01   1.8818039e-02   1.1734048e-02   1.6249447e-02   4.6888536e-01  -4.8134213e-01   3.6244572e-03  -4.2275836e-01   8.5947332e-03   1.3173877e-02   6.1598574e-03  -1.5909741e-03   7.6082601e-03   5.1147553e-03   4.6627960e-03   5.0093616e-03  -3.1257378e-01   3.6685316e-03   3.2774468e-03  -1.0770159e-03  -2.9703791e-01   1.5513683e-03  -2.3626664e-03   5.3125662e-03  -6.5653892e-03   1.3033723e-03   1.3232042e-02  -1.2452137e-02   6.1910965e-03   8.3751588e-03   9.1178660e-03  -4.2647005e-01  -4.0398812e-05   8.2686095e-04   3.7718119e-01   2.4368560e-03   1.4031797e-03  -4.0742549e-01   1.5706854e-03   7.1823712e-03  -8.5763297e-03  -4.2589137e-03   4.6708134e-03   8.2474733e-03  -1.1663057e-02  -1.1833393e-02  -6.1678388e-05   1.3902498e-02   5.7566132e-01   4.8747044e-01   1.3759774e-02   8.4946552e-03   1.6131563e-02   1.1796020e-02   8.9841911e-03   9.4345037e-03   5.1240387e-03   4.1445430e-03  -4.4842972e-03  -3.4631829e-01   7.8405808e-03  -3.6768282e-01  -4.3654195e-03   4.9228427e-03  -1.1428139e-03   2.8964893e-01  -4.1284389e-03   3.3599800e-03  -1.5206622e-03  -8.5348773e-04  -2.4789835e-01  -2.7567575e-01   1.2181345e-03   4.0141831e-03   2.6708650e-01  -1.1327454e-03  -2.8605003e-03   2.8458385e-03   3.3241035e-03  -2.5482238e-01  -3.7707039e-03  -2.5209892e-01  -3.1767888e-03  -3.6103270e-03  -2.6849796e-01  -3.5247925e-03  -3.6326846e-03   3.1856500e-01   4.1739226e-03   2.4180007e-03  -6.2301101e-03  -5.5997689e-03  -4.5646995e-03  -3.4520990e-01  -5.7456034e-03   3.9823598e-01   5.7752370e-03   2.5380538e-03  -1.4775415e-03  -3.4961003e-01  -3.0192616e-03  -7.2949694e-03   1.1423036e-02   7.2413798e-03   3.2985471e-03   3.5907963e-01   7.4715530e-03  -1.0632887e-03  -3.5235573e-01   2.2527544e-03  -3.4940504e-01   9.1510245e-04  -3.5104818e-04   5.3465122e-03   3.9191216e-01   7.8462336e-04  -3.1361505e-01   3.3635792e-03  -3.6471396e-03   1.6898884e-03  -4.8440235e-04  -3.1222096e-01   8.7815063e-03  -2.2498476e-04   9.2861176e-05   9.3777454e-04  -8.4049285e-03  -3.5783761e-03   4.9046893e-04  -6.7075796e-03   3.6130239e-01   5.0114019e-03   4.1856264e-01  -4.0143711e-03  -4.5604664e-04   2.9896948e-04  -8.8940601e-03  -8.7726683e-03  -3.5834080e-04   6.1653790e-03  -6.6664530e-03   6.6456869e-03   1.6189461e-02   1.5898957e-02   9.4613865e-03   2.1387945e-03   9.4339113e-03  -2.6046263e-03  -2.8204441e-03   4.8640428e-03   8.1572875e-03   5.8680910e-03   7.5498023e-03   7.1596745e-03  -4.9081814e-03  -3.2680207e-03   7.3716240e-03   3.8795792e-01   6.5823145e-03   6.7199462e-03   6.0113591e-03   3.1629603e-03   3.4617765e-01   6.1284841e-03   3.8677719e-03   2.6821340e-03   5.3296869e-03   5.3748035e-03   1.9537554e-03   3.7363335e-03   3.3382479e-03   2.8029878e-01  -3.4273211e-03   8.4829935e-03  -3.3387824e-03  -4.0895865e-03  -6.9747093e-03  -9.8941860e-03  -8.0120015e-03  -1.3314601e-02  -1.1028717e-02  -3.3467079e-03  -7.1634690e-03  -5.9359428e-03  -1.2061065e-02  -8.5818526e-03  -7.7015383e-03   5.2401963e-01  -5.1361963e-01  -1.8715182e-04   2.2654921e-04  -5.0822409e-04   1.1662877e-02   8.9116286e-03   5.2874905e-03   9.0147054e-03   6.5984140e-03  -2.9389597e-03  -2.8831482e-02  -2.1944545e-02  -4.8880255e-02  -4.3334525e-02   6.1563511e-02   1.1366998e-02   7.6502396e-03   2.5996305e-02   2.5235601e-02  -2.9840327e-02  -2.9314614e-02   1.6633653e-02  -1.3742951e-01   2.7319432e-02   7.9825721e-02  -6.3074312e-02   1.0346934e+00  -6.5941257e-02   1.7783687e+00  -1.0467236e+00  -1.1715140e-02  -7.3917989e-01   1.2500786e+00   3.0260702e-02   4.0461047e-02   7.0934652e-01   7.7377284e-03   8.2312750e-01   1.6575955e-02   2.8843170e-02   2.0646757e-02   1.1063325e-02  -1.2989037e-03  -3.6115429e-03  -7.4881219e-03   2.1511153e-02   7.4372932e-03  -7.0140363e-01   2.5237661e-03   1.5137258e-02   1.2121498e-02   6.9479155e-03  -9.4984526e-03   1.6590705e-02   6.3562898e-01   1.8048770e-02  -4.5725500e-01   4.4698551e-03  -1.3662377e-03   2.4682592e-03  -2.0800907e-02  -4.0192678e-02  -2.8671712e-02  -3.0770880e-02   6.5846397e-01  -6.3714086e-02  -4.3077711e-02  -5.6091372e-02  -9.8385766e-02  -1.0430477e-01  -7.7532957e-02  -1.0007972e-01   8.4578427e-02   1.3039906e+00  -1.2225549e-01  -1.0815351e+00   7.2799991e-03   2.3381050e+00  -2.9869900e-01   1.4718762e-01   2.9376846e-01  -1.3092133e+00  -1.1322942e+00   1.0307196e-01   8.1396833e-02   8.6892588e-01   4.5396040e-02   3.1900607e-02  -7.5771011e-01  -7.0784572e-01   2.2199991e-02   4.7120797e-03   3.0783616e-04  -6.3620999e-01   2.0570246e-02  -6.4453229e-01  -3.9023226e-02  -1.6055398e-02  -2.4401851e-02  -5.0712280e-02  -5.8065512e-02  -4.9077157e-02  -4.3392335e-02  -1.3837061e-01  -7.7603404e-02  -2.8953855e-02  -1.1555161e-02   4.4219778e-03  -1.9426801e-02  -8.7175614e-02  -4.1041765e-02   5.0877389e-03  -1.3752401e-02   9.6314648e-03  -8.9583601e-02  -2.9684535e-02   5.7134375e-04   9.6143817e-01   1.6662243e-02   4.2104856e-03   4.8177615e-03   1.7123547e-02   5.9599062e-03   6.5735251e-01   2.3705436e-02   8.9151120e-03   5.0829373e-01   6.4942089e-01   9.1800078e-03  -4.7765321e-01   2.4814296e-04   3.0504401e-03   2.6363143e-03  -3.3471259e-03  -2.7980003e-03   9.3017245e-04   4.2722503e-01   4.3317118e-01   5.9221638e-03   2.4608998e-03   4.3532738e-03   7.8083848e-03   4.6582357e-03   3.8269599e-01   6.7646210e-04   3.3647202e-03  -1.0505001e-02  -7.2052871e-03   3.7838827e-01  -7.5370036e-03  -7.8473341e-03  -1.3752029e-02  -5.5266918e-01   1.0667040e-02   7.3371627e-03   1.2747833e-02  -5.2739668e-03  -1.8005185e-04  -3.8346617e-01  -3.3876408e-01  -3.9230287e-01   4.5222086e-03   3.4773156e-01   2.8901213e-03   3.4508650e-04  -4.1864628e-03  -5.6894912e-04  -4.5121079e-03   7.3397320e-03  -5.5951586e-04   4.0411821e-01  -4.3183431e-01   7.7150126e-03   6.4239726e-03  -1.3924605e-02   1.2046420e-02  -1.7727774e-02  -3.0193718e-03  -4.4343395e-02  -2.6274950e-03   6.2811653e-01  -7.8216749e-01  -2.3100949e-02  -4.7491087e-02  -7.8934159e-01   2.7282802e-02  -1.1692782e-01  -3.2131520e-02  -4.8579033e-03   2.0501770e-02   3.5220146e-02   7.5424766e-01   5.9368779e-02   6.8417650e-02   8.3360471e-01  -7.3263266e-01  -1.1970650e+00   7.6900787e-02  -6.6754084e-03   7.0059897e-01  -1.6066704e-02   6.5550880e-03  -7.5988816e-03  -6.9811045e-01  -1.0833367e+00
   3.4833031e-01   2.7534097e-03   4.3255814e-01   5.3339930e-01  -4.1070545e-01   6.1540311e-03   4.4149826e-01  -6.5445290e-04   5.7942158e-04  -3.8570862e-01   7.3641894e-03   5.7007756e-03   5.9146060e-03   4.4546202e-03   4.9789037e-03   4.5465769e-03   4.3426908e-03   3.6503629e-03   4.7592991e-03   2.5447265e-03   3.8880347e-03  -2.4046940e-01  -1.2161346e-03  -3.0729238e-03  -3.3473017e-03   1.3553205e-03  -1.8645915e-03   3.5148788e-03  -4.3555333e-03   6.1897915e-03  -4.2921576e-01   4.5220457e-01  -1.1663811e-02  -1.4075719e-02  -1.3343117e-02  -1.2366178e-02  -1.1404388e-02  -1.4503738e-02   1.1607128e-02   2.2553563e-03   3.9924093e-04   7.3308593e-03   5.4240482e-03   1.2088931e-02   6.3719200e-01   1.2723689e-02   1.4616316e-02   1.0113995e-02   8.6447151e-03   5.1392660e-03   4.2826234e-03   6.1323094e-03   4.7780657e-03  -3.3085250e-01  -3.3778339e-01   5.7470966e-03   5.0758844e-03   3.0562831e-01   1.0714941e-02   3.5874710e-03   1.6971114e-03   4.9658935e-03   2.1413340e-03   1.3832371e-03   2.3359610e-04  -9.4399563e-04   4.5168892e-03  -2.0904231e-03   3.5710607e-03  -5.4305010e-03  -3.7327300e-03  -9.7552144e-04  -3.6061112e-01   6.5307495e-03  -3.4176659e-01   2.7420775e-03   5.1103672e-03   5.2197956e-03   3.1859199e-01  -2.7177435e-01  -3.0402457e-04   6.4357234e-04   3.9735045e-04   2.6333835e-01  -1.7374366e-03   3.3905750e-04   1.5461431e-03   6.5565091e-05   1.2349805e-03   2.2634227e-04  -1.6672431e-03   4.5912533e-03  -4.3520970e-01  -6.8101668e-03  -5.2949496e-01  -3.4001494e-03  -5.7587521e-01   1.9712561e-02   1.3749231e-02   1.4262316e-02   4.7550707e-01  -4.8170302e-01   1.0269592e-02  -4.2318104e-01   9.3233435e-03   9.9122175e-03   5.6194739e-03   1.6565560e-03   6.7804570e-03   5.3323865e-03   5.2148478e-03   5.2486589e-03  -3.0409170e-01   4.4091190e-03   2.9768482e-03  -1.1425288e-03  -2.9167281e-01   8.0802009e-04  -4.0655790e-03   3.3683154e-03  -4.9633950e-03  -5.3937006e-04   4.0910145e-03  -1.1297896e-02   8.3154158e-03   9.1829311e-03   5.8153306e-03  -4.2644338e-01   6.1160444e-03   3.0593497e-03   3.7584769e-01   4.5755746e-03   1.6057188e-03  -4.0142405e-01   1.4251896e-03   6.9715557e-03  -5.1273884e-03  -2.4316987e-03   7.5290178e-03   3.7304671e-04  -1.3004577e-02  -1.9098165e-02   6.3845402e-03   1.6775974e-02   6.2904867e-01   5.1868438e-01   1.3550808e-02   9.9733969e-03   6.0537120e-04   1.2352485e-02   7.7865233e-03   9.5570149e-03   7.4692532e-03   5.8919702e-03  -6.4644278e-03  -3.5049536e-01   7.3857227e-03  -3.7627236e-01  -2.9758010e-03   4.8581461e-03  -5.3592916e-04   2.8610161e-01  -3.6926066e-03   3.0980806e-03  -1.9248777e-03  -7.5974880e-04  -2.4561695e-01  -2.7573087e-01   1.4654852e-03   2.7004527e-03   2.6797528e-01  -7.0333271e-04  -2.8728823e-03   2.6359473e-03   1.9558583e-03  -2.5268050e-01  -3.8110985e-03  -2.5192952e-01  -3.3973910e-03  -4.1434884e-03  -2.6523737e-01  -3.1626861e-03  -3.6834706e-03   3.1956909e-01   3.1712828e-03   2.6927838e-03  -5.5561559e-03  -5.3812773e-03  -6.9195258e-03  -3.5035969e-01  -6.3976667e-03   3.7550729e-01   5.8344256e-03   2.9216602e-03   1.1570347e-03  -3.7791117e-01  -5.4746335e-03  -6.4364249e-03   1.0453400e-02   8.5690077e-03  -5.4546672e-03   3.5168542e-01   7.2353663e-03  -2.1628145e-03  -3.5937848e-01   1.0482463e-03  -3.5591299e-01   1.2785820e-04  -1.6160594e-03   5.3567996e-03   3.9045610e-01   4.5028248e-05  -3.1853243e-01   5.2732396e-03  -2.3971520e-03   2.0344941e-03  -9.0647454e-04  -3.0828702e-01  -2.2008254e-03   6.6470395e-04   1.4256555e-03  -2.2354456e-04  -8.6787978e-03  -3.2466807e-03  -4.4956152e-03  -4.4875091e-03   3.8364273e-01   1.1018070e-02   4.0272493e-01  -1.2839307e-02   1.1192562e-03   7.6837862e-03  -4.3907375e-03  -5.5912538e-03   8.8662483e-04   3.3975341e-03  -4.8387973e-03   5.9802352e-03   1.7128678e-02   1.6022186e-02   9.2200480e-03   2.7623273e-03   1.1221131e-02  -2.2279625e-03  -2.9032207e-03   6.8724107e-03   3.3405506e-03   3.8427919e-03   8.7797170e-03   3.8864526e-03  -5.5778890e-03  -5.4597760e-03   6.4442290e-03   3.8587211e-01   6.8914115e-03   7.5721879e-03   4.5226670e-03   4.4473951e-03   3.3970616e-01   6.5294651e-03   4.4324709e-04   1.9652019e-03   5.5230065e-03   6.4745951e-03   3.2827135e-03   6.1456792e-03   3.3648981e-03   2.7929758e-01   5.9723156e-03   8.1759503e-03  -4.4552884e-03  -4.1716817e-03  -6.9222205e-03  -8.1807661e-03  -6.1603946e-03  -1.1800399e-02  -9.4490597e-03  -7.6286677e-03  -9.1273952e-03  -1.0418897e-02  -1.0137674e-02  -5.8103771e-03  -2.3836986e-03   5.3146208e-01  -5.1267648e-01   2.3853140e-03   8.4661723e-04   3.6701080e-04   1.1839568e-02   1.3561419e-02   6.6304927e-03   1.1910699e-02   2.2650737e-03  -1.7815383e-03  -2.0424781e-02  -8.0724894e-03  -5.1304421e-02  -3.7007420e-02   4.1790279e-02  -4.8037185e-02  -9.2151856e-03   1.4011434e-02   1.6399854e-02  -2.9630233e-02  -2.0609219e-02   4.2565530e-02  -1.4867555e-01  -8.8799833e-03  -8.9504439e-02  -1.2662967e-01   1.1414208e+00  -1.1713897e-01   1.3110473e+00  -1.0457778e+00  -1.7364252e-02  -7.8593874e-01   1.2920807e+00   2.3685908e-02   3.0629520e-02   7.1268375e-01   3.1349850e-02   7.9076547e-01   1.9035528e-02   2.9148004e-02   1.4513547e-02   4.4116145e-03  -2.0303634e-03   3.3047905e-03  -3.0428115e-03   2.0001294e-02   1.2156516e-02  -7.0079677e-01   1.8817923e-03   1.5124071e-02   7.2303889e-03   7.4039821e-03  -5.3858445e-03   1.7020801e-02   6.4419468e-01   1.4030264e-02  -4.9255225e-01   4.3581110e-03   7.6562881e-03   2.4620638e-03  -2.4666889e-02  -4.2653131e-02  -2.7555101e-02  -2.6790869e-02   6.6539190e-01  -7.2111481e-02  -4.6517769e-02  -5.0828550e-02  -9.7538502e-02  -1.1166560e-01  -6.7738769e-02  -9.6625988e-02   7.9122252e-02   1.2296552e+00  -1.1635794e-01  -1.0725657e+00  -2.0595508e-03   2.4047823e+00  -2.7648258e-01   1.3992975e-01   3.4449501e-01  -1.3902266e+00  -1.2966298e+00   8.8132081e-02   8.3232137e-02   9.2448313e-01   4.4176560e-02   3.2218158e-02  -7.8208841e-01  -6.4343722e-01   2.3091184e-02   7.9777370e-03  -1.3538546e-03  -6.4214265e-01   1.9246951e-02  -6.3072092e-01  -4.0300406e-02  -2.8849481e-02  -3.3629191e-02  -3.8553614e-02  -5.5392339e-02  -4.0978451e-02  -4.5824389e-02  -9.6457496e-02  -7.8979238e-02  -3.4864321e-02  -1.4612617e-02  -5.8049912e-02  -1.2094361e-02  -1.0349739e-01  -5.3711233e-02   1.0755558e-02  -3.3747070e-02   3.7799846e-03  -7.5421367e-02   9.3935854e-04  -8.3987080e-03   9.3189332e-01   2.4863321e-02   1.8175772e-02   1.3168632e-02   1.6690950e-02   9.0372074e-03   5.7322519e-01   1.8737582e-02   1.2479983e-02   5.2779924e-01   6.1823993e-01   1.1621058e-02  -4.6886176e-01   8.8142772e-04   8.1006302e-03   5.2192179e-03   2.5291708e-03  -5.2993628e-03   1.4487844e-03   4.0887555e-01   4.3999116e-01   3.0374986e-03   3.6039024e-03   4.6935559e-03   6.6837267e-03   3.8695715e-03   3.7634088e-01   1.8811271e-03   1.7162432e-03  -1.0520191e-02  -4.8997016e-03   3.6764659e-01  -7.8946315e-03  -8.1611515e-03  -1.4829361e-02  -5.7618285e-01   1.1958682e-02   4.0800174e-03   1.2599172e-02  -4.1217049e-03  -1.8057492e-03  -3.8308092e-01  -3.3663415e-01  -3.8716729e-01   1.4582936e-03   3.4744365e-01   2.8251503e-05   1.9216800e-03  -2.6778993e-03  -2.4537754e-03  -7.2593826e-03   5.2798748e-03   7.0683156e-03   3.9290012e-01  -4.2300884e-01   6.0469635e-03   1.1087091e-03  -9.5825810e-03   1.8078998e-02   1.4117050e-02   2.9492921e-02  -3.0421688e-02   1.4837546e-03   6.6456175e-01  -8.3584201e-01  -3.5671544e-02  -4.2653116e-02  -8.1094502e-01   3.2179648e-02  -7.3523135e-02  -3.2250490e-02   2.0909474e-02   3.9891203e-02   3.5159105e-02   8.1855939e-01   3.9888261e-02   6.4230872e-02   8.0304730e-01  -7.4602059e-01  -1.1498381e+00   7.3120596e-02  -1.0042477e-02   7.2543957e-01  -1.6521593e-02   1.2536768e-02   3.2176942e-02  -6.9416214e-01  -1.0710231e+00
   3.5240558e-01   1.6838116e-03   4.3928646e-01   5.4796565e-01  -4.0564461e-01   3.2534757e-03   4.3638700e-01   5.5981775e-04   1.6373091e-03  -3.8762955e-01   2.8134111e-03   5.7639659e-03   6.1557305e-03   3.6094054e-03   4.6236060e-03   4.8281120e-03   4.2105959e-03   3.7157836e-03   4.3336118e-03   8.5436676e-04   3.5710296e-03  -2.4380498e-01  -1.1087264e-03  -2.2662048e-03  -3.8640109e-03   1.3039351e-03  -1.9372176e-03  -2.2128091e-04  -4.6507649e-03   5.6738887e-03  -4.2372471e-01   4.5376843e-01  -1.1345167e-02  -1.2916551e-02  -1.4437487e-02  -1.2107187e-02  -8.5421043e-03  -1.2159927e-02   1.2004065e-02  -2.1990794e-02   1.2616377e-03   7.6667920e-03   5.4502122e-03   1.1224229e-02   6.2560377e-01   1.1089977e-02   1.5970546e-02   9.3290946e-03   7.4714024e-03   5.3536186e-03  -1.5384344e-03   6.9041058e-03   4.1305928e-03  -3.2347182e-01  -3.4154388e-01   5.7132913e-03   8.4845848e-03   2.9967888e-01   1.0199032e-02   3.6603894e-03   1.5400259e-03   2.7790690e-03   2.5165572e-03   8.7145080e-04   1.4735416e-04  -7.6292891e-04   4.2601740e-03  -2.9500233e-03   4.7255289e-03  -4.4242541e-03  -1.2644913e-03   1.2726127e-03  -3.5378487e-01   7.1414713e-03  -3.4812611e-01   5.8599208e-03   5.1302731e-03   5.2233362e-03   3.1591582e-01  -2.8746336e-01   8.1271008e-04   1.3901409e-03   1.8605240e-03   2.6053871e-01  -1.2681486e-03   6.2517411e-04   2.4723316e-03   3.3532592e-04  -2.3394875e-05   2.8034063e-04   1.6705768e-04   5.1473953e-03  -4.4538828e-01  -4.6730742e-03  -5.2938378e-01  -5.8975086e-03  -5.6828455e-01   1.9547646e-02   1.2957329e-02   1.6213391e-02   4.7148846e-01  -4.7927425e-01   8.8028605e-03  -4.3535022e-01   9.4961636e-03   9.4824927e-03   6.2120131e-03   2.9365777e-03   5.9576317e-03   5.1217765e-03   5.8009135e-03   4.7130083e-03  -3.0302920e-01   3.8298991e-03   3.1468246e-03  -1.4461266e-03  -2.9817828e-01   1.1035600e-04  -1.5182545e-03   3.2920197e-03  -6.5974156e-03  -5.5506121e-04   3.7446481e-03  -1.2609089e-02   1.0371706e-02   9.4586176e-03   4.1688193e-03  -4.2579378e-01   9.0676001e-03  -4.8798955e-03   3.7409891e-01   2.8564610e-03  -4.1345803e-05  -4.0137852e-01   2.9870452e-03   5.0511509e-03  -1.4724715e-03  -4.6422657e-03   6.2013665e-03  -1.9976221e-03  -1.1887423e-02  -1.7277005e-02   2.4895335e-02   2.3881334e-02   6.1008302e-01   5.1784500e-01   1.5647858e-02   1.0988595e-02   2.0013132e-03   1.2091440e-02   1.1265958e-02   1.0868235e-02   6.7942496e-03   4.3229415e-03  -7.9278695e-03  -3.4989012e-01   7.7153897e-03  -3.7396842e-01  -3.4202820e-03   5.1642615e-03  -4.3134907e-04   2.8467300e-01  -3.5016609e-03   3.4619713e-03  -1.0194830e-03  -1.4068673e-03  -2.4838470e-01  -2.7543614e-01   1.4017089e-03  -2.2535731e-03   2.7050955e-01  -1.1723686e-03  -2.5143284e-03   1.7673620e-03   2.9971933e-03  -2.5386450e-01  -3.8737856e-03  -2.5750520e-01  -2.9626976e-03  -3.6577488e-03  -2.6468753e-01  -5.4143599e-03  -1.7373510e-03   3.1926820e-01   2.6713952e-03   2.8660217e-03  -5.2941441e-03  -5.7025639e-03  -6.0036136e-03  -3.5068522e-01  -5.7604452e-03   3.8678007e-01   5.1913550e-03  -1.7939145e-03  -3.2367814e-04  -3.6884053e-01  -8.7684440e-03  -6.8711453e-03   9.5381365e-03   7.1147053e-03   3.4446898e-03   3.5149078e-01   7.1717397e-03  -1.3954113e-03  -3.5765159e-01   1.1208360e-03  -3.6384684e-01   5.2933847e-04  -2.0387275e-03   4.7694101e-03   3.8917085e-01   3.7466627e-04  -3.1957656e-01   8.4303397e-03   3.6784161e-03   2.3465020e-03  -2.5702793e-04  -3.2722264e-01   8.3669564e-03  -5.6743980e-04   1.9517046e-03  -4.7493216e-04  -8.3628245e-03  -2.1543651e-03  -2.5327766e-03  -3.7649389e-03   3.7690092e-01   5.4469188e-03   4.4105498e-01  -1.6295950e-02  -2.1487680e-04  -3.1362411e-03  -1.6585012e-02  -9.3993056e-03   8.9787788e-04   4.6876901e-03  -4.1729254e-03   7.1955993e-03   1.6789887e-02   1.4092720e-02   6.3233055e-03   1.3348912e-03   1.1727939e-02  -2.8576696e-03  -1.4109533e-03   4.7440770e-03   5.6242536e-03   3.4685172e-03   7.5656686e-03   3.7384974e-03  -3.5056598e-03  -1.6870045e-03   7.3642863e-03   3.8582743e-01   6.4394026e-03   5.8520261e-03   5.8487805e-03   2.7457062e-03   3.3768649e-01   6.6339189e-03   3.7237388e-04  -5.8286136e-04   4.9092617e-03   6.0492211e-03   3.2512301e-03   7.1732115e-03   9.7622475e-04   2.8225861e-01   3.9238004e-03   4.2212543e-03  -4.6643833e-03  -4.9946069e-03  -7.0003740e-03  -7.6469303e-03  -6.7376279e-03  -1.0951088e-02  -1.0208314e-02  -5.8555929e-03  -8.5768055e-03  -7.1345071e-03  -9.4427265e-03  -9.2870925e-03  -5.5448829e-03   5.3975491e-01  -5.2590369e-01   3.1617873e-03  -2.9575496e-03  -9.5969483e-05   1.2980250e-02   1.1048561e-02   5.1726266e-03   8.7483474e-03   2.9439052e-03  -3.8573039e-04  -2.3179394e-02  -1.6620479e-02  -4.3917875e-02  -3.7875790e-02  -6.1395334e-03  -2.5177516e-03   1.1217041e-02   2.3654535e-02  -2.0600201e-03  -3.5687061e-02  -3.0525531e-02   2.9661031e-03  -1.4930199e-01   2.0905011e-02  -6.5009933e-02  -2.0422825e-01   1.0865644e+00  -1.2627646e-01   1.7073245e+00  -1.0531023e+00  -1.0992806e-02  -7.8206833e-01   1.2091351e+00   2.6943863e-02   2.7476069e-02   7.3176265e-01   2.0120989e-02   7.5879129e-01   1.8952221e-02   2.6788707e-02   2.0687510e-02  -2.8174055e-03   2.9515309e-05  -5.1749410e-03  -4.9993742e-03   2.1011799e-02   9.7755998e-03  -7.1562590e-01   3.2523005e-03   1.5809438e-02   1.2697351e-02   8.2938169e-03  -4.5957845e-03   1.3369326e-02   6.3755059e-01   1.0301541e-02  -4.8275102e-01   5.7252293e-05   1.0628440e-03  -1.1918158e-03  -2.3464166e-02  -3.2180606e-02  -2.8751208e-02  -2.7143122e-02   6.6361772e-01  -8.0679502e-02  -5.0408966e-02  -5.2999007e-02  -9.7323020e-02  -1.0210544e-01  -7.9373401e-02  -8.9543434e-02   5.9271329e-02   1.2698634e+00  -1.2564556e-01  -1.0624155e+00   5.4872046e-03   2.5153199e+00  -1.9522836e-01   1.5766661e-01   4.3054123e-01  -1.4212566e+00  -1.1695575e+00   9.6749106e-02   6.2807429e-02   9.4465171e-01   4.2132751e-02   3.3483956e-02  -7.8412455e-01  -6.9650903e-01   2.1460386e-02   4.9791001e-03  -3.6660165e-05  -6.3953529e-01   2.2556541e-02  -6.2772535e-01  -3.0251049e-02  -2.7353025e-02  -3.2664368e-02  -3.8776406e-02  -5.6923801e-02  -4.4577040e-02  -4.2243805e-02  -1.0580625e-01  -8.7040266e-02  -2.5525822e-02  -1.1479688e-02  -9.1295414e-02  -1.9488651e-02  -9.2027855e-02  -5.7360959e-02   7.7753611e-03  -4.1387133e-02   4.6893314e-02  -2.4665047e-02  -8.1989166e-03   8.4080956e-03   9.1597511e-01   1.8307914e-02   8.1344896e-03   1.5532388e-02   2.2838115e-02   9.6556891e-03   6.6514974e-01   2.6087025e-02   1.1789935e-02   5.3728645e-01   6.7321690e-01   8.7099284e-03  -4.7585033e-01  -1.8941005e-03  -4.7108730e-04   5.6400824e-03   9.0732300e-03  -3.4077823e-03   1.4951425e-03   4.1107841e-01   4.2537109e-01   3.3088839e-03   4.5686333e-03   4.8678579e-03   7.6310026e-03   1.8436794e-03   3.8798047e-01   8.4754665e-03   2.1932938e-03  -1.0463879e-02  -3.9099294e-03   3.7252771e-01  -5.2998240e-03  -8.5470157e-03  -1.3477901e-02  -5.7230594e-01   1.2499325e-02   5.1865863e-03   1.3880580e-02  -5.6989902e-03   2.4949499e-04  -4.0647464e-01  -3.4402164e-01  -3.8091403e-01   5.9173624e-03   3.5302108e-01   2.2081634e-03   3.7930973e-03  -1.8097229e-03  -1.2388238e-03  -6.9271976e-03   7.9108595e-03   5.9831556e-03   3.9267255e-01  -4.2863610e-01   8.7839045e-03   1.5880840e-03  -1.1962203e-02   1.8030901e-02   1.4367960e-02   2.2783410e-02  -4.5036512e-02  -9.6457881e-03   6.9628740e-01  -8.2465693e-01  -3.1737524e-02  -4.8266266e-02  -8.1790628e-01   1.5973286e-02  -5.1771108e-02  -3.4411285e-02  -7.2494528e-03   2.6013788e-02   1.0021281e-02   8.0345450e-01  -5.4319214e-03   7.2789130e-02   8.4480641e-01  -7.9158591e-01  -1.1063339e+00   7.4705324e-02  -1.3259987e-02   6.3397670e-01  -2.0606818e-02   1.3599810e-02   1.0471207e-02  -7.2657269e-01  -1.0711164e+00
   3.5079878e-01   2.6370740e-03   4.3832548e-01   5.3566235e-01  -4.1090110e-01   5.2505627e-03   4.4383280e-01   8.9049921e-06   1.3329876e-03  -3.7971365e-01   4.8461443e-03   5.8345246e-03   5.7779302e-03   4.2156272e-03   4.2554905e-03   4.8673295e-03   3.8198372e-03   3.3553920e-03   4.4875248e-03   2.2673434e-03   2.7382136e-03  -2.4225086e-01  -7.2382581e-04  -2.5576444e-03  -3.5411440e-03   1.2936372e-03  -1.7629042e-03   1.9044275e-03  -4.7576115e-03   5.5342423e-03  -4.3506513e-01   4.7207123e-01  -1.2485541e-02  -1.3630876e-02  -1.4000085e-02  -1.4214533e-02  -2.6942558e-02  -1.8072779e-02   1.2501937e-02  -2.9755122e-02   4.3388767e-03   1.0006820e-02   5.2592744e-03   1.0303792e-02   6.3746505e-01   1.3103579e-02   1.4602813e-02   9.1725255e-03   7.8628107e-03   4.0733209e-03   5.1534334e-04   6.1669474e-03   5.0337028e-03  -3.3059544e-01  -3.4565646e-01   5.8755945e-03   7.2702325e-03   3.1244541e-01   1.1074890e-02   4.0286891e-03   3.9499452e-03   3.3145724e-04   3.0979476e-03   4.3453546e-04   4.4368798e-04  -1.5965237e-03   2.6401764e-03  -3.2114474e-03   4.6035887e-03  -4.6495613e-03  -3.5864018e-03   2.1831408e-03  -3.7903930e-01   6.0214678e-03  -3.4371159e-01   4.7492902e-03   5.3005850e-03   4.9231683e-03   3.1129577e-01  -2.7404917e-01  -7.9818384e-04   1.7492739e-05  -3.6674110e-03   2.6635535e-01  -2.2134140e-03   7.8296872e-04   2.3095969e-03  -1.7942621e-03   4.4485671e-04   5.8921169e-04  -1.3499653e-03   3.1778640e-03  -4.4228832e-01  -7.1821181e-03  -5.2516928e-01  -2.6996032e-03  -5.6545975e-01   1.8875628e-02   1.3202565e-02   1.4863350e-02   4.7222572e-01  -5.0098306e-01   4.9145169e-03  -4.2609121e-01   9.4667468e-03   1.2039964e-02   6.4652439e-03   2.8424280e-03   7.2229040e-03   4.9173245e-03   5.4277681e-03   5.0773717e-03  -2.9800109e-01   3.6058308e-03   1.1985641e-03  -1.9758592e-03  -3.0244982e-01  -3.5797163e-04  -4.1883116e-03  -2.8193456e-03  -7.8207776e-03   1.0496731e-03   1.2264832e-02  -7.6714529e-03   8.3091803e-03   1.0370265e-02   3.2314353e-03  -4.2853146e-01  -1.0833796e-03  -1.0081023e-02   3.8998498e-01   4.9296850e-03   1.3960997e-03  -3.9836198e-01   1.8726280e-03   1.0088794e-02  -2.8735363e-03  -4.5099756e-03   5.5333045e-03   5.4834936e-03  -1.2509409e-02  -2.1254128e-02   2.5197753e-02   2.5671029e-02   6.5530762e-01   5.1952378e-01   1.7851749e-02   1.2582896e-02   1.9699153e-02   1.2149988e-02   1.0777821e-02   1.0923257e-02   6.6307414e-03   6.0934434e-03  -6.3187303e-03  -3.6876157e-01   8.9794567e-03  -3.8782165e-01  -3.8618290e-03   4.3519105e-03   4.2264520e-04   2.8553392e-01  -3.5741625e-03   1.5742176e-03  -1.1057942e-03  -5.4393224e-05  -2.4123968e-01  -2.7128458e-01   1.3217651e-03   2.7884540e-03   2.6649120e-01   6.5462268e-04  -1.6391088e-03   2.4999910e-03   2.1327003e-03  -2.5966436e-01  -2.3430424e-03  -2.4946742e-01  -3.1003530e-03  -3.3360768e-03  -2.6727546e-01  -4.4551102e-03  -2.8999968e-03   3.2076103e-01   2.6998897e-03   4.4324261e-03  -5.0233736e-03  -6.0884034e-03  -6.6988078e-03  -3.5238670e-01  -7.6441773e-03   4.1474474e-01   5.1890803e-03  -1.3004120e-03  -1.2521073e-04  -3.6667664e-01  -7.8110805e-03  -7.0619218e-03   7.9317406e-03   7.7518933e-03   4.5577197e-03   3.6004240e-01   6.8817866e-03  -3.2214627e-03  -3.5539749e-01   4.6907639e-04  -3.6046435e-01   4.5299859e-04  -1.5638907e-03   6.9927934e-03   4.0283130e-01   9.4458430e-04  -3.1723689e-01  -2.0454155e-04  -9.6778188e-04   2.3574103e-03  -1.9794984e-03  -3.2058341e-01  -3.5378607e-03  -1.9389303e-03  -8.0752652e-05   1.1184052e-03  -7.5866072e-03  -2.9229000e-03  -2.4632841e-03  -9.0033134e-03   4.1663386e-01   7.6833917e-03   4.1330388e-01  -4.4477654e-03  -1.4099540e-03  -4.2224333e-03  -8.8375777e-04  -1.9433816e-03   7.7237225e-05   5.7930593e-03   9.5442691e-04   1.2383418e-02   1.8166359e-02   1.4653049e-02   1.0375476e-02   3.3121376e-03   8.3314750e-03  -3.2511036e-03  -2.1285328e-03   6.9987945e-03   7.6228643e-03  -8.8806542e-04   8.6551628e-03   9.4451983e-03  -5.9305144e-03  -4.5845591e-03   5.4685278e-03   3.9239131e-01   6.7343165e-03   6.4413044e-03   4.3692401e-03   2.7754655e-03   3.3616550e-01   6.6737710e-03   8.8227980e-04   1.8157698e-03   4.6574869e-03   5.0118380e-03   2.1843422e-03   7.1978585e-03   3.3705431e-03   2.7337426e-01   3.1583424e-03  -3.4369913e-03  -5.2008095e-03  -3.5047813e-03  -7.6717481e-03  -8.2789626e-03  -6.5937108e-03  -1.0238722e-02  -1.0559064e-02  -7.8104539e-03  -5.8921383e-03  -4.4015322e-03  -7.8970907e-03  -8.3180921e-03  -5.5848078e-03   5.3357139e-01  -5.1648623e-01   4.4463456e-03   1.0898453e-03  -1.7779348e-03   9.9994423e-03   9.5988467e-03   4.0707594e-03   1.0960342e-02   6.0883343e-03  -1.1809028e-02  -2.2340197e-02  -4.6797138e-03  -4.9007364e-02  -3.1470270e-02   1.4347034e-02   8.4880536e-02   9.2022202e-03   2.6987298e-02   2.0981968e-02  -2.3724491e-02  -2.2382972e-02   3.5335068e-02  -8.9950264e-02   8.3631246e-02  -1.0495083e-02  -3.6407321e-02   8.6099735e-01  -1.5053025e-01   1.7686244e+00  -1.0336663e+00  -5.3411831e-03  -7.4085982e-01   1.2170360e+00   2.9309870e-02   2.8964899e-02   7.6132769e-01   3.2653473e-02   8.3280407e-01   1.8597660e-02   2.7638269e-02   1.3990516e-02   2.2683743e-03   1.9185804e-03  -3.2979373e-03  -7.2887777e-03   2.2462435e-02   8.5779115e-03  -7.0611789e-01   1.8014013e-03   1.4903437e-02   1.1612296e-02   6.4546359e-03  -5.5797226e-03   1.7999299e-02   6.5711022e-01  -9.4334107e-03  -4.8358429e-01   4.3557686e-03   5.3325130e-03  -1.9997899e-03  -2.6623053e-02  -3.9137028e-02  -3.1814586e-02  -3.0665760e-02   6.5376709e-01  -8.1994801e-02  -5.2512153e-02  -4.7192751e-02  -9.7740945e-02  -1.0863385e-01  -6.1068141e-02  -8.1308331e-02   1.4259319e-01   1.3885862e+00  -9.5020261e-02  -1.0584116e+00   3.7853398e-03   2.4267344e+00  -2.1235802e-01   6.4076882e-02   3.8984069e-01  -1.7024754e+00  -1.2068310e+00   9.6299664e-02   8.4914112e-02   9.0369683e-01   4.4574736e-02   3.0602027e-02  -7.6120003e-01  -6.8403877e-01   2.2684117e-02   4.8860802e-03  -2.3947501e-04  -6.3014613e-01   1.9702965e-02  -6.2995260e-01  -4.1177586e-02  -2.8732486e-02  -3.1729900e-02  -5.0383807e-02  -5.8561387e-02  -5.3272037e-02  -4.0226462e-02  -1.1947617e-01  -8.1191831e-02  -3.3533117e-02  -1.2920418e-02  -1.0966105e-01  -1.4774421e-02  -7.8611147e-02  -5.3637176e-02   4.1156300e-03  -4.6518578e-02   4.2094476e-02  -4.6189385e-02  -6.1034803e-02   8.2093121e-03   9.1190277e-01   1.5680360e-02   4.1917866e-03   1.0954451e-02   2.6696149e-02   9.2505576e-03   6.5177870e-01   2.6367832e-02   1.0239532e-02   5.2189043e-01   6.3654918e-01   6.9177635e-03  -4.7551301e-01  -2.1689987e-03  -1.7913847e-03   4.8469694e-03   8.0593361e-03  -4.9594472e-03   1.3837685e-03   4.1170587e-01   4.2406700e-01   2.3081040e-03   2.8265741e-03   5.3111362e-03   8.6844006e-03   2.8108167e-03   3.8068685e-01   1.0579741e-04   2.6765631e-03  -1.0359699e-02  -3.2797468e-03   3.7095240e-01  -7.3919420e-03  -8.7423487e-03  -1.3402903e-02  -5.3777767e-01   1.3022152e-02   5.4729023e-03   8.1877900e-03  -3.8016737e-03  -1.4412519e-03  -3.6505474e-01  -3.3022984e-01  -3.8270798e-01  -1.5712520e-03   3.3818132e-01  -1.2770219e-03   6.3850026e-05  -3.3772206e-03  -3.4807759e-03  -5.6740729e-03   8.9866835e-03   9.5752272e-03   3.8776189e-01  -4.1188366e-01   8.8551468e-03   2.9628926e-03  -1.0733978e-02   1.4910709e-02   1.1138451e-02   1.8852193e-02  -3.4212842e-02  -3.4712973e-03   6.6380814e-01  -7.8891424e-01  -2.4749623e-02  -3.9478218e-02  -7.9282328e-01   2.7092053e-02  -6.6584578e-02  -3.9821249e-02  -7.7595846e-03   1.5637292e-02   2.8435109e-02   7.9591926e-01   6.2912705e-02   6.3346231e-02   8.9498196e-01  -7.5627314e-01  -1.0428010e+00   5.0720806e-02   3.1560207e-02   8.0196268e-01  -1.2591802e-02   7.2061470e-03   4.0125888e-03  -6.9443531e-01  -1.0754476e+00
   3.5485727e-01   2.2522257e-03   4.4732487e-01   5.4871316e-01  -4.0986796e-01   3.7953191e-03   4.4040993e-01  -4.1250544e-04   1.1113586e-03  -3.8912285e-01   5.0688693e-03   6.0245943e-03   6.5919430e-03   3.8210130e-03   4.1580210e-03   5.3932742e-03   3.9035439e-03   3.6218962e-03   4.3000056e-03   1.2640431e-04  -4.7522324e-05  -2.4339857e-01  -1.3970621e-03  -3.8413119e-03  -3.3837667e-03   1.1128823e-03  -2.2158245e-03   1.2876523e-03  -3.8949811e-03   5.2652525e-03  -4.3085191e-01   4.5690706e-01  -1.2240581e-02  -1.3435791e-02  -1.4920085e-02  -1.5441755e-02  -2.0360729e-02  -1.8215454e-02   1.3328069e-02   1.3402190e-02   2.1661415e-03   1.1976836e-02   5.8818825e-03   9.4372695e-03   6.5222623e-01   1.2143653e-02   1.5935029e-02   1.0170602e-02   8.1673956e-03   5.7589156e-03   4.6065860e-04   5.3799119e-03   4.7976573e-03  -3.2758593e-01  -3.4417339e-01   5.5404459e-03   7.9604931e-03   3.1726543e-01   1.1674062e-02   4.0496019e-03   4.1681642e-03   7.0576400e-03   2.3346934e-03   1.2401634e-03   1.0876844e-05  -5.5317722e-04   3.4444696e-03  -2.5350904e-03   3.5300720e-03  -4.8248412e-03  -3.8592275e-03   1.1368256e-03  -3.6712461e-01   6.6318306e-03  -3.4686858e-01   2.3244839e-03   5.1981225e-03   4.9998631e-03   3.2382667e-01  -2.7977261e-01   1.0874707e-03   1.3947136e-03   5.1182285e-03   2.7130586e-01   1.3947899e-03   7.7466231e-04   2.6204281e-03  -1.2277294e-03   7.9865920e-04   1.2321449e-04  -1.9264910e-03   5.0454070e-03  -4.4986169e-01  -7.5467143e-03  -5.3135349e-01  -4.2505617e-03  -5.9360022e-01   1.9955537e-02   1.2936767e-02   5.9842302e-03   4.8441316e-01  -5.2221141e-01   8.0808617e-03  -4.3141873e-01   8.9004378e-03   1.2045753e-02   6.2174141e-03  -2.0384220e-03   5.8259039e-03   5.1529283e-03   5.5835061e-03   5.5587589e-03  -3.0733631e-01   3.6401755e-03   2.4492689e-03  -9.8646206e-04  -2.9900374e-01   2.4195235e-03  -3.2217442e-03   5.7610584e-03  -5.5819033e-03   2.6469511e-03   1.0576168e-02  -1.3269792e-02   9.7112837e-03   1.0058631e-02   4.4442965e-03  -4.2632644e-01   1.1685126e-03   8.2653194e-03   3.7779532e-01   4.3491880e-03   9.3135695e-04  -3.9450081e-01   1.7049159e-03   7.5913113e-03  -2.4847334e-03  -3.1127277e-03   3.0563544e-03   1.9601389e-03  -1.5817332e-02  -1.9330911e-02   2.0596702e-02   2.6188549e-02   6.0558680e-01   5.1276560e-01   1.3731299e-02   1.1204709e-02   1.8531254e-02   1.2503323e-02   9.2945941e-03   9.1237400e-03   8.3352297e-03   9.2610557e-03  -4.1007934e-03  -3.4999600e-01   8.4940806e-03  -3.8426429e-01  -5.7612048e-03   4.3649640e-03   2.6525174e-05   2.9635594e-01   1.2905134e-03   1.4871393e-03  -9.9232838e-04  -9.3243516e-04  -2.4664626e-01  -2.7416259e-01   1.6910546e-03   2.8761120e-03   2.7099658e-01  -5.0361098e-04  -3.0465790e-03   2.8349915e-03   2.4296636e-03  -2.6704118e-01  -3.9702707e-03  -2.5151904e-01  -2.8627502e-03  -3.2024737e-03  -2.6960145e-01  -4.6892624e-03  -2.9111238e-03   3.2636275e-01   3.5234561e-03   3.5059057e-03  -4.3594639e-03  -5.6879243e-03  -5.6378000e-03  -3.5763548e-01  -6.3994067e-03   3.7941856e-01   5.2549690e-03  -1.5416748e-04  -1.5568132e-03  -3.7406375e-01  -1.1758814e-02  -6.8584904e-03   9.4507001e-03   6.7549775e-03  -1.0864584e-03   3.5870669e-01   6.9670287e-03  -1.2435147e-03  -3.5804387e-01   5.6551150e-04  -3.6879268e-01   7.8286708e-04  -2.2990418e-03   5.7185575e-03   3.9139093e-01   4.3694531e-04  -3.2068280e-01   1.7940881e-03   7.1436450e-04   3.0219605e-03  -1.7559187e-03  -3.1691026e-01   1.3472112e-02  -2.5834328e-03  -9.8163078e-04   6.8105666e-04  -8.1569856e-03  -8.6718954e-03  -4.3095853e-05  -8.2553746e-03   3.7602884e-01   1.0146421e-02   4.1761484e-01  -2.8869749e-03   2.1734333e-03   6.0447944e-03  -2.8720191e-03  -6.2238988e-03   1.4141424e-03   4.8396118e-03   1.8529083e-03   9.3013932e-03   1.8585650e-02   1.5015196e-02   8.9111010e-03   1.2071321e-03   1.0068242e-02  -2.8482661e-03  -2.7125952e-03   3.5612498e-03   8.3607994e-03  -1.8204057e-03   8.4389482e-03   7.9299140e-03  -4.0539214e-03  -2.2935295e-03   7.0874129e-03   4.0786063e-01   7.5910276e-03   7.8323780e-03   6.0680711e-03   3.1951880e-03   3.4533398e-01   6.0562288e-03   7.7203084e-03   6.4010691e-03   5.2591422e-03   5.0826235e-03   3.1021264e-03   2.8569903e-03   1.8913176e-03   2.8624153e-01   2.6138913e-03   5.3955051e-03  -2.8676882e-03  -4.9572557e-03  -6.4986827e-03  -8.1202196e-03  -6.4503761e-03  -1.3857072e-02  -9.0481969e-03  -7.7384653e-03  -6.4560790e-03  -8.7082214e-03  -1.2180172e-02  -9.3372383e-03  -1.1005519e-02   5.4118114e-01  -5.2647243e-01   2.8712151e-03  -1.7851917e-03   5.1105925e-03   1.1418768e-02   1.1152335e-02   5.8821215e-03   1.0230665e-02   1.8223222e-03  -7.6194779e-03  -2.3025640e-02  -1.0537498e-02  -5.0864857e-02  -4.2623417e-02   2.7490206e-02   1.4479785e-02   1.3714156e-02   2.7971649e-02   5.3251953e-03  -1.3559155e-02  -1.8553441e-02   8.2222915e-04  -1.0993025e-01  -6.2519376e-03   5.5087395e-02  -1.9162670e-02   1.0602106e+00  -1.1821710e-01   1.3670749e+00  -1.0496288e+00  -2.4503870e-02  -7.7845258e-01   1.1570180e+00   2.7139229e-02   3.6898596e-02   7.0117777e-01   3.2757820e-02   8.1318307e-01   1.0094268e-02   2.7622202e-02   1.4434327e-02   2.9949601e-03   2.1376762e-03   1.0209763e-03  -5.5605808e-03   1.3927844e-02   3.2070637e-03  -6.8558327e-01   5.6237175e-04   1.4175465e-02   7.8885160e-03   4.7270235e-03  -8.2602035e-03   1.9261547e-02   5.9574790e-01  -5.5187141e-03  -4.7904257e-01   4.6538367e-04   1.0275183e-02  -1.2074240e-03  -2.4401653e-02  -3.5201758e-02  -2.8131811e-02  -2.7046564e-02   6.7463827e-01  -6.5266139e-02  -4.5820635e-02  -5.2648985e-02  -9.1044845e-02  -9.6025622e-02  -6.1964006e-02  -5.7509709e-02   8.1732783e-02   1.2180484e+00  -1.0396395e-01  -1.0368022e+00  -1.2804550e-03   2.1850451e+00  -1.7497227e-01   2.0101455e-01   4.1230180e-01  -1.3818808e+00  -1.1483750e+00   9.8191165e-02   6.0032341e-02   8.9544449e-01   4.7076867e-02   3.5378122e-02  -7.5584960e-01  -7.0759991e-01   2.2700691e-02   2.9748718e-03  -2.6956189e-03  -6.5314102e-01   2.0262535e-02  -6.4419576e-01  -4.5924083e-02  -8.9910231e-03  -2.4876242e-02  -5.7040924e-02  -5.5691567e-02  -5.5048420e-02  -5.0805588e-02  -1.1521173e-01  -6.8633430e-02  -3.9588990e-02  -1.0527467e-02  -1.3672015e-01  -4.5366208e-02  -2.0258004e-01  -7.0168554e-02   6.4535875e-03  -3.5290329e-02  -1.6584036e-02  -7.0239737e-02   1.1961671e-03   1.1718499e-02   1.1748064e+00   1.6325998e-02   1.3812512e-02   8.0805235e-03   1.8483870e-02   9.6320069e-03   6.1121012e-01   1.9500523e-02   9.3040615e-03   5.2279276e-01   6.0481577e-01   1.0390240e-02  -4.7885703e-01  -5.5347057e-04  -1.6215991e-03   5.7275569e-03   2.4777280e-03  -2.2680090e-03   1.9402513e-03   4.0881555e-01   4.3163486e-01   8.0343331e-03   4.5572161e-03   4.0646225e-03   5.8208108e-03   5.0233411e-03   3.9166481e-01  -1.2768464e-04   3.2264930e-03  -1.0437179e-02  -3.1701930e-04   3.7786455e-01  -5.0297076e-03  -8.1521070e-03  -1.4593947e-02  -5.1767635e-01   1.1544412e-02   2.7761623e-03   8.1713878e-03  -2.7354456e-03  -5.5079767e-04  -3.6334239e-01  -3.2077453e-01  -3.7985973e-01  -2.6045589e-03   3.2751842e-01  -2.7806978e-03  -8.4687809e-04  -3.2708108e-03  -3.3398461e-04  -4.4294633e-03   8.7141156e-03   3.4988940e-03   3.8334569e-01  -4.1409834e-01   6.6444861e-03   4.7185991e-03  -9.1419467e-03   1.3739292e-02  -1.2803095e-02   1.6423448e-02  -3.4315858e-02  -2.9366481e-03   6.5294365e-01  -8.0566410e-01  -2.8027558e-02  -4.3476221e-02  -7.7915113e-01   3.0989669e-02  -9.2645640e-02  -3.6202023e-02   1.7929254e-02   2.2891009e-02   3.7179975e-02   8.0124041e-01  -4.7306204e-02   7.4422108e-02   8.3764031e-01  -7.7226456e-01  -1.0298718e+00   6.6811767e-02  -1.0840978e-02   7.7291489e-01  -1.1987237e-02   1.3898594e-02   9.5234957e-03  -6.5830479e-01  -1.0695830e+00
   3.5309269e-01   2.3057597e-03   4.4108606e-01   5.3589992e-01  -4.1872997e-01   4.8768127e-03   4.3948860e-01  -1.4556078e-03   2.3976041e-04  -3.8365592e-01   5.2882090e-03   6.4374534e-03   6.9288599e-03   4.1859009e-03   4.2444005e-03   4.9631628e-03   4.2752463e-03   3.5346385e-03  -1.9256215e-03  -4.1257252e-03   6.5817797e-04  -2.4364073e-01  -4.8146516e-04  -2.2524855e-03  -3.0496218e-03  -1.2813390e-03  -2.7825089e-03   3.9803339e-03  -4.5935467e-03   5.3000614e-03  -4.4416634e-01   4.6957070e-01  -1.2348877e-02  -1.4371536e-02  -1.5985435e-02  -1.3680288e-02  -9.1955620e-03  -1.8855601e-02   1.2740425e-02   1.5364721e-02   2.9907338e-03   8.0865296e-03   5.6235398e-03   1.2393407e-02   6.5451369e-01   1.3009418e-02   1.5736651e-02   1.1071235e-02   9.6193686e-03   5.7204721e-03   1.7362658e-03   7.1428435e-03   5.1807631e-03  -3.3583471e-01  -3.4240417e-01   6.1581672e-03   7.4303922e-03   3.2577396e-01   1.0462738e-02   3.8428016e-03   1.9120277e-03   8.0298240e-03   3.5919865e-03   1.8995990e-03  -9.8372417e-04   2.8170801e-04   3.8892987e-03  -2.7600871e-03   4.6347977e-03  -5.2239137e-03  -1.2465560e-03   5.8108591e-03  -3.7694177e-01   6.0917406e-03  -3.4971788e-01  -3.4919162e-04   5.7731782e-03   5.4049609e-03   3.2810691e-01  -2.8051538e-01   5.1000757e-03   1.4114131e-03   3.5523032e-03   2.7374786e-01  -1.1977000e-03  -4.7320462e-04   2.1405551e-03  -2.9254739e-03   2.1216144e-03   4.9138980e-04  -3.0513516e-03   6.4920622e-03  -4.4241020e-01  -5.3424839e-03  -5.3204262e-01  -6.8921147e-03  -5.7845099e-01   2.0235110e-02   1.2390271e-02   1.2356484e-02   4.8569902e-01  -5.0751318e-01   8.2797091e-03  -4.3752173e-01   9.0551413e-03   1.2933656e-02   7.0885894e-03   1.1982989e-02   7.6567930e-03   4.8064989e-03   5.7017511e-03   5.7491380e-03  -3.2069796e-01   3.1494023e-03   2.6314677e-03  -1.8775855e-03  -2.9648014e-01  -3.6646607e-04  -3.8458335e-03   4.8326734e-03  -6.0559674e-03  -5.7390089e-04   4.5077349e-03  -1.2232403e-02   4.5601711e-03   9.3050922e-03   5.2130701e-03  -4.2617602e-01   4.7703365e-03   2.1271942e-03   3.7822393e-01   4.6318842e-03   1.7567950e-03  -4.0141178e-01   2.7421345e-03   9.3849607e-03   1.0082478e-04  -1.3073945e-03   1.7644062e-02  -7.8880423e-04  -1.4625441e-02  -1.7881162e-02   2.1310607e-02   2.0388808e-02   6.0455788e-01   5.0485179e-01   1.4012239e-02   1.0813478e-02   1.5558374e-02   1.1303364e-02   1.0567502e-02   8.8413684e-03   6.5015716e-03   4.4834997e-03  -5.9741248e-03  -3.5182266e-01   7.8239406e-03  -3.4024695e-01  -3.7689554e-03   6.2747501e-03  -6.0609151e-04   2.9381872e-01  -1.5139702e-03   1.7013675e-03  -1.5941240e-03  -1.1396692e-03  -2.4674635e-01  -2.7329703e-01   8.7668616e-04   1.8796962e-03   2.7324340e-01  -1.0907297e-03  -3.7567720e-03   2.8769787e-03   2.1565756e-03  -2.5223689e-01  -3.7984718e-03  -2.5383513e-01  -3.4224687e-03  -4.4093058e-03  -2.6558203e-01  -3.8278726e-03  -4.2097288e-03   3.1974024e-01   3.3692531e-03   2.6311529e-03  -4.5411798e-03  -5.4481905e-03  -6.3316394e-03  -3.5202973e-01  -5.0915557e-03   3.6966304e-01   5.6845269e-03   1.6030065e-03   5.1181548e-04  -3.9616274e-01  -1.0743035e-02  -7.7270870e-03   9.2986108e-03   6.3209331e-03  -1.7375102e-03   3.5934980e-01   7.2132524e-03  -2.4795061e-03  -3.5767374e-01   2.1710159e-03  -3.6941184e-01   8.6785711e-04  -1.6187143e-03   1.5309363e-03   4.0047620e-01   2.6158358e-04  -3.3222810e-01   3.0620021e-03  -1.7848773e-03   3.4356406e-03  -1.6709430e-03  -3.1543670e-01   1.3403353e-02  -3.6643081e-05  -5.3145014e-04  -1.5779751e-03  -8.1191901e-03  -3.6127113e-03  -2.0367817e-03  -1.0550027e-02   3.6114798e-01   8.3853052e-03   4.2222702e-01  -1.1301535e-02   1.7554274e-03   4.2948538e-03  -8.2998792e-03  -8.0244925e-03  -1.6694546e-04   4.4432765e-03   4.3227499e-04   7.2534915e-03   1.9198676e-02   1.3382721e-02   6.5351222e-03   3.0547838e-03   1.1057331e-02  -2.2179619e-03  -1.2552435e-03   4.1315834e-03   5.7241473e-03   2.6957659e-04   9.6060949e-03   8.2584393e-03  -4.7397861e-03  -4.6107539e-03   6.7325670e-03   3.8532122e-01   8.4722870e-03   7.2719366e-03   5.2588329e-03   3.3623083e-03   3.4993632e-01   6.4576102e-03   8.2400696e-03   2.4306809e-03   4.1529813e-03   4.2830318e-03   2.7942435e-03   8.0007013e-03   2.8742937e-03   2.8616707e-01   3.9488096e-03   3.1237934e-03  -3.9305551e-03  -3.4800309e-03  -7.6143563e-03  -8.7102123e-03  -7.3671566e-03  -1.5843925e-02  -1.0214628e-02  -3.9176117e-03  -8.7557954e-03  -1.2961741e-02  -1.1418384e-02  -8.6734926e-03  -4.2529098e-03   5.3851472e-01  -5.2310513e-01  -4.2056952e-04  -2.0550555e-03  -2.7589190e-03   1.2480873e-02   1.2383842e-02   6.4984753e-03   8.2403160e-03   2.5869131e-03  -1.0520102e-02  -1.9057700e-02  -1.8463529e-02  -4.5789412e-02  -3.0379073e-02   3.1263861e-02   9.7975247e-03   1.4186328e-02   2.0080947e-02  -3.1658318e-03  -1.6345142e-02  -2.2672967e-02   2.4327802e-02  -1.2725779e-01  -9.6863932e-03  -1.5603070e-01  -1.0289711e-01   1.1872105e+00  -1.7476911e-01   1.1551600e+00  -1.0699679e+00  -5.7970484e-03  -7.8335931e-01   1.1997827e+00   4.0028589e-02   4.4408026e-02   6.7284161e-01   9.0846823e-03   8.4207396e-01   1.6893507e-02   2.3860405e-02   1.4867897e-02  -1.6361415e-02  -4.8829600e-03  -7.5615690e-03  -9.5740190e-03   2.1404816e-02   1.0137235e-02  -7.1294637e-01   8.5065545e-04   1.5940736e-02   8.4139599e-03   8.9992842e-03  -8.5378088e-03   1.8988294e-02   6.4710030e-01   1.9320557e-02  -4.9433881e-01   3.6066221e-03   1.2536322e-02  -6.4103637e-04  -2.3985723e-02  -3.5209914e-02  -2.9474169e-02  -2.7047445e-02   6.7285542e-01  -7.3824485e-02  -4.6960625e-02  -4.6065598e-02  -8.5366088e-02  -9.5983376e-02  -6.4699930e-02  -6.9362412e-02   4.4261711e-02   1.3161843e+00  -1.1459055e-01  -1.0470179e+00   1.7743588e-03   2.2407633e+00  -1.2972015e-01   2.5236883e-01   4.2250880e-01  -1.3807029e+00  -1.2410652e+00   1.0753983e-01   6.3078230e-02   9.3199964e-01   4.4728351e-02   3.3661446e-02  -7.8212087e-01  -7.3402653e-01   2.2145908e-02   5.9736470e-03   7.5317058e-04  -6.5380189e-01   1.9231076e-02  -6.3258290e-01  -3.9698272e-02  -2.7459521e-02  -2.8995959e-02  -4.3469714e-02  -5.8802459e-02  -5.2025001e-02  -4.0429796e-02  -1.1234597e-01  -6.4532470e-02  -4.0959605e-02   5.8870520e-03  -5.9823584e-02  -1.2569692e-02  -1.3349904e-01  -3.8116531e-02   1.0431797e-02  -3.2937198e-02   5.0407082e-02  -2.7739338e-02  -6.1005514e-02  -3.6013232e-02   9.0938562e-01   2.1702777e-02   6.5329825e-04   8.0008093e-03   2.1434345e-02   1.2122763e-02   6.1344968e-01   2.1524529e-02   1.2482046e-02   5.4768430e-01   6.0406292e-01   9.3433123e-03  -4.9723663e-01  -7.0240503e-03  -5.5617689e-03   6.4543011e-03   5.0780486e-03  -1.9916353e-03   2.1023533e-03   4.2572625e-01   4.1420944e-01  -3.2320631e-03   3.6452472e-03   2.9526965e-03   9.9565637e-03   3.9666934e-03   4.0322528e-01  -3.3815078e-04   2.0784801e-03  -1.0717015e-02  -5.3597997e-03   3.8364241e-01  -6.9758966e-03  -9.2250611e-03  -1.6451009e-02  -5.9282656e-01   1.0726344e-02   5.9305763e-03   1.0257237e-02  -4.5741829e-03  -1.1780628e-03  -4.0426683e-01  -3.3884623e-01  -3.9076256e-01   1.5803819e-05   3.4137870e-01   2.7930029e-03   3.2133773e-03  -1.6419970e-03  -3.0203034e-03  -5.4281973e-03   7.8130435e-03   4.1765031e-03   3.9570595e-01  -4.2605966e-01   1.1795425e-02   5.5301359e-03  -1.5182581e-02   1.0516982e-02   5.2656705e-03   8.1274953e-03  -4.2068246e-02   1.5388195e-03   6.6505179e-01  -7.7207496e-01  -2.3383878e-02  -5.1968875e-02  -7.9596920e-01   2.5905622e-02  -5.5135543e-02  -2.8502631e-02   3.1347433e-03   5.3484224e-02   1.9265338e-02   7.8556364e-01  -2.5355782e-02   6.3527890e-02   8.1297778e-01  -7.4649458e-01  -1.0341190e+00   3.5819266e-02  -1.0551186e-02   6.9391190e-01  -1.5208761e-02   1.3132728e-02  -2.2958257e-03  -7.1170600e-01  -1.0671967e+00
   3.4828451e-01   1.6637885e-03   4.4118348e-01   5.4147690e-01  -4.0330454e-01   4.1176387e-03   4.3129923e-01   1.9685192e-03  -2.5850275e-03  -3.8729770e-01   3.2124463e-03   6.0037041e-03   6.3457859e-03   3.4551009e-03   4.7861439e-03   3.8582818e-03   2.5259719e-03   3.3147089e-03   2.9017185e-03  -3.1076541e-03   2.6336844e-03  -2.4461788e-01  -8.5841334e-04  -3.2665791e-03  -4.4172475e-03  -1.1199323e-03  -2.4980823e-03   1.3081861e-04  -4.3751223e-03   5.2356371e-03  -4.3291767e-01   4.5398406e-01  -1.1668250e-02  -1.3730911e-02  -1.4858062e-02  -1.8562372e-02  -1.0955135e-02  -1.7403090e-02   1.1839916e-02   1.2554045e-02   3.3114226e-03   1.0767376e-02   5.7259750e-03   1.0950039e-02   6.5388849e-01   1.2063503e-02   1.4917837e-02   9.8040672e-03   7.6355644e-03   5.1149325e-03   6.0344616e-04   5.2641768e-03   4.7154837e-03  -3.3399773e-01  -3.4199575e-01   6.3040017e-03   1.0166527e-02   3.2116775e-01   9.2984993e-03   3.6865902e-03   1.9496878e-03   7.4960181e-03   3.4826177e-03   1.5358219e-03  -9.0292009e-04   7.3217302e-04   3.9784309e-03  -2.2523029e-03   3.2801607e-03  -4.8326684e-03   1.1591782e-02   2.8372538e-03  -3.4041234e-01   7.2095456e-03  -3.4208511e-01   4.8095191e-04   4.5942142e-03   4.4120853e-03   3.1967463e-01  -2.7266332e-01   5.2613362e-03   7.0279372e-04  -4.2730772e-03   2.6281773e-01   1.8308499e-04  -1.1475840e-03   3.7404453e-03   5.9372214e-04   1.2224152e-03  -1.3642852e-04  -1.5666367e-03   4.8705794e-03  -4.3557565e-01  -2.2726663e-03  -5.3183077e-01  -7.9827794e-03  -5.7847919e-01   1.8899249e-02   1.2200903e-02   1.7451700e-02   4.8844119e-01  -4.7933397e-01   1.0151197e-02  -4.3440161e-01   8.9608867e-03   8.6972521e-03   6.8528705e-03   2.4769215e-03   5.5149786e-03   5.3670852e-03   5.6022919e-03   5.4980357e-03  -3.1382366e-01   3.5994242e-03   3.9559009e-03  -1.7906544e-03  -2.9778692e-01   2.0785948e-03  -1.8477653e-03   6.9972647e-03  -5.6276739e-03  -3.7497657e-04   1.9078433e-03  -1.3423455e-02   1.1148982e-02   9.7218086e-03   2.9849469e-03  -4.2387269e-01   9.7974819e-03  -3.9695902e-03   3.7723421e-01   4.7458525e-03   1.6485367e-04  -4.0518201e-01   1.4273618e-03   1.3985267e-02  -8.9742211e-05  -2.9158967e-03   1.9699230e-02   2.3587897e-03  -1.2182688e-02  -1.8019875e-02   2.3264186e-02   2.4995618e-02   5.6564242e-01   5.1312010e-01   1.4131965e-02   9.8155127e-03   2.1076387e-02   1.0871321e-02   9.3367962e-03   2.4908773e-03   7.4212732e-03   5.4412776e-03  -6.4908244e-03  -3.5344392e-01   6.4399044e-03  -3.5135556e-01  -1.3852422e-03   6.8760680e-03  -8.2355927e-04   2.8883618e-01  -2.0765425e-03   1.1648778e-03  -8.3617118e-04  -1.2617501e-04  -2.4508407e-01  -2.6941036e-01   1.3766714e-03  -2.1739333e-03   2.6117881e-01   2.4208701e-04  -2.0698133e-03   2.5924221e-03   3.5211836e-03  -2.5579303e-01  -3.6375349e-03  -2.5255573e-01  -3.4333920e-03  -3.7457546e-03  -2.6123886e-01  -3.0026068e-03  -4.1413550e-03   3.1388500e-01   4.1829149e-03   2.4437376e-03  -4.8816841e-03  -5.6026238e-03  -4.5603503e-03  -3.4566678e-01  -5.9869218e-03   3.8627061e-01   6.8485582e-03  -2.4324000e-03   2.1796982e-03  -3.8313493e-01   1.3428251e-03  -7.2123440e-03   8.9465458e-03   5.8081459e-03  -5.0753701e-03   3.5763308e-01   8.2546555e-03  -1.0457435e-03  -3.5854909e-01   1.9956104e-03  -3.5556056e-01  -1.6180775e-04  -1.6413152e-03   3.1549298e-03   3.9328965e-01   5.8606310e-04  -3.2420151e-01   8.2751829e-03  -2.2255490e-03   1.8846113e-03  -4.3575236e-04  -3.1251015e-01   1.2578492e-02  -3.3812720e-03  -1.0878076e-03   8.7497376e-05  -7.8222186e-03  -3.4906077e-03  -5.8412982e-04  -9.4614022e-03   3.8087224e-01   8.1741051e-03   4.2233483e-01  -1.9878864e-02  -2.0807938e-03  -2.7862863e-03  -8.5346152e-03  -4.4469305e-03  -6.7807160e-04   3.3294927e-03   2.9367827e-04   1.2493239e-02   1.8773160e-02   1.4975126e-02   8.7626238e-03   2.0317052e-03   1.0313087e-02  -3.0859327e-03  -1.2589996e-03   5.8781695e-03   4.9869487e-03   7.2979010e-03   8.3492147e-03   3.5031818e-03  -5.6626892e-03  -3.8320353e-03   5.3039224e-03   3.9015514e-01   7.2247646e-03   7.5916660e-03   6.2604131e-03   2.3827385e-03   3.4127341e-01   6.8044642e-03   2.1408191e-03   2.2627275e-03   4.6939711e-03   6.0648540e-03   2.7824697e-03   7.4836341e-04   2.5830471e-03   2.7766423e-01   2.1917551e-03   4.5493453e-03  -1.9944216e-03  -1.7855400e-03  -5.8467166e-03  -7.7361221e-03  -7.4201943e-03  -1.4307497e-02  -1.1183921e-02  -7.3458738e-03  -9.4690526e-03  -1.4845636e-02  -1.1791855e-02  -8.8156586e-03  -3.5652117e-04   5.3989650e-01  -5.1909095e-01   5.1303751e-03   1.8092411e-03   5.4585174e-04   9.0851154e-03   7.9460864e-03   5.6656265e-03   1.1134088e-02   3.0666432e-03  -9.8943207e-03  -2.0462821e-02  -1.9025754e-02  -5.6131019e-02  -2.6381866e-02   4.4729283e-02   4.3060139e-02   1.6813680e-02   2.4739301e-02   2.9344258e-02  -2.2982311e-02  -1.8435491e-02   1.6450165e-02  -1.1030271e-01   6.2879763e-02  -2.8225930e-04   2.5018228e-02   1.2413626e+00  -1.3276049e-01   1.3648063e+00  -1.0164268e+00  -1.2216634e-02  -7.3452322e-01   1.2142822e+00   2.6744720e-02   2.7978952e-02   6.8348627e-01   2.5986839e-02   8.3660765e-01   2.0583533e-02   2.3879850e-02   1.8217735e-02  -1.4736184e-02   1.6575828e-05   1.0864194e-04  -8.5288545e-03   2.2663125e-02   1.1593354e-02  -7.0415630e-01   4.9883967e-03   1.5606709e-02   1.0095353e-02   5.0499155e-03  -7.6167425e-03   1.7088220e-02   6.3582347e-01   1.3501667e-03  -4.9014296e-01   2.6983390e-03   6.4005410e-03   1.2243553e-03  -1.4203943e-02  -3.9887179e-02  -2.8738429e-02  -2.7449386e-02   6.7453212e-01  -7.6675577e-02  -4.6351164e-02  -5.1652266e-02  -9.5080661e-02  -1.1513549e-01  -7.6165334e-02  -6.7521560e-02   9.0395022e-02   1.3695136e+00  -1.3415995e-01  -1.1303569e+00   2.6099337e-03   2.2979375e+00  -1.8563158e-01   1.5608434e-01   3.9136989e-01  -1.3536780e+00  -1.2709726e+00   9.9190476e-02   4.9802648e-02   9.1895070e-01   4.1928472e-02   3.5043360e-02  -7.8139699e-01  -6.5791544e-01   2.2328153e-02   7.5294092e-03  -1.7757259e-03  -6.4543061e-01   2.1542338e-02  -6.4382621e-01  -2.7723377e-02  -2.5362075e-02  -3.2065428e-02  -6.1059902e-02  -5.4474543e-02  -5.7320892e-02  -4.1501037e-02  -1.4241162e-01  -6.9736616e-02  -3.7902552e-02   2.8796456e-03  -6.0927652e-02  -5.3767750e-02  -1.3953323e-01  -5.5998850e-02   5.7771052e-03  -3.7477328e-02   4.9160635e-02  -4.7035327e-02  -7.4200997e-02   3.5078072e-03   1.0065860e+00   2.4218974e-02   1.3684618e-03  -5.5654817e-03   1.9095134e-02   1.1145853e-02   6.4236140e-01   2.3642432e-02   1.3417275e-02   5.0889431e-01   5.8426673e-01   1.2658337e-02  -4.9881802e-01  -2.8880625e-03  -6.6162624e-03   6.3295227e-03   2.6443379e-03  -3.9106481e-03   1.7906844e-03   4.2812189e-01   4.3138945e-01   7.3921135e-03   6.0632450e-03   5.6157626e-03   6.7861526e-03   1.7838131e-03   3.8212308e-01   5.3721340e-03   2.8345936e-03  -1.0880130e-02  -6.9317808e-03   3.7974511e-01  -8.5033620e-03  -1.0464836e-02  -1.6646098e-02  -5.7780275e-01   1.1978344e-02   5.1967373e-03   1.4123606e-02  -3.8461201e-03  -1.6291401e-03  -3.8005096e-01  -3.4286330e-01  -3.8946077e-01   1.9694941e-03   3.5389888e-01   8.3156197e-03   9.2841797e-05  -4.2117251e-03  -2.7927291e-03  -6.3832847e-03   6.9372221e-03   6.1412959e-03   3.9794890e-01  -4.2251188e-01   5.4443354e-03   6.2205374e-04  -9.4069804e-03   9.2431726e-03   9.4424343e-03   1.9539733e-02  -3.6721034e-02  -1.2653100e-03   6.7110726e-01  -7.8172766e-01  -2.6061886e-02  -4.2009966e-02  -7.9748164e-01   3.5380199e-02  -7.9095853e-02  -4.8676999e-02  -1.1459542e-02   3.6379959e-02   5.4588478e-02   8.2171176e-01   4.7432051e-02   7.1255678e-02   8.5257834e-01  -7.8116184e-01  -8.1292974e-01   5.1493210e-02  -9.9207859e-03   7.1760399e-01  -1.8734180e-02   1.2873259e-02  -3.0105892e-03  -6.4012348e-01  -1.0928801e+00
   3.4772372e-01   2.4656180e-03   4.3302168e-01   5.4177657e-01  -4.0999022e-01   5.6596258e-03   4.3702932e-01   4.6977272e-04  -1.3319951e-03  -3.9307840e-01   5.3003938e-03   5.7067504e-03   5.8029555e-03   3.7069607e-03   4.5338339e-03   5.0433405e-03   4.3395716e-03   3.4674253e-03   4.4195014e-03   7.2084372e-04   4.4327458e-03  -2.4300457e-01  -1.0337397e-03  -2.8571059e-03  -2.7926828e-03  -4.4554716e-04  -2.4406721e-03   3.2524006e-03  -3.7344161e-03   5.0872581e-03  -4.3917476e-01   4.5191128e-01  -1.2492698e-02  -1.3336420e-02  -1.4665715e-02  -1.3677455e-02  -1.7543129e-02  -1.7593228e-02   1.1817965e-02  -9.7805288e-04   3.7431550e-03   1.0645245e-02   5.0999811e-03   1.1267545e-02   6.3434956e-01   1.1716995e-02   1.6372297e-02   1.0153802e-02   7.4987853e-03   4.0913298e-03   5.9555315e-04   3.7415563e-03   4.7382198e-03  -3.2401408e-01  -3.4179120e-01   5.8223920e-03   9.2010893e-03   3.1918374e-01   1.0304664e-02   3.9226781e-03   3.8878827e-03   6.7252127e-03   2.6892314e-03   6.4286416e-04  -6.7063256e-04   1.9583351e-03   4.2549829e-03  -3.3479966e-03   4.0039583e-03  -4.7576369e-03  -1.4129279e-04  -4.7021806e-04  -3.5625967e-01   6.4443043e-03  -3.6663591e-01   1.7966958e-03   4.9212020e-03   5.1505138e-03   3.2313903e-01  -2.7290389e-01   4.8490267e-03   1.1201833e-04   1.2094739e-03   2.6414141e-01  -2.3584809e-03   2.4373376e-04   2.5851647e-03   1.1347721e-03   2.9806157e-03   1.6105028e-03  -2.3846813e-03   4.4168802e-03  -4.3755848e-01  -6.4044237e-03  -5.3051032e-01  -6.9214300e-03  -5.8769578e-01   2.1734015e-02   1.3331423e-02   1.8317086e-02   4.9575262e-01  -4.6380391e-01   9.0097017e-03  -4.3807685e-01   9.0524081e-03   1.2366848e-02   6.8297211e-03   1.5342898e-03   6.5459696e-03   5.8050864e-03   5.3010427e-03   5.3135267e-03  -3.1835397e-01   3.9458930e-03   3.4216291e-03  -1.4181446e-03  -2.9884782e-01   8.6515678e-04  -2.8232190e-03   7.0045391e-03  -5.4879652e-03  -4.9681529e-05   2.6918842e-03  -1.5560046e-02   9.4416899e-03   9.7414160e-03   3.8209074e-03  -4.2909184e-01   1.2034127e-02   3.3623415e-03   3.8814245e-01   4.6209074e-03   1.1219453e-03  -3.9898129e-01   3.0337290e-03   4.4783444e-03  -5.5099649e-03  -4.2641004e-03   6.3377259e-03   4.0351374e-03  -1.4053030e-02  -2.2310374e-02   2.3185240e-02   2.5449115e-02   6.1127881e-01   5.2299776e-01   1.5939272e-02   1.2247090e-02   1.8667293e-02   1.0733813e-02   9.4938415e-03   1.2225216e-02   7.7986708e-03   9.0028041e-03  -5.3159685e-03  -3.5902946e-01   5.5890968e-03  -3.5831931e-01  -1.7501347e-03   6.2463856e-03  -1.1172478e-03   2.8837963e-01  -3.2079870e-03   9.1681546e-04  -1.9710416e-04   6.9678282e-05  -2.4551780e-01  -2.6906442e-01   1.1801263e-03  -2.0044800e-03   2.6278320e-01  -1.4491157e-03  -2.2171232e-03   2.6397391e-03   1.9154686e-03  -2.5232790e-01  -3.2414583e-03  -2.4996761e-01  -3.0944140e-03  -3.5629870e-03  -2.6531722e-01  -3.1232331e-03  -9.9254837e-04   3.1092727e-01   3.7643128e-03   3.7483123e-03  -5.5715504e-03  -6.0566246e-03  -5.7854786e-03  -3.4338724e-01  -6.5737872e-03   3.6282699e-01   6.5384047e-03  -1.0562521e-03   2.0575179e-03  -3.7203953e-01  -4.0668906e-03  -7.3867949e-03   9.3450589e-03   7.0713132e-03   3.0839320e-03   3.5747780e-01   5.4887196e-03  -1.3995681e-03  -3.5835265e-01  -2.5603270e-04  -3.5621093e-01  -6.4669295e-05  -1.6339068e-03   1.0223718e-03   3.9440816e-01   8.5747154e-04  -3.2522504e-01   7.0803237e-03   1.7440523e-03   9.1259855e-04  -1.5534453e-03  -3.1562110e-01   7.1119982e-03   3.2405646e-04   1.3537497e-03   2.2472064e-04  -8.8423395e-03  -2.9983286e-03   4.1990694e-03  -5.3837264e-03   3.8077556e-01   6.8319542e-03   4.2574278e-01  -7.7883587e-03  -1.5627689e-03   6.0840089e-03  -1.8276255e-02  -7.2730132e-03   4.7720223e-04   4.0643428e-03  -6.1408949e-03   8.3604665e-03   7.0259787e-03   1.2319641e-02   8.1753525e-03   3.6832426e-03   1.0187626e-02  -8.3147964e-04  -1.7804500e-03   3.6641300e-03   7.1196387e-03  -8.6839759e-04   8.4199001e-03   9.0119743e-03  -5.0030129e-03  -2.5049695e-03   7.4196463e-03   3.8793948e-01   5.0030907e-03   6.1225364e-03   5.5642337e-03   3.7381203e-03   3.3639163e-01   6.3474344e-03   7.8861559e-03   3.2440260e-04   4.8371763e-03   5.1879084e-03   2.7531246e-03   8.1280401e-03   3.0929147e-03   2.8302176e-01   2.8402413e-03   3.1940933e-03  -3.2895608e-03  -5.8416654e-03  -8.6527343e-03  -8.0689976e-03  -6.6625591e-03  -1.5390835e-02  -1.0496779e-02  -1.0871210e-02  -1.0135657e-02  -1.2885104e-02  -8.7500702e-03  -8.4552287e-03  -4.9929564e-03   5.3435504e-01  -5.3239437e-01   3.2732026e-03   4.2871171e-03  -1.6900463e-03   1.4942546e-02   1.3989825e-02   7.1873902e-03   1.1570222e-02   2.8782938e-03  -1.3146807e-02  -2.0489718e-02  -1.9980536e-02  -5.1660807e-02  -2.6494310e-02   1.2752516e-02   4.1615091e-02   2.2408775e-02   2.7473976e-02   1.0063201e-02  -2.3394198e-02  -1.8895735e-02   2.7695197e-02  -1.1396156e-01   1.5917938e-02  -4.7915522e-02   2.2036218e-02   1.0669323e+00  -9.4286852e-02   1.2372039e+00  -1.0005845e+00  -1.9799655e-02  -7.2437407e-01   1.1405841e+00   1.5443330e-02   2.0656769e-02   7.0259511e-01   2.8553910e-02   8.0563635e-01   1.7913871e-02   2.5874342e-02   1.8430188e-02  -6.1934864e-03  -9.9524272e-04  -2.8389451e-03  -5.2007639e-03   1.6240067e-02   5.9321825e-03  -6.8643983e-01   1.6111570e-03   1.5318456e-02   9.8492241e-03   6.2349383e-03  -1.2507452e-02   1.7073166e-02   6.4783109e-01   9.6593622e-03  -4.9083104e-01   2.7441573e-03   9.1879180e-03  -1.5964490e-03  -2.5732721e-02  -4.0079706e-02  -2.9995847e-02  -2.4654041e-02   6.7352234e-01  -6.2893470e-02  -4.5400692e-02  -4.4259064e-02  -8.8576959e-02  -8.3558036e-02  -6.0823150e-02  -6.8307099e-02   7.9709456e-02   1.3220679e+00  -1.2415733e-01  -1.0831109e+00  -6.0220549e-03   2.2354612e+00  -2.5591948e-01   1.6233415e-01   3.5017354e-01  -1.4574511e+00  -1.3588216e+00   1.0508299e-01   5.3822798e-02   9.1281939e-01   4.2132611e-02   3.5368539e-02  -7.8440114e-01  -6.7049331e-01   2.0147391e-02   7.1263123e-03   1.0751598e-03  -6.4398897e-01   1.7643464e-02  -6.2772655e-01  -3.5968724e-02  -2.2851096e-02  -3.0521463e-02  -4.5244421e-02  -5.5041345e-02  -5.4214325e-02  -4.0249273e-02  -1.1193057e-01  -8.1402840e-02  -4.8675303e-02  -9.5204824e-03  -1.1437642e-01  -3.0342001e-02  -1.0931102e-01  -5.2126405e-02   6.5700541e-03  -3.0761611e-02  -1.0703218e-02  -5.4347957e-02  -7.0362966e-02   4.8029382e-03   9.0275296e-01   2.0525691e-02   1.0351380e-02   1.0952372e-02   2.2788965e-02   6.8368131e-03   5.7834422e-01   1.8839436e-02   7.9903744e-03   5.1799617e-01   5.6956055e-01   5.9200039e-03  -4.9845143e-01  -3.7207359e-03  -4.3815071e-03   4.7451855e-03   1.3458517e-03   3.3407957e-03   4.0058325e-03   4.1735986e-01   4.3541080e-01   6.2331243e-03   4.6398884e-03   4.6788444e-03   9.9124758e-03   4.5193432e-03   3.8591192e-01   1.9702022e-03   1.7654400e-03  -1.0917545e-02  -5.8374137e-03   3.7565141e-01  -7.9845993e-03  -9.9215800e-03  -1.3486023e-02  -5.6875439e-01   1.1976427e-02   7.2323213e-03   1.0227029e-02  -3.5462997e-03  -4.1822724e-04  -3.6558339e-01  -3.3151287e-01  -3.7528803e-01   3.4463901e-03   3.3028240e-01   4.7813223e-03  -1.5494217e-04  -5.3402031e-03  -3.7802822e-03  -4.4997864e-03   7.4512101e-03   8.1126432e-03   3.8532078e-01  -4.1389322e-01   6.9253220e-03  -1.1476352e-03  -1.3741481e-02   1.1337602e-02   5.4499794e-03   1.7817931e-02  -4.2370552e-02  -3.5032814e-03   6.6848833e-01  -7.8617685e-01  -2.7796721e-02  -4.6118488e-02  -7.8760153e-01   8.1617481e-03  -9.3219648e-02  -3.5843148e-02  -1.4824701e-03   2.6361699e-02   3.6293767e-02   8.0226083e-01   1.3981107e-02   6.6594132e-02   8.2267823e-01  -7.7956276e-01  -9.1405579e-01   3.1822065e-02  -1.0140408e-02   7.6883610e-01  -1.9693260e-02   1.0087389e-02   1.9960676e-02  -7.2324203e-01  -1.0765951e+00
   3.5254402e-01   1.7984910e-03   4.4377734e-01   5.3631954e-01  -4.2006235e-01   4.9856550e-03   4.1937717e-01   9.4780432e-04   1.5790320e-03  -3.9011162e-01   4.3374520e-03   5.4433549e-03   5.9124418e-03   4.5309734e-03   4.2841912e-03   4.4360856e-03   3.7557948e-03   3.8067449e-03   4.0707077e-03  -2.9938866e-03   1.1652137e-03  -2.3972547e-01  -9.2808523e-04  -3.0760574e-03  -3.3475499e-03   1.1598887e-03  -2.1878098e-03   3.8499468e-03  -4.5446146e-03   5.1196075e-03  -4.3276893e-01   4.5518905e-01  -1.0275585e-02  -1.3738888e-02  -1.4990953e-02  -1.0394724e-02  -8.9995047e-03  -1.3154265e-02   1.8151764e-02   4.5887256e-03   4.4411159e-03   7.3965137e-03   4.7473623e-03   9.4835793e-03   6.2419904e-01   1.2106191e-02   1.4606581e-02   8.8918109e-03   8.1804943e-03   4.7398363e-03   1.6919504e-03   6.5538481e-03   4.6879049e-03  -3.2427827e-01  -3.4154546e-01   5.6338232e-03   8.6956762e-03   3.1301016e-01   1.0568447e-02   3.8150625e-03   3.9468775e-03   2.1926981e-03   3.2919658e-03   6.4703995e-04  -7.2651172e-04   9.4543313e-04   4.5055926e-03  -2.1531590e-03   4.3281105e-03  -4.8419098e-03   4.9469010e-04  -1.4200600e-03  -3.5461789e-01   4.4586818e-03  -3.6375551e-01   1.0103931e-03   5.0685119e-03   5.1003847e-03   3.1656377e-01  -2.8033306e-01   5.0150177e-03   7.9992316e-04  -2.6929077e-03   2.6704622e-01  -2.4765152e-03  -5.3259693e-04   1.4438595e-03   1.9048599e-04  -4.2474073e-03   3.3584786e-04  -1.3559481e-04   4.5925898e-03  -4.3471321e-01  -6.0307387e-03  -5.3653928e-01  -1.9368651e-03  -5.7153332e-01   2.0232766e-02   1.2721876e-02   1.6281115e-02   4.8920052e-01  -5.1643719e-01   6.3041393e-03  -4.3415078e-01   8.4898196e-03   1.1692899e-02   6.3386303e-03   6.0067533e-03   9.5398814e-03   5.4354032e-03   5.5028547e-03   5.1720656e-03  -3.0899031e-01   3.4054995e-03   2.9639311e-03  -1.2863652e-03  -2.8855787e-01   1.4402570e-03  -3.8827859e-03   9.5515184e-04  -2.1443503e-03   1.7584595e-03   5.4678698e-03  -1.1241937e-02   9.8023810e-03   9.5920548e-03   5.8952440e-03  -4.3611554e-01   1.3074540e-02   5.2388242e-03   3.8466229e-01   5.1889304e-03   6.9614326e-04  -4.0779711e-01   1.1656401e-03   3.4079368e-03  -6.5249789e-03  -3.9149512e-03   3.9371991e-03   5.9957349e-03  -1.9359072e-02  -2.2017782e-02   1.5908479e-02   1.5087841e-02   5.0154300e-01   5.0326500e-01   1.4283423e-02   1.0220998e-02   2.0594125e-02   1.1355754e-02   9.9749480e-03   1.0543792e-03   7.9447588e-03   7.4510294e-03  -6.4854237e-03  -3.5092647e-01   6.0923316e-03  -3.5844775e-01  -1.1500600e-03   6.1723933e-03  -7.3712528e-04   2.9009137e-01  -4.1926216e-03   1.5071629e-03   4.0043769e-04  -2.9625465e-04  -2.4879605e-01  -2.6916202e-01   1.8759767e-03   6.4875693e-04   2.6650254e-01   5.5617733e-04  -3.2064559e-03   2.5493448e-03   3.1589984e-03  -2.5818497e-01  -3.2047986e-03  -2.5619996e-01  -3.0726405e-03  -3.9962263e-03  -2.7522596e-01  -3.1329805e-03  -5.1040958e-04   3.1376616e-01   2.9764144e-03   2.3610931e-03  -6.7657733e-03  -5.5443161e-03  -6.0411731e-03  -3.4465762e-01  -6.2453942e-03   3.7741704e-01   6.2827668e-03   5.1138263e-03   2.8729152e-04  -3.8432286e-01  -7.2255191e-03  -6.7628436e-03   6.9883377e-03   8.0519967e-03   2.6315441e-03   3.5189796e-01   6.0451251e-03  -3.1776331e-03  -3.5694815e-01   1.0166519e-03  -3.5877920e-01   1.6472716e-03  -2.4180963e-04   8.4812878e-05   3.9124195e-01  -5.1343843e-04  -3.1694641e-01   3.8284314e-03  -5.4970738e-03   1.7273127e-03  -8.6760770e-04  -3.0806684e-01   4.7777314e-03  -1.9104885e-04   3.1053745e-03  -2.8716122e-04  -9.1986163e-03  -7.0838704e-03   2.1421041e-03  -7.2352178e-03   3.7326948e-01   6.2929768e-03   4.2497676e-01  -1.4951668e-02  -3.0591104e-03   2.3943707e-03   4.8045693e-03  -5.0692501e-03  -1.2882949e-04   2.5856565e-03  -6.2114934e-03   5.6765659e-03   1.8479982e-02   1.6662737e-02   8.5267749e-03   2.1832115e-03   1.0192913e-02  -1.8901751e-03  -1.0608317e-03   7.0725729e-03   7.0850439e-03   5.7267686e-03   8.9690043e-03   8.2174639e-03  -6.5261749e-03  -1.9974493e-03   5.4539646e-03   3.9550379e-01   8.3424794e-03   6.4133706e-03   5.5950715e-03   3.3685149e-03   3.4991127e-01   6.7781982e-03   4.1846975e-03   2.0696446e-03   5.4693663e-03   5.0421613e-03   2.8181760e-03   3.2291700e-04   1.6073793e-03   2.7388576e-01   4.5102565e-03   4.6639693e-03  -2.8420808e-03  -3.1519474e-03  -7.2428613e-03  -9.4088638e-03  -7.5258291e-03  -9.1078279e-03  -1.1161113e-02  -1.8837197e-04  -9.6370624e-03  -1.6906641e-02  -1.3504836e-02  -9.1744685e-03   1.1551452e-03   5.3526266e-01  -5.2457401e-01   2.8404135e-03   1.6376696e-03   1.9580634e-03   1.3226502e-02   1.0389057e-02   4.6726060e-03   1.1037941e-02   2.5351227e-03  -8.9425394e-03  -2.6373247e-02  -2.2433690e-02  -4.8093166e-02  -2.9345047e-03   7.6667474e-03   1.6616130e-02   1.5717588e-03   2.4683247e-02  -2.8232260e-03  -1.3813740e-02  -1.2688359e-02   1.2085083e-02  -1.3056875e-01   1.6636559e-02   4.8647106e-03  -7.9193681e-02   1.1689039e+00  -1.5856646e-01   1.2829404e+00  -9.9179962e-01  -1.5701473e-02  -7.3281348e-01   1.1982596e+00   1.5423836e-02   3.3706225e-02   7.0156298e-01   2.6024801e-02   8.0123715e-01   1.8924730e-02   2.7208752e-02  -1.5045753e-03   2.2799159e-03   1.0234694e-04  -3.3518488e-03  -6.3261298e-03   1.8461093e-02   7.1978989e-03  -6.9266859e-01   4.3011684e-03   1.5556861e-02   1.1754745e-02   9.7386890e-03  -5.5585785e-03   1.7479742e-02   6.0383943e-01   2.6985006e-03  -4.8851175e-01  -1.4116089e-03   8.5209149e-03   4.6585518e-04  -2.6801047e-02  -3.4667682e-02  -2.5458313e-02  -2.7238641e-02   6.5396905e-01  -5.2873954e-02  -4.6155117e-02  -4.2854946e-02  -9.0551737e-02  -9.5772621e-02  -8.3459464e-02  -7.8279772e-02   9.2893818e-02   1.1855132e+00  -1.2740217e-01  -1.0863594e+00   7.0082790e-03   2.3030174e+00  -3.3165108e-01   4.5035357e-01   4.2293751e-01  -1.4397918e+00  -1.2513974e+00   9.9283342e-02   5.6595497e-02   9.0848571e-01   4.4676211e-02   3.2901360e-02  -7.7839633e-01  -6.7204864e-01   2.3431932e-02   4.9236373e-03   3.8497383e-04  -6.3087932e-01   2.0114407e-02  -6.3155040e-01  -4.3091895e-02  -2.9210042e-02  -3.3281724e-02  -5.2568860e-02  -5.2284901e-02  -5.3524352e-02  -4.9865205e-02  -1.1910710e-01  -6.4005152e-02  -3.5947746e-02  -1.0275054e-02  -1.6382719e-01  -1.4929246e-02  -1.2169003e-01  -4.5776246e-02   1.0820939e-02  -2.3178105e-02   3.7628894e-02  -7.7047900e-03  -7.2348758e-02   8.2651232e-03   9.9936458e-01   8.9831780e-03  -2.3673635e-03   1.2157087e-02   2.1742776e-02   1.1238416e-02   6.8345292e-01   1.9721516e-02   8.7211700e-03   4.8487072e-01   5.2993079e-01   9.2650561e-03  -4.7317672e-01  -3.8218894e-03  -2.0208816e-03   6.4522148e-03   1.1680359e-02   3.0150824e-05  -7.1731249e-04   4.2156542e-01   4.5020355e-01   5.0278982e-03   3.4906688e-03   5.0516740e-03   6.5444655e-03   3.4267380e-03   3.7887563e-01   1.6610021e-03   9.6189699e-04  -1.0552168e-02  -1.2024862e-02   3.6337363e-01  -8.1165261e-03  -8.1432035e-03  -1.3702904e-02  -5.5014917e-01   9.6565016e-03   9.9128198e-03   1.0286482e-02  -4.5022455e-03  -6.8868891e-04  -3.6040771e-01  -3.3061249e-01  -3.7920249e-01   3.3465803e-03   3.3547992e-01   5.2364203e-03  -1.2244087e-03  -4.3214954e-03  -1.1052160e-03  -4.1927074e-03   8.3430377e-03   3.4570190e-03   3.8549119e-01  -4.1692654e-01   6.2244386e-03   1.1786391e-03  -1.1673062e-02   1.0590683e-02  -4.9461735e-03   2.6190940e-02  -3.6933701e-02  -5.6400156e-03   6.9251589e-01  -7.9885159e-01  -2.9710496e-02  -4.5564467e-02  -8.0514052e-01   1.7022992e-02  -8.0797572e-02  -3.9522743e-02   2.2715484e-02   3.7107411e-02   1.2400121e-03   8.4250828e-01   8.6217006e-02   7.6915956e-02   8.7203532e-01  -7.8648608e-01  -1.0004728e+00   6.5080631e-02  -1.2481825e-02   7.9962871e-01  -1.4773297e-02   1.0983487e-02  -1.2653077e-04  -6.5342935e-01  -1.0816641e+00
   3.4971470e-01   1.9376601e-03   4.3906147e-01   5.3367762e-01  -4.1366562e-01   4.7176660e-03   4.1145000e-01  -3.8742073e-04   1.7502987e-03  -3.9022631e-01   2.3998890e-03   5.9636998e-03   6.9131159e-03   3.8964942e-03   4.4790053e-03   4.8793271e-03   3.5285618e-03   3.0811430e-03   4.5335032e-03  -2.5664741e-03   5.0956374e-04  -2.3987816e-01  -8.1634368e-04  -2.4875510e-03  -3.3178731e-03  -4.5955291e-05  -2.2128787e-03   3.5176310e-03  -3.2355693e-03   5.3680452e-03  -4.3725423e-01   4.5876128e-01  -1.2922367e-02  -1.4214859e-02  -1.5628357e-02  -1.7243471e-02  -1.5117890e-02  -2.0102450e-02   1.2538227e-02  -2.2147544e-02   3.9702596e-03   1.0400074e-02   5.3598249e-03   1.0956537e-02   6.4667895e-01   8.5851801e-03   1.6123670e-02   9.6484072e-03   8.6884866e-03   5.9396039e-03   3.9756609e-03   5.7328811e-03   5.8618241e-03  -3.3324699e-01  -3.4119346e-01   5.9051095e-03   6.0553475e-03   3.2007368e-01   1.0826736e-02   4.0764952e-03   4.6750085e-03   5.8065304e-03   4.1712988e-03   2.2156135e-03   1.6843722e-03   8.6367746e-04   4.1714145e-03  -2.3109436e-03   4.5273813e-03  -5.7763862e-03  -4.7822408e-03   7.9937976e-03  -3.6151412e-01   5.9273669e-03  -3.7712013e-01   5.6356350e-03   5.3126763e-03   5.6949469e-03   3.2570792e-01  -2.8873293e-01   5.1138860e-03   7.1173621e-04  -1.4084045e-03   2.5751370e-01  -2.6645223e-03  -4.1371798e-04   2.4100549e-03  -2.8584922e-03   3.2847635e-04   6.8508207e-04   3.5105754e-04   5.9873352e-03  -4.4479659e-01  -6.9890378e-03  -5.3697442e-01  -7.6972892e-03  -5.7793616e-01   1.8216420e-02   1.2271331e-02   1.4673752e-02   4.8735059e-01  -4.6573967e-01   9.9226043e-03  -4.3523842e-01   9.7503776e-03   9.3767599e-03   6.1806925e-03   4.7222754e-03   6.8130378e-03   5.5886257e-03   5.5543802e-03   4.5201230e-03  -3.0763296e-01   3.4949478e-03   1.6909074e-03  -2.7030080e-03  -2.9705849e-01   2.5820786e-03  -1.9036033e-03   5.9997384e-03  -6.6840081e-03   8.7603727e-04   3.7333048e-03  -1.3319525e-02   8.5518923e-03   1.1083491e-02   4.4042659e-03  -4.2260218e-01  -1.1572548e-04  -1.4430747e-02   3.8779536e-01   5.1302579e-03   2.2535704e-03  -4.0919651e-01   2.4653751e-03   3.9387406e-03  -5.4850046e-03  -5.0676011e-03   3.1776453e-03   3.2931951e-03  -1.7438635e-02  -1.7775332e-02   2.0577316e-02   1.6147436e-02   4.9396093e-01   5.1705976e-01   1.6559282e-02   9.5311490e-03   1.6721947e-02   1.2753881e-02   9.7340182e-03   2.8720949e-03   7.0290660e-03   7.6245164e-03  -6.1216289e-03  -3.5159471e-01   7.2702707e-03  -3.7035986e-01  -4.3319036e-03   4.8705853e-03  -5.2267893e-04   2.9439722e-01  -3.4298212e-03  -4.6687742e-05  -6.8010327e-04  -1.0443711e-03  -2.4417600e-01  -2.7476213e-01   1.6373364e-03   1.9973937e-03   2.6688913e-01   9.5737480e-05  -4.7293371e-03   2.2969122e-03   2.3955203e-03  -2.5970811e-01  -3.5501692e-03  -2.6032859e-01  -3.2771476e-03  -3.5154168e-03  -2.7211617e-01  -4.9591985e-03   9.6092516e-05   3.2367881e-01   3.3343561e-03   3.6579311e-03  -5.3320780e-03  -6.4361712e-03  -5.9690237e-03  -3.5767990e-01  -7.1916806e-03   3.8120533e-01   4.9428646e-03  -7.0576454e-04  -1.0313925e-03  -3.5713002e-01  -9.0587297e-03  -6.1837272e-03   7.8733833e-03   7.7813519e-03   9.3144989e-04   3.5471578e-01   7.4823881e-03  -1.0740599e-03  -3.5835053e-01   1.6662216e-03  -3.6578792e-01   4.6721921e-04  -1.3364729e-03   5.1791547e-03   3.9294911e-01   1.3628014e-03  -3.1667738e-01   6.1747938e-03  -2.9617182e-04   1.9741000e-03  -9.0771350e-04  -3.0724634e-01   5.3523143e-03   5.2049116e-03   1.9585085e-03  -9.3160377e-04  -8.4563929e-03  -9.7342354e-03   1.9471670e-04  -8.8788028e-03   3.5412432e-01   8.2673728e-03   4.0401956e-01  -7.4255671e-03   2.7928821e-03   2.6741083e-03  -1.1021523e-02  -4.6200010e-03  -1.9462839e-03   3.6806665e-03  -1.2242618e-04   9.6011952e-03   1.7405878e-02   1.4761806e-02   1.0654151e-02   2.9263189e-03   9.8017472e-03  -1.6115447e-03  -3.6200470e-03   2.7242409e-03   6.3370260e-03  -3.7363130e-04   7.1474461e-03   8.2732894e-03  -6.1788224e-03  -3.3828969e-03   5.6653991e-03   3.9538993e-01   7.5717805e-03   6.8438535e-03   6.5770773e-03   3.9615244e-03   3.4928340e-01   6.3664646e-03   3.1224375e-03   1.5723408e-03   4.6122511e-03   5.7602357e-03   3.2558184e-03  -3.6110117e-04   1.7869001e-03   2.7335831e-01   3.3875071e-03   3.1253912e-03  -3.9019636e-03  -5.0354602e-03  -7.9421531e-03  -7.6899855e-03  -7.4458819e-03  -1.0468059e-02  -1.0477128e-02  -6.9872298e-03  -7.9029064e-03  -1.6654972e-02  -9.3306721e-03  -9.1151154e-03  -5.8418963e-03   5.5116044e-01  -5.2862765e-01   9.6033124e-04  -3.1749351e-03  -6.4900237e-03   1.0833433e-02   6.1414060e-03   2.5766955e-03   5.2116488e-03   8.0335752e-03  -8.0419289e-04  -2.0893133e-02  -1.4328310e-02  -4.6139647e-02  -2.6523522e-02   1.2035187e-02  -9.8845079e-03   2.3841180e-02   3.2732241e-02  -1.2498605e-03  -2.2451528e-02  -2.1932577e-02   1.3761418e-02  -9.3431120e-02   1.0863560e-01  -1.1221861e-02  -1.9326002e-01   1.1005806e+00  -1.8190214e-01   1.6743787e+00  -1.0503653e+00  -1.5150947e-02  -7.7108451e-01   1.2190039e+00   1.2825205e-02   2.8188837e-02   7.1851682e-01   4.4226593e-02   8.3510099e-01   1.4465163e-02   2.8861401e-02  -1.0891323e-02   6.7744162e-03   4.2048910e-05  -4.7318883e-03  -6.4320853e-03   2.4201025e-02   8.7896756e-03  -6.8494777e-01   2.9285147e-03   1.6687272e-02   1.1343566e-02   8.0934818e-03  -8.2020696e-03   1.9483950e-02   5.9839963e-01  -2.4911871e-03  -4.8831888e-01   2.9825694e-03   9.8049328e-03   1.3040465e-03  -2.0689008e-02  -3.4646737e-02  -2.7592894e-02  -2.8845707e-02   6.6447321e-01  -5.4418001e-02  -5.0259595e-02  -5.2408391e-02  -8.9986912e-02  -9.8217582e-02  -6.3233170e-02  -1.0011221e-01   8.1775009e-02   1.2667897e+00  -1.2532211e-01  -1.0546427e+00   2.3393642e-03   2.3247783e+00  -2.1327020e-01   1.6890669e-01   3.1353909e-01  -1.4077090e+00  -1.1476792e+00   1.0554975e-01   7.6656742e-02   8.9766545e-01   4.5468646e-02   3.0461369e-02  -7.6360242e-01  -7.0918545e-01   1.9969670e-02   2.5408878e-03  -1.4582383e-03  -6.3811598e-01   1.5154141e-02  -6.4031334e-01  -4.1314725e-02  -3.1722906e-02  -3.0492965e-02  -8.1758668e-02  -5.1402369e-02  -2.9559985e-02  -3.4890172e-02  -1.1373223e-01  -5.9337194e-02  -2.0753650e-02  -1.2651514e-02   2.5478598e-02  -1.7234880e-02  -5.3919387e-02  -4.7769134e-02   9.8870385e-03  -2.9473545e-02   5.6500026e-03  -1.6019408e-02  -4.2620427e-03  -5.4099671e-03   8.5481050e-01   2.2746800e-02  -2.9232759e-04   1.1415166e-02   2.5611258e-02   1.0237271e-02   6.7778348e-01   2.2219196e-02   1.2083724e-02   5.0674181e-01   6.3492074e-01   1.1624218e-02  -4.7699789e-01  -3.6783055e-03  -3.2773998e-03   7.5668692e-03   1.0639884e-02  -6.9954411e-03  -2.9534358e-04   4.1835908e-01   4.2395028e-01   2.2321147e-04   3.4251962e-03   4.2329433e-03   5.5357789e-03   4.3188102e-03   3.8278686e-01  -1.7919739e-03   1.7932293e-03  -1.0379327e-02  -1.0932699e-02   3.6248526e-01  -6.4922387e-03  -7.1594152e-03  -1.3782287e-02  -5.0624471e-01   1.1052010e-02   2.3710446e-03   9.3165409e-03  -4.2468831e-03  -5.0081105e-05  -3.8539222e-01  -3.2314202e-01  -3.7905474e-01   1.0412711e-03   3.3002383e-01   6.7012649e-03   7.2477457e-04  -1.7885471e-03  -5.6405727e-04  -5.0087471e-03   8.0222636e-03   8.5909525e-03   3.9327909e-01  -4.2045064e-01   7.1391889e-03   5.6452105e-03  -1.1194844e-02   9.3596512e-03  -4.5218060e-03   2.5126993e-02  -9.7684008e-03  -2.6778288e-03   6.6447069e-01  -7.6446878e-01  -3.0789641e-02  -3.7366890e-02  -8.0551287e-01   2.3568323e-02  -6.7201853e-02  -4.0120247e-02   1.5144190e-02   5.1143367e-02   5.6823120e-02   8.0388057e-01   4.7977338e-02   6.3511303e-02   8.3455365e-01  -7.7319398e-01  -1.1729493e+00   5.0757186e-02  -2.8688468e-03   8.3882984e-01  -9.0178476e-03   1.1257755e-02   3.4181793e-03  -6.9460426e-01  -1.0540074e+00
[truncated: 5,860,926 more chars]
