# Supplementary material for: Protein and Solvent Reorganization Drives Radical Pair Stability in Avian Cryptochrome 4a
Source: J Am Chem Soc. 2025 Nov 14;147(47):43934–45. doi: 10.1021/jacs.5c15726 (PMC12673606; doi:10.1021/jacs.5c15726)
Supplement: Supplementary file 2 [file ja5c15726_si_002.zip › Cry4a_data/electrostatic_potential/rpc/TrpC_rpc_sol.txt]

   1.8036815e+00
   2.4799490e+00
   2.1428675e+00
   1.4036860e+00
   2.3182273e+00
   1.7668421e+00
   1.8556631e+00
   7.2105890e-01
   6.8481884e-01
   7.8041743e-01
   2.3220482e+00
   9.8762042e-01
   1.6523981e+00
   3.8054002e+00
   1.4055663e+00
   1.6005900e+00
   1.8115643e+00
   1.0603715e+00
   1.5712954e+00
   1.9924890e+00
   1.1686754e+00
   1.1838054e+00
   2.4383456e+00
   1.2196278e-01
   1.8575515e+00
   1.5320124e+00
   1.2252928e+00
   8.8414058e-01
   1.4432390e+00
   1.4745704e+00
   1.5076736e+00
   1.5656636e+00
   1.3610845e+00
   1.1571690e+00
   1.4553945e+00
   1.4388807e+00
   1.4754508e+00
   1.8501931e+00
   1.5766111e+00
   1.1732587e+00
   1.1655489e+00
   1.0385774e+00
   6.8544160e-01
   1.2361139e+00
   1.1856798e+00
   1.4063093e+00
   1.7307350e+00
   1.0322838e+00
   2.0727021e+00
   2.2181080e+00
   1.2626656e+00
   1.4412174e+00
   1.9699632e+00
   1.8614949e+00
   2.0721366e+00
   2.4766319e+00
   2.5950193e+00
   2.2557830e+00
   1.9028105e+00
   2.5070084e+00
   2.8848590e+00
   1.8069882e+00
   2.6835887e+00
   1.4958973e+00
   2.9615558e+00
   2.4657742e+00
   1.3729396e+00
   1.6826118e+00
   2.5882357e+00
   2.0870126e+00
   2.6410792e+00
   2.2346606e+00
   2.4273505e+00
   1.6615208e+00
   2.3060262e+00
   2.3771139e+00
   2.0564536e+00
   1.2543265e+00
   1.1603815e+00
   2.6116384e+00
   2.0944011e+00
   2.2798190e+00
   1.7858979e+00
   2.3594768e+00
   2.4781967e+00
   2.3967484e+00
   1.8119654e+00
   2.8401179e+00
   1.5119108e+00
   2.0907494e+00
   2.8156871e+00
   2.3554279e+00
   1.8170036e+00
   2.6774252e+00
   2.5854817e+00
   2.5615559e+00
   3.5888944e+00
   1.6360040e+00
   2.3478568e+00
   2.5454760e+00
   2.9517073e+00
   1.6292933e+00
   2.3805105e+00
   2.7694048e+00
   2.3859247e+00
   3.1796170e+00
   3.2855353e+00
   3.3456593e+00
   3.2945935e+00
   2.9936129e+00
   1.7993275e+00
   2.0731243e+00
   2.9914218e+00
   2.1337663e+00
   3.0994385e+00
   1.9506842e+00
   2.4719885e+00
   2.0936639e+00
   1.8243191e+00
   1.8140899e+00
   2.6213685e+00
   3.2148355e+00
   3.4488408e+00
   3.1965429e+00
   2.1594947e+00
   3.0536387e+00
   2.6454233e+00
   2.4986716e+00
   2.4984607e+00
   1.8503356e+00
   2.9136034e+00
   2.5189397e+00
   2.0555590e+00
   3.2575999e+00
   2.6117455e+00
   3.0659516e+00
   1.8702220e+00
   2.5501889e+00
   2.0589237e+00
   2.5008854e+00
   2.2180340e+00
   2.4941479e+00
   3.0308300e+00
   2.5523037e+00
   2.4239502e+00
   3.2084374e+00
   2.5722101e+00
   2.0414847e+00
   2.4039692e+00
   2.9854405e+00
   3.9511369e+00
   3.3580727e+00
   2.7440887e+00
   3.1121500e+00
   3.1570027e+00
   2.6073963e+00
   2.1250983e+00
   2.5695287e+00
   1.6015436e+00
   2.2080519e+00
   2.0340854e+00
   2.3325344e+00
   2.5003941e+00
   1.7396167e+00
   1.6361257e+00
   2.6108885e+00
   2.2834750e+00
   2.4527383e+00
   3.2815770e+00
   2.6346826e+00
   2.6471847e+00
   3.1820414e+00
   1.9451454e+00
   3.0295161e+00
   2.0850759e+00
   2.5828928e+00
   2.2920464e+00
   1.8185979e+00
   2.3382923e+00
   1.6510543e+00
   3.1569126e+00
   2.4542462e+00
   2.4047641e+00
   2.2743103e+00
   2.1501048e+00
   2.9499351e+00
   2.8862920e+00
   2.2614931e+00
   2.4236503e+00
   2.1671859e+00
   2.6496300e+00
   1.9605737e+00
   1.9511595e+00
   2.8180585e+00
   1.9899631e+00
   2.6687321e+00
   2.1339347e+00
   2.7555876e+00
   3.3433524e+00
   2.7766148e+00
   2.1799411e+00
   2.0886570e+00
   1.8528840e+00
   2.5839003e+00
   1.3315748e+00
   1.6418553e+00
   2.1906493e+00
   9.7747916e-01
   8.1973216e-01
   1.9691650e+00
   1.2321206e+00
   3.4843875e-01
   1.5395072e+00
   1.6895729e+00
   1.7333319e+00
   1.3923084e+00
   1.2833970e+00
   1.2826707e+00
   1.5136509e+00
   1.5073746e+00
   2.0872429e+00
   1.7993269e+00
   1.5209453e+00
   1.3711640e+00
   1.2791621e+00
   3.3431341e-01
   6.5176800e-01
   8.2358033e-01
   1.5097236e+00
   4.9392597e-01
   1.9920479e+00
   6.3769577e-01
   1.4926643e+00
   1.6776978e+00
   1.3623577e+00
   1.2371856e+00
   2.5841933e-01
   1.5712016e+00
   1.0130131e+00
   6.2986723e-01
   1.0603772e+00
   1.4227380e+00
   1.2771002e+00
   2.0471549e+00
   7.7201005e-01
   1.7789268e+00
   1.8221311e+00
   1.9356077e+00
   1.9182632e+00
   2.3812337e+00
   1.3515575e+00
   1.8368442e+00
   1.4923827e+00
   2.2100110e+00
   2.2692918e+00
   3.7424019e+00
   2.1320551e+00
   2.0396459e+00
   2.5488701e+00
   2.1496760e+00
   2.6070197e+00
   2.0307856e+00
   2.7970605e+00
   2.0556153e+00
   1.8912834e+00
   2.6806420e+00
   8.8381423e-01
   1.0375569e+00
   2.5411207e+00
   2.2430324e+00
   2.1294149e+00
   2.2590875e+00
   1.9550301e+00
   2.2066034e+00
   2.2908204e+00
   2.3417532e+00
   1.3337594e+00
   1.9649107e+00
   1.9026523e+00
   2.0583698e+00
   2.3896924e+00
   2.5292649e+00
   1.1944017e+00
   1.2706996e+00
   2.3975976e+00
   3.0498371e+00
   2.2014196e+00
   2.9202514e+00
   2.3758594e+00
   2.7054272e+00
   1.6274364e+00
   2.4493883e+00
   9.8328987e-01
   3.4439984e+00
   3.5160249e+00
   2.6714698e+00
   2.4324149e+00
   2.3695857e+00
   2.5543225e+00
   2.3696684e+00
   2.0156077e+00
   2.1622537e+00
   2.4519833e+00
   2.3124741e+00
   2.2880132e+00
   3.3918686e+00
   1.9100902e+00
   1.6978565e+00
   2.3418528e+00
   2.7581115e+00
   2.3617754e+00
   2.3394917e+00
   2.5898671e+00
   2.5276015e+00
   2.7626529e+00
   2.2648597e+00
   2.0716772e+00
   1.8276510e+00
   2.0786638e+00
   1.8866908e+00
   2.6701634e+00
   2.3773973e+00
   3.1691545e+00
   3.1678934e+00
   2.5230510e+00
   1.6728457e+00
   2.0818826e+00
   1.9351630e+00
   1.4763738e+00
   1.5454492e+00
   3.2540522e+00
   1.7174893e+00
   1.8294645e+00
   3.4566530e+00
   3.2043778e+00
   2.9032797e+00
   1.9188735e+00
   2.6121956e+00
   2.6048185e+00
   2.5770934e+00
   3.2910033e+00
   2.5602605e+00
   3.0419714e+00
   2.7501211e+00
   2.4446591e+00
   3.6013731e+00
   2.1739233e+00
   2.1823264e+00
   2.3957478e+00
   3.2785683e+00
   3.0677765e+00
   2.6522832e+00
   2.2797228e+00
   2.4103224e+00
   3.9207796e+00
   2.1665326e+00
   2.7835564e+00
   2.1632459e+00
   1.8403569e+00
   3.0796233e+00
   1.2356832e+00
   1.6071597e+00
   2.4843972e+00
   2.2993973e+00
   2.4947796e+00
   2.4808559e+00
   2.0924706e+00
   2.0800154e+00
   2.9081698e+00
   3.2961649e+00
   2.2375573e+00
   2.6412696e+00
   2.5361737e+00
   2.5135660e+00
   2.3599455e+00
   1.8783417e+00
   3.2445141e+00
   3.8856744e+00
   2.8030575e+00
   2.4161505e+00
   2.2980976e+00
   2.9563054e+00
   1.1665454e+00
   2.2207656e+00
   2.0318601e+00
   1.8603005e+00
   2.8094449e+00
   2.2555392e+00
   3.3299775e+00
   2.3673506e+00
   3.3513904e+00
   2.0764906e+00
   1.9619885e+00
   2.6653736e+00
   2.1367312e+00
   3.3568310e+00
   3.1142611e+00
   2.3238831e+00
   2.6473668e+00
   2.4761459e+00
   2.4862826e+00
   2.0764106e+00
   2.6435260e+00
   2.2986968e+00
   1.8218519e+00
   1.0915934e+00
   1.4588328e+00
   1.1403828e+00
   2.0432421e+00
   1.6494066e+00
   1.1966690e+00
   7.5859191e-01
   1.0001468e+00
   1.9815248e+00
   1.0690652e+00
   1.7194670e+00
   9.1866304e-01
   6.2203219e-01
   1.1410751e+00
   1.0481363e+00
   2.2096951e+00
   2.1200235e+00
   1.6649189e+00
   1.9146340e+00
   3.1426656e-01
   6.6987561e-01
   2.2286447e-01
   5.4665266e-01
   1.4911466e+00
   1.2554334e+00
   4.6616453e-01
   6.3380607e-01
   1.3831112e+00
   1.7146280e+00
   3.4261023e-01
   8.7083743e-01
   1.0692652e+00
   1.7379670e+00
   9.9315895e-01
   4.9048186e-01
   1.3507224e+00
   6.7901583e-01
   1.9544063e+00
   1.6491979e+00
   2.4117416e+00
   1.7434503e+00
   1.8357776e+00
   2.2256398e+00
   1.9150401e+00
   1.7562028e+00
   2.1898989e+00
   1.2055213e+00
   2.3678597e+00
   2.4023497e+00
   1.9574045e+00
   2.9645237e+00
   2.9100660e+00
   3.4025437e+00
   1.5694258e+00
   2.8971867e+00
   1.9819812e+00
   1.5219791e+00
   2.3450802e+00
   1.8222624e+00
   2.9612351e+00
   2.4321702e+00
   2.0466626e+00
   2.6043122e+00
   1.6018573e+00
   2.3993664e+00
   1.6649369e+00
   2.8955768e+00
   2.3427057e+00
   1.2671244e+00
   2.1169445e+00
   1.5675828e+00
   2.1510379e+00
   2.1585805e+00
   1.9800081e+00
   1.4447945e+00
   1.1928705e+00
   2.4186082e+00
   2.9210992e+00
   2.5986793e+00
   3.0120045e+00
   1.7985223e+00
   2.3236924e+00
   2.4302014e+00
   1.6474515e+00
   2.4258108e+00
   1.8531715e+00
   2.0958583e+00
   2.2126601e+00
   3.2615369e+00
   2.8588116e+00
   2.4038689e+00
   2.8444828e+00
   1.9415064e+00
   2.4531500e+00
   3.1086170e+00
   1.5637165e+00
   2.5949959e+00
   3.1506034e+00
   1.9367919e+00
   2.8395456e+00
   2.5688643e+00
   2.9440342e+00
   2.9990377e+00
   1.7342789e+00
   2.9359903e+00
   2.9631459e+00
   2.1829878e+00
   2.5158847e+00
   3.2508574e+00
   2.6862523e+00
   1.7046127e+00
   1.3940421e+00
   2.0037374e+00
   1.3493818e+00
   2.1365569e+00
   2.7751041e+00
   2.2230863e+00
   1.5170063e+00
   2.1857854e+00
   2.4394897e+00
   3.0482613e+00
   2.5597291e+00
   1.2080732e+00
   1.5687930e+00
   1.8160802e+00
   3.3428892e+00
   2.2004741e+00
   1.6543531e+00
   3.0429694e+00
   3.7599134e+00
   1.6851970e+00
   2.8660170e+00
   2.0806331e+00
   2.0811376e+00
   3.2518926e+00
   2.5314688e+00
   3.6132727e+00
   3.4067424e+00
   2.4160440e+00
   3.5645237e+00
   1.8254631e+00
   1.6837709e+00
   1.6640237e+00
   2.3633041e+00
   1.9443146e+00
   3.2884799e+00
   2.6604895e+00
   1.9081908e+00
   2.1885194e+00
   2.5650166e+00
   2.9398924e+00
   2.0732019e+00
   9.2157494e-01
   2.8950653e+00
   2.2815147e+00
   2.0135010e+00
   9.7218365e-01
   2.6522154e+00
   3.2223630e+00
   2.0124928e+00
   2.0353055e+00
   2.7148412e+00
   2.7243694e+00
   1.6948414e+00
   3.5666131e+00
   2.4498987e+00
   3.2399200e+00
   2.9311283e+00
   2.0408811e+00
   2.5274102e+00
   1.7859395e+00
   2.3127336e+00
   2.9195158e+00
   3.0896212e+00
   3.1841985e+00
   2.3833297e+00
   2.8618123e+00
   3.0220753e+00
   3.2402810e+00
   1.2943723e+00
   2.4360467e+00
   2.2595595e+00
   2.0604035e+00
   3.5002729e+00
   2.3932224e+00
   2.6395420e+00
   1.4430588e+00
   2.6545171e+00
   2.4146045e+00
   3.2318331e+00
   3.3657568e+00
   2.3808450e+00
   2.1562500e+00
   2.4315209e+00
   2.9685983e+00
   3.1083319e+00
   2.7837780e+00
   2.2549339e+00
   9.4271710e-01
   2.8820711e+00
   1.4765142e+00
   2.1236591e+00
   2.9514362e-01
   1.0261828e+00
   2.1326454e+00
   1.1789517e+00
   1.7843940e+00
   2.2365866e+00
   1.1554261e+00
   1.9662733e+00
   1.8925840e+00
   6.3387228e-01
   1.6624033e+00
   1.9468716e+00
   1.2716760e+00
   2.3500675e+00
   1.2787848e+00
   1.4004266e+00
   1.7913370e+00
   8.9860642e-01
   1.7859912e+00
   1.3637274e-01
   4.4126967e-01
   8.3432930e-01
   1.5412853e+00
   1.0577417e+00
   1.7181253e+00
   1.7052741e+00
   9.3557067e-01
   1.6689390e+00
   6.7596218e-01
   7.7051393e-01
   1.7348150e+00
   1.8707468e+00
   6.8299223e-01
   1.8035050e+00
   9.5933890e-01
   2.0740845e+00
   1.5912714e+00
   1.0181792e+00
   1.9927038e+00
   1.6959547e+00
   1.5830802e+00
   1.6062996e+00
   2.1764258e+00
   2.0360891e+00
   2.2479478e+00
   1.8428768e+00
   1.8230625e+00
   2.3119568e+00
   2.0248246e+00
   2.4736007e+00
   1.6269187e+00
   2.6191586e+00
   2.1671578e+00
   2.5769796e+00
   2.4778609e+00
   2.0467096e+00
   1.5803623e+00
   2.5445484e+00
   1.2859916e+00
   2.5277086e+00
   1.5848664e+00
   2.1352697e+00
   2.7437745e+00
   2.3122463e+00
   2.5543709e+00
   2.4408836e+00
   2.2725027e+00
   2.3885452e+00
   1.4711222e+00
   1.6516436e+00
   1.7822055e+00
   9.9350374e-01
   2.4300627e+00
   2.0131420e+00
   1.7059656e+00
   2.2392414e+00
   3.1662083e+00
   1.8330598e+00
   2.3794342e+00
   2.5696756e+00
   2.9531958e+00
   3.1111240e+00
   2.4640349e+00
   1.6957408e+00
   1.6896493e+00
   2.1099933e+00
   3.2479126e+00
   1.2603799e+00
   3.1551215e+00
   2.4484813e+00
   3.0699958e+00
   2.8082966e+00
   2.3860727e+00
   9.0560845e-01
   2.3769576e+00
   3.0491104e+00
   2.6710699e+00
   3.1350411e+00
   2.6154625e+00
   3.7434562e+00
   2.8776850e+00
   1.1629568e+00
   2.0227645e+00
   3.1302986e+00
   2.4896504e+00
   2.3081366e+00
   2.8601084e+00
   3.3074174e+00
   1.8796178e+00
   3.0221050e+00
   3.0266814e+00
   3.2566198e+00
   2.0579455e+00
   2.5712701e+00
   2.8515748e+00
   2.3542332e+00
   2.3384294e+00
   2.4294740e+00
   3.0026204e+00
   1.9259990e+00
   1.6752499e+00
   1.0308311e+00
   2.2946483e+00
   2.3487841e+00
   2.6618223e+00
   2.9190771e+00
   2.5451332e+00
   2.6629909e+00
   2.4017711e+00
   2.5332542e+00
   2.3675387e+00
   2.1205754e+00
   2.7149766e+00
   2.6722976e+00
   3.0971855e+00
   2.7219141e+00
   2.9795652e+00
   2.9377215e+00
   1.1463458e+00
   1.3226625e+00
   1.4874275e+00
   2.4512330e+00
   2.8876294e+00
   2.4634271e+00
   2.4429362e+00
   2.2750200e+00
   3.3741249e+00
   3.3533649e+00
   2.0638549e+00
   2.6667689e+00
   1.7951634e+00
   2.6455786e+00
   2.3745158e+00
   1.6723866e+00
   2.8868253e+00
   2.1872763e+00
   2.6616338e+00
   3.1448789e+00
   2.6907180e+00
   3.2032181e+00
   2.6667073e+00
   2.2252550e+00
   2.3242268e+00
   2.8435877e+00
   3.0263563e+00
   3.1966576e+00
   2.3678633e+00
   2.6857778e+00
   2.5249621e+00
   3.1168054e+00
   2.9810843e+00
   2.0897082e+00
   2.2954867e+00
   2.8372144e+00
   3.4558539e+00
   2.5234249e+00
   1.9058831e+00
   2.9312231e+00
   2.8759571e+00
   2.6737217e+00
   1.5789480e+00
   2.7424972e+00
   2.6962013e+00
   2.2342232e+00
   2.3496077e+00
   2.9705372e+00
   2.5448103e+00
   2.2452495e+00
   2.5457931e+00
   1.9989058e+00
   3.0049222e+00
   3.3811249e+00
   2.2494542e+00
