# Supplementary material for: Protein and Solvent Reorganization Drives Radical Pair Stability in Avian Cryptochrome 4a
Source: J Am Chem Soc. 2025 Nov 14;147(47):43934–45. doi: 10.1021/jacs.5c15726 (PMC12673606; doi:10.1021/jacs.5c15726)
Supplement: Supplementary file 2 [file ja5c15726_si_002.zip › Cry4a_data/electrostatic_potential/rpc/FAD_rpc_sol.txt]

   4.6644855e+00
   5.1847402e+00
   4.6586015e+00
   4.8480636e+00
   4.9440842e+00
   4.7394332e+00
   4.4309124e+00
   4.2051997e+00
   4.2521709e+00
   4.8872882e+00
   5.1685879e+00
   4.2640232e+00
   4.7307006e+00
   4.7694938e+00
   4.7733310e+00
   5.6450253e+00
   4.8192677e+00
   4.5398248e+00
   4.4750381e+00
   4.9147795e+00
   4.5244650e+00
   4.7041159e+00
   4.5933864e+00
   4.1904291e+00
   5.2047503e+00
   4.8559119e+00
   4.1295515e+00
   4.4207213e+00
   4.8216632e+00
   4.6193380e+00
   4.5852795e+00
   4.9510722e+00
   5.3013696e+00
   5.2105154e+00
   4.5821720e+00
   4.8731568e+00
   5.1399355e+00
   4.9809730e+00
   4.2684047e+00
   5.3747275e+00
   4.8224883e+00
   4.8749459e+00
   5.5854667e+00
   4.7283654e+00
   4.4184963e+00
   4.6385985e+00
   4.7298254e+00
   4.9607355e+00
   5.0471902e+00
   5.2211884e+00
   4.4359235e+00
   5.1411956e+00
   5.2537891e+00
   4.6705762e+00
   5.2533485e+00
   5.0638910e+00
   5.3451097e+00
   5.1737678e+00
   5.4217368e+00
   5.5774773e+00
   5.6510780e+00
   5.2696325e+00
   5.5463486e+00
   5.3354022e+00
   6.0406470e+00
   5.4016024e+00
   5.1723680e+00
   5.1223279e+00
   5.6210827e+00
   5.8096571e+00
   5.4984742e+00
   5.4330158e+00
   6.0587361e+00
   4.8763909e+00
   5.4643302e+00
   5.9818862e+00
   5.2606681e+00
   4.9231724e+00
   5.1564878e+00
   5.1631024e+00
   5.7341326e+00
   5.5382330e+00
   5.9553967e+00
   4.7516217e+00
   5.2792223e+00
   5.9062391e+00
   4.8176220e+00
   4.1125526e+00
   5.0372889e+00
   5.1455293e+00
   5.3425000e+00
   5.0892712e+00
   5.5469920e+00
   5.3409703e+00
   5.3507214e+00
   4.6477833e+00
   5.1525135e+00
   5.0765729e+00
   4.9333485e+00
   5.1628950e+00
   4.5434945e+00
   4.7673476e+00
   4.7514656e+00
   5.0092409e+00
   5.4474320e+00
   5.2182872e+00
   5.2747190e+00
   5.6307690e+00
   5.4124092e+00
   5.4915007e+00
   4.9882656e+00
   5.2195632e+00
   5.0570008e+00
   4.8136534e+00
   4.6244756e+00
   5.2350602e+00
   5.0026638e+00
   4.9672730e+00
   4.6488245e+00
   4.6794335e+00
   5.4600269e+00
   4.6899030e+00
   5.0022787e+00
   5.3919028e+00
   4.8745492e+00
   5.4780677e+00
   5.4813105e+00
   5.1730343e+00
   5.1728926e+00
   5.5407740e+00
   5.1310016e+00
   4.4785115e+00
   5.3703310e+00
   5.2639159e+00
   6.1173428e+00
   5.4820861e+00
   5.0733519e+00
   5.6551860e+00
   4.8017216e+00
   5.3313844e+00
   4.6449632e+00
   5.6786925e+00
   5.6223368e+00
   4.6633615e+00
   5.3882609e+00
   5.4432702e+00
   5.7729354e+00
   4.5650972e+00
   5.0368427e+00
   4.9273439e+00
   5.2750208e+00
   5.2629681e+00
   4.2871863e+00
   5.2843561e+00
   5.3710115e+00
   5.0784340e+00
   5.0306690e+00
   5.6817103e+00
   4.6538707e+00
   5.2219970e+00
   5.4054709e+00
   5.1427639e+00
   5.0363983e+00
   4.2715404e+00
   5.0822124e+00
   4.9268122e+00
   4.8943700e+00
   4.8503833e+00
   5.3400503e+00
   5.3694878e+00
   4.6998899e+00
   4.0914075e+00
   4.4079351e+00
   4.3283472e+00
   4.2819007e+00
   3.9411904e+00
   4.4048545e+00
   3.7251554e+00
   5.0556731e+00
   4.0212111e+00
   4.5099485e+00
   4.7499306e+00
   4.6835238e+00
   4.9797942e+00
   4.4624099e+00
   4.2741450e+00
   4.6630349e+00
   4.2888632e+00
   5.5810742e+00
   4.7238192e+00
   4.8482555e+00
   4.9765924e+00
   5.2642291e+00
   5.1268088e+00
   4.5090471e+00
   5.5668424e+00
   5.0907825e+00
   4.5118633e+00
   4.4623925e+00
   5.4468032e+00
   4.6734183e+00
   5.2063978e+00
   5.4920572e+00
   5.0784969e+00
   5.3022653e+00
   5.4368253e+00
   4.5887376e+00
   4.2718006e+00
   4.4183920e+00
   5.2175886e+00
   4.7823991e+00
   4.4931927e+00
   4.6442066e+00
   4.3969148e+00
   5.0032968e+00
   5.0603314e+00
   4.7388607e+00
   4.9702695e+00
   4.2943347e+00
   4.6243229e+00
   4.4042217e+00
   4.5292690e+00
   4.3993108e+00
   4.6933244e+00
   4.6884789e+00
   4.7251899e+00
   4.5447560e+00
   4.9361433e+00
   4.8919781e+00
   4.3295013e+00
   4.1008101e+00
   4.7786021e+00
   4.8815076e+00
   4.8241408e+00
   4.9698933e+00
   5.2124797e+00
   4.5569514e+00
   4.4130671e+00
   4.5334539e+00
   5.0246891e+00
   4.6048434e+00
   4.9687111e+00
   5.2631628e+00
   5.1627437e+00
   4.1664551e+00
   4.8237477e+00
   5.0014994e+00
   5.1041498e+00
   4.7064584e+00
   5.4251921e+00
   5.0938826e+00
   5.2078322e+00
   4.7310006e+00
   4.7420403e+00
   5.0338874e+00
   4.8216559e+00
   5.2860531e+00
   4.6267601e+00
   5.3891260e+00
   5.2434727e+00
   5.1985662e+00
   5.1277009e+00
   5.1011886e+00
   5.4684440e+00
   5.4595958e+00
   5.5597069e+00
   5.3490617e+00
   5.0690493e+00
   5.4743022e+00
   5.4121240e+00
   5.4376190e+00
   5.4783997e+00
   5.5311465e+00
   5.5136164e+00
   5.6628405e+00
   5.5261207e+00
   5.8521577e+00
   5.0956123e+00
   5.9052047e+00
   5.2950005e+00
   5.5934292e+00
   5.5211956e+00
   5.4669852e+00
   5.4653273e+00
   5.2208493e+00
   5.1912122e+00
   4.4748572e+00
   4.5630505e+00
   4.6449343e+00
   5.0227967e+00
   5.0145432e+00
   4.9034902e+00
   4.1826412e+00
   4.9222996e+00
   5.1948661e+00
   5.5973491e+00
   4.9856297e+00
   5.3088327e+00
   4.5233743e+00
   4.7384739e+00
   4.7016261e+00
   4.6069377e+00
   4.5272136e+00
   4.8408219e+00
   4.8938163e+00
   5.0789756e+00
   5.0895426e+00
   5.8156971e+00
   5.1640564e+00
   5.2441466e+00
   5.2088075e+00
   5.6383078e+00
   5.3801755e+00
   4.7959021e+00
   5.1573751e+00
   5.3014103e+00
   5.0296620e+00
   4.8857189e+00
   4.7996412e+00
   5.2680679e+00
   4.8185731e+00
   4.5970145e+00
   4.4210769e+00
   5.6074983e+00
   4.7171139e+00
   5.3480705e+00
   5.1911850e+00
   4.8592535e+00
   5.4292707e+00
   5.3333465e+00
   4.8955211e+00
   4.7314380e+00
   4.4382932e+00
   5.0311564e+00
   6.0163332e+00
   5.3744885e+00
   6.0142861e+00
   5.0447414e+00
   5.0823797e+00
   5.3482950e+00
   5.8854662e+00
   5.5256360e+00
   5.4429694e+00
   4.9231469e+00
   5.0619743e+00
   4.9766275e+00
   5.3777376e+00
   4.9343489e+00
   5.6320087e+00
   5.5943341e+00
   5.8887435e+00
   4.8079781e+00
   5.3789230e+00
   4.9631497e+00
   5.8573356e+00
   5.1447963e+00
   5.3485069e+00
   4.7810909e+00
   4.0098510e+00
   5.4207392e+00
   5.0799036e+00
   5.2107018e+00
   4.9966888e+00
   5.5724088e+00
   5.0218870e+00
   4.7877502e+00
   4.2154445e+00
   5.2093837e+00
   4.7229813e+00
   4.6453943e+00
   4.4246903e+00
   4.2718729e+00
   4.1401237e+00
   4.7193344e+00
   4.1501173e+00
   4.5143206e+00
   4.5173049e+00
   4.5393087e+00
   4.7212992e+00
   4.4318011e+00
   4.2599344e+00
   4.0849713e+00
   4.9156531e+00
   4.5805111e+00
   4.2795785e+00
   4.8252228e+00
   4.3778488e+00
   4.4904117e+00
   4.7023418e+00
   4.6517498e+00
   4.5058527e+00
   5.4581553e+00
   4.9592620e+00
   5.0092684e+00
   5.0581580e+00
   5.3284744e+00
   4.7008914e+00
   4.3552515e+00
   5.6711170e+00
   5.6176110e+00
   4.7146357e+00
   4.8947745e+00
   5.0787445e+00
   4.9766415e+00
   5.0731277e+00
   4.7583876e+00
   3.7215125e+00
   4.3370264e+00
   4.3307071e+00
   4.7960064e+00
   4.6565001e+00
   4.4379399e+00
   4.4295937e+00
   4.6698995e+00
   4.7613269e+00
   4.3446263e+00
   4.7525280e+00
   4.2077778e+00
   4.2494047e+00
   4.8096713e+00
   4.3664748e+00
   4.6404731e+00
   4.4606063e+00
   4.7964941e+00
   4.3155226e+00
   4.9013203e+00
   4.8296385e+00
   4.8498381e+00
   5.2171730e+00
   4.2171223e+00
   4.5465101e+00
   4.7153381e+00
   4.9414154e+00
   4.5900815e+00
   4.3538067e+00
   4.6948041e+00
   4.1455270e+00
   4.7676034e+00
   4.6709923e+00
   4.9245052e+00
   4.7558254e+00
   4.5177232e+00
   5.2364280e+00
   4.2451768e+00
   4.7216023e+00
   5.1851423e+00
   5.1159779e+00
   5.3734584e+00
   5.5545238e+00
   4.8827021e+00
   5.1211248e+00
   4.6266302e+00
   5.1182159e+00
   5.1606170e+00
   5.4051997e+00
   4.4931175e+00
   5.0331515e+00
   5.4243305e+00
   4.9971014e+00
   5.1844181e+00
   5.3051605e+00
   5.2061208e+00
   5.4674681e+00
   5.4411960e+00
   5.3304593e+00
   5.3591949e+00
   5.8141787e+00
   5.4797061e+00
   5.6704209e+00
   5.1137493e+00
   5.1001099e+00
   5.6954680e+00
   4.8869215e+00
   5.0684082e+00
   5.5397295e+00
   5.0397663e+00
   5.3728808e+00
   5.5315702e+00
   5.4658414e+00
   5.2791210e+00
   5.8072808e+00
   5.3642059e+00
   5.8125292e+00
   4.9369693e+00
   5.1482473e+00
   5.1576478e+00
   4.5696339e+00
   4.9911841e+00
   5.0500262e+00
   5.2819470e+00
   5.3151308e+00
   4.8160590e+00
   4.6204985e+00
   4.9799530e+00
   4.8818916e+00
   5.4371628e+00
   5.0860670e+00
   5.0877237e+00
   4.8335005e+00
   5.4632517e+00
   4.5447391e+00
   4.9270516e+00
   5.2065090e+00
   5.3009652e+00
   5.4533304e+00
   5.3824425e+00
   5.0053373e+00
   5.7293462e+00
   5.2459023e+00
   4.9412663e+00
   5.5829030e+00
   5.4968131e+00
   4.9021794e+00
   4.9869874e+00
   4.8041707e+00
   4.7582683e+00
   5.0924621e+00
   5.0640170e+00
   4.5528242e+00
   4.6738470e+00
   5.3371965e+00
   4.5449803e+00
   4.7144998e+00
   5.2199495e+00
   5.4529352e+00
   5.5532028e+00
   5.5163913e+00
   4.5642206e+00
   5.4803274e+00
   5.6660067e+00
   5.1793670e+00
   4.8332127e+00
   5.2048999e+00
   5.4166415e+00
   5.6084213e+00
   5.3442492e+00
   5.0494942e+00
   5.5522158e+00
   4.7662697e+00
   5.4411250e+00
   5.5580923e+00
   5.5670469e+00
   5.0375806e+00
   4.9838078e+00
   5.3843460e+00
   4.7200308e+00
   5.4557980e+00
   4.4986679e+00
   5.1273084e+00
   5.7084694e+00
   5.9543335e+00
   4.4138970e+00
   5.3330938e+00
   5.5736213e+00
   5.3640859e+00
   5.5372273e+00
   5.1142878e+00
   4.7621477e+00
   4.8712726e+00
   5.4294568e+00
   5.4232457e+00
   5.2599959e+00
   4.4886110e+00
   5.3045363e+00
   4.1534095e+00
   4.7559130e+00
   5.1672784e+00
   4.9539025e+00
   4.5078207e+00
   4.8021160e+00
   4.6240511e+00
   4.6429710e+00
   4.2713872e+00
   4.8487309e+00
   4.4480976e+00
   4.3734309e+00
   4.1704978e+00
   4.6003177e+00
   4.2250907e+00
   4.5354278e+00
   3.9481445e+00
   4.9323100e+00
   5.3171365e+00
   4.8952173e+00
   3.9989426e+00
   4.6068155e+00
   4.8620619e+00
   4.7849554e+00
   4.9611908e+00
   4.2195425e+00
   5.0014828e+00
   5.1162013e+00
   5.4438495e+00
   5.0348757e+00
   4.9733200e+00
   5.2254254e+00
   4.7558412e+00
   4.8602191e+00
   5.0134706e+00
   5.4405159e+00
   5.6399983e+00
   5.1430342e+00
   4.9453805e+00
   5.1799639e+00
   4.9103950e+00
   4.1398891e+00
   4.6649064e+00
   4.5366055e+00
   4.4852994e+00
   5.2618417e+00
   4.4101347e+00
   4.8903929e+00
   5.1131196e+00
   4.1754296e+00
   4.9660686e+00
   4.5925204e+00
   4.9225239e+00
   4.5107645e+00
   4.6939116e+00
   4.6859677e+00
   4.7850738e+00
   4.5915166e+00
   4.2376169e+00
   4.8469214e+00
   4.8057078e+00
   4.6481814e+00
   4.3701727e+00
   5.6067803e+00
   4.8741006e+00
   4.2964373e+00
   4.8502415e+00
   5.1582181e+00
   4.8895773e+00
   4.5728956e+00
   4.6450036e+00
   4.5403236e+00
   4.7928867e+00
   4.8673428e+00
   5.2637548e+00
   4.6736235e+00
   5.3078339e+00
   5.0592790e+00
   4.8942316e+00
   4.7450921e+00
   4.4867271e+00
   4.7011311e+00
   4.7450604e+00
   4.6936579e+00
   4.9900781e+00
   5.3077307e+00
   4.8917778e+00
   4.6625680e+00
   4.7170933e+00
   4.8295445e+00
   5.0400735e+00
   5.2858392e+00
   5.5039951e+00
   5.2138391e+00
   5.4242616e+00
   5.3200630e+00
   5.3057705e+00
   4.9848173e+00
   5.4192097e+00
   5.7693547e+00
   5.2403352e+00
   5.2674112e+00
   5.6518015e+00
   5.2477094e+00
   5.2198114e+00
   5.8851446e+00
   5.5930784e+00
   5.1513892e+00
   5.3497353e+00
   5.3760957e+00
   5.2998667e+00
   5.3564271e+00
   5.5685764e+00
   5.5312041e+00
   5.1825463e+00
   5.2911353e+00
   6.1572027e+00
   5.5613399e+00
   5.6426668e+00
   5.5482846e+00
   4.8579327e+00
   5.0256811e+00
   4.3005900e+00
   4.7431021e+00
   5.2960792e+00
   5.1343706e+00
   5.3041093e+00
   4.6524190e+00
   4.9721503e+00
   4.5459706e+00
   5.0871186e+00
   5.0227843e+00
   4.9442901e+00
   5.2461775e+00
   4.9499260e+00
   5.1082199e+00
   4.7610447e+00
   5.3833950e+00
   5.0894541e+00
   5.0117877e+00
   5.3594659e+00
   5.3754725e+00
   5.2388959e+00
   5.6744560e+00
   5.1641724e+00
   5.0805035e+00
   5.4685646e+00
   5.4123171e+00
   5.0530790e+00
   5.3324985e+00
   5.3443632e+00
   5.2462028e+00
   5.2185691e+00
   5.5860382e+00
   4.9422264e+00
   4.9312222e+00
   5.0566719e+00
   5.0754524e+00
   4.7835305e+00
   5.2917124e+00
   5.5335265e+00
   5.0255445e+00
   5.6868275e+00
   5.0825731e+00
   5.2297246e+00
   4.9868023e+00
   5.3672846e+00
   5.7222322e+00
   4.9639745e+00
   4.5149854e+00
   6.1104396e+00
   5.0722173e+00
   5.6042865e+00
   5.3605005e+00
   5.1068959e+00
   5.1115194e+00
   4.8213494e+00
   5.3437207e+00
   5.6692414e+00
   5.2614433e+00
   4.8521976e+00
   5.1077641e+00
   5.2261034e+00
   4.9122864e+00
   5.1585214e+00
   5.2797351e+00
   5.6745957e+00
   4.9376790e+00
   5.4833747e+00
   5.6457914e+00
   5.6920149e+00
   5.2151527e+00
   5.4746769e+00
   5.0279221e+00
   5.3224374e+00
   4.9267211e+00
   5.3523994e+00
   5.4676122e+00
   5.1400911e+00
   5.3750843e+00
   5.0930117e+00
   4.0254287e+00
   5.1318445e+00
   4.5084340e+00
   4.8248541e+00
   5.2304736e+00
   4.1236652e+00
   4.3673803e+00
   4.6596473e+00
   4.7926882e+00
   4.1768221e+00
   3.7470129e+00
   4.5741002e+00
   4.7625044e+00
   4.1298512e+00
   4.4653598e+00
   4.6108482e+00
   4.7511563e+00
   5.4023824e+00
   4.8741548e+00
   4.6195853e+00
   5.2670137e+00
   5.0088407e+00
   4.1849184e+00
   5.4951145e+00
   5.2163585e+00
   4.6728144e+00
   5.2209501e+00
   5.2032871e+00
   5.0221557e+00
   4.9228614e+00
   5.0571028e+00
   4.3685863e+00
   4.3124418e+00
   5.2837964e+00
   5.7037715e+00
