# Supplementary material for: Protein and Solvent Reorganization Drives Radical Pair Stability in Avian Cryptochrome 4a
Source: J Am Chem Soc. 2025 Nov 14;147(47):43934–45. doi: 10.1021/jacs.5c15726 (PMC12673606; doi:10.1021/jacs.5c15726)
Supplement: Supplementary file 2 [file ja5c15726_si_002.zip › Cry4a_data/electrostatic_potential/rpc/TrpC_rpc_rsd.txt]

   3.4258628e-01   2.8674401e-03   4.3841038e-01   5.2771605e-01  -4.1489621e-01   5.6788606e-03   4.2827371e-01   8.7852178e-04   1.6562224e-03  -3.9891082e-01   1.6446526e-03   6.8410249e-03   6.9797410e-03   4.9301794e-03   5.1352442e-03   5.2392538e-03   5.2110118e-03   3.5634223e-03   8.4751083e-03   3.7710236e-03   6.7882607e-04  -2.5348867e-01  -1.1500346e-03   1.8436396e-03  -2.1774614e-03   2.2772344e-03  -2.7011608e-03   1.9487040e-03  -3.5491676e-03   5.2666864e-03  -4.1633046e-01   4.2658473e-01  -1.1423403e-02  -1.2260986e-02  -1.3940625e-02  -9.9446370e-03  -1.2533787e-02  -1.4648732e-02   9.5797610e-03  -6.2571649e-03   3.6001713e-03   7.7675090e-03   4.8135214e-03   9.0340122e-03   6.1571866e-01   6.4624107e-03   8.0810030e-03   8.6468232e-03   7.2876699e-03   3.4292681e-03  -1.1431216e-04   4.7165597e-03   3.9595711e-03  -3.2954544e-01  -3.4313174e-01   5.9044186e-03   7.3543277e-03   3.2553426e-01   1.0417790e-02   4.0903712e-03   1.7945857e-03   2.1541537e-03   2.6458786e-03   9.7358012e-04  -5.5761383e-04   3.5384434e-04   3.6955337e-03  -2.9215462e-03   4.3624493e-03  -4.3265624e-03  -2.7411268e-03   8.6662845e-03  -3.3275787e-01   7.2681892e-03  -3.7410223e-01   5.7707489e-03   4.6138417e-03   4.7156142e-03   3.1416179e-01  -2.8116166e-01  -1.8493682e-03   5.1537133e-04   3.2111827e-03   2.5483235e-01  -2.4884087e-03  -1.3395309e-03   2.0968295e-03  -2.5839078e-03   6.6021123e-04   1.0272619e-03   9.0465675e-04  -9.4658606e-05  -4.4410892e-01  -4.4994095e-03  -5.3265660e-01  -9.4448714e-03  -5.8857700e-01   1.9972004e-02   1.2887324e-02   1.8584544e-02   4.8041761e-01  -4.7431030e-01   9.4523782e-03  -4.3286526e-01   8.1188686e-03  -1.8092641e-03   6.7064874e-03   1.2810043e-02   7.0381821e-03   5.1862606e-03   5.5471739e-03   5.3749237e-03  -2.9949711e-01   2.9926228e-03   2.8597673e-03  -1.9408135e-03  -2.9949962e-01   7.5399671e-04  -2.6665972e-03  -2.1992713e-04  -1.3754230e-03  -3.2282468e-04   1.8067462e-03  -1.8535671e-02   1.1493206e-02   1.0408692e-02  -7.1738623e-03  -4.3549986e-01  -8.2616115e-03  -3.5283810e-03   3.8681940e-01   2.8937509e-03  -5.3913658e-05  -4.2563913e-01   9.1251903e-04   5.4845424e-03  -6.7939081e-03  -3.9722315e-04   2.8824471e-03  -2.7543243e-03  -1.1601167e-02  -1.7361647e-02   2.3304645e-04   2.2439508e-02   5.8971760e-01   5.3932266e-01   1.6393141e-02   1.1026882e-02   1.9535091e-02   1.2084307e-02   8.3395836e-03   1.1392255e-02   8.3833107e-03   8.2910242e-03  -5.9721083e-03  -3.5488521e-01   8.4894782e-03  -3.7744343e-01  -2.4725658e-03   5.2383316e-03  -1.2398125e-03   2.9291627e-01  -4.5039025e-03   1.6129470e-03  -4.2683969e-03  -2.7623332e-04  -2.4272534e-01  -2.6961145e-01   1.0975046e-03  -2.5486738e-03   2.7120446e-01   8.0105223e-04  -3.9459317e-03   9.5006876e-04   3.9517328e-03  -2.5324622e-01  -3.5978882e-03  -2.4819317e-01  -2.9802813e-03  -4.0419619e-03  -2.5877159e-01  -2.6442547e-03  -2.6034775e-03   3.0323033e-01   4.7352649e-03   1.3481056e-03  -5.5779431e-03  -5.9343415e-03  -6.5783565e-03  -3.4496944e-01  -6.2184055e-03   3.5932703e-01   4.5059733e-03   2.4469964e-03  -7.3113382e-04  -3.5620491e-01   1.8705133e-03  -3.8186503e-03   6.3932189e-03   6.9275164e-03  -1.8946751e-03   3.6133294e-01   6.3678601e-03  -5.9672053e-04  -3.6436063e-01   2.1388257e-03  -3.5740683e-01   1.0132420e-03  -1.0971085e-03  -3.0144374e-03   4.0595536e-01   1.8094242e-03  -3.1779846e-01   5.3549744e-03  -2.0232530e-03   2.2829806e-03   2.3872871e-03  -3.5139993e-01  -2.9927797e-04   5.7212731e-03  -4.6417692e-03  -1.0647310e-03  -2.0652410e-04  -3.6322999e-03   4.5789371e-04  -7.4280159e-03   3.9480181e-01   5.0635897e-03   6.0846174e-01  -2.3714404e-02   2.0635321e-02   3.3213212e-02  -2.0309646e-02  -2.2082636e-03   2.4270051e-03   6.9487987e-03   2.7131880e-04   3.6798466e-03   1.0959318e-02   1.3387876e-02   8.8089012e-03   7.1904068e-04   7.8862665e-03   3.0534213e-04  -1.6186484e-03   7.8953240e-03   8.0767090e-03   3.3563825e-04   8.0801759e-03   5.3541661e-03  -6.6189298e-03  -3.6901975e-03   8.7035895e-03   3.9855683e-01   6.5438570e-03   7.2472956e-03   6.4034201e-03   2.7738205e-03   3.5256540e-01   6.9698943e-03   1.7454628e-03   1.3678167e-03   5.2405407e-03   4.5318324e-03   3.5033380e-03   1.1424404e-03   5.7241633e-04   2.8751145e-01   2.6917287e-03  -5.8471115e-03  -4.6794871e-03  -4.4277605e-03  -7.5730991e-03  -8.6419765e-03  -7.4669791e-03  -1.5737028e-02  -1.1054940e-02  -9.3091328e-03  -6.8897730e-03  -4.2232071e-03  -1.0989360e-02  -8.1622564e-03  -1.9273522e-02   5.4150024e-01  -5.2756847e-01   1.9277823e-03  -3.5774706e-04  -1.8247626e-04  -2.7707575e-03   1.3436025e-02   4.8933608e-03   9.7857997e-03   6.9375670e-03   1.0801602e-03  -2.8044407e-02  -4.5250132e-02  -5.7806840e-02  -3.4979753e-02   7.8943469e-03   2.9900615e-04  -2.9211652e-04   2.3294799e-02   1.4109767e-02  -2.9463438e-02  -2.1368240e-02   9.4572019e-03  -7.6378487e-02  -4.2703717e-03  -1.5302376e-01  -2.9003912e-01   8.3335646e+00  -1.2796400e-01   1.0987751e+00  -1.1682140e+00  -3.4258224e-03  -6.9421376e-01   1.0778206e+00   3.2739853e-02   3.3329219e-02   6.8486709e-01   1.2531553e-02   7.7784281e-01   1.4324475e-02   2.6524365e-02   1.7779253e-02   4.0932707e-03  -1.2493328e-03   9.9365743e-04  -8.8640994e-03   1.7859624e-02   8.4716324e-03  -6.8216541e-01   3.2317327e-03   1.6522423e-02   1.1727976e-02   1.0121866e-02  -4.5845929e-03   1.7690117e-02   6.0186028e-01  -1.9243630e-03  -4.7871334e-01  -1.4766145e-03   4.1260356e-03  -7.9662388e-04  -3.0975397e-03  -5.4724031e-02  -2.7562260e-02  -2.7332048e-02   6.6488262e-01  -5.8242818e-02  -3.9619194e-02  -3.8005686e-02  -8.5831107e-02  -9.3911134e-02  -7.5940926e-02  -8.2133305e-02  -6.0289383e-02   1.2936045e+00  -1.3480937e-01  -1.0742633e+00  -2.8481270e-03  -1.5869544e-01  -2.1808365e-01   1.4001520e-01   2.9364254e-01  -1.3207855e+00  -1.1644910e+00   8.6881809e-02   3.8143166e-02   1.0682534e+00   4.0753675e-02   3.1127672e-02  -7.5013019e-01  -6.5055073e-01   2.2947591e-02   1.0411327e-02   2.9054708e-03  -6.3461655e-01   2.2000983e-02  -6.4167640e-01  -4.0945572e-02  -2.4467520e-02  -3.1295294e-02  -7.3667960e-02  -5.8541120e-02  -5.1473703e-02  -3.9744249e-02  -1.2839536e-01  -7.1685675e-02  -4.6770671e-02  -3.0184474e-02  -2.4005031e-01  -4.4067224e-02  -5.6618354e-02  -5.6110339e-02   4.6507437e-03  -3.7155078e-02   4.1792968e-02   8.4121328e-04   2.4214910e-03  -8.4211606e-04   7.1662601e-01   4.1508110e-02  -2.6767733e-02   2.1712450e-02   3.5136405e-02   1.5731361e-02   6.3071590e-01   2.2365792e-02   1.4898790e-02   5.4847660e-01   5.1641674e-01   1.5047342e-02  -4.7614280e-01  -3.1295576e-03  -1.2358907e-03   4.3674792e-03  -1.5215991e-03  -4.9719115e-03   1.0764068e-03   4.1742279e-01   4.4020454e-01   2.0704001e-03  -1.5301828e-04   4.3270142e-03   7.5106327e-03   3.9786602e-03   3.7444139e-01   1.2439138e-03   2.6266526e-03  -9.9101105e-03  -4.3086421e-03   3.7983790e-01  -8.2570815e-03  -6.5403288e-03  -1.3152427e-02  -5.5288310e-01   9.4140165e-03   7.6094125e-03   1.3343520e-02  -5.1414572e-03  -7.0562629e-04  -3.6245010e-01  -3.2340248e-01  -3.7453779e-01   4.0982035e-03   3.3319392e-01  -2.4578447e-03   1.4754926e-03  -2.1007183e-03  -3.1763139e-03  -4.6959489e-03   6.9298720e-03   5.4821964e-03   3.8387329e-01  -4.1377673e-01   6.1233617e-03   3.8322418e-03  -1.4177888e-02   1.5656947e-02   2.6326422e-02   2.6149972e-02  -2.3197074e-02  -6.2033206e-03   6.8138517e-01  -7.2612504e-01  -3.0489580e-02  -5.6251881e-02  -8.0708365e-01   2.6447476e-02  -6.0779168e-02  -3.0554838e-02   1.7092608e-02   4.1801098e-02   3.0455978e-02   8.0830702e-01   5.0744685e-02   6.5119129e-02   8.3536329e-01  -7.2656151e-01  -9.7482126e-01   6.4649154e-02   4.7572777e-02   7.0711294e-01   4.1334570e-03   2.7091507e-02   4.3367115e-02  -5.8411421e-01  -1.0654534e+00
   3.4421470e-01   1.5638287e-03   4.3882366e-01   5.4004501e-01  -4.1268250e-01   4.9448259e-03   4.2905157e-01  -8.1206802e-04   1.9462934e-03  -4.0603961e-01   2.6483821e-03   6.8042472e-03   6.6716338e-03   4.4048059e-03   4.8352797e-03   5.3114222e-03   4.5013434e-03   3.8942153e-03   8.5751690e-03   3.3708179e-03   1.1517580e-03  -2.5290830e-01  -1.4479309e-03   3.1314078e-03  -1.6310432e-03   1.7152993e-03  -2.2273003e-03   2.1433385e-03  -4.3126317e-03   5.6409777e-03  -4.2515301e-01   4.4544856e-01  -1.1276475e-02  -1.2463913e-02  -1.5053142e-02  -1.4726750e-02  -1.3215551e-02  -1.2331836e-02   1.3921641e-02  -2.3065415e-02  -9.5610117e-03   1.8100620e-03   4.8451792e-03   1.2835860e-02   6.4509028e-01   1.0717700e-02   9.3317292e-03   9.9154096e-03   7.9775851e-03   4.7731273e-03   3.4785165e-03   6.1624897e-03   5.3977932e-03  -3.2428020e-01  -3.4053459e-01   5.7104867e-03   7.5284071e-03   3.2390626e-01   1.0197771e-02   3.3111132e-03   3.8357341e-03   3.9094094e-03   3.7656354e-03   1.9452631e-03  -9.9393823e-04  -1.4242272e-03   1.8360329e-03  -3.3938634e-03   3.7470792e-03  -4.0130646e-03  -5.1039048e-03   7.2647314e-03  -3.3605796e-01   8.2147110e-03  -3.6763770e-01   5.7267214e-03   4.9896972e-03   5.5571440e-03   3.1592724e-01  -2.7405319e-01  -6.0813848e-04   2.9554701e-04  -1.5936122e-03   2.5158679e-01  -2.8461417e-03  -2.6588662e-03   1.9152944e-03   7.3346083e-05   1.1200075e-03  -1.6843565e-04   1.5100440e-03   1.3330335e-03  -4.4457014e-01  -5.7686916e-03  -5.2829786e-01  -5.1803658e-03  -5.7731044e-01   1.9508114e-02   1.2974651e-02   1.8090090e-02   4.9101840e-01  -4.7810822e-01   9.0266351e-03  -4.3327689e-01   8.9403723e-03   6.8105668e-03   6.2876124e-03   1.4535872e-02   6.0855654e-03   5.6672484e-03   5.1631181e-03   5.4791093e-03  -3.1155423e-01   3.2259621e-03   3.1182097e-03  -1.9869210e-03  -3.0923898e-01   1.2386076e-03  -2.3531975e-03   8.5833531e-04  -3.5044408e-03  -4.2894005e-04   5.6278695e-03  -1.4625154e-02   1.0123589e-02   9.9344619e-03  -7.9036229e-03  -4.3937045e-01  -6.4459080e-03  -1.5288300e-02   3.8969827e-01   3.9560240e-03   9.8374310e-04  -4.1323029e-01   2.5508583e-03   5.6521133e-03  -9.4250231e-03  -8.9806353e-03   5.1935441e-03   1.6751241e-03  -1.9778830e-02  -2.3452391e-02   2.4822756e-02   2.8928720e-02   5.6551440e-01   5.3064285e-01   1.7057753e-02   1.1472572e-02   2.4202854e-02   1.3017808e-02   9.4215367e-03   1.2487448e-02   7.5251090e-03   3.7324934e-03  -8.0870690e-03  -3.5159503e-01   6.7714901e-03  -3.7796948e-01  -2.4052808e-03   6.0419115e-03  -8.5348638e-04   2.9301803e-01  -3.6102678e-03   1.9186853e-03  -6.1389093e-04  -5.6696706e-04  -2.4409858e-01  -2.7289865e-01   1.4505085e-03   1.7674396e-03   2.6848354e-01   1.2500644e-03  -3.8168909e-03   1.7141149e-03   3.5275499e-03  -2.5282181e-01  -1.9879060e-03  -2.4849919e-01  -3.3794834e-03  -3.7935195e-03  -2.6533826e-01  -4.3661962e-03  -2.3360097e-03   3.1812539e-01   3.3321246e-03   1.9367070e-03  -6.1159795e-03  -5.9159541e-03  -6.7847757e-03  -3.5471957e-01  -6.8858665e-03   3.8231765e-01   4.8707810e-03   3.3367418e-03  -3.1259997e-04  -3.7938265e-01   3.8326193e-03  -6.1123738e-03   8.8128871e-03   7.1923697e-03  -2.1307181e-03   3.6225436e-01   6.3077199e-03  -1.1779470e-04  -3.6093241e-01   1.7267511e-03  -3.6205963e-01   7.5842966e-04  -2.7289896e-03   2.5896777e-03   4.0006460e-01   1.1991657e-03  -3.1781631e-01  -2.2303942e-03  -1.5921264e-03   3.3358242e-04   4.8788250e-03  -3.4783920e-01  -3.2695131e-03   6.1695441e-03  -2.7649962e-03  -3.4821940e-03  -8.6139048e-04  -5.5960462e-04   4.2075557e-03   9.2579467e-04   4.2657452e-01   2.4213144e-03   6.1964310e-01  -2.8862136e-02   1.6530822e-02   3.3497734e-02  -2.4602037e-02  -7.2088714e-03   3.4306926e-03   6.8883043e-03  -1.0576174e-03   7.3592154e-03   1.3059884e-02   1.3270212e-02   8.3547983e-03   1.1414288e-03   8.8465471e-03  -2.4010575e-03  -4.1319588e-03   9.8069430e-04   3.7695047e-03   5.9060955e-03   8.2608115e-03   9.3526084e-03  -6.6476514e-03  -4.3944789e-03   8.0194089e-03   4.0474812e-01   7.6309088e-03   7.7762582e-03   5.9699936e-03   3.0051066e-03   3.3955958e-01   5.2171548e-03   1.0179241e-03  -5.2239086e-05   4.3803409e-03   4.5666314e-03   2.2083653e-03   1.0931202e-03  -4.5272640e-04   2.8816033e-01   3.6206335e-03  -6.8124390e-03  -2.8437865e-03  -4.9726347e-03  -8.8461566e-03  -9.2668015e-03  -7.0480612e-03  -1.3079788e-02  -1.1207322e-02  -3.9585971e-03  -8.5317774e-03  -7.4161948e-03  -1.1213354e-02  -6.6914300e-03  -2.3933941e-02   5.4353210e-01  -5.2570690e-01   1.4175800e-03  -4.1147230e-03  -3.2894438e-03  -2.3254597e-03   5.7118333e-03   2.2347966e-03   1.0644620e-02   5.8990867e-03   4.5372204e-03  -3.0185235e-02  -3.4164016e-02  -5.1704786e-02  -2.7406964e-02  -1.0156053e-02  -4.3274475e-03   1.5189442e-02   1.3363563e-02  -1.0276443e-02  -1.9951224e-02  -1.7160689e-02   4.6097710e-02  -1.2611312e-01  -4.2152724e-02  -1.5487756e-01  -3.0826347e-01   8.7134172e+00  -1.3421792e-01   1.2334573e+00  -1.1950935e+00  -1.9897190e-02  -8.4702373e-01   1.2499496e+00   2.0308501e-02   3.5628057e-02   6.6640765e-01   2.2369946e-02   8.0071378e-01   1.7400467e-02   2.8733461e-02   1.2742781e-02  -1.4162342e-03   3.4154355e-03  -2.7560940e-03  -1.0122577e-02   1.3405191e-02   7.7079602e-03  -6.9532325e-01   2.2141986e-03   1.2993053e-02   1.2866024e-02   5.2063519e-03  -7.7049063e-03   1.6147989e-02   6.3779909e-01   1.4821257e-02  -4.7441164e-01  -2.5226601e-04   8.3807519e-03  -3.1271071e-04  -4.0855306e-03  -5.7988282e-02  -2.7762792e-02  -2.6250686e-02   6.6341636e-01  -6.6702939e-02  -3.7607253e-02  -4.9956015e-02  -8.6690984e-02  -1.1021929e-01  -6.8023130e-02  -7.4666870e-02   5.2027119e-02   1.3438656e+00  -1.2656582e-01  -1.0720638e+00   1.5801567e-02  -2.2361091e-01  -3.0272835e-01   1.4159062e-01   3.5001016e-01  -1.3739091e+00  -1.2461934e+00   9.2697163e-02   4.0490136e-02   9.5973228e-01   4.1219045e-02   3.2745861e-02  -7.9065104e-01  -6.6144999e-01   2.0717318e-02   4.6525105e-03  -2.2568724e-03  -6.3235629e-01   2.2360885e-02  -6.3726971e-01  -4.7900447e-02  -2.2837567e-02  -2.6870980e-02  -7.3576333e-02  -5.3705072e-02  -4.6263637e-02  -3.2459241e-02  -1.3883941e-01  -7.5478771e-02  -4.5968043e-02   3.6105830e-03  -1.7342998e-01  -4.7439106e-02  -1.8329945e-01  -5.8074644e-02   8.2688328e-03  -4.0471888e-02   4.7683865e-02   8.5472451e-04   9.8773605e-03   2.4968410e-02   7.0539706e-01   2.4739319e-02  -8.1307278e-03   1.3113737e-02   2.9699997e-02   1.4067463e-02   6.1536473e-01   2.1678059e-02   1.4110845e-02   5.5445049e-01   5.1698657e-01   1.1021161e-02  -4.8191593e-01  -2.6318963e-03   3.9397843e-05   4.6643881e-03   3.3128694e-03  -1.3348370e-03   5.9102310e-04   4.1514622e-01   4.4862403e-01  -4.0956210e-04   6.2408335e-04   4.6195722e-03   8.4381080e-03   5.6384991e-03   3.9194170e-01   3.5422112e-03   2.4213304e-03  -8.9457502e-03  -7.9742904e-03   3.6701808e-01  -1.0062001e-02  -7.6273224e-03  -1.1038239e-02  -5.3931625e-01   8.7257661e-03   7.0100361e-03   1.0872678e-02  -4.1999007e-03  -9.7044533e-04  -3.4540711e-01  -3.1708174e-01  -3.7122130e-01   3.0600243e-03   3.3616324e-01   4.8319923e-03   1.7036312e-04  -3.2832486e-03  -1.2694214e-03  -5.0989815e-03   9.2517006e-03   3.9081005e-03   3.8098930e-01  -4.2242288e-01   8.8656453e-03   1.0149374e-02  -5.8867538e-03   1.3427106e-02   2.4999249e-02   1.3432697e-02  -4.4429217e-02  -2.1631208e-03   6.4988745e-01  -7.3574943e-01  -3.4323363e-02  -4.9718663e-02  -7.7495207e-01   2.5460602e-02  -3.0573266e-02  -1.5794110e-02   2.1902825e-02   5.1451057e-02   3.9114287e-02   8.4610925e-01   6.4670153e-02   7.7989983e-02   8.0393874e-01  -7.1746401e-01  -1.0108884e+00   7.3047708e-02  -1.5779711e-02   7.1147512e-01   2.7030622e-03   8.5244852e-03  -9.7837124e-03  -5.2990373e-01  -1.0608888e+00
   3.3708642e-01   3.1566404e-03   4.2870295e-01   5.2807187e-01  -4.1151917e-01   5.2427609e-03   4.1375312e-01  -2.4104447e-04   1.7007838e-03  -3.9098228e-01   5.6504231e-04   6.6292841e-03   7.0322612e-03   5.1767053e-03   4.8427250e-03   5.4277222e-03   4.9775839e-03   3.3057241e-03   8.2047774e-03   2.4916561e-03   2.3502419e-04  -2.4851335e-01  -6.1419855e-04   3.0300710e-03  -1.9806581e-03   1.4892174e-03  -1.2540886e-03   2.0041137e-03  -4.1474135e-03   6.6672454e-03  -4.0957177e-01   4.2935631e-01  -1.0033531e-02  -1.0745074e-02  -1.3219977e-02  -1.2713456e-02  -8.3540607e-03  -9.6407374e-03   1.5631552e-02   9.1764716e-03   2.2755274e-03   1.1483369e-02   7.0898744e-03   1.1456922e-02   6.1587945e-01   1.2904564e-02   8.0444165e-03   9.5705632e-03   7.9146046e-03   4.8438101e-03  -1.5743393e-03   4.7324320e-03   4.8658761e-03  -3.2896694e-01  -3.3942497e-01   5.7915467e-03   8.0372436e-03   3.2423008e-01   9.0443727e-03   3.5472610e-03   3.4257546e-03   1.8299346e-03   2.1821536e-03   1.1222111e-03  -3.0759742e-03   5.4627948e-04   2.4357385e-03  -2.5426637e-03   4.4709256e-03  -4.5715281e-03  -4.5090927e-03   7.0572937e-03  -3.2541268e-01   6.3161576e-03  -3.5952790e-01   6.0315036e-03   4.7391717e-03   5.0074756e-03   3.0974602e-01  -2.7726054e-01   4.4480625e-03   4.9053374e-04   6.7002969e-04   2.4885131e-01  -2.4059469e-03  -5.1880722e-04   2.5770254e-03  -2.4540077e-03  -4.4228264e-04   1.0972405e-03   7.9471573e-04   1.8179402e-03  -4.3079789e-01  -3.4683093e-03  -5.1492176e-01  -5.6808401e-03  -5.5996523e-01   1.7329415e-02   1.3588430e-02   1.6868788e-02   4.7116090e-01  -4.7816509e-01   9.3923879e-03  -4.2390899e-01   8.3937740e-03   6.0396909e-03   6.2967734e-03   1.4876383e-02   5.7842386e-03   5.2415150e-03   4.8166405e-03   4.7909309e-03  -3.1878700e-01   3.4702135e-03   3.4967862e-03  -1.9713648e-03  -2.8644323e-01   1.7179125e-03  -2.0404928e-03   6.9156251e-04  -1.7016236e-03   1.0716239e-03   4.9174059e-03  -1.4090078e-02   1.0904060e-02   8.9927511e-03  -8.2347248e-03  -4.2903935e-01  -9.4914338e-03  -1.1953106e-02   3.7768127e-01   3.6997505e-03  -3.7192516e-04  -4.0107797e-01   1.2178308e-03   8.8927153e-03  -5.6734626e-03  -2.5416584e-03   4.4786797e-03   1.6941707e-03  -1.6131084e-02  -1.8753211e-02   1.9626732e-02   2.4069846e-02   5.6111182e-01   5.0986713e-01   1.3235289e-02   1.0399533e-02   1.5678713e-02   1.1231219e-02   9.1123300e-03   1.0989277e-02   6.9081889e-03   6.3780430e-03  -5.6849950e-03  -3.6148602e-01   7.2975422e-03  -3.5742127e-01  -1.6736838e-03   6.6464853e-03  -4.9005174e-04   2.9293638e-01  -2.4208314e-03   1.1160320e-03  -2.2495658e-05  -4.6267029e-04  -2.5134322e-01  -2.6567150e-01   2.0706429e-03   2.3190391e-03   2.6409362e-01   6.6274331e-04  -1.7314342e-03   1.8682003e-03   2.3874327e-03  -2.4792649e-01  -3.8990276e-03  -2.4849715e-01  -3.2759680e-03  -3.7710801e-03  -2.7678346e-01  -4.2776449e-03   4.1583644e-05   3.1684391e-01   3.3170064e-03   3.3504746e-03  -5.9582013e-03  -6.9711298e-03  -5.9776137e-03  -3.5188525e-01  -6.1399039e-03   3.8173668e-01   4.1929152e-03   3.9480424e-03   5.0821127e-04  -3.5784487e-01  -6.6808741e-04  -5.5476752e-03   8.7919222e-03   6.9180293e-03   2.2456932e-03   3.8105965e-01   5.6791084e-03  -1.9193495e-03  -3.5847825e-01   2.7307228e-03  -3.6714453e-01   1.7954685e-05  -1.9202091e-03   6.2394502e-03   3.9754593e-01   1.6068124e-03  -3.1747464e-01   6.9370338e-04  -8.5376892e-05   2.6979848e-03   5.8915875e-03  -3.4003861e-01   2.7441353e-03   5.4795780e-03  -6.4402249e-03  -8.1627494e-05  -1.3085114e-03  -1.3988710e-03   4.2797983e-03  -7.6973147e-03   4.1122441e-01   3.8578916e-03   6.0174299e-01  -2.5374980e-02   2.0436408e-02   3.1580006e-02  -4.0937650e-03  -1.0063575e-02   2.7220192e-03   7.4858775e-03  -5.0498876e-03   3.7709050e-03   8.3268320e-03   1.1812745e-02   7.6490754e-03   1.1905702e-03   8.8026119e-03  -1.9353815e-04  -1.8911778e-03   5.2767009e-03   4.7522917e-03   5.0067366e-03   8.2996977e-03   8.1407470e-03  -5.2966452e-03  -5.4109907e-03   5.8514972e-03   3.8645856e-01   5.2620088e-03   6.9622668e-03   3.7506126e-03   3.6232571e-03   3.3346770e-01   6.1239870e-03   5.7477790e-04   1.7021623e-03   4.2883309e-03   7.4571976e-03   2.4852972e-03   5.1318479e-03   3.7039343e-03   2.7738750e-01   1.8856052e-03   1.8442726e-03  -2.9453297e-03  -2.3650093e-03  -7.2758848e-03  -8.4282745e-03  -7.2868044e-03  -1.3562579e-02  -1.0906997e-02  -2.8507511e-03  -8.9140843e-03  -3.9364989e-03  -1.0896465e-02  -8.3263888e-03  -1.7593775e-02   5.2017026e-01  -5.0919694e-01   4.2230444e-04  -1.3654690e-03   1.3729310e-03  -6.4498049e-04   1.0669706e-02   3.0139511e-03   1.1251642e-02   2.8081495e-03  -6.9739383e-03  -2.3054380e-02  -1.5973491e-02  -5.0537151e-02  -3.2184117e-02   1.3038852e-02   5.7895097e-03   1.3644214e-02   2.2033794e-02   8.1794136e-03  -2.6671484e-02  -1.6333300e-02   2.3664076e-02  -1.0267204e-01   1.9119041e-02  -1.9149359e-01  -2.7296643e-01   8.3300905e+00  -1.4923278e-01   9.7943987e-01  -1.1569936e+00  -1.6429433e-02  -8.5867344e-01   1.2667953e+00   3.2322825e-02   3.0727542e-02   7.0497353e-01   4.0985878e-02   8.3942107e-01   1.8298043e-02   2.6291329e-02   1.1390561e-02   1.8038362e-03  -5.9792160e-03  -1.4021161e-03  -8.1153091e-03   1.2243197e-02   1.4877826e-02  -7.1058756e-01   1.0109144e-03   1.5495942e-02   7.0649044e-03   5.3176808e-03  -3.6983738e-03   1.5314212e-02   6.2019836e-01  -6.8799183e-03  -4.6929863e-01   2.5181209e-03   3.0357744e-03   4.6078773e-03  -5.1098387e-03  -5.7062207e-02  -2.2499151e-02  -2.6890844e-02   6.5091604e-01  -4.5398292e-02  -4.4830748e-02  -4.0082477e-02  -9.2675189e-02  -8.8217358e-02  -6.4976798e-02  -7.9796170e-02  -1.6857981e-02   1.2492482e+00  -1.1275833e-01  -1.0442113e+00   1.1774652e-02   3.3074741e-03  -1.4532043e-01  -3.7272531e-02   2.4054275e-01  -1.2777044e+00  -1.7021651e+00   8.2589860e-02   4.3035247e-02   1.1426985e+00   4.0935300e-02   3.1692113e-02  -7.8319172e-01  -6.4239973e-01   2.2015260e-02   7.8234541e-03  -3.9733526e-04  -6.2802222e-01   1.6294971e-02  -6.1969388e-01  -4.0354689e-02  -2.7111101e-02  -2.9849677e-02  -8.5067083e-02  -5.1236108e-02  -5.2152831e-02  -4.3955659e-02  -1.1153098e-01  -5.6848260e-02  -3.5118772e-02  -1.8080738e-03  -1.5329854e-01  -5.3643682e-02  -1.3113222e-01  -5.3665445e-02   5.1040530e-03  -2.8374690e-02   3.7993960e-02  -2.2581018e-03  -3.2911510e-02  -8.7055994e-03   6.9179933e-01   4.0668194e-02  -2.2100182e-02   1.7090556e-02   2.9558289e-02   1.0689736e-02   5.7419907e-01   1.9017953e-02   1.2561123e-02   5.5207788e-01   5.0235056e-01   1.1792155e-02  -4.7057306e-01  -3.7409214e-03  -2.4908120e-03   4.7898354e-03  -1.7337094e-03  -7.0138982e-03   2.5818835e-04   4.1314758e-01   4.2514615e-01   2.4862764e-03   1.2488324e-03   5.4574673e-03   9.0951987e-03   4.7672283e-03   3.7052038e-01   7.8312717e-04   1.3863165e-03  -1.2035422e-02  -1.0265425e-02   3.7118307e-01  -6.4437905e-03  -8.3714928e-03  -1.0389810e-02  -5.4887807e-01   8.7498291e-03   6.8555191e-03   9.4829071e-03  -4.7740582e-03   9.6101854e-05  -3.7251837e-01  -3.4156423e-01  -3.8426846e-01   1.9728645e-03   3.3920084e-01   1.1994341e-03   2.9839505e-03  -2.4601054e-03  -3.9518450e-03  -6.3330629e-03   7.2961424e-03   1.7327742e-03   3.9731677e-01  -4.2749444e-01   7.2931056e-03   8.1130845e-03  -1.0035526e-02   1.4418030e-02   4.3474323e-04   1.3978798e-02  -3.5329931e-02  -2.5598177e-03   6.2653005e-01  -7.3838019e-01  -2.3896613e-02  -3.4450642e-02  -7.5789328e-01   4.9875010e-02  -1.6009639e-03  -3.6989735e-02  -6.0511951e-03   3.3208860e-02   1.3053373e-02   7.7802153e-01   4.8813694e-02   6.4684713e-02   7.8688641e-01  -7.2249352e-01  -1.2982448e+00   6.2398871e-02   5.2257245e-03   8.7203626e-01   6.0073284e-03   2.8249729e-02   4.7979159e-02  -5.9842397e-01  -1.0445957e+00
   3.4519805e-01   2.8162083e-03   4.3805817e-01   5.4239821e-01  -4.2118454e-01   5.3341357e-03   4.2543954e-01   1.3062372e-03   1.9399068e-03  -3.9779067e-01   3.4759689e-05   6.1299957e-03   7.0085237e-03   5.2122151e-03   5.0653569e-03   5.6359469e-03   4.9802372e-03   3.8887477e-03   7.8951006e-03   1.6189880e-03  -1.4563257e-03  -2.5217463e-01  -9.3989576e-04   3.1807292e-03  -6.5787431e-04  -2.8411076e-03  -5.0520285e-03   1.5810799e-03  -3.2942178e-03   6.1759728e-03  -4.3638190e-01   4.4405706e-01  -1.2128357e-02  -1.3252215e-02  -1.5473752e-02  -1.2296710e-02  -9.5154168e-03  -1.8605745e-02   1.0701039e-02   3.1414991e-03   7.5980270e-04   7.8928373e-03   5.4644564e-03   1.1963096e-02   6.2276939e-01   1.0726150e-02   8.0000808e-03   9.4172687e-03   7.6849094e-03   4.0807010e-03  -2.7150608e-03   4.8158615e-03   4.4666398e-03  -3.3015078e-01  -3.4055460e-01   5.4039671e-03   5.8120106e-03   3.2369927e-01   1.0555917e-02   3.9609718e-03   3.8745389e-03   4.6501054e-03   2.3465191e-03   6.0878221e-04   6.3281820e-05   6.6026185e-04   3.3879242e-03  -2.7565150e-03   2.8053945e-03  -4.5466862e-03  -1.9123710e-03   8.5400050e-03  -3.3846744e-01   6.6263749e-03  -3.7539643e-01   4.4824692e-03   5.3722828e-03   4.7326200e-03   3.2435214e-01  -2.8491511e-01   5.9365301e-03   1.0400342e-03   1.4798795e-03   2.5155091e-01  -3.3643724e-03  -1.4741293e-03   2.4206758e-03  -5.9716589e-04  -3.7145627e-04  -5.4541744e-04   5.8565172e-04   2.5139339e-04  -4.4969381e-01  -6.7252367e-03  -5.2898389e-01  -9.8041699e-03  -5.6446842e-01   1.9685402e-02   1.2366709e-02   1.6352722e-02   4.9022573e-01  -5.4026256e-01   5.7007791e-03  -4.3695304e-01   9.5542792e-03   5.7172652e-03   6.2289613e-03   1.3046357e-02   7.5387311e-03   5.1245278e-03   5.3558520e-03   4.8526221e-03  -3.1369751e-01   3.8494925e-03   3.6682298e-03  -1.5955409e-03  -2.9574379e-01   1.1129943e-03  -9.2656124e-04   1.4627148e-04  -3.1758658e-03   2.5537036e-04   2.7843025e-03  -1.0037366e-02   1.1308901e-02   9.5319810e-03  -7.2232576e-03  -4.3048814e-01   2.0442431e-03  -6.2471851e-03   3.8238017e-01   3.6964740e-03   6.1282833e-04  -4.0549205e-01   3.0640958e-03   1.0664284e-02  -4.7381850e-03  -3.0485029e-03   9.7786732e-04   2.8625584e-03  -1.8078630e-02  -2.0880081e-02   2.2464120e-02   2.7606389e-02   5.9617160e-01   5.2068377e-01   1.5583863e-02   1.1328876e-02   1.6095471e-02   1.1682074e-02   9.8158068e-03   1.0065200e-02   8.0784733e-03   8.4168820e-03  -5.6363008e-03  -3.5460055e-01   7.1646459e-03  -3.5943213e-01  -2.2210844e-03   6.5079730e-03  -1.1166271e-03   2.8955772e-01  -1.9708404e-03   2.2204956e-03   1.5765310e-04  -3.5096439e-04  -2.4194528e-01  -2.7341174e-01   1.0778159e-03  -4.7207004e-05   2.7521649e-01   1.7107245e-03  -4.3888001e-03   1.0225993e-03   3.1035326e-03  -2.4771038e-01  -3.9423932e-03  -2.5559494e-01  -3.6422331e-03  -4.2665968e-03  -2.6356490e-01  -2.9365066e-03   8.2763548e-04   3.1334022e-01   3.5230897e-03   2.0159122e-03  -5.0074957e-03  -5.7971462e-03  -6.6084234e-03  -3.4702047e-01  -4.5734305e-03   3.9544688e-01   5.3591772e-03   1.4284157e-03  -2.5358450e-03  -3.4668909e-01  -3.3918281e-04  -4.5229436e-03   5.1846132e-03   5.7848958e-03   9.0252470e-04   3.6263799e-01   7.7190835e-03  -2.4885841e-03  -3.5874669e-01   2.2210780e-03  -3.5532244e-01  -1.2508602e-04  -2.3918059e-03   5.5876133e-03   4.1555633e-01   1.2027147e-03  -3.2311994e-01   7.2495246e-03  -3.3641398e-03   2.8143249e-03   5.0021543e-03  -3.4519478e-01  -9.8079198e-03   5.8555137e-03  -5.1841803e-03  -3.9385981e-03  -2.1289244e-03  -2.6099325e-03   4.1027219e-04   1.2351964e-02   4.1176669e-01   4.0223884e-03   6.2834801e-01  -1.1538909e-02   2.3615938e-02   3.0704634e-02  -2.7025663e-02   5.3429224e-04   4.3640713e-03   7.6449675e-03   2.5197979e-03  -1.8989599e-03   1.1185269e-02   1.4272849e-02   7.9298440e-03   2.5573384e-03   8.9363246e-03  -3.7542253e-03  -4.3976943e-03   2.8835081e-03   9.7760051e-03   5.7596519e-03   8.8375829e-03   9.6661631e-03  -6.0418544e-03  -4.8002116e-03   6.4923842e-03   3.9402053e-01   3.9254895e-03   7.3517240e-03   5.4135744e-03   2.4523941e-03   3.3839356e-01   6.0706405e-03   2.1290835e-05   9.7163053e-04   4.9450028e-03   2.1098608e-03   2.8422504e-03   5.7839895e-03   1.1653887e-03   2.8817643e-01   2.4963535e-03  -4.5547243e-03  -1.2610447e-03  -4.6882187e-03  -7.7285922e-03  -9.8199036e-03  -6.0966496e-03  -1.5633338e-02  -1.1907583e-02  -4.4485798e-03  -7.5425761e-03  -2.1716988e-03  -8.6525372e-03  -6.9320823e-03  -1.9842869e-02   5.3532000e-01  -5.2891821e-01   7.9177672e-04  -4.5677791e-03  -1.7508288e-03   1.1450148e-02   1.1158358e-02   2.6766389e-03   1.0441511e-02   2.3103149e-03  -7.8478872e-03  -1.6053019e-02  -2.3668725e-02  -5.6637699e-02  -1.6145310e-02   4.1484640e-03   1.7476714e-02   1.2966968e-02   2.8995220e-02   1.0996880e-02  -3.1758846e-02  -2.6424667e-02   3.0961602e-02  -1.1923445e-01   2.0791726e-02  -3.1389858e-01  -2.3830953e-01   8.8411725e+00  -1.7092329e-01   1.1168150e+00  -1.1797474e+00  -8.6851264e-03  -7.0352917e-01   1.1985346e+00   2.6827277e-02   2.5880525e-02   7.3993869e-01   2.5861913e-02   7.7659939e-01   1.7042383e-02   2.7307293e-02   9.1856737e-03   4.5980381e-03  -3.3448244e-03  -4.7875134e-03  -1.0680725e-02   1.6239092e-02   7.8009247e-03  -6.9531135e-01   4.1539835e-03   1.4958057e-02   8.8761099e-03   6.3286010e-03  -4.7838212e-03   1.4680742e-02   6.5202773e-01  -5.4894528e-03  -4.8545405e-01   3.6449695e-03   8.8088486e-03   3.1308429e-03  -5.7142126e-03  -6.2281811e-02  -2.7632501e-02  -2.8925782e-02   6.6617176e-01  -7.7737986e-02  -4.7110473e-02  -5.2602239e-02  -9.9325161e-02  -1.1418076e-01  -6.3344500e-02  -6.3713312e-02   5.5183059e-03   1.3950581e+00  -8.0786304e-02  -1.0366141e+00   2.3522694e-02  -2.5022101e-01  -4.7314605e-01   3.6502528e-02   2.9402626e-01  -1.3371601e+00  -1.0812170e+00   8.9722573e-02   4.0386660e-02   1.0623494e+00   4.0341777e-02   3.2160470e-02  -7.7484703e-01  -6.3133288e-01   2.3149593e-02   7.0118347e-03  -3.3005970e-03  -6.3767929e-01   2.0412202e-02  -6.3545368e-01  -4.6661642e-02  -2.6205879e-02  -3.0370689e-02  -8.9924935e-02  -5.7028757e-02  -4.6157092e-02  -4.4612658e-02  -1.1894089e-01  -8.4248402e-02  -5.6219566e-02  -2.5865661e-03  -1.5286237e-01  -3.6330280e-02  -5.8372975e-02  -4.8039501e-02  -1.5487909e-03  -3.7348829e-02   2.7758742e-02   7.3154201e-03  -5.0025309e-02   1.1292605e-03   7.0853506e-01   1.0438763e-02  -1.7633865e-02   1.1478323e-02   2.8887341e-02   6.2119906e-03   6.1739795e-01   2.0083130e-02   1.1557739e-02   5.3674732e-01   5.2026076e-01   9.8328487e-03  -4.8108664e-01  -2.0215990e-03  -2.3546562e-03   2.8691703e-03   6.1592111e-03  -7.0649723e-03  -1.5855896e-03   4.2306096e-01   4.5140458e-01  -5.0813851e-04   6.2931366e-03   6.7847800e-03   7.5885994e-03   4.2605690e-03   3.7138764e-01   2.5959528e-03   3.8349713e-04  -1.0632536e-02  -9.8350781e-03   3.7280733e-01  -7.4420845e-03  -9.3415723e-03  -1.5470354e-02  -5.2772777e-01   1.2124153e-02   8.6247687e-03   3.3769404e-03  -3.5313670e-03  -1.2615551e-04  -3.9344726e-01  -3.5060333e-01  -3.8750074e-01  -5.9586502e-04   3.5467781e-01   3.5907698e-03  -7.5471049e-04  -5.5371938e-03  -3.1251405e-03  -6.3313282e-03   1.0050663e-02   6.9236146e-03   3.9721431e-01  -4.2024955e-01   9.3490066e-03   5.6100822e-03  -1.4444867e-02   9.3092748e-04   2.9730047e-02   3.0975482e-03  -4.9073388e-02  -1.2336493e-03   6.5389800e-01  -7.0127306e-01  -1.6997723e-02  -4.1780510e-02  -7.6712982e-01   2.6578055e-02   2.3509789e-03  -2.8430898e-02   1.4914925e-02   1.7064987e-02   2.7832255e-02   7.8847944e-01   9.0382033e-02   5.9005205e-02   8.2965449e-01  -7.2723304e-01  -1.1740416e+00   7.8249430e-02   1.1618527e-02   8.7394262e-01   8.9754292e-03   2.5014147e-02  -3.5085346e-03  -5.5516463e-01  -1.0900242e+00
   3.4106134e-01   1.3751243e-03   4.2680613e-01   5.2915995e-01  -3.9903497e-01   5.3190795e-03   4.1638538e-01   1.5786095e-03   1.2027306e-03  -3.8478596e-01   1.3601608e-03   5.8718493e-03   7.0293322e-03   4.9844593e-03   4.7796930e-03   5.4001616e-03   5.0805988e-03   3.4975147e-03   7.5364688e-03   2.5377442e-03   6.5112173e-04  -2.4291419e-01  -6.5936326e-04   2.6613318e-03  -1.5866664e-03   2.5079709e-03  -1.9695079e-03   9.7356268e-04  -3.8082263e-03   7.0095320e-03  -4.2265569e-01   4.4000248e-01  -1.0998604e-02  -1.2408683e-02  -1.5034819e-02  -9.7866749e-03  -4.0762742e-03  -1.1349571e-02   1.4012107e-02   2.1610523e-03  -1.2064030e-03   4.9835643e-03   4.8229129e-03   1.1717651e-02   6.2844516e-01   1.0130554e-02   7.9811874e-03   1.0077367e-02   7.8694851e-03   5.3689271e-03   9.9931425e-04   5.6443030e-03   4.6403874e-03  -3.2900468e-01  -3.3317254e-01   5.6465132e-03   5.5655773e-03   3.1848955e-01   9.8502202e-03   3.9470603e-03   4.6662276e-03   1.8173635e-03   3.7294583e-03   1.0665523e-03  -1.8229569e-03  -7.0291623e-04   2.6449192e-03  -3.2267833e-03   3.1157272e-03  -4.1918872e-03  -2.3758042e-03   6.7965243e-03  -3.2453602e-01   6.6533570e-03  -3.6648501e-01   6.9193572e-04   4.7542849e-03   5.1321902e-03   3.0770858e-01  -2.7975313e-01   3.6902031e-03   5.8714681e-04  -4.7581995e-03   2.4280445e-01  -2.8631592e-03  -1.6693184e-03   2.3687873e-03  -3.0538642e-03   9.1474346e-05   1.6944544e-04   1.6382485e-03   2.6141567e-03  -4.2756123e-01  -6.3876599e-03  -5.1659960e-01  -3.5168618e-03  -5.6516682e-01   2.0227127e-02   1.2980374e-02   1.6604596e-02   4.7823521e-01  -4.8994448e-01   1.0086204e-02  -4.2497703e-01   9.1524551e-03   5.2214881e-03   6.9137262e-03   1.3252715e-02   6.7764036e-03   4.7459921e-03   5.5181634e-03   5.8851204e-03  -3.1104061e-01   3.3605653e-03   3.2224098e-03  -1.9314656e-03  -2.9192657e-01   1.9203806e-03   5.8370577e-04   7.3263958e-04  -4.1451444e-03  -4.5045280e-03   3.1896650e-03  -5.5752028e-03   1.2055830e-02   8.8540316e-03  -2.0807199e-03  -4.3051124e-01   3.7126310e-03   3.8467398e-03   3.8999058e-01   4.1707341e-03   2.3506251e-03  -3.9639702e-01   3.1045969e-03   1.0189242e-02  -4.4699362e-03  -4.7876245e-04   6.4683051e-03  -1.5786031e-03  -1.6079750e-02  -2.0502631e-02   2.2526070e-02   2.1749844e-02   5.8116320e-01   5.2275429e-01   1.4238313e-02   1.1149413e-02   1.8761480e-02   1.2078609e-02   8.7501079e-03   1.0393835e-02   7.4116068e-03   7.3440544e-03  -7.2714154e-03  -3.5026445e-01   6.9313898e-03  -3.8099393e-01  -2.0225753e-03   5.0848532e-03  -1.6500902e-03   2.8201406e-01  -3.3455361e-03   1.2328228e-03  -1.8519811e-03   1.7853351e-05  -2.4278198e-01  -2.6860811e-01   1.5591709e-03  -1.0701989e-03   2.6505109e-01   9.7335388e-04  -2.9123657e-03   1.7202765e-03   2.8051059e-03  -2.5178180e-01  -3.6319144e-03  -2.5522540e-01  -3.3974635e-03  -3.5526007e-03  -2.6903355e-01  -2.5534676e-03  -3.7672034e-05   3.1120668e-01   3.2861105e-03   1.3843185e-03  -5.6728802e-03  -5.7619120e-03  -6.2827547e-03  -3.4652580e-01  -6.7695065e-03   3.9786455e-01   4.9844881e-03   1.3618607e-03  -1.6921339e-04  -3.4975139e-01  -2.6818421e-03  -3.7775469e-03   7.5207390e-03   5.5780204e-03  -3.2623186e-03   3.6244764e-01   6.8699284e-03  -1.3929892e-03  -3.4840293e-01   1.6567497e-03  -3.5140213e-01   1.4658444e-03  -1.0136992e-03   2.4552889e-03   3.7841158e-01   2.7261730e-05  -3.1274320e-01   7.1794286e-03  -3.8913740e-03   1.4732309e-03   4.2610119e-03  -3.3211676e-01  -2.7365092e-03   7.7115681e-03  -4.9460568e-03  -6.4326278e-04  -2.3652809e-03  -1.0189756e-02   3.5930274e-03  -6.0740276e-03   4.0945000e-01   6.6527842e-03   6.2481588e-01  -2.0799987e-02   1.8389110e-02   2.9943267e-02  -1.5241655e-02   7.3148497e-04   3.4365670e-03   7.3089438e-03   6.7607909e-04   1.8639099e-03   1.1924929e-02   1.4471599e-02   8.2314666e-03   1.6452346e-03   8.4274833e-03   2.5274864e-04  -1.1318788e-03   3.1619405e-03   1.0735921e-03   1.4304528e-03   6.2390245e-03   4.1257667e-03  -5.0267452e-03  -4.5582613e-03   4.8185776e-03   3.8762381e-01   7.4569610e-03   6.8745820e-03   5.3832821e-03   2.3298163e-03   3.3281059e-01   5.6165117e-03   8.0057050e-04   3.2653930e-03   5.1815374e-03   4.4557679e-03   2.1517645e-03  -1.4359958e-03   1.2677524e-03   2.9338026e-01  -6.2857714e-03  -4.3447067e-03  -4.6610542e-03  -3.3750911e-03  -8.9306395e-03  -9.6766944e-03  -6.8451223e-03  -1.3278744e-02  -8.6032706e-03  -5.0901345e-03  -7.4156640e-03  -2.4881152e-03  -7.9359365e-03  -6.9508826e-03  -2.1659700e-02   5.1993057e-01  -5.1654505e-01   3.9359635e-03  -8.9417457e-04   2.1447666e-04   9.5572938e-03   1.1715438e-02   2.5233137e-03   1.1959275e-02   3.6553081e-03  -1.4922540e-03  -2.3374870e-02  -1.2214618e-02  -5.0780030e-02  -3.1128166e-02   4.8580354e-03  -2.5582453e-03   9.8847868e-03   2.7941105e-02   1.8668024e-03  -2.2348306e-02  -2.1112562e-02   3.1499908e-02  -6.4498270e-02  -7.6363480e-02  -1.5199079e-01  -3.6122644e-01   8.8084679e+00  -1.6104340e-01   1.4668408e+00  -1.2152451e+00  -2.9696067e-02  -7.5886876e-01   1.2886092e+00   2.5905075e-02   3.8633489e-02   7.0609616e-01   3.0709150e-02   8.1528203e-01   1.0909902e-02   2.4155131e-02   1.1351271e-02  -1.8127446e-02  -6.6935682e-03  -7.2842166e-03  -5.2991767e-03   2.3831393e-02   1.3336582e-02  -6.7822408e-01   2.5887628e-03   1.2652839e-02   9.2361368e-03   3.1513691e-03  -4.8898614e-03   1.8224394e-02   6.2886527e-01  -4.9378581e-05  -4.7445023e-01   5.8777138e-03   4.6200572e-03  -2.1752804e-05  -6.7382594e-03  -5.5975428e-02  -2.3591650e-02  -2.5991149e-02   6.4517212e-01  -7.9480966e-02  -4.5941233e-02  -4.3082202e-02  -7.9572211e-02  -9.9307101e-02  -6.4822563e-02  -9.5815994e-02  -5.9725193e-02   1.3818841e+00  -1.0125425e-01  -1.0874753e+00   3.0792874e-03  -1.3579146e-01  -2.2525979e-01   7.9314209e-03   2.2164202e-01  -1.3050963e+00  -1.1890490e+00   9.2329006e-02   4.0508347e-02   1.0655322e+00   3.8162728e-02   2.9549477e-02  -7.8202294e-01  -6.3004955e-01   1.9199713e-02   6.7837047e-03   2.1108499e-03  -6.0879523e-01   1.9944441e-02  -6.0431684e-01  -3.3725495e-02  -2.9716253e-02  -3.4600773e-02  -7.5358722e-02  -5.3438353e-02  -5.3748794e-02  -5.7433673e-02  -1.1489983e-01  -8.9654832e-02  -4.9250342e-02  -2.2313769e-02  -1.9412242e-01  -2.5658187e-02  -1.6222397e-01  -5.5441987e-02   3.6913467e-03  -2.6504002e-02   2.0528080e-03  -1.1141230e-02   7.1061745e-03   2.6468083e-02   7.2199458e-01   4.8874919e-02  -1.2085925e-02   1.5915451e-02   2.7840024e-02   1.3008663e-02   5.8939947e-01   1.9414574e-02   1.4919801e-02   5.4297244e-01   5.1063530e-01   9.1164914e-03  -4.7838833e-01  -4.5264957e-03  -7.6821640e-03   5.5692110e-03  -6.7263099e-04  -4.9554939e-03   1.0795368e-03   4.2211800e-01   4.2370063e-01   7.0909950e-03   1.7366752e-03   2.8714790e-03   7.4028045e-03   3.9833760e-03   3.6314179e-01   6.0803361e-04   5.6023052e-03  -9.9420424e-03  -1.1387241e-02   3.8048381e-01  -9.7146391e-03  -7.7706696e-03  -1.4800149e-02  -6.1531013e-01   8.5690144e-03   8.2673639e-03   1.3238841e-02  -5.9890100e-03  -4.5048560e-04  -4.0201075e-01  -3.4422726e-01  -3.8729837e-01  -1.4609873e-03   3.4677228e-01   8.1646789e-03   9.9735943e-04  -3.7646067e-03  -2.7313052e-03  -3.3024452e-03   7.6507339e-03   1.8266815e-03   3.9327075e-01  -4.1442868e-01   6.1517303e-03   6.8510653e-03  -9.3721573e-03   9.7354230e-03   2.2612070e-02   7.9752632e-03  -3.8814352e-02  -4.5517958e-03   6.8663998e-01  -7.6595076e-01  -4.1278120e-02  -3.6216646e-02  -8.1237339e-01   2.7384030e-02  -3.5490620e-02  -3.8168825e-02   2.0416234e-02   2.8284093e-02   2.2243398e-02   8.3740589e-01   6.4774036e-02   6.4409469e-02   8.3139816e-01  -7.5470496e-01  -1.1586073e+00   7.1291764e-02  -4.3705617e-06   7.1315819e-01   2.2174375e-03   3.2781194e-02  -1.4510194e-02  -6.1098866e-01  -1.0488434e+00
   3.4497914e-01   1.3342056e-03   4.3960017e-01   5.3588044e-01  -4.0813240e-01   4.1946197e-03   4.2768290e-01   8.9922224e-04   2.5455247e-03  -3.9993343e-01  -1.6589002e-04   5.6608399e-03   6.6686653e-03   3.9179282e-03   3.9537430e-03   5.3978616e-03   4.6113211e-03   3.4861283e-03   8.6909409e-03   2.2378542e-03  -1.0830915e-03  -2.4931806e-01  -9.7684255e-04   3.1052006e-03  -1.7771375e-03   1.8692368e-03  -1.7350976e-03   1.5973637e-03  -4.1796360e-03   5.7094108e-03  -4.3628823e-01   4.5234656e-01  -1.2572026e-02  -1.4374754e-02  -1.4904194e-02  -1.4625932e-02  -1.5172217e-02  -1.9816652e-02   1.2107092e-02  -1.5783915e-02   9.2430259e-04   5.5520648e-03   7.5484950e-03   1.1630215e-02   6.3581349e-01   1.4639045e-02   1.6707472e-02   9.6335969e-03   8.0864154e-03   5.7914533e-03  -1.6214445e-03   4.6359389e-03   4.5492153e-03  -3.3412802e-01  -3.3681375e-01   5.7235891e-03   7.0014610e-03   3.2128430e-01   1.0767288e-02   4.0232800e-03   4.0604913e-03   6.4058910e-03   2.3972642e-03   1.3043780e-03  -1.1169155e-03  -1.9833619e-03   4.1295857e-03  -2.3192626e-03   4.4694947e-03  -4.3927343e-03  -7.1948723e-06   7.6633975e-03  -3.4941905e-01   3.9778726e-03  -3.7555384e-01   5.7079072e-03   4.7716278e-03   5.1516189e-03   2.9254746e-01  -2.8708337e-01   5.8920636e-03   9.5627604e-04  -2.5516717e-03   2.5388675e-01  -2.3686233e-03  -1.2637701e-04   2.4876426e-03  -1.8061906e-04   3.1098407e-03  -1.0929059e-03   1.2240577e-03   3.5848227e-03  -4.3104992e-01  -6.2320461e-03  -5.2662877e-01  -6.4001901e-03  -5.7051729e-01   2.1283964e-02   1.4595876e-02   1.6883880e-02   4.9486812e-01  -5.3920483e-01   1.0197939e-02  -4.4024422e-01   9.1068642e-03   8.9018456e-03   6.6411549e-03   5.7370270e-03   3.5564086e-03   5.2934303e-03   5.8061462e-03   5.4822265e-03  -3.0831544e-01   3.6955012e-03   3.1731300e-03  -2.0310725e-03  -3.1661064e-01   2.6342429e-03  -2.9312116e-03   1.0031722e-03  -3.4713662e-03  -4.0943063e-03   3.2991985e-03  -1.1986926e-02   1.4086408e-02   9.4108407e-03  -6.1320170e-03  -4.3269940e-01  -7.9678887e-03  -4.4980620e-03   3.9042128e-01   5.6516469e-03   2.2275621e-03  -4.2231554e-01   2.8303397e-03   1.3198766e-02  -3.0563873e-03  -5.8234773e-04   7.1078382e-03   1.1457404e-03  -1.6974709e-02  -1.9157554e-02   2.3020483e-02   2.0401027e-02   5.2482799e-01   5.2945428e-01   1.6009662e-02   1.0904117e-02   1.5191689e-02   1.2008979e-02   8.7957440e-03   2.0281559e-03   6.0421935e-03   2.5360772e-03  -9.4669764e-03  -3.6152857e-01   8.5217553e-03  -3.7202313e-01  -3.6869950e-03   5.6650241e-03  -9.2113086e-04   2.9438100e-01  -3.6359162e-03   1.4234852e-03  -1.0585238e-03  -3.1688130e-04  -2.5357421e-01  -2.7611759e-01   1.6443486e-03   3.4654486e-03   2.7274871e-01   4.3057615e-04  -3.6065899e-03   1.6684882e-03   2.8151657e-03  -2.5701386e-01  -4.1969725e-03  -2.6153929e-01  -3.2421048e-03  -4.3706956e-03  -2.7113942e-01  -3.7111685e-03   1.2211141e-03   3.2001843e-01   3.7621451e-03   2.1852892e-03  -4.7343983e-03  -6.0630487e-03  -5.4787119e-03  -3.5429947e-01  -6.8588075e-03   4.0927754e-01   5.0338117e-03  -3.5709574e-03   1.8001114e-03  -4.1653896e-01  -3.4768392e-04  -4.7552681e-03   5.7620892e-03   2.8124615e-03  -7.1418994e-03   3.4008542e-01   6.8735289e-03  -1.9047828e-03  -3.5996516e-01   1.5941574e-03  -3.5366006e-01   1.5874786e-03  -1.6407713e-03  -3.0502218e-03   4.0217693e-01   4.8795337e-04  -3.1240478e-01   4.6277291e-03  -3.0185822e-03  -9.1353796e-05   5.0924277e-03  -3.5959281e-01  -5.5946572e-03   2.4552645e-03  -5.4978193e-03   3.5858647e-04  -6.3611568e-04   1.4855245e-03   3.5684774e-03  -4.0377301e-03   3.8741217e-01  -6.1941430e-03   5.4373229e-01  -2.5257766e-02   1.7283731e-02  -1.2210179e-03   2.1478341e-02  -2.3947590e-03   2.7259781e-03   8.8380522e-03   2.2800065e-03   3.0152897e-03   1.2205250e-02   1.4789696e-02   7.5602873e-03   9.8238435e-04   7.2052601e-03  -4.5068453e-03  -1.9241060e-03   2.7329335e-04   3.0132835e-03  -3.3912463e-03   5.8930873e-03   3.4031213e-03  -6.1288123e-03  -5.0994005e-03   6.7525008e-03   3.9722305e-01   3.3008692e-03   7.8554713e-03   6.7285927e-03   3.0809088e-03   3.3802304e-01   5.7754372e-03   9.7451230e-04  -2.9425017e-04   4.6156119e-03   3.8249662e-03   2.3911930e-03   1.7233121e-04   8.8421318e-04   2.8125925e-01   8.3604476e-04   4.7765085e-04  -3.7712379e-03  -3.6562261e-03  -8.5224096e-03  -9.0963074e-03  -7.5195510e-03  -1.3339439e-02  -1.0350332e-02  -1.0273825e-02  -6.3521842e-03  -3.3953121e-03  -1.1291522e-02  -7.1419875e-03  -1.7580943e-02   5.3259313e-01  -5.2086316e-01   1.8918678e-03  -2.6727359e-03  -2.4850740e-03  -9.3311253e-04   1.2045467e-02   3.1596231e-03   1.1809388e-02   2.7676585e-03  -1.4728402e-02  -2.1397484e-02  -2.2844946e-02  -5.2116581e-02  -5.3755706e-02  -1.0110264e-02   3.5375655e-02   1.9379531e-02   2.0748799e-02   1.0642978e-03  -1.6827252e-02  -8.9727718e-03   3.4636843e-02  -1.0621711e-01  -2.9184673e-02  -1.8526983e-01  -4.7851802e-02   8.7081706e+00  -1.3259537e-01   1.6073289e+00  -1.1232805e+00  -2.9292966e-02  -7.3615718e-01   1.3342686e+00   2.1619730e-02   4.6070695e-02   7.2731592e-01   4.0575901e-02   8.0109484e-01   7.4671123e-03   2.3917824e-02   3.7272004e-04  -2.1794214e-02  -4.0648134e-03  -5.1591385e-03  -8.9965585e-03   1.2470371e-02   1.6810269e-02  -7.0480014e-01   1.6721105e-03   1.7285126e-02   9.2054149e-03   8.4027200e-03  -5.7413959e-03   2.0109553e-02   6.1531112e-01  -6.1373550e-03  -4.7527296e-01   7.1152770e-04   4.3194247e-03  -1.6963127e-03  -6.9104982e-03  -5.2765818e-02  -2.7357048e-02  -2.8009625e-02   6.4658614e-01  -6.3838037e-02  -4.8657478e-02  -4.8543918e-02  -8.9721213e-02  -8.4378624e-02  -7.3661666e-02  -9.4570091e-02  -3.3574942e-02   1.2889136e+00  -1.1966957e-01  -1.0691305e+00   5.5244709e-03  -8.6839844e-02  -3.9120228e-01   1.1425900e-01   2.4344911e-01  -1.3727137e+00  -1.1771718e+00   8.1109754e-02   4.0228584e-02   1.1343428e+00   4.0908059e-02   3.0788753e-02  -8.1421295e-01  -6.6697254e-01   2.0766746e-02   7.4603063e-03   1.2846571e-03  -6.2057929e-01   2.2121602e-02  -6.1770788e-01  -3.8250451e-02  -3.0124037e-02  -2.7427776e-02  -7.0498008e-02  -4.5353315e-02  -4.5871585e-02  -4.0099426e-02  -9.8440823e-02  -5.2597404e-02  -4.1844857e-02  -6.9966143e-03  -1.3416420e-01  -4.6345534e-02  -1.7285048e-01  -6.1120530e-02   9.0262724e-03  -3.0399543e-02  -2.2421579e-02  -1.7714357e-02  -1.7802484e-02   1.2311807e-03   6.9402436e-01   3.7695787e-02  -1.6156925e-02   1.9288097e-02   3.2356399e-02   1.3659132e-02   5.8021544e-01   1.8213213e-02   1.4722509e-02   5.4676831e-01   4.9658952e-01   8.7615766e-03  -4.7466207e-01  -5.2966439e-03  -4.5153450e-03   3.5186547e-03   5.0304770e-03  -5.8673786e-03   4.1444506e-04   4.1517337e-01   4.1098996e-01  -1.2739196e-04   1.4887065e-03   4.0747490e-03   8.4881131e-03   3.7263895e-03   3.8102713e-01   4.3947104e-04   4.5304284e-03  -1.0802848e-02  -1.0404182e-02   3.7734849e-01  -1.1046772e-02  -9.3503727e-03  -1.6759888e-02  -5.4649690e-01   8.5327583e-03   1.5150405e-03   1.1196583e-02  -4.9580368e-03  -5.6302904e-04  -3.6413794e-01  -3.2587414e-01  -3.8320839e-01  -3.6371777e-03   3.3689297e-01   6.6992262e-03  -1.2223328e-03  -4.5831656e-03  -3.2277995e-03  -5.9629290e-03   6.7793498e-03   5.3785025e-03   3.9178546e-01  -4.2154290e-01   1.0202482e-02   8.2752812e-03  -1.0388571e-02   8.6071190e-03   2.7856717e-02   8.6820968e-03  -3.9119507e-02   6.3136813e-03   6.5087623e-01  -7.1008274e-01  -1.7492591e-02  -4.1972305e-02  -7.5132984e-01   2.7170554e-02  -3.8875677e-03  -4.2101026e-02  -4.1190432e-03   3.0958448e-02   1.9878643e-02   7.9148511e-01   6.2652133e-02   6.4147579e-02   8.2153328e-01  -7.6287957e-01  -1.0807122e+00   6.1232330e-02  -7.1618040e-03   7.1080793e-01   2.5272134e-03   2.5288651e-02  -1.7943205e-02  -6.1400314e-01  -1.0544388e+00
   3.4426451e-01   2.4618128e-03   4.3559385e-01   5.4785387e-01  -4.0416076e-01   5.6826981e-03   4.4022118e-01   5.4752841e-04   2.6733382e-03  -4.0228849e-01   3.1747471e-03   6.4705997e-03   6.2481317e-03   4.6700609e-03   4.5030078e-03   5.7217833e-03   5.1218388e-03   3.7692267e-03   6.2153971e-03   2.8215475e-03   5.6561894e-04  -2.5079232e-01  -4.2558506e-04   3.5216342e-03  -1.6246988e-03   1.9926580e-03  -2.1500667e-03   1.8109762e-03  -4.0812702e-03   6.1501626e-03  -4.2166931e-01   4.1723589e-01  -1.1299706e-02  -1.0975106e-02  -1.3619410e-02  -1.1446913e-02  -1.1315378e-02  -1.3538240e-02   1.0836708e-02   2.1150689e-02   7.3506250e-03   6.5762851e-03   4.1834388e-03   1.0389065e-02   6.2789582e-01   1.1554914e-02   1.6594851e-02   1.0044763e-02   6.4749810e-03   3.5225169e-03  -1.6436524e-04   4.4860827e-03   4.5237975e-03  -3.3463164e-01  -3.4281599e-01   5.9226548e-03   7.9509168e-03   3.2853448e-01   9.7969521e-03   3.8661118e-03   4.1953301e-03   4.1574133e-03   3.1163183e-03   1.4257522e-03  -2.9955141e-03  -1.0186681e-03   3.7030701e-03  -2.9613966e-03   3.4295426e-03  -4.6411578e-03  -2.3993682e-03   6.7101292e-03  -3.1931800e-01   6.8471775e-03  -3.7879750e-01   4.6721268e-03   4.6917596e-03   5.1511762e-03   2.8721397e-01  -2.8591843e-01   6.1378634e-03   1.0585593e-03  -3.7396429e-03   2.5866161e-01  -1.0825605e-03   1.3756311e-03   2.6795100e-03  -5.1586836e-04   2.3180545e-03  -4.8574252e-04  -2.2120514e-04   1.2109944e-03  -4.3278863e-01  -6.8945496e-03  -5.4278139e-01  -3.7574385e-03  -5.8984714e-01   1.7936321e-02   1.1322239e-02   1.7222997e-02   5.0634866e-01  -4.9678765e-01   9.1600542e-03  -4.4890258e-01   9.1026933e-03   9.1215066e-03   6.5753759e-03   1.3488548e-02   7.1343347e-03   5.6121228e-03   5.8796755e-03   4.8826782e-03  -3.2361309e-01   4.0102712e-03   3.8452699e-03  -2.0426196e-03  -2.9765034e-01   8.7046368e-04  -1.7755416e-03   1.3063271e-03  -3.6651773e-03  -1.4552710e-03   6.4584735e-03   1.8453991e-05   1.3342168e-02   9.7070262e-03  -4.3273038e-03  -4.4656172e-01  -1.0391368e-02  -1.7466350e-02   3.9982241e-01   4.6681329e-03   1.0407248e-03  -4.3365906e-01   1.3778228e-03   1.0206375e-02  -8.1039146e-03  -3.4440104e-03   4.3036146e-03  -9.0428757e-03  -1.9800910e-02  -2.0158716e-02   1.9184730e-02   3.0205277e-02   5.8781481e-01   5.7099892e-01   1.6701582e-02   1.2266269e-02   1.6759777e-02   1.3125014e-02   9.8879611e-03   1.0043111e-02   7.1904174e-03   6.7837981e-04  -1.0967263e-02  -3.7266512e-01   6.8318534e-03  -3.5918243e-01  -5.6885979e-05   6.1108145e-03  -1.1106913e-03   2.9781236e-01  -4.0077904e-03   1.3271467e-03  -1.1720886e-03  -1.0639423e-04  -2.4873743e-01  -2.7234208e-01   2.1629637e-03   3.4550251e-03   2.6984391e-01  -2.6719848e-05  -3.4616764e-03   1.2386670e-03   2.7236599e-03  -2.4817686e-01  -3.6707587e-03  -2.4777350e-01  -3.2303792e-03  -2.7803070e-03  -2.6784899e-01  -3.8042604e-03   6.5620154e-05   3.0912121e-01   3.8493763e-03   2.0980148e-03  -5.7507951e-03  -4.9160770e-03  -4.9595707e-03  -3.4333460e-01  -6.1398886e-03   3.6018441e-01   6.3031729e-03   4.2694842e-03  -1.8151349e-03  -3.7075042e-01   3.3354612e-03  -6.6025556e-03   2.6493547e-03   5.6558495e-03  -3.5030961e-03   3.3778671e-01   7.4689871e-03  -6.3068331e-04  -3.6434720e-01   1.1462436e-03  -3.5287362e-01   1.4932540e-03  -4.5285961e-04   2.6215543e-03   4.3184989e-01   7.5445559e-04  -3.2117651e-01   2.7991595e-03  -1.0502903e-03   2.7840809e-03   4.3848335e-03  -3.3613281e-01   2.8530784e-03   7.2503497e-03  -6.1846744e-03  -7.1576768e-04  -5.4168844e-04  -1.5433601e-04   7.8188695e-04   5.1108569e-03   4.0569949e-01   5.3170592e-03   6.2556773e-01  -3.0382101e-02   2.4619207e-02   3.1275096e-02   3.4306570e-02  -3.1808027e-03   2.6930452e-03   7.2284128e-03  -3.6712768e-04  -1.8944034e-04   8.9488811e-03   1.4494732e-02   9.5095812e-03   2.0778384e-03   9.1941293e-03  -1.9509198e-03  -1.4066931e-03   3.8286532e-03   3.6846964e-03  -9.6049865e-04   7.3191976e-03   4.4144327e-03  -4.7914078e-03   5.1791472e-03   7.6076304e-03   4.0398322e-01   9.4820924e-03   6.5241985e-03   5.5953945e-03   1.9605521e-03   3.6170299e-01   7.9702581e-03   7.7183620e-03  -4.7936735e-04   5.6451517e-03   7.5816767e-03   2.3188681e-03  -1.3598161e-03   1.7750500e-03   2.8776464e-01  -6.1633137e-03  -1.8992858e-03  -3.7031458e-03  -3.5131048e-03  -9.0201792e-03  -8.0593384e-03  -7.9347007e-03  -1.2347722e-02  -1.0969864e-02   1.3776748e-03  -8.9991004e-03  -4.9064709e-03  -9.3555346e-03  -8.6317110e-03  -1.9003672e-02   5.4622943e-01  -5.4323546e-01  -1.9694770e-03  -8.6342006e-03  -2.0208637e-03   7.1107287e-03   1.3584896e-02   5.1069955e-03   1.0043132e-02   1.0039016e-03  -1.3311478e-02  -2.2319130e-02  -2.1950636e-02  -5.6757558e-02  -2.9694639e-02   1.5368655e-02  -3.2006251e-03   2.0741832e-02   2.8148984e-02   2.1854011e-02  -2.3575545e-02  -1.8446016e-02   5.2808881e-02  -8.1614961e-02  -5.1746204e-02  -2.0876719e-01  -4.8025233e-01   8.5543109e+00  -1.7015088e-01   1.3996659e+00  -1.2438735e+00  -5.5314220e-03  -7.2995132e-01   1.2241233e+00   2.5902228e-02  -1.3275518e-02   6.8767097e-01   3.4206347e-02   7.7677122e-01   2.0982556e-02   2.5418988e-02  -1.1355877e-02  -1.2076024e-03  -1.1461619e-03  -2.4208380e-03  -4.9330752e-03   2.4743966e-02   1.0228830e-02  -6.7939325e-01   2.2013228e-03   1.3346947e-02   9.1118085e-03   8.7117068e-03  -4.6738106e-03   1.5956284e-02   6.2008518e-01   2.3788301e-03  -4.7538296e-01   6.1873169e-04   1.2996999e-02  -6.2147732e-03  -6.3752270e-03  -5.7745576e-02  -2.6666616e-02  -2.8844125e-02   6.8906586e-01  -6.9640521e-02  -4.5065450e-02  -5.0334809e-02  -8.4353507e-02  -1.1560704e-01  -7.2517892e-02  -7.9164841e-02  -1.1510213e-01   1.4260968e+00  -1.1685551e-01  -1.0357253e+00   3.9252335e-03  -1.4510904e-01  -3.8820838e-01   9.0287871e-02   2.9391505e-01  -1.3042013e+00  -1.1872020e+00   8.3684720e-02   3.8214414e-02   1.1109279e+00   3.9966068e-02   2.7473678e-02  -7.4024492e-01  -6.9701955e-01   2.3600105e-02   7.4916272e-03   1.5316767e-03  -6.5188588e-01   2.0478862e-02  -6.3347155e-01  -3.6888399e-02  -3.5341819e-02  -3.4386638e-02  -6.9271789e-02  -5.8604471e-02  -5.5345686e-02  -4.9619091e-02  -1.3590524e-01  -8.5230124e-02  -4.3971146e-02  -2.4245886e-02  -2.3811564e-01  -5.2151705e-02  -1.7294561e-01  -4.8743943e-02   1.1647977e-02  -4.2341715e-02  -2.4787410e-02   1.0878534e-02  -5.0991022e-02   1.8015927e-03   7.2171990e-01   3.5442943e-02  -1.3385166e-02   1.6678506e-02   2.6642720e-02   1.5471455e-02   6.5824005e-01   1.9134517e-02   1.5244463e-02   5.5345386e-01   4.8393937e-01   1.4402752e-02  -4.5697151e-01  -4.0012877e-03  -2.2423121e-03   2.5778710e-03  -5.1339026e-04  -3.0722356e-03   1.9107253e-03   4.1824692e-01   4.0707022e-01   6.2820778e-03   1.0049807e-03   3.9245344e-03   8.2775719e-03   5.1658742e-03   3.6397929e-01  -1.2468087e-03   4.7967116e-03  -1.0132292e-02  -1.1021836e-02   3.7495626e-01  -8.6432167e-03  -7.9185726e-03  -1.5260639e-02  -5.6933902e-01   9.8711151e-03   4.9820652e-03   1.3065806e-02  -3.8947088e-03   1.1947560e-03  -3.7162284e-01  -3.3583409e-01  -3.9307454e-01   2.7650937e-03   3.4086993e-01   5.9492980e-03   1.8002185e-03  -2.4379522e-03  -1.6075431e-03  -4.8921952e-03   1.0384265e-02   5.0920214e-03   3.9705427e-01  -4.1853979e-01   8.6204933e-03   5.4228702e-03  -1.1135375e-02   1.3778596e-02   1.6992521e-02  -7.2846037e-04  -4.6711684e-02  -3.1982091e-03   6.6741697e-01  -7.4555741e-01  -3.3305407e-02  -4.6881745e-02  -8.0039104e-01   4.2062016e-02  -8.2184861e-02  -3.0595535e-02  -9.0334181e-03   3.1186949e-02   2.7015726e-02   8.2694539e-01   4.7236689e-02   6.2468449e-02   7.9048069e-01  -7.4958485e-01  -1.0935792e+00   3.9118123e-02   9.2816503e-03   7.3951476e-01  -1.9372064e-03   6.5588062e-03   1.0201959e-02  -6.1810533e-01  -1.0611676e+00
   3.3941539e-01   2.0371463e-03   4.3204101e-01   5.3788202e-01  -4.0806074e-01   5.1608977e-03   4.3658933e-01   2.7662187e-04   1.7023981e-03  -3.9490326e-01   3.4152865e-03   6.7209292e-03   6.4903054e-03   4.3605756e-03   4.8930728e-03   5.1481008e-03   4.5900600e-03   3.2970518e-03   8.6105773e-03   5.2678964e-04  -3.9930938e-03  -2.4449125e-01  -5.4677715e-04   3.1434412e-03  -7.1440265e-04   1.7299102e-03  -1.5960559e-03   1.9824976e-03  -4.5364643e-03   5.5942627e-03  -4.2421769e-01   4.1960963e-01  -1.1043207e-02  -1.1845789e-02  -1.3446054e-02  -8.8623430e-03  -1.3939262e-02  -1.5601723e-02   1.3609465e-02  -2.4066872e-02   6.4589597e-03   8.8916985e-03   3.5724138e-03   9.9979767e-03   6.2634520e-01   1.2772615e-02   1.6555671e-02   9.0684453e-03   8.5310985e-03   4.2425269e-03   7.8511156e-03   3.8662906e-03   5.4304955e-03  -3.3594987e-01  -3.4065716e-01   5.5078751e-03   7.6819991e-03   3.2554320e-01   1.0254329e-02   3.8006427e-03   4.7740142e-03   6.6428747e-03   3.4472834e-03   1.8468808e-03  -2.0644524e-03   1.3300671e-04   1.7455971e-03  -3.8106942e-03   4.2430829e-03  -3.4887180e-03  -2.3301138e-03   8.2648711e-03  -3.6058124e-01   7.6455904e-03  -3.6933597e-01   5.9178018e-03   4.7446086e-03   4.5041641e-03   3.1269005e-01  -2.7431742e-01   4.5556344e-03   7.5904948e-04  -3.9051636e-03   2.5970337e-01  -2.4219630e-03  -1.0731918e-03   3.2315795e-03   6.2153785e-04  -1.0602692e-03  -8.0546084e-05   3.5362492e-04   2.3679629e-03  -4.2793087e-01  -2.5819587e-03  -5.1848172e-01  -2.4760700e-03  -5.7506697e-01   1.8968442e-02   1.4641547e-02   1.6427635e-02   4.7754099e-01  -4.9123666e-01   9.2868538e-03  -4.3395500e-01   9.5171767e-03   4.8327092e-03   6.3109099e-03   4.2509451e-03   6.1513091e-03   5.3706641e-03   5.4634523e-03   4.9833357e-03  -3.0453553e-01   3.2810624e-03   3.2596893e-03  -1.6999579e-03  -2.9359996e-01   2.9068125e-03  -2.3760310e-03   1.0390058e-03  -3.1132588e-03  -8.8977350e-04  -8.1016239e-04  -3.8703618e-03   1.0756613e-02   8.5449217e-03  -5.9588117e-03  -4.1757267e-01   1.0287244e-03  -1.5609502e-02   3.7643461e-01   3.8783266e-03   1.6398671e-03  -4.1014698e-01   1.5422994e-03   6.7460938e-03  -3.3966483e-03  -2.5450421e-03   7.0297880e-03  -2.9203662e-03  -1.3889298e-02  -1.6484668e-02   1.7456913e-02   2.2196941e-02   5.4030248e-01   5.2463532e-01   1.4143449e-02   1.0026970e-02   1.4622431e-02   1.1388176e-02   9.0607056e-03   8.6536298e-03   8.1938009e-03   2.6845823e-03  -8.8811452e-03  -3.5107698e-01   8.8623855e-03  -3.7630713e-01  -2.1173977e-03   6.0250260e-03   1.5312306e-04   3.0063071e-01  -2.5191583e-03   1.8865241e-03  -2.0259823e-03  -8.9429083e-05  -2.4031934e-01  -2.6851849e-01   2.3013027e-03   3.6012340e-03   2.6567451e-01   1.4307726e-03  -3.9554682e-03   1.8637531e-03   2.6261797e-03  -2.5282604e-01  -3.7254279e-03  -2.4692859e-01  -3.2405863e-03  -3.8620501e-03  -2.6105727e-01  -1.8889499e-03   1.2701791e-03   3.1529481e-01   3.6786562e-03   4.2545593e-04  -5.9357839e-03  -6.3234497e-03  -4.7320518e-03  -3.4331015e-01  -5.7625390e-03   3.5509556e-01   5.9288770e-03   4.6277936e-03  -2.8519119e-04  -3.7370644e-01   6.1135979e-03  -6.7625875e-03   6.4363709e-03   7.6581107e-03  -4.4167543e-03   3.6663768e-01   6.3975764e-03  -1.8225728e-03  -3.6010739e-01   1.7206534e-03  -3.5752572e-01   1.0910205e-03  -1.7240200e-03   7.4975195e-05   4.1710172e-01   2.0872047e-03  -3.2555875e-01   6.2446862e-03  -2.9875106e-03   2.5005674e-03   4.6898635e-03  -3.5006119e-01   2.9492093e-03   6.5060610e-03  -4.5597262e-03   1.6561640e-04  -2.3830617e-03   6.9770173e-04   3.3401885e-04   6.9094903e-03   4.0856285e-01   3.5659821e-03   6.1460097e-01  -3.4486421e-02   2.2864898e-02   3.3657854e-02   3.3702769e-02  -1.5804230e-02   5.1388056e-03   6.3338605e-03   3.0674041e-03   6.4999487e-03   1.0446566e-02   1.2627331e-02   8.8463308e-03   2.0017861e-03   9.7476176e-03  -5.1143649e-04   5.2104811e-04   5.6656897e-03   6.7633781e-03   7.5689321e-03   7.9030069e-03   3.9226832e-03  -5.3589487e-03   4.0972569e-03   7.7569700e-03   4.0325471e-01   7.8841056e-03   7.2889607e-03   5.5308197e-03   3.8039107e-03   3.4954746e-01   7.3403233e-03   1.9365106e-03   7.0005273e-03   5.0295334e-03   3.8844249e-03   2.5435289e-03   9.3621850e-03   3.8902158e-06   2.7969368e-01  -9.0812932e-03  -1.9257590e-03  -3.2223422e-03  -4.3160175e-03  -8.7766923e-03  -7.3168263e-03  -6.0619409e-03  -1.2413117e-02  -1.1566942e-02  -3.8577636e-03  -7.6591461e-03  -6.4472885e-03  -1.2017976e-02  -6.9152404e-03  -2.1344236e-02   5.4802149e-01  -5.2256911e-01   3.3665276e-03  -2.0441965e-04  -6.2891976e-03   9.0800656e-03   8.2571729e-03   3.3512373e-03   7.3933103e-03   5.0849090e-04   7.1773352e-03  -2.2617041e-02  -3.0180028e-03  -5.2215407e-02  -1.6020852e-02   3.5768970e-03   3.6960963e-02   1.6697242e-02   2.7354878e-02   8.2621500e-03  -2.7063944e-02  -2.2562125e-02   1.5427896e-02  -7.9344004e-02   3.8449500e-04  -1.6639129e-01  -4.6712359e-01   8.5326966e+00  -1.1885085e-01   1.5037451e+00  -1.1256936e+00  -1.7743413e-02  -7.6160940e-01   1.2948812e+00   1.5390800e-02  -1.1779564e-02   7.1670837e-01   3.7446623e-02   7.8241550e-01   1.0278045e-02   2.5513704e-02   1.3220174e-02  -2.5037493e-03  -2.6121385e-03  -3.0493815e-03  -8.9544648e-03   2.1112989e-02   1.1784769e-02  -6.8490182e-01   4.8818023e-03   1.2709014e-02   9.9123662e-03   2.7150521e-03  -5.3104812e-03   1.9643446e-02   6.3163553e-01  -1.5691133e-03  -4.7724366e-01  -3.3526741e-03   5.9451087e-03  -1.8569604e-03  -2.4315014e-03  -5.3523250e-02  -2.9450099e-02  -3.2541321e-02   6.7754685e-01  -7.3236427e-02  -4.6466806e-02  -5.0609333e-02  -8.4715693e-02  -1.0181070e-01  -7.4602759e-02  -6.4146096e-02  -3.9528608e-02   1.3859966e+00  -1.3857248e-01  -1.1001904e+00   1.5296791e-02  -1.3305998e-01  -2.9117697e-01   4.5729082e-02   2.7018442e-01  -1.3621909e+00  -1.2343177e+00   8.4123750e-02   4.4222497e-02   1.1259667e+00   4.3427044e-02   2.4706758e-02  -7.5937864e-01  -6.9732268e-01   2.2279662e-02   7.3823139e-03   2.7327621e-03  -6.4222344e-01   1.9248318e-02  -6.3092492e-01  -3.9210318e-02  -2.7884759e-02  -2.8634784e-02  -8.2600681e-02  -5.6375283e-02  -5.5159357e-02  -5.0125251e-02  -1.3011020e-01  -9.3241892e-02  -6.2216015e-02  -1.0872761e-03  -1.4951226e-01  -4.4670382e-02  -1.0908626e-01  -5.9125256e-02  -5.4851901e-04  -2.9538244e-02   4.6129374e-02  -5.7755300e-03   2.1897584e-02  -4.0738330e-03   7.4426784e-01   5.3901526e-02  -4.4130648e-03   1.9056311e-02   2.9557725e-02   1.4147440e-02   6.6586192e-01   2.1747173e-02   1.4308314e-02   5.7634988e-01   4.9583287e-01   1.2801303e-02  -4.5987109e-01  -1.1199968e-03  -3.0644239e-03   5.3646934e-03   3.2755501e-03  -3.7989934e-03   1.4069561e-03   4.2257096e-01   4.1637691e-01   2.1400338e-03   3.6071027e-03   5.9402824e-03   8.1378226e-03   3.8008460e-03   3.8585403e-01  -4.8631775e-03  -4.0752324e-06  -1.0677651e-02  -6.3109276e-03   3.7715420e-01  -9.6546521e-03  -8.9784584e-03  -1.3095305e-02  -5.6612717e-01   9.5044427e-03   7.8482966e-03   1.0471503e-02  -5.0477061e-03  -7.3174018e-05  -3.9198849e-01  -3.5369760e-01  -3.9740603e-01   8.7575491e-03   3.4899226e-01   3.8829289e-03   5.2002320e-03  -7.3206355e-05  -3.0090350e-03  -4.4363941e-03   4.1297585e-03   5.9732222e-03   4.0100237e-01  -4.2023559e-01   8.3559110e-03   4.1176808e-03  -9.5468365e-03   1.4736268e-02   1.6197478e-02   4.6340207e-03  -4.1866095e-02  -1.3361612e-02   6.6749694e-01  -7.2547501e-01  -3.2687226e-02  -5.2125540e-02  -7.9110945e-01   4.0104371e-02  -8.0372635e-02  -4.0054495e-02   2.4315845e-02   4.4571286e-02   3.1048770e-02   8.1768988e-01   6.2913173e-02   6.5121987e-02   7.5627916e-01  -7.1956642e-01  -1.1194938e+00  -1.5455347e-02   4.2957459e-02   8.1616276e-01   6.7224316e-03   1.2041224e-02  -2.5588453e-03  -6.3669058e-01  -1.0559238e+00
   3.4213602e-01   2.6633292e-03   4.3563313e-01   5.3422848e-01  -4.0503336e-01   5.9886162e-03   4.3561418e-01   1.1437813e-03   1.1426883e-03  -3.9291672e-01   2.1790037e-03   5.2375967e-03   6.8288645e-03   4.7086558e-03   3.9410274e-03   4.8466451e-03   4.7028807e-03   4.0798965e-03   3.8905148e-03   1.3521985e-03  -3.1750216e-03  -2.4668783e-01  -9.2815510e-04   2.7020149e-03  -1.3643985e-03   1.5515299e-03  -2.4229934e-03   1.0808921e-03  -4.1119299e-03   5.2188236e-03  -4.1673768e-01   4.4732947e-01  -1.1518882e-02  -1.2925066e-02  -1.4053731e-02  -1.1275155e-02  -2.2321794e-02  -1.3570351e-02   1.9485478e-02  -4.3650069e-03   1.7781769e-03   1.1193960e-02   5.6891215e-03   8.8100214e-03   6.3575341e-01   1.2106718e-02   1.5769341e-02   1.0333782e-02   7.9140661e-03   5.6450424e-03  -4.3249425e-04   6.7105034e-03   4.5620472e-03  -3.2871651e-01  -3.3823889e-01   5.7066358e-03   5.4295599e-03   3.2027550e-01   9.9307943e-03   3.6447344e-03   3.6010982e-03   5.2089103e-03   3.7928757e-03   1.7987260e-03  -1.2622062e-03  -5.9836246e-04   2.3987510e-03  -2.5295234e-03   3.6259734e-03  -4.2613225e-03  -3.7704910e-03   7.1719426e-03  -3.2212948e-01   7.2208381e-03  -3.6900758e-01   1.1817858e-03   4.7470601e-03   4.6973990e-03   3.1657011e-01  -2.6674693e-01   8.8171290e-06  -6.0685202e-04  -4.6389662e-03   2.6309999e-01  -2.3729443e-03  -2.1841850e-03   2.5021155e-03   1.5564302e-03   4.6554925e-03   1.8033107e-03   2.3393355e-03   3.7043353e-03  -4.3063167e-01  -5.8324246e-03  -5.1221394e-01  -3.4323661e-03  -5.6923887e-01   1.9169389e-02   1.4640353e-02   1.5920604e-02   4.7022266e-01  -5.2498741e-01   1.1338067e-02  -4.2553864e-01   8.3772690e-03   8.6720301e-03   6.5381673e-03   5.7991658e-03   7.0628147e-03   5.3020643e-03   4.7970535e-03   5.4906634e-03  -3.1519731e-01   3.5967723e-03   3.1969909e-03  -1.1899521e-03  -2.9739140e-01   2.2545365e-03  -2.6997036e-03   2.6028350e-03  -1.8427381e-03   7.8912256e-04   2.1232672e-03  -8.9746771e-04   1.1693090e-02   9.8746851e-03  -7.4680122e-03  -4.2896948e-01   5.1851878e-03  -2.1670567e-03   3.8470720e-01   3.7741989e-03  -1.0589641e-04  -3.9652561e-01   2.0508064e-03   8.9904428e-03  -4.3225735e-03  -2.1576218e-03   3.9587574e-03  -4.5186996e-04  -1.5146415e-02  -2.0058490e-02   2.2292455e-02   2.5654364e-02   6.2031441e-01   5.2062814e-01   1.7057336e-02   1.0144070e-02   1.3738728e-02   1.1544620e-02   1.0286671e-02   1.1992916e-02   6.9224261e-03   4.1027599e-03  -7.7182906e-03  -3.4550228e-01   7.8875933e-03  -3.7730627e-01  -1.7873775e-03   5.6920058e-03  -1.0145562e-03   3.0408312e-01  -2.5848683e-03   1.9406264e-03  -1.5620676e-03  -4.6626811e-04  -2.4205510e-01  -2.6930434e-01   1.6056074e-03   4.1072124e-03   2.6623666e-01   1.4394703e-03  -4.1148617e-03   1.2919686e-03   3.1801019e-03  -2.4939371e-01  -3.3639044e-03  -2.4990638e-01  -3.0616178e-03  -4.1436505e-03  -2.6614335e-01  -1.9170901e-03  -2.6485104e-03   3.1558497e-01   2.8824216e-03   3.6480079e-03  -6.1889584e-03  -5.0124267e-03  -4.6445782e-03  -3.4549464e-01  -6.0106027e-03   3.5832325e-01   5.9205859e-03   9.0942181e-04  -6.6679538e-04  -3.7193336e-01  -4.0452943e-04  -7.1901147e-03   1.0220901e-02   7.8508601e-03   9.1520396e-06   3.5278196e-01   6.6439301e-03  -1.0135548e-03  -3.5820722e-01   1.0777631e-03  -3.6035544e-01   3.0549924e-04  -1.0474290e-03   3.1615628e-03   4.1499791e-01  -2.1699784e-04  -3.2055975e-01   5.2674417e-03  -1.6439779e-03   2.3760179e-03   5.0263684e-03  -3.2228036e-01   5.4461429e-03   7.6560906e-03  -3.5065471e-03   1.4618136e-04   1.2858358e-03   8.3258136e-04  -1.9539582e-03   2.6557706e-03   4.1853698e-01   7.0805486e-03   6.1865437e-01  -3.3588773e-02   1.9762343e-02   3.0574966e-02   2.8628896e-02  -2.1442950e-03   4.5192138e-03   6.6287207e-03  -2.7021966e-03   2.0260090e-04   6.1457537e-03   1.5209209e-02   9.1933344e-03   2.0927041e-03   9.8312431e-03  -1.6564651e-03  -1.6081019e-03   4.5277304e-03   4.9807991e-03   3.1309208e-03   7.2803923e-03   6.1035213e-03  -4.8028827e-03   5.2036973e-03   7.6613513e-03   4.0142394e-01   8.7169611e-03   7.7677092e-03   5.8890214e-03   1.2935675e-03   3.4968248e-01   6.4162602e-03   9.4573255e-04   1.6978969e-03   4.7750645e-03   4.3131843e-03   2.8561764e-03   3.7417167e-03   1.8390961e-03   2.8605196e-01   2.6031235e-03  -4.5444628e-03  -4.4158236e-03  -4.4061099e-03  -7.6352634e-03  -8.1087455e-03  -6.7662461e-03  -1.1670582e-02  -1.0307137e-02  -1.9462532e-03  -8.0767372e-03  -2.2055168e-03  -9.9930244e-03  -9.4672132e-03  -2.4559362e-02   5.4184958e-01  -5.2782464e-01  -5.1097483e-04  -5.0017139e-03  -3.0604460e-03   1.3030277e-02   1.1407576e-02   2.3867794e-03   1.3383091e-02   5.0475840e-03  -9.9922790e-03  -2.3974995e-02  -1.5640306e-02  -4.8808304e-02  -1.9035171e-02  -2.9672634e-02   2.9990547e-02   1.2552766e-02   2.5221607e-02   1.5864629e-02  -1.5733820e-02  -2.1532960e-02   3.5387865e-02  -1.1780024e-01   2.9137397e-02  -1.8879485e-01  -1.8490488e-01   8.5018080e+00  -1.2784215e-01   1.8167966e+00  -1.0110925e+00  -2.4022426e-02  -7.5709302e-01   1.1179927e+00   1.9965751e-02  -1.5726343e-02   7.0734103e-01   3.7207039e-02   8.4512097e-01   1.5735987e-02   2.7036478e-02  -5.0700222e-04   1.1300606e-02   3.6664951e-03   7.1741745e-05  -8.5933777e-03   1.2465138e-02   5.2915378e-03  -6.8060579e-01   4.9957028e-03   1.3383683e-02   4.7089317e-03   6.4059711e-03  -5.9734847e-03   1.7591840e-02   6.2669404e-01  -2.4235752e-03  -4.7618528e-01  -4.1426767e-04   3.3278962e-03  -3.7797487e-03  -7.3211892e-03  -5.6281332e-02  -3.0858496e-02  -2.6718221e-02   6.7477738e-01  -7.9147001e-02  -4.6097939e-02  -4.8845834e-02  -8.6827334e-02  -9.6420186e-02  -6.0872864e-02  -9.4075273e-02   3.4277417e-02   1.2573203e+00  -1.1939589e-01  -1.0400302e+00   7.8945466e-03  -1.6146930e-01  -3.8792285e-01   1.1242969e-01   2.3582993e-01  -1.6077994e+00  -1.2135123e+00   7.9954662e-02   5.7925878e-02   1.1244034e+00   4.0474593e-02   3.2655057e-02  -7.3250159e-01  -6.6883324e-01   2.3749973e-02   3.2635536e-03  -7.6113232e-04  -6.4125026e-01   2.1445007e-02  -6.2355944e-01  -3.6478594e-02  -2.8493200e-02  -3.0335914e-02  -7.1435515e-02  -5.1050907e-02  -4.6958052e-02  -3.5062186e-02  -1.1644845e-01  -7.4498370e-02  -6.5846362e-02  -2.2236548e-02  -1.2203054e-01  -5.8426055e-02  -1.4973940e-01  -6.6267501e-02   8.7466862e-03  -3.2812688e-02  -1.6158935e-02  -5.0319701e-02   1.3515985e-02   4.6046479e-03   6.8805893e-01   3.2619284e-02  -2.2150021e-03   1.3770762e-02   2.9682432e-02   1.4377588e-02   6.6192062e-01   2.1343716e-02   1.3700492e-02   5.1923979e-01   4.8043004e-01   1.0520282e-02  -4.5467478e-01  -5.3531582e-03  -1.8274113e-03   4.0672067e-03   7.7626596e-03  -6.0742128e-03   1.1400332e-03   4.1811199e-01   4.3165226e-01   4.3585797e-03   1.6579271e-03   3.3281121e-03   6.7828132e-03   3.7013980e-03   3.9666462e-01  -3.2078074e-03   3.6719054e-03  -9.3035248e-03  -4.8261748e-03   3.8072563e-01  -7.9803203e-03  -9.3161000e-03  -1.6300110e-02  -5.1234541e-01   1.1038336e-02   2.8771178e-03  -1.0965170e-03  -3.9787854e-03   1.6528970e-03  -3.9324240e-01  -3.3684049e-01  -3.8986459e-01   3.5303044e-03   3.3457095e-01   5.4247907e-03   3.5433955e-03  -3.1988953e-03  -6.6549885e-04  -4.0233159e-03   5.5535522e-03   3.5766255e-03   3.8753426e-01  -4.1159838e-01   7.9164210e-03   3.3992153e-03  -7.3076524e-03   1.5381462e-02   2.5650375e-02   1.1207375e-02  -4.6859687e-02  -6.9424705e-03   6.5556044e-01  -7.0437380e-01  -4.5689341e-02  -5.0424813e-02  -7.7344208e-01   4.7245387e-02   7.1408514e-03  -3.4719308e-02   1.1906849e-02   2.8788759e-02   1.1267898e-02   7.9849388e-01   6.1271440e-02   5.2003211e-02   8.0270358e-01  -7.3961783e-01  -1.2073868e+00   9.4815748e-02   2.5179076e-03   9.6968411e-01   1.4485639e-03  -5.9144259e-03   2.0696891e-02  -7.1564416e-01  -1.0712051e+00
   3.3998690e-01   1.7924825e-03   4.3028642e-01   5.3498187e-01  -4.0481006e-01   5.1935143e-03   4.3646973e-01   4.7355805e-04   6.6051976e-04  -3.9587489e-01   4.1533040e-03   6.5302108e-03   6.9619709e-03   4.9505144e-03   4.4456948e-03   4.7533000e-03   4.1398451e-03   3.6827291e-03   5.0881368e-03   1.0426289e-03  -9.5402967e-04  -2.4227960e-01  -9.1567749e-04   2.8266579e-03  -1.8388377e-03   1.0441976e-03  -2.1297121e-03   2.7540231e-03  -3.9676417e-03   5.9788458e-03  -4.2872519e-01   4.3334250e-01  -1.1315472e-02  -1.3676095e-02  -1.4297113e-02  -1.2973221e-02  -1.4267595e-02  -1.5505913e-02   1.1709166e-02   5.3324131e-03   1.0848542e-03   8.5492314e-03   5.2860635e-03   1.0934818e-02   6.2101440e-01   7.9039525e-03   1.4151501e-02   8.6080458e-03   7.9460126e-03   4.5607477e-03   1.4061135e-03   4.6320478e-03   4.3212924e-03  -3.2717705e-01  -3.3710583e-01   5.8847251e-03   8.5524345e-03   3.2386894e-01   1.0039842e-02   3.9744602e-03   3.9892809e-03   7.1567659e-03   2.6177848e-03   1.5930639e-03  -2.0478043e-03   5.5716502e-04   3.4504093e-03  -2.6933090e-03   3.6829908e-03  -3.9191493e-03  -3.2243067e-03   7.5179984e-03  -3.3580513e-01   6.2035330e-03  -3.6567801e-01   8.0714596e-04   4.2500517e-03   4.6534157e-03   3.1774051e-01  -2.6936182e-01   4.5183061e-03   2.0096229e-04  -2.7882977e-03   2.6584783e-01  -2.0673606e-03   1.7627425e-04   1.3757505e-03  -5.9966751e-04  -2.9616964e-03  -5.0178803e-04  -4.3742343e-04   2.0592263e-03  -4.2623313e-01  -7.3255970e-03  -5.1628199e-01  -7.0792567e-03  -5.7214585e-01   1.9799949e-02   1.1785315e-02   1.6621528e-02   4.8063433e-01  -4.8862918e-01   9.9594650e-03  -4.2839603e-01   8.3143176e-03   5.1459868e-03   6.0530911e-03   7.2171732e-03   3.6525654e-03   4.7904692e-03   5.3926883e-03   4.6502106e-03  -3.0409624e-01   2.6660034e-03   2.3607982e-03  -1.1384314e-03  -3.0019480e-01   2.6506752e-03  -3.2654763e-03   3.7239712e-03   6.9037694e-04   1.0099618e-03  -1.8702914e-04  -1.4442741e-04   1.1707854e-02   1.0136886e-02  -6.3959208e-03  -4.2881736e-01  -1.3534219e-03  -1.4252979e-02   3.9312667e-01   2.4865491e-03  -1.1025877e-03  -4.2828589e-01   2.0184778e-03   3.8827564e-03  -7.2723975e-03  -4.4598847e-03   4.3430624e-03  -4.7111189e-03  -1.5559518e-02  -2.1435661e-02   2.4128289e-02   2.4233232e-02   6.3672638e-01   5.5150182e-01   1.6905698e-02   1.2761750e-02   1.8387277e-02   1.2752749e-02   9.0974803e-03   1.1473493e-02   5.0402068e-03   1.4236573e-03  -6.5550340e-03  -3.6330341e-01   8.5306664e-03  -3.7499257e-01  -3.2320027e-03   6.0503265e-03  -1.4552403e-03   2.9382284e-01  -2.4961710e-03   1.6068879e-03   1.3731337e-03   5.9658247e-04  -2.4045673e-01  -2.6931308e-01   1.4801771e-03   4.8367234e-04   2.6627997e-01  -1.2102138e-03  -2.1681409e-03   3.1348965e-03   2.3779211e-03  -2.4927531e-01  -2.7073907e-03  -2.4628538e-01  -2.4250560e-03  -3.6379572e-03  -2.7136696e-01  -3.6552021e-03   2.5507599e-04   3.1122011e-01   3.8294519e-03   1.5041301e-03  -5.1608024e-03  -5.4248418e-03  -5.7480935e-03  -3.4568380e-01  -6.3083262e-03   3.6596332e-01   5.5559421e-03   3.7697504e-03   2.5994539e-04  -3.9457070e-01   1.3424100e-03  -7.7697395e-03   8.3666478e-03   9.4094414e-03   5.4189731e-04   3.5433924e-01   6.1107632e-03  -2.2052976e-03  -3.5747678e-01   1.5872262e-03  -3.5663304e-01   1.0074756e-03  -6.3079180e-04   1.9765265e-03   4.1991510e-01   1.6046857e-03  -3.3207311e-01  -5.0793272e-03  -2.3180823e-03   3.1444325e-03   4.9772599e-03  -3.1329881e-01   4.1156920e-03   7.0676200e-03  -4.7586860e-03  -1.0391097e-03  -3.4287345e-05  -2.8608007e-03   7.2810295e-04  -6.8727557e-04   3.9203203e-01  -3.1197204e-04   5.7737074e-01  -2.5984869e-02   1.8258486e-02   3.4580450e-02  -2.7911281e-02  -6.4255641e-03   3.5435170e-03   8.0589314e-03   3.1544418e-03   2.0567823e-03   1.0433257e-02   1.1425773e-02   9.6185846e-03   1.0467649e-03   1.1627931e-02  -3.5277375e-04  -6.6617577e-04   6.6665751e-03   8.3908436e-03  -2.5862069e-03   7.5722124e-03   4.2765544e-03  -4.1207045e-03   4.8031897e-03   6.9020235e-03   3.9775130e-01   8.1156656e-03   7.7461658e-03   7.0145670e-03   3.7701568e-03   3.3835056e-01   6.0572835e-03   7.3338762e-03   2.4004289e-03   4.9404630e-03   5.0266606e-03   2.6852882e-03   4.6693167e-04   3.0445574e-03   2.7562422e-01   3.0578762e-03   7.1656471e-04  -3.2960895e-03  -4.2307594e-03  -8.4574946e-03  -7.3114960e-03  -6.3987449e-03  -1.3813197e-02  -1.0335959e-02  -2.2461729e-03  -8.3340749e-03  -4.5461403e-03  -1.0061555e-02  -7.5636284e-03  -2.0427223e-02   5.4321869e-01  -5.2470092e-01  -1.4199619e-04  -5.5042863e-03  -5.1034260e-03   1.0972698e-02   1.1332325e-02   6.4115338e-03   9.4395888e-03  -1.2466713e-04  -6.3432729e-03  -2.4952074e-02  -1.8736424e-02  -5.1397692e-02  -1.9917419e-02   3.4278378e-02  -1.3448546e-04   1.0152481e-02   2.3290299e-02   1.1321103e-03  -1.8664226e-02  -2.0729951e-02   1.6129088e-02  -7.8774275e-02  -4.5999938e-02  -2.5159040e-02  -4.9469396e-01   8.5139748e+00  -9.8440049e-02   1.7424648e+00  -1.0090123e+00  -2.2704362e-02  -7.4503965e-01   1.2497592e+00   2.3399648e-02  -1.1682869e-02   6.9746742e-01   3.2114571e-02   7.6854775e-01   1.0164062e-02   2.6140959e-02  -5.0783199e-03   9.9664252e-03  -8.3220685e-04  -1.3056941e-03  -9.5342029e-03   1.9947589e-02   6.0521254e-03  -6.7504077e-01   6.2704552e-04   6.1271436e-03   6.1122155e-03   8.4494651e-03  -7.9354788e-03   1.6093595e-02   6.3093975e-01  -9.2911411e-03  -4.7311942e-01   1.1213104e-03   5.0645897e-03  -4.1645078e-03  -5.2803860e-03  -5.5973011e-02  -2.5937209e-02  -2.6524917e-02   6.6398298e-01  -7.9863688e-02  -3.8305535e-02  -4.6401367e-02  -9.1377501e-02  -8.8612946e-02  -6.4341765e-02  -6.1571997e-02  -9.7892077e-02   1.3365441e+00  -1.4001968e-01  -1.0514223e+00  -9.6940103e-03  -3.7902753e-01  -3.5359843e-01   2.9612613e-02   3.0497833e-01  -1.3021696e+00  -1.1480365e+00   8.6849544e-02   6.2209690e-02   9.2551555e-01   3.8196916e-02   3.6633257e-02  -7.2585092e-01  -6.4672156e-01   1.9440660e-02   7.6049445e-03   4.0648612e-03  -6.2972621e-01   1.5896177e-02  -6.3140811e-01  -2.2799285e-02  -2.7911855e-02  -2.8212952e-02  -7.4510293e-02  -4.8879395e-02  -4.7941629e-02  -5.1527072e-02  -1.1655114e-01  -6.7724200e-02  -5.1071570e-02  -1.9468511e-02  -2.5856431e-01  -3.4389243e-02  -9.4740786e-02  -7.0140412e-02   2.1913627e-04  -3.6596310e-02   3.7764403e-02  -1.7868425e-02   1.3923676e-02   2.0879215e-03   6.9391838e-01   3.4616949e-02  -2.0017138e-02   1.4702398e-02   2.9031424e-02   1.2578260e-02   5.6672219e-01   2.1973018e-02   1.3041510e-02   5.2148695e-01   5.7108174e-01   1.5995733e-02  -4.6325352e-01  -4.6883190e-04   3.1331191e-03   6.2442860e-03  -1.3812734e-03  -4.0307976e-04   6.2796657e-04   4.1864551e-01   4.3115144e-01  -1.4500223e-03   1.9106346e-03   5.0410948e-03   6.0897526e-03   5.8871748e-03   3.9700355e-01   8.8953115e-04   4.8444169e-03  -9.4272723e-03  -7.4925359e-03   3.7251961e-01  -7.8103344e-03  -6.6285522e-03  -1.2739867e-02  -5.3240863e-01   8.7827133e-03   5.4419563e-03   9.7149441e-03  -4.5669817e-03   4.4609876e-04  -3.6122859e-01  -3.2359105e-01  -3.7964169e-01   6.9335731e-03   3.3158503e-01   1.5945818e-03   1.9678497e-03  -3.6161725e-03  -3.3629914e-03  -6.3631229e-03   8.2496031e-03   3.6094665e-03   3.8475996e-01  -4.1521706e-01   6.7248579e-03   7.2798998e-03  -1.4201686e-02   1.3434523e-02   1.0495014e-02   6.2358819e-03  -4.5265558e-02  -1.3170856e-02   6.6857116e-01  -6.9302352e-01  -3.3126937e-02  -4.4801266e-02  -7.9900797e-01   4.2392667e-02   2.0465720e-02  -3.6125154e-02   1.4408924e-02   3.0422600e-02   3.7250356e-02   8.4517199e-01   7.4088289e-02   6.8570992e-02   8.4021968e-01  -7.4630589e-01  -1.1546129e+00   9.5391846e-02  -1.0354939e-02   8.5302067e-01   4.6208810e-03  -4.1660832e-04  -1.2073464e-02  -6.3314108e-01  -1.0622679e+00
   3.4632769e-01   3.1266327e-03   4.3619754e-01   5.4300246e-01  -4.0682515e-01   5.8508154e-03   4.3434735e-01   2.0623446e-04   9.7328942e-04  -3.9071302e-01   6.9899629e-03   5.3876074e-03   6.9788214e-03   4.3334853e-03   4.6857280e-03   5.2452488e-03   4.7278831e-03   3.4314113e-03   2.4685326e-03   4.0174046e-03  -2.6962825e-03  -2.4508714e-01  -1.9681920e-03   2.6150575e-03  -1.4756194e-03   1.5871992e-03  -1.6275884e-03  -6.3557920e-04  -5.4479988e-03   7.1869499e-03  -4.3576793e-01   4.5399993e-01  -1.2231016e-02  -1.3701387e-02  -1.5334886e-02  -1.4059906e-02  -1.6164811e-02  -2.0343787e-02   1.2268032e-02   7.2059749e-03   4.7392603e-03   1.0454167e-02   4.4771120e-03   1.0333901e-02   6.3301754e-01   1.1508872e-02   1.3705770e-02   9.0386565e-03   8.6623204e-03   4.7396773e-03   1.3229173e-04   6.8087533e-03   4.3283161e-03  -3.2405201e-01  -3.3811444e-01   6.1044815e-03   6.9926471e-03   3.2325371e-01   1.0160978e-02   3.4932884e-03   3.4261150e-03   3.1034678e-03   2.0035417e-03   2.4645035e-04  -3.9844365e-04  -1.0963579e-03   3.6344536e-03  -2.9305289e-03   4.5871860e-03  -3.6613666e-03  -2.8839404e-03   7.5155754e-03  -3.4690243e-01   6.7841551e-03  -3.8571741e-01   1.2588000e-03   5.1157900e-03   5.0109066e-03   3.2657030e-01  -2.9114773e-01   4.7327776e-03   6.2845843e-04  -1.3153156e-03   2.6284621e-01  -1.6710901e-03   1.0688626e-03   3.2896541e-03  -1.2161680e-03  -3.7018874e-04   1.1048061e-03   1.6203776e-03   4.3475410e-03  -4.3971775e-01  -6.4361363e-03  -5.2751547e-01  -9.2608981e-03  -5.8048322e-01   2.0706091e-02   1.3547881e-02   1.8608816e-02   4.8731608e-01  -5.0571502e-01   1.1252305e-02  -4.3962489e-01   9.7665105e-03   9.5969013e-03   6.6983445e-03   6.1213604e-03   7.3689954e-03   5.3247405e-03   5.5900725e-03   5.5076082e-03  -3.1359523e-01   4.0884161e-03   3.1511898e-03  -2.2810067e-03  -3.1069371e-01   2.1787884e-04  -2.7242562e-03  -8.3087654e-05  -2.3960794e-03  -1.2426318e-03   4.2597130e-05  -2.9329512e-04   1.2309086e-02   9.5722736e-03  -5.7497648e-03  -4.2756194e-01  -4.9932900e-04  -6.4285411e-03   3.8812102e-01   1.4766457e-03  -1.1807161e-03  -4.3121303e-01   1.9067443e-03   5.4453104e-03  -6.3525687e-03  -2.7219136e-03   3.8606065e-03  -3.7962032e-03  -1.5045864e-02  -1.6778471e-02   2.0468547e-02   2.4536727e-02   5.5152967e-01   5.3834693e-01   1.5448455e-02   1.1269205e-02   1.4822054e-02   1.2630429e-02   9.1207709e-03   1.0219358e-02   3.9615182e-03   2.2269746e-03  -8.2045558e-03  -3.4878756e-01   7.5012435e-03  -3.7807319e-01  -2.6849941e-03   5.2705920e-03  -7.9352752e-04   3.0419064e-01  -3.7239640e-03   1.8400036e-03  -5.6903952e-04  -5.2304217e-04  -2.4152206e-01  -2.7358946e-01   6.7612772e-04   1.8982347e-03   2.6005929e-01   1.1340869e-03  -3.1421072e-03   2.2877694e-03   1.6583511e-03  -2.5735167e-01  -2.9774263e-03  -2.5867447e-01  -2.8534489e-03  -3.8051035e-03  -2.6856683e-01  -4.3562441e-03   4.3967279e-04   3.1672650e-01   3.7153388e-03   3.9627639e-03  -3.3742203e-03  -5.7316483e-03  -5.6221701e-03  -3.5040185e-01  -7.0165175e-03   3.8706310e-01   6.1591390e-03   3.7617024e-03   1.4273541e-03  -3.5717888e-01  -8.2789511e-03  -5.7367445e-03   8.2032601e-03   7.5128585e-03   4.5069998e-04   3.5487903e-01   6.8102181e-03   7.6790862e-04  -3.5452704e-01   3.1828535e-03  -3.4265721e-01   5.3384616e-04  -2.2485440e-03   3.2425504e-03   4.0411349e-01   7.4098716e-04  -3.2363236e-01   2.2107040e-04  -2.4058900e-03   2.6358703e-03   5.9194814e-03  -3.1753213e-01   7.3897612e-03   7.4575775e-03  -6.3088888e-03  -7.0717017e-05  -1.6027843e-03  -2.8438773e-03   3.1752372e-04   2.5091054e-04   3.8524565e-01   1.8619199e-04   5.6837239e-01  -2.3102388e-02   1.6123560e-02   4.2429885e-04   2.9425484e-02   1.4375744e-03   3.7197799e-03   8.3006963e-03  -1.5238137e-03   2.4000443e-03   9.1810271e-03   1.4390861e-02   9.6747236e-03   3.7175622e-03   9.3704988e-03  -2.7772269e-03  -1.7965193e-03   4.1088111e-03   1.3566083e-03   1.7161796e-03   7.3927441e-03   3.4243123e-03  -5.6827048e-03   3.5337262e-03   7.0425349e-03   3.9196175e-01   7.3708527e-03   8.3149135e-03   5.4652587e-03   2.8815737e-03   3.3321038e-01   6.5658128e-03   1.2920926e-03  -3.7626603e-04   4.0478947e-03   4.7432976e-03   2.6753499e-03  -5.3349877e-04  -9.0570235e-04   2.9186595e-01   3.2979996e-03  -1.1893803e-03  -5.1725678e-03  -5.0594187e-03  -8.2622373e-03  -9.8270154e-03  -7.9174465e-03  -1.3658076e-02  -1.1565185e-02  -9.1472410e-03  -6.3806955e-03  -5.5836542e-03  -1.1834321e-02  -8.2637216e-03  -2.2359883e-02   5.3822123e-01  -5.2303153e-01  -2.2448020e-03  -8.2353579e-03  -4.7076465e-03   1.1467032e-02   6.1955951e-03  -2.8827280e-03   6.3852269e-03  -4.6695386e-04  -5.2423349e-03  -3.1815987e-02  -1.4353195e-02  -5.3807853e-02  -2.4512916e-02   3.7460894e-02   5.5527602e-02   7.5852097e-03   2.7087551e-02  -4.9698363e-03  -1.9175132e-02  -1.6168800e-02  -6.7995396e-03  -1.3976810e-01   2.9587651e-02   2.1642368e-02  -2.0007416e-01   8.8842408e+00  -6.6523432e-02   1.3636133e+00  -1.0190776e+00  -2.2902187e-02  -7.3409416e-01   1.1969213e+00   2.2293678e-02  -1.1480433e-02   6.7367938e-01   2.1674075e-02   7.6052662e-01   1.4787470e-02   2.5171668e-02   1.5642162e-02   7.7932788e-03   2.8583315e-03  -2.9184903e-03  -7.5056718e-03   2.2781414e-02   8.9660866e-03  -6.7150295e-01   1.8258089e-03   1.0101241e-02   9.1446002e-03   8.4705205e-03  -3.5603791e-03   1.4234088e-02   6.2959143e-01   5.0950862e-03  -4.7251122e-01   5.2724776e-03   5.3078521e-03  -2.2194942e-04  -5.6710814e-03  -5.6904376e-02  -2.8345562e-02  -2.5747042e-02   6.3936609e-01  -6.1392834e-02  -4.6152930e-02  -4.5253186e-02  -7.1347864e-02  -8.2185467e-02  -6.8111774e-02  -7.4641403e-02  -3.8386428e-03   1.2582557e+00  -9.4901387e-02  -1.0502662e+00  -3.3372997e-03  -9.3624863e-02  -3.8534347e-01   8.8816988e-02   2.3179974e-01  -1.3140087e+00  -1.2896509e+00   7.4916502e-02   5.7627094e-02   1.1353541e+00   4.2049436e-02   3.6716895e-02  -7.7353305e-01  -6.7188256e-01   2.1725055e-02   8.0029161e-03  -2.4643781e-03  -6.1519986e-01   2.0137062e-02  -6.2585523e-01  -3.5940158e-02  -2.9493486e-02  -3.2254374e-02  -6.8544951e-02  -4.5041821e-02  -4.3774467e-02  -3.7413047e-02  -1.0556167e-01  -7.0063131e-02  -6.1259565e-02  -2.7974505e-02  -1.9391792e-01  -6.3532104e-02  -1.8930756e-01  -5.8618629e-02   1.4548471e-03  -2.6260997e-02   7.5758891e-03  -7.9632665e-03   2.2444911e-02   7.0938191e-03   7.1101791e-01   2.9711066e-02  -1.0234092e-02   1.5476703e-02   2.9231661e-02   1.5915743e-02   6.2719996e-01   2.1086456e-02   1.3870686e-02   5.3293172e-01   5.4562218e-01   8.9223889e-03  -4.4659968e-01  -1.6787050e-03   8.4388497e-03   4.3706138e-03  -4.7283140e-03  -3.7233237e-03  -2.9300579e-04   4.0724264e-01   3.9406562e-01   5.1135374e-03   2.3298468e-03   3.8152686e-03   5.3073225e-03   2.2905459e-03   3.6225247e-01   2.2291277e-03   3.4567132e-03  -9.8539845e-03  -9.0311062e-03   3.7370547e-01  -6.8240828e-03  -7.5191134e-03  -1.3004879e-02  -5.2999677e-01   8.8875716e-03   7.4611832e-03   6.0701919e-03  -4.9206487e-03   7.8663003e-04  -3.6072242e-01  -3.2674461e-01  -3.8041606e-01   1.9954513e-03   3.3416956e-01   3.0199044e-03   8.2682342e-04  -3.0988375e-03  -2.8601359e-03  -3.8240175e-03   6.8980862e-03   3.5696968e-03   3.8048203e-01  -4.0884873e-01   6.6042876e-03   4.5531830e-03  -9.4128852e-03   6.5353281e-03   4.2272062e-03   8.1567129e-03  -4.1213334e-02   3.0784256e-03   6.5875079e-01  -7.5870136e-01  -2.6264921e-02  -3.2271483e-02  -7.5955224e-01   3.5687606e-02   5.8181786e-03  -3.4934168e-02  -1.6927287e-03   2.2866295e-02   1.0711216e-02   7.7781183e-01   4.3298282e-02   6.1820232e-02   7.8128458e-01  -7.0707357e-01  -1.1194022e+00   7.4373930e-02   5.0030922e-03   8.4245846e-01   3.3516732e-03   4.9403111e-03  -1.3871559e-02  -6.4824283e-01  -1.0554090e+00
   3.4079127e-01   2.0350301e-03   4.3296942e-01   5.3880075e-01  -4.0866251e-01   4.9495600e-03   4.3178514e-01   2.9093628e-04   3.8292949e-04  -3.9236000e-01   4.8363853e-03   6.4778584e-03   6.1422105e-03   4.2356375e-03   4.5291108e-03   5.4138883e-03   4.4017240e-03   3.3744652e-03   3.3045890e-03  -1.0449973e-03   1.1316036e-03  -2.4338982e-01   1.3143899e-04   3.5814529e-03  -1.3647764e-04   1.6216142e-03  -2.3905277e-03   3.0590193e-04  -4.2551964e-03   5.9958432e-03  -4.1389934e-01   4.4265565e-01  -9.4365294e-03  -1.3884841e-02  -1.4167251e-02  -8.7119979e-03  -2.0402177e-02  -1.5840636e-02   1.7300190e-02  -2.3610299e-02   1.6564244e-03   7.8535326e-03   5.7586405e-03   1.0720716e-02   6.2785197e-01   1.1093515e-02   1.6876208e-02   1.0079861e-02   6.9063860e-03   4.9193075e-03  -5.0146250e-04   4.3004332e-03   4.6898629e-03  -3.2678703e-01  -3.3705639e-01   5.5556002e-03   7.6921655e-03   3.2270158e-01   1.0396413e-02   3.7030983e-03   3.8675000e-03   7.3590544e-03   2.3976342e-03   6.5582834e-04   4.8410989e-04   6.6235760e-05   2.2237691e-03  -3.5753134e-03   4.1434047e-03  -4.0303481e-03  -1.6048814e-03   7.8557401e-03  -3.6089695e-01   7.6514208e-03  -3.6976970e-01   5.5363330e-03   4.9476874e-03   4.6167042e-03   3.1990224e-01  -2.7876334e-01   4.1540823e-03  -3.8331335e-04  -1.4890513e-03   2.5126266e-01  -2.6852416e-03   1.1996510e-04   3.2215798e-03  -1.0867416e-03  -3.2545517e-03  -7.7398066e-04   8.8261233e-04   4.2836157e-03  -4.2567231e-01  -6.6282175e-03  -5.3054927e-01  -5.1704557e-03  -5.7167985e-01   1.8902823e-02   1.2615457e-02   1.7990970e-02   4.8988022e-01  -4.8703471e-01   6.3832783e-03  -4.3614740e-01   9.0470012e-03   6.8556030e-03   6.7298777e-03   1.0622519e-02   5.9022437e-03   5.2139299e-03   5.1632749e-03   5.2737203e-03  -3.1222861e-01   3.9176317e-03   3.2482666e-03  -1.1920991e-03  -3.0460491e-01   7.5691959e-04  -3.3466616e-03   1.6856413e-03  -3.1394498e-04   1.7119763e-03  -3.2950251e-03   1.3022471e-03   1.0858954e-02   1.0005284e-02  -8.2315286e-03  -4.3126271e-01   1.2642237e-03  -8.6175898e-03   3.7788195e-01   3.3694800e-03  -1.8105237e-03  -4.2700468e-01   1.7808701e-03   7.6970921e-04  -3.3266326e-03   7.9661407e-05   1.7793647e-02  -4.9275173e-03  -9.9292558e-03  -1.8131865e-02   1.1007756e-02   2.1470526e-02   5.2858160e-01   5.3351814e-01   1.5352189e-02   1.0780897e-02   1.3820183e-02   1.1997670e-02   1.0615951e-02   9.1267559e-03   5.8950936e-03   5.2265974e-03  -8.8396314e-03  -3.4745502e-01   8.8619152e-03  -3.9860342e-01  -2.9838137e-03   5.2662583e-03   4.2032163e-05   2.9709151e-01   4.1677650e-03   2.4193463e-03  -3.4028848e-03   5.0706050e-05  -2.3629214e-01  -2.5976111e-01   1.5021043e-03   4.9343440e-03   2.4671153e-01   2.3558833e-04  -3.5219927e-03   2.4941662e-03   2.2684327e-03  -2.5276691e-01  -3.1898688e-03  -2.5255517e-01  -3.1645817e-03  -3.7708055e-03  -2.6732027e-01  -2.0617127e-03   4.6273105e-04   3.1319018e-01   3.3455218e-03   3.8935453e-03  -4.6750509e-03  -5.3803681e-03  -4.9788061e-03  -3.4816955e-01  -5.9612786e-03   3.7697673e-01   5.5525450e-03  -4.6480091e-04   5.4121437e-04  -3.7827927e-01  -4.7489554e-03  -6.9977314e-03   1.1217215e-02   9.0885194e-03  -3.5963088e-03   3.6670416e-01   7.1032889e-03  -1.5574380e-03  -3.5648883e-01   1.7772787e-03  -3.5300656e-01   1.2254273e-03  -8.3471375e-04   4.6711312e-03   4.2114705e-01  -2.0894775e-04  -3.1188665e-01   9.3663166e-03  -2.4122264e-03   3.2410846e-03   6.2167802e-03  -3.1347327e-01   4.2471323e-03   7.1898312e-03  -7.0371992e-03  -6.0149819e-04  -3.2638607e-04   6.4300533e-04   1.1794064e-03   1.4688769e-02   4.0594745e-01  -2.0171562e-03   5.8433910e-01  -2.4765031e-02   2.0505329e-02  -2.6364850e-03   2.5890618e-02   1.2339382e-03   2.1202091e-03   5.8152331e-03   4.4728087e-04   6.9342283e-03   1.2405585e-02   1.3682022e-02   8.9039852e-03   2.1807217e-03   8.9116102e-03  -2.0223828e-03  -2.5289149e-03   2.0320578e-03   5.3495161e-03   1.3784941e-03   8.3114554e-03   7.3890897e-03  -4.8341167e-03   6.1566754e-03   8.8589335e-03   4.0121151e-01   8.0980073e-03   8.4237352e-03   6.8223159e-03   4.2113051e-03   3.4346268e-01   6.6701384e-03   1.5459263e-03   5.3543403e-03   4.7985070e-03   3.8750183e-03   1.1631125e-03  -1.6335646e-03  -6.1448671e-04   2.7966826e-01   2.4520419e-03  -4.5980997e-04  -3.7616658e-03  -4.4457291e-03  -9.0052485e-03  -8.3007540e-03  -7.7869085e-03  -1.1015140e-02  -1.2106220e-02  -1.0037157e-02  -9.1868635e-03  -3.9837462e-03  -1.0296062e-02  -5.1724554e-03  -1.8831725e-02   5.4580547e-01  -5.1850221e-01   3.6476870e-03   1.7896563e-04  -4.3199854e-03   1.1485271e-02   1.2589602e-02   4.3030782e-03   8.6632852e-03   5.7750251e-03  -2.7300280e-03  -2.9918203e-02  -2.7882020e-02  -5.1693320e-02  -2.1864676e-02   2.3662509e-02   1.4921651e-02   2.6146342e-02   2.9986139e-02   1.7864374e-02  -2.5563040e-02  -1.8789273e-02   3.5073373e-02  -9.8530018e-02  -3.9437803e-02  -2.5360280e-01  -1.3999092e-01   8.6130136e+00  -1.2784481e-01   1.4889505e+00  -9.9800775e-01  -1.3721206e-02  -7.5413377e-01   1.1849023e+00   8.3870671e-03  -1.7646154e-02   6.8548823e-01   4.0622022e-02   8.1544532e-01   2.0326576e-02   2.7122839e-02   2.2444299e-02   8.8626012e-03   4.1758457e-03  -9.7553773e-05  -6.7799462e-03   2.1250464e-02   1.1385945e-02  -6.8901400e-01   4.2711667e-03   1.3562832e-02   8.6652007e-03   8.5308079e-03  -7.6354016e-03   1.5577867e-02   6.4450282e-01   1.5991727e-03  -4.7291314e-01   1.2569902e-03   8.5544249e-03   1.2979561e-03  -7.4094915e-03  -5.5485935e-02  -2.6964169e-02  -2.4109458e-02   6.5534758e-01  -5.9676479e-02  -4.6201285e-02  -4.5953081e-02  -8.5499767e-02  -9.6248694e-02  -6.8234745e-02  -6.2621726e-02  -6.6731630e-03   1.2803914e+00  -1.1894283e-01  -1.0791706e+00   1.6418215e-02  -1.7704272e-01  -2.7173846e-01   8.7772669e-02   3.1152027e-01  -1.3639692e+00  -1.1941242e+00   8.6954608e-02   6.1114987e-02   1.1975638e+00   3.9365741e-02   3.1697253e-02  -7.1705333e-01  -6.8232118e-01   2.1096348e-02   6.1548494e-03   1.7543136e-03  -6.2006096e-01   1.9810262e-02  -6.2839238e-01  -4.2154863e-02  -3.3430592e-02  -3.1873989e-02  -7.7736457e-02  -5.2457293e-02  -5.0718916e-02  -4.1267227e-02  -1.1991070e-01  -7.9111271e-02  -4.6237622e-02  -5.1180297e-03  -1.9020640e-01  -5.0346247e-02  -1.7293890e-01  -6.4195880e-02   3.8870311e-03  -2.2421782e-02  -2.5138963e-02   8.8516122e-03   2.4212442e-02  -7.1062316e-04   6.7760552e-01   3.3840098e-02  -9.8138259e-03   1.9874400e-02   3.0689380e-02   1.3212987e-02   5.8667406e-01   1.9501829e-02   1.3659631e-02   5.4092642e-01   5.2948445e-01   1.3012934e-02  -4.5615632e-01  -2.9630396e-03  -5.7879583e-03   4.0699072e-03   1.5356341e-03  -4.3589603e-03  -1.2205820e-03   4.2034304e-01   4.3756428e-01   7.1059544e-03   5.3524720e-03   4.3625941e-03   7.6026677e-03   3.5993186e-03   3.9624385e-01   4.6857283e-03   1.6600173e-03  -9.8064897e-03  -8.8167625e-03   3.6999429e-01  -7.8660689e-03  -7.9849097e-03  -1.4126775e-02  -5.3487390e-01   9.2584310e-03   7.4852858e-03   1.3043397e-02  -6.4151849e-03   1.5362612e-03  -3.8543171e-01  -3.3516209e-01  -3.8049314e-01   6.0608701e-03   3.4066728e-01   4.5824575e-03   3.4397505e-03  -7.4509439e-04  -4.2721659e-03  -4.6354181e-03   7.5316286e-03   7.7307086e-03   3.9165566e-01  -4.1299487e-01   8.1363104e-03   1.0767648e-02  -1.0283366e-02   1.3606560e-02   1.4469856e-02   6.0102826e-04  -4.7035735e-02  -1.1117221e-02   6.5640727e-01  -7.2635058e-01  -3.4702271e-02  -3.5412839e-02  -7.7559236e-01   3.0190563e-02   1.2139446e-02  -2.9323002e-02   1.1789772e-02   5.0311698e-02   3.4192502e-02   7.9085944e-01   5.6290488e-02   5.5756432e-02   7.6472976e-01  -7.3772777e-01  -1.1693860e+00   1.0219723e-01   4.6563612e-02   8.2786295e-01   2.0536508e-04   1.1734151e-02   2.1914439e-02  -6.8852649e-01  -1.0541641e+00
   3.4282194e-01   1.6905296e-03   4.2955004e-01   5.3193844e-01  -3.9648326e-01   4.1582031e-03   4.2418042e-01   1.2754744e-03   1.2452018e-03  -3.9026704e-01   1.7270109e-03   6.7120233e-03   5.8906434e-03   4.9133134e-03   4.6694305e-03   5.5383578e-03   4.3698296e-03   3.2633508e-03   3.1611604e-03   5.7548472e-04  -1.8850102e-03  -2.4086827e-01  -2.1620650e-03   1.4656093e-03  -1.0145001e-03   1.4308598e-03  -2.5021835e-03   1.9619111e-03  -4.3299252e-03   5.6859000e-03  -4.2438364e-01   4.4078931e-01  -1.0886581e-02  -1.2879359e-02  -1.4668407e-02  -1.3351753e-02  -1.0345579e-02  -1.3217437e-02   1.1622228e-02   3.6036436e-03   4.6033828e-03   8.2798358e-03   5.9857261e-03   1.0774259e-02   6.2566155e-01   1.3007107e-02   1.6040206e-02   8.3249711e-03   7.4102886e-03   4.4620181e-03  -2.0265453e-03   2.9683980e-03   4.6325985e-03  -3.3037369e-01  -3.3681614e-01   5.3184029e-03   6.4446333e-03   3.2100257e-01   9.7684933e-03   3.7804116e-03   3.9357017e-03   3.1901372e-04   3.3488761e-03   1.4741281e-03   5.2359029e-04   6.4686366e-04   3.9564214e-03  -3.4036527e-03   3.8289879e-03  -3.8434048e-03  -2.4643408e-03   7.1215643e-03  -3.3898557e-01   4.7137763e-03  -3.6826924e-01   5.5938818e-03   4.8685742e-03   4.9853119e-03   3.2339013e-01  -2.7530049e-01   5.5180691e-03   1.1521501e-03   4.1697369e-03   2.4802128e-01  -6.3246750e-04   1.0872052e-03   2.0045881e-03  -2.6706749e-03  -1.7978164e-04   9.6783006e-05   1.4635542e-05   2.3531230e-03  -4.2032077e-01  -5.8650181e-03  -5.2028691e-01  -3.3025390e-03  -5.6758108e-01   1.9538979e-02   1.3412132e-02   1.5460555e-02   5.1958862e-01  -4.9212927e-01   9.5495474e-03  -4.3167409e-01   9.2265509e-03   1.1436898e-02   6.3300585e-03   5.4019703e-03   6.1851533e-03   5.2154724e-03   4.9975615e-03   4.9723070e-03  -3.1424463e-01   3.2080830e-03   3.1188298e-03  -1.8699593e-03  -2.9289175e-01   3.1546239e-04  -4.2420291e-03   1.0199800e-03  -8.2621013e-04   1.4508892e-03  -2.6731926e-03  -1.5415960e-03   1.0476391e-02   9.3202985e-03   8.9111171e-04  -4.3250614e-01   4.0202689e-03  -7.2585322e-03   3.8230911e-01   2.3037841e-03   2.6698410e-04  -4.2597728e-01   2.6670795e-03   9.0389331e-03  -2.5145488e-03  -1.8386943e-03   5.4749466e-03  -7.2736454e-03  -1.5571557e-02  -2.0034205e-02   2.5162023e-02   1.7083208e-02   6.0383020e-01   5.2634607e-01   1.5604128e-02   1.1169442e-02   1.8386444e-02   1.2032169e-02   9.7952181e-03   9.3523908e-03   7.4361561e-03   4.8988230e-03  -7.5915225e-03  -3.5779307e-01   7.3658822e-03  -3.7840286e-01  -1.6675840e-03   6.4736738e-03  -1.4002011e-03   2.8323816e-01  -3.0772909e-03   7.5491092e-04  -1.6037354e-03   2.0442208e-04  -2.4887472e-01  -2.6760638e-01   7.4516176e-04   3.5763801e-03   2.5329570e-01   2.6682145e-03  -2.7416840e-03   2.7287829e-03   2.6702824e-03  -2.5504555e-01  -3.4770223e-03  -2.5334304e-01  -3.3770820e-03  -3.1647471e-03  -2.6262745e-01  -3.6707342e-03   6.9507791e-04   3.1698664e-01   3.0902855e-03   3.4018965e-03  -4.5183650e-03  -5.1749259e-03  -5.6582173e-03  -3.4431123e-01  -6.4445517e-03   3.7088004e-01   5.6940727e-03   6.0202011e-04   1.7435311e-03  -3.6911499e-01  -9.6630589e-03  -6.6911254e-03   7.8911276e-03   7.2880482e-03   9.5771153e-04   3.6473709e-01   6.6188084e-03  -9.3640728e-05  -3.5396018e-01   1.8877581e-03  -3.5138158e-01   1.2588003e-03  -3.4421107e-05   1.2481054e-03   4.0840750e-01   2.2720338e-03  -3.1186029e-01   6.7218878e-03  -3.5424170e-03   2.5092675e-03   5.0329748e-03  -3.3761113e-01  -3.1732255e-03   6.7619882e-03  -6.5417019e-03  -1.5753321e-03   2.2115918e-04  -2.7833549e-03   1.7564085e-03   4.9876569e-03   4.6248506e-01  -7.0086583e-03   5.8983232e-01  -6.3235701e-03   2.0173934e-02   2.4118938e-02   2.9875511e-02  -1.6357449e-02   2.5244218e-03   6.1837817e-03   1.9360672e-03   8.2325051e-03   5.1141854e-03   1.6314504e-02   1.0376240e-02   3.8581220e-03   9.9151148e-03  -1.3976000e-03  -4.3496722e-03   3.0467807e-03   3.8622319e-03   4.1928695e-03   7.2928239e-03   8.7875460e-03  -5.5646433e-03  -2.0338108e-03   7.4610861e-03   3.9010329e-01   8.2590157e-03   7.2739932e-03   4.7819787e-03   4.1242490e-03   3.4578709e-01   5.1606592e-03   1.6159967e-03   3.9953809e-03   4.6918876e-03   6.0438940e-03   2.0053782e-03  -1.1114305e-03  -9.4344780e-04   2.7982575e-01   1.1034166e-03  -6.9550348e-04  -3.7885255e-03  -2.4969970e-03  -7.2933118e-03  -8.7889274e-03  -7.6654964e-03  -1.0009300e-02  -9.1072415e-03  -4.0162424e-03  -7.3170751e-03  -1.0155259e-02  -5.1597521e-03  -6.8476963e-03  -2.0484484e-02   5.4174831e-01  -5.2254447e-01   9.4379739e-04  -1.1801660e-03  -3.6931047e-03   1.1303452e-02   1.4632539e-02   4.6595740e-03   8.8609210e-03   2.0642258e-03  -2.8034932e-03  -2.8937988e-02  -2.1079903e-02  -5.2976620e-02  -1.5891949e-02   3.9612891e-03   2.1023522e-02   1.0995964e-02   1.4968729e-02   9.0128440e-03  -1.7281607e-02  -1.8950789e-02   3.9789805e-02  -1.2210470e-01  -3.1044920e-02  -2.7096582e-01  -3.0066711e-01   8.2964708e+00  -1.5185792e-01   1.2208259e+00  -1.0970586e+00  -1.2001191e-02  -7.7198190e-01   1.2597187e+00   3.5208253e-02   4.0951497e-02   7.4822764e-01   1.2822615e-02   8.2879133e-01   1.0616197e-02   2.8578613e-02   1.6856268e-02   5.4726153e-03  -2.0623393e-03   1.9643356e-04  -8.4561050e-03   2.4023965e-02   9.7966066e-03  -7.0388408e-01   4.0103191e-03   1.4902235e-02   7.1189577e-03   6.3514769e-03  -4.7903847e-03   1.8886151e-02   6.1708288e-01   1.2750327e-02  -4.7435377e-01  -3.6399945e-04   9.2731247e-03   1.7240998e-03  -1.3068518e-02  -5.7788517e-02  -2.7750455e-02  -2.5051575e-02   6.5058892e-01  -6.8336583e-02  -4.5693103e-02  -4.1720501e-02  -8.8832784e-02  -9.1576802e-02  -6.7281588e-02  -8.0941226e-02  -5.1993400e-02   1.3220836e+00  -1.1323314e-01  -1.0656706e+00  -4.7630500e-03  -1.6763639e-01  -1.3350701e-01   1.4115494e-01   2.7917466e-01  -1.2868397e+00  -1.1059097e+00   9.7919225e-02   6.4030055e-02   1.1012170e+00   4.1214612e-02   3.1981356e-02  -7.2817551e-01  -6.7878500e-01   1.9566895e-02   6.5993218e-03  -1.7220157e-04  -6.2464306e-01   2.3007554e-02  -6.1875005e-01  -4.3429807e-02  -2.9990969e-02  -2.8205739e-02  -8.2664676e-02  -4.9502288e-02  -5.6220024e-02  -4.4992774e-02  -1.2775512e-01  -7.8120183e-02  -4.9015576e-02  -1.4902109e-02  -2.0875852e-01  -6.0731195e-02  -2.0443670e-01  -6.2974314e-02  -1.1703934e-03  -3.2220524e-02   2.8648715e-02  -5.4800546e-02   8.4754282e-03   3.0726515e-04   6.5722774e-01   2.3756080e-02  -4.5242978e-03   1.6627049e-02   3.0959576e-02   1.4283499e-02   6.3637502e-01   1.7804188e-02   1.2389866e-02   5.4028908e-01   5.5686116e-01   1.2652912e-02  -4.7162993e-01  -2.4676057e-03   3.6082098e-03   1.8994047e-03  -3.3206881e-03  -2.5809110e-03   8.5341050e-04   4.2172411e-01   4.0866222e-01   3.7520494e-03   2.7256722e-03   4.7335680e-03   7.8676878e-03   4.7022309e-03   3.8234611e-01   3.0953009e-03   6.7020159e-04  -1.0898295e-02  -8.5304035e-03   3.7691609e-01  -8.0743383e-03  -7.7963290e-03  -1.3309104e-02  -5.4449362e-01   8.5534875e-03   4.5140370e-03   1.0410839e-02  -6.3693911e-03   1.4126496e-03  -3.8732159e-01  -3.3352562e-01  -3.8582463e-01   5.4626378e-03   3.4077303e-01  -2.9435629e-03   2.6513847e-03  -1.1769032e-03  -1.4614226e-03  -5.4207120e-03   8.9233344e-03   4.9584667e-03   3.8649534e-01  -4.1580581e-01   8.6411911e-03   6.7458851e-03  -1.1910448e-02   1.3246472e-02  -7.9580642e-04  -9.6880577e-04  -4.1022563e-02   2.8226900e-03   6.4333981e-01  -7.1137725e-01  -2.6421458e-02  -4.5162840e-02  -7.5343344e-01   6.1727927e-02   1.6468983e-03  -3.3198589e-02   1.3526353e-02   2.5893862e-02   3.2003711e-02   7.9964744e-01   4.2068633e-02   6.5992726e-02   8.1059560e-01  -7.2082263e-01  -1.1470904e+00   6.2920879e-02   8.5932088e-03   8.5218071e-01   8.8323992e-03  -5.3176647e-03   4.7843775e-03  -6.8733346e-01  -1.0870703e+00
   3.3669394e-01   2.5470577e-03   4.2798723e-01   5.3279616e-01  -4.0018042e-01   5.8689241e-03   4.2709897e-01  -3.8350530e-04   1.5015729e-03  -3.8584684e-01   2.1018021e-03   5.3939626e-03   5.0846205e-03   4.7027354e-03   4.0709692e-03   5.0107114e-03   4.1291804e-03   3.9680693e-03   8.5919592e-03   2.6670207e-03   1.0940334e-03  -2.4615487e-01  -1.2566572e-03   9.0669901e-04  -1.3638143e-04  -4.2104968e-04  -2.4436127e-03   1.7519898e-03  -4.1825883e-03   5.4959593e-03  -4.2658780e-01   4.4154194e-01  -1.1416877e-02  -1.1889010e-02  -1.3763207e-02  -1.0860447e-02  -2.5229597e-02  -1.6218068e-02   7.0161432e-03  -1.8441467e-02   4.2040450e-03   7.6371624e-03   4.5047660e-03   1.0134849e-02   6.1750205e-01   1.2785582e-02   1.4789608e-02   9.6615633e-03   7.5455502e-03   5.1613108e-03   8.0898046e-04   6.0766290e-03   5.1555979e-03  -3.2460220e-01  -3.3846748e-01   5.0665742e-03   6.4642702e-03   3.1865860e-01   9.7008036e-03   3.2201491e-03   4.0580217e-03   3.1434013e-03   1.8105930e-03   8.7459165e-04  -4.6416893e-04  -2.8852682e-04   3.4113128e-03  -2.3889287e-03   3.2017608e-03  -4.0411923e-03  -3.5022198e-03   7.9794470e-03  -3.6094784e-01   2.6140510e-03  -3.6293442e-01   4.9804771e-03   4.7748382e-03   4.8435732e-03   3.0015492e-01  -2.8093552e-01   5.9093378e-03   1.1335219e-03   8.8895334e-04   2.4970367e-01  -2.1038507e-03  -1.2781192e-03   1.9136536e-03  -1.9016639e-03  -1.9801138e-03   2.5983974e-04   1.3636337e-03   2.9331563e-03  -4.1993379e-01  -5.4696364e-03  -5.1185124e-01  -3.7795487e-03  -5.5916676e-01   1.8243429e-02   1.2420784e-02   1.7338826e-02   4.9556353e-01  -4.8197243e-01   1.0121759e-02  -4.1750666e-01   8.6471257e-03   7.7576225e-03   5.8366854e-03   2.1270223e-03   5.6355014e-03   5.3267248e-03   4.9848992e-03   5.3468596e-03  -3.1628147e-01   3.1644506e-03   3.3429072e-03  -1.7735100e-03  -3.1066108e-01   7.1479871e-04  -3.5436078e-03   3.3634961e-03  -1.1579982e-03  -1.8759828e-03  -1.8693863e-03  -7.7141244e-04   1.1516897e-02   9.4765586e-03  -9.1863835e-03  -4.1848866e-01  -3.0589380e-03  -1.0555526e-03   3.8474107e-01   3.6272271e-03  -9.1790902e-04  -3.8859055e-01   1.5308204e-03   1.0706997e-02  -5.8905377e-03  -2.0045575e-03   3.1988364e-03  -5.5718152e-03  -1.5550105e-02  -1.9900933e-02   1.8528769e-02   1.9483395e-02   5.7991669e-01   5.0713424e-01   1.5252659e-02   1.1206409e-02   1.9572035e-02   1.0896140e-02   8.8976262e-03   4.1943872e-04   5.3518972e-03   1.2568470e-03  -8.5335269e-03  -3.5662246e-01   8.9384253e-03  -3.7722126e-01  -2.9648012e-03   4.6771435e-03  -1.1846878e-03   2.8041761e-01  -1.3329254e-03   1.3805745e-03   9.1074377e-05  -2.9552344e-05  -2.4295129e-01  -2.6801432e-01   1.4615085e-03   3.3848954e-03   2.5976560e-01   1.2040087e-03  -3.7798637e-03   8.8720435e-04   3.2528472e-03  -2.5289211e-01  -3.6306329e-03  -2.4988255e-01  -3.1270456e-03  -3.4103565e-03  -2.6456076e-01  -2.3337318e-03  -8.3582664e-04   3.0819170e-01   4.1141778e-03   1.0558594e-03  -4.7259186e-03  -6.0632352e-03  -6.0136674e-03  -3.4617083e-01  -5.9235051e-03   3.8236710e-01   5.8616823e-03   2.9787807e-03  -9.6174987e-04  -3.8762623e-01  -8.3262536e-03  -6.4294381e-03   1.0191926e-02   6.8167010e-03  -1.2653714e-03   3.4972008e-01   6.7401651e-03  -2.7748453e-03  -3.5096604e-01   1.0981411e-03  -3.6146539e-01   1.4481938e-03  -8.6097056e-04   3.7454797e-03   4.1630735e-01   2.2733358e-04  -3.1495057e-01   1.1445480e-03  -4.8088715e-03   1.6750544e-03   6.2233077e-03  -3.2073210e-01   4.2709891e-03   7.4427080e-03  -5.6101741e-03  -3.5406525e-03   1.7174019e-03   2.0310471e-03   6.8611566e-04   4.5484578e-03   4.5704741e-01  -3.7686640e-03   5.9943326e-01  -9.6974566e-03   2.1981324e-02   9.1367073e-03   1.7576114e-02  -1.3941248e-03   4.1943930e-03   7.9665625e-03   3.1481072e-03   5.3191976e-03   1.1199543e-02   1.4116188e-02   1.0732426e-02   3.4571072e-03   1.1845552e-02  -5.5713851e-05  -4.0781819e-03   4.9178960e-03   7.9266095e-03   5.7711572e-03   8.3394510e-03   3.5526093e-03  -5.3671217e-03   3.7949716e-03   7.3687806e-03   3.8820680e-01   8.4481660e-03   7.5897380e-03   6.0762465e-03   2.3924203e-03   3.4734587e-01   6.6132130e-03   2.6714448e-04   2.1975843e-03   4.8019441e-03   3.8960390e-03   2.5537161e-03   2.3088074e-03   4.7801233e-03   3.1076838e-01   4.6798684e-03  -5.5704939e-03  -6.1121422e-03  -6.3711030e-03  -9.4205362e-03  -8.8610549e-03  -6.8897345e-03  -1.4880365e-02  -1.0569223e-02  -1.6723261e-03  -8.0885273e-03  -5.0880996e-03  -1.1362775e-02  -5.9135011e-03  -1.8065126e-02   5.4245330e-01  -5.1500167e-01   7.4355564e-04  -1.6363235e-04   1.6059326e-03   1.3954636e-02   1.2178590e-02   3.6374634e-03   1.0758459e-02   3.1964708e-03  -5.6448836e-03  -2.2295049e-02  -1.6103691e-02  -5.0322975e-02  -2.3858329e-02   1.0975176e-02   1.5356528e-02   2.0810743e-02   2.4251185e-02   8.1152908e-03  -2.7701068e-02  -3.1456693e-02   4.0573809e-02  -9.8941452e-02  -5.2682382e-02  -2.8183510e-01  -6.3047515e-01   8.3525533e+00  -1.1729134e-01   1.4563252e+00  -1.1596988e+00  -2.7757875e-02  -7.8126920e-01   1.2325183e+00   2.6362779e-02  -1.5637027e-02   7.1068680e-01   3.6678161e-02   7.8919801e-01   1.5691682e-02   2.4310105e-02   1.3486151e-02   9.6535544e-03  -8.8377779e-04  -1.0795145e-02  -8.9372871e-03   7.1445242e-03   7.6100102e-03  -6.8853627e-01   2.7381294e-03   1.3416194e-02   4.5847143e-03   4.2031811e-03  -4.0015857e-03   1.6882368e-02   6.3432156e-01  -6.6280389e-03  -4.7503655e-01   3.4943632e-03   8.1531797e-03   1.6903047e-03  -5.6325205e-03  -5.3728351e-02  -2.3887390e-02  -2.6396604e-02   6.5731315e-01  -6.8932871e-02  -4.3501811e-02  -4.6435465e-02  -8.5803238e-02  -1.0780015e-01  -5.8878839e-02  -6.6481017e-02   7.3578841e-02   1.3895777e+00  -9.1440206e-02  -1.0299831e+00   6.1250157e-03  -2.1239662e-01  -3.2838269e-01  -8.7938252e-03   3.4389309e-01  -1.3192278e+00  -1.3076499e+00   8.5186040e-02   7.9044721e-02   9.6841587e-01   4.0004061e-02   3.1006057e-02  -7.4273680e-01  -6.5221514e-01   2.0771136e-02   8.3136560e-03   2.0193904e-03  -6.3179338e-01   2.0150962e-02  -6.3007101e-01  -3.6128153e-02  -2.8674533e-02  -2.7496334e-02  -4.9183324e-02  -5.2887902e-02  -5.2919760e-02  -4.6690831e-02  -1.0068152e-01  -7.4326649e-02  -6.6106682e-02  -1.7571471e-04  -1.7879785e-01  -5.0906204e-02  -1.3142403e-01  -4.4215929e-02   9.9745660e-03  -3.1017577e-02   2.7183573e-02  -2.1584969e-02   6.1632269e-03  -1.9321433e-03   6.8885799e-01   3.0775017e-02   5.9267923e-04   1.5930697e-02   2.8563199e-02   1.1318419e-02   5.4858230e-01   1.7761998e-02   1.4100157e-02   5.2899849e-01   5.3764158e-01   8.4404857e-03  -4.6297091e-01  -1.0539806e-03  -3.8647897e-03   3.8331365e-03  -1.4872621e-03  -4.7314695e-03  -9.3428582e-04   4.1182990e-01   4.3263283e-01   1.7019012e-03   3.5171554e-03   5.9087183e-03   8.0454929e-03   4.9181461e-03   3.9324362e-01   1.6956899e-03   1.7666301e-03  -1.0976677e-02  -9.3304490e-03   3.7335595e-01  -9.7837939e-03  -7.9078555e-03  -1.4588932e-02  -5.6548592e-01   9.0682716e-03   7.2494920e-03   1.0713748e-02  -5.3692580e-03  -1.8869194e-03  -3.6749878e-01  -3.4271723e-01  -3.7517709e-01   4.1397714e-03   3.4765197e-01   1.9160112e-03   1.1445280e-03  -2.8630688e-03  -2.2944983e-03  -6.3527571e-03   7.3965396e-03   5.6481364e-03   3.8841420e-01  -4.1939804e-01   8.1411215e-03   1.3674475e-03  -1.2217288e-02   1.2675094e-02   1.1158286e-02   3.1181255e-03  -4.1690082e-02  -3.1770814e-03   6.4994905e-01  -7.1745631e-01  -2.8715978e-02  -3.8984639e-02  -7.6496839e-01   3.0903501e-02  -2.2980099e-02  -3.5161463e-02   2.3461273e-02   2.6782772e-02   4.0431912e-02   8.1341323e-01  -5.3062722e-02   5.4808983e-02   8.1400702e-01  -7.9348060e-01  -1.2335100e+00   8.9705282e-02   8.2027045e-03   6.7170484e-01   9.9886442e-04   3.7609704e-03  -1.3572989e-02  -6.9115042e-01  -1.0525517e+00
   3.4008743e-01   2.0957866e-03   4.2352390e-01   5.2960591e-01  -4.0340447e-01   5.3639834e-03   4.3718760e-01   1.2023680e-03   1.4641091e-03  -3.9221420e-01   4.1856532e-03   6.7030545e-03   6.3079691e-03   4.7612772e-03   4.4714799e-03   4.9307199e-03   5.0681639e-03   3.3753811e-03   4.9444538e-03   2.2292255e-03  -2.0899972e-04  -2.4750643e-01  -1.0712185e-03   1.9842126e-03  -2.0017374e-03   1.3940881e-03  -1.3755786e-03   2.2284813e-03  -4.0517561e-03   6.6566782e-03  -4.1379432e-01   4.4540401e-01  -1.1653179e-02  -1.1614810e-02  -1.3531445e-02  -1.1502420e-02  -1.9394844e-02  -1.6397700e-02   1.2333322e-02  -3.0320608e-02   4.4870186e-03   9.7300640e-03   7.6953358e-03   1.0962682e-02   6.3003094e-01   1.1302980e-02   1.6750620e-02   9.7911398e-03   8.0268133e-03   4.3621630e-03   3.1752374e-03   4.7326161e-03   5.0384161e-03  -3.2809929e-01  -3.4200308e-01   5.4457288e-03   7.4667760e-03   3.2730909e-01   9.3347634e-03   4.1462738e-03   4.1243563e-03   6.4968029e-03   2.5664808e-03   1.6464418e-03   6.8232940e-04  -7.8820273e-04   3.5903806e-03  -2.5272517e-03   3.3729733e-03  -4.3285094e-03  -1.7438489e-03   6.6170618e-03  -3.3578869e-01   4.3596334e-03  -3.5927035e-01   6.0175071e-03   4.7943660e-03   4.4459646e-03   3.1475946e-01  -2.7838412e-01   3.7407252e-03   7.0925316e-05  -4.0157630e-03   2.5229910e-01  -1.7292885e-03  -4.5647498e-05   2.0718878e-03  -6.0575872e-04  -1.5740079e-03   3.7250124e-04   1.9869823e-03   3.2495979e-03  -4.2360361e-01  -5.9081403e-03  -5.0984377e-01  -5.8106015e-04  -5.5838584e-01   1.9392535e-02   1.3784800e-02   1.4423542e-02   4.8907610e-01  -4.7571897e-01   4.8680803e-03  -4.3186798e-01   9.5457554e-03   7.1806824e-03   6.2329534e-03   8.6022009e-03   5.7561067e-03   5.3268254e-03   5.1434857e-03   4.8863254e-03  -3.0829655e-01   3.4183191e-03   3.1934128e-03  -1.5356361e-03  -2.9600561e-01   2.0956825e-03  -3.5692546e-03   1.8632228e-03  -2.1168133e-03  -3.1583610e-03   1.7500487e-03  -5.3002371e-04   1.1067078e-02   1.0752799e-02  -3.5196410e-03  -4.0917389e-01   3.9810931e-03  -4.1454993e-03   3.9530784e-01   2.9939360e-03  -4.1175039e-04  -4.1568201e-01   2.6403610e-03   5.3407725e-03  -5.8048504e-03  -2.8646219e-03   5.4592797e-03  -4.3960506e-03  -1.1794851e-02  -1.1816724e-02   1.5270402e-02   2.3183962e-02   5.4355029e-01   5.1735862e-01   1.6490082e-02   1.1508881e-02   1.6475025e-02   1.2020466e-02   9.9742596e-03   1.0206138e-02   7.5388463e-03   3.0091421e-03  -8.7442958e-03  -3.5729202e-01   8.5788293e-03  -3.5776730e-01  -2.8423413e-03   5.5826616e-03  -1.9843601e-03   2.9663603e-01  -3.1254418e-03   6.6902085e-04   1.1440927e-03   1.0275490e-03  -2.4347538e-01  -2.6861746e-01   2.1413242e-03   2.1138165e-03   2.4122549e-01   1.3041168e-03  -1.8681916e-03   1.3485445e-03   3.4455242e-03  -2.5211360e-01  -3.2824668e-03  -2.5009971e-01  -3.1150842e-03  -3.1951062e-03  -2.6350808e-01  -3.8252536e-03  -3.3563720e-03   2.8981077e-01   3.7920972e-03  -3.2427696e-05  -4.1547355e-03  -4.5656330e-03  -5.2729816e-03  -3.3801413e-01  -5.8949789e-03   3.8078527e-01   6.3886181e-03   6.1107892e-03   6.1659215e-04  -3.5516704e-01   1.7641729e-03  -6.7383957e-03   1.0954550e-02   9.1659839e-03   4.6152917e-03   3.5480768e-01   6.3900235e-03  -3.3622175e-03  -3.6171994e-01   1.6378997e-03  -3.5265983e-01   8.2321770e-04  -1.7789097e-03   3.4289442e-03   4.1727047e-01   7.6130352e-04  -3.2790447e-01   1.1161232e-03  -3.5875750e-03   2.7256200e-03   6.1477969e-03  -3.2362230e-01  -7.4647459e-03   7.3031130e-03  -6.3343168e-03  -5.6269080e-04  -1.0460968e-03   7.0277543e-04   4.5524479e-04   4.1408600e-03   4.2267010e-01   1.0568666e-03   6.9115295e-01  -3.3267685e-03   2.3524829e-02   3.3595334e-03   2.1871117e-02   2.3095125e-03   6.2834427e-03   7.4113601e-03  -4.1838290e-04  -1.9791790e-04   7.3828162e-03   1.3582487e-02   9.9840889e-03   2.7198146e-03   1.0251024e-02  -1.5337696e-03  -3.2073095e-03   3.6634713e-03   3.6754881e-03   6.7186134e-03   8.1694285e-03   3.1080676e-03  -5.0046149e-03   3.9061256e-03   7.0430656e-03   3.8903977e-01   8.3200554e-03   7.7581770e-03   4.6620180e-03   2.5596782e-03   3.3490811e-01   6.6348839e-03   1.1666757e-03   4.1710683e-03   4.8338244e-03   4.0308838e-03   1.8423620e-03  -1.9890072e-04   5.6321988e-04   2.8845497e-01  -3.5269401e-03   7.3108810e-03  -7.0218822e-03  -5.3460946e-03  -7.9695995e-03  -9.3472035e-03  -7.0838869e-03  -1.1969019e-02  -1.0519801e-02  -1.8871525e-03  -7.2099670e-03  -1.8404690e-03  -1.0215422e-02  -7.4359435e-03  -2.1831997e-02   5.4098063e-01  -5.1864818e-01  -1.3520370e-03  -2.9105718e-03  -6.6422964e-03   9.6620358e-03   1.0736168e-02   5.0289140e-03   1.2463902e-02   4.0426198e-04  -7.4047290e-03  -2.4089064e-02  -2.9652042e-02  -5.4988259e-02  -1.3454909e-02   6.9359767e-02  -6.1029642e-03   1.7806191e-02   2.3790900e-02   2.7805681e-02  -9.9178937e-03  -1.1717403e-02   2.4330025e-02  -1.0283129e-01   1.2081965e-02  -1.5749685e-01  -2.1607091e-01   8.4587534e+00  -1.4675767e-01   1.6200040e+00  -1.0211563e+00  -1.4131166e-02  -7.0856511e-01   1.2376920e+00   2.4605014e-02  -5.6292010e-04   7.4059146e-01   2.3338504e-02   8.5268691e-01   1.0253316e-02   2.9184114e-02   1.4985336e-02   7.2704231e-03   1.7243020e-03  -3.3261327e-03  -7.8132344e-03   2.1601075e-02   1.1085364e-02  -6.9907042e-01   3.4663729e-03   1.1897240e-02   9.6287031e-03   5.7715503e-03  -7.1521478e-03   1.7355697e-02   6.7520974e-01   1.8420909e-02  -4.8015621e-01  -6.4888895e-03   4.6081890e-03  -7.1298780e-04  -7.7297858e-03  -5.6014064e-02  -2.4725655e-02  -2.9262216e-02   6.6306570e-01  -7.2369013e-02  -4.5456857e-02  -5.1228064e-02  -9.3018313e-02  -1.1368259e-01  -7.0500709e-02  -8.9914270e-02   1.3107571e-01   1.3188908e+00  -1.1575613e-01  -1.0504379e+00   1.9258851e-02  -6.5069067e-02  -2.2174734e-01   1.4957665e-01   3.3236762e-01  -1.4536577e+00  -1.2238688e+00   9.1236193e-02   7.9867968e-02   1.1692959e+00   4.3418044e-02   3.0791629e-02  -7.4257558e-01  -6.6718426e-01   2.3064719e-02   1.0268303e-02   2.0850705e-03  -6.2839898e-01   2.0514367e-02  -6.3960612e-01  -3.3750771e-02  -2.2447972e-02  -2.7623407e-02  -7.4460650e-02  -5.5383615e-02  -4.6972638e-02  -3.3502630e-02  -1.1021646e-01  -5.1290472e-02  -4.3011910e-02  -6.2822390e-03  -9.7634246e-02  -6.7899347e-02  -1.3083889e-01  -6.1734832e-02   6.1809832e-03  -3.1783320e-02   4.7752231e-02  -1.7663163e-02  -3.7943047e-02   3.9047784e-03   6.8366085e-01   3.2840033e-02  -1.6696466e-02   1.5685635e-02   3.4420865e-02   1.2615704e-02   5.7524175e-01   1.9408528e-02   1.2140355e-02   5.3338769e-01   5.6813049e-01   1.0231696e-02  -4.5410959e-01   3.3275032e-04  -3.7068970e-03   1.7985792e-03  -1.6662851e-03  -7.0922247e-03   1.1133255e-04   4.1939378e-01   4.4480902e-01   3.6028728e-03   1.6885358e-03   3.7488623e-03   7.4016723e-03   2.0853331e-03   3.6682304e-01  -2.9972428e-04   2.7496034e-03  -1.0427700e-02  -6.6706760e-03   3.8012641e-01  -7.6924606e-03  -6.9764970e-03  -1.1776252e-02  -5.7385532e-01   9.5313563e-03   9.3785748e-03   1.1343021e-02  -7.6143539e-03  -2.5312281e-03  -3.6544783e-01  -3.3208520e-01  -3.8362828e-01   3.5042484e-04   3.5194650e-01   1.4976125e-03   8.6626787e-04  -4.0462155e-03  -3.0669512e-03  -4.7234793e-03   7.9024839e-03   7.8686500e-03   3.8771104e-01  -4.1384716e-01   5.6725379e-03   3.4477445e-03  -1.1418804e-02   1.1435680e-02   1.4416630e-02   1.4926259e-02  -3.9528006e-02   2.3798072e-03   6.5050056e-01  -7.1728456e-01  -3.4081461e-02  -3.3305966e-02  -7.6031467e-01  -5.5870851e-02  -2.2856844e-02  -4.9674803e-02  -8.1230386e-03   2.7393590e-02   5.9380346e-02   8.0828557e-01  -2.3356587e-02   7.5360123e-02   8.1604885e-01  -7.4810031e-01  -1.1141566e+00   6.9999078e-02   3.8123279e-02   8.2083116e-01   1.2402569e-04   1.3957624e-02   3.4408087e-02  -6.2066032e-01  -1.0603727e+00
   3.3921499e-01   3.2569383e-03   4.1854124e-01   5.3068849e-01  -4.0210207e-01   4.6611963e-03   4.2615429e-01   3.0730316e-04   1.9007805e-03  -3.8573276e-01   5.5617917e-03   5.6137292e-03   6.4089307e-03   4.3251361e-03   4.5654759e-03   5.4208165e-03   4.2797746e-03   3.6145410e-03   7.5579750e-03   1.2918742e-05   2.9304570e-04  -2.4779279e-01  -1.4557796e-03   1.2331613e-03  -1.1000040e-03  -4.4727481e-04  -2.7969044e-03   8.3342165e-04  -3.8094513e-03   5.7001289e-03  -4.1594302e-01   4.3623085e-01  -1.1398851e-02  -1.1517434e-02  -1.4136907e-02  -1.2015160e-02  -1.4191422e-02  -1.5239259e-02   1.2105691e-02   8.9174947e-03   2.1372102e-03   8.0863319e-03   5.4134174e-03   1.1105900e-02   6.1338018e-01   1.0857881e-02   1.5858764e-02   9.5082053e-03   7.6970963e-03   3.9995568e-03   1.0687825e-03   4.9180710e-03   4.3848009e-03  -3.3737003e-01  -3.3704087e-01   5.0333701e-03   7.5209149e-03   3.2091880e-01   9.3988855e-03   3.6207408e-03   3.9628230e-03   4.9774574e-03   2.9324800e-03   5.8966891e-04   1.0391553e-04   3.1502716e-04   5.0013555e-03  -2.1647927e-03   4.2283592e-03  -3.5420675e-03  -1.7659489e-03   7.6859942e-03  -3.5515121e-01   8.3798765e-03  -3.6420336e-01   5.8490098e-03   4.6182063e-03   4.7788146e-03   3.1593800e-01  -2.7750981e-01   4.9094068e-03  -4.0384834e-04  -1.2866392e-03   2.4864758e-01  -8.0617517e-04  -8.7674887e-04   1.9315354e-03  -1.4904449e-03   2.4984585e-03  -8.8531625e-04   8.0957533e-04   4.8764164e-03  -4.2372811e-01  -6.6298848e-03  -5.1056451e-01  -7.0004013e-03  -5.6066554e-01   1.9316863e-02   1.2256168e-02   1.5296112e-02   4.6808532e-01  -4.8908654e-01   5.2299324e-03  -4.1620627e-01   8.4073264e-03   5.4473806e-03   6.2242468e-03   5.6717719e-03   5.0465463e-03   5.0724201e-03   4.9491997e-03   4.3350082e-03  -3.1069930e-01   2.8060502e-03   2.2913715e-03  -1.0371863e-03  -2.9323095e-01   8.0382656e-04  -3.3894942e-03   3.0354878e-03  -1.6353956e-03  -6.1633051e-04   8.3150862e-03   2.0746672e-06   1.2896875e-02   1.0059050e-02  -4.3402556e-03  -4.0541216e-01   2.3371518e-03  -1.2093888e-02   3.9318531e-01   3.2975609e-03   1.8314158e-03  -4.0158614e-01   2.4185531e-03   4.0336458e-03  -4.9354559e-03  -3.2717791e-03   3.8419102e-03  -5.8387295e-03  -1.4847459e-02  -2.0673029e-02   1.9266734e-02   1.8265850e-02   6.1091260e-01   5.3983782e-01   1.6825323e-02   1.3052748e-02   1.8398778e-02   1.1957215e-02   8.2481157e-03   5.7396647e-03   5.3933027e-03   2.2460518e-03  -9.8469389e-03  -3.6335485e-01   8.5450095e-03  -3.7885804e-01  -2.6141059e-03   5.8528336e-03  -8.8870460e-04   2.8560264e-01  -3.0928332e-03   4.3035257e-04  -1.8942308e-03  -5.1126369e-05  -2.4081790e-01  -2.6177737e-01   1.7682727e-03  -2.5504738e-03   2.2789919e-01  -4.2766381e-04  -5.0384046e-03   1.9878909e-03   3.5356044e-03  -2.5015584e-01  -3.1180579e-03  -2.4772718e-01  -2.7950532e-03  -3.6219901e-03  -2.5921616e-01  -1.9339403e-03  -9.0312319e-04   2.8098771e-01   4.0683539e-03   1.2108477e-03  -4.4981098e-03  -6.1813199e-03  -7.3903861e-03  -3.4423339e-01  -6.4478515e-03   3.8712339e-01   6.2932474e-03  -3.7103849e-04  -8.8267322e-04  -3.7224016e-01  -4.4781390e-03  -8.2064011e-03   9.8358731e-03   8.2594216e-03  -3.7781310e-03   3.5070107e-01   7.7796822e-03  -1.8597405e-03  -3.5568557e-01   1.8642843e-03  -3.4614418e-01  -1.8880987e-04  -1.1911550e-03   5.9545975e-03   4.1384819e-01   9.4648887e-04  -3.1207823e-01   6.2766017e-03  -5.3081515e-03   2.3445372e-03   4.5742079e-03  -3.2479659e-01  -5.5329876e-03   7.3782876e-03  -4.9812447e-03  -1.5366244e-03  -3.4945622e-03  -3.6831222e-03  -1.7334236e-03   2.5287913e-03   3.9532529e-01   7.9354476e-04   6.6726178e-01  -1.8352774e-02   2.1210101e-02  -1.0072707e-03   1.4649131e-02   3.0570812e-03   4.7997182e-03   5.1566001e-03  -4.8227691e-03   3.1717109e-03   9.2343741e-03   1.4259207e-02   7.9165989e-03   1.9026404e-03   9.4547632e-03  -1.0386798e-03  -1.4454295e-03   6.4998032e-03   3.7420170e-03   5.6439896e-03   8.1732636e-03   3.2749389e-03  -4.7571550e-03  -3.0459549e-03   6.7301038e-03   3.8207068e-01   5.1864070e-03   6.1353067e-03   4.1645895e-03   1.1632383e-03   3.2896006e-01   6.2435279e-03   1.0119116e-03   1.9454860e-03   4.5992142e-03   3.5740590e-03   1.9134976e-03  -4.8870338e-04   4.7876957e-03   3.1061429e-01  -1.4590636e-03  -6.1418808e-04  -7.6018769e-03  -4.5493473e-03  -7.6795326e-03  -7.3225371e-03  -6.9899281e-03  -1.3433941e-02  -9.7468530e-03  -5.1866264e-03  -7.2073371e-03  -5.9052561e-03  -9.9291674e-03  -9.1619397e-03  -2.2016852e-02   5.3261356e-01  -5.1191589e-01   2.8499569e-03  -1.4212468e-03  -2.6551270e-03   1.2695601e-02   1.6418075e-02   6.0726713e-03   1.0465958e-02   6.6327730e-03  -4.5214475e-03  -1.8848245e-02  -1.2463311e-02  -4.8419996e-02  -2.9179077e-02   2.4005182e-02   4.0315744e-02   2.4019801e-02   2.5646163e-02   1.1237030e-02  -2.9893614e-02  -2.7081963e-02  -8.4314904e-03  -1.1638771e-01  -1.3528913e-02  -4.7989411e-02  -2.2036613e-02   8.7045552e+00  -1.4658951e-01   1.4638929e+00  -1.0991070e+00  -1.3015100e-02  -7.3935323e-01   1.2808659e+00   3.2407684e-02  -1.3052258e-02   7.3465771e-01   3.3899710e-02   8.0633746e-01   1.7386135e-02   2.7287768e-02   1.0797472e-02   4.1281924e-03  -4.4653884e-04  -3.0375510e-03  -7.9735152e-03   2.3578867e-02   1.0964136e-02  -7.0359474e-01   4.0274135e-03   1.6713232e-02   1.3194812e-02   5.1107767e-03  -5.1862759e-03   1.8990238e-02   6.2547987e-01  -7.0677575e-03  -4.8981789e-01   9.0803589e-04   7.5046362e-03  -1.1379727e-03  -1.0487137e-02  -5.5668744e-02  -2.8839142e-02  -3.2708290e-02   6.5007333e-01  -6.7399286e-02  -5.5604275e-02  -5.9542528e-02  -1.0426078e-01  -1.0451844e-01  -9.0697409e-02  -1.0995949e-01   3.7459399e-02   1.3202395e+00  -1.4064257e-01  -1.0746743e+00   1.4712901e-02  -1.9362061e-01  -2.2412918e-01   1.1704271e-01   3.2146856e-01  -1.3247995e+00  -1.0744813e+00   9.2896109e-02   7.4652262e-02   1.0675837e+00   4.3496940e-02   2.9632149e-02  -7.3703851e-01  -6.5293440e-01   1.9315248e-02   7.7335060e-03   8.7592852e-04  -6.2094852e-01   2.1377319e-02  -6.2576429e-01  -3.4551637e-02  -2.8943220e-02  -3.3203934e-02  -7.8084341e-02  -4.8032144e-02  -4.6553776e-02  -3.5180215e-02  -9.5759013e-02  -7.1130149e-02  -3.9118188e-02  -1.1108002e-02  -2.1431069e-01  -4.4228086e-02  -9.1680686e-02  -4.7245842e-02   4.6606772e-03  -1.0869010e-02   2.9180137e-02  -2.9787271e-02   2.9772930e-02   4.8186364e-03   7.0114919e-01   3.0501043e-02  -6.5420489e-03   8.8550249e-03   3.2420234e-02   1.4511589e-02   5.7349536e-01   1.7891918e-02   1.3541234e-02   5.3106111e-01   5.6417419e-01   7.2536395e-03  -4.8719000e-01  -5.2877375e-03  -3.3865931e-03   4.4676407e-03   2.0589085e-03  -6.7611221e-03   5.0261826e-04   4.2453244e-01   4.1706277e-01   9.8348958e-04   8.2577517e-04   4.5004193e-03   8.1648427e-03   4.5838630e-03   3.6827298e-01   3.2003462e-03   2.7337835e-03  -1.1144187e-02  -1.1404012e-02   3.9506522e-01  -1.0220099e-02  -9.6841349e-03  -1.5156791e-02  -5.4655309e-01   1.1355171e-02   6.4119738e-03  -1.2253540e-03  -5.8280802e-03   8.5176289e-04  -4.2781925e-01  -3.6798869e-01  -4.1134527e-01   1.6771204e-03   3.6171415e-01   3.8995151e-03   4.7611204e-03   2.6548394e-04  -2.0831762e-03  -3.7330365e-03   5.6778682e-03   5.7048259e-03   3.9155247e-01  -4.2296798e-01   1.1357777e-02   5.9864408e-03  -1.4042975e-02   9.9299209e-03   2.9709862e-03   2.4157494e-02  -2.9776763e-02  -1.2701443e-03   6.5208126e-01  -8.2066812e-01  -2.4204399e-02  -3.1859732e-02  -7.5346458e-01   3.8522456e-02  -1.4721167e-02  -1.6549583e-02  -4.7982496e-03   2.6699474e-02   2.5085444e-02   7.6345163e-01   5.2682138e-02   4.7106592e-02   7.4750384e-01  -7.2014314e-01  -1.2128085e+00   8.2134647e-02   4.1316783e-02   8.9010037e-01   7.9570825e-03   1.0035883e-02   5.2725474e-02  -7.3023216e-01  -1.0740290e+00
   3.4014614e-01   2.2235411e-03   4.2870389e-01   5.2212104e-01  -4.0619504e-01   4.7812197e-03   4.2325035e-01   6.9838900e-04   1.5751471e-03  -3.8779563e-01   2.2061320e-03   5.6577899e-03   5.6996074e-03   3.8393093e-03   4.5849661e-03   5.3909127e-03   4.5616385e-03   3.2528755e-03   4.7690114e-03  -4.3560587e-04  -3.1057363e-03  -2.4240004e-01  -9.6113125e-04   2.6470148e-03  -2.5908646e-03   2.5664277e-04  -1.4799999e-03   4.2456525e-03  -4.8835379e-03   5.4157787e-03  -4.2306181e-01   4.4339393e-01  -1.1589784e-02  -1.2916364e-02  -1.3671544e-02  -1.2651794e-02  -1.8749503e-02  -1.8619982e-02   1.5001332e-02  -8.9311240e-03   1.9695930e-03   9.3455408e-03   6.5269444e-03   1.0998938e-02   6.1643857e-01   6.2095794e-03   1.6381851e-02   9.3837073e-03   8.0019959e-03   5.4205596e-03   2.3714360e-03   6.1030590e-03   4.1407439e-03  -3.3066007e-01  -3.3831909e-01   5.6239502e-03   7.4896104e-03   3.2175524e-01   9.1271107e-03   3.3482541e-03   2.1350883e-03  -3.2686919e-04   2.8499454e-03   1.9411246e-03  -3.2347866e-04   8.9505774e-04   2.3239150e-03  -3.5160056e-03   3.6759501e-03  -4.0893704e-03  -2.4651715e-03   7.4224762e-03  -3.4364530e-01   7.8424672e-03  -3.6776596e-01   5.4339446e-03   4.7393349e-03   4.8000999e-03   3.1695715e-01  -2.7971701e-01   4.8740665e-03  -2.7338543e-04   1.2869272e-03   2.5195084e-01  -1.8245002e-03   4.6506403e-04   3.5904034e-03  -2.6139506e-03  -3.5081684e-03   2.7627014e-04   1.0409860e-03   6.2112187e-03  -4.2785765e-01  -6.5818168e-03  -5.1317597e-01  -4.0624815e-03  -5.5983840e-01   1.7790925e-02   1.2601245e-02   1.4970990e-02   4.7185953e-01  -4.7360890e-01   6.2383006e-03  -4.2775688e-01   8.9156264e-03   5.7974937e-03   6.4065799e-03   1.3175348e-02   5.9629235e-03   5.6106212e-03   5.4430463e-03   5.4585018e-03  -3.0970031e-01   3.4524058e-03   3.4639147e-03  -1.7946046e-03  -3.0302924e-01   1.3477734e-03  -3.5041762e-03   1.6208291e-03  -3.0688122e-03   2.4610721e-04   9.5152478e-03  -3.1576101e-03   1.0263648e-02   9.4556755e-03  -7.4810344e-03  -4.0396348e-01  -7.7352476e-03   3.2100475e-03   3.7836410e-01   5.0577548e-03   2.8909211e-04  -3.9469684e-01   2.6366068e-03   6.3042462e-03  -6.7155133e-03  -4.0722703e-03   1.8111832e-02   3.9202937e-03  -1.3020971e-02  -1.9003924e-02   2.1303316e-02   2.3530138e-02   5.9708922e-01   5.1613884e-01   1.3216128e-02   1.1888812e-02   2.1308991e-02   1.2389410e-02   8.9447907e-03   9.5418489e-03   4.3742657e-03   1.0912073e-03  -9.3851297e-03  -3.5508637e-01   8.9482220e-03  -3.6625808e-01  -1.6701461e-03   5.5401804e-03  -9.1230505e-04   2.9719493e-01  -1.7197517e-03   2.3716386e-04  -1.9802154e-03  -1.1332083e-05  -2.4168834e-01  -2.6726207e-01   2.1471383e-03  -1.6387952e-03   2.3133919e-01   4.5192400e-04  -3.6651230e-03   2.5380537e-03   3.0082473e-03  -2.5269809e-01  -3.2620797e-03  -2.5308721e-01  -3.1342483e-03  -3.5146090e-03  -2.6683425e-01  -1.9447880e-03   1.3285604e-03   2.9551034e-01   3.7405845e-03   2.3785874e-03  -5.0574984e-03  -6.4795600e-03  -6.0513480e-03  -3.4832795e-01  -5.9823904e-03   3.7965322e-01   6.2052035e-03   2.0956132e-03  -1.7997472e-03  -3.9249970e-01   3.2376797e-03  -6.8260896e-03   9.4895582e-03   9.4718157e-03  -2.2660877e-03   3.5193270e-01   6.8633215e-03  -3.3295149e-04  -3.5102466e-01   2.0231995e-03  -3.5289746e-01  -2.2026458e-04  -2.1174216e-03   5.6464289e-03   4.2195035e-01   1.5592965e-03  -3.1429142e-01   7.8597137e-03  -3.3796934e-03   3.0705835e-03   5.1916818e-03  -3.2473960e-01  -9.7452767e-03   5.8458709e-03  -5.5373686e-03  -6.1983257e-04   7.8111450e-04  -1.0551095e-03   9.6929670e-04   1.6038614e-03   3.9891702e-01  -7.5522138e-03   5.9468987e-01  -5.3700324e-03   2.4156886e-02   2.0555134e-02   3.3330616e-02  -3.2843023e-03   5.2079625e-03   6.6530470e-03  -7.5998101e-04   8.1488186e-04   8.0770901e-03   1.1970936e-02   8.5269748e-03   1.9067758e-03   6.8384758e-03   1.5597471e-04   1.9915039e-04   4.8489910e-03   4.6969852e-03   1.8461105e-03   8.3859132e-03   3.2801242e-03  -4.5684441e-03   3.3276593e-03   7.5110949e-03   3.8774117e-01   7.8997279e-03   7.7978214e-03   5.6796882e-03   4.4055284e-03   3.3890924e-01   6.6649664e-03   1.5310957e-03   1.1847531e-03   4.0105858e-03   6.0524911e-03   2.0433923e-03   6.8927480e-04   5.2491202e-03   2.9678097e-01   5.9759796e-03   1.0138637e-02  -5.4314667e-03  -2.3912029e-03  -6.4080604e-03  -9.4973178e-03  -7.7645326e-03  -8.9983579e-03  -8.3449813e-03  -1.2373242e-02  -8.3442154e-03  -5.8138416e-03  -1.1523143e-02  -6.2151834e-03  -1.6877761e-02   5.2615054e-01  -5.1372246e-01   1.5638098e-03  -2.8315020e-03  -1.0778023e-04  -1.3159942e-03   9.2203901e-03   5.0183259e-03   8.1071504e-03   1.4731230e-04  -1.1418920e-02  -2.5089611e-02  -2.7969977e-02  -4.6113124e-02  -1.8300800e-02   2.6390640e-02   2.5090888e-03   1.9656832e-02   2.3934859e-02  -2.3567602e-03  -3.0013731e-02  -2.8253307e-02   2.6422311e-02  -1.3635767e-01   2.1065145e-02  -1.3110275e-01  -3.6420389e-01   8.5080365e+00  -9.1065567e-02   1.4571937e+00  -1.1316144e+00  -1.9943005e-02  -8.5860402e-01   1.3079137e+00   3.4917338e-02  -1.6308628e-02   7.9482336e-01   2.4018207e-02   8.0427616e-01   2.1082385e-02   2.9554750e-02   8.5872100e-03  -1.5720052e-04   8.9691277e-04   3.9470464e-04  -8.0184656e-03   1.9469972e-02   9.7385048e-03  -7.0894741e-01   2.3788503e-03   1.1951835e-02   7.3015675e-03   5.8781868e-03  -6.3507739e-03   1.8309526e-02   6.4900604e-01   4.0211001e-03  -4.7812170e-01  -1.9559286e-03   1.0116256e-02   1.7731483e-03  -1.1718783e-02  -5.6950834e-02  -2.7157587e-02  -2.9521606e-02   6.4521313e-01  -6.9830397e-02  -4.5988889e-02  -5.0342455e-02  -8.9773461e-02  -1.1009242e-01  -7.8580773e-02  -8.8910718e-02   7.6781937e-02   1.3316938e+00  -7.1625573e-02  -1.0858673e+00   1.4369954e-02  -1.0545784e-03  -4.4613463e-01   2.5962448e-02   1.9337779e-01  -1.3334586e+00  -1.1070166e+00   8.5095800e-02   8.6281537e-02   1.0906580e+00   4.1212838e-02   3.2935555e-02  -7.3565627e-01  -7.0121947e-01   2.2930936e-02   6.0300943e-03  -1.4441865e-03  -6.1559015e-01   2.2632152e-02  -6.1753187e-01  -4.1410173e-02  -2.9336174e-02  -2.9237833e-02  -7.8154072e-02  -4.2442576e-02  -5.0381198e-02  -3.9026412e-02  -1.1374617e-01  -7.4168938e-02  -3.9914659e-02  -7.8688802e-03  -1.4204598e-01  -3.7844401e-02  -1.3259894e-01  -5.7865305e-02   9.3356588e-03  -3.5851026e-02   1.5440420e-02  -1.3762256e-02   2.0286367e-02   2.9715855e-02   7.0513874e-01   3.3358402e-02  -9.0393016e-03   1.5363987e-02   2.8594623e-02   1.0691920e-02   5.5581543e-01   1.9769303e-02   1.3137878e-02   5.1094640e-01   5.6626135e-01   1.0387905e-02  -4.5195583e-01  -3.3933366e-03  -4.0538950e-03   2.6477663e-03   6.9405461e-03  -5.9371523e-03  -5.9954259e-04   4.2049880e-01   4.2912746e-01   2.5106055e-03   3.9170862e-03   4.6089106e-03   7.8705225e-03   3.6142673e-03   3.7897000e-01  -4.1331232e-03   3.3805232e-03  -1.0565245e-02  -1.0787473e-02   3.7178602e-01  -7.9068508e-03  -8.0554226e-03  -1.4541326e-02  -5.6334184e-01   8.0860253e-03   4.5458151e-03   9.5844233e-03  -6.1524830e-03  -2.9629815e-03  -3.9367329e-01  -3.4098525e-01  -3.8075250e-01  -6.0426036e-04   3.4280100e-01   2.5101387e-03  -1.1117698e-03  -3.8977432e-03  -1.8563725e-03  -4.7693000e-03   9.0302519e-03   5.3692154e-03   3.9452488e-01  -4.2744978e-01   1.0991391e-02   1.1371255e-02  -6.8221094e-03   1.5287700e-02   2.3052263e-02   1.1822747e-02  -4.1435002e-02  -8.0765155e-03   6.6257592e-01  -7.5827070e-01  -2.1247651e-02  -1.4266286e-02  -8.0177924e-01   2.0583883e-02  -6.6428011e-03  -3.8432068e-02  -3.3716329e-02   5.4488481e-02   4.3727817e-02   7.9982598e-01   3.1091607e-02   5.9546398e-02   8.1363741e-01  -7.3136993e-01  -1.2081904e+00   7.7092203e-02   1.3391322e-02   8.3403397e-01   5.8711490e-03  -4.8926066e-04   3.7852305e-02  -6.5814864e-01  -1.0395373e+00
   3.4930564e-01   2.6455423e-03   4.3818229e-01   5.3910212e-01  -4.1805587e-01   3.9722653e-03   4.3603672e-01  -5.4679554e-04   1.3119900e-03  -3.9768264e-01   4.2777594e-03   6.7505794e-03   6.5510682e-03   4.2540132e-03   4.9449124e-03   5.8808748e-03   5.2550535e-03   3.7704933e-03   2.1525259e-03   8.4951299e-04  -1.1800637e-03  -2.4264220e-01  -5.9908963e-04   2.1090496e-03  -1.4985815e-03  -5.2184494e-04  -3.6797654e-03   1.9420293e-03  -4.8152642e-03   6.8570255e-03  -4.2243392e-01   4.4904044e-01  -1.1605106e-02  -1.3047402e-02  -1.5003691e-02  -1.0822452e-02  -1.5913976e-02  -1.7710614e-02   2.0126014e-02  -5.4277629e-03   5.5937083e-03   7.6964707e-03   5.8479080e-03   1.2336515e-02   6.4529704e-01   1.0965977e-02   1.6590917e-02   8.9446878e-03   7.7605418e-03   5.6647697e-03  -3.9349629e-04   4.4550556e-03   4.3570181e-03  -3.3147856e-01  -3.4322806e-01   5.2475760e-03   7.9013580e-03   3.2643497e-01   9.9528544e-03   3.8207142e-03   3.8959562e-03   3.8757062e-03   4.3891458e-03   1.3991899e-03   4.5875716e-04  -1.1446267e-04   4.4899874e-03  -2.8272132e-03   4.8153010e-03  -3.8654562e-03  -3.5968319e-03   7.4222155e-03  -3.3886602e-01   7.4295256e-03  -3.6528945e-01   5.4653236e-03   4.4626772e-03   5.2162835e-03   3.1819465e-01  -2.8378940e-01   6.7370203e-04   1.3643901e-03   4.7104374e-03   2.6253001e-01  -4.5560857e-04   1.7410032e-03   1.5951756e-03  -1.1758531e-03  -9.1462521e-04   1.2447279e-03  -2.7257442e-03   3.5631753e-03  -4.4343815e-01  -6.9414691e-03  -5.2218081e-01  -4.8379071e-03  -5.7910122e-01   2.0684968e-02   1.3419253e-02   1.6385116e-02   5.1259026e-01  -4.8472989e-01   5.1680668e-03  -4.2664490e-01   8.6716738e-03   6.6474979e-03   6.4377160e-03   5.4386545e-03   5.6627832e-03   5.1151653e-03   5.7370974e-03   5.5492327e-03  -3.0598603e-01   2.8656362e-03   3.0465674e-03  -1.2875173e-03  -2.9461138e-01  -1.1309388e-04  -4.6382063e-03   3.1570182e-03  -3.8673114e-03   9.5090918e-04   1.9404932e-03  -1.1656516e-03   1.0573655e-02   9.5531892e-03  -5.1800965e-03  -4.2369750e-01  -6.7409003e-03  -1.5336113e-02   3.8695266e-01   3.9018629e-03  -2.0554462e-05  -4.0734862e-01   2.1618043e-03   1.2545273e-02  -4.3684319e-03  -3.1454959e-03   6.0930627e-03  -4.2477688e-03  -1.3432672e-02  -1.9835319e-02   2.6548355e-02   2.5787000e-02   5.8086117e-01   5.4247683e-01   1.4791301e-02   1.1114339e-02   1.4951357e-02   1.2817929e-02   1.0467000e-02   8.9810514e-03   3.7482869e-03   2.1731216e-03  -1.0237029e-02  -3.6143180e-01   8.6598921e-03  -3.7744105e-01  -2.7521680e-03   6.4400861e-03  -8.2543704e-04   2.8587531e-01   5.8816281e-03   2.1853183e-04   3.5781256e-04   3.5815231e-05  -2.4415799e-01  -2.7162597e-01   1.5149284e-03   4.5895878e-03   2.3359111e-01   3.0242750e-04  -3.7344841e-03   2.5975998e-03   2.5233990e-03  -2.5399893e-01  -3.7491248e-03  -2.5687941e-01  -3.2394848e-03  -3.9877869e-03  -2.6678193e-01  -1.6990280e-03  -2.5557749e-03   3.0210625e-01   4.0837056e-03   1.4198502e-03  -3.4211146e-03  -4.9065198e-03  -6.2990732e-03  -3.5151582e-01  -6.8456605e-03   4.0038952e-01   6.2506210e-03   3.4952343e-03  -1.5176087e-04  -3.7695399e-01  -7.4368060e-04  -7.5451344e-03   9.2882566e-03   8.6068459e-03   1.8945480e-03   3.5749649e-01   8.2279611e-03  -2.6746500e-03  -3.6349459e-01   1.4964330e-03  -3.6380812e-01   6.2584663e-05  -1.9401215e-03   6.4466170e-03   4.3187035e-01   1.7446489e-03  -3.2101033e-01   9.4261209e-03  -5.1647179e-03   1.1530013e-03   2.5176167e-03  -3.5322158e-01   1.3363766e-04   7.5720967e-03  -6.8289467e-03  -4.5979814e-05  -1.6477614e-03   1.6227102e-03  -2.0581706e-03   1.4300518e-02   4.7264361e-01  -9.0092278e-03   5.4189812e-01  -9.8005471e-04   2.2030594e-02   1.4911769e-03   2.4763816e-02   1.5235681e-03   5.6007303e-03   8.3883881e-03   2.5070731e-03   3.0587539e-03   1.0482590e-02   1.2881324e-02   8.5579138e-03   2.0924785e-03   9.8400834e-03   1.9506219e-03  -2.6640245e-03   5.7511366e-03   1.0345581e-02   1.5604431e-04   7.9328750e-03   3.0547005e-03  -3.6673842e-03   4.1477919e-03   8.3347848e-03   3.9514744e-01   8.6730525e-03   7.8298082e-03   4.7609043e-03   3.7550431e-03   3.4316610e-01   6.3681154e-03   2.2953802e-03   1.4215351e-03   4.8220034e-03   2.9726499e-03   1.6248389e-03   7.2378323e-03   2.5738254e-03   2.8209242e-01   7.4116215e-03   9.1418311e-04  -6.2115318e-03  -3.3290755e-03  -8.4053478e-03  -8.5092130e-03  -6.7496442e-03  -1.1551889e-02  -9.8926935e-03  -1.2380941e-02  -8.6188426e-03  -6.9706559e-03  -1.0762568e-02  -7.7007058e-03  -2.3437401e-02   5.4705005e-01  -5.3520987e-01  -8.5600431e-04  -1.4648282e-03  -3.2631235e-04   2.2877825e-03   1.3189453e-02   4.2225303e-03   8.1737363e-03  -1.1076488e-03  -4.0015503e-03  -2.9105272e-02  -2.1186787e-02  -5.2592742e-02  -1.1493259e-02   4.3162870e-02  -7.1617415e-03   1.8681277e-02   2.2853782e-02   2.1667945e-02  -1.3003075e-02  -2.1598877e-02   2.4058119e-02  -1.0948227e-01   9.5781674e-03  -2.1771269e-01  -1.1864989e-01   8.2555234e+00  -1.3659972e-01   1.7262029e+00  -1.1777007e+00  -2.8934908e-02  -7.6002343e-01   1.2605930e+00   3.2037470e-02  -6.4960161e-03   6.9214148e-01   3.8902201e-02   8.0369521e-01   6.9057504e-03   2.8281092e-02   1.3888756e-02   2.6641105e-03   1.9679348e-03  -3.2368785e-04  -9.1027802e-03   1.3507224e-02   6.9551118e-03  -6.9050553e-01   1.7743741e-03   1.4186405e-02   8.9734939e-03   8.0537446e-03  -6.4609795e-03   1.7524991e-02   6.4205282e-01  -9.0182217e-03  -4.7960003e-01  -7.3871813e-04   4.6130603e-03  -1.8162842e-03  -6.5818936e-03  -5.7101563e-02  -2.8574858e-02  -2.7685546e-02   6.8066633e-01  -7.8274543e-02  -4.8110542e-02  -4.6699108e-02  -1.0065091e-01  -1.0041900e-01  -6.4761985e-02  -6.8540270e-02   1.0716511e-01   1.3966609e+00  -1.0539858e-01  -1.0676730e+00   8.8989934e-04  -2.8220983e-01  -4.2691604e-01   5.1673276e-02   3.5386402e-01  -1.3317661e+00  -1.0865736e+00   1.0005423e-01   8.2303622e-02   1.0668697e+00   4.2010941e-02   3.2179986e-02  -7.9360329e-01  -6.7468485e-01   2.0874002e-02   9.0416926e-03   1.7827602e-03  -6.4375230e-01   1.8084761e-02  -6.4596872e-01  -2.8460079e-02  -2.9497139e-02  -2.9179723e-02  -6.4954643e-02  -5.6555603e-02  -5.1725546e-02  -5.2927384e-02  -1.0859228e-01  -8.4179115e-02  -4.1990448e-02  -4.0569945e-03  -1.3296987e-01  -2.6062566e-02  -1.7160904e-01  -5.7027984e-02   1.0164347e-02  -2.6344974e-02   4.1650299e-02  -2.0777341e-02   1.3313407e-02   1.5264652e-02   6.9099261e-01   2.8679638e-02  -1.2445167e-02   1.2190170e-02   2.9696445e-02   1.3985942e-02   5.9560620e-01   2.2510130e-02   1.3696150e-02   5.4730629e-01   5.8327405e-01   1.6175211e-02  -4.5928607e-01  -8.1668664e-04  -3.0641058e-03   5.4083861e-03   6.8886210e-03  -5.6061267e-03   1.7940994e-03   4.2402977e-01   4.5665928e-01   1.5778243e-03   1.3231169e-03   4.2975764e-03   6.4075643e-03   3.7896873e-03   3.6301838e-01   2.9626556e-03   1.1060445e-03  -1.0716062e-02  -1.2662675e-02   3.7646565e-01  -7.3746105e-03  -7.0854275e-03  -1.4181970e-02  -5.3034039e-01   1.0131668e-02   8.2904545e-03   4.1126696e-03  -4.9897689e-03   6.9378224e-04  -3.7075595e-01  -3.3583877e-01  -3.9189495e-01  -1.1762191e-03   3.3582427e-01   6.7437762e-03   4.1055888e-03  -6.5323581e-04  -3.4109582e-03  -5.3748899e-03   4.7543542e-03   3.7261982e-03   3.8556935e-01  -4.1443177e-01   6.2487843e-03   9.4423970e-03  -9.9500931e-03   1.8869718e-02   2.0493139e-02   1.3316788e-02  -3.1114370e-02  -7.7382791e-03   6.5176865e-01  -7.2250811e-01  -2.8911813e-02  -4.8747094e-02  -7.7344710e-01   5.0482394e-02   3.5572589e-03  -3.5583603e-02   3.2401754e-02   3.0737028e-02   3.1488021e-02   8.1080541e-01   4.7475275e-02   6.4998682e-02   8.5749641e-01  -7.3849355e-01  -8.9137918e-01   4.9498165e-02  -4.5274298e-03   8.2467958e-01   6.4406133e-03   2.3381111e-02   3.7684120e-02  -5.7543411e-01  -1.0858677e+00
   3.4269778e-01   2.4311395e-03   4.3467677e-01   5.3912606e-01  -4.1808994e-01   5.5531694e-03   4.2469054e-01   1.9084992e-03   2.7123210e-03  -3.8803489e-01   2.0225354e-03   6.2455107e-03   6.1524338e-03   4.7318315e-03   4.9311245e-03   5.4013166e-03   4.2262903e-03   3.9348046e-03  -8.0342337e-04   2.7588744e-03   9.9816407e-04  -2.4448925e-01  -1.2377531e-03   2.4784539e-03  -1.4618343e-03   6.6893676e-04  -1.8027696e-03   7.4141157e-04  -3.9730817e-03   5.9921544e-03  -4.2434442e-01   4.4955898e-01  -1.1588053e-02  -1.2678594e-02  -1.3813635e-02  -1.4647948e-02  -2.2556986e-02  -1.8123632e-02   1.1965458e-02   2.6378381e-02   5.6114012e-04   1.1671796e-02   5.9393111e-03   1.0361704e-02   6.3482151e-01   1.1360286e-02   1.5672166e-02   1.0634108e-02   7.5187684e-03   4.3653279e-03   7.0892237e-04   3.2416271e-03   4.9664785e-03  -3.3211922e-01  -3.3996753e-01   5.4491046e-03   9.7277552e-03   3.2374238e-01   1.0148648e-02   4.2906729e-03   3.8055241e-03   7.7571917e-03   3.8599674e-03   1.8545301e-03   3.5384248e-04   1.8332175e-03   1.9367428e-03  -3.6677903e-03   3.4951664e-03  -3.5450082e-03  -4.2671227e-03   8.0429520e-03  -3.3846318e-01   7.7280225e-03  -3.6846708e-01   6.1437360e-03   4.9337077e-03   5.1199941e-03   3.1823423e-01  -2.8061461e-01   4.0891000e-03  -1.8507899e-04  -4.1761752e-03   2.5469017e-01  -2.6152478e-03   5.4742720e-04   2.2358768e-03  -3.2324387e-03  -3.1448088e-03  -9.7550472e-04  -5.3585173e-04   2.5044571e-03  -4.4340827e-01  -7.5141350e-03  -5.2942538e-01  -1.7808246e-03  -5.5950841e-01   1.9430976e-02   1.2662815e-02   1.5872394e-02   4.9695717e-01  -4.7081128e-01   1.0489293e-02  -4.4025400e-01   8.9505669e-03   5.4517976e-03   6.9501051e-03  -1.3014653e-03   6.7061545e-03   5.4966310e-03   5.3071768e-03   5.4424338e-03  -3.0504672e-01   3.3334911e-03   2.6036775e-03  -1.4826915e-03  -3.0171063e-01   2.5509413e-03  -2.6397241e-03   5.5567186e-03  -3.1230326e-03   1.1458120e-03   8.7049664e-03  -7.7221457e-04   1.0231320e-02   9.7473997e-03  -9.0240221e-03  -4.2117543e-01   3.5933219e-04  -1.1736525e-02   3.8404351e-01   4.6839020e-03  -1.0467153e-03  -4.2805934e-01   5.0647473e-04   8.3144704e-03  -4.6171909e-03  -1.6440179e-03   6.4522634e-03  -3.7968854e-03  -1.3033905e-02  -2.0218052e-02   1.4202518e-02   2.7890276e-02   5.3997712e-01   5.3650668e-01   1.5330071e-02   1.1062579e-02   1.6088006e-02   1.2619872e-02   8.6375380e-03   9.7450629e-03   4.6534027e-03   1.7290520e-03  -8.5333010e-03  -3.6048662e-01   9.0611977e-03  -3.6432719e-01  -1.6438170e-03   5.0795841e-03  -6.6293990e-04   2.8332898e-01  -1.8948979e-03   1.9796164e-03   9.6301911e-04  -2.8836336e-04  -2.4092316e-01  -2.6816727e-01   1.0714275e-03   2.4479998e-03   2.4995143e-01   1.5360443e-03  -4.2883522e-03   1.9268296e-03   2.6114987e-03  -2.5759856e-01  -3.7179068e-03  -2.5621154e-01  -3.2299303e-03  -4.0445550e-03  -2.6897833e-01  -3.8625012e-03  -4.1965940e-03   2.9809788e-01   3.8729796e-03   3.1092447e-04  -5.3957610e-03  -5.9221746e-03  -5.3205314e-03  -3.5053428e-01  -6.6829496e-03   3.9848485e-01   6.5359713e-03   4.1518921e-03  -4.4269857e-04  -3.8162846e-01   4.5194058e-03  -7.5960559e-03   9.7352115e-03   9.9486704e-03   7.5982253e-04   3.5273327e-01   6.8406516e-03  -1.3219154e-03  -3.5929670e-01   1.8953239e-03  -3.7206952e-01   1.1556472e-03  -1.8872577e-03   4.4512673e-03   4.2320666e-01  -5.3427772e-04  -3.1841393e-01   8.8121223e-03  -2.8721315e-03   2.0644438e-03   6.2086827e-03  -3.2432098e-01  -3.4123283e-03   8.9333632e-03   9.5131364e-04   2.1429638e-04  -2.8638680e-04  -9.0118387e-04   1.3372716e-03  -7.6208437e-04   3.9904005e-01  -6.9689041e-03   5.6404510e-01  -2.0307987e-02   1.9587816e-02   1.0883938e-02   1.8053592e-02  -3.2027764e-03   5.7326989e-03   5.9115508e-03  -3.8290813e-04  -4.0481420e-03   1.0454379e-02   1.2237914e-02   9.1957256e-03   2.3553970e-03   1.1340031e-02  -1.9974321e-03  -3.4404107e-03   5.4427604e-03   4.1127256e-03  -1.2364692e-03   7.9992662e-03   3.8266401e-03  -4.0301635e-03   8.4095077e-04   7.0101001e-03   3.8903063e-01   5.3530153e-03   7.2053285e-03   5.2945435e-03   3.1152199e-03   3.3974184e-01   5.2994555e-03  -4.3072356e-04   1.3895480e-03   4.6558616e-03   3.3960181e-03   1.9114537e-03   4.1260870e-03   6.1520325e-03   3.1430308e-01   5.2584911e-03   7.6962310e-03  -7.6265454e-05  -2.6128585e-03  -8.9765978e-03  -8.9361644e-03  -6.3439444e-03  -1.2683910e-02  -1.1370630e-02  -3.0838726e-03  -8.1753271e-03  -3.3173540e-03  -1.2925654e-02  -8.8689097e-03  -1.7086578e-02   5.3416468e-01  -5.2836099e-01   3.2667135e-04  -4.6988075e-03  -1.3879400e-03   1.3896988e-02   1.3262352e-02   6.6678751e-03   5.6107407e-03   2.2933492e-03  -4.0941737e-03  -3.5110968e-02  -1.7846019e-02  -5.2170858e-02  -1.2101706e-02   2.4073309e-03  -2.9310607e-04   2.3883344e-02   2.9973366e-02   1.9795450e-02  -2.5796394e-02  -2.2173856e-02   2.5890561e-02  -1.0237997e-01  -8.9707400e-02  -2.1386678e-01  -2.0029758e-02   8.6445666e+00  -9.5136804e-02   1.7365328e+00  -1.0675863e+00  -1.1024726e-02  -7.8604194e-01   1.3308431e+00   3.5405442e-02  -1.8300264e-03   7.4646631e-01   4.3731362e-02   8.3349947e-01   1.1900473e-02   2.6985659e-02   2.3374554e-02   3.3610979e-03   9.0299220e-04  -6.8169295e-04  -6.7617771e-03   1.4626865e-02   1.0652091e-02  -7.0892801e-01   1.7951559e-03   1.5670632e-02   1.1724408e-02   7.2326413e-03  -5.9839202e-03   1.7598334e-02   6.1509411e-01  -1.4764540e-03  -4.8463413e-01  -2.0366468e-04   2.0926295e-03   6.6184049e-04  -9.2323850e-03  -5.7146489e-02  -2.7173497e-02  -2.4893332e-02   6.6474094e-01  -6.0553651e-02  -4.9261345e-02  -5.4359552e-02  -9.3581055e-02  -1.1540397e-01  -7.4958185e-02  -1.0758787e-01   1.1888216e-02   1.2759485e+00  -1.3935884e-01  -1.0986179e+00   1.5200623e-02  -1.3214247e-01  -3.4245171e-01   7.7585457e-02   3.8340963e-01  -1.3054570e+00  -1.0910095e+00   8.5399025e-02   6.0817276e-02   1.0651825e+00   4.2854038e-02   3.3107036e-02  -7.5990864e-01  -6.9822699e-01   2.0121690e-02   9.2952891e-03   3.4046397e-03  -6.2540631e-01   2.0879704e-02  -6.1646273e-01  -2.5688198e-02  -3.4210589e-02  -2.9438003e-02  -6.8702558e-02  -4.8384518e-02  -5.2319227e-02  -5.0450071e-02  -1.1182969e-01  -8.2218936e-02  -5.0707798e-02  -2.6421847e-02  -1.6138116e-01  -3.7103844e-02  -8.5503632e-02  -6.0417245e-02   8.8135287e-03  -3.2363123e-02  -1.3545454e-02  -2.0317362e-02   7.7550474e-03   8.4847098e-03   6.7029139e-01   3.3608279e-02  -9.6423996e-04   1.8247109e-02   3.2230649e-02   1.1825073e-02   5.7649576e-01   1.9370050e-02   1.4559656e-02   5.3618480e-01   5.5521071e-01   7.3525722e-03  -4.8949648e-01  -2.2855179e-03  -5.3091305e-03   2.6886443e-03  -1.6818612e-03  -4.1243275e-03   1.3112513e-03   4.3759214e-01   4.3673426e-01   2.6474126e-03   4.8477770e-03   5.4531430e-03   7.7039406e-03   1.2481997e-03   4.1029350e-01  -1.4225796e-03   7.2563405e-04  -1.1214230e-02  -7.5721735e-03   3.7594511e-01  -5.8447652e-03  -7.9935750e-03  -1.4467078e-02  -5.3715119e-01   1.1116140e-02   5.3989228e-03   1.0571382e-02  -4.1626069e-03  -3.7496676e-05  -3.7442327e-01  -3.3775115e-01  -3.9665741e-01   6.3032351e-03   3.4635432e-01  -4.4813972e-03   9.0871289e-04  -3.6563119e-03  -9.0997580e-04  -3.5555338e-03   6.7381471e-03   5.0035129e-03   3.9638810e-01  -4.2643778e-01   7.3377112e-03   7.7430165e-03  -7.6847772e-03   1.5824794e-02   3.2344105e-02   3.4239356e-03  -5.1670186e-02  -1.1404730e-02   6.5764328e-01  -7.3045125e-01  -2.2620151e-02  -3.1215061e-02  -7.7209727e-01   2.6955159e-02  -2.4532918e-02  -2.9595344e-02  -2.4743482e-03   4.0517979e-02   3.9945977e-02   8.0381425e-01   7.9239362e-02   5.9246783e-02   8.2371142e-01  -7.1982290e-01  -1.1803400e+00  -8.9517829e-03   6.2568994e-04   6.9904350e-01   7.3648762e-03   2.3851789e-02  -1.4479798e-02  -5.8889244e-01  -1.0578192e+00
   3.4490373e-01   2.3852227e-03   4.2776318e-01   5.3057847e-01  -4.1321361e-01   5.0610102e-03   4.2790807e-01   1.9909724e-03   3.6664907e-03  -3.9728762e-01   2.4271201e-03   6.3832009e-03   6.2231105e-03   4.7138083e-03   4.5977025e-03   4.6541746e-03   4.4552438e-03   4.0495681e-03   4.8742731e-03   2.8397787e-03   1.3936152e-03  -2.4183114e-01  -1.2932302e-03   2.6574689e-03  -8.6200502e-04   8.4951038e-04  -2.4318698e-03   2.2853582e-03  -2.8368765e-03   5.0206278e-03  -4.1866569e-01   4.3749989e-01  -1.1673566e-02  -1.2035099e-02  -1.4403221e-02  -1.3159961e-02  -1.4709118e-02  -1.6725023e-02   1.2061159e-02  -1.9327285e-03  -8.6349525e-04   9.3383705e-03   5.6090933e-03   1.1647128e-02   6.2907989e-01   1.1962508e-02   1.7143995e-02   9.2066651e-03   8.0881349e-03   4.9823938e-03   2.9631486e-04   5.1646181e-03   4.6667151e-03  -3.2850774e-01  -3.3864221e-01   5.3319495e-03   7.9360344e-03   3.2028616e-01   9.3869800e-03   3.8234659e-03   4.0111376e-03   5.5737045e-03   3.6598182e-03   1.8599055e-03   1.2267623e-03   2.6742211e-04   3.0769765e-03  -3.2137911e-03   4.7410731e-03  -4.2200740e-03  -9.3010941e-04   7.0972352e-03  -3.3468950e-01   5.1829269e-03  -3.6369275e-01   7.0274937e-03   4.8806378e-03   4.4349369e-03   3.0973799e-01  -2.8033436e-01  -9.3684397e-04  -2.1219484e-06  -3.8514179e-03   2.6102583e-01  -3.4562333e-03  -3.5222088e-04   2.4032395e-03  -1.7551516e-03   1.7436719e-03  -1.1442613e-03  -5.6129168e-03   1.7182814e-03  -4.2256366e-01  -1.3655356e-03  -5.3651343e-01  -1.0735314e-03  -5.5820639e-01   1.8682150e-02   1.1708993e-02   1.6680185e-02   4.8950499e-01  -5.0115420e-01   7.9431735e-03  -4.3360286e-01   8.2466983e-03   8.8585720e-03   6.3958803e-03   4.0476154e-03   5.6585653e-03   5.0850025e-03   4.8610843e-03   5.3123920e-03  -3.0844845e-01   3.7526919e-03   3.9574176e-03  -2.1438594e-03  -2.9598508e-01   2.0909647e-03  -3.9889864e-03   4.1964501e-03  -3.8629859e-03   1.2612183e-03   5.1203621e-03  -2.4851120e-03   1.2979877e-02   9.8370398e-03  -6.2965863e-03  -4.2267430e-01  -8.4476999e-03  -1.0791432e-02   3.9317169e-01   5.4557771e-03   6.0610948e-04  -4.0918687e-01   2.6091882e-03   1.5133420e-02  -4.0074179e-03  -2.4705845e-04   1.9075234e-02  -1.7174287e-03  -1.5510221e-02  -2.1261379e-02   1.0609908e-02   2.0097205e-02   5.1542337e-01   5.3041978e-01   1.5114009e-02   1.0621275e-02   1.7954965e-02   1.2073141e-02   8.4626123e-03   1.9135171e-03   7.5859241e-03   2.7824506e-03  -8.1912680e-03  -3.5143150e-01   8.3491369e-03  -3.8055295e-01  -2.0175859e-03   5.2627488e-03  -1.0218173e-03   2.9631262e-01  -3.7860435e-03   1.0762039e-03  -3.6828747e-04   1.0452193e-04  -2.4643352e-01  -2.6573729e-01   1.7335804e-03   3.8411465e-03   2.3782274e-01   1.4796632e-03  -3.8525108e-03   2.9683462e-03   1.8954219e-03  -2.5403332e-01  -3.3883822e-03  -2.5404006e-01  -2.9660240e-03  -3.4955195e-03  -2.7151426e-01  -2.4157977e-03  -2.7215991e-03   3.0239246e-01   4.1991405e-03   9.6570231e-04  -5.5930957e-03  -5.3836907e-03  -6.7147092e-03  -3.4665425e-01  -6.5732295e-03   3.8032335e-01   5.9065858e-03   3.1164724e-03  -1.9700950e-04  -3.7344135e-01  -5.9451190e-04  -6.3115383e-03   8.8735866e-03   7.5587790e-03   3.0571889e-03   3.5130273e-01   7.4522519e-03  -7.2902302e-04  -3.5486194e-01   9.1363872e-05  -3.5764427e-01   3.9328554e-06  -2.0779896e-03   6.0052027e-03   4.0871463e-01   1.3860918e-03  -3.2808511e-01  -3.7216832e-03  -5.3889190e-03   2.4453107e-03  -1.2065802e-03  -3.1838312e-01   6.4095789e-03   7.8567132e-03  -4.6718614e-03   6.1333139e-05   7.5693527e-04  -2.1363633e-03   9.8519395e-04   1.1153497e-02   4.3075769e-01  -4.8401130e-03   5.5275450e-01  -2.2012070e-03   2.3516687e-02   1.5324313e-02   3.2140869e-02   6.9024402e-04   3.1828378e-03   6.6704027e-03  -5.9291563e-03   3.2234570e-05   6.9020126e-03   1.2482003e-02   7.1038291e-03  -4.1754724e-04   1.2739508e-02  -7.4340482e-04  -3.7133594e-04   5.1887680e-03   1.0956792e-02   6.0907573e-03   9.3003477e-03   3.9675212e-03  -3.5245676e-03   5.4068940e-03   8.0033550e-03   4.0725056e-01   7.9554376e-03   8.7653758e-03   4.6465997e-03   7.4207575e-04   3.4307810e-01   4.7696997e-03  -2.0342499e-03   2.2335093e-03   4.0379540e-03   1.6008673e-03   1.3240529e-03   2.9499673e-04   5.4478609e-03   3.0462884e-01  -1.4679483e-03   1.1468561e-03  -7.2042368e-03  -4.2595014e-03  -8.1934178e-03  -8.0354977e-03  -7.4718407e-03  -1.1953682e-02  -1.2237105e-02  -1.0300379e-02  -5.0086752e-03  -4.4456440e-03  -8.3476925e-03  -8.3539400e-03  -2.0424204e-02   5.3842437e-01  -5.2795977e-01  -3.2099479e-03   3.2272790e-04  -3.4512591e-03   3.3148466e-03   1.2408597e-02   7.6390542e-03   4.7751543e-03   5.2307869e-03  -5.0947088e-03  -2.5877424e-02  -2.9528597e-02  -4.6486134e-02  -2.9868675e-02   1.7749509e-02   2.0803283e-02   3.0648831e-02   3.0499551e-02   1.1448580e-02  -4.0630811e-02  -2.0630975e-02   4.4141301e-03  -1.2665828e-01  -4.2236192e-02  -4.6660507e-01  -1.8687281e-01   8.7133080e+00  -1.2225061e-01   1.7373165e+00  -1.0729316e+00  -1.0251832e-03  -7.9318017e-01   1.2617680e+00   3.0130851e-02   1.2087893e-03   7.1406938e-01   3.4889948e-02   8.0619687e-01   1.2015253e-02   2.5327652e-02   1.8492045e-02   1.8787411e-03  -1.1206309e-03  -2.0321049e-03  -9.0201948e-03   1.2466519e-02   9.6199559e-03  -6.9559610e-01   3.6857284e-03   1.5419852e-02   3.9830867e-03   3.9111277e-03  -8.0646191e-03   1.5470125e-02   6.3957138e-01  -5.6483366e-03  -4.7342211e-01  -3.7505528e-03   6.4070848e-03  -1.0605539e-03  -7.2524730e-03  -5.7749233e-02  -2.3860812e-02  -2.6967978e-02   6.5768286e-01  -6.2920562e-02  -4.3420372e-02  -4.5842151e-02  -9.1772405e-02  -1.3019583e-01  -6.7802383e-02  -8.2962215e-02   2.3288002e-03   1.3360371e+00  -1.0788048e-01  -1.0949331e+00   1.4970131e-02  -1.1800461e-01  -3.1706418e-01   6.2022877e-02   3.2340550e-01  -1.4256753e+00  -1.1815627e+00   9.8033906e-02   5.9527496e-02   1.1296715e+00   3.8345821e-02   3.7976160e-02  -7.3399702e-01  -6.7888782e-01   2.0971872e-02   6.4726032e-03   3.1443505e-03  -6.3058215e-01   2.3390485e-02  -6.2318581e-01  -3.4705515e-02  -3.1413571e-02  -3.1177778e-02  -6.8125141e-02  -5.3630798e-02  -4.8234919e-02  -3.5731787e-02  -1.1914629e-01  -7.3500426e-02  -4.6814860e-02  -1.0966697e-02  -2.2111997e-01  -7.3277235e-02  -1.6668009e-01  -5.9847290e-02   6.1801419e-03  -2.9389661e-02  -1.4942832e-02  -2.7981237e-02   1.0047770e-02   4.6112724e-03   7.0605866e-01   3.5735299e-02  -1.4474735e-02   1.5361242e-02   2.8605765e-02   1.3427317e-02   5.9788357e-01   1.8603390e-02   1.2944657e-02   5.1968018e-01   5.3026106e-01   1.3038089e-02  -4.5370997e-01  -5.9963617e-03  -7.6167720e-04   2.3229483e-03   6.3383089e-03  -5.0336896e-03   2.2514264e-03   4.2310120e-01   4.2217438e-01   2.8849018e-03   2.0096647e-03   4.9667100e-03   8.3956407e-03   4.8185892e-03   3.9136473e-01   1.6415672e-03   4.2056451e-03  -1.0524514e-02  -7.1506141e-03   3.9235808e-01  -8.2633409e-03  -9.1331143e-03  -1.6838136e-02  -5.5238506e-01   9.7343873e-03   5.1835953e-03   1.2366222e-02  -6.2221859e-03  -3.6008418e-03  -3.8145560e-01  -3.4138735e-01  -4.0849096e-01   5.6527748e-03   3.4267202e-01   9.8293812e-03   2.9653342e-03  -1.1094586e-03  -1.8343724e-03  -3.7894484e-03   7.8985610e-03   1.6736149e-03   3.9792459e-01  -4.1716191e-01   5.2921198e-03   1.6470753e-03  -1.1337454e-02   1.2094177e-02   3.0039906e-02   1.1701392e-04  -3.7883302e-02   3.8653965e-04   6.3384228e-01  -7.5756755e-01  -9.3239961e-03  -3.6242721e-02  -7.3860105e-01  -5.8781127e-02  -3.6152624e-02  -2.4401826e-02   6.5276933e-03   2.3596804e-02   2.4637810e-02   7.6436816e-01   7.0138227e-02   5.8163902e-02   8.1628563e-01  -7.0684411e-01  -1.2425685e+00   6.7963105e-03   8.3452783e-03   7.1923887e-01   4.0124979e-03   2.1169235e-02  -2.1064219e-02  -5.9475726e-01  -1.0593736e+00
   3.3676725e-01   3.1237895e-03   4.2703555e-01   5.3032618e-01  -4.1911635e-01   4.6546819e-03   4.2287045e-01   1.2701073e-03   2.0961598e-03  -3.8755666e-01   2.6297782e-03   6.5346491e-03   6.8086974e-03   4.4456025e-03   4.2868462e-03   5.9461594e-03   4.5828340e-03   3.5838873e-03   7.4638864e-03   2.0430557e-03  -1.2875879e-04  -2.4376412e-01  -9.4839693e-04   2.8314961e-03  -1.8764347e-03  -9.9929256e-04  -2.6640732e-03   1.8150897e-03  -4.1766421e-03   7.2226106e-03  -4.2415824e-01   4.4946520e-01  -1.3204845e-02  -1.2986690e-02  -1.4364346e-02  -1.4172859e-02  -1.8667776e-02  -1.5914607e-02   1.1475343e-02  -5.2461291e-05   1.1446600e-03   6.9120480e-03   4.4225983e-03   1.0502423e-02   6.1390220e-01   9.8789807e-03   1.6348284e-02   1.0228557e-02   8.2293982e-03   4.5174503e-03   1.7173290e-03   5.5394754e-03   4.6770262e-03  -3.3090016e-01  -3.3813416e-01   5.3550795e-03   8.9344961e-03   3.2269931e-01   1.0082758e-02   3.9641312e-03   3.9837247e-03   4.1753277e-03   2.5349961e-03   1.3721171e-03  -3.7519982e-04   1.0919000e-03   4.1777611e-03  -2.5541483e-03   3.8872873e-03  -3.8137995e-03  -2.3321650e-03   6.9859307e-03  -3.3046121e-01   7.2314870e-03  -3.6098142e-01   7.1537015e-03   4.8803933e-03   5.1133213e-03   3.1478375e-01  -2.7023703e-01   4.1027771e-03  -4.6809860e-04   8.4270193e-04   2.5526515e-01  -2.4044750e-03  -8.2625025e-04   3.7028529e-03   2.4865028e-03   1.3009474e-03   1.5887772e-03  -3.5396033e-03   2.5340975e-03  -4.4265940e-01  -7.0158811e-03  -5.2092327e-01  -7.4612758e-03  -5.6201214e-01   2.0007640e-02   1.2429148e-02   1.6799941e-02   4.7299662e-01  -4.7729296e-01   5.9691684e-03  -4.2459887e-01   8.6258212e-03   7.3072897e-03   5.7168773e-03   6.6895122e-04   6.4915301e-03   4.9209989e-03   5.4619956e-03   4.4339394e-03  -3.0689658e-01   3.5547125e-03   3.1405261e-03  -1.4464573e-03  -3.1207570e-01   1.4694433e-03  -4.3763123e-03   9.5746649e-04  -3.7664372e-03   2.8951076e-04   7.1596011e-03  -5.2227875e-03   1.0095877e-02   8.8653727e-03  -9.3807380e-03  -4.1249877e-01  -8.9779508e-03  -9.4984946e-03   3.8254782e-01   1.0960204e-03  -1.9661187e-03  -4.0183644e-01   2.5722329e-03   7.9761510e-03   8.6067808e-05  -4.6512610e-03   1.4195016e-03  -8.5614991e-03  -1.7703860e-02  -2.3701960e-02   2.6266161e-02   2.2050024e-02   5.5282997e-01   5.3261954e-01   1.6600552e-02   1.1379013e-02   4.8435755e-04   1.1237355e-02   7.6274389e-03   7.9673860e-03   3.8868467e-03   1.3101389e-03  -8.1027421e-03  -3.4444106e-01   8.1535727e-03  -3.7312169e-01  -1.9773489e-03   6.8067038e-03  -1.0043799e-03   2.7795387e-01  -2.4260336e-03   9.7692688e-04  -2.1806147e-03  -3.0410113e-04  -2.4274233e-01  -2.6885436e-01   1.0120247e-03   3.7617884e-03   2.5750484e-01   1.8889213e-03  -3.1533784e-03   1.9263712e-03   3.2013035e-03  -2.5147910e-01  -3.3819287e-03  -2.4913417e-01  -3.1375139e-03  -3.5609889e-03  -2.6324218e-01  -2.3604897e-03  -1.2950253e-03   2.8168998e-01   3.9251940e-03   3.0851788e-03  -4.5279467e-03  -5.2969875e-03  -6.7117055e-03  -3.5087152e-01  -6.3310683e-03   3.8927014e-01   5.9453059e-03   4.4807283e-03   8.4211885e-04  -3.9052931e-01  -1.0915494e-02  -6.7454008e-03   1.0627920e-02   9.8237345e-03   9.1777753e-04   3.4770652e-01   6.3338847e-03  -2.0786953e-03  -3.5587449e-01   1.7633194e-03  -3.5184352e-01   7.4990711e-04  -2.3894024e-03  -7.5116391e-04   4.1829820e-01   5.4488930e-05  -3.2412238e-01   8.2684114e-03  -5.7236268e-03   1.6068192e-03   6.4437037e-03  -3.2231865e-01  -3.8710886e-03   7.3222532e-03  -4.5496496e-03  -1.8117830e-03  -1.5297156e-03  -3.4629258e-03   1.7884252e-03   3.6187109e-03   4.3494788e-01   1.5229792e-03   6.1094010e-01  -1.9291918e-02   2.2977326e-02   1.8480209e-02   2.9235903e-02   1.6575248e-03   5.2949151e-03   7.8247093e-03  -7.2035278e-04   2.9743406e-03   8.9794809e-03   1.0568111e-02   8.5420790e-03   7.6896090e-04   9.1350717e-03  -4.2125033e-03  -1.5582515e-03   2.8325895e-03   7.7573369e-03   8.4009242e-04   8.3953897e-03   7.4927061e-03  -3.1545134e-03   3.8833810e-03   6.4179594e-03   3.8978059e-01   8.6016810e-03   7.6141413e-03   5.4142827e-03   3.2017625e-03   3.4773834e-01   6.8549693e-03   4.5124066e-04   2.0936199e-03   3.2155219e-03   2.2911735e-03   2.6725665e-03   5.1189688e-03   5.0301038e-03   2.9956204e-01  -2.6298865e-03   3.3098050e-03  -2.2062815e-03  -2.0099767e-03  -6.7912317e-03  -7.7474138e-03  -5.7378014e-03  -1.0468892e-02  -1.2039336e-02  -4.7297338e-03  -8.5085216e-03  -5.8320668e-03  -8.0342924e-03  -6.6811999e-03  -2.2471514e-02   5.3133769e-01  -5.1843363e-01   6.2056541e-03   4.4578300e-04  -5.8432851e-04   5.9411572e-04   8.8391838e-03   6.1817218e-03   8.0532872e-03   2.4492277e-03  -6.7336874e-03  -2.0308053e-02  -1.8168793e-02  -4.8625881e-02  -1.3157683e-02   3.0483984e-02  -2.8821436e-03  -7.9091998e-04   2.1537742e-02  -1.9400163e-02  -1.6140272e-02  -1.6974386e-02   1.1488853e-02  -9.4490381e-02  -2.9355934e-02  -2.5866033e-01  -1.3164114e-01   8.2868552e+00  -1.0034663e-01   1.6731760e+00  -1.1155670e+00  -5.9514130e-03  -8.3234025e-01   1.3348601e+00   2.1651920e-02   3.1537737e-02   6.9128883e-01   3.7525845e-02   8.4295635e-01   1.4939910e-02   2.1608491e-02   7.1451610e-03   7.9507274e-04  -3.1709173e-03  -4.2799788e-03  -8.0491232e-03   1.7274450e-02   9.8106390e-03  -7.0700431e-01   1.6161819e-03   1.2502532e-02   1.3065842e-02   6.6163881e-03  -4.5650761e-03   1.8935185e-02   6.2924345e-01   1.2707687e-02  -4.8197987e-01   4.8810795e-03   5.2233751e-03  -3.2183058e-03  -7.2333325e-03  -5.8333033e-02  -2.5205947e-02  -2.6587077e-02   6.5590231e-01  -7.1455976e-02  -4.8110638e-02  -5.5598901e-02  -9.4544094e-02  -1.0817225e-01  -7.8743410e-02  -8.5805385e-02  -3.0738576e-02   1.3532764e+00  -1.2529512e-01  -1.1019428e+00   7.2975753e-03  -5.7443972e-02  -2.7324896e-01   9.6732578e-02   2.6320269e-01  -1.3756052e+00  -1.1025483e+00   8.6965172e-02   5.0899630e-02   1.0420339e+00   3.9916306e-02   3.6891063e-02  -7.4429350e-01  -6.4326306e-01   2.0785667e-02   4.9279304e-03  -1.1657769e-03  -6.1789839e-01   1.8615256e-02  -6.2497994e-01  -2.2221752e-02  -2.7169207e-02  -2.6078117e-02  -7.5595836e-02  -5.3734648e-02  -5.0256758e-02  -4.5951053e-02  -1.2107092e-01  -6.9034301e-02  -3.8149263e-02  -2.5183642e-03  -1.7624459e-01  -3.4028899e-02  -9.5199473e-02  -5.7903025e-02   1.6029234e-03  -3.0057486e-02   4.3583524e-02  -3.3815335e-02   1.0973526e-02   8.5096079e-03   7.0731702e-01   3.4527791e-02  -2.9779382e-03   9.4860019e-03   3.0723836e-02   1.2135695e-02   6.1119122e-01   2.0569181e-02   1.4055563e-02   5.3898221e-01   5.8284164e-01   1.1545176e-02  -4.8016764e-01  -5.6567944e-03  -8.4580683e-03   3.9487208e-03  -1.7315356e-03  -7.5583576e-03  -3.1061069e-04   4.2838254e-01   4.5640107e-01   4.0585849e-04   1.7425460e-03   4.4332040e-03   9.1368007e-03   5.3878803e-03   3.7287772e-01   2.5050957e-03   1.6712553e-03  -1.2216382e-02  -7.4785992e-03   3.7695816e-01  -3.4012023e-03  -9.4349720e-03  -1.4393280e-02  -5.4341585e-01   1.3329278e-02   5.0597933e-03  -5.5982195e-04  -5.3632067e-03   9.9646190e-04  -4.1147369e-01  -3.4610165e-01  -3.8598906e-01  -4.2766953e-03   3.5947232e-01   3.1197481e-03   5.1139340e-04  -1.7003643e-03  -3.8599894e-03  -5.8834594e-03   4.1589780e-03  -7.3805073e-04   3.9600056e-01  -4.2271090e-01   8.6698465e-03   7.1424353e-03  -6.1334148e-03   1.8228096e-02   4.1164445e-02   4.3156206e-03  -2.6590297e-02   1.2008090e-03   6.6328536e-01  -7.2322350e-01  -2.4045066e-02  -5.2622877e-02  -7.8048736e-01   5.6964641e-02  -4.6373867e-02  -2.4294207e-02   2.9465306e-02   4.9614058e-02   3.8068012e-02   7.8418831e-01   5.9030593e-02   4.9961669e-02   8.1280885e-01  -7.1404979e-01  -1.2062973e+00   1.9660830e-02   3.8094317e-02   8.7650563e-01   8.9683989e-03   1.0543092e-02  -1.3289868e-02  -5.6024248e-01  -1.0596240e+00
   3.4180854e-01   1.9893786e-03   4.2747652e-01   5.2969406e-01  -3.9909683e-01   2.0154188e-03   4.0936425e-01   7.8003471e-04   2.4886747e-03  -3.8758334e-01  -7.4558146e-04   6.3840400e-03   6.8960484e-03   5.0246343e-03   4.4693188e-03   5.4118328e-03   4.6015730e-03   3.5779983e-03   8.6370539e-04   1.0603611e-03   1.5478517e-04  -2.4798310e-01  -1.0358739e-03   1.9482307e-03  -9.7068372e-04  -1.5391938e-03  -2.4564745e-03   2.2002757e-03  -4.5087371e-03   6.4013543e-03  -4.2379509e-01   4.3404047e-01  -1.1887335e-02  -1.2882817e-02  -1.4282707e-02  -1.0300194e-02  -1.2129191e-02  -1.3583202e-02   1.0124467e-02   5.0621421e-04   2.2771709e-03   8.0190224e-03   5.3473745e-03   1.1925047e-02   6.2032143e-01   9.7745722e-03   1.4424808e-02   8.7060016e-03   7.6893560e-03   5.3747668e-03  -3.6872159e-04   4.3049867e-03   4.8807799e-03  -3.2569603e-01  -3.4120339e-01   5.9004893e-03   6.5144102e-03   3.2452750e-01   9.7509946e-03   4.1724456e-03   4.2092160e-03   6.4195604e-03   2.2848028e-03   8.7027084e-04  -1.0716072e-03   1.0895170e-03   4.0218194e-03  -2.6867950e-03   3.2841074e-03  -4.1990895e-03  -2.0785911e-03   8.3276225e-03  -3.2975526e-01   7.7402182e-03  -3.7677934e-01   5.2429994e-03   5.0949678e-03   5.3176382e-03   3.2715993e-01  -2.7861220e-01  -1.4665818e-03   6.0531207e-04  -3.8437874e-03   2.5520107e-01  -1.7790917e-03   1.3497509e-03   1.8976553e-03   4.1279031e-04   1.1428283e-03  -1.0693344e-04   7.5344098e-04   3.9045670e-03  -4.2699091e-01  -6.4964773e-03  -5.2755653e-01  -8.5454186e-03  -5.6349499e-01   1.7721898e-02   9.1535241e-03   5.1522514e-03   4.8623252e-01  -4.8162473e-01   7.6649824e-03  -4.3178578e-01   8.9448682e-03   6.9880207e-03   6.2325076e-03   5.0980894e-03   5.8421152e-03   4.5935751e-03   5.1393347e-03   5.2015032e-03  -3.1655306e-01   2.7993880e-03   2.9177531e-03  -1.9015919e-03  -2.9364618e-01   1.0743472e-03  -2.8911245e-03   5.8394129e-04  -6.8975678e-03   2.3837994e-03   1.0178530e-02  -1.8806307e-03   1.0849800e-02   8.5157847e-03  -7.6083390e-03  -4.1489632e-01   9.8525868e-04   5.2298289e-04   3.8941142e-01   2.5247530e-03  -1.5133676e-03  -4.1468115e-01   7.0518891e-04   4.3366073e-03  -8.1056705e-03  -5.5804373e-03   4.4222970e-03  -4.5634239e-03  -1.5322953e-02  -1.7699622e-02  -1.0853703e-02   2.3726873e-02   5.0527617e-01   5.2974163e-01   1.4462888e-02   1.0635348e-02   5.5280535e-03   1.2303439e-02   8.8363891e-03   1.1415736e-02   7.6188285e-03   4.5457550e-03  -7.8275290e-03  -3.5481575e-01   8.1711314e-03  -3.8275930e-01  -2.8374095e-03   4.8105523e-03  -2.0569744e-03   3.0889709e-01  -2.1313500e-03   1.5321764e-03  -2.3131921e-04   1.3124442e-04  -2.4000584e-01  -2.6930925e-01   1.0983319e-03   3.2824318e-03   2.6420926e-01   1.3105795e-03  -3.4513858e-03   2.6619328e-03   3.1463434e-03  -2.5311448e-01  -3.6797355e-03  -2.5533996e-01  -3.6978398e-03  -4.0393908e-03  -2.6891029e-01  -4.1799635e-03  -2.0684313e-03   2.9519265e-01   3.3576762e-03   2.8682450e-03  -4.5039540e-03  -6.0369790e-03  -6.8722674e-03  -3.4227851e-01  -5.8783307e-03   3.7934233e-01   6.8001803e-03  -9.3794071e-04   1.1749625e-03  -3.6847644e-01  -2.9820424e-03  -6.1108630e-03   1.0824657e-02   9.4321123e-03  -1.0934304e-04   3.4506150e-01   6.1568894e-03  -9.6832460e-04  -3.5521841e-01   1.3577524e-03  -3.5540888e-01   1.5705965e-03  -6.5565789e-04   1.7864470e-03   4.2142772e-01   3.4091150e-04  -3.2075134e-01   3.5423293e-03  -4.0374788e-04   8.7498098e-04   2.8908126e-03  -3.3175641e-01   2.7464310e-03   7.6894082e-03  -1.3675553e-03  -2.8291243e-03   1.6130268e-03  -1.7193867e-03   2.3520836e-03   2.6724099e-03   3.9297121e-01   4.6288906e-04   6.2119557e-01  -1.4504641e-02   2.0315917e-02  -7.3553953e-03   2.0079890e-02  -4.8768657e-04   4.6791785e-03   7.9429455e-03   5.0511919e-04   4.1479034e-03   8.1572030e-03   1.1271904e-02   1.0623993e-02   3.3432260e-03   1.0151695e-02  -1.0402310e-03  -1.1193650e-03   5.3057734e-03  -3.3801444e-04   4.9410302e-03   7.5415419e-03   3.8821933e-03  -3.4568711e-03  -2.5799200e-03   4.8133166e-03   3.9282759e-01   7.6478275e-03   6.5104397e-03   6.0948382e-03   1.7591574e-03   3.5249815e-01   6.4950711e-03   3.0868783e-04   5.3107290e-04   5.2760319e-03   2.2668175e-03   2.5065987e-03   7.6313729e-03   6.6016119e-04   2.9439129e-01  -1.3015515e-03   2.5854767e-03  -6.0047414e-03  -4.9190704e-03  -9.1034370e-03  -5.3576848e-03  -6.7763331e-03  -1.4807381e-02  -1.0705316e-02  -6.0622403e-03  -9.6677309e-03  -4.9515925e-03  -9.9251911e-03  -7.9858128e-03  -1.6298572e-02   5.3185364e-01  -5.2676976e-01   5.7900536e-03   2.0071884e-04   2.1369260e-03  -8.0233456e-04   9.6049377e-03   3.3596679e-03   1.3336816e-02   4.6503917e-03   4.9853180e-03  -2.2634108e-02  -7.7076086e-03  -4.9913455e-02  -1.7759231e-02   2.1222246e-03  -8.5769099e-03  -6.2614301e-03   1.5138446e-02   4.6439033e-02  -2.7845712e-02  -2.5872840e-02   2.0028894e-02  -1.2550031e-01   3.4082111e-02  -8.7821257e-02  -7.9311319e-02   8.3782987e+00  -6.9179027e-02   1.5439818e+00  -1.0656311e+00  -1.3872730e-03  -7.8113874e-01   1.2245950e+00   2.6983817e-02  -8.4496213e-03   7.2497686e-01   3.0905108e-02   7.8593472e-01   1.3809797e-02   2.7494003e-02  -9.8160601e-03  -1.3921930e-03  -8.1524147e-05  -2.7238189e-03  -8.2274928e-03   1.8181919e-02   1.3440856e-02  -6.8567601e-01   2.2091193e-03   1.4967397e-02   1.0181126e-02   8.0063640e-03  -5.7292237e-03   1.7731575e-02   6.1379331e-01   1.4177452e-03  -4.8417904e-01   1.8605516e-03   6.0015019e-03   1.2742911e-03  -8.1949676e-03  -5.6986759e-02  -2.4175793e-02  -2.7440109e-02   6.5541347e-01  -6.1900585e-02  -5.0945755e-02  -4.5444020e-02  -8.7998080e-02  -8.9627166e-02  -6.9010947e-02  -6.7906424e-02  -7.7338734e-02   1.3879308e+00  -8.0632250e-02  -1.0699311e+00   4.6565408e-03  -1.3068615e-01  -2.5340227e-01   6.5199024e-02   2.7529903e-01  -1.2967972e+00  -1.1603312e+00   8.4874041e-02   5.1203716e-02   1.1560590e+00   4.2183982e-02   2.9097144e-02  -7.2652938e-01  -6.4840656e-01   2.3705167e-02   5.3129118e-03  -8.5085914e-04  -6.2139092e-01   1.5123550e-02  -6.3316263e-01  -4.0392311e-02  -2.5231628e-02  -3.0139546e-02  -8.0250652e-02  -5.1935304e-02  -4.2318362e-02  -3.7458650e-02  -1.0841348e-01  -7.3646529e-02  -5.2853594e-02  -5.0915473e-03  -1.7506728e-01  -5.8105389e-02  -1.3521709e-01  -5.1274017e-02   5.0970630e-03  -3.5809270e-02   4.8002123e-02  -3.2311471e-02   1.3656050e-02   5.5990114e-03   7.2182670e-01   2.9135739e-02  -1.2147044e-02   1.8261382e-02   3.0378479e-02   8.7544703e-03   5.7825855e-01   2.0427136e-02   1.1061607e-02   5.4312230e-01   6.1863523e-01   1.0623684e-02  -4.6610090e-01  -5.8590783e-04   3.3946564e-03   4.3485221e-03   2.3539076e-03  -5.2650384e-03   1.0468611e-04   4.2755045e-01   4.4424605e-01   3.2491633e-03   2.2690155e-03   3.5290429e-03   7.9661183e-03   2.9153377e-03   3.7896910e-01  -2.0556463e-04   3.1582064e-03  -9.9751268e-03  -1.1994309e-02   3.7943058e-01  -7.2488883e-03  -9.3619662e-03  -1.3955332e-02  -5.4016587e-01   1.1879398e-02   1.3115223e-02   1.3087182e-02  -3.8877004e-03   1.4956416e-03  -4.0360926e-01  -3.4708326e-01  -3.9180449e-01   3.9023219e-03   3.5082804e-01   3.6245349e-03   3.1745547e-03  -1.8533133e-03  -1.7761087e-03  -4.1937347e-03   6.7066987e-03   3.3349232e-03   3.9576463e-01  -4.2360066e-01   5.0146602e-03   4.5388312e-03  -1.1626760e-02   1.4010061e-02   3.1164983e-02  -7.5579977e-05  -4.2243162e-02  -2.4418712e-03   6.6337831e-01  -7.2485645e-01  -2.9950362e-02  -3.3608828e-02  -7.9714903e-01   2.1587653e-02  -7.5447587e-03  -3.4966023e-02   3.2601158e-02   4.1028557e-02   3.0972915e-02   8.1011213e-01   5.1613686e-02   6.0771569e-02   8.5300675e-01  -7.2627770e-01  -1.0785661e+00   3.8458656e-02  -3.2782811e-03   8.2507452e-01   9.1163350e-03   2.7101339e-02   1.7621029e-03  -5.9300135e-01  -1.0577662e+00
   3.3807379e-01   2.3624749e-03   4.2900774e-01   5.3155730e-01  -4.0406119e-01   4.1885296e-03   4.1882140e-01   9.4614323e-04   1.3796318e-03  -3.9213527e-01   2.5992349e-03   6.9342026e-03   6.1925184e-03   4.6045436e-03   4.4657392e-03   5.4356154e-03   4.4495410e-03   4.0524513e-03   8.2424398e-03   8.4659558e-04   3.6901254e-05  -2.4400345e-01  -9.6202417e-04   1.6239278e-03  -5.7187725e-04  -1.0048136e-03  -2.8694013e-03   2.7729758e-03  -4.8845896e-03   5.9399556e-03  -4.2590408e-01   4.4406470e-01  -1.2047642e-02  -1.3107950e-02  -1.3094884e-02  -1.3084842e-02   2.3140676e-03  -1.0013591e-02   1.4683273e-02  -1.6368781e-03   2.6468695e-03   8.4087123e-03   5.5576030e-03   1.2610380e-02   6.3454721e-01   9.8274217e-03   1.5715842e-02   8.9251282e-03   8.1292534e-03   5.9857194e-03  -8.4191977e-06   5.0740972e-03   5.0611154e-03  -3.3491356e-01  -3.4398738e-01   5.7286574e-03   5.6949355e-03   3.2733465e-01   9.7062847e-03   3.8288736e-03   2.7296907e-03   7.0236699e-03   1.9995302e-03   1.3407294e-03  -1.6829364e-03   9.4816453e-04   3.9498242e-03  -2.6717286e-03   4.7034470e-03  -3.7909898e-03  -2.3107032e-03   6.7247053e-03  -3.4019422e-01   7.9611418e-03  -3.6773835e-01   1.6041092e-03   4.8815729e-03   4.7535401e-03   3.2023605e-01  -2.7134516e-01   2.1202270e-03  -3.2033366e-04   8.2643737e-04   2.5778872e-01  -2.0181638e-03  -1.2273925e-04   2.7401553e-03   1.6730334e-03   1.2115952e-03  -9.0246820e-05   3.3268939e-04   4.3271211e-03  -4.2634316e-01  -6.2197099e-03  -5.1727700e-01  -5.1324243e-03  -5.7116991e-01   1.9552925e-02   1.3167007e-02   1.6275503e-02   4.8362685e-01  -4.9753070e-01   7.6571851e-03  -4.2600329e-01   8.1489582e-03   6.9531529e-03   6.5887474e-03   1.4538156e-02   3.2724396e-03   4.8334606e-03   6.0601261e-03   5.3056065e-03  -3.0938106e-01   3.6510523e-03   3.6142836e-03  -2.0794955e-03  -2.9109825e-01   2.2712225e-03  -2.4162419e-03   9.5298110e-04  -5.3018059e-03   8.6613773e-04   7.1763339e-03  -5.1669255e-04   9.7228481e-03   9.7040101e-03  -6.3282852e-03  -4.2607564e-01   3.7723551e-03  -1.5262258e-02   3.8111434e-01   5.1058989e-03   7.5457988e-04  -3.9607061e-01   3.6749618e-03   4.0480295e-03  -6.4568334e-03  -5.4219725e-03   5.1281037e-03  -3.8160410e-03  -9.5717871e-03  -1.6320222e-02   2.1341935e-02   2.5311782e-02   5.2595316e-01   5.1221935e-01   1.4960618e-02   1.0783721e-02   2.2882243e-03   1.2096886e-02   9.0641245e-03   2.3780152e-03   8.4549857e-03   4.1175460e-03  -9.1660877e-03  -3.5770266e-01   7.4425370e-03  -3.7987772e-01  -1.8470499e-03   5.2839022e-03  -1.2325203e-03   2.8420148e-01  -2.3827292e-03  -7.5531460e-04   4.6037460e-04  -1.3191153e-04  -2.4716376e-01  -2.7161513e-01   1.1313734e-03   4.1716147e-03   2.6482397e-01   4.2841127e-04  -3.9299954e-03   2.9228640e-03   2.8795814e-03  -2.5200808e-01  -3.1724633e-03  -2.5361666e-01  -3.5648696e-03  -4.0260545e-03  -2.6730087e-01  -2.5595778e-03  -3.8497875e-03   2.8335987e-01   4.3055457e-03   3.0182427e-03  -4.4434615e-03  -5.5300323e-03  -3.4715959e-03  -3.4546427e-01  -6.1553655e-03   3.8945069e-01   6.5748539e-03   4.4918421e-03  -1.6002669e-04  -3.6276331e-01  -2.2552285e-03  -6.0369943e-03   9.4355507e-03   7.8144419e-03  -2.2015667e-04   3.5491028e-01   8.5059354e-03  -2.3247865e-03  -3.6052020e-01   9.7101131e-04  -3.5710674e-01   1.4556520e-03  -4.7159790e-04   1.9347373e-03   4.1926399e-01   2.0115680e-03  -3.2053821e-01  -1.1697662e-03  -4.1070123e-03   2.6774219e-03   5.8330543e-03  -3.2072473e-01   1.8538064e-03   5.9571399e-03  -2.9874159e-03   6.5791446e-04   9.2514208e-04   1.0315650e-04  -3.7807170e-04   1.8913201e-03   4.0703185e-01   2.1146115e-03   5.7535332e-01  -1.6923221e-02   2.2779155e-02   3.4545926e-03  -1.6753114e-02  -2.0897471e-03   7.3200944e-03   7.2249653e-03  -4.5768749e-04   2.3851902e-03   1.1091431e-02   1.2966775e-02   7.8260671e-03   4.7963769e-04   9.4578289e-03  -2.9067840e-03  -2.2788596e-03   7.7697467e-03   2.1883271e-03  -2.5954993e-03   7.1834833e-03   4.1369341e-03  -6.9688833e-03   3.3720858e-03   6.8112320e-03   3.9300869e-01   8.6858910e-03   7.8943566e-03   4.8665177e-03   4.3123572e-03   3.5257029e-01   5.0576938e-03   8.3230683e-04   2.7001652e-03   3.7816141e-03   1.2242778e-03   9.5953194e-04   7.9475484e-03   3.0414325e-03   3.0519236e-01   1.3340168e-03   3.7884455e-03  -6.7233113e-03  -4.8438875e-03  -1.0287204e-02  -7.8501770e-03  -7.1215933e-03  -1.1622941e-02  -1.0835981e-02  -7.7375802e-03  -8.8731784e-03  -3.7405797e-03  -8.4837479e-03  -8.3140310e-03  -1.6273687e-02   5.3432896e-01  -5.2316788e-01   1.5686619e-03  -7.1874200e-04  -3.8057361e-03   1.0407124e-02   1.2078441e-02   3.7630643e-03   7.6753409e-03   2.2742951e-03  -3.3962384e-03  -2.2002890e-02  -1.5996053e-02  -6.0154493e-02   3.9918313e-03   7.1581949e-03  -1.3090807e-02  -4.2725622e-03   1.8829418e-02   5.0178313e-03  -2.0178103e-02  -1.8078273e-02   3.6674658e-02  -1.2149854e-01  -1.0701359e-02  -9.3272628e-02  -2.1244387e-01   8.2327875e+00  -9.1796600e-02   1.3363535e+00  -1.0702141e+00  -5.9584264e-03  -7.4900886e-01   1.2326079e+00   2.3570224e-02  -7.6657296e-03   7.1680660e-01   2.8897342e-02   8.6611511e-01   1.8811495e-02   2.5316228e-02  -4.6267750e-03   7.9098750e-03   2.3780694e-03  -1.2928323e-03  -6.5924301e-03   1.3786079e-02   1.0824305e-02  -6.9157013e-01   1.2791799e-03   1.0074814e-02   3.4178650e-03   4.6968552e-03  -5.5512248e-03   1.8459855e-02   6.5462867e-01  -1.0486374e-02  -4.6274269e-01  -3.7603840e-04   6.3612647e-03   1.6898615e-03  -8.6454105e-03  -5.6301466e-02  -2.6852565e-02  -2.4948554e-02   6.6383393e-01  -8.5010907e-02  -4.0978408e-02  -4.6593392e-02  -8.7794197e-02  -8.1775192e-02  -5.9233058e-02  -7.3925528e-02   2.8901429e-02   1.3190615e+00  -1.0763800e-01  -1.0542703e+00   1.2905682e-02  -7.5084359e-02  -2.0611659e-01   1.2353759e-01   3.5199352e-01  -1.4416283e+00  -1.1781443e+00   9.2045098e-02   6.4756090e-02   1.1873272e+00   4.5442444e-02   3.5183687e-02  -7.5768684e-01  -6.7170438e-01   2.1809370e-02   8.5789543e-03   1.9051771e-03  -6.4288064e-01   1.8418026e-02  -6.3212676e-01  -4.7548416e-02  -2.4440525e-02  -3.2523874e-02  -7.7997914e-02  -5.5865927e-02  -5.4308788e-02  -4.4547237e-02  -1.1981841e-01  -7.6956349e-02  -4.2859530e-02  -6.5582050e-04  -7.4952197e-02  -4.4718792e-02  -1.2327646e-01  -6.6407822e-02   8.0046433e-03  -2.7179687e-02  -1.2745238e-02   1.2186314e-03  -5.0765937e-02  -1.0941577e-02   6.9353975e-01   3.5153398e-02  -1.6900736e-03   1.3297821e-02   2.9350013e-02   1.0909220e-02   5.5188166e-01   1.9922690e-02   1.4607120e-02   5.2458074e-01   6.1460013e-01   9.2505769e-03  -4.5551308e-01  -3.3157949e-03   1.1622465e-03   2.9248985e-03   2.8881821e-04  -3.4466630e-03   6.3142630e-04   4.2968486e-01   4.5409600e-01  -4.8997884e-04   1.4343555e-03   2.5375927e-03   6.2908434e-03   3.6876914e-03   3.6346130e-01  -1.2650173e-03   2.1314118e-03  -1.0929472e-02  -1.0923517e-02   3.7328219e-01  -9.3923493e-03  -6.0665568e-03  -1.4349990e-02  -5.3910650e-01   5.9123660e-03   1.2397530e-03   1.1075468e-02  -2.8498480e-03  -2.5785721e-03  -4.1816686e-01  -3.4145842e-01  -3.7709460e-01   3.7403632e-03   3.4132169e-01   1.7287426e-03   2.8711412e-03  -9.8587567e-04  -1.3963934e-03  -6.7344991e-03   6.6039012e-03   7.7789250e-03   3.9238301e-01  -4.1674519e-01   6.7178835e-03   8.8050110e-03  -6.8373771e-03   1.4222819e-02   1.9987524e-02   6.0836573e-03  -5.6901520e-02  -1.0096230e-02   6.8175165e-01  -7.0671724e-01  -3.4218823e-02  -5.8604903e-02  -8.0785946e-01   3.0863431e-02  -2.7682106e-02  -3.5641540e-02   8.6293386e-03   2.6664332e-02   4.8700337e-02   8.7404557e-01   5.5582090e-02   7.3520725e-02   8.8954394e-01  -7.4990240e-01  -1.1042502e+00   3.8034557e-02   1.6962044e-03   8.3570550e-01  -1.8272118e-03   2.5148961e-02  -2.9852802e-03  -5.7817759e-01  -1.0643427e+00
   3.2989386e-01   1.6532128e-03   4.1666165e-01   5.0271808e-01  -3.8556340e-01   3.5782986e-03   3.9654153e-01   6.9991666e-04   5.2269849e-04  -3.7909134e-01   3.7671865e-03   5.8152204e-03   6.5954740e-03   4.0904302e-03   4.6578368e-03   5.2433231e-03   4.5570859e-03   3.2786028e-03   1.8182624e-03   3.7785236e-03   5.8118343e-04  -2.4467815e-01  -1.1407396e-03   2.6713569e-03  -6.4299376e-04   9.4550119e-04  -1.5442777e-03   3.7753188e-03  -2.9956827e-03   7.1050643e-03  -4.1524005e-01   4.2826043e-01  -1.1740589e-02  -1.3195462e-02  -1.3939351e-02  -1.0298231e-02  -4.9860407e-03  -1.4084839e-02   1.0843115e-02  -4.8204638e-03   1.7663372e-03   8.9049153e-03   5.3902790e-03   1.0564569e-02   6.2292555e-01   9.6656590e-03   1.4216825e-02   1.0462368e-02   8.5487629e-03   5.5077843e-03   1.1564216e-04   5.5419289e-03   4.6382246e-03  -3.3012519e-01  -3.3732189e-01   5.2670155e-03   8.0971190e-03   3.2139880e-01   9.6032571e-03   3.5719727e-03   4.0290679e-03   3.4121563e-03   1.3685072e-03   1.1383755e-03  -1.9088869e-03   2.3555893e-04   3.6285814e-03  -2.4012568e-03   3.1818035e-03  -4.3886464e-03  -7.8328551e-04   6.8200046e-03  -3.4359684e-01   7.5782152e-03  -3.6605946e-01   4.4505617e-04   4.2596102e-03   5.5253346e-03   3.1539324e-01  -2.7066145e-01  -6.1608769e-05   1.0623970e-03   2.7195649e-03   2.5351015e-01   2.6145899e-04   2.3724563e-04   2.1462201e-03  -9.6112746e-04   9.2717449e-04   2.2198068e-03   3.1057798e-03   3.5370452e-03  -4.2479365e-01  -5.1617384e-03  -4.9894055e-01  -2.5523924e-03  -5.3551193e-01   1.8682884e-02   1.2314528e-02   4.5605890e-03   4.7285315e-01  -4.6214403e-01   5.0870346e-03  -4.1724943e-01   8.4896331e-03   7.8023047e-03   6.3268771e-03   4.7249859e-03   5.4157784e-03   5.2914780e-03   5.1425019e-03   5.2448920e-03  -3.0596947e-01   3.4356035e-03   2.4935545e-03  -1.3944453e-03  -2.8713318e-01   2.7149102e-04  -2.8816480e-03   1.9055870e-04  -4.8068943e-03   1.1881402e-03   1.4872803e-02  -5.2536516e-05   6.1528347e-04   9.5547301e-03  -5.4871361e-03  -4.2904296e-01   2.7096126e-03  -1.5697663e-02   3.8697631e-01   2.5136129e-03   3.2329422e-04  -4.0721702e-01   3.4627368e-03   3.0163254e-03  -9.8349387e-03  -6.7804417e-03   2.8071835e-03  -7.7430642e-03  -9.4578122e-03  -1.7469794e-02   1.1006297e-02   2.6564560e-02   5.2720036e-01   5.2210978e-01   1.5845651e-02   1.0682753e-02   1.9561974e-03   1.2491038e-02   1.0421366e-02   8.9772081e-03   7.2175970e-03   2.1297769e-03  -9.4373782e-03  -3.5725241e-01   7.9784269e-03  -3.6131440e-01  -1.7521700e-03   5.5897437e-03  -8.0848341e-04   2.9821851e-01  -2.7506421e-03   9.6944800e-04  -3.8062279e-04  -6.0479365e-04  -2.3751189e-01  -2.5894856e-01   2.0248647e-03   2.9752534e-03   2.5519045e-01  -3.6072430e-04  -4.0642792e-03   2.6531525e-03   3.5661365e-03  -2.5230398e-01  -3.6701375e-03  -2.5142569e-01  -3.1639864e-03  -3.9547022e-03  -2.6270262e-01  -3.0461987e-03   5.9638730e-04   2.9899879e-01   3.3007444e-03   1.7785303e-03  -4.3071744e-03  -5.0743617e-03  -5.4272142e-03  -3.3804030e-01  -5.8179863e-03   3.6289121e-01   5.6101778e-03  -5.4508889e-03   1.7943184e-03  -3.8295448e-01  -9.0993512e-03  -6.8399079e-03   9.4048524e-03   6.0443047e-03  -3.1219107e-03   3.4958454e-01   4.8019342e-03  -3.3816187e-03  -3.4876523e-01   6.2167001e-04  -3.4781717e-01   5.9742713e-04  -1.4297735e-03   2.6792629e-03   4.0972479e-01   6.7320949e-04  -3.1419384e-01  -1.7136305e-03  -4.6381419e-03   1.4557107e-03   4.9323679e-03  -3.2073063e-01   1.3099382e-03   7.3462871e-03  -5.7686213e-03  -1.3547881e-03   2.3327055e-03  -5.0522990e-03   1.9430487e-03  -7.5669076e-03   4.6447968e-01   3.8923632e-03   6.1110556e-01  -1.8787329e-02   2.1997706e-02  -7.7964198e-04   3.1297782e-02  -1.8594828e-04   5.7283089e-03   8.9354208e-03   1.0536453e-03   5.7341271e-03   1.1538190e-02   1.3438521e-02   1.0920658e-02   2.4813343e-03   1.0083738e-02  -4.0264486e-04   1.6952689e-04   3.0852216e-03   2.0717368e-03   6.2904549e-03   7.9778297e-03   3.6881585e-03  -5.3253892e-03   2.3735661e-03   6.8001658e-03   3.7716133e-01   7.8728186e-03   6.7557289e-03   5.5385058e-03   3.3651210e-03   3.4634655e-01   5.7014661e-03   1.1436276e-03   1.7135920e-03   4.1449720e-03   2.5643370e-03   1.1229270e-03   7.0768905e-03   2.6529763e-03   2.8857147e-01   2.7556715e-04   3.3006857e-03  -8.6182433e-03  -4.3365344e-03  -7.3671590e-03  -8.7410076e-03  -7.5474886e-03  -9.9214370e-03  -9.6094846e-03  -2.5966193e-03  -7.9650646e-03  -7.4309521e-03  -1.0070702e-02  -7.2078752e-03  -1.3713240e-02   5.2462547e-01  -5.0928989e-01   6.7535527e-03   6.9774184e-04  -2.7192337e-03   5.4112077e-03   1.0502830e-02   4.2059320e-04   1.2895184e-02   7.6375942e-03  -4.1250399e-03  -2.4524248e-02  -8.6315301e-03  -4.3205491e-02  -1.8946811e-02   3.3236189e-02   1.6034718e-02   2.1821360e-02   2.9424662e-02  -6.7616238e-04  -1.7905577e-02  -2.0378674e-02   2.9034763e-02  -1.1090587e-01  -1.2109972e-02  -1.0351682e-01  -4.2198749e-01   8.5311038e+00  -1.1000749e-01   1.4657522e+00  -1.0083169e+00  -1.0174965e-02  -7.7525436e-01   1.2870021e+00   2.6661245e-02   4.6139592e-02   7.3993795e-01   3.7042911e-02   8.0377746e-01   1.8047320e-02   2.8712432e-02  -6.2438370e-03  -1.4678506e-03   5.1733353e-04  -2.0381749e-03  -4.9788316e-03   1.6512478e-02   1.3355728e-02  -7.1315135e-01   3.1036900e-03   1.2971268e-02   1.0699825e-02   3.8000270e-03  -1.1995793e-03   1.6928995e-02   6.4697467e-01  -5.5579158e-03  -4.7834911e-01   1.1652756e-03   6.6820192e-03  -7.8619356e-05  -9.7111528e-03  -5.6967257e-02  -2.7905137e-02  -2.7463815e-02   6.5208250e-01  -7.0763290e-02  -3.8214807e-02  -4.1583175e-02  -8.4669659e-02  -9.8618871e-02  -8.2998970e-02  -9.0839322e-02  -3.2228291e-02   1.3766194e+00  -1.2657038e-01  -1.1339522e+00   4.2763888e-03   5.7445170e-03  -4.5040570e-02   1.7212201e-02   2.4812700e-01  -1.2831818e+00  -1.1081287e+00   8.2744124e-02   5.1291397e-02   1.1257210e+00   3.9195499e-02   3.3832038e-02  -7.4325262e-01  -6.7091704e-01   2.0172825e-02   8.1728780e-03   1.4573458e-03  -6.2639908e-01   1.7295226e-02  -6.1776106e-01  -4.0362901e-02  -2.9347376e-02  -3.0075268e-02  -5.5270266e-02  -5.1579328e-02  -5.3515936e-02  -4.7851109e-02  -1.2447425e-01  -7.9759432e-02  -4.6287100e-02  -3.3961942e-02  -1.8253220e-01  -6.5816246e-02  -1.0728160e-01  -3.5509790e-02   4.1433084e-03  -3.1437132e-02  -1.5790144e-02   1.3088610e-02  -4.2281195e-02   1.4372798e-03   6.9069974e-01   4.4336026e-02  -1.3522797e-02   1.9621665e-02   3.6444727e-02   1.7636210e-02   6.2368770e-01   2.2680770e-02   1.2213041e-02   5.5872589e-01   6.4553580e-01   8.8278793e-03  -4.8476492e-01  -6.2852579e-03  -5.4534594e-03   4.4726159e-03   1.1773884e-03  -4.4848535e-03   6.9318259e-04   4.3662525e-01   4.4681023e-01  -2.1123639e-03   2.5567027e-03   4.4879391e-03   7.4305568e-03   5.3658413e-03   3.8367330e-01   2.3704309e-03   6.2633596e-04  -1.0424703e-02  -7.1042274e-03   3.9290248e-01  -5.4029068e-03  -9.9229570e-03  -1.5603245e-02  -5.8320868e-01   1.0036767e-02   2.4828692e-03   7.0217719e-05  -4.9713478e-03  -2.0381728e-03  -3.9154458e-01  -3.4384788e-01  -4.0041900e-01   2.1540823e-03   3.5314156e-01   5.9605183e-03   7.8346901e-04  -3.2724856e-03  -2.7287141e-03  -5.6113341e-03   1.0046668e-02   5.9119325e-03   4.0345270e-01  -4.2855033e-01   1.0345967e-02   8.5507650e-03  -1.0773338e-02   1.7236396e-02   1.3815191e-02   2.5325137e-03  -4.8017213e-02  -6.2934390e-03   6.7420280e-01  -7.4796149e-01  -2.9075355e-02  -4.3045181e-02  -7.9137391e-01  -3.6986797e-02  -1.8068146e-02  -2.6584647e-02   1.5192358e-02   6.4939937e-02   6.3508344e-02   8.2783695e-01   6.0697669e-02   5.9161791e-02   7.8692718e-01  -7.2036399e-01  -1.0545086e+00   6.2126576e-02   4.5774809e-02   8.3952614e-01   3.9434098e-03   3.1546585e-02  -2.7406535e-03  -6.7056506e-01  -1.0405037e+00
   3.3773806e-01   1.9080559e-03   4.2940392e-01   5.2075859e-01  -3.9485006e-01   6.5265037e-03   4.1265843e-01  -1.6033065e-04   1.1470831e-03  -3.8619933e-01   2.8144143e-03   6.5686798e-03   5.9271514e-03   4.6331571e-03   4.3849271e-03   4.9460547e-03   3.7224477e-03   3.3355264e-03   3.2906009e-03   3.4968495e-03  -3.1456669e-03  -2.4190906e-01  -1.1381306e-03   1.9592572e-03  -1.2514264e-03  -3.7515394e-04  -2.4408490e-03   4.7409342e-03  -4.1687598e-03   5.5061574e-03  -4.1912763e-01   4.3640410e-01  -1.0520759e-02  -1.2140500e-02  -1.3457205e-02  -1.4813991e-02  -1.5208964e-02  -1.3599468e-02   1.0654097e-02   7.1016376e-03   5.4230077e-03   7.6366666e-03   5.4583079e-03   1.0398603e-02   6.2357317e-01   1.2436285e-02   1.4972916e-02   1.0030034e-02   8.5186936e-03   5.0257258e-03  -1.3918208e-03   6.3724085e-03   4.6191117e-03  -3.3397193e-01  -3.3575549e-01   5.8566479e-03   7.1402819e-03   3.2160478e-01   1.0433026e-02   3.7264855e-03   3.9056914e-03   4.0780258e-03   2.5128365e-03   1.4138417e-03   4.0699331e-04   1.4981667e-03   4.4268339e-03  -3.1570041e-03   3.6839302e-03  -3.7177828e-03  -3.9535482e-03   7.4289679e-03  -3.3654022e-01   7.6271380e-03  -3.6294445e-01   7.8281736e-04   4.9531163e-03   4.9357955e-03   3.1446976e-01  -2.7925364e-01  -1.0076591e-03   9.7673981e-04  -2.3660826e-03   2.5114664e-01  -2.8498027e-03  -1.4605415e-03   2.1419229e-03  -7.4586003e-04  -1.4939983e-03  -3.5527743e-04   4.8522115e-04   5.3167038e-03  -4.2750726e-01  -4.3724836e-03  -5.1589168e-01  -6.0454342e-03  -5.5007788e-01   1.9322555e-02   1.0612878e-02   1.4113719e-02   4.7731266e-01  -5.0544944e-01   4.9374159e-03  -4.2783324e-01   8.3779276e-03   6.7860223e-03   6.6819106e-03   2.8429155e-03   6.6761889e-03   5.1122802e-03   5.3035426e-03   5.2522777e-03  -3.1086562e-01   3.5232519e-03   2.0636339e-03  -2.0924434e-03  -2.9470278e-01   9.7950957e-04  -1.0298193e-03   6.7183166e-03  -5.5250159e-03  -2.2826964e-05   6.6757264e-03  -2.0586326e-03   1.2747351e-02   9.8770994e-03  -6.8324047e-04  -4.0144845e-01   2.5054909e-03  -1.6668461e-02   3.8096979e-01  -1.8721832e-04  -5.4445316e-05  -4.3058658e-01   9.9597434e-04   9.4886959e-03  -9.5541716e-04  -4.0453999e-03   1.4904012e-02  -1.4769375e-03  -1.5786654e-02  -2.1053769e-02   1.6741946e-02   2.3223495e-02   5.3151342e-01   5.2077439e-01   1.5163359e-02   1.0613241e-02   1.4132938e-04   1.1936853e-02   1.0672238e-02   1.1968625e-02   6.9587578e-03   2.1948033e-03  -9.8790724e-03  -3.7397163e-01   8.5945624e-03  -3.4655938e-01  -1.5981761e-03   5.2554169e-03  -1.3431900e-03   2.8600244e-01  -3.1110279e-03  -1.9273902e-05   5.6046843e-05   2.8080741e-04  -2.4155718e-01  -2.6264833e-01   1.7132117e-03   2.5347293e-03   2.5858061e-01  -5.7104450e-04  -2.0570667e-03   2.6249598e-03   2.8883983e-03  -2.5317783e-01  -3.5555453e-03  -2.5093396e-01  -3.1101293e-03  -4.0967431e-03  -2.6714726e-01  -3.4709151e-03  -2.9566805e-03   2.9506117e-01   3.6905266e-03   2.0579362e-03  -5.4051338e-03  -5.7859648e-03  -5.4421748e-03  -3.4693324e-01  -6.1332051e-03   3.6478822e-01   6.2836515e-03   3.8323537e-03   5.3181402e-05  -3.7526906e-01  -7.5907178e-03  -6.8223815e-03   8.2387116e-03   6.6024662e-03  -4.1051230e-03   3.4432950e-01   5.3103650e-03  -3.5634363e-03  -3.5109883e-01   2.3609814e-03  -3.5720116e-01   9.0273459e-04  -1.4585649e-03  -4.4025391e-04   4.1733786e-01   1.1826001e-03  -3.2051804e-01  -1.4066055e-04  -9.0696431e-03   1.8907362e-04   6.9065587e-04  -3.0571779e-01   5.5133944e-03   3.9313476e-03  -6.3814715e-03   2.0690881e-04   6.6796194e-04  -4.7391982e-04   3.6369434e-03  -6.5639449e-03   4.5258514e-01   1.0949204e-03   5.6429535e-01  -9.2862097e-03   2.4009482e-02  -1.6051997e-03   9.1031054e-03  -3.8905286e-03   3.1027514e-03   7.3183468e-03   4.5091174e-03   7.4386685e-03   8.7308341e-03   1.3655329e-02   1.1114080e-02   3.3445913e-03   9.3124666e-03  -7.5190867e-04  -2.1928793e-03   7.1308478e-03   5.5783247e-03  -1.5108482e-03   7.3343468e-03   4.0583649e-03  -5.3397354e-03   4.1503460e-03   6.7546441e-03   3.8579447e-01   8.7188138e-03   6.4639869e-03   5.6401249e-03   2.5475648e-03   3.4741932e-01   4.6590004e-03   2.1383902e-03   1.0181206e-03   4.2324945e-03   5.4387694e-03   1.5034810e-03  -1.8986483e-03   3.8670549e-03   2.8850863e-01   5.1613961e-03   5.4093894e-03  -5.0851500e-03  -3.7718062e-03  -7.2439254e-03  -8.2483749e-03  -8.0531347e-03  -1.6683761e-02  -1.0607831e-02  -8.5706397e-03  -1.0648615e-02  -1.6530373e-02  -9.9418538e-03  -7.5145771e-03  -2.0901067e-02   5.2240247e-01  -5.2188563e-01   4.2725797e-03  -1.1328824e-03  -4.5892139e-03   1.4442073e-02   1.3245143e-02   5.5223192e-03   1.1207160e-02   5.1763575e-03  -3.9288585e-03  -1.9182414e-02  -1.8350177e-02  -4.2129565e-02  -2.0605368e-02  -8.4726823e-03   7.7726639e-02   2.0787759e-02   2.9852190e-02   2.5829514e-02  -2.9844596e-02  -1.9380115e-02   1.2044971e-02  -1.0880827e-01  -2.2770635e-02  -2.2047833e-01  -3.7060982e-01   8.5937971e+00  -6.9949473e-02   1.6909069e+00  -1.0642849e+00  -4.9666518e-03  -7.4753473e-01   1.2651693e+00   3.3000018e-02  -4.6952707e-03   7.0559253e-01   2.6264428e-02   8.1493111e-01   1.6547855e-02   2.8803931e-02   1.4703906e-02  -5.4628641e-05   1.4762977e-03  -4.0192322e-03  -7.2269292e-03   1.8359533e-02   4.0873099e-03  -7.0932785e-01   1.0859114e-03   1.3495996e-02   5.1025544e-03   8.9455356e-03  -3.2384203e-03   1.6184885e-02   6.5189815e-01   8.8031631e-03  -4.7926618e-01   1.2655568e-03   3.1970713e-03   1.6378363e-03  -1.4363923e-02  -5.8370708e-02  -2.7659930e-02  -2.8764438e-02   6.5652524e-01  -7.9717841e-02  -4.6443081e-02  -5.2315057e-02  -1.0421807e-01  -1.1953439e-01  -5.6782358e-02  -9.5422759e-02   5.8465018e-02   1.2740683e+00  -9.5571709e-02  -1.0652015e+00   2.0981033e-02  -1.1414798e-01  -3.2223124e-01   9.6442167e-02   2.2631692e-01  -1.3417307e+00  -1.3337640e+00   8.3373665e-02   7.4458800e-02   1.0026537e+00   4.0385618e-02   3.2354433e-02  -7.5211620e-01  -6.6159256e-01   2.2987750e-02   9.9387457e-03   2.0105290e-03  -6.2567075e-01   2.1157554e-02  -6.3019386e-01  -4.3093124e-02  -3.0271844e-02  -3.5196220e-02  -6.2867775e-02  -5.4240807e-02  -5.2931711e-02  -4.3689674e-02  -1.2906249e-01  -7.8102428e-02  -4.0510917e-02  -1.2983902e-02  -1.3097680e-01  -5.2047564e-02  -1.1046426e-01  -4.9262103e-02   7.4397798e-03  -3.7303397e-02   5.4957974e-02   1.3100580e-02  -3.4541164e-02   2.2380147e-03   7.1540064e-01   4.3492377e-02  -2.8739390e-02   2.3953035e-02   4.7447350e-02   2.0372285e-02   6.8508716e-01   1.9397236e-02   1.2684306e-02   5.2016896e-01   6.3768879e-01   5.3566661e-03  -4.5966888e-01  -2.4907034e-03  -3.4962286e-03   3.8871821e-03  -3.3967355e-03  -4.7828756e-03  -2.4438259e-04   4.0950170e-01   4.4188782e-01   2.2606794e-03   3.1558682e-03   4.3043739e-03   7.0983123e-03   6.2033801e-03   3.8027980e-01   1.2747410e-03   2.5643293e-03  -1.0302270e-02  -7.2688350e-03   3.6359688e-01  -7.7197073e-03  -8.0869747e-03  -1.6820336e-02  -5.3326136e-01   9.9296322e-03   6.4637233e-03   1.2469715e-02  -4.6393695e-03  -7.9572010e-04  -3.9654976e-01  -3.3343605e-01  -3.8542694e-01   3.7570926e-03   3.5287504e-01   2.4505429e-03   1.0026557e-03  -3.7298820e-03  -2.1433344e-03  -5.8808162e-03   6.6512492e-03   6.9614943e-03   3.9512616e-01  -4.2040545e-01   8.7046315e-03   6.1443322e-03  -1.2323994e-02   6.0787177e-03   2.3139626e-02   5.9638950e-03  -4.1524737e-02   3.0552814e-03   6.4347252e-01  -7.3060495e-01  -3.0460140e-02  -3.7825275e-02  -7.7839796e-01   1.7093691e-02  -2.2837915e-02  -2.4940001e-02   1.4186793e-02   4.6090495e-02   3.0233208e-02   7.8811723e-01   6.4124978e-02   4.7520022e-02   7.6547718e-01  -7.5038319e-01  -1.1870345e+00   7.5306505e-02   4.8203881e-02   6.6260834e-01  -2.1255236e-03   1.5708876e-02  -1.0778803e-02  -5.3827380e-01  -1.0632856e+00
   3.4680022e-01   1.7757825e-03   4.4009063e-01   5.2457764e-01  -4.0669293e-01   6.1823456e-03   4.1286151e-01  -1.6356742e-03   1.6714131e-03  -3.8157328e-01   2.0637802e-03   7.7142314e-03   6.2281158e-03   4.8901231e-03   4.6096301e-03   5.4520250e-03   4.1737302e-03   3.6316322e-03   7.3475098e-03   4.0068819e-03   1.2505400e-03  -2.4154639e-01  -9.8095735e-04   2.3151588e-03  -2.1288726e-03  -1.6899733e-03  -3.1652497e-03   6.0169908e-03  -2.9728720e-03   5.3887396e-03  -4.2669162e-01   4.3696420e-01  -1.0957439e-02  -1.2464638e-02  -1.4509963e-02  -1.0879773e-02  -8.7126750e-03  -1.1453404e-02   1.0543261e-02   1.9051338e-02  -1.7578398e-03   8.1141332e-03   5.7124724e-03   1.0176446e-02   6.2907766e-01   1.1072199e-02   1.5305148e-02   9.5748987e-03   9.0286031e-03   5.8082373e-03   7.8670562e-04   5.5867121e-03   4.6877623e-03  -3.2642437e-01  -3.3759046e-01   4.8459036e-03   5.1832095e-03   3.2247971e-01   9.6665238e-03   3.6895799e-03   4.0828388e-03   8.4280596e-03   3.2812291e-03   1.0888100e-03  -2.0801504e-04   1.6564929e-03   3.2728074e-03  -3.5679006e-03   4.2782601e-03  -4.1163189e-03  -4.1348943e-03   7.5976062e-03  -3.3126322e-01   6.7262043e-03  -3.7721206e-01   5.6631925e-03   4.7873081e-03   5.2974655e-03   3.2375887e-01  -2.7686335e-01  -4.4618884e-04  -8.6200266e-05  -1.0553058e-04   2.5976313e-01  -2.2863762e-03   1.5158670e-05   3.4239664e-03  -2.7000642e-03  -9.0516488e-04  -9.1713795e-04   2.3781903e-03   4.6981492e-03  -4.4460818e-01  -6.9656068e-03  -5.2487721e-01  -7.8752492e-03  -5.7095645e-01   1.8890868e-02   1.0412969e-02   1.4972321e-02   5.0843702e-01  -5.0184941e-01   8.2714872e-03  -4.4703601e-01   9.6071779e-03   7.3621239e-03   6.3950794e-03   1.5821116e-02   7.4418409e-03   5.6898835e-03   5.3868642e-03   5.4888675e-03  -3.1587351e-01   3.7361901e-03   4.0533853e-03  -1.8668936e-03  -2.9471996e-01   2.7495806e-03  -1.4690730e-03   6.3256200e-03  -6.7374966e-03   6.2229698e-04   1.3627173e-02   9.4730248e-04   8.6403117e-03   8.4421487e-03  -3.5566472e-03  -3.9909060e-01  -4.4513736e-03  -1.8639712e-02   3.8212533e-01   1.7609122e-03  -3.2878708e-04  -4.3267108e-01   2.4301271e-03  -4.3163057e-05  -7.1762316e-03  -5.4532423e-03   1.6291574e-03   3.2781122e-03  -1.7315839e-02  -2.1395507e-02   2.4963420e-02   1.9025108e-02   5.5132612e-01   5.3065182e-01   1.6256808e-02   1.1579090e-02  -3.1911327e-04   1.1824556e-02   9.8340276e-03   1.1059683e-02   5.1252139e-03   2.2643178e-03  -8.3878752e-03  -3.6090633e-01   7.8208118e-03  -3.5074126e-01  -2.1036627e-03   5.4502098e-03  -1.1731391e-04   2.7597476e-01  -3.6269409e-03  -1.3989366e-03  -3.9021157e-05  -2.9172325e-04  -2.4028042e-01  -2.6761104e-01   1.3355607e-03   8.2285035e-04   2.6010123e-01   4.5540655e-04  -3.3610576e-03   1.9653887e-03   3.1031945e-03  -2.5546477e-01  -3.6789860e-03  -2.5619552e-01  -3.4397139e-03  -4.1361511e-03  -2.7142049e-01  -2.9555779e-03  -4.4678543e-03   2.9862317e-01   4.1989302e-03   8.7212375e-04  -5.7608627e-03  -5.3834414e-03  -5.7715183e-03  -3.4760378e-01  -6.5190096e-03   3.8663604e-01   5.8035967e-03   3.5204726e-03  -1.6840524e-03  -3.8094720e-01  -8.7667492e-03  -6.9286527e-03   6.6583824e-03   5.9346073e-03  -4.6441917e-03   3.4816700e-01   6.1899420e-03  -7.1337714e-04  -3.5320440e-01   1.1031620e-03  -3.4660784e-01   5.1630766e-04  -1.4827031e-03   1.8190327e-04   4.1108938e-01  -1.2883572e-04  -3.1359977e-01   8.9696906e-03  -4.2416595e-03   1.6738742e-03   2.7297812e-03  -3.1347915e-01   1.7604337e-03   7.5312346e-03  -7.9629913e-04  -3.2758554e-04  -3.2798697e-04   2.0884493e-04   2.4384595e-03  -5.8086126e-03   4.2875023e-01  -1.7366469e-03   6.0199360e-01  -1.5923108e-02   2.4315794e-02   2.7076730e-02   2.9618952e-02   3.3225108e-03   3.5046820e-03   4.5982994e-03  -4.2455817e-03   3.7067997e-04   1.6615576e-02   1.5320586e-02   9.8204667e-03   3.0867952e-03   8.5690087e-03   1.0172345e-03   1.3997145e-04   4.8202623e-03   5.4057809e-03   5.8138596e-03   7.8388077e-03   8.3358171e-03  -6.3569697e-03  -2.7451018e-03   6.1704113e-03   3.8381937e-01   6.4469509e-03   8.4669380e-03   4.9499086e-03   3.3111963e-03   3.4489928e-01   6.7163981e-03  -1.1971454e-03   4.1664722e-03   4.9564181e-03   5.6097874e-03   1.8508209e-03   7.3876817e-03   3.6046893e-03   3.0599750e-01   1.1989126e-03   2.6513751e-03  -4.5607375e-03  -2.8088304e-03  -9.2937636e-03  -1.0019359e-02  -8.9684850e-03  -1.5180054e-02  -1.2002750e-02  -1.1524314e-02  -9.1518188e-03  -1.3556183e-02  -1.0581706e-02  -7.5203335e-03  -1.8886807e-02   5.3465464e-01  -5.2291077e-01   6.0531251e-04  -2.6489300e-04   2.3023761e-03   1.3548276e-02   1.1965385e-02   7.0726718e-03   5.7934601e-03   8.1003763e-03  -7.3103805e-03  -2.4099591e-02  -4.0218146e-03  -5.2536175e-02  -1.8384290e-02   1.9842624e-02   2.2380593e-03   1.5931791e-02   2.2145919e-02   9.7096147e-03  -1.3913061e-02  -2.7620752e-02  -1.2383249e-02  -1.2961245e-01   2.8620189e-02  -7.8981327e-02  -4.9791334e-01   8.6079679e+00  -5.1041303e-02   1.1684893e+00  -1.0703550e+00  -2.5706423e-03  -8.1576766e-01   1.2354601e+00   3.1054261e-02  -2.0537349e-02   7.6932713e-01   2.8841230e-02   8.3748032e-01   2.1816142e-02   2.7148333e-02   1.9497813e-02   6.0038710e-04  -1.7723256e-04  -2.7617391e-03  -6.6710677e-03   1.8217286e-02   1.0522730e-02  -7.0310957e-01   1.7040540e-03   1.3348138e-02   4.8542714e-03   6.5824740e-03  -4.8931179e-03   1.8932769e-02   6.1316251e-01  -7.7098537e-03  -4.7839832e-01   3.0295447e-03   1.8826747e-03  -2.1961530e-04  -1.1349686e-02  -5.3982126e-02  -2.5644468e-02  -2.4068445e-02   6.5338604e-01  -5.2585145e-02  -4.1865638e-02  -4.7363093e-02  -8.4090465e-02  -7.1097053e-02  -6.5613698e-02  -1.1655064e-01  -4.9107867e-03   1.2478914e+00  -1.0890603e-01  -1.0554466e+00  -4.7749556e-03   2.8476355e-02  -2.7881279e-01   3.9817559e-02   2.3738722e-01  -1.1893769e+00  -1.1734880e+00   8.8289802e-02   8.3471064e-02   1.1957543e+00   3.9940798e-02   3.7109095e-02  -7.2689877e-01  -6.3852136e-01   2.2486792e-02   6.0755086e-03  -4.3458435e-03  -6.2156600e-01   1.6447449e-02  -6.1675032e-01  -3.3726361e-02  -2.4863833e-02  -3.0148903e-02  -5.5586729e-02  -5.4698727e-02  -4.5634439e-02  -4.6456093e-02  -1.0957684e-01  -7.5325184e-02  -5.6028043e-02  -3.3576628e-02  -2.3361391e-01  -4.3189593e-02  -1.0990379e-01  -4.4011898e-02   2.4950471e-03  -2.3237338e-02   4.9399706e-03   2.1332608e-02  -3.1800332e-02   1.4309425e-02   7.4007890e-01   3.9612729e-02  -2.9932128e-02   2.2768226e-02   3.8241154e-02   2.2404044e-02   6.0453799e-01   2.0738342e-02   1.6691978e-02   5.9293908e-01   6.1807052e-01   1.2270180e-02  -4.6248628e-01  -4.0594745e-03  -8.0227992e-03   4.6866018e-03   2.0850675e-03  -2.9201796e-03   1.5525789e-03   4.1846288e-01   4.3543132e-01   6.8884990e-03   3.2443806e-03   3.6850962e-03   7.2074426e-03   4.1594928e-03   3.8422014e-01   9.0616087e-03   3.2587438e-03  -1.0451821e-02  -8.1698182e-03   4.1815730e-01  -9.9043786e-03  -8.6308243e-03  -1.6299701e-02  -5.5258677e-01   9.5044354e-03   6.9296168e-03   3.4419566e-03  -4.6657630e-03  -1.2889732e-03  -3.6900603e-01  -3.3120155e-01  -3.8555426e-01   3.9643738e-03   3.4325950e-01   5.6885533e-03   3.0308799e-03  -1.7912133e-03  -4.5505089e-03  -4.5845256e-03   8.4367258e-03   3.0751500e-03   3.8413718e-01  -4.1568332e-01   6.2471499e-03   3.0901563e-03  -1.0339241e-02   9.2127943e-03   7.2245868e-03   1.1391920e-03  -4.6705394e-02  -1.0093774e-02   6.3955814e-01  -7.3156640e-01  -1.8387553e-02  -4.5065860e-02  -7.6544513e-01   4.5034637e-02  -5.4091846e-02  -3.0382853e-02   3.6453663e-02   4.5227031e-02  -1.3136664e-02   7.7337400e-01   5.9389804e-02   6.1921818e-02   7.8735432e-01  -7.7648713e-01  -1.2132878e+00   7.8959726e-02   5.7479252e-04   6.8348505e-01  -2.1590421e-03   2.3500579e-02   3.1493358e-02  -5.7612360e-01  -1.0420909e+00
   3.4278478e-01   2.7502022e-03   4.3587916e-01   5.1490294e-01  -4.1161160e-01   4.4833103e-03   4.2026017e-01   1.4551791e-03   2.2438704e-03  -3.9108942e-01   2.9420834e-03   5.5263115e-03   5.7259634e-03   3.9376118e-03   4.0595583e-03   5.3347601e-03   3.9582125e-03   3.7012532e-03   2.0576603e-03   2.0354192e-03  -3.4246022e-03  -2.4332091e-01  -1.9359301e-03   2.0701464e-03  -1.3965444e-03  -9.3020956e-04  -2.5369351e-03   2.8006898e-03  -4.8165424e-03   5.2251227e-03  -4.2864045e-01   4.4064670e-01  -1.2585067e-02  -1.2540939e-02  -1.5128691e-02  -1.2662066e-02  -1.3372269e-02  -1.5359522e-02   1.2040823e-02   9.3841384e-03   2.4853158e-03   1.9551841e-03   3.4307125e-03   1.3250259e-02   6.3124901e-01   1.1586619e-02   1.4989942e-02   1.0307904e-02   7.6210016e-03   5.7269785e-03  -1.0075359e-03   5.5695547e-03   4.7001998e-03  -3.2676753e-01  -3.3881057e-01   5.2359103e-03   6.0901796e-03   3.2182380e-01   9.1465255e-03   4.0978301e-03   2.0729200e-03   4.5238794e-03   2.3305397e-03   1.5735889e-03  -6.4259602e-04   1.8716596e-03   4.3904393e-03  -2.2260419e-03   5.1588999e-03  -2.9635260e-03  -1.1911330e-03   8.1289165e-03  -3.3278394e-01   7.4532235e-03  -3.7039443e-01   1.3227407e-03   4.8720922e-03   4.6576106e-03   3.2761406e-01  -2.8556556e-01   4.2133300e-03   4.7967137e-04  -3.2496550e-03   2.5996083e-01  -1.8848916e-03   8.3002873e-04   1.6554301e-03  -3.2277686e-03  -3.7113049e-03   4.3115114e-04   2.2282985e-04   4.3896030e-03  -4.4439573e-01  -7.6472123e-03  -5.2079792e-01  -7.9944224e-03  -5.5686784e-01   1.8750146e-02   1.2410172e-02   5.1684212e-03   4.8670553e-01  -4.6591187e-01   5.0697791e-03  -4.3586724e-01   9.1007044e-03   8.0855635e-03   6.4455649e-03   3.7166856e-03   2.9985181e-03   4.9465444e-03   5.5974688e-03   5.7404205e-03  -3.0736342e-01   3.3758750e-03   3.5022886e-03  -1.4607920e-03  -3.0010671e-01   1.4266283e-03  -2.5266866e-03   1.8125357e-04  -7.2060801e-03   2.5186591e-03   1.2423974e-02  -3.0008943e-03   1.0682418e-02   1.0013721e-02  -7.6111208e-03  -4.1143569e-01   2.0150554e-03   1.9074676e-03   3.8037152e-01   1.3795687e-03   9.5323128e-04  -4.0155083e-01   2.0968245e-03   9.0177250e-03  -2.7298796e-03  -4.4558511e-03   7.8114428e-03  -1.0830993e-03  -1.0537002e-02  -1.9179408e-02   2.1325620e-02   2.9510688e-02   5.2413957e-01   5.3341640e-01   1.5657684e-02   1.1835186e-02   2.8786845e-03   1.1180929e-02   9.0793327e-03   1.0914314e-02   5.7419880e-03   2.5161368e-03  -8.2430236e-03  -3.4513708e-01   7.7805096e-03  -3.7638213e-01  -3.0880117e-03   6.1740862e-03  -1.5087623e-05   2.7969183e-01  -1.7460402e-03   6.0497261e-05   2.0650543e-04  -1.5172873e-04  -2.4185274e-01  -2.7235605e-01   1.6845486e-03   2.9578630e-03   2.6240397e-01  -3.0484704e-04  -1.8492720e-03   2.2727746e-03   2.6943755e-03  -2.5432778e-01  -2.6688478e-03  -2.4969973e-01  -1.7722832e-03  -2.3492438e-03  -2.6435302e-01  -4.0552073e-03  -2.5151373e-03   3.0968760e-01   3.4573625e-03   3.6465110e-03  -4.1866408e-03  -5.8152613e-03  -6.7735893e-03  -3.4802878e-01  -6.7562872e-03   3.7486466e-01   4.9080829e-03   5.0851370e-03   1.8699921e-03  -3.5379716e-01  -8.1801447e-03  -6.3324799e-03   6.8519523e-03   8.6257568e-03   3.6468809e-03   3.5022165e-01   6.8072473e-03  -2.8902053e-03  -3.5723685e-01   1.2722630e-03  -3.5329796e-01   6.8566385e-04  -1.6547370e-03   3.9268523e-03   4.1293863e-01   9.9133453e-04  -3.1148170e-01   3.4742114e-03   9.2759449e-04  -2.1643368e-04   4.7628890e-03  -3.0735272e-01   2.2331664e-03   2.8009445e-03  -8.4806911e-03   4.2307180e-04  -3.1491951e-05  -7.7257531e-04  -2.3550401e-04  -5.4606195e-03   4.3184369e-01  -3.0002640e-03   5.6538529e-01  -2.5468165e-02   2.4830782e-02   4.3921725e-03   9.2135584e-03  -6.7633038e-03   3.2187292e-03   4.0742894e-03  -9.2476363e-03  -9.1077046e-03   1.4444633e-02   1.6238032e-02   1.0425683e-02   3.2329544e-03   9.1890101e-03  -1.6895699e-03  -6.4618252e-04   5.2847674e-03   6.5604953e-03  -2.3796317e-03   6.2380190e-03   7.4545662e-03  -5.8542390e-03  -5.0650859e-03   6.4401367e-03   3.9076243e-01   4.5231716e-03   8.1318435e-03   5.1194429e-03   3.6074073e-03   3.3930231e-01   5.6195715e-03   1.2019198e-03   7.8400055e-03   4.7362139e-03   3.3432799e-03   1.3940400e-03   6.2128628e-03   4.5285055e-03   2.9616510e-01   1.6483504e-03   6.4899093e-03  -5.8502501e-03  -3.3974436e-03  -7.7494264e-03  -8.3064821e-03  -8.3023094e-03  -1.1996022e-02  -9.8297815e-03  -1.2111434e-02  -8.8472836e-03  -5.7108692e-04  -9.4767307e-03  -8.8524221e-03  -1.7800742e-02   5.3257828e-01  -5.1831290e-01   4.8839213e-03   2.4862928e-03  -1.6959485e-03   1.0858203e-02   1.0463440e-02   4.5345114e-03   9.7399849e-03   4.2803326e-03  -1.8319413e-03  -2.5075190e-02  -2.9361766e-02  -5.3855869e-02  -8.8634524e-03  -1.8107602e-03   5.1331340e-02   1.2436061e-02   3.0103082e-02   6.0272522e-03  -1.8873491e-02  -2.3038608e-02   2.1342575e-02  -9.9435476e-02   1.1921155e-03  -1.7475631e-01  -4.3825986e-01   8.8657389e+00  -7.8857450e-03   1.5999717e+00  -1.0325226e+00  -1.8552860e-02  -8.4439697e-01   1.2335143e+00   2.3971310e-02   1.6439079e-03   6.8485174e-01   1.1315695e-02   7.6350533e-01   1.5985677e-02   2.5228094e-02  -1.1221503e-02  -1.2677868e-02  -6.2870546e-03  -6.2855046e-03  -5.4052968e-03   1.7523925e-02   6.7112805e-03  -7.2082854e-01   2.7785079e-03   1.6670120e-02   1.2281469e-02   8.6446176e-03  -3.4922708e-03   1.6958254e-02   6.0000201e-01  -2.1061846e-04  -4.8630532e-01   2.7155388e-03   7.8956985e-03  -5.8959907e-05  -5.9090212e-03  -5.6809359e-02  -2.8635856e-02  -3.3118332e-02   6.6023736e-01  -7.5647157e-02  -4.9225437e-02  -6.0690780e-02  -1.0003672e-01  -1.1212692e-01  -7.5321768e-02  -8.1237582e-02   1.5735553e-01   1.5480278e+00  -1.0824825e-01  -1.0415833e+00   1.1670664e-02  -1.4615026e-01  -2.6124639e-01   1.2616199e-01   3.1826408e-01  -1.2271022e+00  -1.1356993e+00   8.7160256e-02   8.0978077e-02   1.1431055e+00   4.1422087e-02   2.8885252e-02  -7.4812717e-01  -6.8654313e-01   2.1940280e-02   6.4846461e-03  -5.4388858e-04  -6.2889823e-01   2.0197815e-02  -6.3254455e-01  -4.3430002e-02  -2.5713975e-02  -3.3764629e-02  -6.1730478e-02  -5.2375984e-02  -5.2513658e-02  -4.6053062e-02  -1.2545143e-01  -9.9254858e-02  -6.2029937e-02  -3.9178767e-02  -6.4656569e-02  -5.6833142e-02  -1.4662665e-01  -5.3896793e-02   6.9047592e-03  -2.7386677e-02   2.6014785e-02  -3.0967915e-02   1.7979693e-02  -2.1563564e-04   7.0009365e-01   5.5464542e-02  -2.9860659e-02   2.0867439e-02   4.4014117e-02   2.0816976e-02   7.1728209e-01   2.3957890e-02   1.8733881e-02   6.0179658e-01   6.4131595e-01   1.5219597e-02  -4.7918890e-01  -4.3982993e-03  -3.9431486e-03   2.8275977e-03   2.1148391e-03  -5.0677034e-03  -3.7458029e-04   4.1829542e-01   4.4172939e-01   3.6773421e-03   2.8163786e-03   4.6302806e-03   9.7761840e-03   5.9014112e-03   3.8094654e-01  -9.5707183e-04   4.5037765e-03  -1.0957230e-02  -1.0286812e-02   3.9366177e-01  -1.0454174e-02  -7.2617605e-03  -1.5115086e-02  -6.0740368e-01   9.6886571e-03   7.9775536e-03   1.3202121e-02  -6.4974229e-03   5.8175157e-04  -3.8247260e-01  -3.3728890e-01  -3.9878615e-01   6.7058622e-03   3.4261082e-01   6.7873354e-03   2.1090907e-03  -3.7504141e-03  -3.8211214e-03  -6.2729578e-03   8.2580777e-03   8.7041050e-03   4.0130108e-01  -4.3390342e-01   6.1911733e-03   9.9593167e-03  -1.5905097e-02   7.7856736e-03  -5.2145807e-03   7.1068928e-03  -3.8983828e-02  -6.3035164e-03   6.3364535e-01  -7.1383311e-01  -3.2586159e-02  -4.1486028e-02  -7.5940053e-01  -4.9459117e-02  -7.8408356e-02  -3.6699765e-02   4.3555957e-03   6.1696536e-03   1.9584454e-02   8.0427283e-01   8.4513923e-02   6.5780264e-02   8.2972861e-01  -7.4486062e-01  -1.1301982e+00   9.4572524e-02  -1.5969851e-02   7.6423315e-01   8.9454526e-03   2.1062302e-02  -5.2064119e-03  -6.1248343e-01  -1.0677084e+00
   3.3327965e-01   3.1245259e-03   4.2667716e-01   5.2137722e-01  -3.9420545e-01   4.5072833e-03   4.1755272e-01  -2.8649357e-04   2.3960088e-04  -3.9237469e-01   1.8898263e-03   6.4523392e-03   6.2684466e-03   4.0652801e-03   4.1516739e-03   5.5913732e-03   4.3795820e-03   3.1243331e-03   4.0077156e-03   3.0439865e-03  -2.0416089e-03  -2.4199823e-01  -1.7249077e-03   1.7138802e-03  -1.7037763e-03   1.9711021e-03  -1.6848246e-03   4.7357518e-03  -4.3403720e-03   5.3670092e-03  -4.1346789e-01   4.2918509e-01  -1.1431658e-02  -1.2873222e-02  -1.3635483e-02  -1.2236508e-02  -1.3201787e-02  -1.5575294e-02   1.7666863e-02   4.0099948e-03   3.7504344e-03   8.7785910e-03   5.6369165e-03   1.0770813e-02   6.2482498e-01   1.0820018e-02   1.3380997e-02   1.0011571e-02   7.2641474e-03   4.9708825e-03  -2.9165082e-04   4.5857753e-03   4.6300293e-03  -3.2541400e-01  -3.4153908e-01   5.5156367e-03   7.2836683e-03   3.2647110e-01   8.3428155e-03   3.6330683e-03   2.4243692e-03   1.7251405e-03   2.7819915e-03   1.7444340e-03  -1.7424470e-03   8.8957397e-04   3.0105031e-03  -3.2756948e-03   4.7537474e-03  -3.6146391e-03  -1.9098907e-03   1.2680159e-03  -3.1626717e-01   7.3305464e-03  -3.5607515e-01   4.5203053e-03   4.9167407e-03   4.5208509e-03   3.1021645e-01  -2.7708588e-01   4.6700612e-03   5.1544717e-04   4.5158547e-03   2.5775803e-01  -2.1066402e-03   9.9462149e-04   2.2099681e-03  -1.8020251e-03   2.2542591e-03  -3.9669784e-04  -6.1918781e-04   5.0362654e-03  -4.3408314e-01  -5.2956123e-03  -5.2303865e-01  -4.6217401e-03  -5.5672157e-01   1.9763479e-02   1.2119300e-02   1.4511270e-02   4.7550354e-01  -4.6627381e-01   7.7405038e-03  -4.2983569e-01   8.7928668e-03   4.3233097e-03   6.5925533e-03   2.7619318e-03   6.1557106e-03   5.1183331e-03   5.2448473e-03   5.2329200e-03  -3.1174618e-01   4.0194572e-03   3.0590789e-03  -2.2676960e-03  -2.9310611e-01   1.8894723e-03  -1.1274164e-03   7.7444320e-03  -6.2171902e-03   1.0928429e-03   8.2772161e-03  -2.4366355e-03   1.1228869e-02   9.3177940e-03  -1.0217743e-03  -4.0029287e-01   2.4720370e-03  -3.9487986e-03   3.8843296e-01   3.4692952e-03   1.2396928e-03  -4.0286024e-01   2.2862832e-03   6.4876275e-03  -6.8981739e-03  -6.9484852e-03   4.3121024e-04   1.0586713e-03  -1.1995815e-02  -1.7707482e-02   2.5245169e-02   2.2754255e-02   5.3438602e-01   5.3557381e-01   1.5009184e-02   1.1679909e-02   8.6560684e-03   1.2922831e-02   9.8415209e-03   9.1244020e-03   6.8177301e-03   4.6867988e-03  -8.3628565e-03  -3.5455701e-01   7.6016841e-03  -3.6633365e-01  -1.9149618e-03   5.5007117e-03  -9.2264471e-04   2.8970636e-01  -1.6213134e-03  -1.1099278e-03   3.5350924e-04  -3.4636362e-04  -2.3879985e-01  -2.6888279e-01   1.8364716e-03   3.9444607e-03   2.5694446e-01   1.1806621e-03  -3.3806195e-03   2.7175207e-03   2.3625654e-03  -2.4763262e-01  -3.4532956e-03  -2.5068269e-01  -3.3695503e-03  -3.3504229e-03  -2.6646581e-01  -2.6436474e-03  -5.4126749e-04   2.9110525e-01   3.5336060e-03  -4.9622927e-04  -3.9446861e-03  -4.9262183e-03  -6.1246970e-03  -3.4732050e-01  -7.1691193e-03   3.6371339e-01   5.1560957e-03   4.5910215e-03   5.0635516e-04  -3.4149332e-01  -7.0711558e-03  -6.5981336e-03   1.0471434e-02   7.3984632e-03  -1.2488130e-03   3.5173610e-01   7.3696659e-03  -1.4381367e-03  -3.5611390e-01   1.3619545e-03  -3.5905448e-01  -9.4834664e-04  -2.3207475e-03   3.2816376e-03   4.4037630e-01   6.5365360e-04  -3.1689748e-01   7.4684919e-03  -2.5682143e-04  -3.1193479e-05   1.6575035e-03  -3.1786711e-01  -1.1348124e-03   6.2441916e-03  -7.2685238e-03   7.3479373e-04  -2.0416065e-03  -9.9781686e-04   1.8674319e-03  -4.7532943e-03   4.1612394e-01  -4.4247727e-03   5.7821835e-01  -1.8044053e-02   1.9813957e-02   2.5119002e-02  -6.2084753e-03  -5.7507667e-03   2.7076943e-03   7.3182795e-03  -1.4044141e-03  -1.4898061e-03   1.4295764e-02   1.2414879e-02   8.2800155e-03   1.6414947e-03   8.8182828e-03  -1.4935440e-03  -2.5673093e-03   6.9386832e-03   3.7954458e-03  -2.6853862e-03   7.4168715e-03   3.6640893e-03  -5.4435415e-03  -2.9778997e-03   6.8528533e-03   3.8455846e-01   6.0303388e-03   6.5135690e-03   4.4557155e-03   3.3202406e-03   3.3843054e-01   5.7300671e-03  -2.0632508e-05   8.0958489e-03   4.7789479e-03   3.9799362e-03   1.5760725e-03   6.6665846e-03   2.2108183e-04   3.0422900e-01  -4.5875728e-04   6.1217268e-03  -5.2811317e-03  -4.4132738e-03  -9.1143500e-03  -8.5781067e-03  -6.8337077e-03  -1.2495360e-02  -9.9556322e-03  -3.8345224e-03  -6.9262204e-03  -4.0913457e-03  -1.2441633e-02  -8.0467101e-03  -2.1677426e-02   5.2301709e-01  -5.1399543e-01   1.6274296e-03  -4.9714625e-03  -6.2562232e-04   1.1500654e-02   1.0491291e-02   6.1212395e-03   1.1363764e-02   9.8679006e-03  -3.4213014e-03  -2.3063981e-02  -2.4700881e-02  -5.2536060e-02  -1.5594202e-02  -1.1897757e-02   1.5492154e-02   1.6093356e-02   2.4749374e-02   1.3025151e-02  -1.9819503e-02  -1.4818172e-02   1.6223134e-03  -1.6939679e-01   5.0523626e-02  -1.4279102e-01  -3.2847888e-01   8.3299752e+00  -1.0149895e-02   1.4145962e+00  -1.0652464e+00  -5.3459919e-03  -7.7765934e-01   1.3016562e+00   3.4733876e-02   2.9835183e-03   6.7797673e-01   3.4460676e-02   7.8213389e-01   2.0606840e-02   2.7566599e-02   1.7818510e-02  -1.3572409e-02   5.7462337e-04  -5.9114515e-03  -6.4345670e-03   1.6635708e-02   9.9621850e-03  -7.0286305e-01   3.4595396e-03   1.4019832e-02   1.2734717e-02   5.2618493e-03  -5.2708596e-03   1.5250104e-02   6.4033897e-01  -1.0827579e-02  -4.7386797e-01  -1.7759741e-03   7.1580872e-03  -3.9666790e-03  -7.9282368e-03  -5.4817186e-02  -2.5342142e-02  -2.8063545e-02   6.5229856e-01  -6.1160504e-02  -4.1040776e-02  -4.2553327e-02  -9.2465381e-02  -6.5076379e-02  -8.4805806e-02  -8.1990568e-02  -2.7554602e-03   1.3151985e+00  -1.3077104e-01  -1.0600310e+00   7.8961189e-03  -9.2014358e-02  -2.5469169e-01   1.3661465e-01   3.0167076e-01  -1.1826413e+00  -1.1013459e+00   8.9042237e-02   7.1964624e-02   1.1348176e+00   4.0852942e-02   3.4440542e-02  -7.2152647e-01  -6.7511156e-01   2.1845591e-02   7.4929663e-03   1.2497384e-03  -6.2275599e-01   8.6928581e-03  -6.2162166e-01  -4.2045647e-02  -2.8765191e-02  -3.2887602e-02  -6.1303636e-02  -4.7608310e-02  -4.3799683e-02  -3.7128943e-02  -1.1882301e-01  -8.4263458e-02  -6.2655316e-02  -3.4154862e-02  -2.1841910e-01  -3.2150985e-02  -1.0172079e-01  -5.0358865e-02   1.5181080e-03  -2.4064689e-02   3.4466116e-02  -2.0831620e-02   1.9301073e-02  -2.3280119e-03   6.8428121e-01   2.6405618e-02  -2.6286392e-02   2.0095797e-02   3.3964452e-02   1.9783124e-02   6.6775885e-01   2.0932183e-02   1.6334234e-02   5.7024621e-01   6.2108374e-01   1.4497271e-02  -4.7872010e-01  -3.8125304e-03   7.7593515e-03   6.9742856e-03   7.6424395e-03  -3.9936851e-03  -1.6305557e-03   4.1179229e-01   4.2264236e-01   4.1027036e-03   2.5860281e-03   2.2758504e-03   5.4634637e-03   4.5668701e-03   3.7710258e-01   2.0908707e-03   3.4117148e-03  -9.8559793e-03  -9.6883158e-03   3.7776496e-01  -8.7811180e-03  -9.1582698e-03  -1.2695151e-02  -5.4763949e-01   7.9706329e-03   1.0290233e-02   1.3043569e-02  -6.3429070e-03  -2.2952501e-03  -3.6235602e-01  -3.3991405e-01  -3.7944215e-01  -6.6362235e-04   3.4723576e-01   1.6416462e-03   2.3340057e-03  -2.5065627e-03  -2.6403658e-03  -3.3569880e-03   6.9786687e-03   6.3372563e-03   3.9713350e-01  -4.3004173e-01   4.9982852e-03   5.2363771e-03  -1.3226750e-02   1.4024022e-02   2.2927671e-04   4.0388265e-03  -4.4347580e-02  -1.0544339e-02   6.6957827e-01  -7.6043559e-01  -3.3347963e-02  -2.9983624e-02  -8.2231334e-01   1.1356698e-02  -2.9195567e-02  -2.4875524e-02   4.7030585e-02   4.2269956e-02   2.9786892e-02   8.3040915e-01   8.0115851e-02   7.7004636e-02   7.9829280e-01  -7.6616410e-01  -9.5870683e-01   5.5866741e-02  -3.4245347e-03   7.1166727e-01  -1.5655808e-02   1.1700486e-02   2.1355185e-02  -6.4549060e-01  -1.0412725e+00
   3.2961788e-01   2.1610257e-03   4.1783580e-01   5.1311803e-01  -3.9468660e-01   4.3581349e-03   4.1045160e-01   9.9495522e-04   9.9887595e-04  -3.8268501e-01   1.2571015e-03   5.5007521e-03   6.6322553e-03   4.5200140e-03   4.0900278e-03   5.3396758e-03   4.4516895e-03   4.0711798e-03   5.2246783e-03   1.5592786e-03  -1.2818947e-03  -2.4013653e-01  -1.1387677e-03   1.6794561e-03  -1.0886861e-03  -2.6402415e-04  -3.2710738e-03   1.7600945e-03  -3.9066624e-03   5.6199726e-03  -4.1514328e-01   4.3731773e-01  -1.1923979e-02  -1.1943582e-02  -1.3120480e-02  -1.3234793e-02  -1.3277829e-02  -1.4483339e-02   1.0512963e-02  -7.0646135e-03   3.9227964e-03   9.4125755e-03   5.3308443e-03   1.0410811e-02   6.0827229e-01   1.0012938e-02   1.2633776e-02   9.5416641e-03   7.6914799e-03   5.0862666e-03   8.7875057e-04   4.2518530e-03   4.4771987e-03  -3.2697278e-01  -3.3652398e-01   6.0838448e-03   8.1403623e-03   3.2193945e-01   8.5907375e-03   3.4236547e-03   3.9673065e-03   7.5947942e-03   3.3341769e-03   1.5586496e-03  -7.4191880e-04   1.0331154e-03   3.6458005e-03  -3.3153514e-03   3.7370397e-03  -3.6040642e-03  -1.2608690e-03  -1.0789015e-03  -3.6060798e-01   6.3858708e-03  -3.6217324e-01   2.3604915e-04   4.7986294e-03   4.9339065e-03   3.0839512e-01  -2.7816671e-01   4.8070262e-03   5.9893950e-04   3.2209714e-04   2.4822383e-01  -2.2479100e-03  -1.0609544e-03   1.8733335e-03  -2.1178918e-03   7.4529781e-04  -1.4905407e-03  -3.9749202e-04   5.2215783e-03  -4.2872565e-01  -5.6725380e-03  -5.0494341e-01  -4.6457386e-03  -5.4519801e-01   1.8560125e-02   1.0977245e-02   1.4735738e-02   4.6979459e-01  -4.6634344e-01   5.7043898e-03  -4.1938088e-01   8.5528646e-03   6.2541027e-03   5.8062406e-03   3.7650793e-03   6.5597963e-03   4.5118162e-03   4.8703394e-03   4.6041901e-03  -2.9587130e-01   3.0679211e-03   1.8014197e-03  -3.8845142e-04  -2.9813386e-01   1.0286866e-03  -2.2483880e-03  -3.1961353e-04  -6.2612732e-03   1.4339071e-04   5.1581388e-03  -3.0183504e-03   1.0903939e-02   8.0458317e-03  -4.6763566e-03  -4.0767191e-01  -3.3372681e-04   5.8517102e-03   3.7942567e-01   9.9893005e-04   2.0112804e-03  -3.9118105e-01   2.2435420e-03   6.3769453e-03  -2.6395099e-03  -2.7606859e-03   3.7641634e-03  -2.2837184e-03  -1.1174432e-02  -1.8086523e-02   2.2610363e-02   2.4408501e-02   5.2953782e-01   4.9910582e-01   1.5528220e-02   1.2683819e-02   3.2363828e-03   1.1765241e-02   8.6956013e-03   1.2005738e-02   6.6828432e-03   1.4499136e-03  -9.7077014e-03  -3.4934647e-01   8.3945788e-03  -3.7611804e-01  -1.3353425e-03   5.7850729e-03  -1.9799380e-03   2.8817474e-01  -2.3133345e-03   2.0518836e-04   3.5818913e-04  -5.9997258e-06  -2.4471624e-01  -2.6426813e-01   1.4923612e-03   4.1910105e-03   2.5720251e-01   1.6976518e-03  -2.3248974e-03   2.3877491e-03   2.5973759e-03  -2.4964253e-01  -3.1144316e-03  -2.4934786e-01  -3.2051814e-03  -3.5446072e-03  -2.5869112e-01  -3.3176003e-03  -4.5571325e-03   2.9368728e-01   3.2687528e-03  -3.7601642e-04  -5.6641612e-03  -5.6220383e-03  -5.0596155e-03  -3.4337853e-01  -6.9867591e-03   3.6073384e-01   5.7687828e-03   1.1190745e-04  -2.1993212e-03  -3.4803785e-01  -5.4459870e-03  -3.7299475e-03   1.0142045e-02   2.8337511e-03  -6.0548938e-03   3.5269701e-01   6.9977208e-03  -2.4731630e-03  -3.5480896e-01   2.5083467e-03  -3.5892514e-01  -7.9181295e-04  -2.0332935e-03   4.5580909e-03   4.3809716e-01   1.4745302e-03  -3.1717401e-01   8.5276104e-03  -2.0973120e-03   2.2787645e-03   4.5215358e-03  -3.2798283e-01  -5.6449895e-03   7.6492816e-03   2.5333317e-03  -1.2086302e-03  -2.7171418e-03  -3.3361193e-03  -1.1593483e-03  -2.5466100e-03   4.2310281e-01  -3.9894501e-03   6.3135624e-01  -1.2705980e-02   2.3378081e-02   1.3257938e-02  -3.5555075e-02  -4.1206015e-03   1.6664788e-03   4.7501279e-03  -8.0730251e-03  -3.1902527e-03   1.3565437e-02   1.3231026e-02   1.0526765e-02   2.6992707e-03   9.4697042e-03  -2.2848416e-03  -9.6457424e-04   5.8437728e-03   5.6957375e-03  -5.2570047e-04   7.2033255e-03   8.2944047e-03  -5.6823383e-03  -4.6926978e-03   5.0859538e-03   3.7784903e-01   5.1284559e-03   8.5562726e-03   4.6681537e-03   1.9028144e-03   3.4540560e-01   4.4742192e-03  -4.5073461e-04   3.4258035e-03   4.0575146e-03   4.5683480e-03   1.7890547e-03   2.8702170e-03   4.4339497e-03   2.9810921e-01  -1.9494267e-03   2.9845142e-04  -3.6641275e-03  -3.2581249e-03  -8.0698188e-03  -8.0489576e-03  -7.8746767e-03  -1.1247345e-02  -1.0072972e-02  -2.3768197e-03  -8.7793272e-03  -3.9695513e-03  -9.6942738e-03  -7.9679314e-03  -1.9314233e-02   5.2476438e-01  -5.2270138e-01   7.7282245e-04  -3.3297344e-03  -1.1682101e-03   1.3613561e-02   1.4737825e-02   4.5057968e-03   8.1374498e-03   4.0568107e-03   8.3980577e-04  -3.0176117e-02  -3.2806572e-02  -5.1022443e-02  -1.6212633e-02  -1.0784246e-02   7.0930696e-03   2.6041535e-02   2.3250619e-02  -9.9099007e-03  -2.8609225e-02  -2.1294196e-02   2.4307639e-02  -1.1227282e-01   7.0383086e-02  -4.9276207e-02  -4.1590364e-01   8.1734453e+00  -7.5914887e-02   1.6872837e+00  -1.0369784e+00   4.8990149e-03  -7.4669065e-01   1.2747798e+00   2.7650068e-02   2.8674774e-02   7.3799965e-01   3.4964443e-02   8.0844273e-01   1.3845569e-02   2.4910885e-02   7.9391503e-03  -1.4350785e-02  -6.9265065e-03  -7.1506165e-03  -6.9155209e-03   1.4315272e-02   1.0706631e-02  -7.0008170e-01   3.6924704e-03   1.5126777e-02   5.6341205e-03   7.3000863e-03  -4.8137920e-03   1.7062238e-02   6.4944952e-01  -4.3071455e-03  -4.7908718e-01  -2.6912626e-03   7.3253167e-03  -2.9406275e-03  -8.4015695e-03  -5.4865826e-02  -2.4204911e-02  -2.6889545e-02   6.3921875e-01  -7.4671312e-02  -4.0991553e-02  -4.7225793e-02  -8.8769025e-02  -7.6851053e-02  -6.8099505e-02  -1.0551734e-01  -1.1214745e-01   1.2702248e+00  -1.3486292e-01  -1.0502366e+00   1.8836017e-02  -1.2736105e-01  -3.1934252e-01   7.7782265e-02   2.3899390e-01  -1.1594770e+00  -1.1177109e+00   9.0296449e-02   7.0460876e-02   1.0684531e+00   3.8355006e-02   3.1434826e-02  -7.1040800e-01  -6.9333613e-01   2.2653893e-02   7.3039551e-03  -8.2752075e-05  -6.1110822e-01   7.6758567e-03  -6.3687799e-01  -3.1157014e-02  -2.6963506e-02  -2.9209300e-02  -7.1597440e-02  -4.8016873e-02  -4.2018965e-02  -4.0637327e-02  -1.1068383e-01  -7.1636159e-02  -3.3031307e-02  -2.6216841e-02  -2.1984838e-01  -5.2238343e-02  -8.4104202e-02  -4.8169831e-02   5.7036745e-03  -3.5350328e-02  -1.0505628e-02  -3.9812559e-02   1.9986636e-02  -2.4595458e-02   6.6917365e-01   5.4284928e-02  -2.8750661e-02   2.6261495e-02   3.6179547e-02   1.9539105e-02   6.4834556e-01   2.2871907e-02   1.6873277e-02   5.6182083e-01   6.2804966e-01   1.6304692e-02  -4.7955729e-01  -6.9801650e-03   1.1835340e-03   5.1302914e-03  -1.0538867e-03  -4.6980586e-03   2.0803129e-03   4.2758510e-01   4.2571227e-01   7.6653945e-03   1.0698499e-04   3.5900460e-03   8.3002978e-03   4.0064165e-03   3.7713087e-01  -3.6807244e-04   3.1583708e-03  -1.0671725e-02  -1.1340625e-02   3.7275365e-01  -4.2828503e-03  -8.2737431e-03  -1.7523618e-02  -5.7193632e-01   9.0404528e-03   6.6800308e-03   1.3213664e-02  -6.2736525e-03   2.0172792e-04  -3.9069646e-01  -3.4085582e-01  -3.9659016e-01   4.1137745e-03   3.5348900e-01   6.5057499e-03   1.8514295e-03  -3.5729944e-03  -3.7236758e-03  -5.1326607e-03   6.8821188e-03   5.5778589e-03   4.0688956e-01  -4.2701481e-01   8.1793562e-03   6.1365748e-03  -1.0799879e-02   1.7658434e-02  -3.5226298e-03   7.1427360e-03  -4.9563617e-02  -1.3981021e-02   6.8835236e-01  -7.4182030e-01  -4.0037811e-02  -4.3572325e-02  -8.1959553e-01   4.0665296e-02  -9.9493326e-02  -3.4428092e-02   1.0587947e-02   4.6372352e-02   3.4749755e-02   8.2121713e-01   6.2032733e-02   7.4479626e-02   8.1310033e-01  -7.9154159e-01  -1.1439807e+00   5.5681201e-02  -4.7374466e-03   8.6269345e-01  -4.7903997e-03   6.8074091e-03  -2.5204584e-03  -6.8130304e-01  -1.0460478e+00
   3.3844090e-01   1.9650070e-03   4.3274714e-01   5.0918144e-01  -3.8796541e-01   4.3862032e-03   4.1352655e-01   1.5971842e-03   2.3061349e-03  -3.8992507e-01   3.7441870e-03   5.7802948e-03   6.1025489e-03   4.4781248e-03   4.3281553e-03   5.3426614e-03   4.7344861e-03   3.8802112e-03   2.2861554e-03   7.6052199e-04   1.1837304e-03  -2.4164451e-01  -1.2942492e-03   2.3526250e-03  -1.1275207e-03   1.5926161e-03  -1.8776703e-03   2.3592910e-03  -3.3254188e-03   6.2200990e-03  -4.1454196e-01   4.4095976e-01  -1.1098635e-02  -1.2043112e-02  -1.3057094e-02  -1.0392112e-02  -1.1907834e-02  -1.4123255e-02   1.0901335e-02  -6.9784903e-03   3.8546518e-03   1.0203391e-02   5.1208223e-03   1.2868928e-02   6.1490467e-01   1.3565784e-02   1.3124624e-02   9.7344782e-03   7.7100378e-03   4.6583044e-03  -2.1918656e-04   4.1603510e-03   4.1675364e-03  -3.3008327e-01  -3.4031977e-01   5.6374385e-03   8.4512613e-03   3.2586204e-01   1.0169603e-02   4.0024008e-03   4.0174103e-03   7.3076686e-03   3.9979557e-03   1.5900187e-03  -5.0960705e-04   2.7601725e-04   2.1152610e-03  -2.7914560e-03   4.3701303e-03  -4.1449772e-03  -3.0765927e-03  -5.7901871e-04  -3.3583980e-01   7.0555690e-03  -3.6410478e-01   2.2097844e-03   4.3402464e-03   4.7041356e-03   3.0440206e-01  -2.7385569e-01   5.3701894e-03   6.6534184e-04   7.7510445e-04   2.4798179e-01  -1.3880684e-03   1.5160828e-03   1.7549029e-03  -2.5594195e-03   8.6791367e-04   1.2954833e-03   1.3617131e-03   4.8248198e-03  -4.2096834e-01  -4.3349143e-04  -5.1291068e-01  -1.9084678e-03  -5.3139415e-01   1.6598398e-02   1.1408703e-02   3.6025910e-03   4.6893637e-01  -4.7867026e-01   7.4503896e-03  -4.1297742e-01   8.3035858e-03   4.5661571e-03   6.2480520e-03   1.3351063e-02   7.9893579e-03   4.6359800e-03   5.6380715e-03   5.0730012e-03  -2.9563719e-01   3.7358423e-03   2.9904066e-03  -2.1417883e-03  -3.0361989e-01  -2.1167535e-05  -5.2791420e-03   3.2732686e-03  -3.7614223e-03   1.7549404e-03   9.4705949e-03  -3.1639727e-03   8.3141689e-03   9.4060346e-03  -5.4667057e-03  -4.0470570e-01   4.0387580e-03  -1.2120003e-02   3.8117263e-01   3.9595218e-03   9.1856882e-04  -4.0860444e-01   2.4217519e-03   1.3873984e-03  -8.0941647e-03  -4.2020475e-03   3.6977456e-03  -6.0013032e-03  -9.1946923e-03  -1.8776619e-02   1.9848560e-02   2.4830504e-02   5.5461452e-01   5.1544964e-01   1.4757588e-02   1.0136192e-02   3.0873509e-03   1.1169236e-02   9.2681589e-03   2.2842113e-03   5.3581276e-03   1.2777058e-03  -9.1012743e-03  -3.6600819e-01   8.1228648e-03  -3.5060722e-01  -2.2649978e-03   4.6788948e-03  -1.1390532e-03   2.8630553e-01  -1.9236046e-03   4.7601468e-04  -2.6976738e-03   5.6062303e-04  -2.4274565e-01  -2.6490200e-01   1.5981781e-03   2.6279796e-03   2.6033594e-01   6.5180833e-04  -4.2475817e-03   2.4573748e-03   3.6452790e-03  -2.5735789e-01  -3.1302790e-03  -2.5223455e-01  -2.9958794e-03  -3.2120614e-03  -2.5805162e-01  -3.4094119e-03  -3.1461526e-04   3.0165470e-01   3.6065513e-03   1.9990236e-03  -4.1030877e-03  -4.9043762e-03  -5.2004103e-03  -3.3970534e-01  -5.3213874e-03   3.6743094e-01   5.5511880e-03   4.5460034e-03   3.9471342e-04  -3.7130726e-01  -7.4653341e-03  -7.8219836e-03   9.7731912e-03   4.6777508e-03  -3.1077908e-03   3.5962002e-01   4.8712226e-03  -2.3990661e-03  -3.5668680e-01   8.7237785e-04  -3.5945357e-01   7.1030238e-04  -1.4486193e-03   7.7682390e-04   4.4406276e-01  -2.8777758e-04  -3.2206562e-01   7.9870038e-03  -4.9127152e-03   1.2397374e-03   4.8259311e-03  -3.1851455e-01  -6.3878917e-03   8.5818996e-03   3.6634908e-03  -2.1187423e-03   1.9933516e-03   1.8523689e-03   5.4974549e-04  -4.3474851e-03   4.7361883e-01   1.1853565e-03   6.0255422e-01  -1.8690609e-02   2.2346612e-02   6.3002302e-03  -3.8078048e-02  -5.4175656e-03   4.2299984e-03   7.0217111e-03  -4.6811969e-03   3.2884895e-03   1.7488131e-02   1.2708653e-02   1.0999166e-02   8.1580144e-04   4.9497031e-03  -7.5045252e-05   7.0228479e-04   6.5518453e-03   3.7895027e-03   5.5712322e-03   8.4894272e-03   8.3238504e-03  -3.7303660e-03  -3.4677734e-03   7.6958669e-03   3.8653821e-01   2.1596312e-03   6.6284079e-03   4.5524213e-03   2.6557774e-03   3.4923778e-01   7.0044893e-03   2.1818839e-03   1.4015891e-03   4.7067021e-03   5.2991278e-03   1.4693311e-03   2.9660542e-03   5.9974568e-03   3.0098262e-01  -3.3731690e-03   4.7846090e-03  -6.4568894e-03  -4.2371994e-03  -7.9053224e-03  -7.4905875e-03  -7.2681633e-03  -1.2527142e-02  -1.0734555e-02  -5.6180857e-03  -8.9318373e-03  -4.0410162e-03  -9.4515716e-03  -7.3603874e-03  -1.7137959e-02   5.2633466e-01  -5.1529593e-01  -1.0297241e-03   4.8189846e-03  -1.3603711e-03   6.4106941e-03   6.9368519e-03   4.9833437e-03   1.0007807e-02   6.8807192e-03  -1.7502028e-03  -2.1672574e-02  -1.9717566e-02  -4.6552566e-02  -2.9013474e-02  -1.3012645e-02   6.9884121e-03   8.7685178e-03   2.1757298e-02   1.0336010e-02  -2.3365278e-02  -2.3877281e-02  -1.4649588e-03  -1.1859042e-01   4.8620445e-02  -1.8432793e-01  -5.2503739e-01   8.2212937e+00  -6.9927970e-02   1.1003403e+00  -1.0500652e+00  -3.1568703e-03  -8.1656897e-01   1.3220368e+00   4.2066202e-02   5.2817003e-03   7.0181829e-01   2.9137620e-02   7.6589845e-01   1.1447859e-02   2.6306001e-02   1.8859867e-02  -6.7943159e-03   2.5268406e-03  -1.0788993e-02  -1.0088607e-02   2.0777464e-02   9.5297613e-03  -7.2535521e-01   2.4410733e-03   1.7119934e-02   9.3054820e-03   8.1344275e-03  -5.5301398e-03   1.6810195e-02   6.4858513e-01   2.8295520e-03  -4.8167231e-01  -2.3033166e-03   4.8897323e-03   3.6829698e-03  -4.1404498e-03  -3.3353773e-02  -2.9289032e-02  -2.8953504e-02   6.4835145e-01  -8.3940645e-02  -4.6650686e-02  -5.1380398e-02  -1.0323621e-01  -8.3615487e-02  -9.1390380e-02  -1.2411678e-01   6.4069445e-02   1.3823796e+00  -1.3276946e-01  -1.1089277e+00   1.6649426e-02  -4.2578752e-02  -2.6858277e-01   7.7968572e-02   2.1101558e-01  -1.1830929e+00  -1.1282925e+00   8.5606777e-02   7.0628290e-02   1.1012534e+00   4.1178403e-02   3.4538249e-02  -7.2531162e-01  -6.8368859e-01   2.4916843e-02   1.0360138e-02   5.4172797e-03  -6.2879157e-01   7.5911206e-03  -6.1402891e-01  -3.5170135e-02  -2.9534041e-02  -2.9689238e-02  -6.1575738e-02  -4.1821320e-02  -5.1752121e-02  -4.0537882e-02  -1.1065979e-01  -7.6501234e-02  -3.5884160e-02  -3.1113346e-02  -1.2965678e-01  -3.7059181e-02  -1.3698048e-01  -5.6384291e-02   3.3308037e-03  -1.6157622e-02   2.8950010e-02  -2.4400473e-03   3.0188249e-02   5.1640408e-03   7.0030600e-01   4.0866265e-02  -3.3746552e-02   2.8067444e-02   4.2260292e-02   2.2984098e-02   6.6357915e-01   2.1010679e-02   1.6527901e-02   5.8131801e-01   6.5603325e-01   1.5440061e-02  -4.8459190e-01  -2.1142213e-03  -8.0913721e-03   2.5229118e-03   1.0696327e-02  -3.7806727e-03   2.0459496e-03   4.2458867e-01   4.2831228e-01   5.0679007e-03   1.6126342e-03   4.3212282e-03   8.8616333e-03   4.4161443e-03   3.9682301e-01   5.4022791e-03   3.7966473e-03  -1.1302592e-02  -9.8032844e-03   4.1176562e-01  -9.1768847e-03  -9.1721637e-03  -1.8480190e-02  -5.8756901e-01   9.6491379e-03   1.0672138e-02   1.4323612e-02  -5.4481252e-03  -1.3970133e-03  -4.0771878e-01  -3.4212855e-01  -3.8736625e-01  -6.8742099e-04   3.4981805e-01   5.1757598e-03   3.2848060e-03  -1.3693829e-03  -3.3226274e-03  -6.6464323e-03   6.8180543e-03   7.0605112e-03   4.3832447e-01  -4.3265793e-01   8.3868634e-03   1.4289405e-03  -8.4549382e-03   1.8878484e-02   7.8997623e-03   1.5894968e-02  -5.4119981e-02  -7.0567706e-03   6.6144322e-01  -7.8333123e-01  -2.9951823e-02  -4.5176757e-02  -8.0386474e-01  -8.3643039e-02  -5.4486897e-02  -2.9324416e-02  -7.4262311e-05   4.5405197e-02   5.4820113e-02   8.0648675e-01   7.0036585e-02   6.8627212e-02   8.1586112e-01  -7.5739669e-01  -1.0844400e+00   2.4460855e-02   1.5113731e-02   7.8038609e-01  -5.5440810e-03   6.4964511e-03   1.1112024e-03  -7.0530971e-01  -1.0580481e+00
   3.4321579e-01   1.9646262e-03   4.3577694e-01   5.3514450e-01  -4.1630820e-01   5.3922063e-03   4.3198624e-01   3.5274845e-04   1.9815168e-03  -3.8618271e-01   1.8347511e-03   6.1226757e-03   6.9469537e-03   4.3570578e-03   4.5097567e-03   5.2848731e-03   4.8895197e-03   3.9628263e-03   4.5773640e-03   3.0066802e-03   1.9645954e-04  -2.4275304e-01   1.3516465e-04   1.9663886e-03  -2.1399366e-03   2.0103892e-03  -1.2031630e-03   2.7069672e-03  -3.0299464e-03   5.8455507e-03  -4.2702553e-01   4.3698729e-01  -1.1661114e-02  -1.2138436e-02  -1.5062454e-02  -1.0557555e-02  -1.6100979e-02  -1.5025521e-02   1.0797753e-02   1.2284881e-03   2.5667422e-03   7.5579839e-03   5.7237521e-03   1.1377651e-02   6.1836757e-01   1.2929064e-02   1.5929519e-02   9.9575246e-03   7.7196895e-03   4.3541305e-03  -1.8555448e-03   2.3498369e-03   4.4487995e-03  -3.3420952e-01  -3.3945602e-01   5.3821922e-03   9.4394954e-03   3.2389355e-01   9.6757482e-03   3.3063328e-03   3.6339127e-03   3.8169162e-03   2.0190252e-03   7.3163449e-04   2.3502657e-04   1.8788411e-03   3.7207934e-03  -2.9614964e-03   3.3978959e-03  -4.4238079e-03  -3.3227987e-03   7.8069151e-03  -3.3874284e-01   8.2520483e-03  -3.7421611e-01   7.1239334e-03   5.0093036e-03   4.7229413e-03   3.2703984e-01  -2.8671741e-01   6.1326453e-03   8.0566629e-04   5.2330351e-03   2.4951084e-01  -2.3454786e-03  -3.2419849e-04   1.2241666e-03  -2.2643271e-03   5.2693853e-04   9.6412660e-04   2.7628101e-03   4.3460188e-03  -4.4393097e-01  -6.8794406e-03  -5.3107742e-01  -1.0253063e-03  -5.6661730e-01   1.6601126e-02   1.2156642e-02   8.5873146e-05   4.9388450e-01  -4.8830276e-01   9.6478154e-03  -4.4060188e-01   9.4924954e-03   1.1577207e-02   7.0973848e-03   3.4104497e-03   3.8884449e-03   5.4077132e-03   5.5102463e-03   5.2563273e-03  -3.2023663e-01   3.0085730e-03   3.4550400e-03  -1.9528494e-03  -2.9469580e-01   7.2591186e-04  -3.4771198e-03   2.3158154e-03  -5.8870026e-03   1.5976000e-03   1.1872704e-02  -4.3940057e-04   1.1605109e-02   1.0090953e-02  -4.4395534e-03  -4.1994100e-01  -1.2200301e-02  -1.9648705e-03   3.8968844e-01   2.6702362e-03   1.0920395e-03  -4.3100995e-01   7.2768120e-04   6.0387901e-03  -7.6805993e-03  -6.4641771e-03   6.6901005e-03   3.0605079e-03  -2.3011479e-02  -2.3653914e-02   2.1822829e-02   2.1096931e-02   5.0477536e-01   5.4031137e-01   1.4960067e-02   1.0983617e-02   1.3411752e-03   1.1567251e-02   8.7313354e-03   1.8240232e-03   6.6790767e-03   3.6037773e-03  -8.3769532e-03  -3.6660259e-01   6.6113223e-03  -3.5543277e-01  -2.7486192e-03   5.8199360e-03  -9.1947112e-04   2.8196112e-01  -1.6086814e-03   8.7450850e-04   8.4673465e-05  -5.2917923e-04  -2.4129163e-01  -2.6917492e-01   1.3485963e-03   1.5616392e-03   2.6895540e-01   8.0254707e-04  -2.8833273e-03   2.5918993e-03   2.3523181e-03  -2.5532887e-01  -3.7271061e-03  -2.5808454e-01  -3.2349263e-03  -3.3565509e-03  -2.6799456e-01  -2.8016451e-03   1.1781133e-03   3.0620608e-01   4.2828055e-03   6.6807243e-04  -6.6986157e-03  -6.7468710e-03  -6.8875453e-03  -3.5448619e-01  -6.7296254e-03   3.8922063e-01   6.1060775e-03   1.0889406e-03  -1.9473760e-03  -3.6076429e-01  -8.2105480e-03  -7.2930342e-03   1.0195566e-02   6.5533950e-03   6.8938929e-05   3.5065872e-01   6.6056960e-03  -1.3726168e-03  -3.5678081e-01   1.2961989e-03  -3.6883462e-01   3.3846785e-04  -2.8300452e-05   2.3677128e-03   4.3247629e-01   5.7500554e-05  -3.1948731e-01   3.3145938e-03  -2.9200525e-03   7.7017477e-04   2.8814287e-03  -3.2648618e-01  -4.7464068e-03   7.4795163e-03   3.7666975e-03   1.1151115e-03  -9.4748951e-04   1.8492823e-03   2.4724245e-03  -7.6750883e-03   4.4954946e-01   5.3774635e-04   6.2332249e-01  -1.6962422e-02   2.2396205e-02   2.0289979e-03  -3.3447223e-02  -8.7242032e-03   9.3848524e-04   4.2695605e-03  -6.3608614e-03  -4.0875619e-03   1.3479233e-02   1.1247759e-02   8.8888432e-03   2.3528980e-03   9.6050297e-03  -3.3608441e-03  -2.3863740e-03   4.2186231e-03   6.8448841e-03   5.2777036e-03   7.5526934e-03   4.0345801e-03  -3.7526573e-03   3.5439226e-03   5.4190665e-03   3.8199675e-01   7.3103080e-03   7.9924790e-03   4.7838191e-03   2.2389954e-03   3.5455557e-01   5.8148872e-03   8.6173062e-04   4.0590723e-03   5.1150856e-03   7.0881613e-03   2.1420867e-03   6.5594318e-03   4.1838280e-03   2.8953479e-01   1.1053730e-03   3.0959132e-03  -5.4308938e-03  -2.3255039e-03  -7.1502548e-03  -8.2917629e-03  -8.4440428e-03  -1.2191705e-02  -1.0293903e-02  -1.0291738e-02  -9.6576420e-03  -8.3096058e-04  -1.4191380e-02  -1.0818248e-02  -2.1000412e-02   5.3496390e-01  -5.3151840e-01   9.1518176e-04  -1.9166830e-03   1.4966970e-03  -2.8317192e-03   1.3835756e-02   7.4569836e-03   1.3364227e-02   1.5084399e-03  -1.6298313e-02  -3.3313496e-02  -2.7964039e-02  -5.1152329e-02  -2.4928319e-02   4.2603949e-02  -1.3595902e-02   3.2705325e-03   2.4358227e-02  -5.8762170e-03  -2.7494513e-02  -2.2987214e-02   2.9736651e-02  -1.0833793e-01   5.5101296e-04  -2.3362109e-01  -1.1131380e-01   8.5047327e+00  -4.6190860e-02   1.0255462e+00  -9.9055200e-01  -8.9351893e-03  -7.8377028e-01   1.2547072e+00   3.3599421e-02  -1.4473596e-02   7.0004047e-01   3.6460712e-02   7.7919322e-01   1.9240901e-02   2.5867740e-02   8.2468870e-03  -1.3345297e-02  -2.4933691e-03  -3.4684462e-03  -8.7195366e-03   1.1663917e-02   5.7270533e-03  -6.8026069e-01   4.4322546e-03   1.2299342e-02   5.3765196e-03   5.9397853e-03  -1.0073528e-02   1.8681557e-02   6.3836083e-01   1.7295245e-02  -4.7050337e-01  -7.1959865e-05   5.1647721e-03  -1.0085441e-03  -9.6804367e-03  -3.3405600e-02  -2.8101970e-02  -2.7733483e-02   6.4160337e-01  -7.9523904e-02  -4.5616272e-02  -4.4065993e-02  -8.1950564e-02  -9.0803319e-02  -5.7609687e-02  -8.6255805e-02  -3.7346496e-02   1.2807813e+00  -1.0146934e-01  -1.0428067e+00   1.0756428e-02  -2.1015598e-01  -2.9513994e-01   1.0447485e-01   3.3226353e-01  -1.3758209e+00  -1.1360077e+00   8.6038430e-02   5.8681880e-02   1.1315479e+00   3.9652730e-02   3.4847504e-02  -7.4547734e-01  -6.3778977e-01   2.0906475e-02   5.3757436e-03  -9.9593455e-04  -6.1883929e-01   1.9306798e-02  -6.3937888e-01  -4.1498299e-02  -1.7723743e-02  -3.1597691e-02  -7.6063414e-02  -4.7257158e-02  -5.7552082e-02  -4.2103832e-02  -1.0765810e-01  -1.1840817e-01  -6.9870402e-02  -2.0942823e-02  -1.3517142e-01  -3.3855682e-02  -1.7326246e-01  -5.8049213e-02   4.8024353e-03  -3.2762873e-02  -2.0226323e-02  -1.4537437e-02   2.7142140e-02   5.1970734e-03   6.8938349e-01   4.6068278e-02  -2.3980121e-02   2.1602172e-02   3.3510320e-02   1.7589008e-02   6.7230593e-01   2.2124931e-02   1.4644150e-02   5.6481085e-01   6.1156947e-01   1.2123387e-02  -4.7136958e-01  -3.7365575e-03   2.0948967e-03   3.0944632e-03  -1.1561610e-03  -4.5592589e-03   2.4400553e-03   4.0613919e-01   4.1908432e-01   3.7286381e-03   3.2529113e-03   4.2458440e-03   6.0472971e-03   3.5960543e-03   4.0773431e-01   1.5772432e-03   3.7547632e-03  -9.4418024e-03  -9.9045404e-03   3.7094694e-01  -7.3365876e-03  -6.1228437e-03  -1.4041388e-02  -5.4488397e-01   1.0026919e-02   7.4797404e-03   2.9585558e-03  -4.5935541e-03  -7.5023972e-04  -3.6221713e-01  -3.2589561e-01  -3.7346360e-01  -1.9328430e-03   3.3124010e-01   7.0451396e-03   2.5396005e-03  -3.4874240e-03  -2.7248586e-04  -4.3170849e-03   6.7020902e-03   2.5714971e-03   4.1596764e-01  -4.2013031e-01   1.0182125e-02   2.7035234e-03  -1.2058186e-02   9.0636893e-03  -3.8441694e-03   1.4917507e-02  -2.2816775e-02  -2.6745800e-03   6.5943984e-01  -6.9620917e-01  -3.3719534e-02  -4.1345350e-02  -7.8580286e-01   1.3176016e-02  -3.1070312e-02  -3.2635332e-02   1.5268914e-02   4.3417962e-02   4.1184587e-03   7.9643305e-01   6.6322432e-02   6.6943821e-02   7.9503637e-01  -7.6677177e-01  -1.3028927e+00   8.3455827e-02  -2.4231458e-02   6.8000768e-01  -6.6100829e-04   3.1661797e-03   9.2482970e-04  -4.3848871e-01  -1.0416353e+00
   3.3386633e-01   2.4233896e-03   4.2721079e-01   5.2915821e-01  -4.0552668e-01   4.6769674e-03   4.2569935e-01   1.6293177e-03   2.5743900e-03  -3.8182239e-01   2.9314068e-03   6.4525289e-03   6.7484345e-03   4.3731918e-03   4.4409110e-03   5.2065423e-03   4.5987356e-03   3.7296754e-03   7.5418437e-03   3.3776669e-03   1.3473297e-03  -2.4672376e-01   5.5739944e-04   2.5652597e-03  -1.9256460e-03   3.3933009e-04  -1.6345215e-03   1.3160995e-03  -4.4757716e-03   6.2479579e-03  -4.1480781e-01   4.2823242e-01  -1.0920434e-02  -1.2148123e-02  -1.3305939e-02  -1.1236547e-02  -2.0690984e-02  -1.5682502e-02   1.1182911e-02   6.1390251e-03   4.1835983e-03   8.7210867e-03   6.2559382e-03   1.0799436e-02   6.1622704e-01   1.0900294e-02   1.5564307e-02   8.8456727e-03   6.8636055e-03   5.5829016e-03   1.7521237e-03   4.3542490e-03   5.0499515e-03  -3.2208287e-01  -3.3601856e-01   5.1483815e-03   8.2568084e-03   3.2067294e-01   9.3176818e-03   3.6515594e-03   3.7148657e-03   5.6620951e-03   3.2111761e-03   1.4128053e-03   1.9062608e-03   1.0865014e-03   3.7194243e-03  -2.9067578e-03   4.4183702e-03  -3.6225753e-03  -2.8122582e-03   7.0188703e-03  -3.3592740e-01   6.5518803e-03  -3.6447843e-01   4.6672094e-03   4.6966945e-03   5.2434446e-03   3.1784529e-01  -2.7221500e-01   4.3526362e-03   8.1657121e-04  -4.0036934e-03   2.6343809e-01  -1.6812712e-03  -2.5719263e-03   1.7371368e-03  -3.0412446e-03   8.9713238e-04   1.3463375e-03   3.7656387e-04   3.0702754e-03  -4.3276495e-01  -5.3329531e-03  -5.1885412e-01  -4.9945635e-03  -5.5933771e-01   1.9497427e-02   1.1794662e-02   5.4370800e-03   4.7756800e-01  -4.7140930e-01   5.7011246e-03  -4.2631556e-01   8.7420892e-03   6.2243843e-03   6.5446064e-03   1.9147490e-03   6.0871320e-03   4.5739583e-03   5.8307787e-03   4.5870579e-03  -3.1033398e-01   3.2652913e-03   2.7941606e-03  -1.4272604e-03  -2.8901355e-01   2.1008237e-03  -3.1840525e-03   2.2545168e-03  -5.6914960e-03   2.1650281e-03   1.0484404e-02  -1.6816891e-03   1.1480595e-02   8.9949945e-03  -7.0727532e-03  -4.2982772e-01  -1.5852429e-04  -1.2069719e-02   3.9710697e-01   4.9511847e-03  -2.1698431e-04  -3.9541077e-01   1.2622269e-03   1.6780408e-04  -8.6310746e-03  -7.1734098e-03   4.5514661e-03   1.4680257e-03  -1.1313551e-02  -1.5948435e-02   2.1774995e-02   2.3788024e-02   5.6620360e-01   5.2803428e-01   1.6399855e-02   1.0144500e-02   3.7111934e-03   1.2180245e-02   9.0862934e-03   7.9996983e-03   7.5647272e-03   2.5563708e-03  -8.6037029e-03  -3.6125205e-01   8.2333465e-03  -3.5114934e-01  -1.7704699e-03   5.3452037e-03  -1.0568170e-03   2.8063203e-01  -2.4604333e-03   1.2556039e-03  -3.9092966e-04  -2.4162498e-04  -2.4539678e-01  -2.7009923e-01   1.2772496e-03   3.6050450e-03   2.6683237e-01   1.1775292e-03  -3.6778401e-03   2.2988915e-03   3.1182422e-03  -2.4845367e-01  -3.6365041e-03  -2.4976910e-01  -3.0761691e-03  -3.5322580e-03  -2.6394924e-01  -2.6064328e-03   9.2007678e-04   2.8941216e-01   3.3139078e-03   1.6709668e-03  -4.0917556e-03  -4.6677452e-03  -5.9670344e-03  -3.4000866e-01  -6.4807435e-03   3.7590927e-01   5.5688699e-03   3.3918356e-03   1.0903104e-03  -3.7701954e-01  -9.1959903e-03  -5.2114439e-03   7.6427088e-03   5.1401326e-03   1.2184130e-03   3.4500903e-01   5.3364095e-03  -2.6589548e-03  -3.5440840e-01  -3.4522695e-04  -3.4715151e-01   9.8501599e-04  -9.9568875e-04  -2.1703650e-03   4.2461590e-01   1.0160186e-03  -3.1172854e-01   1.3230963e-03  -2.1921694e-04   1.1727000e-03   4.0024955e-03  -3.1547829e-01  -4.1142666e-03   7.7757634e-03   1.8882613e-03  -2.8505009e-03  -1.9822150e-03  -6.9258170e-04   2.0209275e-03  -4.2718305e-03   4.9901733e-01  -1.8065941e-03   5.6276378e-01  -3.1993615e-03   2.3081021e-02   1.4516623e-02  -3.9536403e-02  -1.3078318e-02   2.4663092e-03   3.8306982e-03  -6.8152214e-03  -6.9809494e-03   1.6669398e-02   1.1409497e-02   9.9148078e-03   3.8685935e-03   8.3101162e-03  -1.8113598e-03  -3.5612210e-03   2.9869164e-03   3.4591783e-03  -1.7485495e-03   7.6265429e-03   4.7851081e-03  -4.1478028e-03  -3.2468980e-03   6.1205572e-03   3.7822429e-01   6.6236455e-03   5.6083588e-03   4.8165488e-03   2.5994611e-03   3.4627583e-01   5.9892976e-03   5.6138408e-03   2.3758247e-03   5.6432877e-03   6.4340757e-03   2.3697687e-03   2.6101133e-04   3.6520233e-03   2.9543170e-01  -4.1515065e-03  -1.7061208e-03  -4.3916099e-03  -3.7540131e-03  -8.4883601e-03  -7.7033221e-03  -7.8623379e-03  -1.2182090e-02  -1.0796863e-02  -1.1500523e-02  -7.0879742e-03  -5.9222705e-03  -1.0673354e-02  -7.8671653e-03  -2.2020961e-02   5.2827995e-01  -5.1767842e-01   1.7032784e-03  -1.0680352e-04   3.1234453e-03   1.4765419e-02   1.0268046e-02   3.3181819e-03   1.3539044e-02   6.5866206e-03   9.5883815e-03  -2.6123034e-02  -1.0562993e-02  -4.6315613e-02  -1.4296072e-02  -4.2171900e-03   1.1471603e-01   1.6832534e-02   2.2760709e-02   1.0273041e-02  -2.2417625e-02  -2.1166352e-02   2.3296336e-02  -1.0524217e-01  -1.6174232e-02  -2.1180628e-01  -4.7505191e-01   8.8797357e+00  -7.2210545e-02   1.4113632e+00  -1.0685786e+00  -1.4394398e-02  -8.8414618e-01   1.3866818e+00   3.1382367e-02   4.4698531e-02   7.1414241e-01   2.1245701e-02   7.7879746e-01   1.0024368e-02   2.5616302e-02   2.3635325e-02  -7.0091602e-03  -3.4349996e-03   4.8459296e-04  -4.5998528e-03   1.9753591e-02   1.1149740e-02  -6.9759462e-01   2.9076936e-03   1.2374124e-02   1.0125732e-02   5.1801485e-03  -9.9206098e-03   1.8979808e-02   6.3997116e-01  -4.3977032e-03  -4.8055996e-01  -4.0070226e-04   7.1508496e-03  -3.7698858e-03  -6.2195874e-03  -4.3508658e-02  -2.9017093e-02  -2.7217426e-02   6.4051199e-01  -7.9666324e-02  -4.4829155e-02  -4.4927244e-02  -8.6488718e-02  -8.1207349e-02  -7.4924660e-02  -9.5885959e-02  -2.9576503e-02   1.3409177e+00  -1.2233292e-01  -1.0382036e+00  -1.5444941e-02  -2.7183533e-01  -2.0173941e-01   1.6201817e-01   2.2664881e-01  -1.2295547e+00  -1.1680446e+00   7.8477599e-02   4.9550402e-02   1.1396778e+00   4.0042177e-02   3.4769158e-02  -7.3294014e-01  -6.2979174e-01   1.9155236e-02   7.4913257e-03   8.0255742e-04  -6.1228791e-01   1.8766406e-02  -6.1728072e-01  -3.7985431e-02  -2.7185013e-02  -3.0791648e-02  -7.8650037e-02  -5.0835882e-02  -5.2894162e-02  -5.0068811e-02  -9.4296766e-02  -6.2239344e-02  -3.8465102e-02  -9.6287804e-03  -1.8919942e-01  -6.5410330e-02  -9.1040404e-02  -4.3277492e-02   5.4360130e-03  -2.6004972e-02   2.0642412e-02  -1.5286063e-02   7.2756907e-03  -1.9890033e-03   7.0090320e-01   3.2504787e-02  -2.8790354e-02   2.6924117e-02   3.9050612e-02   2.0294032e-02   6.8727509e-01   2.2890323e-02   1.7083512e-02   6.0684323e-01   5.1503136e-01   1.5491657e-02  -4.6014055e-01  -1.9650399e-03   4.3458149e-03   4.2211231e-03  -3.8520100e-03  -4.6998258e-03   2.1672902e-03   4.2052522e-01   3.9506091e-01   2.7974255e-03  -3.9887851e-04   3.2834025e-03   7.3135538e-03   2.9758062e-03   3.6705051e-01  -1.4961862e-05   3.4547302e-03  -1.0380200e-02  -1.0974324e-02   3.7372121e-01  -8.6270498e-03  -8.0529969e-03  -1.1645920e-02  -5.8545844e-01   8.8513548e-03   4.5166367e-03   1.3666733e-02  -4.9370703e-03  -1.3609565e-03  -3.9409143e-01  -3.2704401e-01  -3.8476722e-01   3.8073908e-03   3.3815249e-01   1.7033212e-03   1.4807408e-03  -3.2593553e-03  -1.5152086e-03  -5.1843262e-03   8.2517391e-03   4.1758292e-03   3.9975014e-01  -4.2233488e-01   9.9164193e-03   3.0485571e-03  -8.8226123e-03   1.8416090e-02   8.7383558e-03   2.4057928e-02  -1.7683679e-02  -1.3421329e-03   6.7197597e-01  -8.2092113e-01  -2.7748812e-02  -3.1757021e-02  -8.0340308e-01  -9.8072302e-02  -8.8064063e-02  -3.0422050e-02   1.3197989e-02   4.4876993e-02   2.6195066e-02   8.2205920e-01   4.2398714e-02   5.4658092e-02   7.9318417e-01  -7.0054407e-01  -1.1420993e+00   7.9294882e-02   3.7437156e-02   6.9032267e-01  -1.3041746e-02   5.4623187e-03   8.0249696e-03  -4.4148744e-01  -1.0620552e+00
   3.4757300e-01   1.9580493e-03   4.3763020e-01   5.4035277e-01  -4.1773546e-01   6.0145032e-03   4.2406886e-01   1.2424142e-03   2.7185866e-03  -3.8567398e-01  -7.6346269e-05   6.2327196e-03   6.4786851e-03   4.9046978e-03   4.6389297e-03   5.3253401e-03   4.8011495e-03   4.0131161e-03   5.8934486e-03   3.3093753e-04   1.7827068e-03  -2.5651955e-01   1.4805167e-04   3.0154474e-03  -1.5365082e-03   1.7684330e-03  -1.5559869e-03   2.2863697e-03  -4.8323567e-03   6.5519775e-03  -4.3044835e-01   4.4956470e-01  -1.2823372e-02  -1.2100869e-02  -1.4149921e-02  -1.1432961e-02  -2.1044663e-02  -1.3579953e-02   1.1987838e-02  -5.5619074e-03  -1.0557710e-03   1.2246037e-02   7.2049410e-03   1.2306622e-02   6.4815879e-01   1.2649134e-02   1.5082846e-02   1.0355902e-02   7.5531950e-03   6.0564075e-03  -1.1042639e-04   6.4056727e-03   4.9389827e-03  -3.3606809e-01  -3.4272918e-01   5.7023530e-03   9.2893593e-03   3.2785766e-01   9.1554075e-03   3.7185388e-03   3.4322072e-03   1.8833651e-03   3.1018881e-03   1.6656767e-03   5.4115375e-04  -5.1241264e-04   3.3188640e-03  -3.4858290e-03   4.0962790e-03  -4.1016469e-03  -2.6525872e-03   7.8735571e-03  -3.4713065e-01   8.0040664e-03  -3.7349423e-01   5.4681579e-03   4.8901254e-03   4.7681258e-03   3.2427540e-01  -2.7689900e-01   5.1694930e-03   2.2808637e-04   1.2885979e-04   2.6761752e-01  -1.7705760e-03  -1.5815978e-04   2.4440405e-03  -3.3968956e-03  -4.2371208e-04  -4.9925348e-04   2.3150507e-03   3.9183166e-03  -4.4879811e-01  -7.9454265e-03  -5.3680274e-01  -8.1459369e-03  -5.6615397e-01   1.8744507e-02   1.3581877e-02   5.0009286e-03   4.9340469e-01  -4.8748507e-01   6.6590910e-03  -4.3647360e-01   9.1562647e-03   6.3695920e-03   6.7370111e-03   2.9993976e-03   4.8606414e-03   4.5808379e-03   6.1919820e-03   5.4053086e-03  -3.1059236e-01   4.1110100e-03   2.2378224e-03  -2.8158130e-03  -3.1320883e-01   1.3748523e-03  -1.9693089e-03   5.1977383e-03  -6.8474491e-03   1.1414727e-03   7.6924149e-03  -1.7760861e-03   6.8986511e-03   8.9187855e-03  -7.4572849e-03  -4.3181164e-01   2.7713346e-03  -1.5663972e-02   3.8785760e-01   3.0618274e-03  -1.6945118e-04  -4.1342302e-01   5.7202228e-04   7.1620349e-03  -7.4959439e-03  -6.5948982e-03   4.2701504e-03  -2.9896064e-03  -1.0161904e-02  -1.9569584e-02   2.4757960e-02   2.3768177e-02   5.2725437e-01   5.1497144e-01   1.5003877e-02   1.0528670e-02   4.5048587e-03   1.2483845e-02   9.4164787e-03   8.6125719e-03   6.1769957e-03   2.4541228e-03  -8.6413365e-03  -3.5880947e-01   8.4510844e-03  -3.7834090e-01  -2.0201864e-03   6.2265324e-03  -1.0313401e-05   2.8730645e-01  -4.0117182e-03   1.2100660e-03  -2.1312843e-03  -2.2182000e-04  -2.4128997e-01  -2.6587516e-01   1.2756285e-03   2.2303323e-03   2.6519392e-01   2.1162931e-03  -1.1387025e-03   2.7102915e-03   2.8418770e-03  -2.5790477e-01  -3.8084376e-03  -2.5694163e-01  -3.6229325e-03  -4.0066401e-03  -2.6990649e-01  -2.8181374e-03  -4.4523260e-04   2.9200139e-01   4.3054224e-03   2.9436324e-03  -4.3112711e-03  -6.2435918e-03  -6.9954149e-03  -3.5502720e-01  -6.5971722e-03   3.7631049e-01   6.4227749e-03   3.2330963e-03  -1.5188364e-03  -4.0544887e-01  -3.9745140e-03  -1.0729464e-03   1.0448009e-02   7.5417870e-03  -1.6396713e-03   3.6365900e-01   6.5209341e-03  -1.3956378e-03  -3.5680650e-01   1.8293060e-03  -3.5984789e-01   2.0607625e-03  -1.9846410e-03  -6.4274159e-04   4.1664730e-01   2.3958942e-04  -3.1714757e-01   6.7631987e-03   3.0237400e-04   1.5322709e-03   5.0227228e-03  -3.3531904e-01  -5.0979592e-03   7.7327220e-03   2.6097781e-03   5.6304117e-05  -5.7629405e-04   1.9779445e-03   1.4055460e-03  -5.1442408e-03   4.6421305e-01  -2.4205619e-03   6.2213079e-01  -1.1608889e-02   2.0032145e-02   1.6334532e-03  -3.0206413e-02  -5.9282393e-03   3.8667009e-04   6.0247568e-03  -9.2434441e-04   1.0746411e-03   1.5807846e-02   1.1846120e-02   9.4272477e-03   1.8893204e-03   8.8226633e-03  -1.6023513e-03  -2.8579058e-03   4.5554503e-03   4.6003595e-03  -1.1155768e-03   8.4261178e-03   5.4407141e-03  -5.6530952e-03  -3.6770820e-03   5.7217697e-03   3.8421671e-01   8.3193679e-03   7.2017146e-03   4.5499211e-03   2.9331364e-03   3.4571165e-01   5.4099216e-03   6.5794471e-03   3.8226350e-03   5.0860525e-03   4.0398858e-03   1.5636374e-03   1.6486928e-03   4.8034375e-03   2.9308595e-01  -2.1552963e-03  -1.0174669e-02  -3.3813086e-03  -3.1491318e-03  -7.7873964e-03  -7.6287148e-03  -7.5798857e-03  -8.4018594e-03  -1.1018767e-02  -6.0735350e-03  -9.1180554e-03  -7.8657628e-03  -1.2089433e-02  -8.7915195e-03  -1.7672871e-02   5.2919144e-01  -5.2024064e-01   1.1702435e-03  -8.2008089e-03  -1.8840962e-03   1.2984948e-02   8.4138686e-03   3.6166082e-03   1.1952015e-02   3.9310466e-03  -3.6219862e-03  -2.8088830e-02  -1.5125393e-02  -5.5504504e-02  -2.0617009e-02   2.1176749e-02  -1.3821780e-02   8.0336516e-03   2.0650280e-02   1.5034106e-02  -2.0556441e-02  -2.0123669e-02   2.5003061e-02  -8.8284143e-02  -3.9982532e-02  -3.3092780e-01  -5.1582841e-01   8.6218172e+00  -5.3633281e-02   1.3221987e+00  -1.0103924e+00  -8.0320481e-03  -7.7871414e-01   1.3318052e+00   3.1358849e-02  -1.3757609e-02   7.3036437e-01   3.2478836e-02   8.2500867e-01   2.0448832e-02   2.8038111e-02  -7.5368989e-03   3.4818946e-03   2.6292222e-03  -1.7846627e-03  -7.6327388e-03   1.4214699e-02   4.4642815e-03  -7.0042256e-01   1.0593323e-03   1.4555079e-02   1.2546114e-02   6.3060283e-03  -4.6244884e-03   1.8831675e-02   6.0165542e-01  -8.5853760e-03  -4.8465325e-01  -1.4380652e-03   7.6063339e-03  -1.6372636e-03  -6.4548725e-03  -4.4962053e-02  -2.3612790e-02  -1.9803889e-02   6.7184173e-01  -7.7050255e-02  -4.5609510e-02  -4.9362946e-02  -9.6251413e-02  -7.8205333e-02  -6.6395766e-02  -7.7031139e-02   6.8406681e-02   1.2508925e+00  -1.1542648e-01  -1.0345080e+00   1.1245883e-02  -5.7111721e-02  -3.3333482e-01   2.0718688e-01   2.7966297e-01  -1.2222262e+00  -1.1551465e+00   9.9366519e-02   4.3926305e-02   1.1455146e+00   3.9956044e-02   3.4641100e-02  -8.0756990e-01  -6.8098777e-01   1.9151922e-02   2.7091922e-03   2.3383843e-03  -6.3291131e-01   2.2734989e-02  -6.3177610e-01  -3.9437816e-02  -2.0731735e-02  -2.7987305e-02  -7.6768615e-02  -5.3933025e-02  -5.0061844e-02  -3.0433180e-02  -1.3045921e-01  -7.0432307e-02  -2.4058088e-02  -3.2245737e-02  -1.0595423e-01  -4.5582844e-02  -1.1967720e-01  -4.8213304e-02   6.3850267e-03  -2.5853305e-02  -2.3884920e-02  -3.6681646e-02  -5.5336902e-02   1.9766560e-02   6.6620423e-01   2.6675110e-02  -2.3625999e-02   1.8780815e-02   3.4401804e-02   1.6967410e-02   7.0553160e-01   2.0656700e-02   1.4658363e-02   5.4235927e-01   4.9952763e-01   1.2127880e-02  -4.7056966e-01  -4.2753694e-03   4.8194734e-03   2.6642744e-03   4.9449044e-03  -6.2420373e-03   7.9466302e-04   4.1670292e-01   4.1732043e-01   2.9490466e-03   1.9617767e-03   3.1637600e-03   7.8513566e-03   2.6502854e-03   3.6911953e-01   1.4026054e-03   7.8939870e-04  -9.1780215e-03  -1.0142778e-02   3.9681037e-01  -7.5306778e-03  -8.8484842e-03  -1.1362202e-02  -5.5391942e-01   1.0393468e-02   5.0690822e-03   1.2373208e-02  -4.9396433e-03   6.5387633e-04  -3.8893915e-01  -3.3975898e-01  -3.8576906e-01   1.5629863e-03   3.4529418e-01   1.7304757e-03   4.2603927e-03  -1.4430906e-03  -7.0063181e-04  -2.5165006e-03   8.3457076e-03   4.1089280e-03   4.0273941e-01  -4.2528935e-01   1.1865787e-02   3.5957614e-03  -8.6008737e-03   7.9777763e-03  -2.0279625e-02   3.0523713e-02  -1.3888602e-02   2.9216539e-03   6.5809521e-01  -7.5817076e-01  -3.1845322e-02  -4.6384779e-02  -7.8037577e-01   1.6859237e-02  -1.5194142e-02  -3.3941134e-02  -2.0018743e-02   3.3450487e-02   4.5415085e-02   8.3156901e-01  -7.6692273e-03   7.9683227e-02   7.9297440e-01  -7.0905142e-01  -1.1566104e+00   9.1377257e-02  -2.0441057e-02   7.3420361e-01  -1.5464719e-02   9.5167678e-03  -7.1202641e-03  -4.6689854e-01  -1.0456771e+00
   3.3971099e-01   2.8211811e-03   4.2775684e-01   5.3215065e-01  -4.1099127e-01   4.9883270e-03   4.1008411e-01  -7.2194639e-04   2.0022710e-03  -3.8668111e-01   2.2433793e-03   5.6312941e-03   6.4647198e-03   4.6687705e-03   4.2791198e-03   5.4900768e-03   4.7631078e-03   4.0465875e-03   7.5562502e-03   2.5944147e-03   3.6744626e-04  -2.4225073e-01  -7.0099199e-04   3.1353160e-03  -5.8460548e-04   3.3449667e-04  -2.4659116e-03   1.7101855e-03  -4.5185876e-03   5.2074392e-03  -4.2119768e-01   4.4240909e-01  -1.1738987e-02  -1.4158069e-02  -1.4979440e-02  -1.3970478e-02  -2.0551397e-02  -1.4984894e-02   7.9333590e-03   6.4016897e-03  -2.8929520e-06   8.0418467e-03   6.7702392e-03   1.2555344e-02   6.3363361e-01   7.8647192e-03   1.4205472e-02   9.0492433e-03   7.9089642e-03   5.0090832e-03   4.7830104e-03   4.5594362e-03   4.6110019e-03  -3.3715793e-01  -3.3916186e-01   5.1766182e-03   8.3444837e-03   3.2472254e-01   9.7601950e-03   4.1590969e-03   3.5629308e-03   8.1597748e-03   3.6207809e-03   1.6724043e-03   1.1248228e-03  -5.3431529e-04   2.7461187e-03  -2.9524292e-03   3.8359182e-03  -5.3991574e-03  -3.8658281e-03   7.4577713e-03  -3.6163035e-01   7.6974852e-03  -3.6145724e-01   4.9407109e-03   4.5458006e-03   4.8057510e-03   3.1822387e-01  -2.8014854e-01   5.0261715e-03  -1.6382731e-04   5.8286784e-05   2.5298763e-01  -2.9070952e-03   2.1324421e-04   8.5709998e-04  -1.4204519e-03   1.2314938e-03   1.4655534e-03  -2.1254702e-04   4.3064403e-03  -4.3923722e-01  -8.0432883e-03  -5.2009514e-01  -5.2544926e-03  -5.6478688e-01   1.8516616e-02   1.3012295e-02   4.7442560e-03   4.7261492e-01  -5.0330101e-01   6.3115622e-03  -4.2017858e-01   8.9422077e-03   6.8728312e-03   6.4514089e-03   7.1840744e-03   6.6722894e-03   5.0105351e-03   5.3467508e-03   5.3483984e-03  -3.0221680e-01   3.4165115e-03   3.2345394e-03  -1.2498070e-03  -2.9396628e-01   7.2927037e-04  -2.6594548e-03   7.4156613e-03  -4.8198078e-03   3.0626807e-03   6.6063167e-03  -2.2396789e-03   9.5118360e-03   1.0084607e-02  -4.9730992e-03  -4.2452817e-01   6.5097663e-05  -1.5629977e-02   3.9431038e-01   4.4401010e-03  -2.1295196e-03  -4.1474975e-01   3.5215722e-03   7.3998580e-03  -6.4461344e-03  -4.9188479e-03   3.4601915e-03  -3.3710573e-03  -1.1664073e-02  -1.8890041e-02   1.3789100e-02   2.3683529e-02   5.2830438e-01   5.0893673e-01   1.7129879e-02   1.1759549e-02   1.8924907e-02   1.0863535e-02   9.2996172e-03   4.5419119e-03   8.0535024e-03   1.8930400e-03  -9.0189972e-03  -3.6163730e-01   8.8262152e-03  -3.8141369e-01  -2.7847712e-03   5.7976508e-03  -8.1036243e-04   2.9322205e-01  -2.6178001e-03   1.7122360e-03  -6.2836862e-04  -2.6394394e-04  -2.4400166e-01  -2.6842498e-01   1.7898229e-03   2.1369172e-03   2.6526443e-01   6.7500956e-04  -7.7832995e-04   2.7066869e-03   1.8633185e-03  -2.5175416e-01  -2.7625059e-03  -2.5290674e-01  -3.3405204e-03  -3.9287311e-03  -2.6629688e-01  -4.4112206e-03   1.1456524e-03   2.9712614e-01   3.5835269e-03   2.3444463e-03  -4.7375034e-03  -6.3222211e-03  -7.2515847e-03  -3.5101677e-01  -6.7223683e-03   3.7636477e-01   6.4306092e-03   3.9942825e-03  -3.9235621e-04  -4.1005396e-01  -7.0743775e-03  -8.7333453e-03   8.5107236e-03   6.7400127e-03  -2.7781840e-03   3.5778249e-01   6.1578120e-03  -1.9362386e-03  -3.5432834e-01   1.9387165e-03  -3.5348573e-01   3.9308232e-04  -1.4855243e-03  -4.4714752e-05   4.2377279e-01   1.1236188e-04  -3.2635897e-01  -5.3263631e-03  -3.8685609e-04   2.6075442e-03   4.4212570e-03  -3.3160090e-01  -4.2696043e-03   7.3190353e-03   4.8917382e-03   1.7718471e-04   4.6401882e-04   7.1880311e-04   1.6726990e-03   3.4428875e-03   4.2904858e-01  -3.6624030e-03   5.8064127e-01  -1.3375031e-02   2.1434214e-02   1.6642755e-03  -1.1694515e-02  -7.2155253e-03   2.7141400e-04   2.2912658e-03  -2.7814279e-03  -4.3267547e-03   1.6172255e-02   1.4702285e-02   1.0060335e-02   3.1261581e-03   1.1765416e-02  -9.0780172e-04  -2.0632132e-03   4.6715172e-03   8.4973921e-03  -2.9355147e-03   7.9455391e-03   8.2870320e-03  -5.9962152e-03  -3.6817371e-03   6.9427215e-03   3.8649633e-01  -2.1462018e-04   7.7544256e-03   4.1543099e-03   1.5606926e-03   3.4527067e-01   6.0755833e-03   3.6608609e-03   7.3223016e-04   4.1886664e-03   5.1417920e-03   1.1662448e-03   7.0338333e-03   4.0493293e-03   3.0172499e-01  -8.3494293e-04  -7.8008431e-03  -2.2066856e-03  -3.4683657e-03  -7.7598766e-03  -7.4082762e-03  -6.2255431e-03  -1.4176845e-02  -9.8179534e-03  -1.0549736e-03  -7.0719851e-03   2.0691476e-03  -1.1534276e-02  -6.0376702e-03  -2.0842918e-02   5.3491455e-01  -5.1505639e-01   2.0375387e-03  -1.8617104e-04   1.7812013e-04   9.2090994e-03   9.2159925e-03   3.1941975e-03   8.2884094e-03   4.1240091e-03  -8.1913616e-03  -2.3944816e-02  -1.4690789e-02  -4.5380120e-02  -2.9415714e-02  -8.0967956e-03   2.6848905e-02   9.7609619e-03   2.5636347e-02  -9.6010334e-03  -1.9466809e-02  -1.8443761e-02   1.3044349e-02  -1.2872892e-01   1.9978611e-03  -2.3024993e-01  -3.9503997e-01   8.9092779e+00  -3.2919326e-02   1.6394602e+00  -1.0140856e+00  -4.8503451e-03  -7.6178838e-01   1.2532853e+00   4.1478313e-02   2.8330114e-02   7.2279451e-01   1.7442035e-02   8.3381830e-01   1.5603401e-02   2.6005947e-02  -1.1999977e-02  -3.4209487e-03   3.3055034e-04  -2.7123375e-03  -6.0218287e-03   1.5213582e-02   1.2789014e-02  -7.1803176e-01   2.6487829e-03   1.2912208e-02   9.5434515e-03   1.0195538e-02  -7.5514246e-03   1.9018522e-02   6.1200365e-01   2.0983654e-02  -4.8017551e-01  -1.5553557e-03   6.7451801e-03   1.1283789e-04  -6.4015102e-03  -2.9120525e-02  -2.7183165e-02  -2.7938125e-02   6.5743847e-01  -6.9794331e-02  -4.6808335e-02  -5.2184224e-02  -9.3610684e-02  -9.7227307e-02  -7.4350719e-02  -8.9609982e-02   1.3548273e-02   1.3067661e+00  -1.2904767e-01  -1.0675754e+00   2.1625873e-02  -2.4106679e-01  -4.8430819e-01   3.5463052e-02   2.6418564e-01  -1.2146724e+00  -1.1486183e+00   9.6651087e-02   5.2986635e-02   1.1393517e+00   4.6181425e-02   3.1010433e-02  -7.7044618e-01  -7.2554253e-01   2.4796811e-02   3.6477055e-03  -2.5827954e-03  -6.3599667e-01   1.6682177e-02  -6.3432406e-01  -3.7682152e-02  -2.8923413e-02  -2.9021897e-02  -7.4832600e-02  -4.4611150e-02  -4.6661344e-02  -2.8986481e-02  -1.0830250e-01  -8.4545781e-02  -3.5705126e-02  -1.0930075e-02  -9.7926106e-02  -4.8448472e-02  -1.2679426e-01  -5.3876199e-02   8.0079986e-03  -2.5264042e-02   9.0066976e-03  -5.8814868e-02  -5.7265640e-02   4.0810547e-05   6.9065875e-01   3.6566467e-02  -3.1081320e-02   1.3848429e-02   4.2855540e-02   2.0520713e-02   7.0830933e-01   2.4622500e-02   1.7685137e-02   6.1547444e-01   5.3335484e-01   1.9385562e-02  -4.8515237e-01  -6.3909733e-03   3.3278297e-03   6.1146306e-03  -1.2120112e-03  -3.3536049e-03  -5.8892367e-04   4.2599845e-01   4.4726493e-01   2.9688269e-03   1.4502795e-03   3.2433131e-03   7.3662972e-03   4.2466325e-03   3.6716755e-01  -1.2389334e-03   2.3670296e-03  -1.0484297e-02  -7.6327393e-03   3.7047879e-01  -8.3261168e-03  -8.0163579e-03  -1.2035260e-02  -5.5821552e-01   8.6177199e-03   8.1188985e-03   1.1067808e-02  -5.0693884e-03  -5.5857623e-04  -3.6681645e-01  -3.2658704e-01  -3.7919171e-01   6.0794298e-03   3.4513782e-01  -2.7814745e-03   2.6976989e-03  -2.3624857e-03  -1.4224153e-03  -4.3056630e-03   9.8879296e-03   3.3066703e-03   4.4029491e-01  -4.2134916e-01   1.1366425e-02   9.4456355e-03  -5.5847577e-03   8.9302748e-03   3.5375578e-03   9.4113600e-04  -8.2386764e-03  -1.4047450e-02   6.7806622e-01  -7.8864162e-01  -2.8906604e-02  -5.6760148e-02  -7.9151681e-01   1.5349455e-02  -5.9035974e-02  -3.5054404e-02   1.3780653e-02   3.7481104e-02   4.3987891e-02   8.4365273e-01   2.0089442e-02   6.9204887e-02   8.1508606e-01  -7.6999072e-01  -1.0408578e+00   4.6924181e-02  -2.2429506e-02   6.0196076e-01   2.9384443e-02  -5.0337931e-04  -1.4388378e-02  -5.2284479e-01  -1.0710598e+00
   3.4672268e-01   2.5313616e-03   4.3950031e-01   5.3781094e-01  -4.1245165e-01   5.4863458e-03   4.3510646e-01   1.3580641e-03   2.1504753e-03  -3.9487474e-01   3.4635085e-03   7.0518927e-03   6.9606079e-03   4.7731839e-03   5.1161827e-03   5.6182234e-03   4.8883437e-03   3.6802394e-03   7.3095165e-03  -1.3013088e-03   1.0291594e-03  -2.4570536e-01  -2.0519185e-04   3.0170291e-03  -1.3865171e-03  -8.3218696e-04  -1.9371190e-03   2.5839318e-04  -3.5000651e-03   8.0212849e-03  -4.3461398e-01   4.4580949e-01  -1.2604661e-02  -1.4073788e-02  -1.5592530e-02  -1.2330127e-02  -2.3674390e-02  -1.9006228e-02   2.0211014e-02  -3.1790960e-02   2.1831637e-03   6.8724336e-03   4.6337445e-03   1.0543339e-02   6.4368286e-01   1.1226700e-02   1.5445180e-02   9.9198075e-03   8.0808831e-03   4.0069030e-03  -2.2422301e-04   4.8959504e-03   4.0481628e-03  -3.2822179e-01  -3.4260407e-01   5.8458283e-03   8.5181825e-03   3.2769489e-01   1.0287317e-02   3.6135686e-03   3.8660220e-03   5.2367446e-03   3.8601976e-03   1.6496364e-03   9.5739287e-04   1.2579050e-03   2.5139043e-03  -2.9545998e-03   4.0286290e-03  -4.1412055e-03  -3.9880577e-03   7.8312602e-03  -3.4367134e-01   7.6842175e-03  -3.8781541e-01   5.0538414e-03   5.4146894e-03   5.2230845e-03   3.3246273e-01  -2.9015140e-01   9.5916475e-04   9.8065778e-04   2.5580751e-04   2.6388646e-01  -7.0349532e-04  -6.6751496e-04   3.3106872e-04  -5.2637506e-05   3.4151296e-05  -1.2115402e-03  -1.2280858e-03   5.7289547e-03  -4.4571521e-01  -5.6752312e-03  -5.3322503e-01  -5.9390836e-03  -5.7732689e-01   2.0549545e-02   1.2288849e-02   1.7755941e-02   5.0038742e-01  -5.0520379e-01   6.0694832e-03  -4.4073930e-01   8.2736592e-03   9.1140220e-03   7.3071935e-03   1.6146356e-02   7.4823928e-03   5.3572421e-03   5.5894430e-03   5.0441397e-03  -3.1905138e-01   2.5351932e-03   3.0064021e-03  -1.6600029e-03  -3.0375281e-01   1.2027176e-03  -2.4543150e-03   4.0751267e-03  -7.3188832e-03   3.7053316e-03   9.9736598e-03   2.7242442e-05   1.1750677e-02   9.7144345e-03  -8.3772195e-03  -4.4747603e-01  -7.0192588e-03  -8.6908666e-03   3.9961638e-01   3.0135850e-03   3.0192975e-04  -4.2400207e-01   2.8433664e-03   5.0463657e-03  -7.0816229e-03  -6.8292310e-03  -2.6348390e-04  -3.9963802e-03  -1.3389307e-02  -1.8205599e-02   5.4591483e-04   2.3440857e-02   5.5639869e-01   5.2855720e-01   1.7608244e-02   1.0776118e-02   4.2689777e-03   1.3266352e-02   1.0149814e-02   1.0599131e-02   8.2604853e-03   3.3159743e-03  -9.0491564e-03  -3.6443144e-01   7.6482815e-03  -3.7365313e-01  -2.4603533e-03   6.8154364e-03  -1.2686526e-03   2.8662929e-01  -4.0395803e-03   1.1239228e-03  -1.0498023e-03  -8.3897425e-04  -2.4487940e-01  -2.7179947e-01   1.5172271e-03   3.4027910e-03   2.6721972e-01   4.8272122e-04  -3.0923988e-03   2.5008373e-03   1.5203177e-03  -2.5411961e-01  -3.4871328e-03  -2.5850322e-01  -3.4874388e-03  -4.2930198e-03  -2.7335600e-01  -2.5746029e-03  -2.3763108e-03   3.1207183e-01   3.1804104e-03   2.4297790e-03  -5.4988316e-03  -6.6238708e-03  -6.1050448e-03  -3.5322698e-01  -6.7520323e-03   3.8037133e-01   6.1803007e-03   2.1202514e-03   6.0628764e-04  -3.7118165e-01  -9.5885621e-03  -6.9463760e-03   8.8398491e-03   6.1346914e-03  -4.3105523e-03   3.5443643e-01   7.5222167e-03  -2.5159650e-03  -3.6062159e-01   6.7488827e-04  -3.5631073e-01   6.2548070e-05  -1.2810763e-03   4.6112360e-03   4.3145044e-01   1.5146477e-03  -3.3650086e-01   3.5023168e-03  -4.0721170e-03   2.3266947e-04   2.9354017e-03  -3.3391662e-01  -2.6402289e-04   5.7687078e-03  -2.1380420e-03  -8.3198910e-05   5.4735070e-04   1.5783872e-03  -6.0743948e-04   3.7814884e-03   4.2715358e-01  -3.2194658e-03   6.1063052e-01  -1.1520711e-02   2.3378457e-02   2.1950801e-02  -3.5992536e-02  -1.2521605e-02   5.5984466e-04   4.7189843e-03  -5.1102271e-06   3.5181382e-03   1.6557883e-02   1.2401776e-02   8.3488757e-03   2.6814346e-03   1.0600645e-02  -8.0125089e-04  -1.9482761e-03   6.0089680e-03   6.3094736e-03  -9.1181068e-04   8.2186197e-03   3.8608835e-03  -5.7932209e-03  -2.0644042e-03   6.3784505e-03   3.9498449e-01   4.7229593e-03   8.7196982e-03   5.3546223e-03   3.6903384e-03   3.4749348e-01   6.1228380e-03   6.4218161e-03   1.9310881e-03   4.4989432e-03   3.8317477e-03   2.7929107e-03   6.9248542e-03   4.8922295e-03   2.9552263e-01  -1.4361731e-03   3.2426876e-03  -3.3551749e-03  -1.3983787e-03  -8.1044706e-03  -9.4672036e-03  -8.3219299e-03  -1.5376875e-02  -8.8029909e-03  -3.3362364e-03  -8.9513688e-03  -4.6039005e-03  -1.1360795e-02  -8.7493308e-03  -1.8693885e-02   5.3934433e-01  -5.2798270e-01   2.6760694e-03   2.4452793e-04   4.9845374e-04  -7.3887547e-04   1.2596854e-02   5.7957212e-03   8.2276753e-03   5.4362085e-03  -4.8775483e-03  -2.8379824e-02  -2.5601248e-02  -6.0176874e-02  -2.2435710e-02  -5.2377580e-03   2.5222398e-02   2.4341646e-02   2.3837942e-02   1.2781713e-02  -3.4524560e-02  -3.0153351e-02   2.5061906e-02  -1.2500383e-01   1.0193044e-03  -1.8186361e-01  -4.3494871e-01   8.1651976e+00  -7.4789461e-02   1.7510268e+00  -1.0417744e+00  -1.4761075e-02  -8.2737648e-01   1.3119287e+00   2.5081959e-02   1.1041099e-02   7.7546629e-01   2.9782193e-02   8.1631464e-01   8.7921086e-03   2.6912618e-02   8.3542173e-03   4.3829380e-03   1.6309315e-03  -5.0797336e-03  -4.1733056e-03   1.6873289e-02   1.0694968e-02  -6.8392823e-01   2.4424473e-03   1.7943842e-02   5.0415598e-03   7.8515828e-03  -8.5119477e-03   1.5802771e-02   6.4209722e-01  -6.2805463e-03  -4.7761982e-01   1.7873718e-03   3.6114634e-03  -4.8140104e-04  -4.1673431e-03  -3.4388018e-02  -2.6559728e-02  -2.7514688e-02   6.6419373e-01  -7.7720720e-02  -4.3135513e-02  -5.0917197e-02  -8.8948068e-02  -9.8355801e-02  -5.1028535e-02  -8.8620038e-02   4.2500827e-02   1.2589370e+00  -9.9565772e-02  -1.0373331e+00  -1.1699896e-03  -2.3742521e-01  -2.1210008e-01   1.7990774e-01   2.9417757e-01  -1.2942200e+00  -1.0968127e+00   9.9148733e-02   4.5285647e-02   1.1510879e+00   4.2570698e-02   2.6175729e-02  -8.0127901e-01  -7.0922826e-01   2.1431724e-02   1.1331200e-02   2.9641854e-03  -6.3569748e-01   1.5081083e-02  -6.3572924e-01  -4.4991259e-02  -8.6227757e-03  -2.8697781e-02  -5.4478519e-02  -5.0613434e-02  -5.4100034e-02  -3.4733846e-02  -1.0931480e-01  -6.7415755e-02  -5.7310829e-02  -1.7248492e-02  -1.2523591e-01  -4.9704162e-02  -1.0832272e-01  -4.8274530e-02   8.9008766e-03  -3.1467784e-02  -1.2030753e-02  -1.0305711e-02  -3.1229901e-02  -6.7136669e-03   6.9917261e-01   2.6691170e-02  -5.9042533e-03  -1.2665390e-03   3.0671286e-02   1.3644967e-02   6.2206962e-01   1.9886858e-02   1.4216925e-02   5.2700357e-01   5.0682945e-01   1.0231723e-02  -4.4660717e-01  -5.0328980e-04  -2.1159804e-03   5.7876438e-03   2.5931285e-03  -4.4817211e-03   1.4158492e-04   4.0776533e-01   4.4430312e-01   1.0773816e-03   1.3948912e-03   4.7232186e-03   7.3862961e-03   4.6086726e-03   3.8076275e-01   1.4099141e-03   3.6389827e-03  -9.5731275e-03  -8.6203840e-03   3.9153976e-01  -8.6162969e-03  -8.4376491e-03  -1.4467496e-02  -5.6345143e-01   7.8865806e-03   2.8300454e-03   1.3501514e-02  -4.1669320e-03  -1.0245466e-03  -4.0575557e-01  -3.2762323e-01  -3.7223942e-01  -1.1447460e-03   3.2902510e-01   4.8461122e-04   9.0241257e-04  -4.2168726e-03  -1.6346009e-03  -4.8724241e-03   7.3611003e-03   2.6315706e-03   3.9172951e-01  -4.1406491e-01   1.1314102e-02   6.6567078e-03  -9.4003585e-03   9.6417800e-04  -1.0381117e-02   2.8827437e-02  -1.7512896e-02  -3.4860345e-03   6.3971844e-01  -7.1488763e-01  -2.2151708e-02  -3.7080716e-02  -7.6902545e-01   3.8926735e-02  -3.2081054e-02  -3.4546901e-02  -1.8686122e-02   2.2015017e-02   2.8255222e-02   7.8511331e-01  -3.7579483e-02   4.8466565e-02   7.5711232e-01  -7.3895327e-01  -1.0931009e+00   9.2226674e-02  -2.1460500e-02   7.1907674e-01  -1.3931699e-02   7.2049517e-03  -1.6777334e-02  -4.8753196e-01  -1.0655361e+00
   3.5104795e-01   3.6273836e-03   4.4082358e-01   5.5102278e-01  -4.3067221e-01   4.9692689e-03   4.3714599e-01   1.4063606e-04   1.4313177e-03  -3.9160078e-01   1.8762484e-03   6.4601079e-03   7.1545219e-03   4.0179127e-03   4.1974936e-03   4.9064343e-03   4.6436173e-03   3.7476119e-03   2.0451146e-03   2.7936109e-03   1.3974055e-04  -2.4912620e-01  -2.8887963e-04   2.1302978e-03  -1.6591280e-03   1.8320135e-03  -1.0335814e-03   1.8049593e-03  -3.9897827e-03   7.7539255e-03  -4.2856938e-01   4.5650913e-01  -1.2319368e-02  -1.4024056e-02  -1.5509430e-02  -1.0704814e-02  -2.2974832e-02  -1.7223811e-02   1.8497206e-02   7.3355957e-04  -4.8217886e-06   4.8403178e-03   5.4480669e-03   1.1174587e-02   6.5263313e-01   1.1525067e-02   1.6481003e-02   9.2405413e-03   8.7204801e-03   5.7407069e-03  -3.5830277e-04   6.3811408e-03   4.9287376e-03  -3.3536393e-01  -3.4624785e-01   6.3111060e-03   9.1955566e-03   3.2152243e-01   1.0126706e-02   3.6002841e-03   3.8577762e-03   6.7866252e-03   3.4346494e-03   1.8465128e-03   1.6504285e-04  -1.1091340e-03   3.1307906e-03  -3.2015715e-03   4.6943486e-03  -3.7102324e-03  -3.1110562e-03   8.7503054e-03  -3.4727193e-01   9.6246761e-03  -3.8372282e-01   5.2031848e-03   5.1348197e-03   5.4212425e-03   3.2450336e-01  -2.8842870e-01   3.5089313e-03   6.6425595e-04   1.1095174e-03   2.5488392e-01  -2.4091770e-03   1.1049513e-03   2.4786739e-03  -2.7056371e-03   7.2691720e-04   1.3421042e-03  -1.7229532e-03   5.1050156e-03  -4.4842390e-01  -5.2325020e-03  -5.3762197e-01  -9.5087545e-03  -5.8167496e-01   2.1081396e-02   1.4307962e-02   1.7962059e-02   5.0306703e-01  -5.0104885e-01   6.1067895e-03  -4.4082306e-01   9.6367802e-03   1.2279261e-02   6.7063733e-03   3.1198827e-03   3.8211130e-03   4.8142395e-03   5.5971455e-03   5.4599569e-03  -3.0885084e-01   3.6403458e-03   2.9936646e-03  -1.9331530e-03  -2.9912336e-01   2.1154018e-03  -2.1067429e-03   6.1375963e-03  -5.8035396e-03   1.3321938e-03   5.6724560e-03  -2.0847977e-03   1.0690633e-02   9.1206209e-03  -7.4147525e-03  -4.2708283e-01   3.8778941e-03  -1.1949633e-02   3.9018763e-01   1.3689941e-03   3.1896013e-04  -4.1608166e-01   2.7116353e-03  -7.4794658e-03  -6.0393174e-03  -6.2555468e-03   1.5999996e-02  -3.9861912e-03  -1.4966154e-02  -1.6757701e-02   2.2437120e-02   2.4512126e-02   5.2771150e-01   5.2851827e-01   1.5137948e-02   1.1782083e-02   3.6942826e-03   1.1786126e-02   9.8756502e-03   1.1152287e-02   8.4208372e-03   4.0077921e-03  -8.9234259e-03  -3.6331483e-01   8.5684019e-03  -3.8519870e-01  -1.3348311e-03   6.5893139e-03  -6.1280218e-04   2.7592219e-01  -9.4607010e-04   1.6832003e-03  -2.7402967e-04  -9.5333969e-04  -2.4512591e-01  -2.7284487e-01   1.4168793e-03   3.0233863e-03   2.7119391e-01   7.7311942e-04  -6.6162892e-04   2.8736240e-03   1.9042581e-03  -2.5514688e-01  -3.5412114e-03  -2.5595599e-01  -3.2729693e-03  -3.5419655e-03  -2.6992654e-01  -3.8673086e-03  -3.5161994e-03   2.9887898e-01   4.6899840e-03   4.8945411e-04  -5.7750905e-03  -5.8419471e-03  -6.5207625e-03  -3.5249670e-01  -7.0952556e-03   3.9687299e-01   5.8432742e-03   3.7766020e-03  -2.6932332e-04  -3.8535386e-01  -7.7097328e-03  -5.7827906e-03   8.8294359e-03   5.5631407e-03  -4.1041814e-03   3.5592692e-01   8.1159114e-03  -2.5016514e-03  -3.6317666e-01   2.7344655e-04  -3.5590954e-01   3.9960575e-04  -2.6736496e-03   4.6636466e-04   4.3932871e-01   2.2511267e-03  -3.2298298e-01   1.1513409e-02  -2.2747127e-03   1.2712630e-03   3.1567615e-03  -3.4214212e-01  -1.4373961e-03   5.7231432e-03  -3.3764111e-03  -2.9519915e-03   2.1320475e-03   7.3994170e-04  -8.4952133e-04  -1.3411198e-04   4.1207487e-01  -1.4612238e-03   5.8061465e-01  -1.1510922e-02   1.9362284e-02   9.7514666e-03  -2.5961316e-02  -7.6132754e-03   7.1855109e-04   4.1792118e-03  -1.0930460e-03   1.3308708e-04   1.7598220e-02   1.3143988e-02   8.3155001e-03   1.2733769e-03   1.3362537e-02  -1.4791517e-03  -1.9286364e-04   5.2505907e-03   2.4280081e-03  -6.3407172e-04   8.7000553e-03   8.7960510e-03  -6.3731151e-03  -5.0124295e-03   6.6808151e-03   3.9181669e-01   5.3057872e-03   8.3655609e-03   5.7578668e-03   4.1509294e-03   3.4961433e-01   6.0279363e-03   6.1023413e-03   1.0127756e-03   4.7517970e-03   4.5341754e-03   1.5362291e-03   1.7616307e-03   5.6571980e-03   3.0294233e-01  -3.4400537e-03  -5.8315402e-03  -5.0792674e-03  -1.5762451e-03  -8.2190788e-03  -8.3096593e-03  -7.1685922e-03  -1.0597120e-02  -1.0163451e-02  -7.5997579e-03  -1.0427253e-02  -1.4844344e-02  -1.1234035e-02  -9.2255279e-03  -1.8322160e-02   5.4173667e-01  -5.2594305e-01  -9.7011953e-04  -6.9927983e-03   7.0360246e-05   1.1597121e-02   1.7332900e-02   5.5272740e-03   8.2391195e-03   3.5780368e-04  -9.8184066e-03  -2.4837216e-02  -2.6042883e-02  -6.3293348e-02  -2.9321199e-02  -1.0353851e-02   4.5867958e-02   1.7545404e-02   3.7770575e-02   2.4671271e-02  -1.2658848e-02  -2.1359461e-02   9.3644588e-03  -1.1961175e-01  -1.1976357e-02  -3.4161954e-01  -8.3114482e-02   8.4601497e+00  -6.5813809e-02   1.6381280e+00  -1.1122661e+00  -1.9465539e-03  -7.4702061e-01   1.2730675e+00   2.4026268e-02  -3.2375585e-03   7.1496967e-01   2.1441263e-02   7.9928401e-01   1.7111415e-02   2.6924866e-02   8.1524011e-03  -1.4502991e-03   2.3860372e-03  -5.1493636e-03  -6.0784604e-03   1.6181908e-02   7.2912765e-03  -6.9654817e-01   1.4829661e-03   1.2370796e-02   4.5656063e-03   2.9280098e-03   7.8914809e-03   1.8210839e-02   6.1575327e-01  -5.7546738e-03  -4.6916878e-01   3.9278240e-04   3.2566030e-03  -3.6585382e-03  -2.3418219e-02  -3.6166537e-02  -2.6492314e-02  -2.3760494e-02   6.6481485e-01  -7.3599349e-02  -4.7487448e-02  -4.5755663e-02  -8.2935718e-02  -9.5538345e-02  -7.1590670e-02  -7.4350478e-02  -2.5642780e-02   1.2971735e+00  -8.7855166e-02  -1.0245879e+00  -3.0292294e-03  -2.0206911e-01  -2.0028859e-01   1.9959745e-01   3.7200436e-01  -1.4066341e+00  -1.1712689e+00   1.0313060e-01   6.7515809e-02   1.1449354e+00   4.7532585e-02   3.0872177e-02  -7.9980090e-01  -7.3607285e-01   2.2264021e-02   9.2612901e-03   1.9374424e-03  -6.4085995e-01   1.9003302e-02  -6.3970928e-01  -4.3208655e-02  -2.5099913e-02  -3.2832305e-02  -6.7019538e-02  -5.3829791e-02  -4.9320888e-02  -3.9142229e-02  -1.3175129e-01  -7.8866446e-02  -4.5934984e-02  -2.1255871e-02  -1.8194621e-01  -5.1035090e-02  -1.0378830e-01  -4.9239330e-02   8.6988439e-03  -1.5256161e-02   2.1906041e-02  -3.3341986e-02  -5.1000153e-02   9.2812874e-04   6.9649110e-01   3.1892009e-02  -7.3535783e-03   7.0257636e-03   3.1536721e-02   1.4108092e-02   6.1199196e-01   2.1821881e-02   1.6039783e-02   5.3602911e-01   4.7946074e-01   1.0605889e-02  -4.5834116e-01  -2.1837987e-03  -3.5595670e-03   2.4170831e-03   6.3397473e-04  -8.1800305e-03  -2.3605005e-03   4.2087473e-01   4.1969446e-01   8.4581003e-04   4.9749396e-03   5.0263695e-03   7.5744608e-03   2.6885726e-03   3.7567485e-01  -1.5508104e-03   2.9265836e-03  -1.1042326e-02  -8.6515862e-03   3.9261009e-01  -9.6836634e-03  -8.3629937e-03  -1.3802469e-02  -5.4864353e-01   9.7460038e-03   9.8640500e-03  -2.1737834e-03  -3.4375434e-03  -9.1416792e-04  -3.6408825e-01  -3.3434988e-01  -3.9653987e-01  -4.6890026e-03   3.4404118e-01   1.7566591e-03   2.4715731e-03  -1.1825337e-03  -7.2139593e-04  -3.0294159e-03   9.3955873e-03   5.5836431e-03   4.1681886e-01  -4.2144191e-01   1.1032821e-02   3.5518685e-03  -1.2734587e-02   1.1421612e-02   4.5687178e-03   1.7058890e-02  -2.7217889e-02  -9.1953084e-03   6.6695113e-01  -7.8065433e-01  -3.3738232e-02  -5.3157095e-02  -7.9730359e-01   8.6987337e-03  -4.8104361e-02  -3.6885003e-02   1.6948305e-02   4.9946895e-02   3.3564238e-02   7.9761399e-01   7.2702855e-02   5.7747436e-02   8.0032817e-01  -7.5552483e-01  -1.0853760e+00   6.4009368e-02   3.8525847e-02   7.7935899e-01  -1.1704771e-02  -8.1682625e-03  -1.6162059e-02  -4.3348741e-01  -1.0679562e+00
   3.4008245e-01   2.2773953e-03   4.3457515e-01   5.2482176e-01  -4.1351381e-01   4.8748806e-03   4.0963656e-01   8.6835035e-04   1.6742800e-03  -3.7972885e-01   2.4077817e-03   6.3334194e-03   6.7748370e-03   4.7755520e-03   4.2783941e-03   4.6870398e-03   4.4180152e-03   3.1745836e-03   8.2520467e-03   3.0011221e-03   6.8747967e-04  -2.4647804e-01   3.8999446e-04   3.2082400e-03  -3.7797946e-04   1.1307438e-03  -1.2124704e-03   4.4773824e-03  -2.9173224e-03   6.0007624e-03  -4.3221414e-01   4.4218611e-01  -1.2166140e-02  -1.3116547e-02  -1.5047680e-02  -1.1383104e-02  -1.7458188e-02  -1.9564992e-02   1.0754309e-02   8.2626931e-03   4.7725801e-03   8.9205122e-03   5.1962710e-03   1.0572172e-02   6.3459874e-01   1.3247044e-02   1.6889198e-02   1.0429573e-02   6.9342455e-03   5.2649672e-03  -2.9787533e-03   6.9255455e-03   4.2122803e-03  -3.3435637e-01  -3.3939049e-01   5.6999254e-03   7.6583142e-03   3.1545781e-01   9.6033928e-03   3.8387901e-03   4.1437074e-03  -1.1131538e-03   2.8728523e-03   1.3002188e-03   3.5062736e-04   6.7765986e-05   2.4698084e-03  -3.1653159e-03   3.5023249e-03  -3.8566713e-03  -3.7515427e-03   8.4971790e-03  -3.5043496e-01   7.9291405e-03  -3.7789167e-01   3.2748080e-03   5.0634605e-03   5.3059365e-03   3.3226786e-01  -2.7690791e-01   5.3258917e-03   1.4058638e-03   1.9206778e-03   2.6187136e-01  -2.7795869e-03  -1.5374430e-05   2.7786349e-03   1.1272350e-03   1.3065486e-03  -6.1241917e-04  -1.0080233e-03   4.7449416e-03  -4.2873840e-01  -6.4465559e-03  -5.1579017e-01  -4.2545263e-03  -5.5686277e-01   1.8738145e-02   1.2097395e-02   1.5580253e-02   4.7908199e-01  -4.8149731e-01   8.4701230e-03  -4.2871961e-01   9.0830180e-03   5.7486393e-03   6.0351568e-03   4.4612834e-03   5.1564786e-03   5.1835308e-03   5.6753329e-03   5.5362897e-03  -3.1864159e-01   4.1015320e-03   3.3451117e-03  -2.0168784e-03  -2.9358255e-01   2.9379350e-03  -3.1161231e-03   6.9624997e-03  -5.1705362e-03   1.6634978e-03   6.4982531e-03  -2.0770277e-03   7.0695026e-03   9.5563414e-03  -7.0840487e-03  -4.2893937e-01  -1.8207842e-03  -1.3429872e-02   3.8032341e-01   2.8759298e-03  -4.4027907e-04  -4.2134220e-01   1.0639443e-03  -7.1444207e-03  -9.2263567e-03  -8.2880989e-03   2.0376247e-02  -1.2323140e-03  -1.3675465e-02  -1.6988320e-02   2.3914105e-02   2.3905867e-02   5.3850456e-01   5.1343529e-01   1.5743726e-02   1.1235647e-02  -8.2963814e-04   1.1610635e-02   8.0614819e-03   7.6786304e-03   5.7994122e-03   2.9185345e-03  -8.9890193e-03  -3.5138877e-01   7.1417924e-03  -3.5418588e-01  -2.2995816e-03   6.3143528e-03  -1.2007964e-03   2.8855636e-01  -1.7438527e-03   1.8920050e-03  -2.9884495e-03  -7.8271224e-04  -2.4351348e-01  -2.6938755e-01   1.3953293e-03   3.4054489e-03   2.6408397e-01   1.0449310e-03  -2.3920289e-03   2.5647098e-03   2.7547207e-03  -2.5194082e-01  -3.5034230e-03  -2.5261084e-01  -3.5070524e-03  -3.8477135e-03  -2.6709470e-01  -2.8605435e-03  -4.3220697e-03   2.9462533e-01   4.0364129e-03   2.7969311e-03  -5.2993825e-03  -6.3509600e-03  -7.6386064e-03  -3.5451067e-01  -6.6487069e-03   3.7984123e-01   4.6488937e-03   4.1360665e-03   1.8266658e-03  -3.8733305e-01   5.0152266e-03  -3.9859466e-03   9.0284425e-03   5.9330147e-03  -4.0248748e-03   3.3648884e-01   6.9236522e-03  -1.2927619e-03  -3.5303221e-01   1.4499741e-03  -3.5032753e-01  -8.8541357e-04  -1.5264376e-03   2.6802743e-03   4.2324354e-01  -1.8034127e-04  -3.1797399e-01   1.0645037e-02  -1.5337342e-03   8.0866791e-05   3.2413720e-03  -3.3448592e-01  -1.3333542e-03   4.6713009e-03   1.2896729e-03  -6.2374404e-05   1.5365007e-03  -5.1102625e-03  -5.0054490e-05   1.8319128e-03   4.3260909e-01  -3.1355953e-03   5.4240853e-01  -1.8610495e-02   2.3455168e-02   1.6465446e-02  -4.5644236e-02  -8.2461933e-03   1.0976874e-03   7.2169883e-03   7.2636967e-04   5.3770085e-03   1.6925790e-02   1.1674057e-02   8.6362381e-03   8.0117213e-04   1.0843496e-02  -1.7152005e-04  -4.6071188e-05   5.4323594e-03   8.1808915e-03  -3.0045605e-04   6.9795828e-03   3.6827675e-03  -5.0112878e-03  -3.6267866e-03   6.4722014e-03   3.8218113e-01   7.4927458e-03   7.1072298e-03   4.5083772e-03   1.4026553e-03   3.5247832e-01   4.6716322e-03   6.0059638e-03   2.6141857e-03   3.6693089e-03   4.8215308e-03   8.8872818e-04   3.7506800e-03   5.4455344e-03   2.9984371e-01  -3.4787171e-03  -1.1411217e-02  -5.4932248e-03  -2.8730350e-03  -7.6439949e-03  -7.5024840e-03  -7.1645204e-03  -1.4410054e-02  -1.0784668e-02  -8.1503225e-03  -6.9942237e-03  -6.0342051e-03  -9.7967819e-03  -5.6468008e-03  -1.4923800e-02   5.3131959e-01  -5.1435813e-01   5.8230544e-04  -3.3421482e-03  -2.3379109e-03   6.1091652e-03   9.6794307e-03  -5.5307038e-04   4.3393031e-03   1.1592653e-03  -1.0652837e-02  -2.6769086e-02  -2.5517791e-02  -5.3521774e-02  -1.2717615e-02  -2.2719546e-02   8.8262903e-03   2.1602464e-02   2.8920222e-02  -1.9976173e-03  -3.9499076e-02  -1.9187329e-02   1.9207982e-02  -9.7088023e-02   1.8520634e-02  -2.0339586e-01  -1.0492869e-01   8.5394302e+00  -1.0184395e-02   1.5749828e+00  -1.0098126e+00  -2.1216939e-02  -8.0974733e-01   1.3006319e+00   3.3702824e-02  -1.9574415e-02   7.1490625e-01   3.7763302e-02   8.3554098e-01   1.1133061e-02   2.6939358e-02  -2.9232742e-03   8.8034329e-03   3.2731237e-03  -4.9751149e-03  -9.0613129e-03   1.7217004e-02   9.0370874e-03  -6.8975904e-01   1.5252970e-03   1.8483574e-02   8.7650574e-03   5.0157322e-03  -6.1321242e-03   1.8577373e-02   6.4918929e-01   8.9624872e-03  -4.8120076e-01  -1.7083215e-04   6.2625260e-03   1.0290672e-03  -2.7442318e-02  -3.8772343e-02  -2.1483101e-02  -2.8225348e-02   6.6336107e-01  -7.6980116e-02  -3.8445487e-02  -5.2273845e-02  -9.7751930e-02  -1.1215044e-01  -5.1179580e-02  -8.5275800e-02   9.8766921e-02   1.2643705e+00  -1.0675998e-01  -1.0602436e+00  -5.1850550e-03  -8.1451048e-02  -3.7185299e-01   6.7248793e-02   2.7815976e-01  -1.2792985e+00  -1.1361330e+00   9.3673607e-02   4.8396147e-02   1.1549496e+00   4.0840538e-02   2.3711076e-02  -7.8025280e-01  -6.4519694e-01   2.2366185e-02   6.3582339e-03  -7.7209231e-04  -6.2951915e-01   2.5753959e-02  -6.5821927e-01  -4.1087611e-02  -2.5176561e-02  -2.8819502e-02  -7.9184708e-02  -4.3458468e-02  -4.3479618e-02  -2.8872759e-02  -1.0184164e-01  -7.4337852e-02  -4.6108361e-02  -2.0598940e-02  -1.6984484e-01  -3.2758899e-02  -1.3709626e-01  -5.3590655e-02   7.3309881e-03  -4.2362029e-03  -1.9595460e-02  -1.7076444e-02  -3.3574419e-02  -2.1837028e-03   6.9511374e-01   4.3074949e-02  -1.7457653e-02   1.5613313e-02   3.0881799e-02   1.3720438e-02   6.6133967e-01   2.0329069e-02   1.3627890e-02   5.3456628e-01   5.1890956e-01   1.2675798e-02  -4.8405309e-01  -9.4354398e-04   6.4822857e-03   2.1093193e-03  -8.8298121e-04  -4.0155060e-03   1.9249169e-03   4.1500727e-01   4.3229781e-01   4.5272460e-03   1.1634084e-03   4.7556804e-03   8.3891237e-03   3.4152410e-03   3.7008017e-01   3.2094779e-03   4.8423714e-03  -1.1204004e-02  -9.3157289e-03   4.0164307e-01  -7.1242986e-03  -8.8862494e-03  -8.9468158e-03  -5.3348017e-01   1.3313168e-02   4.6512327e-03   3.9374814e-03  -5.0620793e-03   1.1447424e-03  -3.9232355e-01  -3.3549444e-01  -3.8376882e-01   1.9694609e-03   3.3580490e-01   2.4467568e-03   5.0149698e-03  -2.6545294e-05  -1.7270157e-03  -5.1022883e-03   8.3852711e-03  -1.8471513e-03   4.2392374e-01  -4.1896615e-01   1.0412108e-02   5.1683972e-03  -1.0160096e-02   8.4612880e-03   9.1794907e-04   2.6245700e-02  -3.8502900e-02  -2.8926186e-03   6.4856955e-01  -7.2768080e-01  -2.1494424e-02  -3.5728356e-02  -7.7500116e-01   1.2080884e-02   2.5542361e-03  -3.1731683e-02  -1.7933033e-03   1.4449528e-02   4.8694124e-02   7.9318518e-01   5.5472980e-02   6.7169278e-02   8.0037083e-01  -7.6648265e-01  -1.0460086e+00   3.0758386e-02   3.4499649e-02   7.0514616e-01  -7.8874983e-04  -4.4208063e-03   9.4282161e-03  -4.6585954e-01  -1.0531318e+00
   3.3804512e-01   3.2556742e-03   4.3098208e-01   5.3183960e-01  -4.0694448e-01   5.5287140e-03   4.2122917e-01   3.9610928e-04   2.1109188e-03  -3.7850634e-01   2.4496199e-03   6.2890991e-03   5.7489506e-03   4.4552731e-03   4.5297872e-03   5.1395771e-03   4.4531685e-03   3.4676725e-03   7.0594903e-03   2.6849824e-03   1.8010079e-04  -2.4538349e-01  -1.5902820e-03   1.9676177e-03  -9.2796124e-04   1.7411895e-03  -2.0805878e-03   2.8629674e-03  -3.6551636e-03   6.2152697e-03  -4.2602721e-01   4.5705458e-01  -1.1866874e-02  -1.2864349e-02  -1.3597436e-02  -9.5875007e-03  -1.7252374e-02  -1.5370588e-02   1.6466199e-02  -3.1064477e-02  -1.8262019e-04   7.3701199e-03   6.8761693e-03   1.3295682e-02   6.2825017e-01   1.0599191e-02   1.6641347e-02   9.5134731e-03   7.9631120e-03   4.9350072e-03  -9.8106470e-04   6.3464482e-03   4.8711901e-03  -3.2866227e-01  -3.3917858e-01   5.6082234e-03   9.3544489e-03   3.1863325e-01   9.4874737e-03   3.4967833e-03   4.1344780e-03   2.6030699e-03   2.1648809e-03   7.6803385e-04   1.1149708e-03   3.2321308e-05   2.0459608e-03  -3.5108557e-03   3.2044660e-03  -4.4605064e-03  -4.5681084e-03   7.1998444e-03  -3.3345600e-01   7.4669010e-03  -3.5648592e-01   5.7827317e-03   4.8416598e-03   4.8344093e-03   3.1052396e-01  -2.7588115e-01   3.6936108e-03   4.3492305e-04  -2.5283523e-03   2.6027177e-01  -2.3823577e-03  -1.4384175e-03   2.8267733e-03  -1.8502588e-03   1.3688718e-04  -6.3230859e-05   1.5434078e-04   5.3521236e-03  -4.3758462e-01  -7.6735095e-03  -5.2674752e-01  -5.1379390e-03  -5.5683986e-01   1.8834418e-02   1.1938596e-02   6.1773988e-03   4.9337676e-01  -4.6905039e-01   4.8458617e-03  -4.3861856e-01   7.8925363e-03   1.1939017e-02   6.1520144e-03   1.3368362e-02   5.3074433e-03   5.2676234e-03   5.5145383e-03   5.0870538e-03  -2.9365223e-01   3.2260977e-03   2.9517529e-03  -1.4249340e-03  -2.9743219e-01   7.5973506e-04  -2.5045721e-03   6.4040791e-03  -6.1741561e-03   2.3190083e-03   6.9801684e-03  -2.0522395e-03   9.1249181e-03   8.0460139e-03  -6.6116432e-03  -4.4494809e-01  -8.1961111e-03  -1.0620816e-02   3.9336870e-01   1.8219172e-03  -6.5431555e-04  -4.3446654e-01   1.6809218e-03   6.9393841e-03  -8.9345412e-03  -6.1985772e-03   4.7643152e-03  -2.7991868e-03  -1.5477361e-02  -1.4848001e-02   2.4276776e-02   2.2995926e-02   5.5522122e-01   5.4614072e-01   1.6778574e-02   1.0775263e-02  -1.8043197e-04   1.1614595e-02   9.3279111e-03   8.8676887e-03   7.3745018e-03   1.6762599e-03  -9.9214235e-03  -3.6126040e-01   7.8459078e-03  -3.6301491e-01  -2.7635277e-03   4.6438273e-03  -1.7130652e-04   2.7553569e-01  -3.2348105e-03   4.1776073e-04  -4.5854277e-04  -5.8533234e-04  -2.4261717e-01  -2.7013619e-01   9.8569205e-04   3.0739427e-03   2.6733413e-01  -4.5127821e-04  -4.3100947e-03   2.2845848e-03   3.6278551e-03  -2.5576968e-01  -3.4462011e-03  -2.5426199e-01  -3.0959195e-03  -3.9566210e-03  -2.7892650e-01  -4.1501227e-03   4.7713577e-04   3.0062816e-01   4.1251918e-03   2.2198745e-03  -4.5407992e-03  -5.8205817e-03  -6.5037792e-03  -3.4942375e-01  -6.5404102e-03   4.0390493e-01   4.7501578e-03   2.9470282e-03  -7.1725799e-04  -3.8065221e-01  -7.4997690e-03  -4.6765489e-03   7.3392477e-03   4.2148700e-03  -3.7827772e-03   3.4365568e-01   7.0755365e-03  -1.8761600e-03  -3.5214688e-01   1.1812893e-03  -3.4650982e-01  -1.7219561e-04  -2.1996883e-03   3.4064775e-03   4.2821565e-01  -1.4957921e-03  -3.1692998e-01   3.4682096e-03  -9.4180605e-04  -3.1252419e-04   4.3986535e-03  -3.3810421e-01  -3.5464335e-03   1.8954259e-03   5.0349191e-03  -6.1420328e-04  -1.1215573e-03  -3.9706125e-03   6.2591600e-04  -5.7189303e-03   4.2842983e-01  -2.6724388e-03   6.0693569e-01  -1.2488633e-02   2.7470074e-02   9.8462271e-03  -4.3858764e-02  -6.4632292e-03  -1.9818201e-04   4.9546222e-03   9.3686304e-04   9.1728625e-03   1.7240410e-02   1.2217001e-02   7.6496363e-03   2.8908007e-03   1.1999774e-02  -7.2177408e-05   3.2877654e-04   3.1880215e-03   6.3463567e-03  -3.6615308e-03   6.5359477e-03   7.1169490e-03  -2.9503417e-03  -3.2161400e-03   6.8971400e-03   3.8123771e-01   5.5228899e-03   6.5982722e-03   3.9402246e-03   2.8716259e-03   3.4510644e-01   6.2922946e-03   4.5895487e-03  -1.9797017e-03   3.4700621e-03   5.7339104e-04   2.1564939e-03   5.1798617e-03   3.8369517e-03   3.0569748e-01  -3.3075036e-03  -2.2107056e-03  -1.6556435e-03  -2.5887853e-03  -8.8576348e-03  -7.8462018e-03  -6.9665650e-03  -1.6035705e-02  -1.0438631e-02  -5.5904987e-03  -9.6236450e-03  -7.0330014e-03  -1.0900202e-02  -6.2909579e-03  -1.8749017e-02   5.3452542e-01  -5.2174747e-01   1.0118903e-03  -5.6074606e-04  -2.6031091e-04   5.6219822e-03   1.1983215e-02   5.1562634e-03   8.0125618e-03   7.6254070e-03  -1.1167240e-02  -2.6467722e-02  -1.1982700e-02  -4.9393080e-02  -3.1653664e-02   4.8124619e-02   2.6033832e-02   1.9595281e-02   2.3003430e-02   3.7891498e-03  -2.1328765e-02  -1.6048300e-02   2.6235168e-02  -8.3080903e-02  -4.8785665e-02  -2.2384980e-01  -2.7694685e-01   8.7083518e+00  -7.8377698e-02   1.6944470e+00  -1.0231102e+00  -1.5862952e-02  -7.5923816e-01   1.2990652e+00   2.3522683e-02   3.0622764e-02   7.2300951e-01   3.4488782e-02   8.4492416e-01   1.6155179e-02   2.8362801e-02  -1.3298721e-03   2.1321207e-03  -4.2670061e-03  -2.4159555e-03  -8.8486073e-03   2.0455078e-02   6.1559734e-03  -6.9716469e-01   1.3893084e-03   1.5594571e-02   1.2427741e-02   6.6465893e-03  -7.4721597e-03   1.8143480e-02   6.1792680e-01   1.2064672e-02  -4.6900529e-01   6.0627871e-03   2.7568532e-03  -7.3792556e-04  -2.9891635e-02  -3.4373531e-02  -2.3876772e-02  -2.6534374e-02   6.5439488e-01  -8.8797156e-02  -5.2646880e-02  -5.0589248e-02  -9.5147325e-02  -8.8270542e-02  -7.4029236e-02  -8.7878524e-02   6.5211180e-02   1.3872213e+00  -1.3709214e-01  -1.0820931e+00   1.4840519e-03  -7.3721573e-02  -4.0954227e-01   4.0193093e-02   2.2855926e-01  -1.2212280e+00  -1.1032549e+00   8.5992364e-02   4.0503794e-02   1.0869654e+00   3.9144835e-02   3.4350833e-02  -7.9342830e-01  -6.2074046e-01   2.1003147e-02   6.7181420e-03   3.3402733e-03  -6.1557356e-01   1.9737134e-02  -6.3256486e-01  -3.7575773e-02  -2.8002853e-02  -3.0295082e-02  -7.9282434e-02  -5.4704735e-02  -5.0598582e-02  -4.0519345e-02  -9.7192412e-02  -7.4201389e-02  -6.2575336e-02  -2.3743383e-02  -1.1979071e-01  -7.4403558e-02  -1.2623327e-01  -6.1850481e-02   6.4464142e-03  -2.7557592e-02  -1.6508146e-02  -3.1268997e-02   1.0662782e-02   4.0000947e-03   7.2951996e-01   2.4879916e-02  -1.6924443e-02   4.7455894e-03   2.9001976e-02   1.4908065e-02   6.6838092e-01   2.2132738e-02   1.3654557e-02   5.5129476e-01   5.3833175e-01   8.5144544e-03  -4.5380193e-01  -2.8774612e-03   1.6954618e-03   4.6044234e-03   2.1585183e-03  -6.8133521e-03   1.5872486e-03   4.2999044e-01   4.4619191e-01  -3.9240352e-04   3.9404190e-03   4.7800289e-03   5.0692378e-03   4.4113171e-03   3.7759030e-01   5.3667854e-03   4.3722654e-03  -9.7284858e-03  -1.2785453e-02   3.8467653e-01  -6.0668313e-03  -8.2813764e-03  -1.4594355e-02  -5.5389528e-01   1.1307293e-02   4.9909061e-04   1.0128669e-02  -3.7891945e-03   3.2471802e-03  -4.1086809e-01  -3.5645775e-01  -3.9211154e-01   3.6399517e-03   3.5523493e-01  -9.1321771e-04   5.3912510e-06  -2.6044600e-03  -1.2118236e-04  -3.8197712e-03   6.0287509e-03   4.2915350e-03   4.1282823e-01  -4.2116462e-01   6.6505450e-03   3.0136261e-03  -1.3968191e-02   8.8176222e-03   4.8959318e-03   1.2686216e-02  -1.9680245e-02   2.1968572e-03   6.8171717e-01  -7.2491598e-01  -2.8015077e-02  -3.7506070e-02  -7.8522636e-01   2.7803578e-02   2.1069536e-02  -3.4910425e-02  -1.0922866e-03   1.5925895e-02   3.2107678e-03   8.0364188e-01   6.9981804e-02   7.7543855e-02   8.5313144e-01  -7.8057763e-01  -1.1672099e+00  -6.3342378e-03  -9.3902184e-03   7.6729366e-01  -1.2605507e-02  -1.1023450e-02  -7.1311528e-03  -5.2132503e-01  -1.0710255e+00
   3.3899294e-01   1.9741341e-03   4.3244953e-01   5.3126828e-01  -4.1321947e-01   5.1532520e-03   4.2371594e-01   1.6275452e-03   1.6837862e-03  -3.8269669e-01   4.2432058e-03   5.9679479e-03   6.7467174e-03   4.7649252e-03   4.9591627e-03   5.4466730e-03   4.3201129e-03   3.6402238e-03   8.1637803e-03   1.8723384e-03   1.5399077e-04  -2.4389899e-01  -2.2915945e-04   2.6804502e-03  -1.1193002e-03  -1.0381821e-03  -2.2198057e-03   8.9374397e-04  -4.1554439e-03   5.5547025e-03  -4.2895780e-01   4.4401928e-01  -1.1998001e-02  -1.4166592e-02  -1.4449834e-02  -1.0960989e-02  -1.9941418e-02  -1.6558629e-02   9.2378083e-03   4.9854615e-03   1.2534884e-03   1.0736068e-02   7.6717704e-03   1.3688263e-02   6.3031874e-01   1.3778058e-02   1.3163115e-02   1.0524350e-02   8.5671706e-03   4.7221242e-03   2.4581257e-03   6.9428063e-03   5.2664389e-03  -3.3805533e-01  -3.3677687e-01   5.6169563e-03   6.2243656e-03   3.2150698e-01   1.0005222e-02   2.8240210e-03   1.2562999e-03   4.6984687e-03   3.2858741e-03   1.3566076e-03  -1.8069244e-04   8.6266551e-04   4.6212685e-03  -1.9626788e-03   5.1853193e-03  -3.9610999e-03  -2.7277547e-03   7.4794832e-03  -3.3397415e-01   8.1144087e-03  -3.8283368e-01   5.5984308e-03   4.6206046e-03   5.4545125e-03   3.2224197e-01  -2.7949338e-01   6.1653219e-03   1.3216602e-03   2.6721496e-03   2.6304602e-01  -8.1676273e-04  -1.3421410e-03   2.1783659e-03  -3.1020389e-03  -1.4649284e-04   1.3197640e-03   1.2669180e-03   3.8607475e-03  -4.3488196e-01  -5.9609513e-03  -5.2307994e-01  -7.7473452e-03  -5.5806417e-01   1.8477566e-02   1.2343393e-02   4.8602757e-03   4.8799750e-01  -4.6396954e-01   5.3953931e-03  -4.3318824e-01   8.4641702e-03   6.2938151e-03   6.3903934e-03   1.0284635e-02   5.6598088e-03   5.2521047e-03   5.1670846e-03   5.2720137e-03  -3.1037462e-01   3.8438585e-03   3.4979631e-03  -1.7548750e-03  -2.9694368e-01   2.4804389e-03  -2.6334536e-03   7.2859125e-03  -5.9033959e-03   2.3675952e-03   8.7053876e-03  -3.7017167e-03   1.1072223e-02   9.9735311e-03   4.5421025e-04  -4.2429024e-01   9.9433766e-04   1.2394515e-03   3.8657900e-01   3.4579459e-03  -1.5872543e-03  -4.1028024e-01   1.0265296e-03   2.7538364e-03  -5.5680463e-03  -7.5176785e-03   7.7519018e-03   1.6582521e-03  -1.1433908e-02  -1.5889292e-02   6.0103597e-03   2.2465725e-02   5.3484493e-01   5.1907259e-01   1.6406398e-02   1.0633399e-02   4.2261426e-04   1.1671581e-02   1.0737415e-02   9.1778807e-03   6.6331971e-03   2.2541901e-03  -9.1657289e-03  -3.6640149e-01   8.4744206e-03  -3.5847156e-01  -2.9437851e-03   5.4182736e-03   5.2163464e-04   2.8653886e-01  -2.1803644e-03   1.9381593e-03  -6.3395850e-04  -7.2617272e-04  -2.4486544e-01  -2.7176871e-01   1.7093895e-03  -2.6408509e-04   2.6423003e-01   1.6057734e-03  -1.5673185e-03   2.4698741e-03   1.4646208e-03  -2.5677969e-01  -3.9575039e-03  -2.5645415e-01  -3.4559881e-03  -4.0246935e-03  -2.7167587e-01  -4.0595799e-03   1.6256426e-03   3.1023545e-01   3.5437548e-03   1.6347456e-04  -6.4205193e-03  -7.0586029e-03  -4.9138743e-03  -3.4663411e-01  -6.4740459e-03   3.8440127e-01   6.7784309e-03   1.3118435e-03  -1.1033423e-03  -3.6805965e-01  -5.4883364e-03  -5.3005482e-03   8.6513310e-03   5.4394526e-03  -4.3129327e-04   3.3502292e-01   4.9952551e-03  -7.0620991e-04  -3.5351163e-01   1.8155352e-03  -3.4224712e-01   5.6889471e-05  -2.2738570e-03   3.8979108e-03   4.1739113e-01   1.5568955e-05  -3.3254223e-01   9.4046078e-03  -9.8638606e-04   1.5240524e-03   3.9296722e-03  -3.3904895e-01  -1.2383491e-02  -1.7660889e-03  -4.7894447e-03   5.4938048e-03  -2.1783896e-04   7.5532000e-04  -2.8975049e-04  -1.1948540e-03   4.2875979e-01  -6.8068461e-03   5.7554229e-01  -6.0130295e-03   1.9223814e-02   2.7402926e-02  -3.5764356e-03  -6.4920908e-03   2.3865183e-04   6.2324795e-03   9.6548587e-04  -2.2688394e-04   1.5990116e-02   1.0196327e-02   7.8122535e-03   1.9918144e-03   8.5166321e-03  -2.0492998e-03   5.1896297e-04   5.2767648e-03   2.6744135e-03  -1.3119241e-03   7.6763765e-03   3.9085359e-03  -2.2672482e-03  -1.7345532e-03   7.9815752e-03   3.8560532e-01   7.4843717e-03   6.7885040e-03   4.8825722e-03   3.5815907e-03   3.3007252e-01   5.6458036e-03   6.8485533e-03   1.8587683e-03   4.7675463e-03   2.4730527e-03   1.9852918e-03   1.8490614e-03   4.0150115e-03   3.0344916e-01   2.5900452e-03   5.7718563e-03  -6.9311584e-03  -3.2061470e-03  -6.8701405e-03  -7.9063087e-03  -7.0384594e-03  -1.3184046e-02  -9.4765798e-03  -9.9597096e-03  -9.3267125e-03  -2.0600418e-02  -6.4543236e-03  -8.5511551e-03  -1.6754883e-02   5.2635571e-01  -5.1636898e-01  -2.0944556e-03  -2.4321532e-03  -1.7207464e-03   1.2348279e-02   1.1789582e-02   4.2978324e-03   1.2296072e-02   6.2006029e-03  -7.7135976e-04  -2.7091413e-02  -1.2942862e-02  -4.8719781e-02  -2.7672324e-02  -2.3581898e-02   2.5691530e-02   1.3312942e-02   1.8338902e-02  -3.6663365e-03  -3.4834128e-02  -2.4843900e-02   2.6522686e-02  -1.0580966e-01  -4.4483108e-02  -2.5401658e-01  -2.8456341e-01   8.4470744e+00  -4.4340111e-02   1.5743685e+00  -1.0037629e+00  -1.6625387e-02  -8.1002499e-01   1.2845402e+00   3.0546046e-02   5.5735325e-02   7.0998808e-01   3.7942430e-02   8.1579485e-01   1.6219141e-02   2.5571561e-02  -1.3575535e-02  -2.4602772e-03   1.3557474e-03  -3.7595285e-03  -5.3627575e-03   1.6981197e-02   8.5597405e-03  -6.8743042e-01   2.0663292e-03   1.5153477e-02   1.4231097e-02   7.3091819e-03  -6.5294909e-03   1.7413521e-02   6.2508939e-01  -9.8180542e-03  -4.7209121e-01   1.1604210e-03   5.3419672e-03   2.3447150e-03  -2.0974362e-02  -3.8004876e-02  -2.2314137e-02  -2.2396930e-02   6.4209962e-01  -6.4311873e-02  -5.3400784e-02  -4.4453088e-02  -8.6609804e-02  -1.0487990e-01  -6.8141940e-02  -9.8601526e-02  -2.9346521e-02   1.3249076e+00  -1.0786481e-01  -1.0264729e+00   2.0097019e-02  -1.8295997e-01  -1.7626642e-01   7.5958046e-02   2.5679976e-01  -1.2949732e+00  -1.2243228e+00   9.0890503e-02   5.8871556e-02   1.1642204e+00   3.7478514e-02   3.0939823e-02  -8.0130811e-01  -6.8632985e-01   2.0663696e-02   5.1982542e-03   7.3188711e-04  -6.1313754e-01   1.4042941e-02  -6.3123517e-01  -4.3291807e-02  -2.6883104e-02  -2.9734803e-02  -7.8472184e-02  -4.6180607e-02  -4.2332688e-02  -3.9767554e-02  -9.2403284e-02  -8.5022579e-02  -4.3162260e-02  -3.8646122e-02  -1.5150666e-01  -3.3113244e-02  -1.2173426e-01  -5.2688482e-02   4.3922384e-03  -3.6687829e-02  -4.0775113e-03  -8.3190199e-03  -5.5822892e-03   3.7835151e-03   7.0259404e-01   2.3917702e-02  -2.0314494e-02   5.3479228e-03   2.6916948e-02   1.3534250e-02   6.8043865e-01   1.7060406e-02   1.2988766e-02   5.2339138e-01   4.9238144e-01   1.0062166e-02  -4.4055939e-01  -3.9564199e-03  -4.7409121e-03   1.5137886e-03   5.7597029e-03  -4.3423230e-03   6.8651125e-04   4.2164309e-01   4.3467798e-01   2.4578249e-03   2.3859223e-03   4.9078249e-03   8.5082654e-03   3.9884125e-03   3.6706956e-01   3.0951946e-03   3.4116117e-03  -1.0729725e-02  -1.0568056e-02   4.0504771e-01  -8.1438071e-03  -9.0072983e-03  -1.4700837e-02  -5.3558712e-01   9.1882776e-03   8.8358750e-03   2.1270871e-03  -4.8113192e-03   2.6009464e-03  -4.0603613e-01  -3.4244827e-01  -3.9606356e-01   5.7520757e-03   3.5207076e-01   2.5067179e-03   2.2007149e-03  -1.7716749e-03  -2.3795298e-03  -4.4948646e-03   7.4161869e-03   5.4727853e-03   4.0539092e-01  -4.1684201e-01   5.7166278e-03   8.2456718e-03  -9.2760282e-03   1.5133191e-02   1.4148724e-02   1.6930309e-02  -4.0506326e-03  -1.2774812e-04   6.4180723e-01  -7.2875178e-01  -2.1992775e-02  -3.6397779e-02  -7.5848931e-01   2.1539339e-02   1.0694736e-02  -3.8328640e-02   5.9432008e-03   1.7196265e-02   3.1105944e-02   7.9902778e-01   1.1352912e-03   7.1214359e-02   8.5392549e-01  -7.9895639e-01  -9.6499664e-01  -9.8871568e-04   1.6335878e-02   7.3839936e-01  -8.6772048e-03  -4.8024501e-04  -1.2360415e-02  -4.5614752e-01  -1.0286409e+00
   3.3343846e-01   2.6261068e-03   4.2755510e-01   5.1634157e-01  -4.0246506e-01   4.1685759e-03   4.1012629e-01   1.4643565e-03   2.6469923e-03  -3.7658836e-01   1.3323727e-03   5.4981615e-03   6.4190362e-03   4.3063169e-03   4.5484047e-03   4.7121658e-03   3.8337235e-03   3.1009389e-03   8.7229430e-03   2.9164335e-03  -4.7744595e-04  -2.4948924e-01  -2.0041741e-03   2.3150334e-03  -1.9835731e-03   1.5726171e-03  -1.9446649e-03   6.1438730e-04  -3.3553099e-03   5.2782531e-03  -4.2520279e-01   4.3847305e-01  -1.1896969e-02  -1.2557558e-02  -1.4582260e-02  -1.2841174e-02  -1.4474551e-02  -1.1413188e-02   1.9258137e-02   5.9237066e-03   2.9451622e-03   1.0958622e-02   7.4257644e-03   1.3750198e-02   6.1658095e-01   1.2083716e-02   1.4349174e-02   9.1631465e-03   7.8810568e-03   4.7229816e-03   1.4391241e-04   5.5225336e-03   5.2922046e-03  -3.2488904e-01  -3.3390278e-01   5.4572734e-03   9.2649127e-03   3.1057273e-01   9.9158067e-03   3.9536786e-03   3.4816603e-03   4.3520990e-03   3.4108863e-03   1.7333273e-03   3.7790045e-05  -1.5325888e-03   2.2309306e-03  -2.6026363e-03   3.7657111e-03  -4.1254752e-03  -2.7156130e-03   8.0742557e-03  -3.6551900e-01   5.4034645e-03  -3.7047850e-01   5.4295597e-03   4.9245705e-03   5.3411649e-03   3.2800271e-01  -2.8067516e-01   4.1641567e-03   7.0519934e-04  -1.1992522e-03   2.7127725e-01  -2.1145187e-03   2.8593321e-04   1.6201793e-03  -2.6480330e-03  -1.7889004e-03   8.1286890e-04  -1.0073210e-03   4.4366033e-03  -4.2986801e-01  -6.4040608e-03  -5.1226950e-01  -7.0131221e-03  -5.5095561e-01   1.9145191e-02   1.2175057e-02   5.2627264e-03   4.7853475e-01  -4.5295878e-01   5.5904916e-03  -4.2721857e-01   9.0965587e-03   6.3710365e-03   6.0011678e-03   3.3354428e-03   7.7033795e-03   5.1905594e-03   5.3168740e-03   5.1249642e-03  -3.2236037e-01   4.2187562e-03   2.6984799e-03  -1.0353216e-03  -2.9238265e-01   3.8040212e-03  -1.8505127e-03   7.8868346e-03  -4.5987934e-03   2.9561649e-03   8.7090966e-03  -3.7418277e-03   1.1245507e-02   1.0185518e-02  -7.4144168e-03  -4.2970283e-01  -1.9479611e-03  -1.2775392e-02   3.7542556e-01   1.3728459e-03  -5.3704078e-04  -4.1617045e-01   2.0019097e-03   7.5299455e-03   4.8039806e-03   6.2347756e-04   5.2601156e-03  -3.8621983e-03  -1.5337767e-02  -2.1491796e-02   1.5192025e-02   2.0950764e-02   5.2128492e-01   5.2575028e-01   1.6475108e-02   1.0852803e-02   5.7624621e-03   1.2318951e-02   1.0730578e-02   1.1101674e-02   7.7147421e-03   4.1902660e-03  -8.1698317e-03  -3.6494144e-01   7.9688753e-03  -3.6549592e-01  -2.7888624e-03   5.2306405e-03  -4.8357862e-04   2.6815999e-01  -2.6518818e-03   4.0940198e-04  -4.5106800e-04  -7.8654788e-04  -2.3892171e-01  -2.7030410e-01   9.9664805e-04  -2.5662898e-06   2.6678570e-01  -6.1759547e-04  -2.1434993e-03   2.6484745e-03   2.3102545e-03  -2.4945610e-01  -3.2299586e-03  -2.5189714e-01  -3.1624380e-03  -3.5730413e-03  -2.8163058e-01  -4.1103279e-03   2.5506789e-03   2.9212297e-01   3.6753445e-03  -1.1196540e-04  -5.0334144e-03  -5.9744159e-03  -5.2510233e-03  -3.4438375e-01  -6.1069299e-03   3.6799597e-01   6.0106943e-03   2.2525474e-03  -7.9865653e-04  -3.4706993e-01  -9.4854728e-03  -5.4539538e-03   7.8905112e-03   6.9736585e-03  -4.8280149e-03   3.5583568e-01   7.5329042e-03  -1.3754240e-03  -3.4837480e-01   1.4382075e-03  -3.4225776e-01   4.1980434e-04  -1.5772003e-03   3.5408440e-03   4.2118535e-01  -3.6148276e-04  -3.2353211e-01   1.2298900e-03  -2.5880324e-03   1.8091528e-03   6.7250424e-03  -3.5215370e-01   2.1260964e-03   2.0224227e-03  -5.1925314e-03   7.5253177e-03   3.8956967e-03   1.5405864e-03  -3.9720281e-03   3.8633809e-03   4.8337124e-01  -7.1257118e-03   6.3100004e-01  -1.6500907e-02   1.5430273e-02  -1.6400723e-03  -1.8381591e-02  -2.1805261e-03   3.3584762e-03   8.0085575e-03   2.8531108e-03  -4.3834582e-03   1.3336283e-02   1.1559378e-02   8.4836189e-03   2.0534540e-03   9.6982394e-03  -2.7865691e-03  -1.6903187e-03   5.3220816e-03   4.3787204e-03  -1.0915886e-03   7.5360693e-03   8.0127106e-03  -3.7400377e-03  -1.4643041e-03   7.2312948e-03   3.7991219e-01   7.2305710e-03   6.8429862e-03   5.8508156e-03   2.1580021e-03   3.4074567e-01   5.9399975e-03   1.3823195e-03   2.5465298e-03   5.0163014e-03   4.6033605e-03   2.8009415e-03   4.0175424e-03   4.4241299e-03   2.7738917e-01   2.8293912e-03   5.1060554e-03  -6.1313212e-03  -4.0838029e-03  -7.3133364e-03  -9.7228542e-03  -7.4430046e-03  -1.3713623e-02  -8.1268666e-03  -4.8686202e-03  -9.7713461e-03  -1.9435419e-02  -8.8522511e-03  -9.0261008e-03  -1.8571691e-02   5.2526791e-01  -5.1381964e-01   4.1068100e-03   2.7978927e-03  -7.1645333e-04   1.1460000e-02   9.7967113e-03   4.8450786e-03   1.2435945e-02   3.0212943e-03  -6.5435856e-03  -2.3446788e-02  -5.2870849e-03  -4.5187861e-02  -3.1397802e-02   2.9552460e-02  -1.6036754e-02   1.5432004e-02   1.6823424e-02  -6.0685200e-04  -1.8937656e-02  -1.2674070e-02   4.2439050e-03  -1.2290065e-01  -1.7282579e-03  -1.7943435e-01  -2.4822652e-01   8.3403789e+00  -4.7114586e-02   1.2981419e+00  -1.0567872e+00  -1.1261591e-02  -7.4682754e-01   1.2665308e+00   3.2057867e-02   4.2534564e-02   7.5389105e-01   2.8552389e-02   8.5597953e-01   8.6212053e-03   2.4819838e-02  -2.0857296e-03   3.2987795e-03   9.9235195e-04   1.0701763e-04  -6.0548056e-03   1.7017210e-02   8.9160306e-03  -6.9777706e-01   3.2427073e-03   1.2714151e-02   9.5404633e-03   5.3553866e-03  -2.4669025e-03   1.7726087e-02   6.4377057e-01   6.7580495e-03  -4.7405349e-01   7.7540538e-04   1.0133046e-02  -2.1705122e-03  -2.3437669e-02  -4.3554620e-02  -2.4720472e-02  -2.6119215e-02   6.5137104e-01  -9.1274616e-02  -3.8833780e-02  -3.9861920e-02  -8.0483509e-02  -1.0559291e-01  -8.4558999e-02  -8.2163631e-02  -5.6156875e-02   1.3306362e+00  -1.2289342e-01  -1.0616183e+00   1.6762367e-02  -1.1651915e-01  -3.8842012e-01   6.6144523e-02   3.0058882e-01  -1.2164686e+00  -1.1806409e+00   8.1286451e-02   5.1785839e-02   1.1085192e+00   4.0941759e-02   3.0319133e-02  -7.7333252e-01  -6.5543126e-01   1.9472133e-02   7.0600645e-03   7.2927201e-04  -6.1152685e-01   2.1661477e-02  -6.2152754e-01  -3.3864812e-02  -3.0207105e-02  -2.8173073e-02  -7.5063797e-02  -4.1114064e-02  -4.0095140e-02  -3.0672051e-02  -9.5678916e-02  -6.1293397e-02  -4.8856608e-02  -1.9175700e-02  -1.5114884e-01  -4.9864729e-02  -1.2643504e-01  -4.3317635e-02   8.1687270e-03  -3.3736988e-02   7.7900923e-03  -1.3545611e-02   8.0443464e-03   5.0909049e-03   7.2417438e-01   4.0672208e-02  -1.7379493e-02   2.1252801e-02   3.1045569e-02   1.7327206e-02   6.1271102e-01   1.9531796e-02   1.3646447e-02   5.7479797e-01   5.1213909e-01   1.3429757e-02  -4.7136349e-01  -5.4245017e-03  -3.3087578e-03   2.7710887e-03   9.1687815e-04  -4.9337032e-03  -1.8972270e-04   4.2347804e-01   4.3659352e-01   3.7516185e-03   3.9862142e-03   3.5142752e-03   7.1184696e-03   3.5435212e-03   3.9511921e-01   2.6502818e-03   3.2205615e-03  -1.0768569e-02  -9.6892117e-03   3.8523835e-01  -7.5226654e-03  -8.7342455e-03  -1.3679420e-02  -5.7158258e-01   9.2216507e-03   6.9021236e-03   1.0997463e-02  -5.4623032e-03  -9.1695232e-04  -3.7200041e-01  -3.3720152e-01  -3.9082756e-01   4.0818957e-03   3.4878250e-01   6.9871689e-03   1.8887400e-03  -2.5055396e-03  -3.9725801e-03  -5.4799017e-03   7.6417489e-03   5.3322093e-03   3.9734191e-01  -4.1759141e-01   7.1710878e-03   6.8497689e-03  -8.4753542e-03   1.6820806e-02   1.0669179e-02   2.0310111e-02  -2.5105818e-02  -2.1690115e-03   6.5948175e-01  -7.1106007e-01  -2.6643952e-02  -4.8644509e-02  -7.8389619e-01   3.5185829e-02  -1.3262495e-02  -3.0659634e-02   2.1892420e-02   5.6808903e-02   2.0854002e-02   8.0885698e-01   2.8185796e-02   5.7032626e-02   8.1734804e-01  -7.5021820e-01  -1.1091109e+00   4.3033552e-03  -1.1727870e-03   8.7854660e-01  -2.2314205e-02   1.9300528e-03  -3.2647844e-03  -4.8123314e-01  -1.0374101e+00
   3.4902670e-01   1.6651299e-03   4.4759471e-01   5.3983896e-01  -4.3258358e-01   5.3501327e-03   4.3486217e-01   2.4226512e-03   2.3910488e-03  -3.8793141e-01   2.6905165e-03   6.7997474e-03   6.8665428e-03   4.4091255e-03   4.4018716e-03   5.5435696e-03   4.5391703e-03   3.0332041e-03   2.0868401e-03   1.5209293e-03   7.5794680e-04  -2.5511298e-01   9.3268664e-05   2.4480832e-03  -1.5831169e-03   1.3318332e-03  -1.5019479e-03   2.0030091e-03  -4.0247250e-03   5.4695112e-03  -4.3662145e-01   4.4986969e-01  -1.2094553e-02  -1.3825923e-02  -1.5189020e-02  -1.2036258e-02  -1.7384375e-02  -1.6258323e-02   1.8047119e-02   1.2050500e-02  -1.3825298e-04   9.8049815e-03   6.1100078e-03   1.3023830e-02   6.5076881e-01   1.1025376e-02   1.6689018e-02   1.0781658e-02   8.2004645e-03   5.6601799e-03  -6.7395376e-05   6.8129154e-03   4.0723431e-03  -3.4214915e-01  -3.4124177e-01   5.0814641e-03   9.1667763e-03   3.2289407e-01   1.0063661e-02   4.0351752e-03   3.9159174e-03   3.4391305e-03   3.0187744e-03   1.1190776e-03   5.9787239e-04   3.7608389e-04   2.7150602e-03  -2.6010153e-03   3.7508035e-03  -4.2546032e-03  -3.1132317e-03   7.9307963e-03  -3.5660597e-01   8.3985413e-03  -3.7990953e-01   5.2682341e-03   5.1819560e-03   5.0278323e-03   3.3213297e-01  -2.8041212e-01   4.2805658e-03   5.4252268e-04   2.4303577e-03   2.6780581e-01  -1.9385856e-03   8.3017194e-04   2.0400939e-03  -3.0907826e-03  -6.1692623e-04  -1.2907794e-03   1.4392364e-04   4.6711490e-03  -4.3862070e-01  -7.6552470e-03  -5.4405648e-01  -8.0284407e-03  -5.6228538e-01   2.0445591e-02   1.3711378e-02   1.7685319e-02   4.9461297e-01  -5.0619597e-01   6.2054641e-03  -4.3352401e-01   9.9306146e-03   6.9535447e-03   7.1778147e-03   1.3862017e-02   5.2848560e-03   5.0455759e-03   5.1781950e-03   5.6499531e-03  -3.2412862e-01   3.4007447e-03   3.7388155e-03  -1.8910462e-03  -2.9976482e-01   6.8485907e-04  -2.8195850e-03   7.9003893e-03  -4.3530201e-03   2.6303943e-03   1.5908519e-02  -3.9055816e-03   8.6614861e-03   9.0340617e-03  -6.2123158e-03  -4.3496719e-01  -5.8784579e-03  -1.6447181e-02   3.8116716e-01   3.7649965e-03   4.5609433e-04  -4.1587332e-01   5.1230401e-04   5.1411925e-03  -6.1430776e-03  -7.5434603e-03   8.1118243e-03  -8.7867647e-03  -8.5609729e-03  -8.6046036e-03  -8.5553930e-05   1.2620934e-02   4.7942282e-01   5.1932048e-01   1.1626886e-02   9.1763229e-03   2.1644602e-03   1.1195179e-02   8.5550778e-03   6.7988101e-03   8.0146321e-03   4.4273894e-03  -7.6619680e-03  -3.5107743e-01   8.2976059e-03  -3.6082075e-01  -4.9621357e-03   5.1913969e-03   6.8445043e-05   3.0855712e-01  -3.0844777e-03   2.1639891e-03  -1.4729693e-03  -3.8894087e-04  -2.4560070e-01  -2.7016759e-01   1.4014457e-03  -2.3956589e-03   2.6980756e-01   1.0245939e-03  -3.3371649e-03   2.2551058e-03   1.8969241e-03  -2.5668617e-01  -2.8282531e-03  -2.5885111e-01  -2.6902172e-03  -3.8709411e-03  -2.6699277e-01  -2.5483330e-03  -4.0381085e-03   3.1050373e-01   4.7809382e-03   3.6843313e-03  -5.7726381e-03  -6.4519927e-03  -6.1224825e-03  -3.5413470e-01  -5.8397101e-03   3.7570583e-01   5.7499200e-03   1.0610203e-03   9.1202441e-04  -3.5630443e-01  -8.0445453e-03  -5.7155797e-03   9.0716193e-03   7.8588475e-03  -6.2135056e-03   3.4595003e-01   6.4228156e-03  -1.5857542e-03  -3.5802853e-01   1.4118709e-03  -3.5332643e-01  -3.2737872e-04  -1.4959885e-04   2.5496197e-03   4.2618942e-01   6.6717630e-04  -3.1546520e-01  -4.1548549e-04  -8.5471828e-04   8.5408648e-04   5.0094478e-03  -3.4527305e-01   7.5349938e-04  -1.6325867e-04  -2.7934007e-03   7.9239236e-03   3.2981948e-04  -4.0855562e-03  -6.1594613e-04   1.6775026e-03   4.2969863e-01  -9.5017927e-03   5.6701908e-01  -7.1157142e-03   2.3646078e-02   3.3202498e-02  -2.1117804e-02  -7.8776130e-03  -3.0926664e-04   5.7838691e-03   1.7753392e-03  -2.2315609e-04   1.6871311e-02   1.1792706e-02   8.0827207e-03   1.5115621e-03   8.9034735e-03  -8.6635352e-04  -6.5624231e-04   4.5730493e-03   5.9302818e-03  -4.8281395e-04   8.4113959e-03   4.8605469e-03  -6.0459456e-03  -1.5060091e-03   7.1311887e-03   3.9040755e-01   8.2041227e-03   7.0233879e-03   5.9194890e-03   3.7202097e-03   3.4559622e-01   5.7788785e-03   9.1786663e-04   2.9371427e-03   4.3505662e-03   3.7373177e-03   1.5260259e-03   6.5908157e-03   4.7069903e-03   3.0108160e-01   3.8697457e-03   5.2995059e-03  -6.6971040e-03  -4.8094676e-03  -8.5964409e-03  -8.3917735e-03  -6.9652250e-03  -1.3291007e-02  -1.0420631e-02  -4.5048265e-03  -9.5485454e-03  -2.1493850e-02  -1.0281033e-02  -8.7710587e-03  -2.0982445e-02   5.3620024e-01  -5.1831741e-01  -8.3241239e-04   1.1201704e-03  -1.3286583e-04   9.9798472e-03   1.1979377e-02   4.4722136e-03   8.5883296e-03   4.7400745e-03  -4.3339435e-03  -2.8856296e-02  -9.4710576e-03  -5.5988315e-02  -1.3369449e-02   4.9199563e-02   2.1555661e-02   1.8363311e-02   2.5672067e-02   1.3367690e-02  -3.4777988e-02  -1.8993340e-02   2.6627960e-02  -1.2189998e-01  -1.7008145e-02  -4.3762933e-01  -3.8458682e-01   9.2804210e+00  -6.3043226e-02   1.6618782e+00  -1.0672046e+00  -1.3471091e-02  -7.3262094e-01   1.2948195e+00   3.6389901e-02   3.6803485e-02   6.9958399e-01   3.3110620e-02   7.7661805e-01   1.7330992e-02   2.5892805e-02   1.4168181e-03   7.6698084e-04  -2.2661118e-03   1.0334449e-04  -5.4536466e-03   1.3080567e-02   3.5793091e-03  -6.8212594e-01  -3.0233401e-04   1.2275469e-02   1.1980360e-02   5.5078660e-03  -8.2102841e-03   1.6243496e-02   6.2885476e-01  -1.0556228e-03  -4.7832045e-01  -5.3129376e-03   9.8681543e-03   2.1822276e-03  -2.5142846e-02  -3.5506743e-02  -2.4369817e-02  -2.3656122e-02   6.6489273e-01  -8.0284760e-02  -3.9948677e-02  -4.4242634e-02  -8.7831378e-02  -8.8843608e-02  -6.0628177e-02  -8.9194607e-02  -7.3296511e-02   1.2828910e+00  -1.1008680e-01  -1.0536727e+00  -2.5387555e-02  -2.2481074e-01  -3.2029910e-01   5.2695570e-02   3.5427120e-01  -1.4364853e+00  -1.1898927e+00   8.7409117e-02   4.4346098e-02   1.1730652e+00   3.9709935e-02   3.2186247e-02  -8.1134455e-01  -6.5148861e-01   2.0323093e-02   8.4588698e-03  -4.3787028e-04  -6.2948557e-01   1.5525228e-02  -6.3596433e-01  -2.2383812e-02  -3.2192332e-02  -3.4049892e-02  -8.0749818e-02  -5.0718889e-02  -4.9554460e-02  -3.4408373e-02  -1.1119552e-01  -8.1979539e-02  -5.5079150e-02  -8.5018248e-03  -1.0312357e-01  -8.1171242e-03  -4.8975493e-02  -6.4511229e-02   1.1149076e-02  -2.8292290e-02   1.2656796e-02  -5.4890204e-02   4.2822253e-03  -3.1303564e-03   6.6248534e-01   3.8738512e-02  -1.2305332e-02   4.9904287e-03   2.7265185e-02   1.0413410e-02   6.6583965e-01   2.0075598e-02   1.3250616e-02   5.2049757e-01   5.1845360e-01   1.0807367e-02  -4.8204240e-01  -1.3522075e-03   4.8733861e-03   4.7064124e-03   2.5703967e-05  -6.1443829e-03   1.9979557e-03   4.2370581e-01   4.5034952e-01  -2.7231105e-04   3.5550449e-03   4.1831731e-03   7.9076298e-03   3.1610703e-03   3.8203181e-01   4.1684563e-03   3.0084176e-03  -9.9175174e-03  -1.0584045e-02   3.7332204e-01  -8.4111713e-03  -1.0150033e-02  -1.4839117e-02  -5.5906003e-01   1.1744385e-02   4.8275615e-03   1.0452130e-02  -4.0527971e-03   1.1234229e-03  -3.8079797e-01  -3.2444420e-01  -3.8485486e-01  -6.2704192e-03   3.5368128e-01   2.8387859e-04   3.9170371e-05  -4.5955436e-03  -6.0664389e-04  -4.3027327e-03   8.3491136e-03   4.2651494e-03   3.9824968e-01  -4.1585316e-01   4.7772945e-03   6.9568858e-03  -8.2564883e-03   1.9045774e-02   2.6564386e-02   7.6325994e-03  -1.5520448e-02  -4.2589544e-04   6.6211925e-01  -7.3515874e-01  -3.3220264e-02  -1.6705980e-02  -7.9264375e-01   3.6904189e-02  -4.8914698e-02  -3.5750975e-02   4.9043479e-03   4.5149780e-02   3.2339965e-02   7.8261010e-01   4.7467768e-02   6.5318508e-02   7.7970772e-01  -7.3212739e-01  -1.0366851e+00  -1.6653381e-03  -1.3408003e-02   7.9922268e-01  -1.1430928e-02   8.7062610e-03  -6.7105512e-03  -5.1318874e-01  -1.0451915e+00
   3.4184907e-01   3.7243813e-03   4.2818483e-01   5.3136595e-01  -4.1717561e-01   4.8268252e-03   4.2813331e-01   3.4812081e-04   3.5973855e-04  -3.8147873e-01   3.0416984e-03   6.2770268e-03   6.5859555e-03   4.8335919e-03   4.5182387e-03   5.4185327e-03   4.9487756e-03   3.5799982e-03   3.9107484e-03   2.9976280e-03  -1.0896159e-04  -2.5374215e-01   4.5820118e-04   2.7401445e-03  -1.6159151e-03   1.6590496e-03  -1.3995447e-03   9.6266785e-04  -3.3629174e-03   4.6980920e-03  -4.2378357e-01   4.3395822e-01  -1.2098015e-02  -1.1980278e-02  -1.4853526e-02  -1.0680102e-02  -7.3755247e-03  -1.1577768e-02   1.2340174e-02  -2.8421573e-02   4.1161236e-03   1.0048643e-02   5.7922228e-03   1.2271635e-02   6.3250647e-01   7.4542826e-03   1.5414726e-02   9.7167638e-03   6.3743523e-03   5.4214443e-03   1.1367991e-03   5.4736644e-03   4.5235999e-03  -3.1843615e-01  -3.4480026e-01   5.9433692e-03   8.3489671e-03   3.2986948e-01   1.1012014e-02   3.7815411e-03   3.6853893e-03   2.0431085e-03   4.0763678e-03   1.6048923e-03   7.6845119e-04   1.4643309e-03   2.7645911e-03  -3.1835719e-03   3.9195215e-03  -4.6682140e-03  -1.8847836e-03   7.7761424e-03  -3.3644501e-01   7.1375793e-03  -3.5811924e-01   3.6039823e-03   4.7235724e-03   4.6449085e-03   3.1627653e-01  -2.7874385e-01   4.6495992e-03  -4.2427474e-04  -4.8065346e-03   2.5698782e-01  -2.3645025e-03  -2.2027879e-03   1.8583158e-03   4.3326910e-04  -3.8834469e-04  -1.0492997e-04  -1.4496144e-03   4.4631259e-03  -4.4047571e-01  -8.0912020e-03  -5.2219820e-01  -8.0012353e-03  -5.6322775e-01   1.9375626e-02   1.3614498e-02   1.5430419e-02   4.8048976e-01  -4.7648966e-01   7.0762246e-03  -4.2551215e-01   8.5301054e-03   6.6455963e-03   6.4683573e-03  -1.4119713e-03   6.1820846e-03   5.0898391e-03   5.1632829e-03   4.9293986e-03  -3.0565095e-01   3.7811875e-03   3.0666738e-03  -6.8500941e-04  -2.8948172e-01   7.6714707e-04  -2.7958078e-03   6.5551973e-03  -4.5017367e-03   7.9055815e-05   1.5017030e-02  -1.4199447e-03   1.0333352e-02   9.7204948e-03  -9.0492458e-03  -4.3393786e-01  -5.6371183e-03   1.9960433e-03   3.7912766e-01   6.8810153e-03   2.4133777e-03  -4.0834213e-01   2.5100902e-03   1.2443549e-02  -2.1568436e-03   4.6649854e-04   5.1337150e-03   2.1782141e-03  -1.3809909e-02  -2.1115713e-02   9.9268387e-03   2.7483733e-02   5.2350351e-01   5.1358714e-01   1.4774865e-02   1.1178899e-02   1.8828548e-03   1.2172267e-02   9.4834851e-03   1.0328150e-02   6.8499474e-03   3.1986815e-03  -9.1446237e-03  -3.5138473e-01   7.6561590e-03  -3.4735301e-01  -7.6397495e-04   6.1464835e-03  -9.1182925e-04   2.7158718e-01  -3.0300655e-03   1.0895110e-03  -1.5646126e-03  -6.9780780e-04  -2.4480940e-01  -2.7237786e-01   1.8014279e-03  -2.7485901e-03   2.6745098e-01   1.2684365e-03  -2.0335210e-03   2.8443749e-03   1.9296040e-03  -2.5431348e-01  -3.2572180e-03  -2.5356628e-01  -3.4959178e-03  -4.0110226e-03  -2.7597361e-01  -2.5895215e-03  -2.5619416e-03   3.1407075e-01   3.5964374e-03   5.2039950e-05  -5.4309021e-03  -6.2685665e-03  -5.6285520e-03  -3.4702001e-01  -5.9674593e-03   3.7891500e-01   6.8398120e-03  -1.4582570e-03  -1.1891402e-03  -3.6187434e-01  -4.3922896e-03  -7.5737190e-03   1.1110502e-02   8.0405890e-03   5.2283424e-04   3.5776184e-01   6.3570666e-03  -2.3605729e-03  -3.5474673e-01   1.2245990e-03  -3.6185067e-01   1.1027775e-03  -2.2784076e-03   3.7586691e-03   4.3344244e-01   1.8657186e-04  -3.1955120e-01   5.2958473e-03  -2.0724219e-03  -5.1695960e-04   4.1754658e-03  -3.5048305e-01  -8.0933196e-04  -2.7142407e-03  -1.1525239e-03   7.8796039e-03   9.5482072e-04  -2.2286395e-03  -6.5688020e-04   2.4089806e-03   4.5045872e-01  -7.6583672e-03   5.6859842e-01  -3.9881534e-03   2.3152042e-02   4.6153021e-03  -1.0046597e-02  -1.5209996e-02   1.0743053e-03   4.9404215e-03   3.1952749e-03  -5.4356644e-03   1.6001162e-02   1.3066643e-02   9.2515118e-03   1.3543353e-03   7.5451555e-03  -9.5043187e-04   3.0708933e-04   6.1516723e-03   7.2604368e-03   4.0231471e-03   7.8113802e-03   7.9365227e-03  -2.8578513e-03  -3.9860351e-03   7.8045176e-03   3.8518034e-01   5.9034052e-03   6.7440474e-03   6.5402638e-03   4.2877147e-03   3.3783549e-01   6.3172188e-03   8.3136673e-04   1.9458446e-03   4.9336207e-03   6.6818959e-03   2.8697170e-03   6.2868153e-03   2.6253072e-03   2.9764576e-01   6.7567400e-03  -5.4219980e-03  -9.7440970e-03  -6.2510996e-03  -9.0599265e-03  -8.6362380e-03  -6.4482587e-03  -1.0361240e-02  -1.0301942e-02  -2.7511260e-03  -7.9159253e-03  -3.3236762e-03  -9.8737713e-03  -6.2779835e-03  -2.3252540e-02   5.3733880e-01  -5.2144121e-01  -7.2945274e-04   1.3262495e-03  -1.2894366e-03   2.7454249e-03   1.1930676e-02   7.1989838e-03   8.8518514e-03   6.8768072e-03  -6.6975139e-03  -1.5880108e-02  -1.6013734e-02  -5.1554924e-02  -3.8680411e-02  -1.0588397e-02   2.2605947e-02   6.5128991e-03   1.9268563e-02   2.1405933e-02  -2.4752342e-02  -1.9986263e-02   3.3713850e-03  -8.6759410e-02   7.1406408e-03  -1.4596329e-01  -1.2207371e-01   8.0830133e+00  -5.2816170e-02   1.6668491e+00  -1.0387396e+00  -1.7484576e-03  -7.2175280e-01   1.3149746e+00   2.7468099e-02   3.4397887e-02   6.9685695e-01   3.3846058e-02   7.7479487e-01   2.2126098e-02   2.8629981e-02  -1.4384138e-02  -4.8659802e-03  -2.1065070e-03  -5.1731931e-03  -7.3124473e-03   1.7043970e-02   1.2410836e-02  -7.0247165e-01   2.6295959e-03   1.3768987e-02   7.6805943e-03   9.0295662e-03  -5.9785142e-03   1.8018449e-02   6.2955260e-01  -1.1620283e-02  -4.8977004e-01  -5.9058626e-04   1.7492547e-03  -3.4970914e-03  -3.4242460e-02  -2.8747343e-02  -2.6414989e-02  -2.7331001e-02   6.7104289e-01  -8.2587359e-02  -4.8324745e-02  -4.6486633e-02  -9.3342776e-02  -1.1057937e-01  -8.1872161e-02  -9.9434946e-02  -2.7858308e-02   1.3193713e+00  -1.4442309e-01  -1.1000411e+00   8.1243328e-03  -1.8886041e-01  -2.0996560e-01   1.3551198e-01   2.3669941e-01  -1.2777535e+00  -1.1934326e+00   1.0103030e-01   4.5770216e-02   1.1585220e+00   4.1547111e-02   3.2698952e-02  -7.9043707e-01  -6.9496507e-01   2.4163159e-02   1.0507118e-02   4.2013538e-03  -6.3741663e-01   1.5973900e-02  -6.3554300e-01  -4.4140547e-02  -3.0673111e-02  -3.1314337e-02  -7.8906549e-02  -5.1365242e-02  -4.4041991e-02  -4.4501572e-02  -1.0425016e-01  -7.0916359e-02  -2.9445300e-02  -5.3910375e-03  -5.9242657e-02  -4.3217435e-02  -1.1826672e-01  -6.5917070e-02   3.6475225e-03  -9.5970373e-03   3.5679723e-02  -3.1387740e-02  -3.3834270e-03   6.0832590e-03   6.9016534e-01   2.6949191e-02  -7.8280782e-03   1.6362890e-02   3.3913420e-02   1.6601874e-02   5.7079092e-01   2.2653262e-02   1.4105432e-02   5.6257154e-01   5.2168272e-01   1.4747385e-02  -4.5419158e-01   3.4686281e-04   8.0369843e-03   3.2295295e-03  -2.4302857e-03  -5.9018918e-03   1.7462220e-03   4.2213859e-01   4.3121515e-01   3.5323736e-03   1.4576614e-03   5.4411411e-03   8.6689473e-03   3.9504593e-03   3.8098214e-01   1.9706308e-03   3.2056701e-03  -1.1868357e-02  -1.1117631e-02   3.8433735e-01  -6.9761551e-03  -8.9858492e-03  -1.3597190e-02  -5.5741299e-01   1.0282328e-02   3.0999426e-03   1.1071508e-02  -5.5728310e-03  -1.1619127e-04  -3.9697271e-01  -3.4197026e-01  -3.8683194e-01   4.4547506e-04   3.5319323e-01   4.2962763e-03   1.1546921e-05  -3.3873683e-03  -3.9698952e-03  -7.0751719e-03   6.9372068e-03   3.9931375e-03   4.0075335e-01  -4.2918424e-01   9.8070260e-03   2.7619177e-03  -7.4014156e-03   1.5565937e-02   1.6760886e-02   1.8618201e-02  -3.3867113e-02  -4.3624299e-02   6.5830644e-01  -7.8811075e-01  -3.8409302e-02  -4.2225890e-02  -7.7948407e-01   4.2683448e-02  -5.2917991e-02  -2.3974399e-02   1.3382602e-02   5.4758600e-02   5.7582173e-02   8.2061799e-01   6.2650544e-02   7.6142428e-02   8.0013893e-01  -7.6504914e-01  -1.0178047e+00   7.5997210e-02  -1.2362827e-02   8.3022248e-01   2.2677214e-02  -8.2020653e-03   9.1082704e-03  -4.7180168e-01  -1.0991662e+00
   3.5479207e-01   2.9241832e-03   4.4082431e-01   5.4124867e-01  -4.1354315e-01   5.0084777e-03   4.3171363e-01   1.2783160e-03   2.3361268e-03  -3.9343564e-01   1.8412929e-03   6.3968227e-03   6.7552009e-03   4.1406739e-03   4.2413759e-03   4.8897148e-03   4.7652435e-03   3.1991503e-03   8.3334704e-03   2.8547768e-03   7.0639355e-04  -2.4975408e-01  -1.5942640e-03   1.7813786e-03  -2.2155510e-03   2.0671362e-03  -2.4159184e-03   1.0374694e-03  -4.2061949e-03   7.5077423e-03  -4.3204082e-01   4.6615424e-01  -1.2585854e-02  -1.5336175e-02  -1.5889334e-02  -1.3633164e-02  -1.7641992e-02  -2.0242877e-02   1.6346193e-02  -2.7669394e-02   1.3168381e-03   4.4348629e-03   5.1302389e-03   1.1033995e-02   6.2918151e-01   1.1833764e-02   1.5145195e-02   1.0706724e-02   7.8532586e-03   4.4728095e-03   1.0186040e-03   5.1736944e-03   4.5945487e-03  -3.2163273e-01  -3.4079912e-01   5.8851004e-03   7.6707657e-03   3.2336782e-01   9.9061108e-03   4.0075794e-03   3.8127554e-03   7.7441552e-03   1.0647932e-03   7.8059230e-04  -6.3434880e-04   2.8035352e-04   3.1755489e-03  -2.8527483e-03   3.8309045e-03  -4.4638501e-03   1.0374881e-03   7.2446963e-03  -3.3342363e-01   8.5073050e-03  -3.8348673e-01   5.3226393e-03   5.3655974e-03   5.6703087e-03   3.3229049e-01  -2.8606451e-01   6.2184447e-03   1.2935556e-03  -2.2580359e-03   2.5581299e-01  -2.3093063e-03  -3.0974373e-04   5.1130638e-04  -3.3264065e-03  -1.9385604e-03   8.6660143e-04  -1.2656450e-03   2.8438078e-03  -4.4769765e-01  -6.1546371e-03  -5.2994378e-01  -3.2034225e-03  -5.7019982e-01   1.9994923e-02   1.3405036e-02   1.7074229e-02   4.9557809e-01  -4.9860549e-01   9.0084311e-03  -4.4277041e-01   9.6181867e-03   6.9677352e-03   6.3354093e-03   1.4215905e-02   6.8868986e-03   5.3469000e-03   5.2338710e-03   5.5733096e-03  -3.2423765e-01   3.5996042e-03   3.1527244e-03  -1.6791613e-03  -3.0166370e-01   1.7548232e-03  -1.8940384e-03   7.5754650e-03  -5.8420665e-03  -6.3887478e-04   1.3744852e-02  -3.7411481e-03   8.0672466e-03   8.6707541e-03  -7.4901705e-03  -4.4688754e-01  -5.9116820e-03  -1.5521921e-02   3.9430496e-01   3.1966388e-03   1.5286707e-03  -4.3217241e-01   1.0556902e-03   1.4733602e-02  -4.6576583e-03  -3.0687204e-04   8.5272135e-03  -1.0698936e-02  -1.5802740e-02  -1.2612543e-02   1.9204455e-02   2.4336281e-02   6.2863081e-01   5.3171683e-01   1.4085152e-02   1.0081480e-02   1.0770235e-03   1.1751930e-02   1.0797443e-02   9.8293779e-03   6.9261049e-03   3.9153627e-03  -8.0785481e-03  -3.4622006e-01   7.4370810e-03  -3.6610221e-01  -1.5436455e-03   6.9317694e-03  -1.6426851e-03   2.9365407e-01  -2.1612614e-03   2.3059967e-03  -2.3752594e-03  -8.2816772e-04  -2.4723447e-01  -2.7727920e-01   1.8399387e-03   3.3882122e-03   2.6719975e-01   9.9503810e-04  -1.4120564e-03   3.4946048e-03   2.7232992e-03  -2.5697111e-01  -3.9157926e-03  -2.5702609e-01  -3.9138950e-03  -3.6353109e-03  -2.9124266e-01  -5.1675045e-03   1.5484109e-03   2.9945993e-01   3.6189425e-03  -4.6519967e-06  -5.1506116e-03  -5.9955217e-03  -6.6033826e-03  -3.4923495e-01  -7.1939542e-03   3.8389523e-01   6.0748841e-03   4.8222048e-03   1.5975520e-03  -3.7680674e-01  -1.0243952e-02  -6.6463474e-03   8.1194186e-03   7.6423092e-03   4.4462359e-04   3.5374448e-01   8.5234958e-03  -9.0298916e-04  -3.5496849e-01   1.1937845e-03  -3.4868004e-01  -3.0413589e-04  -2.3427161e-03   5.8159731e-03   4.1190615e-01   3.3563525e-04  -3.1645033e-01   5.4474386e-03   3.8919199e-03  -1.8692534e-04   4.8861788e-03  -3.4950503e-01  -1.1614489e-03  -3.4017511e-04  -4.7088790e-04   6.5560028e-03  -6.5310556e-03  -2.7679101e-03  -9.4130944e-03   9.5686101e-03   4.3129705e-01  -8.2124450e-03   5.2149424e-01  -1.7027648e-02   2.0109390e-02   1.1149085e-02   1.8941726e-02  -5.9002762e-03   1.8785513e-03   6.8703185e-03   2.6282756e-04  -1.5907647e-03   1.6171141e-02   1.2203392e-02   1.0360616e-02   3.2463476e-03   8.4541625e-03  -2.4836067e-03  -2.2052424e-03   4.1423578e-03   6.2371205e-03  -1.9372848e-03   6.6053712e-03   3.9655677e-03  -5.2110551e-03   4.8030957e-03   9.4213981e-03   3.9791062e-01   8.4570990e-03   5.9897110e-03   5.8381562e-03   3.5445839e-03   3.3465212e-01   6.1629599e-03   4.9110411e-04   8.5075607e-03   5.4735102e-03   4.2071563e-03   1.6396027e-03   7.4596235e-04   3.3964588e-03   3.1205251e-01   6.4226968e-04   5.7857340e-03  -8.4336389e-03  -6.8615207e-03  -8.1442211e-03  -7.8191541e-03  -6.6561786e-03  -8.6673078e-03  -1.1009263e-02  -1.0593344e-02  -8.5624017e-03  -9.6487251e-03  -1.1608454e-02  -8.5611299e-03  -2.0608924e-02   5.3150107e-01  -5.1997231e-01   2.4269264e-03  -2.5017523e-03  -4.1463270e-03  -3.7737248e-03   5.1485786e-03   3.3302213e-03   9.7045108e-03   2.7114347e-03  -2.1067441e-03  -3.0369918e-02  -1.8904713e-02  -5.4288677e-02  -2.7334646e-02  -9.1543542e-03  -1.2021150e-02  -4.5016820e-03   1.8768131e-02   1.5925770e-02  -2.2875818e-02  -2.2393801e-02   3.1043589e-02  -1.0569117e-01   7.2494222e-03  -1.5866051e-01  -6.8291428e-02   8.7082982e+00  -6.1484036e-02   1.6723116e+00  -1.0125098e+00   5.2307501e-03  -9.0126026e-01   1.3101127e+00   3.6886943e-02   3.0852192e-02   7.7122246e-01   4.4106889e-02   8.2084144e-01   1.6612066e-02   2.8449895e-02   9.0732226e-03  -7.2777628e-03   5.9356867e-04  -2.3610226e-03  -5.8494152e-03   1.3002194e-02   8.5785807e-03  -7.0298948e-01   1.1819301e-03   1.2866263e-02   1.1725606e-02   5.6869430e-03  -6.6686789e-03   1.5380854e-02   6.4755106e-01  -5.8994864e-03  -4.7277480e-01   3.8635504e-04   3.2198226e-03  -1.7663091e-03  -2.2742477e-02  -3.2380731e-02  -2.4210485e-02  -2.7658495e-02   6.5692883e-01  -6.8977320e-02  -4.3279275e-02  -5.0137673e-02  -8.8157137e-02  -9.6117656e-02  -6.5398403e-02  -8.8895220e-02  -7.0978149e-02   1.2900076e+00  -1.2280110e-01  -1.0622659e+00   6.7046390e-03  -6.9671777e-02  -1.8155450e-01   1.9659495e-01   3.0191125e-01  -1.4181524e+00  -1.2111948e+00   8.5421285e-02   5.8570506e-02   1.2386165e+00   4.4932104e-02   3.2672862e-02  -7.8935353e-01  -6.6647511e-01   2.2778272e-02   7.0627583e-03  -2.1128942e-03  -6.2218344e-01   1.5157726e-02  -6.3371896e-01  -3.4410371e-02  -2.9118879e-02  -3.1261568e-02  -8.5535376e-02  -4.9068921e-02  -5.4580182e-02  -3.5041502e-02  -9.3564697e-02  -1.2319458e-01  -4.0256798e-02  -7.4870638e-03  -1.7641469e-01  -6.2003592e-02  -1.4942540e-01  -5.3303897e-02   3.6315533e-03  -2.1284777e-02  -1.7773520e-02  -4.9164142e-02   5.0131524e-03   3.7842974e-02   6.5652895e-01   3.8367367e-02  -2.0172489e-02   1.8167668e-02   3.6244095e-02   1.5477166e-02   5.6910190e-01   1.9292596e-02   1.4711868e-02   5.5435031e-01   4.9653540e-01   9.0703408e-03  -4.5329107e-01  -1.8215130e-03   7.0231953e-03   2.5736558e-03  -9.1410164e-04  -8.0089123e-03  -4.5236159e-04   4.1184540e-01   4.3220590e-01   3.3015962e-03   7.2657011e-04   3.0943178e-03   5.0738583e-03   3.6502862e-03   3.5782041e-01  -3.3257942e-03   3.9626093e-03  -9.6823551e-03  -8.9188244e-03   3.7113775e-01  -6.4108435e-03  -8.3142624e-03  -1.3451930e-02  -5.9216444e-01   9.5290924e-03   8.5626560e-03   1.5167283e-02  -5.8079445e-03   2.3259441e-03  -4.0494282e-01  -3.3844540e-01  -3.9034261e-01   3.6402931e-03   3.4005230e-01   8.3569910e-03   5.5818934e-03  -5.4201023e-04  -2.1427672e-03  -3.5328352e-03   5.9642626e-03   3.6179959e-03   3.9918336e-01  -4.2703228e-01   3.1302722e-03   5.8844223e-03  -1.2310926e-02   8.9612022e-03   1.0518514e-02   2.4040294e-02  -2.7990156e-02  -8.0776618e-03   6.3120190e-01  -8.1730440e-01  -2.6690665e-02  -1.3441415e-02  -7.7695526e-01   1.9054926e-02  -7.2344387e-02  -2.4188828e-02   1.1031716e-02   4.4746158e-02  -2.7495352e-02   8.0712041e-01   6.8525341e-02   6.5696196e-02   7.6578703e-01  -7.0695484e-01  -9.9561048e-01   6.4588323e-02  -1.9290586e-03   8.5607484e-01  -1.1601200e-02  -4.2320566e-03   2.8643703e-03  -4.9875879e-01  -1.0677937e+00
   3.4527109e-01   2.4255413e-03   4.3852681e-01   5.4227244e-01  -4.2089639e-01   5.2834868e-03   4.2937021e-01   9.5835894e-04   2.2007381e-03  -3.9059392e-01   2.5694021e-03   5.8983382e-03   6.8042167e-03   4.8344170e-03   4.5775269e-03   5.5071063e-03   4.7012184e-03   3.5604946e-03   7.6611177e-03   2.0624917e-04   1.4700607e-03  -2.4709401e-01  -2.4102793e-04   2.6599592e-03  -1.5853094e-03   1.0071448e-03  -1.3719570e-03   1.7035180e-03  -4.2506130e-03   6.2586544e-03  -4.3623172e-01   4.4799609e-01  -1.1874480e-02  -1.1402374e-02  -1.4265792e-02  -1.8160664e-03  -4.1876709e-03  -1.3821658e-02   1.6455174e-02   1.1720325e-02   3.8669644e-03   4.8775534e-03   5.5565362e-03   1.0873376e-02   6.3544017e-01   8.7676736e-03   1.6995867e-02   7.7217258e-03   7.1549538e-03   4.8916396e-03   3.9183974e-03   6.8543675e-03   5.0078730e-03  -3.3720141e-01  -3.4223663e-01   6.0736631e-03   8.6053916e-03   3.2844565e-01   9.2531330e-03   3.5271350e-03   1.6033223e-03   7.6700614e-03   3.8040882e-03   1.9768241e-03  -8.0601309e-04   8.7691573e-04   4.6729098e-03  -2.5576585e-03   2.2292272e-03  -4.0800172e-03  -3.0221850e-03   8.5681128e-03  -3.4662499e-01   9.1639504e-03  -3.7836860e-01   6.3566193e-03   5.1025167e-03   5.3283471e-03   3.2729210e-01  -2.8047874e-01   4.0987486e-06   1.4224900e-03   3.1446165e-03   2.7112990e-01  -1.7923287e-03  -1.6536598e-04   5.4380619e-04  -3.4577739e-03   4.3811143e-04  -2.2219262e-04  -6.6518265e-04   5.2510454e-03  -4.3709033e-01  -5.9815988e-03  -5.2798656e-01  -6.1015988e-03  -5.8340266e-01   2.1430794e-02   1.3861698e-02   1.7786511e-02   4.9576711e-01  -5.3919613e-01   5.4708799e-03  -4.3591007e-01   9.9085279e-03   1.1455016e-02   6.9407267e-03   3.1645310e-03   5.6553943e-03   5.7510823e-03   5.6344620e-03   5.7022508e-03  -3.1706785e-01   3.2124349e-03   3.6303711e-03  -2.3757914e-03  -3.0740929e-01   9.7023289e-04  -3.4466784e-03   3.9788692e-03  -5.2123410e-03   1.1833413e-03   1.0763628e-02  -1.7887790e-03   9.2909826e-03   9.8263842e-03  -8.8533012e-03  -4.5127684e-01   3.6218713e-03  -1.6803578e-02   4.0669543e-01   4.5731330e-03   1.6668437e-03  -4.4137675e-01   9.4551267e-04   7.7383237e-03  -6.3551158e-03  -1.5649048e-03   7.9808113e-03  -4.1908557e-03  -1.5211555e-02  -1.9992616e-02   2.1542073e-02   1.9386153e-02   5.4199286e-01   5.5152728e-01   1.6758258e-02   1.2298797e-02   2.6225304e-03   1.2616420e-02   9.9301729e-03   1.3041035e-02   7.4314859e-03   3.8920608e-03  -9.2835629e-03  -3.5242082e-01   7.8857350e-03  -3.7388935e-01  -1.5759362e-03   6.2751218e-03  -9.9610159e-04   2.8056115e-01  -1.1159704e-03   1.4563402e-03  -2.1411326e-03  -1.1199643e-03  -2.4715790e-01  -2.7269559e-01   1.9570817e-03   2.3754661e-03   2.6862524e-01   8.4822884e-04  -3.6743310e-03   2.8234667e-03   2.0101639e-03  -2.5234284e-01  -3.9526846e-03  -2.5559094e-01  -3.4045194e-03  -4.0020283e-03  -2.7337486e-01  -4.4653481e-03  -2.0175799e-03   3.1961215e-01   3.8778144e-03   1.8941252e-03  -5.5107810e-03  -6.5290068e-03  -7.4784596e-03  -3.5562215e-01  -7.2355445e-03   3.9215666e-01   6.3276122e-03   2.0491512e-03  -2.4902811e-04  -3.9849202e-01  -8.0118386e-03  -6.9219681e-03   1.0486458e-02   8.2329702e-03   1.9490459e-03   3.5497158e-01   6.6730907e-03  -2.1305360e-03  -3.5408057e-01   2.7994433e-03  -3.5578644e-01   5.7136831e-04  -1.6034799e-03   5.7737515e-03   4.1830826e-01  -2.7405475e-04  -3.2311522e-01   5.8039336e-03  -1.5238678e-03   1.1290549e-03   3.3081845e-03  -3.4786298e-01  -1.3556628e-03   8.9595438e-04  -1.4394162e-03   5.5381088e-03  -7.4133883e-03   4.5928184e-04  -7.7360153e-03   4.5932274e-03   4.1928540e-01  -3.9157887e-03   6.8826180e-01  -1.5276808e-02   2.0071012e-02  -8.2499796e-04   1.7622108e-02  -5.5754201e-03   3.2184459e-04   5.5180795e-03   2.4462000e-03   5.3697433e-03   1.8260932e-02   1.2857554e-02   7.7957170e-03   1.2526391e-03   8.3164494e-03  -3.5147256e-03  -6.7345136e-04   3.5804847e-03   5.8398384e-03   3.3744508e-03   7.8380819e-03   3.2085915e-03  -3.2089157e-03  -4.0627664e-03   7.0062166e-03   3.9230212e-01   8.1742200e-03   8.0440137e-03   6.4018416e-03   2.1849658e-03   3.3912348e-01   5.1917720e-03   3.3226220e-04   2.3263841e-03   5.1916988e-03   1.8001725e-03   4.4540323e-04   7.3582719e-03   3.8426742e-03   2.9465371e-01  -1.7580582e-03   5.6538479e-03  -7.3207666e-03  -5.0599604e-03  -8.2379305e-03  -8.3172921e-03  -7.9333369e-03  -1.7761122e-02  -1.2106705e-02  -9.8335433e-03  -9.9646605e-03  -1.8484314e-02  -1.1943444e-02  -7.8832501e-03  -1.6770877e-02   5.4276130e-01  -5.3483955e-01   3.5448855e-03  -1.7323160e-03  -6.6712533e-03  -1.2518812e-03   1.1231475e-02   5.3744572e-03   8.8472116e-03   3.8883879e-03  -1.0428296e-02  -2.5684965e-02  -1.4095867e-02  -5.8122287e-02  -2.8933532e-02  -1.0552704e-02   1.2764998e-01   1.7585412e-02   3.1276993e-02   2.8604876e-02  -2.0861204e-02  -9.9548741e-03   3.2124178e-02  -1.1005231e-01   2.9585721e-02  -2.8150349e-01  -4.0011763e-01   8.1408167e+00  -3.6823722e-02   1.3735614e+00  -1.0399155e+00  -1.4847251e-02  -8.3651672e-01   1.2475241e+00   2.3189271e-02   3.5224085e-02   7.3116883e-01   4.1760183e-02   7.8675401e-01   2.0901266e-02   2.7707392e-02  -4.2039338e-03   2.7105031e-03  -2.0299897e-03  -1.9402208e-03  -9.5322416e-03   1.4781431e-02   7.3375789e-03  -6.8527182e-01   1.1872374e-03   1.2784319e-02   5.1794697e-03   8.0034067e-03  -2.2626021e-03   1.8161816e-02   6.3858721e-01  -9.6532878e-03  -4.8365138e-01  -2.1385018e-03   6.4528641e-03  -3.9161279e-03  -2.4393179e-02  -4.5730926e-02  -2.9886409e-02  -2.7271422e-02   6.5861543e-01  -7.6133630e-02  -4.6496825e-02  -3.9301790e-02  -8.8609239e-02  -1.2816873e-01  -8.0955958e-02  -6.8487607e-02   6.8741362e-02   1.4396113e+00  -9.5180619e-02  -1.0666822e+00   3.9294410e-03  -1.5563660e-01  -4.2020765e-01   1.2060612e-01   3.0062844e-01  -1.2522418e+00  -1.1873695e+00   8.2069862e-02   4.2100596e-02   1.1584644e+00   4.1816420e-02   3.1189845e-02  -7.3783262e-01  -6.8263321e-01   2.2668843e-02   1.1051928e-02  -5.6484986e-04  -6.2410153e-01   1.9962695e-02  -6.3605181e-01  -4.0012576e-02  -2.4018524e-02  -3.4609598e-02  -6.5895798e-02  -4.9784141e-02  -5.5195612e-02  -4.4076554e-02  -1.1304066e-01  -8.2178653e-02  -4.3832013e-02  -6.5936496e-03  -1.7256020e-01  -9.6490004e-02  -1.5097919e-01  -5.3669960e-02   1.5746400e-03  -4.2317950e-02  -5.0056166e-03  -2.7497955e-02   1.4135975e-02   3.6667711e-03   7.4669714e-01   2.8901683e-02  -1.6453500e-02   1.4108671e-02   3.0217202e-02   1.0732587e-02   5.8332148e-01   1.9631725e-02   1.2237627e-02   5.7202719e-01   5.1629392e-01   1.4630238e-02  -4.6797899e-01  -1.2535122e-03  -6.2457742e-04   4.4474199e-03   3.3094386e-03  -6.5230573e-03  -1.9022518e-04   4.0637467e-01   4.7228018e-01   1.2965115e-03   3.2021584e-03   5.0298856e-03   7.9500478e-03   4.9566525e-03   3.7769496e-01   2.1478079e-03   3.3066171e-03  -9.2762760e-03  -8.4587344e-03   3.8056298e-01  -5.8320170e-03  -7.4677254e-03  -1.4325961e-02  -5.8299715e-01   1.0093952e-02   6.4428630e-03   1.2431038e-02  -4.6317943e-03  -4.8328547e-05  -3.8983736e-01  -3.3763389e-01  -3.8057212e-01  -3.5684677e-04   3.4823780e-01  -2.6709832e-03   1.3026747e-03  -2.0630795e-03  -6.2032434e-04  -4.1420976e-03   5.8420009e-03   4.6187181e-03   4.1857620e-01  -4.1636668e-01   6.5563043e-03   4.3377111e-03  -1.1281754e-02   3.7153906e-03  -1.6252267e-03   9.2300678e-03  -3.3836007e-02   3.9873334e-03   5.7172727e-01  -7.2555248e-01  -3.0062416e-02  -3.0977697e-02  -8.1379848e-01   2.9258010e-02  -6.1260176e-02  -2.9639545e-02   1.5523789e-02   7.4730880e-02   2.7309404e-02   8.1963646e-01   3.6107736e-02   6.0967573e-02   8.6134777e-01  -7.0429631e-01  -1.0334500e+00   5.5896820e-02   8.6446754e-03   7.5937419e-01  -7.0201310e-03   4.9382480e-03   1.0559228e-02  -5.5643317e-01  -1.0678149e+00
   3.3888482e-01   1.9372322e-03   4.3406781e-01   5.1778367e-01  -4.0615018e-01   5.0191989e-03   4.2660277e-01   1.5300965e-03   2.0926325e-03  -3.8769900e-01   3.6710439e-03   5.9390342e-03   6.0736611e-03   3.5095158e-03   3.8784212e-03   4.4935942e-03   4.5783697e-03   3.5783283e-03   2.2700655e-03   3.8198773e-03   1.0631928e-03  -2.6442552e-01   9.0590563e-05   2.7179041e-03  -3.1658218e-03   2.8563394e-04  -2.4292595e-03   1.2199722e-03  -5.2280379e-03   4.9302758e-03  -4.1707392e-01   4.3253659e-01  -1.1470359e-02  -1.1890417e-02  -1.2194336e-02  -1.1016104e-02  -1.5430988e-02  -1.4048039e-02   1.1501856e-02   1.1901779e-02  -9.0306668e-04   1.0395507e-02   5.6075738e-03   1.1181754e-02   6.2280088e-01   1.3931001e-02   1.4734763e-02   9.5405896e-03   7.3993136e-03   4.6025251e-03   1.5070154e-04   4.4146894e-03   4.4971193e-03  -3.2931665e-01  -3.4117882e-01   5.5452033e-03   7.1193459e-03   3.2524989e-01   9.6081712e-03   3.4930208e-03   4.2562617e-03   7.2330013e-03   2.0960032e-03   1.1950002e-03  -6.1646829e-04   3.9449616e-04   3.0788433e-03  -3.0258384e-03   4.6322246e-03  -4.6318695e-03  -3.6242618e-03   6.4459937e-03  -3.4166034e-01   7.2225610e-03  -3.6559653e-01   6.1181146e-03   4.5232869e-03   4.9252419e-03   3.1933744e-01  -2.6874686e-01   1.6905360e-03   8.5279527e-04   1.9406859e-03   2.5822307e-01  -3.1037576e-03  -4.9795252e-04   2.4886718e-03   4.0194187e-04   5.3129715e-04   2.1125395e-04  -5.7915203e-04   4.5402481e-03  -4.3074453e-01  -4.9947234e-03  -5.1110737e-01  -3.6753064e-03  -5.7144103e-01   1.7791814e-02   1.1413191e-02   1.6500932e-02   4.8896065e-01  -5.0892492e-01   8.2977112e-03  -4.3915746e-01   9.0438515e-03   9.0921070e-03   6.1661953e-03   1.1383090e-02   6.2198010e-03   5.6674253e-03   5.1251125e-03   4.9620874e-03  -3.0772509e-01   3.4626356e-03   2.5851198e-03  -2.1396396e-03  -3.0394516e-01   2.2949744e-03  -2.6520688e-03   3.2967733e-03  -4.9066548e-03   2.1401661e-04   1.2061129e-02  -3.7571969e-04   7.3546372e-03   9.1458260e-03  -6.2480017e-03  -4.3633991e-01  -2.6447953e-03  -1.7650784e-02   3.9437329e-01   3.0137153e-03   1.7066133e-03  -3.9879086e-01   3.5847287e-03   1.1873055e-02  -3.1522283e-03   2.4533524e-03   1.1086152e-02   2.7145626e-03  -1.2433854e-02  -1.3812670e-02   2.1091049e-02   2.3266645e-02   5.2382181e-01   5.2572000e-01   1.6416430e-02   1.1589910e-02   3.4614423e-03   1.3254465e-02   9.4823872e-03   2.8129081e-03   8.5284743e-03   3.4523495e-03  -8.2437424e-03  -3.5033151e-01   7.8062949e-03  -3.6608912e-01  -3.8697179e-03   5.1710616e-03  -2.4530599e-03   2.8433991e-01  -2.7109996e-03   1.0517828e-03  -2.1009074e-03  -4.5047500e-04  -2.4368735e-01  -2.7418763e-01   2.3737853e-03   3.7948171e-03   2.6968834e-01   8.9590703e-05  -3.8332597e-03   1.9992023e-03   2.9795318e-03  -2.5128056e-01  -3.6968732e-03  -2.4924692e-01  -3.0865480e-03  -4.1746393e-03  -2.6333172e-01  -3.8651847e-03   6.2925065e-04   3.0540854e-01   4.1489243e-03   1.0010276e-03  -5.8447651e-03  -4.9987351e-03  -6.2226150e-03  -3.3887533e-01  -5.5511407e-03   3.6904748e-01   6.3449443e-03   3.3457496e-03  -3.1399791e-03  -3.6493666e-01  -8.3885684e-03  -7.4427195e-03   9.0099918e-03   7.1327818e-03   1.6350175e-03   3.5441124e-01   7.5207295e-03  -2.1764980e-03  -3.5891321e-01   1.8354918e-03  -3.4933100e-01   1.2003263e-03  -1.8769386e-03   1.3973471e-03   4.2668463e-01   1.4730673e-03  -3.2117379e-01   6.0468145e-03  -1.6217990e-03   1.9573109e-03   4.6601890e-03  -3.4714279e-01   1.6416526e-04   1.1135426e-03  -1.1509760e-03   4.7093400e-03  -8.4420712e-03  -4.7477628e-05   6.3082084e-03  -6.9045846e-03   4.4940836e-01   4.7082375e-04   6.3648265e-01  -1.1306799e-02   2.4851117e-02  -5.4394048e-03   2.2065019e-02  -2.9858241e-03   2.9648148e-03   5.0907674e-03   4.9379675e-03   7.0809357e-05   1.4207203e-02   1.2418787e-02   5.9829368e-03   2.2756953e-03   9.1878429e-03  -9.5117025e-04  -1.9131801e-03   3.5976633e-03   1.0247186e-02   3.5551719e-03   7.1476231e-03   2.9142206e-03  -2.1955959e-03   4.8528394e-03   7.7799677e-03   3.8786137e-01   2.2040992e-03   6.8908062e-03   5.2955483e-03   1.8737933e-03   3.4277532e-01   5.2548438e-03   1.4516449e-03   2.5574135e-03   4.2267926e-03   4.3153947e-03   1.5123499e-03   3.0385313e-03   2.9412885e-03   2.8625863e-01   4.8529343e-03   6.2442153e-03  -6.4743156e-03  -3.4642993e-03  -8.6032363e-03  -7.6588271e-03  -7.8708542e-03  -1.4938395e-02  -9.6325463e-03  -3.7008033e-03  -9.8006316e-03  -9.9697025e-03  -1.1190561e-02  -8.9305567e-03  -2.3383781e-02   5.2662747e-01  -5.1255711e-01  -4.3301668e-03  -8.1708315e-03  -4.2909915e-03  -4.1387085e-03   3.7513152e-03   2.2153154e-03   6.9375250e-03   5.0264458e-03   9.7715585e-04  -3.0356502e-02  -2.8325172e-02  -5.0323542e-02  -3.3066067e-02   1.3548759e-02   5.0885723e-02   7.4523257e-04   2.1533872e-02  -6.6974227e-05  -3.0270948e-02  -1.8622109e-02   3.2672495e-02  -1.3782112e-01   4.0128398e-04  -8.2920521e-02  -5.5327319e-01   8.1550129e+00  -6.7734159e-02   1.3025215e+00  -1.0174769e+00  -5.5383813e-03  -7.7762998e-01   1.3049706e+00   2.9667352e-02   3.0599478e-02   7.1481692e-01   2.8305866e-02   8.2454069e-01   1.0798620e-02   2.7608186e-02   4.4720353e-03  -8.1883102e-03  -3.5396209e-03  -5.2200353e-03  -5.8318147e-03   2.1174400e-02   9.1142509e-03  -6.9430025e-01   1.5010992e-03   1.5108335e-02   1.3578381e-02   9.0943403e-03  -5.7635503e-03   1.7471841e-02   6.5447771e-01   5.5937105e-03  -4.8370713e-01   4.6536310e-03   3.9352565e-03  -7.2196705e-04  -2.7247651e-02  -3.4762859e-02  -2.0963072e-02  -2.4229826e-02   6.4911999e-01  -7.3553897e-02  -5.0538527e-02  -4.7577838e-02  -9.3232524e-02  -1.0869471e-01  -8.7408146e-02  -1.0000159e-01   9.2410859e-02   1.3546821e+00  -7.5197701e-02  -1.1038578e+00   5.4984700e-03  -5.8909681e-02  -2.9399338e-01   1.0173786e-01   2.9212806e-01  -1.3336875e+00  -1.1221323e+00   8.7762663e-02   5.7293041e-02   1.1458356e+00   4.1422684e-02   3.4508766e-02  -7.8060493e-01  -6.8543069e-01   2.2453671e-02   5.5178820e-03  -2.5559731e-03  -6.2224434e-01   2.0546332e-02  -6.3643247e-01  -3.9967500e-02  -2.5810237e-02  -2.8200232e-02  -7.9207531e-02  -4.8018590e-02  -4.3443271e-02  -3.6372976e-02  -1.0002353e-01  -6.3301753e-02  -3.5802151e-02  -1.7303279e-02  -1.4049004e-01  -4.1460721e-02  -1.1582477e-01  -4.6962095e-02   9.4448590e-03  -3.1879484e-02  -2.2320056e-02   9.8081801e-03   2.9081066e-03   2.9516347e-03   7.2865670e-01   3.1339151e-02  -1.7053243e-02   1.6549585e-02   3.2253237e-02   1.2953292e-02   5.6150545e-01   2.1534793e-02   1.4595063e-02   5.6291226e-01   5.0250598e-01   1.3757965e-02  -4.7315357e-01  -2.9238298e-03  -4.6809340e-03   4.2066714e-03   4.0085501e-03  -3.0057243e-03   5.7152159e-05   4.1488086e-01   4.3764091e-01   1.1696231e-03   2.4786689e-03   5.1460387e-03   7.5044387e-03   5.3995899e-03   3.9287550e-01   5.8623414e-03   2.9894992e-03  -1.0213783e-02  -1.0750869e-02   3.7391195e-01  -7.8895997e-03  -9.4391299e-03  -1.5848157e-02  -5.7315305e-01   8.3293392e-03   7.0786015e-03   1.0185735e-02  -5.4587680e-03  -5.8668637e-05  -4.1113196e-01  -3.2610481e-01  -3.7235461e-01   4.8332068e-04   3.4899834e-01   6.8665716e-03   5.0770442e-04  -3.4076299e-03  -2.4724319e-03  -2.7499852e-03   5.0918015e-03  -3.1868357e-04   4.1090057e-01  -4.1450250e-01   5.6260768e-03   9.0752395e-04  -1.5830872e-02   1.0498217e-02  -9.0228030e-03   1.6144743e-02  -1.1855410e-02  -1.1695490e-05   5.7713886e-01  -7.6056166e-01  -3.9012064e-02  -5.5641462e-02  -8.1399744e-01   5.1977415e-02  -3.2188829e-02  -3.8849344e-02   9.0165764e-03   5.3639340e-02   4.2829173e-02   8.2266573e-01   5.9049879e-02   6.8002463e-02   8.8396504e-01  -7.3808369e-01  -1.2462215e+00   7.1125297e-02   9.7086928e-03   8.6829614e-01  -1.9262822e-02  -1.5725487e-02  -4.9465925e-03  -5.4538780e-01  -1.0506715e+00
   3.3873994e-01   3.0419031e-03   4.4602141e-01   5.4348365e-01  -4.0774780e-01   5.4983247e-03   4.2982997e-01   1.3839868e-03   1.3184984e-03  -3.8524538e-01   3.6427766e-03   5.4598071e-03   6.0641747e-03   4.4626046e-03   4.2312007e-03   5.3007504e-03   4.6102028e-03   3.4684014e-03   1.1460329e-04   2.1137583e-03   1.4530720e-06  -2.4586191e-01   7.0905695e-06   3.0786576e-03  -1.1490281e-03   1.0251817e-03  -1.8595908e-03   2.5688688e-03  -3.7225297e-03   6.5411506e-03  -4.3343076e-01   4.4357918e-01  -1.1456648e-02  -1.5145232e-02  -1.5471474e-02  -1.1264559e-02  -1.5470701e-02  -1.7523705e-02   1.7673084e-02   8.9331006e-03   9.9575131e-04   7.3726514e-03   5.3043052e-03   1.0753659e-02   6.3699824e-01   1.1558934e-02   1.4469461e-02   9.4344691e-03   6.9903351e-03   4.9824552e-03   8.6417220e-04   8.2237971e-03   5.0804871e-03  -3.3305880e-01  -3.4336987e-01   5.7491518e-03   8.6095634e-03   3.2385524e-01   1.0248253e-02   4.0602168e-03   4.1225588e-03   7.5460137e-03   2.8513265e-03   1.1460180e-03   2.8141456e-04   4.9792810e-04   4.3950794e-03  -2.7362373e-03   4.4534450e-03  -3.7194716e-03  -4.8883246e-03   8.5313795e-03  -3.3970408e-01   4.6553384e-03  -3.7753734e-01   1.8369442e-03   4.2991798e-03   5.2043911e-03   3.2559300e-01  -2.7659593e-01   1.1862109e-03  -9.1723510e-05  -2.6336856e-03   2.6922564e-01  -2.1202853e-03   3.4344182e-04   1.8809999e-03  -2.6351670e-03  -4.6847760e-03   2.5654632e-04   7.1972198e-04   4.1041142e-03  -4.4423915e-01  -7.0606928e-03  -5.2909353e-01  -5.1423914e-03  -5.7893373e-01   1.8910104e-02   1.3879197e-02   1.7790852e-02   4.9656211e-01  -4.6394846e-01   4.6182489e-03  -4.3918795e-01   9.1104766e-03   3.6380684e-03   6.4358383e-03   4.1073432e-03   6.7117277e-03   5.2403878e-03   5.2051165e-03   5.4426161e-03  -3.1448755e-01   3.2754534e-03   3.6439937e-03  -1.4939018e-03  -2.9334025e-01   1.3605164e-03  -3.7848538e-03   2.4033260e-04  -7.2454356e-03   1.1476363e-03   8.3028980e-03  -1.4106727e-04   1.1341323e-02   9.1779284e-03  -7.9751252e-03  -4.3295428e-01   9.2929332e-03   6.7235704e-04   3.8755858e-01   4.3154317e-03   1.7284694e-03  -4.1462361e-01   2.6231216e-03   7.9365353e-03  -4.3893834e-03  -1.9032211e-03   6.5551369e-03  -2.6111682e-04  -1.3248590e-02  -1.7380249e-02   9.6208205e-03   2.2123047e-02   5.1993791e-01   5.2527373e-01   1.5454343e-02   1.0313966e-02   3.5981951e-03   1.2383641e-02   1.0220074e-02   9.0349093e-03   7.3278513e-03   3.5938711e-03  -8.1405812e-03  -3.4531803e-01   7.3430308e-03  -3.6506194e-01  -2.1116695e-03   6.1161816e-03  -2.3137759e-03   2.8646857e-01  -3.7800205e-03   1.3742573e-03  -7.5483894e-04  -9.9024175e-05  -2.4211221e-01  -2.7240139e-01   1.6637946e-03   4.2494261e-03   2.6856002e-01   8.2378230e-04  -3.7912907e-03   2.1542238e-03   3.2288152e-03  -2.5190824e-01  -3.5551089e-03  -2.5956954e-01  -3.7432699e-03  -3.9580456e-03  -2.6894212e-01  -4.4503035e-03  -2.7480036e-03   3.0755473e-01   3.7183326e-03   2.2057690e-03  -6.2041376e-03  -6.7896817e-03  -5.6161859e-03  -3.4969846e-01  -5.3895326e-03   3.7700640e-01   5.1551831e-03   6.2141114e-04   1.0912334e-03  -3.6900685e-01  -9.1559719e-04  -6.9388715e-03   1.0180736e-02   8.5749162e-03   2.5625887e-03   3.5338577e-01   8.4168919e-03   1.8379817e-04  -3.5799249e-01   1.4441341e-03  -3.4759564e-01  -5.8821665e-04  -1.3557858e-03   8.1464712e-04   4.2888386e-01  -1.6682492e-03  -3.2249511e-01   8.1071271e-03  -3.2742703e-03  -3.5561395e-04   1.0470079e-03  -3.6741834e-01  -1.1943555e-03   2.7975246e-04  -2.7381251e-03   2.4271736e-03   7.4247598e-04   4.5577668e-03  -2.6363550e-03  -8.8807951e-03   3.9794944e-01  -2.9555970e-04   6.0562801e-01  -1.1740950e-02   2.1418596e-02   4.1232362e-03  -2.6998670e-02  -5.3437784e-03   3.4332349e-04   4.1419748e-03  -1.6370640e-03   7.8184665e-03   2.0116164e-02   1.2569532e-02   9.3317711e-03   1.7446023e-03   1.0164534e-02  -5.3541474e-04  -1.4664331e-03   4.7670406e-03   6.3535586e-03   3.7050701e-03   7.5526615e-03   8.4180659e-03  -3.7608524e-03  -4.3623034e-03   6.8314264e-03   3.8979683e-01   7.7024180e-03   7.2071033e-03   6.7619859e-03   4.4044543e-03   3.3403768e-01   6.3955785e-03   2.2541262e-03   2.9680610e-03   4.5542457e-03   4.6262944e-03   2.9932018e-03   3.9761073e-03   3.3172241e-03   2.8319305e-01   5.7743949e-04   5.1758121e-03  -7.3948003e-03  -5.9753226e-03  -8.1596397e-03  -7.4064354e-03  -7.0494757e-03  -1.5694686e-02  -9.1738106e-03  -8.2724607e-03  -1.0184360e-02  -1.3417407e-02  -1.3155254e-02  -9.3750127e-03  -1.8309864e-02   5.2841373e-01  -5.1661310e-01  -2.6004966e-03  -4.3236578e-03  -1.6099069e-03  -1.4355159e-03   1.0614124e-02   2.3289414e-03   9.9369873e-03   2.0366299e-03  -5.5745027e-03  -3.0031835e-02  -2.3878934e-02  -5.4373672e-02  -3.5231358e-02  -1.2612629e-02   9.1329913e-02   1.8917637e-02   3.2696171e-02   1.0224653e-02  -2.5156081e-02  -1.7790217e-02   2.2731262e-02  -1.3748538e-01  -1.8081883e-02  -1.5542191e-01  -7.0777143e-02   8.4763828e+00  -4.0898431e-02   1.5838663e+00  -1.0379406e+00  -1.0966908e-02  -7.2531464e-01   1.2698242e+00   9.7846753e-03   3.8159666e-02   7.0673873e-01   3.4114306e-02   7.8557748e-01   8.6061489e-03   2.8629522e-02   2.9858152e-03   6.6290741e-04   2.6375587e-03  -3.6520911e-03  -7.1685880e-03   1.4983150e-02   2.6513020e-03  -6.9107016e-01   1.7330155e-03   1.5446200e-02   1.9856903e-03   4.5965260e-03  -4.7951877e-03   1.5965473e-02   6.6345221e-01  -9.4256619e-03  -4.8668534e-01  -1.0814954e-03   6.0986419e-03  -2.7305312e-03  -2.8268927e-02  -2.7588474e-02  -2.5692429e-02  -2.6036933e-02   6.6297454e-01  -7.1521644e-02  -4.0564011e-02  -4.2252223e-02  -8.9724867e-02  -1.1802784e-01  -5.5849865e-02  -9.1114116e-02   3.6904480e-02   1.2990788e+00  -7.9325994e-02  -1.0595554e+00   4.5018963e-03  -2.1873365e-01  -3.7492598e-01   9.4384792e-02   2.8633704e-01  -1.2869007e+00  -1.2121394e+00   9.4794489e-02   4.8836011e-02   1.1674232e+00   4.1672786e-02   3.6319798e-02  -7.5830187e-01  -6.7003589e-01   2.3624495e-02   1.0604381e-02   1.4810606e-03  -6.2174280e-01   2.1277444e-02  -6.3114422e-01  -3.2638638e-02  -2.5651620e-02  -3.1281739e-02  -8.0848419e-02  -5.6724050e-02  -5.7077434e-02  -4.2271053e-02  -1.3194684e-01  -7.9296478e-02  -4.8485559e-02   2.6606412e-03  -1.3395905e-01  -4.0497254e-02  -1.3809084e-01  -5.2187805e-02   5.8015612e-03  -2.8204365e-02  -1.2453131e-02  -9.8713602e-04   1.0324692e-02  -1.3469618e-02   7.1809681e-01   3.7017690e-02   1.3250668e-03   9.9362128e-03   2.8648056e-02   1.2984470e-02   5.7015172e-01   2.0276181e-02   1.4428205e-02   5.5643478e-01   5.0780775e-01   9.0036694e-03  -4.7187037e-01  -2.4647991e-03  -5.9563776e-03   1.7433298e-03   2.7539187e-03  -7.3307798e-03  -9.8435992e-04   4.1429906e-01   4.3459932e-01   5.5221511e-03   4.8966061e-03   3.7066489e-03   7.1403721e-03   4.8147370e-03   3.8165378e-01   7.0007009e-03   2.6775644e-03  -9.5872410e-03  -1.0317927e-02   3.7012244e-01  -7.8888049e-03  -9.1309540e-03  -1.4358395e-02  -5.3221738e-01   1.0816524e-02   4.0021980e-03   1.3839245e-02  -5.0432726e-03   2.2169185e-04  -3.9424264e-01  -3.2573265e-01  -3.8223599e-01  -7.6660548e-04   3.4746826e-01   1.9967681e-03   3.5410462e-03  -7.4881134e-04  -4.2085116e-03  -5.5326211e-03   8.0959594e-03   5.0425851e-03   3.8184117e-01  -4.1470600e-01   1.0033310e-02   7.2882902e-03  -1.1381399e-02   8.1994243e-03   5.1213513e-03   1.9219431e-02  -1.5912741e-02   2.2275083e-03   5.8368192e-01  -7.4358128e-01  -1.9805920e-02  -1.6272913e-02  -7.8218549e-01   2.6747581e-02  -1.0599622e-02  -2.9462150e-02   3.0886367e-03   4.5010103e-02   5.8293133e-02   8.1277741e-01   6.5299987e-02   6.8639368e-02   9.1450317e-01  -7.1469393e-01  -9.6802554e-01   7.1349219e-02  -5.3166303e-04   8.1232343e-01  -1.9690424e-03  -1.6719992e-03   6.0510983e-03  -5.3153921e-01  -1.0578829e+00
   3.3732204e-01   2.8436521e-03   4.3107124e-01   5.1996431e-01  -4.1371840e-01   5.3588660e-03   4.3485272e-01   2.3415584e-03   3.1714592e-03  -3.9144202e-01   5.3829166e-03   6.4577884e-03   6.2619333e-03   4.2325531e-03   3.8067037e-03   5.3513017e-03   4.6633679e-03   3.6632323e-03   1.6224458e-03   2.5168099e-03   3.4252184e-04  -2.4540744e-01  -2.4127363e-04   3.2333069e-03  -1.9549869e-03   2.6363998e-04  -1.7493676e-03   3.7830157e-03  -3.3004808e-03   5.4401672e-03  -4.2588466e-01   4.3712812e-01  -1.2399476e-02  -1.2379074e-02  -1.4418606e-02  -1.2073408e-02  -1.2984477e-02  -1.4492563e-02   1.2616166e-02   1.7374016e-02  -1.6146177e-04   5.9227903e-03   3.9071080e-03   1.0563020e-02   6.2252536e-01   8.6382689e-03   1.4822313e-02   9.5189409e-03   7.6581693e-03   4.7857434e-03  -3.4214240e-04   5.4076917e-03   4.9903902e-03  -3.2667523e-01  -3.4013523e-01   5.1232515e-03   7.2489284e-03   3.2360189e-01   1.0165044e-02   3.7632138e-03   3.8756529e-03   7.6149766e-03   2.6086510e-03   1.5055821e-03   5.2220502e-05   5.4424863e-04   3.2685158e-03  -2.7267182e-03   4.0195597e-03  -3.4633095e-03  -1.7135741e-03   8.3263192e-03  -3.3165858e-01   6.4647197e-03  -3.6056766e-01   4.6975921e-03   4.6755148e-03   4.2650794e-03   3.1621303e-01  -2.8086926e-01  -1.1842924e-04   2.5188329e-05   3.0733709e-03   2.5907697e-01  -2.8003752e-03  -4.0734451e-04   2.5726554e-03  -2.1516662e-03   2.9188160e-04   2.1976510e-04   3.4026930e-04   2.4428107e-03  -4.2383368e-01   2.7350430e-04  -5.1274742e-01  -4.6004735e-03  -5.6506723e-01   1.8450061e-02   1.2660312e-02   1.6671353e-02   4.8050736e-01  -4.6228219e-01   7.1357624e-03  -4.2779919e-01   8.2501647e-03   7.3710637e-03   5.9525536e-03  -1.5605925e-03   6.0292212e-03   4.6187888e-03   5.2528665e-03   5.3512898e-03  -3.1089738e-01   3.3157832e-03   3.0767091e-03  -1.1755428e-03  -2.9102938e-01   1.8787748e-03  -3.5396175e-03   7.7147118e-03  -4.1924418e-03   5.7195465e-04   1.1749861e-02  -4.2251541e-03   9.3337692e-03   1.0224443e-02  -9.3141259e-03  -4.2353255e-01   5.9336801e-03   5.2331597e-04   3.9182180e-01   2.7533110e-03  -4.2227270e-05  -4.0242468e-01   2.5308457e-03   1.1799596e-02  -2.5328759e-03  -2.5592600e-03   8.5680729e-03  -1.8639400e-03  -1.6195345e-02  -2.2299851e-02   5.6455581e-03   2.4266179e-02   5.4005776e-01   5.3903392e-01   1.4852905e-02   1.1645700e-02   1.2503141e-04   1.2502391e-02   1.0333762e-02   1.1052588e-02   8.8334271e-03   2.1480287e-03  -8.2674141e-03  -3.4813411e-01   8.6636334e-03  -3.7371601e-01  -1.8577310e-03   6.6277727e-03  -1.4206377e-03   2.8252212e-01  -2.8847732e-03   1.7556228e-03   4.3268866e-05  -9.0083823e-04  -2.4607763e-01  -2.7304048e-01   1.7596142e-03   3.4743618e-03   2.6663700e-01   5.1936062e-04  -3.9800759e-03   2.5230561e-03   2.4949187e-03  -2.5090464e-01  -3.0663956e-03  -2.5320597e-01  -3.3277741e-03  -3.6466444e-03  -2.6379646e-01  -4.2525680e-03  -2.5407198e-03   3.0773885e-01   3.9572140e-03   1.2741695e-03  -4.5606150e-03  -5.6638646e-03  -6.1364724e-03  -3.4413032e-01  -5.7213208e-03   3.6515992e-01   6.3577774e-03   2.4594299e-03  -5.5857989e-04  -4.0110056e-01  -9.1116387e-03  -7.2592594e-03   9.6854363e-03   9.0969570e-03   5.6760277e-04   3.5260600e-01   7.2702946e-03  -1.2801944e-03  -3.5485839e-01   2.8079641e-03  -3.5464725e-01   6.6802188e-04  -1.6097811e-03   2.9729779e-03   4.1651516e-01   5.3528935e-04  -3.1422707e-01   5.6410482e-03   9.6534218e-04   4.5474279e-04   4.6704771e-03  -3.4892337e-01  -2.7282211e-03  -6.3596429e-03  -6.9078674e-03   7.4084192e-03   2.6875398e-03  -2.5370273e-04   3.7487162e-03  -2.3933781e-03   4.0347847e-01   1.2176201e-03   5.5056965e-01  -2.9890052e-02   2.1569061e-02   3.4827963e-02  -1.0587020e-02  -4.1094971e-03   3.0644732e-03   5.7915122e-03  -6.7190964e-04  -4.2964003e-04   1.6165737e-02   1.2492637e-02   6.2361583e-03   1.4579745e-03   6.5630490e-03  -3.3224878e-03  -1.4545379e-03   3.9994445e-03   7.6302418e-03   6.6892596e-03   8.3215087e-03   9.2501636e-03  -3.8421042e-03  -4.7191872e-03   7.0921530e-03   3.9391204e-01   6.1067366e-03   7.7131296e-03   6.1730874e-03   2.7770153e-03   3.3800976e-01   5.6268680e-03   1.3499472e-03   4.1258635e-04   4.7436827e-03   4.4151932e-03   1.8262963e-03   7.8610413e-03   1.7605611e-03   2.8525828e-01  -3.5746043e-03   6.4135939e-03  -2.4941898e-03  -4.7741118e-03  -8.4896458e-03  -8.6830450e-03  -7.3643278e-03  -8.5120996e-03  -8.2358634e-03  -5.2908927e-03  -7.5506829e-03  -1.4337749e-02  -1.0750027e-02  -7.0217478e-03  -1.5056694e-02   5.2570658e-01  -5.1080117e-01   4.0763482e-04   1.4648260e-03  -1.1885727e-03   1.6799094e-03   6.6866477e-03   1.8758010e-03   6.7351190e-03   1.3159143e-03  -2.0355875e-03  -2.8441257e-02  -9.9072038e-03  -5.2076210e-02  -1.3480298e-02  -1.5619008e-02   1.1891853e-03   5.3691055e-03   2.1937658e-02  -1.2968397e-02  -2.8127649e-02  -3.2109327e-02   1.0356524e-02  -1.3952128e-01   7.2484948e-02  -8.0792523e-02  -4.1360997e-01   8.3975368e+00  -4.6922136e-02   1.0780451e+00  -1.0528317e+00  -5.2173400e-03  -7.3955403e-01   1.2280657e+00   2.1669234e-02   3.3688374e-02   7.2130366e-01   2.7198694e-02   7.7633071e-01   1.8201598e-02   2.5747289e-02   3.1571641e-04   1.3739126e-03  -1.6970248e-03  -3.4882210e-03  -6.6737967e-03   1.5379483e-02   6.5916757e-03  -6.7213123e-01  -6.0789768e-04   1.3010995e-02   2.9017665e-03   6.1362740e-03  -5.0316820e-03   1.3268961e-02   6.3285020e-01  -5.0720148e-03  -4.7095298e-01  -1.4585888e-03   8.2273917e-03  -1.2924422e-03  -2.6477363e-02  -2.6467757e-02  -2.5561368e-02  -2.8231338e-02   6.5495555e-01  -7.6470375e-02  -4.3194043e-02  -3.7875866e-02  -8.2658464e-02  -1.0431554e-01  -6.6331345e-02  -8.6456533e-02   4.1825755e-02   1.3467886e+00  -1.3370967e-01  -1.0990625e+00   1.1481903e-02  -2.3668467e-01  -3.4441043e-01   1.0699706e-01   1.9124524e-01  -1.2673785e+00  -1.0778774e+00   8.6523305e-02   6.2703850e-02   1.1277144e+00   3.9802538e-02   2.7262003e-02  -7.7260356e-01  -6.2940259e-01   2.2235279e-02   6.2849106e-03   2.0568829e-04  -6.2350670e-01   1.7665676e-02  -6.3267727e-01  -3.3387325e-02  -2.6872029e-02  -3.0408153e-02  -7.2851847e-02  -5.3688519e-02  -5.2201909e-02  -3.1537004e-02  -1.0751242e-01  -7.8747822e-02  -4.3495756e-02  -1.9168954e-02  -1.7667146e-01  -3.9595848e-02  -1.2373275e-01  -6.4878285e-02   7.0608234e-03  -3.8981272e-02  -4.9532627e-03  -2.7482075e-02  -9.1422896e-04  -2.5937626e-04   6.8780569e-01   4.4435461e-03  -2.3104630e-02   1.6917608e-02   2.7284034e-02   1.4811287e-02   5.6568011e-01   2.0314485e-02   1.4509258e-02   5.2194130e-01   4.9561569e-01   1.2287357e-02  -4.4937474e-01  -3.7063282e-03   1.0125936e-03   2.7161281e-03   6.4927913e-03  -1.8266188e-03   9.6369468e-04   4.0540601e-01   4.3343773e-01   1.7385912e-03   3.7658228e-04   4.3918427e-03   7.3402313e-03   4.0828826e-03   3.6859650e-01   4.5212787e-03   3.3389272e-03  -1.0271880e-02  -6.4688580e-03   3.7677205e-01  -8.8255798e-03  -7.4625850e-03  -1.1550992e-02  -5.1774751e-01   8.1646590e-03   6.0766468e-03   1.1649951e-02  -4.0757784e-03  -1.5336556e-03  -3.7733489e-01  -3.1779572e-01  -3.7555280e-01   2.8791248e-03   3.4269487e-01   3.0036712e-03   3.0059390e-03  -2.1756600e-03  -2.6273693e-03  -5.0542882e-03   8.3855915e-03   2.6426562e-03   3.9644148e-01  -4.0843704e-01   7.4143901e-03   7.9119213e-03  -9.4721467e-03   4.2284921e-03  -1.1227757e-02   2.9218711e-03  -3.0863747e-02  -9.1584857e-03   6.4514513e-01  -7.4126032e-01  -3.3551787e-02  -1.0525796e-02  -7.8536000e-01   3.9481360e-02  -4.8593366e-02  -3.2910214e-02   9.9176557e-03   6.8264367e-02   2.9326639e-02   8.5318259e-01  -4.6301200e-03   7.7411270e-02   9.0727866e-01  -7.7178718e-01  -9.5985613e-01   2.5973987e-02  -2.3343284e-03   8.5571176e-01  -1.9187159e-02  -4.6417955e-03   2.3303787e-02  -5.1186113e-01  -1.0802196e+00
   3.3612692e-01   3.6611146e-03   4.3005892e-01   5.1459796e-01  -4.1964965e-01   4.0659347e-03   4.2916961e-01   3.3648116e-04   2.1757129e-03  -3.9993632e-01   5.3321678e-03   6.0457011e-03   5.5163464e-03   4.3766416e-03   4.3982024e-03   4.9457756e-03   4.4705266e-03   3.4324333e-03   7.3583894e-03   2.3536556e-03   1.5198419e-03  -2.4573921e-01   2.4630941e-04   2.6106990e-03  -1.0095915e-03   3.1559599e-03  -1.0860839e-03   9.2106371e-04  -4.5056025e-03   5.9550294e-03  -4.2143417e-01   4.3300281e-01  -1.1003517e-02  -1.2482610e-02  -1.4252134e-02  -1.0700782e-02  -1.2918533e-02  -1.6832914e-02   1.8635358e-02  -7.6779929e-03  -5.4237206e-04   9.9310573e-03   5.3007774e-03   1.0839758e-02   6.1116776e-01   1.0197670e-02   1.3902813e-02   9.8392938e-03   6.7961193e-03   4.1442181e-03   2.2452368e-03   5.9967997e-03   4.0162283e-03  -3.3501132e-01  -3.3981812e-01   6.0328163e-03   8.0399602e-03   3.2267540e-01   1.0155696e-02   3.6555005e-03   4.8700885e-03   6.7835099e-03   2.4641639e-03   1.2913791e-03   1.6514789e-04   5.1850358e-04   2.4688622e-03  -3.6733084e-03   4.7885836e-03  -2.8757352e-03  -2.4718608e-03   6.6375403e-03  -3.3082658e-01   6.6275837e-03  -3.6385739e-01   3.3812202e-03   4.7999166e-03   5.1959780e-03   3.2021599e-01  -2.7848595e-01   4.2143113e-04   2.4114325e-04   1.6682000e-03   2.5255439e-01  -1.7921562e-03   2.1345936e-04   9.4449195e-04  -3.8870579e-03  -3.3833236e-03   8.9570707e-05  -2.2280816e-03   3.9152484e-03  -4.3146983e-01  -3.3755337e-03  -5.1283987e-01  -3.0580508e-03  -5.6306565e-01   1.8845526e-02   1.2835832e-02   1.7783135e-02   4.8212022e-01  -4.7094768e-01   5.2850944e-03  -4.2069529e-01   9.1213209e-03   6.3259309e-03   6.0396692e-03   1.4239974e-02   5.2031678e-03   5.4135795e-03   5.2129429e-03   4.8401707e-03  -3.0806761e-01   4.4112188e-03   2.8245916e-03  -1.7889352e-03  -2.9482360e-01   3.2232386e-03  -2.5103298e-03   2.1992391e-03  -4.6348157e-03  -1.2264775e-03   1.1820794e-02  -1.6013975e-03   8.1503862e-03   9.8622566e-03  -8.6111141e-03  -4.1386488e-01   2.4295885e-03  -1.0877394e-02   3.9425014e-01   5.2518120e-03   1.2688437e-03  -4.0515934e-01   2.7454062e-03   9.8692236e-03  -5.3491960e-03  -1.0650460e-03   7.3754097e-03   1.7105476e-04  -1.1073138e-02  -1.8413630e-02   3.7737412e-03   2.3972007e-02   5.3192171e-01   5.2935005e-01   1.6614967e-02   1.1376510e-02   1.1465141e-02   1.2653175e-02   9.3096247e-03   8.6450071e-03   5.5626520e-03  -1.7714724e-03  -9.2694153e-03  -3.4519382e-01   8.0556377e-03  -3.6939584e-01  -1.6750587e-03   5.6612316e-03  -1.5816559e-03   2.7931829e-01  -3.0315118e-03   6.6419466e-04   7.0550360e-04  -1.2849743e-04  -2.4959023e-01  -2.7446729e-01   2.2501042e-03   3.9679685e-03   2.6547790e-01   5.1014098e-04  -3.9193704e-03   2.3370585e-03   2.1516843e-03  -2.5235321e-01  -2.7932252e-03  -2.5206319e-01  -3.0462146e-03  -3.4342496e-03  -2.6514078e-01  -2.7956082e-03   6.2731961e-05   3.0381580e-01   3.8873374e-03   2.0237194e-03  -4.6192667e-03  -5.0897656e-03  -5.1864161e-03  -3.3861778e-01  -5.2138865e-03   3.7600080e-01   5.8168222e-03   4.4037367e-03   9.9466753e-04  -4.1043771e-01  -6.3681589e-03  -6.5835898e-03   7.2547459e-03   5.5794189e-03  -2.8560221e-03   3.4464939e-01   6.4885637e-03  -1.7504230e-03  -3.5623746e-01   1.8311845e-03  -3.5375809e-01  -3.3779351e-05  -1.6844893e-03   5.9243302e-03   4.1681184e-01   5.9186759e-04  -3.1783551e-01   5.3830435e-03   1.5203555e-03  -1.9137753e-03   2.3345490e-03  -3.6116073e-01  -1.2821283e-02   1.5713301e-03  -1.2737986e-03   6.4821049e-03  -4.4676614e-03  -6.7028237e-03  -3.8212034e-04  -3.3494661e-03   4.1851766e-01   6.1479135e-04   5.2488272e-01  -3.2419821e-02   1.7132748e-02   3.4174307e-02  -1.2492560e-02  -8.7859310e-03   1.1954509e-03   4.4066334e-03  -1.7666260e-03   5.6287428e-03   1.4783938e-02   1.2901445e-02   9.4273905e-03   3.3851854e-03   8.2688190e-03  -2.1668398e-03  -5.3130529e-04   3.4455238e-03   4.5679963e-03   3.5932396e-03   8.0119173e-03   4.4125392e-03  -3.4846168e-03  -1.3971806e-03   6.3058681e-03   4.1050752e-01   7.9150669e-03   7.9734572e-03   6.7812824e-03   3.1822671e-03   3.3699830e-01   6.7167589e-03   7.2858024e-03   3.9476781e-05   4.4207930e-03   2.1977014e-03   1.6756954e-03  -1.2917287e-03   2.9877267e-03   2.8836593e-01  -2.5815766e-03  -3.3049243e-03  -2.8447294e-03  -5.2963619e-03  -8.6958999e-03  -9.1625775e-03  -9.2317186e-03  -1.7843306e-02  -1.0699563e-02  -9.1391891e-03  -9.8295960e-03  -6.3572933e-03  -1.0006686e-02  -7.3875488e-03  -1.9862992e-02   5.3299040e-01  -5.3043574e-01   1.5739140e-03  -2.2105314e-03  -5.0166053e-03   1.2761404e-02   8.5157996e-03   1.3667123e-03   6.9853027e-03   2.7456212e-03  -5.5311102e-03  -2.9363484e-02  -1.5348428e-02  -5.4681064e-02  -2.4677759e-02   2.1777550e-02   3.0441012e-03   1.8835461e-02   3.1474205e-02   2.8041294e-02  -1.7920114e-02  -1.2549237e-02   3.0977509e-02  -1.4246694e-01  -1.1352148e-02  -1.3847287e-01  -3.6621172e-01   8.8010218e+00  -6.0681726e-02   1.5585645e+00  -1.0010924e+00  -8.0330956e-03  -7.1783463e-01   1.3394382e+00   1.5812529e-02   2.3606032e-02   6.8767768e-01   3.0079465e-02   7.8150376e-01   1.4218105e-02   2.8437409e-02  -7.7332830e-03   5.1703690e-03   7.2431407e-04  -4.4847494e-03  -9.3605092e-03   9.5914697e-03   8.5013749e-03  -6.9869349e-01   3.6570526e-03   1.5072104e-02   9.0912657e-03   5.2260111e-03  -5.6715087e-03   1.8261538e-02   6.2641687e-01  -1.9726015e-03  -4.7566806e-01   9.5983434e-04   6.9801584e-03  -5.9624244e-04  -2.7309268e-02  -3.6166591e-02  -2.7153680e-02  -2.6220751e-02   6.6250657e-01  -7.1556960e-02  -4.5937638e-02  -4.3106425e-02  -9.5815927e-02  -9.7002468e-02  -8.5745777e-02  -1.0144669e-01   3.2932215e-02   1.3874444e+00  -7.6691146e-02  -1.0839987e+00   1.0995358e-02  -1.4355410e-01  -2.0951601e-01   1.0427009e-01   2.8816771e-01  -1.4028457e+00  -1.1516450e+00   8.9153225e-02   5.1963948e-02   1.0894674e+00   4.2504329e-02   3.2748411e-02  -7.2958561e-01  -6.8570458e-01   2.3427532e-02   9.1615619e-03   9.3314768e-04  -6.2791647e-01   1.7506516e-02  -6.2297007e-01  -3.6274072e-02  -2.4560189e-02  -2.9956176e-02  -6.9178866e-02  -5.3623792e-02  -4.0951953e-02  -3.4861706e-02  -1.1539378e-01  -8.2386061e-02  -5.5245109e-02  -1.8988200e-02  -1.9017500e-01  -4.9179601e-02  -1.5662920e-01  -4.5644324e-02   4.5726203e-04  -1.7412677e-02  -2.6064067e-03  -2.9209226e-02  -4.7695888e-03   4.7965885e-03   7.3684713e-01   3.9249211e-02  -1.1475987e-02   1.3150355e-02   3.3161258e-02   1.3459026e-02   5.8723044e-01   1.9067239e-02   1.1000001e-02   5.3137740e-01   5.4488287e-01   1.1749571e-02  -4.7206678e-01  -2.2521812e-03  -1.3346520e-03   3.8742477e-03  -1.2760480e-03  -3.4100885e-03  -4.5955802e-04   4.0913144e-01   4.3140984e-01   2.3237980e-03   9.0079461e-04   4.6980017e-03   6.3786437e-03   6.9340338e-03   3.8976031e-01   4.4932220e-03   3.3236104e-03  -1.0162959e-02  -3.7050300e-03   3.7013262e-01  -7.2457605e-03  -1.0934574e-02  -1.4140452e-02  -5.1994494e-01   1.0644185e-02   3.3850467e-03   4.9064532e-03  -3.3527588e-03  -1.5667682e-04  -3.8437086e-01  -3.2869066e-01  -3.8609141e-01  -9.0399085e-05   3.4296404e-01   2.2506304e-03   7.2079151e-04  -4.1258988e-03  -1.1689562e-03  -5.2713221e-03   8.3681704e-03  -1.2350293e-03   4.0601827e-01  -4.2226831e-01   9.3626236e-03   6.6239782e-03  -1.0734652e-02   6.9370372e-03   1.0804559e-03   2.7230579e-02  -2.0226610e-03   1.6607296e-03   6.3641085e-01  -7.5488349e-01  -2.1598491e-02  -4.9616544e-02  -8.2898375e-01   4.9048826e-02  -7.0065786e-02  -2.9455480e-02   1.5245698e-02   6.4597186e-02   1.4106600e-02   8.2855115e-01  -6.4434844e-03   7.5287838e-02   8.9052840e-01  -7.1815245e-01  -1.0558055e+00   3.7382483e-02  -2.2757460e-02   7.6166964e-01  -4.1232692e-03  -1.2969783e-02   9.1599711e-03  -5.5704004e-01  -1.0827028e+00
   3.3689543e-01   3.0565174e-03   4.3298389e-01   5.2014362e-01  -4.2397504e-01   5.8090397e-03   4.3419823e-01   1.1501686e-04   2.2524278e-03  -4.0359457e-01   1.4373689e-03   5.5369989e-03   6.9014379e-03   4.1883450e-03   4.6210753e-03   6.0263182e-03   4.7015817e-03   3.7239070e-03   6.9537953e-03   1.3226580e-03   6.4467313e-04  -2.4460412e-01   1.3381560e-03   2.2690561e-03  -1.3385762e-03  -3.0449011e-03  -3.4199183e-03   1.5825503e-03  -4.8164103e-03   6.1746905e-03  -4.2306828e-01   4.4184279e-01  -1.1689864e-02  -1.2584037e-02  -1.3721978e-02  -1.1267829e-02  -5.2232465e-03  -1.5632422e-02   1.1786727e-02  -3.0222123e-02   1.1141655e-03   6.2377334e-03   5.3568303e-03   1.1158733e-02   6.2724516e-01   1.0886028e-02   1.5302647e-02   1.0271160e-02   7.1276324e-03   4.5089274e-03   1.3712424e-03   4.4713444e-03   4.7644218e-03  -3.2722212e-01  -3.3920780e-01   5.8146156e-03   6.9828445e-03   3.2656155e-01   9.8637355e-03   3.3130238e-03   4.1218735e-03   5.3240533e-04   2.9286834e-03   1.2247168e-03  -4.8215152e-04   1.6449136e-03   4.5878459e-03  -2.2518669e-03   3.8208498e-03  -4.1289758e-03  -3.6479461e-03   6.8557241e-03  -3.2876714e-01   8.1344042e-03  -3.6873185e-01   4.7952160e-03   4.7294718e-03   4.7540411e-03   3.1981259e-01  -2.6823112e-01   5.3242776e-03   6.2505750e-04  -3.5150535e-03   2.6262500e-01  -3.3912591e-03  -5.4976279e-04   1.8946260e-03  -1.8217465e-03  -1.1518737e-03   1.8161882e-03  -6.5164345e-04   4.9986508e-03  -4.3879607e-01  -5.0602949e-03  -5.2684902e-01  -5.7567197e-03  -5.7361351e-01   1.9094341e-02   1.2340864e-02   1.6980155e-02   4.6758221e-01  -5.0331995e-01   6.0025796e-03  -4.2153997e-01   8.3632764e-03   7.2078437e-03   6.6849519e-03   4.2436145e-03   5.6869340e-03   5.6024894e-03   5.0393149e-03   5.1766118e-03  -3.0206212e-01   3.5361075e-03   2.2914441e-03  -8.8644551e-04  -3.1814597e-01   1.6120967e-03  -2.1359979e-03   2.3238814e-03  -5.9284473e-03  -1.9429955e-04   1.6411370e-02  -1.4596909e-02   1.0727020e-02   9.3433108e-03  -6.4952265e-03  -4.1367025e-01  -8.8911056e-04  -1.3891534e-02   3.8488068e-01   3.5744417e-03   1.3903691e-03  -4.1035659e-01   3.4379865e-03   1.0384951e-02  -5.5202355e-03  -1.3677194e-03   1.5904058e-02  -6.0568726e-03  -1.2325371e-02  -1.7469225e-02   1.4031922e-02   2.1452844e-02   5.9399093e-01   5.2681961e-01   1.4921482e-02   9.2133490e-03   4.2770679e-04   1.2587876e-02   9.4659667e-03   9.9642976e-03   6.0065081e-03   2.2055093e-03  -8.5099233e-03  -3.5324950e-01   5.9038359e-03  -3.6118189e-01  -3.7307010e-03   5.9291440e-03  -7.0656505e-04   2.8449101e-01  -3.7694536e-03   1.9536337e-03  -2.4172286e-04  -4.9714428e-04  -2.5175200e-01  -2.7521288e-01   2.1161693e-03   2.4928227e-03   2.7000491e-01  -2.8606243e-04  -1.8778098e-03   2.0855262e-03   2.5672564e-03  -2.4893709e-01  -3.0770233e-03  -2.5527105e-01  -3.1730583e-03  -3.6662517e-03  -2.8143151e-01  -3.6122045e-03   4.0645007e-04   3.0019922e-01   4.0469272e-03   1.0787566e-03  -3.9553001e-03  -5.5989176e-03  -5.9136525e-03  -3.4688553e-01  -5.9651244e-03   3.6829381e-01   6.5942765e-03   4.5589154e-03  -1.7788824e-03  -4.0542203e-01  -1.3429620e-02  -7.2927885e-03   1.1045276e-02   8.3315388e-03   4.8247282e-04   3.5305842e-01   6.9467644e-03  -3.2498384e-03  -3.6112498e-01   2.1881908e-03  -3.5420476e-01   7.7053698e-05  -1.3354355e-03   2.6244021e-03   4.2159920e-01   6.4613315e-04  -3.2080794e-01   6.0579109e-03  -2.9439949e-03   2.2491597e-03   6.4776917e-03  -3.3925896e-01  -1.4513671e-02  -9.4391011e-04  -1.2606805e-03   8.6755841e-03  -1.6220697e-03  -7.7681818e-03   4.1638353e-03   1.2066576e-03   4.5762719e-01  -7.1205666e-03   5.1611251e-01  -2.1026561e-02   2.0285017e-02  -1.6631662e-03   1.0832014e-02  -8.9725459e-03   1.1639582e-03   7.7077324e-03   6.4334761e-03   3.3815218e-03   1.4185167e-02   1.1882592e-02   8.1628039e-03   2.4412490e-03   7.9668547e-03  -2.2086612e-03  -2.0910689e-03   3.0031374e-03   8.6641082e-03   5.8457775e-04   8.9140697e-03   3.5560180e-03  -3.3520801e-03  -1.7518999e-03   1.0248160e-02   4.1957031e-01   9.1071939e-03   8.0581151e-03   6.3396155e-03   4.0018123e-03   3.3927335e-01   6.4555470e-03   6.6899460e-04   2.5432600e-03   5.4230882e-03   6.7002324e-03   2.4602218e-03   4.6276539e-03   4.7921628e-03   3.0001687e-01   1.3961793e-03   2.0484478e-03  -6.3483344e-03  -5.4279153e-03  -8.4290105e-03  -7.6304103e-03  -6.6027432e-03  -1.2827024e-02  -8.3123304e-03  -6.5587400e-03  -9.8625984e-03  -1.8428404e-02  -1.2853561e-02  -9.5158323e-03  -2.0957614e-02   5.3864811e-01  -5.2659439e-01  -1.5816245e-03   6.2493036e-04   8.4692716e-04   1.2521553e-02   1.7698298e-02   2.7633646e-03   8.6111672e-03   4.1718262e-03  -4.1006403e-03  -2.6698872e-02  -2.3133725e-02  -5.7203906e-02  -4.4134326e-02   1.5989991e-02   1.6792074e-02   2.3573903e-02   2.1918128e-02   1.6528464e-02  -2.0397630e-02  -2.5453893e-02   9.8775398e-03  -1.2988670e-01  -1.3789625e-02  -1.9276784e-01  -4.8914510e-01   8.9948476e+00  -6.9573392e-02   1.2432186e+00  -1.0120425e+00  -1.9937292e-02  -7.7428506e-01   1.2362327e+00   2.7794814e-02   3.4059971e-02   7.4545492e-01   3.7360858e-02   7.5399496e-01   2.0922059e-02   2.6416352e-02  -1.1996079e-02  -1.0679831e-02  -6.6172810e-04  -3.7476903e-03  -5.6835645e-03   1.1249047e-02   8.3861673e-03  -6.8730477e-01   3.3357994e-04   1.3644387e-02   1.0368568e-02   8.7172198e-03  -2.4304411e-03   1.7970426e-02   6.0726762e-01  -3.4010180e-03  -4.7790444e-01   2.3266384e-03   5.2807456e-03   5.6557783e-04  -2.2879671e-02  -3.6843613e-02  -2.6111238e-02  -2.8810207e-02   6.6385158e-01  -6.6443501e-02  -4.7620422e-02  -4.2167733e-02  -9.0280773e-02  -1.0578573e-01  -6.7456942e-02  -6.8016616e-02  -1.1037088e-02   1.3892806e+00  -1.2142297e-01  -1.0848867e+00   1.3316320e-03  -1.8208963e-01  -3.3209244e-01   9.1462317e-02   3.3176511e-01  -1.3654522e+00  -1.1683230e+00   9.1948866e-02   3.9044773e-02   1.1393278e+00   4.2124031e-02   3.3179007e-02  -7.3978788e-01  -6.7580866e-01   2.2300328e-02   7.0749670e-03   9.0452524e-07  -6.2702990e-01   2.3361202e-02  -6.3759691e-01  -3.5591605e-02  -1.7031121e-02  -2.8878960e-02  -7.0718355e-02  -4.9888208e-02  -4.8582623e-02  -3.1978153e-02  -1.2496186e-01  -8.5392757e-02  -5.6227881e-02  -1.6631857e-02  -1.2489098e-01  -3.4562121e-02  -1.1091235e-01  -6.2378650e-02   8.1563994e-03  -3.2289213e-02   2.3311303e-02  -1.5936405e-02   2.1680219e-02   9.1428410e-03   7.1689579e-01   3.2055307e-02  -8.5374328e-03   3.7926320e-03   3.0279468e-02   1.2417796e-02   5.8428774e-01   2.1075682e-02   1.1592028e-02   5.3122167e-01   5.3650642e-01   1.1882980e-02  -4.7384772e-01  -2.1899218e-03   2.6359366e-03   4.9849189e-03  -2.7912142e-04  -6.8433370e-03   1.2363151e-03   4.1361469e-01   4.0743502e-01   5.5175860e-03   3.3145912e-03   5.0612857e-03   8.2234387e-03   3.7433700e-03   3.8088628e-01  -1.9778678e-03   2.0848938e-03  -1.0467206e-02  -6.9144469e-03   3.6677413e-01  -4.8662220e-03  -7.1111723e-03  -1.2972267e-02  -5.3696243e-01   9.8911624e-03   2.3396322e-03   1.5590873e-03  -3.7759448e-03  -1.5363359e-03  -3.6169111e-01  -3.1858083e-01  -3.7204924e-01   3.8316366e-04   3.3298748e-01  -3.5481834e-04  -8.0078219e-04  -3.3315611e-03   3.0608981e-04  -5.5307947e-03   7.1785827e-03   3.5815938e-03   3.7953570e-01  -4.2311866e-01   5.3604557e-03   2.8821945e-03  -1.0695837e-02   9.9199740e-03  -4.4151569e-04   2.7024212e-02  -2.1705554e-02   2.7968276e-03   6.4894285e-01  -7.5843624e-01  -3.1783020e-02  -4.9351752e-02  -8.0038923e-01   2.7608746e-02  -5.1455741e-02  -2.0330280e-02  -6.9567693e-03   6.2186146e-02   3.9853709e-02   8.4256840e-01   3.7232661e-02   6.5624937e-02   8.7379967e-01  -7.2801628e-01  -1.0731149e+00  -1.1814799e-03   3.9021046e-03   8.5970429e-01   1.0550507e-02  -5.6155168e-03  -1.4943577e-02  -4.5886638e-01  -1.0587529e+00
   3.4390899e-01   2.4449908e-03   4.3312988e-01   5.1416076e-01  -4.2709624e-01   5.9248758e-03   4.3348946e-01   1.4512139e-03   2.7723636e-03  -4.0358836e-01   6.4857845e-04   6.3819126e-03   6.2257164e-03   4.2518717e-03   4.4526292e-03   5.8014402e-03   4.6047788e-03   3.3108931e-03   3.2744155e-03   1.8986304e-03   3.6136340e-04  -2.4942290e-01   2.1953235e-04   1.8110867e-03  -8.2762974e-04   2.3235390e-03  -1.5456191e-03   2.3307874e-03  -3.9462500e-03   5.8350419e-03  -4.2162878e-01   4.3885573e-01  -1.1024641e-02  -1.1802950e-02  -1.3296295e-02  -1.1929601e-02  -1.0785990e-02  -1.5360662e-02   1.1761207e-02  -2.5239940e-02   7.0605558e-03   9.0110724e-03   4.9932371e-03   1.1468329e-02   6.4311363e-01   1.3871278e-02   1.5528546e-02   1.0143204e-02   8.2287324e-03   5.4528719e-03   3.0048992e-03   3.7944462e-03   5.1936464e-03  -3.4131398e-01  -3.4368066e-01   6.2927081e-03   5.8516718e-03   3.2839235e-01   9.6242524e-03   3.4706196e-03   4.1473091e-03   3.2845404e-03   2.3031093e-03   1.2738809e-03   1.5039046e-03   1.0729856e-03   3.3971223e-03  -2.2414523e-03   3.7446862e-03  -4.6946825e-03  -7.8629915e-04   7.4752867e-03  -3.2896139e-01   7.1065183e-03  -3.6669258e-01   5.4118633e-03   4.8394652e-03   5.0226784e-03   3.2139668e-01  -2.7355884e-01   3.9368612e-03  -8.3894964e-05  -2.9187993e-03   2.6464378e-01  -1.7136344e-03   2.0056920e-04   2.2824176e-03  -1.3783101e-03  -2.2378074e-04   2.2126158e-03  -1.3335806e-03   3.7291686e-03  -4.3890430e-01  -4.0533176e-03  -5.1434365e-01  -1.0458570e-02  -5.6185135e-01   1.7782562e-02   1.2009561e-02   1.4714796e-02   4.9691416e-01  -4.9042780e-01   4.9432778e-03  -4.3760080e-01   9.0980076e-03   1.0082122e-02   6.9799508e-03   1.0672597e-02   7.9701616e-03   5.7416326e-03   4.9722272e-03   5.1453000e-03  -3.1389670e-01   3.6063718e-03   2.6704689e-03  -9.0199376e-04  -3.0843223e-01   2.3774104e-03  -3.0205647e-03   4.0885453e-03  -5.7238574e-03   9.8323000e-04   1.9153854e-03  -1.5763201e-02   1.0752575e-02   1.0185103e-02  -9.5776376e-03  -4.2107305e-01   1.0826069e-03   1.7576664e-03   3.8932164e-01   3.6136398e-03   1.1680742e-03  -4.0967435e-01   1.6998614e-04   6.4333525e-03  -4.2886574e-03   6.8475008e-04   5.9839953e-03  -5.1816240e-03  -1.5609579e-02  -1.9380648e-02   1.8801262e-02   2.3821799e-02   5.4602763e-01   5.4833913e-01   1.5937140e-02   1.1136397e-02   1.3600677e-02   1.2287043e-02   1.0324127e-02   1.6181563e-03   8.3605489e-03   3.4835142e-03  -8.8919170e-03  -3.6049457e-01   7.7126822e-03  -3.7127786e-01  -2.7114014e-03   6.1042370e-03  -5.3902421e-04   2.8641735e-01  -2.9809993e-03   1.5823124e-03  -4.8041495e-05  -7.1405000e-04  -2.4903905e-01  -2.7566746e-01   1.3715649e-03  -2.6341788e-03   2.7059728e-01   1.1660042e-03  -2.1663337e-03   2.3526221e-03   3.5752852e-03  -2.5676675e-01  -3.3717548e-03  -2.5579708e-01  -3.2597283e-03  -3.2327991e-03  -2.6610810e-01  -3.6298235e-03  -3.5416517e-03   3.0863956e-01   4.2950740e-03  -7.7090522e-04  -4.3531482e-03  -4.0545001e-03  -5.4946426e-03  -3.3958070e-01  -6.1672149e-03   3.7364300e-01   6.1450594e-03   3.8618553e-03   1.6997814e-03  -3.8806028e-01  -9.6704853e-03  -6.5845165e-03   9.7592443e-03   7.3532746e-03  -1.4533429e-03   3.5098189e-01   5.8731769e-03  -2.2146290e-03  -3.6057476e-01   2.0869687e-03  -3.5288166e-01   1.6301712e-03  -1.1176821e-03   4.7754799e-03   4.1128426e-01  -8.3446101e-05  -3.1670159e-01   2.7601685e-03  -1.2027126e-03   3.7511171e-04   5.8013517e-03  -3.4062315e-01  -1.4270494e-02  -7.0108154e-04  -3.2781074e-03   7.6703796e-03   2.3479854e-04  -7.5172850e-03  -1.9030439e-03  -2.1492464e-03   4.2155509e-01  -4.5225847e-03   5.0771130e-01  -1.7329055e-02   1.9889146e-02   3.2642014e-02  -9.0031419e-03  -3.7527867e-03  -1.3247702e-04   5.2267574e-03  -1.7340521e-03   4.2539051e-03   1.6266988e-02   1.0789078e-02   9.5651598e-03   3.1774773e-03   1.1107115e-02  -1.3380413e-03   1.6140341e-03   5.1385488e-03   4.9092560e-03   3.4864062e-03   8.6195815e-03   4.3437114e-03  -1.5170005e-03  -1.4753537e-03   9.6998125e-03   4.2094598e-01   7.9000535e-03   7.4727777e-03   6.4773040e-03   4.2066999e-03   3.3996067e-01   6.0592724e-03   4.0373041e-04   8.7110461e-04   4.9946731e-03   5.1572277e-03   3.0018592e-03   8.3399263e-04   3.5966018e-03   2.9675463e-01   8.5951450e-04   9.3660661e-04  -8.8706376e-03  -4.6744176e-03  -7.7967296e-03  -8.9894938e-03  -7.9125109e-03  -1.4272916e-02  -9.8889836e-03  -6.7700588e-03  -9.2574539e-03  -2.3172864e-02  -9.1575743e-03  -6.4421340e-03  -2.1504021e-02   5.3789955e-01  -5.2667775e-01   1.7198136e-03  -3.1036723e-03  -6.2963987e-03   1.1105931e-02   9.6600016e-03   1.2847429e-03   9.6409903e-03   2.0199897e-03  -5.5164374e-04  -2.9753545e-02  -2.6021969e-02  -5.2277052e-02  -1.7540233e-03   5.1969435e-02  -1.8811564e-02   1.5757958e-02   2.0695470e-02   1.6730511e-02  -9.4988589e-03  -2.5234189e-02   3.2211222e-02  -8.0995072e-02   1.0501445e-02  -1.5137249e-01  -7.1712197e-02   8.5710781e+00  -1.2056629e-02   1.2000062e+00  -1.0565292e+00  -1.8303123e-02  -7.5745204e-01   1.3054735e+00   2.4470540e-02   3.6069423e-02   7.2892302e-01   2.4664331e-02   8.4605675e-01   1.4587608e-02   2.7283840e-02   1.4310507e-02   7.2298841e-03   1.0195119e-03  -1.6782087e-03  -5.0558489e-03   5.4631211e-03   9.7496914e-03  -6.9804414e-01   7.7390304e-04   1.5823556e-02   1.0989141e-02   6.4672089e-03  -3.7300066e-03   1.6468038e-02   6.4163315e-01  -1.4349168e-03  -4.6996606e-01  -6.9668040e-04   6.8442241e-03  -4.6557474e-04  -2.1614056e-02  -4.2460688e-02  -2.3063484e-02  -2.3615627e-02   6.7071315e-01  -6.6049591e-02  -3.7801302e-02  -4.4023580e-02  -8.0338649e-02  -7.9357147e-02  -5.9583971e-02  -8.0967373e-02  -6.8983232e-02   1.2742407e+00  -1.1675689e-01  -1.0682810e+00   3.3012785e-03  -1.1312102e-01  -2.4510933e-01   3.0446662e-02   2.7333443e-01  -1.3935130e+00  -1.2374650e+00   8.2699589e-02   5.9374273e-02   1.2251119e+00   4.0557702e-02   2.9505255e-02  -7.3695925e-01  -6.6077013e-01   2.2302864e-02   6.6794985e-03   2.7450728e-03  -6.2756423e-01   2.1790443e-02  -6.2883071e-01  -4.1016968e-02  -3.0727703e-02  -3.4905253e-02  -7.2196771e-02  -5.0234902e-02  -4.8672537e-02  -4.6732977e-02  -1.1781917e-01  -7.5545831e-02  -4.8586194e-02  -7.9620860e-03  -2.0207631e-01  -7.2724084e-02  -1.2830700e-01  -5.7651987e-02   3.9579942e-03  -2.1307451e-02   3.5034057e-02   2.1570007e-02  -4.4205907e-02   2.1376516e-02   6.9425026e-01   2.5814160e-02   7.1041701e-03   8.2998448e-03   3.0573281e-02   1.1799980e-02   5.8899109e-01   2.0066130e-02   1.3466930e-02   5.1696726e-01   5.1234978e-01   9.8683264e-03  -4.6137900e-01  -2.0434121e-03  -3.4044984e-03   2.0538626e-03   2.2108526e-03  -3.1654933e-03   8.9227229e-04   3.9134385e-01   3.8985022e-01  -1.3980402e-03   1.9098163e-03   6.0151691e-03   9.5224357e-03   3.6406740e-03   3.8101784e-01   7.3111793e-04   6.8735954e-04  -9.4845969e-03  -7.3844762e-03   3.5143949e-01  -4.0227303e-03  -8.2798610e-03  -1.3437713e-02  -5.3110053e-01   9.9912709e-03   7.2903424e-03   8.7025046e-03  -4.4278033e-03  -2.1989834e-03  -3.8555109e-01  -3.2340430e-01  -3.6288966e-01   8.7184187e-05   3.3455755e-01   3.8368282e-03  -2.9690190e-05  -3.7836404e-03  -2.2373301e-03  -5.0823550e-03   7.9248552e-03   3.5262527e-03   3.8756359e-01  -4.2050594e-01   9.0626672e-03   2.0410665e-03  -1.0041724e-02   1.1003449e-02  -1.6349765e-04   1.9937714e-02  -2.4778982e-02  -6.4719234e-03   6.2387034e-01  -7.4909610e-01  -3.2795421e-02  -4.7083114e-02  -7.8737236e-01  -7.4644044e-02   8.6014906e-03  -3.2564188e-02  -1.3960865e-04   4.9374042e-02   3.6957500e-02   7.9125738e-01   6.5022112e-02   6.5637735e-02   7.9892450e-01  -7.0591124e-01  -8.6800690e-01   3.6401349e-02  -1.4045008e-03   8.3199810e-01  -2.0472373e-02  -1.2777811e-02   1.6469728e-02  -5.6025986e-01  -1.0678060e+00
   3.4084439e-01   1.9761025e-03   4.3317103e-01   5.3042235e-01  -4.0240537e-01   5.7947396e-03   4.3699743e-01   2.3147717e-03   2.1579293e-03  -3.9686632e-01   3.8003442e-03   6.2200848e-03   6.8524997e-03   4.3479913e-03   4.4069773e-03   5.5046700e-03   4.3256927e-03   3.7849631e-03   9.8264801e-03   2.5152718e-03   2.9753760e-04  -2.4300755e-01   2.0464978e-04   3.0929178e-03  -1.3382270e-03   2.3012988e-03  -1.4943648e-03   5.7832927e-04  -3.7718856e-03   4.9222435e-03  -4.1628506e-01   4.2137477e-01  -1.0417034e-02  -1.2511393e-02  -1.3828813e-02  -9.2511348e-03  -1.2304629e-02  -1.7449551e-02   1.8273967e-02   1.9511485e-03   6.7028910e-04   6.5726644e-03   4.1372530e-03   9.5264425e-03   6.2031787e-01   5.6831738e-03   1.3666948e-02   8.6058456e-03   6.6107987e-03   3.7352761e-03  -1.6245926e-03   5.5262696e-03   4.1660144e-03  -3.2484275e-01  -3.4029135e-01   5.4033459e-03   6.3665620e-03   3.2246229e-01   1.0099136e-02   3.4473051e-03   3.6342951e-03   6.8072348e-03   3.0561960e-03   1.7442039e-03   9.7404634e-04   2.4361784e-04   1.7840278e-03  -4.1762684e-03   4.4973437e-03  -3.3654355e-03  -3.7196929e-03   6.6692776e-03  -3.3242175e-01   5.3925565e-03  -3.6828041e-01   4.8049043e-03   4.8828263e-03   4.9522624e-03   3.0684337e-01  -2.7747413e-01   5.0507504e-03   7.1519276e-04  -5.0220525e-04   2.4883873e-01  -1.8605016e-03   1.8994193e-04   2.5014628e-03  -5.0086132e-05  -1.0853958e-04   1.5522193e-03  -4.3515469e-04   3.2583116e-03  -4.3789378e-01  -7.6741505e-03  -5.2175673e-01  -5.4305486e-03  -5.5228082e-01   1.9357311e-02   1.2903953e-02   1.7947520e-02   5.0442622e-01  -4.8336226e-01   1.0535652e-02  -4.4725353e-01   9.1983474e-03   8.7921735e-03   6.5535809e-03   4.6722642e-03   5.6655436e-03   5.0027395e-03   5.3051300e-03   5.1607877e-03  -3.0169392e-01   2.9431039e-03   2.4855007e-03  -1.2798627e-03  -3.0840827e-01   8.2400871e-04  -1.6848105e-03   5.7343834e-03  -6.1654895e-03  -4.9775983e-04   7.1440599e-03  -1.8982545e-02   8.2429015e-03   1.0045687e-02  -7.0979131e-03  -4.1026358e-01  -3.7603807e-03  -4.9756502e-03   3.7274328e-01   3.9332183e-03  -3.3036272e-05  -3.9566145e-01   1.0707743e-03   7.5548603e-03  -3.3392292e-03  -4.5385912e-03   1.8246507e-02   5.6381151e-05  -9.2013035e-03  -1.9621548e-02  -4.1480994e-03   1.6498082e-02   5.2429603e-01   5.2225213e-01   1.4776338e-02   1.0166720e-02   1.7948398e-02   1.2754552e-02   1.0263950e-02   9.6333494e-03   8.8789276e-03   3.1297967e-03  -7.0605463e-03  -3.5511797e-01   7.3870606e-03  -3.6672562e-01  -2.4022603e-03   6.4043637e-03  -6.1528038e-04   2.8801216e-01  -1.7759344e-03   1.5719255e-03  -8.2531913e-05  -7.4152648e-04  -2.5029853e-01  -2.7353667e-01   1.7946077e-03   3.6153886e-03   2.6901959e-01   9.7886827e-05  -4.3832320e-03   2.7271818e-03   3.2711630e-03  -2.5115023e-01  -3.1460338e-03  -2.5151529e-01  -2.9639935e-03  -3.7597053e-03  -2.6190278e-01  -2.9482269e-03  -2.5288873e-03   3.0657392e-01   3.7121390e-03   5.0347046e-04  -4.9550245e-03  -5.1706341e-03  -5.2471631e-03  -3.3720148e-01  -5.4497308e-03   3.5266379e-01   7.1399652e-03   3.8642941e-03   3.3832897e-04  -3.7337475e-01  -2.7476940e-03  -6.8836557e-03   8.2799467e-03   5.4985382e-03  -2.5801895e-03   3.5748826e-01   7.2633464e-03  -2.2817921e-03  -3.5891570e-01   7.7682389e-04  -3.5052693e-01  -4.3674510e-04  -2.3125973e-03   4.8234797e-03   4.2272971e-01  -2.2363477e-04  -3.1797531e-01   5.8621059e-03  -1.3482109e-03   1.5721378e-03   6.8820201e-03  -3.4438819e-01  -9.8330463e-03  -3.5859949e-03   1.8975334e-03   9.4655416e-04  -5.9681710e-03   2.0288631e-04   2.5598330e-03   3.6338407e-04   4.2179044e-01  -5.2564624e-03   4.8917313e-01  -1.0262823e-02   2.1619850e-02   1.6348480e-02  -2.8048469e-02  -1.1432690e-02  -1.2380396e-04   3.6963476e-03  -3.1818730e-03   1.0493751e-02   1.7623785e-02   1.2726234e-02   8.6264557e-03   3.3339575e-03   1.0516473e-02   7.4403255e-05   3.2807577e-04   5.2703851e-03   6.5691853e-03   1.1715599e-03   7.3846038e-03   3.4467075e-03  -4.1344826e-03  -2.2758665e-03   7.5305580e-03   4.0964737e-01   6.8321214e-03   7.2498427e-03   6.1286986e-03   4.6868217e-03   3.4392012e-01   7.3669506e-03   2.1529043e-03   1.7909802e-03   4.9033949e-03   5.3602685e-03   2.4164816e-03   1.0907750e-03   3.3364729e-03   2.9301882e-01   7.1715695e-03   6.7257031e-03  -7.4823637e-03  -3.9220948e-03  -8.1239140e-03  -7.7511054e-03  -7.6022928e-03  -1.6527772e-02  -1.0831709e-02  -6.5326797e-03  -8.4717889e-03  -3.1210511e-03  -1.3693045e-02  -8.5941908e-03  -1.8612418e-02   5.3565566e-01  -5.1784623e-01   1.5438972e-03  -7.5598306e-04  -4.3461826e-03   8.2516426e-03   1.3195400e-02   5.2304051e-03   6.9121729e-03   2.7818868e-03  -3.7598337e-03  -2.9989369e-02  -3.0064624e-02  -5.6418555e-02   2.9359804e-03  -2.6700070e-02   5.2201910e-03   1.4914407e-02   2.2642775e-02   2.5456282e-02  -2.3151434e-02  -2.1757455e-02   2.6155330e-02  -1.0184586e-01   4.6839085e-02  -1.3444202e-01  -5.2394646e-04   8.4135050e+00  -9.3533350e-02   1.0961930e+00  -1.0687861e+00  -4.0123180e-03  -7.3970872e-01   1.2674625e+00   3.8218205e-02   3.8629076e-02   7.7071498e-01   2.8361477e-02   7.9065112e-01   1.9049434e-02   2.7804749e-02  -1.5297322e-02  -2.2830362e-03   2.3758118e-03  -2.7364701e-03  -6.9156852e-03   1.6091490e-02   8.8822169e-03  -6.8254819e-01   1.0564486e-03   1.2746646e-02   4.6232936e-03   7.8608788e-03   7.7994360e-03   1.7326579e-02   6.3594323e-01   7.9771291e-03  -4.7941815e-01   6.7981895e-04   4.2509753e-03  -1.4476042e-03  -2.8524318e-02  -3.3807565e-02  -2.4097591e-02  -2.6594436e-02   6.7176892e-01  -4.4486207e-02  -4.1295346e-02  -4.6643553e-02  -9.2407034e-02  -1.3229887e-01  -6.3539303e-02  -5.9134720e-02  -1.2078208e-01   1.3860251e+00  -1.4732595e-01  -1.0865653e+00   5.3980079e-03  -2.7036305e-01  -4.0045157e-01  -3.3671835e-02   2.4442561e-01  -1.3714837e+00  -1.0838571e+00   8.6515990e-02   4.6420666e-02   1.0961171e+00   4.2049762e-02   3.1234447e-02  -7.2063471e-01  -6.6926083e-01   2.4252266e-02   1.1132406e-02   1.5958840e-03  -6.2806193e-01   2.2038381e-02  -6.3486448e-01  -4.0315691e-02  -2.7057056e-02  -3.0902324e-02  -8.6998265e-02  -5.2854092e-02  -4.5816985e-02  -4.4310892e-02  -1.1897402e-01  -8.8661747e-02  -6.0747616e-02  -8.0895805e-03  -1.6576065e-01  -2.9374204e-02  -6.8514710e-02  -5.6825205e-02   1.7506962e-04  -2.4432174e-02  -9.4776351e-03  -6.1123940e-03  -2.8231812e-02   6.1125827e-03   7.0474676e-01   2.3685156e-02  -4.8429137e-03   1.4783345e-02   2.7433482e-02   1.1834984e-02   5.6403696e-01   1.8092631e-02   1.3508343e-02   5.2916556e-01   5.1100857e-01   1.3256191e-02  -4.6540827e-01   2.7222498e-03   2.3229507e-03   3.0425993e-03   3.9801706e-03  -2.9773342e-03   1.0734766e-04   4.1309152e-01   3.9536453e-01   5.0601868e-03   2.4465026e-03   5.4579973e-03   8.2188290e-03   4.0308201e-03   3.9027089e-01   2.7152329e-03   2.6863410e-03  -1.0478263e-02  -9.1091491e-03   3.8293583e-01  -8.6384375e-03  -7.7507372e-03  -1.3452232e-02  -5.0609544e-01   9.7692632e-03   9.2467628e-03   1.0972568e-02  -5.0969053e-03  -7.0477289e-04  -3.5882580e-01  -3.2627246e-01  -3.7437438e-01   5.2913022e-03   3.3840240e-01   6.7221396e-03   2.3745812e-03  -2.6165446e-03   1.1033018e-03  -4.3141259e-03   7.1688709e-03   5.4812155e-03   4.0850621e-01  -4.1685897e-01   1.0219936e-02   3.6510838e-03  -1.0512398e-02   1.0381676e-02   1.9642820e-03   8.9177872e-03  -3.2808270e-02  -7.4656002e-03   6.5912648e-01  -7.6539028e-01  -3.4947489e-02  -6.1096623e-02  -8.2716865e-01   2.0266726e-02  -4.1257551e-02  -3.0110955e-02   1.5629379e-02   6.4829223e-02   2.3684143e-02   8.3432248e-01   5.6737158e-02   6.9506640e-02   8.5608017e-01  -7.2446988e-01  -1.0518573e+00   5.8739493e-02  -1.2900196e-04   8.1130361e-01   9.9764371e-03  -1.4653028e-02   2.4783512e-03  -5.4439445e-01  -1.0973667e+00
[truncated: 5,860,926 more chars]
