# Supplementary material for: Protein and Solvent Reorganization Drives Radical Pair Stability in Avian Cryptochrome 4a
Source: J Am Chem Soc. 2025 Nov 14;147(47):43934–45. doi: 10.1021/jacs.5c15726 (PMC12673606; doi:10.1021/jacs.5c15726)
Supplement: Supplementary file 2 [file ja5c15726_si_002.zip › Cry4a_data/electrostatic_potential/rpc/FAD_rpc_rsd.txt]

   4.8624732e-01   1.1904069e-02   6.4128021e-01   1.0315304e+00  -6.8130461e-01   1.7836707e-02   7.9610901e-01   4.6491211e-03   2.8711931e-03  -6.8682208e-01   9.8604488e-03   1.5984238e-02   1.5721503e-02   1.3604557e-02   1.1210207e-02   1.0391327e-02   1.0672082e-02   8.5330169e-03   1.6568875e-02   6.6622862e-03   1.5671606e-03  -3.2692345e-01  -6.3983111e-04   2.2190476e-03  -3.1415587e-03   5.9460436e-03  -5.7428399e-03   1.0633266e-02  -1.0610106e-02   1.2661773e-02  -5.4383901e-01   5.7085633e-01  -1.6217944e-02  -1.3519867e-02  -1.4116950e-02  -5.3595208e-04  -3.1779155e-03   3.0320075e-04   2.3787668e-02   2.2725150e-02   2.7864689e-02   8.3735058e-03  -2.2619904e-04   1.6690754e-02   1.2778797e+00  -2.3126402e-03   1.1648863e-02   2.0928563e-02   1.5559844e-02   5.4170297e-03  -9.3610279e-03   6.0314721e-03   6.3210743e-03  -5.1256938e-01  -5.8739654e-01   1.3670314e-02   1.7825653e-02   5.3378736e-01   2.5619684e-02   8.2321716e-03   4.4868893e-03   6.3431419e-03   5.9850933e-03   2.9138898e-03  -2.3536819e-03   1.4283688e-03   8.2048436e-03  -6.4560142e-03   9.5121433e-03  -9.8540930e-03  -3.6449161e-03   1.1675052e-02  -4.0000674e-01   1.3085773e-02  -4.6285090e-01   7.1515014e-03   6.6860907e-03   6.4685347e-03   3.7490675e-01  -3.4256020e-01  -3.0536025e-03  -1.0327212e-03   4.6578024e-03   3.1923226e-01  -4.6681053e-03  -3.7742551e-03   4.7727350e-03  -2.6714771e-03  -2.9045508e-03   4.1179933e-03   2.5934792e-04   3.3044263e-04  -6.9196429e-01  -2.6191746e-03  -9.1063737e-01   1.6237160e-02  -1.0779020e+00   2.6176695e-02   2.2293492e-02   3.9999580e-02   6.0619629e-01  -5.3173498e-01   1.6024406e-02  -5.6510079e-01   9.3342925e-03  -4.4110772e-05   1.1687300e-02   1.9630237e-02   1.0131145e-02   9.0565507e-03   8.0772820e-03   6.3097163e-03  -3.4105608e-01   3.8440889e-03   2.6144819e-03  -1.0127308e-03  -3.6777964e-01   3.8074001e-03  -5.8144896e-03   1.6940954e-03  -3.5970903e-03   8.0017232e-03   1.9411676e-02  -7.4146905e-02   3.3141054e-02   2.5396872e-02  -2.3499988e-02  -5.8728687e-01  -3.1519923e-03  -6.0867149e-03   4.8929093e-01   1.4096734e-02   6.2665838e-03  -4.8367633e-01   7.3754009e-03   1.3343260e-02  -8.1373424e-04   2.7704902e-03   4.8231171e-03   1.5585339e-02  -2.4615406e-02  -8.5443353e-03  -1.0034013e-02   3.6411026e-02   7.2285563e-01   5.5616073e-01   2.4418363e-02   1.4272481e-02   2.2942278e-02   1.4839450e-02   1.3784914e-02   1.7703082e-02   9.0697802e-03   1.2557706e-02  -1.2298873e-02  -4.9397257e-01   1.7364816e-02  -5.4343817e-01  -2.0662671e-03   1.5587397e-02  -7.1903455e-03   4.1792254e-01  -9.0509676e-03   1.8278643e-03  -8.0454770e-03   4.5740818e-04  -3.3348330e-01  -3.7507502e-01   3.3748450e-03  -4.1047675e-03   3.7246736e-01   1.0449636e-03  -6.6169469e-03   3.2426025e-03   6.2286757e-03  -3.2953034e-01  -6.1564950e-03  -3.1926559e-01  -5.0109017e-03  -6.8224811e-03  -3.4548062e-01  -4.1470691e-03  -5.7030737e-03   4.2253135e-01   1.1940761e-02  -1.3569154e-03  -1.1075160e-02  -8.0742047e-03  -8.8330711e-03  -4.6811879e-01  -7.7626139e-03   4.5938060e-01   1.2954061e-02   1.1028115e-03  -5.4880490e-03  -5.1082097e-01   1.1800450e-02  -6.4394930e-03   1.6694069e-02   1.6931969e-02  -2.3609192e-03   5.9818764e-01   1.7265986e-02  -7.2440940e-03  -6.4484310e-01   4.4633197e-03  -6.3674271e-01   3.4104958e-03  -4.2464795e-03  -7.5867648e-03   7.9942682e-01   9.2751420e-03  -5.2442552e-01   1.8051518e-02  -2.0803180e-04   8.7367916e-03   8.4750852e-03  -5.7902400e-01   1.1547642e-03   1.6017728e-02  -1.1865861e-02  -2.8116805e-03  -4.6336796e-03  -6.0754130e-03  -7.4147967e-03  -7.0193046e-04   4.4662799e-01  -7.4765122e-04   8.2667852e-01  -1.2185810e-02   3.1976929e-02   1.4314323e-02   5.3161522e-02  -4.3769422e-02  -8.3347598e-03   1.0740155e-02   1.8397228e-02   1.4768329e-02   8.1702129e-02   7.1556754e-02   4.6095123e-02   7.7387315e-03   1.0986075e-01   8.1549755e-03   6.5714031e-03   7.6507131e-02   1.3958606e-01   1.6767991e-02   3.8883303e-02   2.5609973e-02  -2.6612632e-02  -1.7730600e-02   3.2272055e-02   6.5102903e-01   2.3499570e-02   3.0661431e-02   2.1227882e-02   8.0859667e-03   6.1032206e-01   2.3067140e-02   1.1180458e-02   1.1228859e-02   1.5709237e-02   1.2802684e-02   9.0546469e-03   1.9260118e-03   2.7887404e-03   3.8255727e-01  -4.4786135e-04  -1.0248463e-02  -1.3150556e-02  -1.5997094e-02  -2.4516426e-02  -2.5641104e-02  -2.3624535e-02  -5.5932954e-02  -3.6950793e-02  -2.0168097e-02  -2.5413236e-02   4.2264855e-02  -3.9342169e-02  -1.3035152e-02  -9.2606958e-03   1.2284058e+00  -9.7885123e-01   3.1621434e-02   6.8511049e-02   4.5763242e-02   2.5737177e-02   4.0861737e-02   4.1986482e-02   2.4916756e-02   1.8462333e-02  -1.5575677e-03  -1.4194767e-02   1.5335079e-02  -2.1774490e-03   3.2034865e-02   2.9648923e-02   4.1297910e-03   6.5632049e-03   1.9738130e-02   5.6892612e-02   4.4837770e-03   1.2113629e-02   1.7768188e-02  -1.8692615e-02   1.4580911e-02  -7.2266409e-03  -1.3371741e-02   7.9156347e-01  -1.6833541e-02   5.2510099e-01  -5.7576402e-01  -1.3080049e-02  -5.1517613e-01   5.5486261e-01  -1.0978191e-02  -3.6649328e-03   5.4148890e-01   8.1235178e-03   8.2488137e-01  -7.7990472e-04   2.6285101e-02   3.0178940e-02   1.5990503e-02   7.3220968e-03  -9.7578143e-03  -2.2180725e-02  -2.1014089e-02  -2.8262413e-02  -7.0945116e-01  -1.1833121e-02  -4.2322733e-03  -3.1675101e-02   1.0575347e-02  -1.1678615e-02   2.1252466e-02   7.3707218e-01   9.4204917e-03  -8.6903645e-01  -5.9900669e-02   1.0099458e-01  -8.9835065e-02   1.5026945e-02  -9.6119732e-02  -3.0567914e-02   2.7893412e-02   3.2453385e+00   1.2929708e-01   2.0338479e-02   4.0387252e-02   6.7614666e-02   2.2619461e-02   2.3987926e-02   4.6632173e-02   4.1660813e-02   9.0779943e-01   1.3862881e-02  -6.5004300e-01   2.1162995e-02   1.3372433e-02  -1.7101330e-02  -4.4557131e-02  -6.1059185e-02  -8.5800505e-01  -8.0256011e-01  -2.0598366e-02  -2.4831899e-02   7.7175198e-01   1.2165158e-02   6.9965880e-02  -1.2009798e+00  -8.5134300e-01   3.7686942e-02   1.1074231e-01   3.0835151e-02  -2.5753494e+00   1.1304989e-01  -1.6770177e+00  -7.8412993e-02  -3.9107487e-02  -6.5040858e-02   3.5474119e-01  -3.4072832e-02   7.4738218e-02   3.0328766e-01   7.0235840e-02   5.9611078e-02   1.0134914e-01   7.7055645e-02   5.8457562e-02   3.6259156e-02   5.8606493e-02  -2.1913380e-02   1.3840944e-02   1.6214957e-02   7.3659211e-03   1.9507413e-02   5.8272192e-04  -6.8847591e-03   6.0101498e-01   3.8192398e-03   4.3571403e-03   4.5520218e-03   1.1671954e-02  -1.9152334e-03   5.3709043e-01   1.9198103e-02   4.9522131e-03   5.2931132e-01   5.6153757e-01   3.6794667e-03  -6.2559951e-01   5.8870726e-04   8.7919375e-03   8.0477586e-03   7.8579263e-03   4.4426665e-03  -3.3134989e-03   4.9322385e-01   6.7756814e-01   7.4957019e-03   4.0849013e-04   9.8821723e-03   1.0580385e-02   7.1080886e-03   4.4376193e-01   2.1112265e-03  -1.9386055e-03  -1.0903900e-02  -1.8532852e-03   3.7460824e-01  -5.1429307e-03  -6.2275254e-03  -1.4578146e-02  -5.2440543e-01   1.1728813e-02   3.4965568e-03   1.0352272e-02  -4.6998720e-04  -4.3693684e-03  -3.3901156e-01  -3.1340068e-01  -3.6829223e-01   4.7337219e-04   3.1977660e-01  -3.0906815e-03  -2.1225943e-03  -4.5443012e-03  -3.1171351e-03  -5.9466282e-03   8.7379736e-03   7.0391527e-03   3.6422731e-01  -4.1426420e-01   1.1487287e-02  -2.7764499e-04  -1.0980176e-02   1.3008638e-02   1.6379070e-02   2.2353234e-03  -1.2095591e-02  -1.6749048e-03   4.5907776e-01  -4.2462634e-01   1.4189592e-03  -1.4896346e-02  -4.8064797e-01   8.5184296e-03   1.6902654e-02  -3.7551461e-03  -2.2155779e-03   4.6489928e-03   9.6455357e-03   4.6705743e-01   5.7418184e-03   8.5414008e-03   5.2734427e-01  -4.3899387e-01  -4.7345232e-01   6.2407298e-03   1.8516041e-02   4.6885777e-01   7.3019557e-04   6.8941738e-03   1.4106409e-02  -3.6321769e-01  -2.5656477e+00
   4.7991856e-01   1.0114668e-02   6.2362191e-01   9.7943662e-01  -6.5750917e-01   1.4405374e-02   7.7976855e-01   6.6274397e-04   4.0227648e-03  -7.0259463e-01   1.1582970e-02   1.4211429e-02   1.4876155e-02   1.2490140e-02   1.0555134e-02   1.0289079e-02   1.0181661e-02   8.8294806e-03   1.5956697e-02   7.1953104e-03   1.5758419e-03  -3.2055986e-01  -1.1784875e-03   4.5797567e-03  -2.0723929e-03   4.3220620e-03  -5.0589050e-03   1.0537844e-02  -1.0686356e-02   1.3338837e-02  -5.3271711e-01   5.8259305e-01  -1.2620968e-02  -1.1548823e-02  -1.2812001e-02  -5.1910170e-03  -6.1778929e-04  -1.3514758e-03   2.6578610e-02  -1.8194514e-02   1.2700990e-02   1.9010862e-03   2.5910343e-03   3.1418441e-02   1.2552923e+00   4.0010250e-03   1.4156121e-02   2.4774312e-02   1.5248615e-02   8.5174274e-03  -5.9636017e-04   8.9158773e-03   1.0080292e-02  -4.8695350e-01  -5.7049749e-01   1.2715556e-02   1.5423424e-02   5.2564796e-01   2.3943946e-02   5.8939634e-03   8.7605119e-03   8.3592296e-03   7.7293718e-03   4.7783021e-03  -2.5409838e-03  -1.6704426e-03   3.9278458e-03  -7.6263929e-03   8.2231320e-03  -1.0095419e-02  -7.5920759e-03   7.9597770e-03  -4.0492492e-01   1.2769390e-02  -4.3205895e-01   8.6249569e-03   7.5381228e-03   7.1952021e-03   3.6684904e-01  -3.3092087e-01  -8.1003797e-04  -1.2529461e-03  -2.0377671e-03   3.1275857e-01  -5.0145659e-03  -6.0641005e-03   3.8036129e-03   2.7440668e-03  -2.4414382e-03   2.1403230e-03   5.2116730e-04   3.2876247e-03  -6.7187327e-01  -3.5603666e-03  -8.8349906e-01   2.2400172e-02  -1.0420152e+00   2.7785279e-02   2.2902553e-02   3.8521527e-02   6.2004809e-01  -5.2431604e-01   1.3874211e-02  -5.5307292e-01   1.0116252e-02   1.6078439e-02   1.0843172e-02   2.1314383e-02   9.1331166e-03   9.0081749e-03   7.2207461e-03   6.0564183e-03  -3.4467714e-01   3.9475018e-03   2.4005517e-03  -5.3899632e-04  -3.6744941e-01   4.0226054e-03  -5.0676568e-03   1.4912986e-03  -3.1862333e-03   1.0798482e-02   1.1217077e-02  -5.9712384e-02   3.2678763e-02   2.5682240e-02  -2.2843572e-02  -5.8352118e-01   2.9175934e-03  -1.6733370e-02   4.9164599e-01   1.5751303e-02   7.6576530e-03  -4.7326911e-01   9.7792760e-03   1.5183508e-02  -2.4623532e-03  -5.1571647e-03   3.5655358e-03   1.8888488e-02  -2.5863257e-02  -2.9293169e-02   1.3987643e-02   5.1522427e-02   6.3424989e-01   5.5454397e-01   2.4701826e-02   1.5674848e-02   2.2031397e-02   1.5057439e-02   1.6550501e-02   1.2424267e-02   8.7735139e-03   3.9547077e-03  -1.6957505e-02  -4.8006365e-01   1.3406699e-02  -5.5010845e-01  -7.5644819e-04   1.7553182e-02  -5.9402808e-03   4.1319717e-01  -5.5567266e-03   2.3141945e-03  -1.2306605e-03  -1.7929478e-05  -3.3187459e-01  -3.7698233e-01   4.2637194e-03   4.6625082e-03   3.6158064e-01   1.7888088e-03  -6.7614060e-03   4.1706394e-03   5.0836501e-03  -3.2317410e-01  -3.8906561e-03  -3.1685875e-01  -4.9968853e-03  -5.8703583e-03  -3.5142174e-01  -6.1815093e-03  -4.0802069e-03   4.2600741e-01   8.7822424e-03  -1.8463924e-03  -1.1484841e-02  -6.2269720e-03  -8.5514643e-03  -4.6885400e-01  -6.7546999e-03   4.6722924e-01   1.2640390e-02  -2.6982245e-03  -5.4708732e-03  -5.2950898e-01   1.8974449e-02  -1.6919901e-02   2.1120059e-02   1.8156816e-02   2.6636188e-04   5.8664371e-01   1.5461261e-02  -6.6342691e-03  -6.2771265e-01   2.3113225e-03  -6.4969892e-01   7.0658249e-04  -1.0582555e-02   8.2710229e-03   7.8972105e-01   5.9535301e-03  -5.2586690e-01  -2.5869330e-03   7.3853719e-04   3.5175667e-03   1.5504084e-02  -5.9173665e-01  -7.2420611e-03   1.8152272e-02  -6.6120950e-03  -9.8190096e-03  -6.0554437e-03   1.7122712e-03   3.3823029e-04   9.2541431e-04   5.3956380e-01  -7.2708259e-03   8.4498653e-01  -1.4115905e-02   3.0010432e-02   2.4652069e-02   1.1305896e-01  -4.1972175e-02  -1.7939448e-03   1.0600711e-02   1.3168394e-02   3.2192044e-02   8.7135020e-02   7.8323036e-02   4.7648488e-02   1.3734551e-02   1.1127742e-01  -4.0816549e-03  -5.3633802e-03   4.5555471e-02   1.1007552e-01   3.3990074e-02   3.6781724e-02   3.8869568e-02  -2.4364565e-02  -2.5706341e-02   2.6591604e-02   6.6275394e-01   2.7187634e-02   3.3849368e-02   1.7434569e-02   1.2495860e-02   5.6430881e-01   2.0281254e-02   8.8339596e-03   7.9314937e-03   1.4983893e-02   1.1663657e-02   6.5281069e-03   8.5890741e-03   2.4935756e-03   3.9031746e-01   2.3113919e-03  -1.2348792e-02  -1.3264629e-02  -1.7585014e-02  -2.7358943e-02  -2.9276229e-02  -2.7961303e-02  -5.1267581e-02  -4.2337057e-02  -1.8883616e-02  -2.3085129e-02   5.0212041e-02  -4.3891338e-02  -1.5132033e-02  -6.9831091e-03   1.2264411e+00  -9.8055178e-01   3.9473055e-02   7.3235243e-02   3.9372005e-02   2.5437470e-02   3.2293728e-02   3.8448966e-02   2.4158977e-02   1.4683540e-02   6.7672706e-03  -1.5538146e-02   1.5273394e-02   4.6097010e-03   2.8266047e-02   1.8426145e-02   4.3143274e-03   5.0205947e-03   1.6845150e-02   4.6804496e-02   5.2024995e-03   1.4687429e-02   1.6189223e-02  -1.5379545e-02   8.8612861e-03  -7.0293485e-04  -1.7214587e-02   7.8706459e-01  -1.5556951e-02   5.2690051e-01  -5.6163257e-01  -1.6362103e-02  -5.2731096e-01   5.8087984e-01  -1.5842696e-02   3.7719555e-04   5.4072897e-01  -1.1873855e-02   7.6280680e-01  -4.7197644e-03   2.3542589e-02   2.5047822e-02   1.6306142e-02   8.5116954e-03  -1.1870949e-02  -2.0862118e-02  -2.4318227e-02  -3.0807189e-02  -7.1381237e-01  -1.0378618e-02  -8.0823825e-03  -2.9721859e-02   4.9286548e-03  -3.6992221e-02   1.7471574e-02   7.6054213e-01   2.1472680e-02  -8.3475210e-01  -4.9361962e-02   1.1507171e-01  -9.1745128e-02  -2.1584034e-02  -1.8106713e-01  -3.9602641e-02   2.4546112e-02   3.2619155e+00   1.3402430e-01   2.2794565e-02   4.7730661e-02   8.2465585e-02   2.9104368e-02   2.3680175e-02   4.6352682e-02   4.1016923e-02   9.4778575e-01   1.2422003e-02  -6.4480485e-01   2.2274220e-02   9.4674426e-03  -1.2316533e-02  -4.2572671e-02  -5.6444422e-02  -8.4629941e-01  -8.0678216e-01  -1.6604719e-02  -4.2782357e-02   7.5022016e-01  -1.7676513e-03   7.1623664e-02  -1.2656558e+00  -8.3266433e-01   2.6828501e-02   7.2806174e-02   1.7452015e-02  -2.4485879e+00   9.3289227e-02  -1.6171528e+00  -1.0593107e-01  -5.0009849e-02  -1.2136514e-01   2.5068787e-01  -3.3609628e-02   8.1003578e-02   4.3813135e-01   1.4827443e-01   7.6180872e-02   1.3629953e-01   7.7682479e-02   5.3841068e-02   3.3652637e-02   6.1639278e-02  -2.6933040e-02   1.1863019e-02   8.7056073e-03   1.6228663e-02  -1.3134392e-02  -5.7890522e-03   9.1641299e-03   5.7791780e-01   5.7416571e-03   1.8790802e-02  -5.1739811e-03   1.2037535e-03  -5.9046492e-03   5.4607697e-01   1.0228740e-02   4.6446010e-04   5.3957542e-01   6.2065350e-01  -4.4475670e-03  -6.3881102e-01   3.5325316e-03   1.1187721e-02   1.0412884e-02   1.6661950e-02   1.4448241e-02  -2.7257362e-03   4.9470082e-01   6.8527960e-01  -3.5505480e-06   2.6082680e-03   1.0269074e-02   1.0461681e-02   8.1334281e-03   4.6139348e-01  -2.5569564e-04  -2.0002517e-03  -8.9439253e-03  -7.2089395e-03   3.7357772e-01  -5.8991126e-03  -4.2780437e-03  -8.7881579e-03  -4.8872916e-01   1.0403019e-02   5.9049461e-03   7.7831729e-03   5.5527847e-04  -3.6762602e-03  -3.2359100e-01  -3.0903281e-01  -3.6713739e-01  -5.5416326e-04   3.1924973e-01   4.8185835e-03  -2.9535298e-03  -6.3478890e-03  -1.6167577e-03  -6.0778060e-03   9.1553131e-03   5.1758399e-03   3.7450379e-01  -4.2612422e-01   1.1183776e-02   3.5160796e-03  -2.9194513e-03   1.4090698e-02   1.8219711e-02  -2.1681557e-03  -9.2580320e-03   9.2110527e-03   4.2932471e-01  -4.3365788e-01   1.7852357e-03  -1.1256757e-02  -4.5297008e-01   1.2541108e-02   1.8413290e-02  -2.7729117e-04  -2.4764656e-03   5.2845876e-03   6.7719039e-03   4.8614068e-01   4.1929186e-03   9.0598635e-03   5.0187866e-01  -4.3155203e-01  -4.9168363e-01   1.0586943e-02  -1.2344166e-02   4.8973180e-01   3.7974450e-04   2.8161184e-04  -3.2208635e-03  -3.4916866e-01  -2.6312327e+00
   4.8183355e-01   1.3413834e-02   6.2996005e-01   9.7718712e-01  -6.7383643e-01   1.6154951e-02   7.6590019e-01   1.8578689e-03   3.3058702e-03  -6.8564533e-01   6.9345669e-03   1.4580910e-02   1.6029580e-02   1.4228754e-02   1.1012473e-02   1.0326767e-02   1.0629081e-02   8.0482680e-03   1.7154864e-02   6.1376101e-03   8.7228180e-04  -3.2126874e-01   1.2616753e-04   4.7853658e-03  -3.3298151e-03   4.5889545e-03  -3.6877580e-03   8.1348929e-03  -1.2871315e-02   1.2912638e-02  -5.1979243e-01   5.6768474e-01  -1.0700180e-02  -7.6902961e-03  -8.7727069e-03  -5.8451261e-03  -8.6189694e-03  -1.0314377e-03   3.6148943e-02   5.1956531e-02   2.5336594e-02   1.8527428e-02   3.5060434e-03   2.5304693e-02   1.2645938e+00   1.0826484e-02   1.2564711e-02   2.4381766e-02   1.4954636e-02   7.7569786e-03  -1.2834880e-02   5.0937444e-03   8.3778420e-03  -5.0240236e-01  -5.7997818e-01   1.2872747e-02   1.6355535e-02   5.3626094e-01   2.1549899e-02   7.0905989e-03   7.7623145e-03   5.5014014e-03   5.0060070e-03   3.3086374e-03  -7.5361001e-03   1.4605358e-03   5.5150970e-03  -6.5343073e-03   9.9375741e-03  -9.7551586e-03  -7.9781048e-03   7.4623703e-03  -3.8958591e-01   9.5183781e-03  -4.3574997e-01   9.1214346e-03   6.9818780e-03   6.4206228e-03   3.6709218e-01  -3.3625689e-01   5.2345114e-03  -1.6553963e-03   4.9147713e-04   3.1002102e-01  -5.2270324e-03  -1.9038625e-03   5.1808979e-03  -2.8993166e-03  -4.9589993e-03   3.3668671e-03  -1.1699582e-04   3.2893950e-03  -6.6795792e-01  -6.0110717e-03  -8.8869011e-01   2.1400132e-02  -1.0149391e+00   2.1548589e-02   2.8410167e-02   4.1424265e-02   6.0807211e-01  -5.2919877e-01   1.7216634e-02  -5.4637651e-01   9.4283046e-03   1.6970160e-02   1.0741472e-02   1.8844530e-02   7.9225466e-03   8.4839205e-03   7.0423271e-03   5.4701856e-03  -3.6806596e-01   4.4103874e-03   3.4759355e-03  -8.3171685e-04  -3.5633809e-01   4.6663848e-03  -4.5166887e-03   2.0115180e-03  -4.7725366e-04   1.2838496e-02   2.2917594e-02  -5.8512793e-02   2.8873299e-02   2.4423666e-02  -2.6011546e-02  -5.9006604e-01  -1.9924057e-03  -1.2599021e-02   4.9119413e-01   1.5785118e-02   5.6967435e-03  -4.5704853e-01   9.3229855e-03   1.6560218e-02   8.3367459e-04   3.9712240e-03   6.6754355e-03   1.9530888e-02  -2.2055206e-02  -1.5527700e-02   7.1102458e-03   4.2822756e-02   7.0303992e-01   5.4958392e-01   1.7212440e-02   1.0816618e-02   1.6964406e-02   1.3515033e-02   1.5594593e-02   1.5434093e-02   8.2238980e-03   9.4974834e-03  -1.3686961e-02  -5.2344175e-01   1.7835043e-02  -5.2343716e-01   6.1067965e-04   1.7780257e-02  -5.4208530e-03   4.1976174e-01  -5.4980814e-03   1.0059218e-03   8.7474742e-04   3.3244541e-04  -3.5795754e-01  -3.7386419e-01   5.3195422e-03   5.9127862e-03   3.6332711e-01   8.5639270e-04  -3.2426997e-03   4.4885108e-03   3.0752971e-03  -3.2433756e-01  -6.3663399e-03  -3.2279952e-01  -4.8737333e-03  -5.9188575e-03  -3.7955876e-01  -6.3869049e-03  -2.1307086e-03   4.3023123e-01   9.2416777e-03   2.3905578e-03  -1.1873795e-02  -9.3544007e-03  -7.5810365e-03  -4.6952711e-01  -1.0774205e-02   4.7047954e-01   1.0884930e-02   1.2722937e-03  -3.3694812e-03  -4.9899795e-01   6.4139329e-03  -1.0673707e-02   1.5032351e-02   1.4073084e-02   2.6472265e-02   6.4786296e-01   1.4609952e-02  -1.1921281e-02  -6.3751439e-01   5.2024145e-03  -6.7590089e-01  -1.3076103e-03  -7.7897087e-03   1.9544655e-02   7.8977196e-01   7.5544335e-03  -5.3461868e-01   2.8238864e-03   4.9428021e-03   9.2104162e-03   1.7539769e-02  -5.7069722e-01   3.3701123e-03   1.7065423e-02  -1.7450744e-02   4.2979168e-04  -5.7019395e-03  -1.7860451e-03   7.3257815e-04  -8.4518901e-03   4.8403412e-01  -8.8734030e-04   8.2777472e-01  -1.6737739e-02   2.7415617e-02   2.1312102e-02   1.2709915e-01  -4.1295481e-02  -8.1089078e-03   1.2552737e-02  -3.7050629e-03   2.4113546e-02   7.9102320e-02   7.1806123e-02   4.4916800e-02   1.2692338e-02   1.1288226e-01   5.6930701e-03   2.8837182e-03   6.0420802e-02   1.2718196e-01   2.9782416e-02   3.8980065e-02   3.6625433e-02  -1.7413082e-02  -2.3323024e-02   2.1680530e-02   6.3800401e-01   2.3370280e-02   2.9984832e-02   9.6988100e-03   1.2689441e-02   5.6211975e-01   2.2570298e-02   7.3604377e-03   1.1580583e-02   1.4266014e-02   1.8947611e-02   7.4136272e-03   1.4182805e-02   9.1944236e-03   3.8743676e-01  -2.7195574e-03   5.7802827e-03  -1.0870735e-02  -1.4207839e-02  -2.6520586e-02  -2.8255248e-02  -2.5548061e-02  -5.1224560e-02  -3.9992200e-02  -6.2550262e-03  -2.3536748e-02   7.2072905e-02  -4.0472438e-02  -1.9941256e-02   2.9132317e-03   1.1532468e+00  -9.5336880e-01   2.7126530e-02   6.6533201e-02   4.6677975e-02   2.6330048e-02   3.6480959e-02   4.4327270e-02   2.4402509e-02   1.7718505e-02  -5.9589547e-03  -7.6118710e-03  -2.3959531e-03   1.2352066e-03   3.7429914e-02   2.9664310e-02   2.2414365e-03   7.0851387e-03   1.9013888e-02   5.1297485e-02   3.9715541e-03  -2.8672852e-03   3.3280627e-02  -1.6847675e-02   1.4209598e-02  -2.1948694e-03  -1.4291451e-02   7.7056402e-01  -1.3503099e-02   4.8304976e-01  -5.4406152e-01  -1.5976680e-02  -5.3900082e-01   5.8603787e-01  -1.5488854e-02  -1.9916492e-03   5.5667724e-01  -7.7892345e-03   7.7050422e-01  -5.0349415e-03   2.2465537e-02   3.2023866e-02   2.2442313e-02   6.6947168e-03  -1.4704103e-02  -2.2205480e-02  -3.6260333e-02  -2.5310266e-02  -7.4307165e-01  -1.0434403e-02  -7.2996821e-03  -4.4667931e-02   6.0038123e-03  -1.0103390e-02   1.3604466e-02   7.5524986e-01   3.4710360e-03  -8.3359294e-01  -4.2972949e-02   9.5940317e-02  -6.7729882e-02  -2.3454615e-02  -1.6170812e-01  -1.6159462e-02   3.4924801e-02   3.4666846e+00   1.5315866e-01   1.2595781e-02   6.3885593e-02   9.1729424e-02   3.8708426e-02   2.7014475e-02   4.8151899e-02   4.7599444e-02   9.3386148e-01   1.4133384e-02  -6.4981041e-01   2.4536432e-02   1.6131686e-02  -1.0135462e-02  -3.5722168e-02  -5.9072015e-02  -8.5342197e-01  -8.1459488e-01  -2.1107393e-02  -2.2320440e-02   7.8313934e-01  -6.4992084e-04   6.0493801e-02  -1.3115331e+00  -8.6037839e-01   3.6941001e-02   9.8779577e-02   2.9523086e-02  -2.5951385e+00   1.0647340e-01  -1.5989325e+00  -8.2584306e-02  -5.8832050e-02  -1.5356635e-02   2.3019020e-01  -2.9928655e-02   1.0461511e-01   3.3778213e-01   1.0508839e-01   6.6552503e-02   1.3819418e-01   8.3003216e-02   7.3669678e-02   3.9507163e-02   4.2759635e-02  -2.8138710e-02   2.7311584e-03  -4.0597159e-03   2.0784525e-02   2.1014682e-02  -2.1039516e-02  -7.2944490e-03   5.3675020e-01   6.5553388e-03   6.6935908e-03  -4.0527816e-03  -9.1953241e-04  -8.6088414e-03   5.4834352e-01   8.9217877e-03  -3.4281029e-03   5.4289147e-01   5.9659168e-01  -6.5088606e-04  -6.2874272e-01   1.9756279e-03   4.2301400e-03   1.0908936e-02   8.5277558e-03  -2.5553364e-03  -3.6462235e-03   4.9514024e-01   6.5555747e-01   8.4174483e-03   1.3657509e-04   1.0275346e-02   1.1584559e-02   6.0409106e-03   4.2823552e-01   3.1834564e-03  -3.6251152e-03  -1.1521294e-02  -1.3736838e-02   3.8116862e-01  -3.6366121e-03  -8.8789182e-03  -8.9870861e-03  -5.0972057e-01   1.1659171e-02   3.7577137e-03   6.7421509e-03   1.7085225e-04  -3.3723718e-03  -3.4251668e-01  -3.2852700e-01  -3.7824168e-01  -1.1387193e-03   3.2305884e-01  -4.0536634e-04  -3.3621071e-04  -4.6160052e-03  -4.2205741e-03  -7.0502024e-03   8.8534186e-03   3.0028653e-03   3.8177186e-01  -4.2675647e-01   1.2527472e-02   2.2571737e-03  -9.5999828e-03   1.4018021e-02   6.2801176e-03  -4.6595724e-03  -1.5209753e-02  -2.2690959e-03   4.3341783e-01  -4.5005917e-01   4.1093245e-03  -9.6262831e-03  -4.6999889e-01   1.7072964e-02   1.7118208e-02  -6.0310054e-03  -8.7642735e-03   4.8479249e-03   7.8517390e-03   4.6578570e-01   5.8780194e-03   8.9150581e-03   5.2663379e-01  -4.4310114e-01  -5.3703134e-01   5.4471546e-03  -5.1807118e-03   5.2975665e-01   9.1694676e-04   7.5784350e-03   1.2255269e-02  -3.6616719e-01  -2.5989416e+00
   4.8516100e-01   1.1404189e-02   6.3080408e-01   1.0315785e+00  -6.7762540e-01   1.6311793e-02   7.7221548e-01   5.9325690e-03   4.2395779e-03  -6.7660673e-01   5.7135751e-03   1.3577406e-02   1.6178680e-02   1.3984691e-02   1.1365363e-02   1.0440417e-02   1.0358964e-02   8.7328923e-03   1.5686422e-02   4.4188001e-03  -2.5132848e-03  -3.2791676e-01  -7.8130537e-04   4.7468888e-03  -3.5705475e-04  -6.4338987e-03  -9.4608411e-03   9.6596862e-03  -1.0512855e-02   1.3590684e-02  -5.5162165e-01   6.1749591e-01  -1.4443593e-02  -1.3440460e-02  -1.5734627e-02  -5.4285172e-03   4.7526658e-03  -3.2638172e-04   2.5212377e-02   4.8715036e-02   2.6994125e-02   1.1710227e-02   2.0657540e-03   2.9151191e-02   1.3013597e+00   9.5582207e-03   1.0815834e-02   2.3855689e-02   1.4085994e-02   6.4033496e-03  -1.0428967e-02   5.8573748e-03   7.0204887e-03  -5.0005147e-01  -5.6679200e-01   1.1443645e-02   1.4728189e-02   5.2117653e-01   2.4581644e-02   7.6851065e-03   8.6366560e-03   1.1114041e-02   4.9713537e-03   2.1453388e-03  -1.5275782e-04   2.7499903e-03   6.9157380e-03  -6.6192637e-03   6.7488153e-03  -1.0491569e-02  -5.1244778e-03   9.9001319e-03  -4.0452363e-01   1.0309945e-02  -4.4359521e-01   5.1954521e-03   8.2759361e-03   6.4296163e-03   3.7704320e-01  -3.4154357e-01   6.9199137e-03  -2.4297578e-04  -5.6532845e-04   3.1206679e-01  -5.4728864e-03  -4.7950189e-03   4.4284297e-03   9.3072244e-04  -5.6827805e-03   1.1183629e-03  -8.7281880e-04   1.1697183e-03  -6.9003508e-01  -6.6680058e-03  -8.9588083e-01   1.4467066e-02  -1.0135712e+00   2.9226598e-02   2.8715044e-02   4.0129352e-02   6.1385040e-01  -5.9228063e-01   1.0437429e-02  -5.5094558e-01   1.1706847e-02   1.7120373e-02   1.1316833e-02   2.0708389e-02   9.6679723e-03   8.1673180e-03   7.7483446e-03   5.9624467e-03  -3.5727391e-01   5.4022472e-03   3.1406780e-03  -1.8815801e-05  -3.5975163e-01   3.9166832e-03  -3.9052397e-03   1.5995585e-03  -5.4438996e-03   9.5294182e-03   1.2704561e-02  -4.8710278e-02   2.1845071e-02   2.4334419e-02  -2.2346799e-02  -5.7695239e-01   2.5553260e-03   1.0036722e-02   4.8893850e-01   1.5365526e-02   7.6054267e-03  -4.5705081e-01   1.0150863e-02   1.9420290e-02   1.5757781e-03   4.8838504e-03  -8.2379047e-04   2.0134909e-02  -2.3341319e-02  -1.7662516e-02   1.2647867e-02   4.3885335e-02   7.0275875e-01   5.5593281e-01   2.0623384e-02   1.4376708e-02   1.9725661e-02   1.5010205e-02   1.6132158e-02   1.4813797e-02   9.4254333e-03   1.2245185e-02  -1.1353983e-02  -4.9101726e-01   1.5852985e-02  -5.1215071e-01  -1.4399132e-03   1.9258518e-02  -6.1869789e-03   4.0653372e-01  -2.3950093e-03   3.3327005e-03   1.0922620e-03   4.2375789e-04  -3.2531204e-01  -3.7794525e-01   3.1974544e-03   1.2520062e-04   3.7439305e-01   2.8740917e-03  -8.5957906e-03   2.8925607e-03   4.2110717e-03  -3.1572953e-01  -6.3960872e-03  -3.2251842e-01  -6.0796981e-03  -7.1546149e-03  -3.4632837e-01  -4.0043406e-03  -4.1012661e-04   4.2121040e-01   9.0916522e-03  -1.0179676e-03  -8.5355848e-03  -6.9194623e-03  -8.8803180e-03  -4.6173919e-01  -6.7268718e-03   4.9017618e-01   1.3585037e-02  -4.1163348e-03  -9.5646763e-03  -4.9009474e-01   8.3881048e-03  -9.4570160e-03   6.8988096e-03   1.2012255e-02   1.0357849e-02   5.9528203e-01   2.0208535e-02  -1.4224889e-02  -6.1432947e-01   4.3439958e-03  -6.2106951e-01  -2.3241684e-03  -8.7997267e-03   1.6029918e-02   8.2986817e-01   5.9765551e-03  -5.3287488e-01   2.1750932e-02  -6.0761462e-03   1.0122626e-02   1.5681694e-02  -5.6972032e-01  -2.1842551e-02   1.7001899e-02  -1.3864090e-02  -7.8970905e-03  -7.0065556e-03  -4.5507955e-03  -6.2499843e-03   3.1245594e-02   5.0026455e-01  -5.0820683e-03   8.4363215e-01  -2.0032213e-02   2.9877329e-02   9.5529994e-03   4.2403142e-02  -3.3037675e-02  -1.1870494e-03   1.4008296e-02   2.6474112e-02  -1.2456142e-03   8.0598130e-02   7.9960920e-02   4.3550626e-02   2.0071105e-02   1.1272548e-01  -1.4548024e-02  -4.8312926e-03   4.8001883e-02   1.3629537e-01   2.8833927e-02   3.7661505e-02   3.9772852e-02  -2.1130603e-02  -2.2074101e-02   2.0137695e-02   6.2970210e-01   1.9367872e-02   2.8332156e-02   1.5882188e-02   1.0538032e-02   5.5730208e-01   2.1018053e-02   5.2759374e-03   9.3986266e-03   1.4819033e-02   8.4579669e-03   7.4722881e-03   1.3157189e-02   5.2565264e-03   3.8749495e-01   1.0690040e-03  -1.2109406e-02  -2.3311950e-04  -1.6428125e-02  -2.6616046e-02  -2.8481486e-02  -2.0128118e-02  -5.4827031e-02  -4.2939983e-02  -2.1636672e-02  -2.5454126e-02   7.1515848e-02  -2.9704584e-02  -5.4356722e-03  -7.2304758e-03   1.1621332e+00  -9.6280732e-01   2.5613493e-02   7.0682691e-02   4.5522886e-02   3.9748381e-02   3.4371393e-02   3.7292781e-02   2.0803809e-02   1.5017722e-02  -6.4668158e-03  -4.1106828e-03  -1.1746173e-02   5.0588326e-03   4.0083022e-02   1.8889058e-02   3.9995617e-03   5.5873390e-03   1.9053774e-02   5.9271869e-02   4.2888938e-03   1.2386866e-02   1.3800006e-02  -1.8551274e-02   1.4541926e-02  -8.3984477e-03  -9.7575388e-03   7.9844656e-01  -1.9918564e-02   5.4001099e-01  -5.7202703e-01  -1.4100376e-02  -5.4594677e-01   5.7886230e-01  -1.5359446e-02  -1.8169680e-02   5.4853868e-01  -9.6332770e-04   7.7351840e-01  -6.0561398e-03   2.0838778e-02   2.0083903e-02   1.6591501e-02   8.1747837e-03  -1.0486650e-02  -2.3078283e-02  -3.1132412e-02  -2.8120272e-02  -7.0839033e-01  -9.4310234e-03  -9.7189656e-03  -3.8275154e-02   3.3790233e-03  -2.1599723e-02   9.3355784e-03   7.8670971e-01  -4.9315100e-03  -8.5484545e-01  -3.5079961e-02   1.0619945e-01  -7.4907657e-02  -2.9678344e-02  -1.1778398e-01  -4.3726882e-02   2.6812617e-02   3.7704027e+00   1.4288975e-01   2.2597369e-02   5.7640880e-02   1.0297626e-01   3.7305496e-02   2.9493152e-02   4.8812188e-02   4.1001122e-02   9.1000974e-01   1.7392738e-02  -6.6019622e-01   2.5330962e-02   4.6898486e-03  -4.7349684e-03  -4.7205021e-02  -5.3856585e-02  -8.7572241e-01  -8.2455947e-01  -9.7069840e-03  -2.5256437e-02   7.9700853e-01   6.9469600e-03   6.6068001e-02  -1.2234048e+00  -8.6549146e-01   3.7282774e-02   8.1720195e-02   1.3368296e-03  -2.5260573e+00   1.0898199e-01  -1.6342869e+00  -1.0093482e-01  -5.0011457e-02  -9.3464255e-02   1.1753971e-01  -3.3613924e-02   9.3605006e-02   4.8671436e-01   1.0916931e-01   6.7596062e-02   1.1952537e-01   8.4475350e-02   7.8847870e-02   3.6396986e-02   5.9878527e-02  -3.2914246e-02   1.1982964e-02   1.1796057e-03  -4.0763735e-03   2.5167332e-02  -1.9291060e-02  -5.3926120e-03   6.5733958e-01  -1.0185516e-02   5.7116108e-03  -8.2817695e-03   1.6042917e-03  -1.3076005e-02   5.5299488e-01   7.8195772e-03  -3.4711340e-03   5.2151256e-01   6.1371763e-01  -5.2610358e-03  -6.3779657e-01   4.7002583e-03   3.1252319e-03   7.1739418e-03   1.5000108e-02  -5.8921171e-03  -5.4342175e-03   4.9727413e-01   6.9189169e-01   1.7695182e-03   4.8062022e-03   1.1320243e-02   9.6280857e-03   4.8212335e-03   4.2317663e-01   5.2911284e-03  -3.7201191e-03  -9.9744922e-03  -1.2648997e-02   3.7673799e-01  -5.1504524e-03  -9.8054885e-03  -1.5235687e-02  -4.9472795e-01   1.1884221e-02   4.2295250e-03   6.5106657e-03   9.2120874e-04  -3.2501489e-03  -3.5039355e-01  -3.3179249e-01  -3.7708277e-01  -4.3435366e-03   3.2982346e-01  -1.6007226e-03  -3.8551556e-03  -8.1644060e-03  -3.3348422e-03  -6.9135637e-03   9.8837167e-03   7.9386266e-03   3.7249131e-01  -4.1978127e-01   1.0381470e-02   4.3198682e-03  -1.1445019e-02   9.2575825e-03   1.8609056e-02  -1.1159681e-02  -1.1448475e-02   1.6798838e-03   4.5691668e-01  -4.4816343e-01   6.1148363e-03  -8.7057235e-03  -4.7704738e-01   1.3533083e-02   1.9382342e-02  -3.3553920e-03   4.0513865e-03   4.2334443e-03   4.7897323e-03   4.6631784e-01   1.4516600e-02   1.0481754e-02   4.9799319e-01  -4.3783085e-01  -5.4982551e-01   1.3466213e-02  -5.7276401e-03   5.1105474e-01   2.0784070e-03   5.7396781e-03  -2.3860168e-03  -3.5003501e-01  -2.6662669e+00
   4.9071514e-01   1.0151416e-02   6.3083990e-01   1.0337992e+00  -6.6145247e-01   1.8053278e-02   7.8792652e-01   6.3778600e-03   5.9319168e-04  -6.8027133e-01   8.8780582e-03   1.4239872e-02   1.6128143e-02   1.3800362e-02   1.0867049e-02   1.0065226e-02   1.0966234e-02   8.4428693e-03   1.5152280e-02   6.4732515e-03   1.3360462e-03  -3.1906997e-01  -4.7428909e-05   4.1181633e-03  -2.5965045e-03   6.9032363e-03  -5.0080064e-03   7.2557433e-03  -1.3416989e-02   1.4986436e-02  -5.4048622e-01   5.8914760e-01  -1.3574729e-02  -1.1093919e-02  -1.3600247e-02   1.7392904e-03   1.0284476e-02   4.7405899e-03   2.7945663e-02   4.6891489e-02   3.3645324e-02   1.0123983e-02   1.6101880e-03   2.8207799e-02   1.3540801e+00   2.1389244e-03   1.4305242e-02   2.8647171e-02   1.5886372e-02   9.9192439e-03  -5.8967784e-03   7.7454814e-03   8.2627146e-03  -5.1793712e-01  -5.7365665e-01   1.3026040e-02   1.5432188e-02   5.3028430e-01   2.4631723e-02   7.9352673e-03   1.0179170e-02   5.4936663e-03   8.1368341e-03   2.9914146e-03  -4.7615586e-03   9.3988024e-05   6.5806196e-03  -8.3279077e-03   7.2692337e-03  -9.1263218e-03  -7.3897311e-03   7.3646514e-03  -3.9567062e-01   1.0246221e-02  -4.4408506e-01   1.1075324e-03   7.9448355e-03   7.1380015e-03   3.6388952e-01  -3.4167939e-01   4.0873281e-03  -9.6972151e-04  -8.4478496e-03   3.0335215e-01  -5.9255723e-03  -4.3951552e-03   5.2196360e-03  -3.4983602e-03  -4.0915540e-03   2.5608609e-03  -7.9244751e-05   4.3538418e-03  -6.6329981e-01  -9.6506985e-03  -9.0799399e-01   2.9491924e-02  -1.0850921e+00   2.4168933e-02   2.8316510e-02   3.6314828e-02   6.1930193e-01  -5.4711101e-01   1.9592345e-02  -5.5532817e-01   1.1663049e-02   1.6765242e-02   1.2869130e-02   2.1284439e-02   9.1631740e-03   8.6477774e-03   8.0549800e-03   6.9584244e-03  -3.5670515e-01   4.5564423e-03   3.2089932e-03  -6.1102708e-04  -3.6256587e-01   5.2617450e-03  -8.2301078e-04   4.3875973e-03  -8.1010920e-03  -2.4633418e-03  -8.0512421e-04  -5.0543607e-02   3.3101256e-02   2.6165801e-02  -3.2604739e-03  -5.9403820e-01   6.8093119e-03   2.1310266e-02   5.0748479e-01   1.5812082e-02   9.0056846e-03  -4.5279784e-01   1.0499073e-02   1.7980814e-02   1.7392569e-03   6.6812975e-03   5.7361253e-03   1.7188702e-02  -2.5158784e-02  -1.7401067e-02   1.8015245e-02   3.4301592e-02   6.8595928e-01   5.5445974e-01   1.8754941e-02   1.1291549e-02   1.9774300e-02   1.5527565e-02   1.4717793e-02   1.3238883e-02   7.8288388e-03   1.2371824e-02  -1.4297617e-02  -4.8942327e-01   1.7250866e-02  -5.7909393e-01  -1.0693960e-03   1.6624899e-02  -7.8585675e-03   4.1651008e-01  -6.6428319e-03   1.0350037e-03  -3.6006198e-03   1.3182063e-03  -3.3894198e-01  -3.8459206e-01   4.6475338e-03  -2.1531208e-03   3.6953843e-01   1.3735433e-03  -4.6926677e-03   4.2791027e-03   3.7916208e-03  -3.2930533e-01  -6.3353895e-03  -3.2996713e-01  -5.4838644e-03  -6.0496738e-03  -3.6029804e-01  -2.9569975e-03  -2.1543252e-03   4.2794026e-01   9.0969106e-03  -3.0194835e-03  -1.0806643e-02  -6.2999324e-03  -7.7145175e-03  -4.6915406e-01  -9.7037750e-03   4.9044535e-01   1.2870310e-02  -6.5198073e-03  -5.2686586e-03  -5.0682356e-01   2.0243986e-04  -6.6408045e-03   2.0315944e-02   1.3313720e-02  -9.1577306e-03   6.1255740e-01   1.9767427e-02  -9.6664859e-03  -6.1703480e-01   2.6792554e-03  -6.4109424e-01   4.4043353e-03  -4.7382616e-03   8.4802891e-03   7.3453290e-01   1.9835943e-03  -5.2821012e-01   2.6645050e-02  -9.5531058e-03   7.2832067e-03   1.4233782e-02  -5.6084649e-01  -4.3069110e-03   2.2713431e-02  -1.3667506e-02  -7.9085169e-04  -7.8361579e-03  -1.4824927e-02  -2.7072511e-03  -8.3171091e-03   4.8652920e-01   2.0889553e-04   8.8535224e-01   8.4987222e-03   2.1828278e-02   9.5158738e-03   9.9062137e-02  -4.3678552e-02  -1.5452492e-02   8.8529446e-03   2.4047044e-02   1.9966149e-02   8.8913323e-02   8.5892604e-02   4.7621281e-02   1.5731308e-02   1.1488012e-01   4.8248719e-03   5.7242938e-03   5.0207993e-02   1.1636274e-01   2.0802139e-02   3.5614089e-02   1.7815416e-02  -1.8618306e-02  -2.3473723e-02   1.5585551e-02   6.4833453e-01   2.6815226e-02   2.9274942e-02   1.7845275e-02   1.1556108e-02   5.7315450e-01   2.0924583e-02   9.9672652e-03   1.5568080e-02   1.7199050e-02   1.4254472e-02   8.3896485e-03   1.1717827e-03   4.3177139e-03   4.0235269e-01  -1.7337430e-02  -7.8255360e-03  -1.1014226e-02  -1.4757409e-02  -2.9507213e-02  -3.0901923e-02  -2.5850613e-02  -2.8344918e-02  -3.2308741e-02  -2.1285064e-02  -2.6362569e-02   8.2209225e-02  -3.0163441e-02  -1.7749344e-03   1.3868976e-02   1.2215226e+00  -9.7336509e-01   3.1490679e-02   7.5490859e-02   4.5270252e-02   3.9752220e-02   3.6960043e-02   3.7842965e-02   2.8908869e-02   1.6950606e-02  -2.5058402e-03  -8.8081429e-03  -3.4493587e-03   8.0800990e-03   2.2287029e-02   1.7706165e-02   4.2642708e-03   6.0186963e-03   1.7515165e-02   4.7503985e-02   5.8778968e-03   1.3750285e-02   1.4924855e-02  -1.5164162e-02   2.7941676e-03  -7.0799492e-03  -1.5488896e-02   7.5213798e-01  -2.2077652e-02   5.6113252e-01  -5.6033624e-01  -2.0016612e-02  -5.2570879e-01   5.6983300e-01  -1.2596816e-02  -1.1055607e-02   5.5904276e-01  -1.1616873e-02   7.3346674e-01   3.3707012e-04   2.4356226e-02   2.4020201e-02   2.7126234e-03   7.7392420e-03  -1.4526939e-02  -1.9955272e-02  -3.2573985e-03  -2.4312133e-02  -7.1761192e-01  -1.1367559e-02  -1.1822183e-02  -3.1787673e-02   1.0169493e-03  -7.1609258e-04   2.1053493e-02   7.8493414e-01   8.8141590e-03  -8.6316500e-01  -3.7200498e-02   9.2964638e-02  -1.0128004e-01   1.2169090e-02  -1.6162811e-01  -2.2097932e-02   2.5710811e-02   3.5815862e+00   1.1575119e-01   1.1859665e-02   4.6357316e-02   7.8634788e-02   3.3674512e-02   3.2026744e-02   4.3431921e-02   3.8143749e-02   9.0877431e-01   1.6236211e-02  -6.3139684e-01   2.0834678e-02   1.3375988e-02  -1.0771578e-02  -3.4073920e-02  -4.8685023e-02  -8.2225136e-01  -7.9244408e-01  -2.9440030e-02  -3.6791060e-02   7.7041784e-01  -3.0498765e-03   4.2800804e-02  -1.2055247e+00  -8.5563038e-01   2.9010581e-02   8.5864305e-02   2.2593994e-02  -2.5495991e+00   1.6129599e-01  -1.6417276e+00  -9.5132612e-02  -6.6780942e-02  -1.7070622e-03   3.4914485e-01  -7.7246268e-03   9.4995281e-02   3.9595062e-01   1.2248602e-01   5.6862288e-02   1.2898151e-01   7.3458726e-02   5.6901271e-02   2.9572419e-02   5.9882052e-02  -1.8646079e-02   9.6633619e-03   1.1470212e-02   2.5002710e-02   1.6566795e-02   1.5189797e-03   6.0162118e-03   5.3761786e-01   9.0718190e-04   8.3016951e-03  -7.3589560e-03   4.2472981e-03  -5.9172464e-03   5.2528636e-01   1.5939507e-02   5.2632583e-03   5.1587942e-01   5.6819114e-01   1.5679534e-03  -6.2828054e-01  -4.2166182e-04  -3.7737939e-03   8.2228156e-03   1.0812494e-02  -7.5260721e-04  -6.3632083e-03   4.8763012e-01   6.2786503e-01   1.2823204e-02   3.1533295e-03   7.8060086e-03   1.0372675e-02   5.8201226e-03   4.3111018e-01   3.7246196e-03   8.3512920e-04  -1.1532718e-02  -1.4288964e-02   3.8032467e-01  -4.4322204e-03  -4.8524558e-03  -1.5618037e-02  -5.1512834e-01   1.0847486e-02   4.3829372e-03   9.2562414e-03   7.4116283e-04  -3.4419165e-03  -3.4921003e-01  -3.2481792e-01  -3.7051788e-01  -6.3144424e-03   3.2086408e-01   3.6476775e-03  -2.2266681e-03  -6.6552078e-03  -3.4502408e-03  -5.9220804e-03   9.2897994e-03   2.9471351e-03   3.6946611e-01  -4.0730409e-01   1.3286153e-02   6.1401541e-03  -1.3134966e-02   6.9827701e-03   1.5871451e-02  -5.3100883e-03  -1.6889874e-02  -1.5538621e-03   4.5933780e-01  -4.3994396e-01  -8.0750899e-04  -1.1874902e-02  -4.7993683e-01   1.1559172e-02   2.0209693e-02  -3.7960713e-03  -1.4909492e-03   4.6364410e-03   9.0131279e-03   4.7594147e-01   6.6809980e-03   8.6737534e-03   4.9937262e-01  -4.3823304e-01  -5.0380525e-01   5.8081771e-03  -2.9442193e-03   4.6406342e-01   4.7940379e-04   8.0627109e-03  -2.1537793e-03  -3.5689014e-01  -2.7342193e+00
   4.7341318e-01   9.2512848e-03   6.1278007e-01   9.4905727e-01  -6.4247186e-01   1.1494682e-02   7.7927143e-01   3.6861167e-03   4.5627510e-03  -7.0108570e-01   3.7270195e-03   1.4775027e-02   1.5798147e-02   1.2044259e-02   9.6192500e-03   1.0628249e-02   1.0208629e-02   8.0977517e-03   1.6955158e-02   5.8037286e-03  -1.7004820e-03  -3.1606255e-01  -3.6716147e-04   4.7898835e-03  -2.0580076e-03   5.1412710e-03  -3.2804168e-03   9.0302149e-03  -1.1604437e-02   1.1612702e-02  -5.2866957e-01   5.7686232e-01  -1.5293014e-02  -1.3174500e-02  -1.3653595e-02  -5.3071431e-03  -5.4293697e-03   5.7572181e-04   1.6140109e-02   2.9463985e-02   4.5635860e-02   4.2526966e-03   3.7365155e-03   2.5652425e-02   1.3061737e+00   1.5791824e-02   4.0616717e-02   2.2832924e-02   1.3409137e-02   9.5952738e-03  -1.0989137e-02   3.4243192e-03   6.7453985e-03  -5.1241497e-01  -5.5632516e-01   1.2005210e-02   1.6437359e-02   5.1620914e-01   2.4528407e-02   7.5313528e-03   7.8592693e-03   1.2389368e-02   4.8517111e-03   3.6982151e-03  -2.3841171e-03  -2.3388486e-03   8.7124986e-03  -6.1800861e-03   8.7835762e-03  -7.3538408e-03  -1.5207757e-03   6.9432419e-03  -3.9827875e-01   2.6204722e-03  -4.3724082e-01   7.7749636e-03   6.3313480e-03   6.4532207e-03   3.3149977e-01  -3.3677208e-01   7.2598665e-03  -7.5604771e-04  -3.2754683e-03   3.1402386e-01  -4.7438256e-03  -2.3755075e-03   5.1657337e-03   6.5242672e-04   5.7610247e-03   7.2773958e-04  -3.6718235e-04   4.7527547e-03  -6.3351744e-01  -1.0379589e-02  -8.4189534e-01   1.3969340e-02  -1.0031980e+00   2.3886191e-02   2.6754792e-02   3.7406717e-02   5.9631467e-01  -5.7812606e-01   1.7861728e-02  -5.5235928e-01   9.6675047e-03   1.8199320e-02   1.0726608e-02   1.3451786e-02   4.1376050e-03   7.8758349e-03   7.8563327e-03   5.9982703e-03  -3.4125517e-01   4.5413542e-03   2.6571357e-03  -6.2733975e-04  -3.7120174e-01   5.7288917e-03  -3.5023529e-03   2.0945417e-03  -5.5204391e-03  -3.6379549e-03  -2.3919772e-03  -6.1316378e-02   2.9901333e-02   2.6337780e-02  -2.1899678e-02  -5.9524343e-01  -1.1262571e-03   1.2341829e-02   5.0855346e-01   1.6766707e-02   8.4317713e-03  -4.8874671e-01   1.1135423e-02   2.0718675e-02   2.6565992e-03   5.5892909e-03  -3.3988860e-03   1.9041401e-02  -2.2961032e-02  -1.8407376e-02   2.4334694e-02   3.7049425e-02   6.5861199e-01   5.6475739e-01   2.5791724e-02   1.3113776e-02   1.8683621e-02   1.4072604e-02   1.5892856e-02   1.1560483e-04   8.8780400e-03   3.3597845e-03  -1.7876015e-02  -5.1968425e-01   2.0315682e-02  -5.5043968e-01  -3.4015613e-03   1.7039803e-02  -7.2662833e-03   4.1883837e-01  -6.1800683e-03   1.2243371e-03  -1.3878243e-03   6.4183951e-04  -3.5150634e-01  -3.8486079e-01   4.4637112e-03   7.4439440e-03   3.6763853e-01   1.9598355e-04  -5.9396419e-03   3.9185290e-03   3.3915691e-03  -3.2586492e-01  -6.8019718e-03  -3.2990725e-01  -4.9857821e-03  -6.4527465e-03  -3.5845145e-01  -4.8250216e-03  -2.2203578e-04   4.2811052e-01   1.0121796e-02  -1.1211520e-03  -7.7204610e-03  -6.2920743e-03  -5.9246622e-03  -4.6448049e-01  -1.0191906e-02   4.8438894e-01   1.2286010e-02  -1.4078028e-02   5.4343431e-03  -5.8684292e-01   5.6746919e-03  -8.4122378e-03   6.5872034e-03   2.4079902e-03  -1.9704193e-02   5.5365913e-01   1.7185996e-02  -1.2293713e-02  -6.2367824e-01   1.0120399e-03  -6.2275716e-01   2.9416740e-03  -7.6615759e-03  -9.9146202e-03   8.0858849e-01   2.0004337e-03  -5.1995091e-01   1.4045958e-02  -1.0958389e-02   1.1998504e-03   1.5970607e-02  -6.2854225e-01  -1.5448247e-02   7.7620967e-03  -1.5963105e-02   4.9977910e-04  -6.2282676e-03   2.6550047e-03  -5.2695482e-06  -4.6864633e-04   5.2898390e-01  -2.2192819e-02   7.5482390e-01  -1.0254199e-02   2.1106952e-02  -6.3226933e-02   1.3152083e-01   3.5742516e-03   9.4544836e-04   1.9365222e-02   3.2259083e-02   1.2058190e-02   8.9423112e-02   8.9611172e-02   4.5728067e-02   1.3936449e-02   9.5175010e-02  -1.8697235e-02   3.9222587e-03   3.4449111e-02   8.7978935e-02   4.0475813e-03   3.4962671e-02   1.6061243e-02  -2.2167489e-02  -2.6005679e-02   2.0103943e-02   6.6055805e-01   1.4681273e-02   3.1187040e-02   2.2964391e-02   1.0599457e-02   5.7995487e-01   2.1554921e-02   8.8171963e-03   5.4331694e-03   1.4890189e-02   1.2376471e-02   6.8731648e-03   2.3675520e-03   1.6073814e-03   3.9254080e-01   5.3351316e-04   1.0223969e-02  -1.2748140e-02  -1.6083087e-02  -2.9551891e-02  -3.0205517e-02  -2.9800946e-02  -6.1310347e-02  -4.2620889e-02  -3.0160752e-02  -1.9780694e-02   7.6427049e-02  -3.4622649e-02  -1.2354143e-02   3.5307171e-03   1.2049419e+00  -9.7200678e-01   4.1697889e-02   8.4137096e-02   4.5547827e-02   2.9911194e-02   3.9536757e-02   4.6218507e-02   2.5630671e-02   1.7611555e-02  -7.9781968e-03  -3.2403634e-03   2.5490072e-02  -5.1405460e-03   3.2562088e-02   2.5246639e-02   9.7677743e-03   4.1592869e-03   1.5036952e-02   4.8166829e-02   3.3801719e-03   1.6784718e-02   1.8959984e-02  -1.9978955e-02   1.3684510e-02  -7.9542089e-03   1.3468534e-04   7.8526479e-01  -2.1293212e-02   5.9008433e-01  -5.3446931e-01  -1.7775721e-02  -5.1472241e-01   5.7902339e-01  -1.0451809e-02  -6.2427847e-03   5.4109857e-01  -1.0920954e-02   7.4282240e-01  -5.9184826e-03   2.1504168e-02   1.0632911e-02   5.9670726e-03   6.5715606e-03  -1.3035256e-02  -2.1110644e-02  -2.9902099e-02  -2.0089984e-02  -7.0698357e-01  -1.4038191e-02   2.9474818e-04  -3.1052100e-02   5.0249167e-03  -3.0030725e-02   2.0105527e-02   7.4858536e-01   7.5573357e-03  -8.2040561e-01  -4.2964995e-02   8.4010630e-02  -9.1599819e-02   7.4002225e-04  -2.1281272e-01  -3.5978430e-02   2.3134162e-02   3.0435505e+00   1.2320884e-01   1.1636081e-02   5.3420624e-02   8.0647306e-02   2.4215135e-02   2.8002840e-02   4.4491402e-02   5.0552510e-02   9.2678265e-01   1.7259908e-02  -6.5992575e-01   2.0782258e-02   1.0907406e-02  -7.8186346e-03  -3.5986144e-02  -5.6935949e-02  -8.5109760e-01  -7.7381585e-01  -6.3638087e-03  -2.8193083e-02   7.8384738e-01   4.1491348e-03   7.2650993e-02  -1.3205475e+00  -8.4319477e-01   2.7509031e-02   6.9277820e-02   1.7048409e-02  -2.3991701e+00   1.1509150e-01  -1.5585695e+00  -6.3650381e-02   3.3383062e-02  -1.3848659e-01   2.8090904e-01  -5.5324434e-02   1.0370398e-01   6.4155374e-01   8.9831022e-02   6.5060421e-02   1.4880938e-01   8.6766075e-02   5.7912722e-02   3.5524745e-02   5.2712416e-02  -2.8786393e-02   8.2472725e-03   7.4544403e-03   1.6051745e-02   1.6899745e-02  -1.5816758e-02   1.6440969e-03   5.6312232e-01   5.9850097e-03   9.0616696e-03  -8.8404856e-04   4.5841143e-03  -6.2285274e-03   5.4781911e-01   1.1618778e-02   3.3879758e-03   5.4060387e-01   6.3807702e-01   1.7666211e-03  -6.3572489e-01   7.9297076e-05   1.2668966e-03   8.8602060e-03   1.6595548e-02  -8.5140071e-04  -3.5005587e-03   4.8556812e-01   5.7390554e-01  -7.5631756e-04   1.7919669e-03   8.5597666e-03   1.0314822e-02   6.3796968e-03   4.4910807e-01   1.1369657e-03  -7.2374066e-04  -1.1304903e-02  -1.3393109e-02   3.7306683e-01  -6.3875897e-03  -6.1867747e-03  -1.5067250e-02  -5.0653126e-01   1.0592740e-02   2.3567238e-03   9.7485961e-03   5.2935696e-04  -3.5684751e-03  -3.2905436e-01  -3.1128931e-01  -3.6803078e-01  -6.6687009e-03   3.1690288e-01   1.9052244e-03  -3.4976745e-03  -6.9197435e-03  -8.3851292e-04  -7.5824307e-03   7.7448580e-03   6.1789885e-03   3.7096986e-01  -4.1186820e-01   1.2381215e-02   2.4802234e-03  -1.1998326e-02   1.0209709e-02   1.6747851e-02  -6.7179354e-03  -5.9540782e-03  -1.6429354e-03   4.5727809e-01  -4.4167132e-01   5.5443000e-03  -1.2519680e-02  -4.7565628e-01   1.3526133e-02   2.0086924e-02  -5.8662088e-03  -8.1453140e-03   6.9924622e-03   7.0387714e-03   4.7340263e-01   1.2041410e-02   1.0140802e-02   5.1254263e-01  -4.3246186e-01  -5.0008782e-01   7.8302114e-03  -4.9976793e-03   4.8089181e-01  -1.4062269e-03   6.2837781e-03  -5.6290688e-03  -3.6527421e-01  -2.7469947e+00
   4.8129590e-01   1.0850624e-02   6.1946576e-01   1.0129055e+00  -6.5280845e-01   1.7957683e-02   8.2041017e-01   3.7196786e-03   6.2704182e-03  -6.9367646e-01   1.2954493e-02   1.5823172e-02   1.5012699e-02   1.2401910e-02   1.0179432e-02   1.0643088e-02   1.0806960e-02   8.2235678e-03   1.0011850e-02   5.7650946e-03   7.8470318e-04  -3.2082096e-01   1.4068966e-04   5.3732179e-03  -1.4918681e-03   5.1462610e-03  -5.0460245e-03   1.0603643e-02  -1.0092578e-02   1.2558569e-02  -5.3271708e-01   5.3857645e-01  -1.5586820e-02  -9.9465520e-03  -1.1554384e-02  -1.7290308e-03  -1.1769023e-03   1.3805706e-03   1.2181073e-02   4.9132730e-02   4.1494830e-02   8.5647817e-03  -1.6983598e-03   2.1073315e-02   1.2387935e+00   9.3071155e-03   4.0901807e-02   2.6295046e-02   9.8723928e-03   4.8122019e-03  -8.8663434e-03   3.5755572e-03   6.7598210e-03  -5.1363051e-01  -5.7506401e-01   1.2926514e-02   1.8397591e-02   5.3529621e-01   2.2135834e-02   7.4382909e-03   8.9574431e-03   1.0471155e-02   6.6351230e-03   3.8609660e-03  -6.5696590e-03  -7.0946179e-04   8.1456064e-03  -7.1428629e-03   7.2874138e-03  -9.2900053e-03  -6.3952672e-03   6.5841855e-03  -3.8694617e-01   7.9727323e-03  -4.5919822e-01   8.3604041e-03   7.3570769e-03   6.2527797e-03   3.3398563e-01  -3.4174038e-01   7.7540457e-03  -2.1540025e-04  -6.0008539e-03   3.2214724e-01  -2.1625165e-03   1.6516962e-03   5.3439341e-03  -3.6747674e-04  -3.0399971e-04   1.5599683e-03  -7.7807197e-04   1.6615727e-03  -6.4747550e-01  -8.3525150e-03  -9.0816480e-01   7.1626747e-03  -1.0300354e+00   2.5603908e-02   2.7849956e-02   4.0314271e-02   6.3570174e-01  -5.3683087e-01   1.7458006e-02  -5.7106400e-01   9.8288737e-03   1.9906939e-02   1.0909068e-02   2.1254577e-02   9.5131705e-03   8.1337055e-03   7.9767479e-03   4.4213809e-03  -3.5966145e-01   5.0771155e-03   3.3250302e-03  -4.5846590e-04  -3.6429751e-01   3.6182430e-03  -3.9029173e-03   2.1972294e-03  -7.1743691e-03   6.9172252e-03   5.1363704e-03  -1.8156370e-02   2.8322069e-02   2.6272030e-02  -1.5672374e-02  -5.8971421e-01  -3.4390968e-03  -2.0401815e-02   5.0564269e-01   1.6008868e-02   6.9699126e-03  -4.8107358e-01   9.4168536e-03   1.6439399e-02  -9.7972796e-04   1.2538533e-03  -2.6473595e-03   1.1198064e-02  -2.6420045e-02  -1.5769285e-02  -9.9531260e-04   4.7253574e-02   6.9025593e-01   5.7366989e-01   2.2379504e-02   1.4570403e-02   1.9669560e-02   1.6188435e-02   1.5998919e-02   9.5595444e-03   1.0330114e-02   5.5038212e-04  -1.9787033e-02  -5.1343023e-01   1.2415039e-02  -5.2542111e-01   4.7154295e-03   1.7421920e-02  -7.1469211e-03   4.1911697e-01  -6.6924412e-03   1.5674988e-03  -2.3318478e-03   1.0852512e-03  -3.4270317e-01  -3.7821661e-01   5.4321787e-03   7.5659871e-03   3.6757506e-01  -5.0403949e-04  -5.6588281e-03   3.4002540e-03   3.8060564e-03  -3.1712942e-01  -6.3592624e-03  -3.1452251e-01  -5.5088156e-03  -5.4612648e-03  -3.5466345e-01  -5.0492106e-03  -1.6205029e-03   4.1854517e-01   9.8791915e-03  -1.1489970e-03  -1.0091279e-02  -4.3481385e-03  -5.5524716e-03  -4.5898775e-01  -5.9488579e-03   4.5135171e-01   1.3778197e-02   6.6011418e-04  -9.2234423e-03  -5.0948251e-01   1.9438237e-02  -1.5412086e-02   1.3785838e-02   1.2069906e-02  -5.1332091e-03   5.5205705e-01   2.1762152e-02  -9.0765127e-03  -6.3472816e-01   4.1301037e-04  -6.2004480e-01   3.1074728e-03  -3.0841187e-03   7.1205058e-03   9.0561642e-01   4.0103958e-03  -5.3235561e-01   1.2048789e-02   1.2202430e-03   9.8334712e-03   1.3454214e-02  -5.5693686e-01   1.1808626e-03   2.2519148e-02  -1.5624927e-02  -1.8413195e-03  -5.4121792e-03  -7.1723034e-04  -6.9361138e-03   1.7586259e-02   5.1551992e-01  -4.7506896e-03   8.6978052e-01  -1.2509561e-02   2.7517795e-02   2.0140582e-03   1.3733584e-01  -3.0732523e-02  -9.4968987e-03   9.1303846e-03   1.8419426e-02   9.1407926e-03   7.3502733e-02   8.1790022e-02   5.4818415e-02   2.0350739e-02   1.4377371e-01  -4.9207919e-03   4.9078915e-03   5.8693139e-02   1.1051994e-01   8.3600372e-03   3.5445432e-02   1.9531529e-02  -1.3510570e-02   6.3248654e-03   2.5343343e-02   6.6858100e-01   3.5625891e-02   3.0312496e-02   1.9413088e-02   1.1453187e-02   6.2898053e-01   2.6290845e-02   2.2594479e-02   7.3227518e-03   1.7442193e-02   1.8780096e-02   7.7548041e-03  -5.3414137e-04   6.1180847e-03   3.9022438e-01  -1.5339348e-02   4.6092999e-03  -1.2051052e-02  -1.3866347e-02  -2.6881687e-02  -2.3681743e-02  -2.1442511e-02  -5.4260361e-02  -3.8123622e-02  -6.2336955e-03  -2.7494833e-02   7.6101199e-02  -3.2203164e-02  -1.0391226e-02   2.3043219e-02   1.2416380e+00  -1.0150092e+00   2.7652617e-02   7.2764316e-02   4.5158029e-02   3.4552988e-02   3.6042429e-02   4.5654446e-02   2.4186626e-02   1.4089573e-02  -8.6127801e-03  -4.9853768e-03  -1.8661015e-03   1.7420494e-03   3.2087406e-02   2.1366007e-02   6.9475245e-03   1.1185468e-02   1.3909194e-02   4.2719058e-02   8.9321342e-05   6.3025680e-03   1.4326690e-02  -1.3581854e-02  -1.0728298e-02  -5.2026761e-03  -1.8646308e-02   7.8740707e-01  -2.0567764e-02   6.5910299e-01  -6.0576644e-01  -1.3956349e-02  -5.2216319e-01   5.9445442e-01  -1.1322851e-02  -3.1789013e-02   5.2160963e-01  -5.7188308e-03   8.0333256e-01   5.3908263e-03   2.3880125e-02   4.0282465e-03   1.6717129e-02   8.1592688e-03  -1.1549583e-02  -1.8364973e-02  -8.7845296e-03  -2.7246146e-02  -7.0572688e-01  -1.1194656e-02  -1.2715170e-02  -3.1367060e-02   8.0048994e-03  -7.2179453e-03   1.2062045e-02   7.5326754e-01  -1.1233596e-02  -8.4671108e-01  -3.7939923e-02   1.2438912e-01  -1.0458590e-01   3.6558084e-03  -1.9417694e-01  -3.6331548e-02   1.7914788e-02   3.4354714e+00   1.3602153e-01   8.7557523e-03   4.7294090e-02   8.4398487e-02   2.7192808e-02   2.5409914e-02   3.7576690e-02   3.1761149e-02   9.4352593e-01   1.2213881e-02  -6.5390538e-01   2.1226914e-02   1.0121591e-02  -2.9209334e-03  -4.4621148e-02  -5.7238218e-02  -8.4600793e-01  -7.9974317e-01  -8.9966903e-03  -1.8517532e-02   7.9549067e-01   1.4106386e-02   8.0107531e-02  -1.0434965e+00  -8.5863611e-01   2.6729991e-02   7.6623046e-02   2.0679982e-02  -2.7698595e+00   1.2942974e-01  -1.6324030e+00  -1.1277264e-01   4.5723071e-03  -5.1053189e-02   2.8067189e-01  -3.9510889e-02   7.8864206e-02   4.2629272e-01   9.9728443e-02   6.2114907e-02   1.1594955e-01   8.3701695e-02   6.4856869e-02   3.8160893e-02   4.4739919e-02  -3.1111902e-02   7.4036732e-03   4.4456357e-03  -4.8896164e-03   2.1771299e-02  -2.0320265e-02   1.4323867e-03   6.3921097e-01   5.5331085e-03   1.3783787e-02  -3.0032771e-03   3.6354630e-04   2.6995624e-04   5.8163202e-01   1.4345189e-02   5.6013680e-03   5.1962680e-01   5.7416520e-01   1.6509826e-02  -5.8526809e-01  -1.2958029e-03   3.2228420e-03   5.7461207e-03   8.5578625e-03  -3.1445308e-03  -2.6180420e-03   4.8224396e-01   5.7298948e-01   1.1628823e-02   1.2577190e-03   9.0883015e-03   9.6154068e-03   5.7071238e-03   4.4123618e-01   1.5768044e-04   1.6342548e-04  -1.1629326e-02  -1.1540424e-02   3.7223808e-01  -4.7530329e-03  -6.7585825e-03  -1.5891172e-02  -5.0845733e-01   1.1665489e-02   4.1132939e-03   9.4687662e-03   3.8855726e-04  -2.2500110e-03  -3.3598755e-01  -3.1989155e-01  -3.7631873e-01  -2.5712377e-03   3.1895325e-01   1.1791429e-03  -1.6716553e-03  -5.9346375e-03  -1.7710390e-03  -6.3224022e-03   9.4572227e-03   6.2008298e-03   3.7992019e-01  -4.1796276e-01   9.4823494e-03   2.3307948e-03  -1.1106771e-02   1.3018632e-02   1.9425169e-02  -8.4395551e-03  -7.3668125e-03   1.5205246e-03   4.5929379e-01  -4.5425899e-01   3.7480549e-03  -1.1664289e-02  -4.8256558e-01   1.6399399e-02   1.6290972e-02  -2.6626724e-03  -9.5655715e-03   4.5397891e-03   9.4158856e-03   4.7984835e-01   1.1833920e-03   9.5857879e-03   4.9562013e-01  -4.3128531e-01  -4.9230183e-01   2.2769831e-02  -1.8132786e-03   4.3972301e-01  -9.0658434e-04   3.8135238e-03   5.2145225e-03  -3.7291242e-01  -2.6518069e+00
   4.8232164e-01   9.6530891e-03   6.3635408e-01   1.0248066e+00  -6.8546037e-01   1.7025435e-02   8.4446985e-01   3.3488431e-03   4.1184720e-03  -6.9422131e-01   1.2869611e-02   1.6222615e-02   1.4661118e-02   1.2150388e-02   1.0647065e-02   9.5003432e-03   9.8031887e-03   7.0776395e-03   1.5943357e-02   3.2932054e-03  -7.4040090e-03  -3.1986312e-01   9.0757842e-05   5.2435102e-03  -8.2863091e-04   4.7352281e-03  -4.1172199e-03   8.7549347e-03  -1.2158361e-02   1.3375667e-02  -5.5161861e-01   5.5402581e-01  -1.2634215e-02  -8.7282119e-03  -1.2785132e-02   3.3732037e-03  -8.6925428e-04   1.5792941e-03   2.0581729e-02   4.1946190e-03   3.7656728e-02   4.4250354e-03  -6.7006664e-03   1.5821863e-02   1.2398457e+00   9.0757557e-03   3.8407492e-02   2.1762472e-02   1.7189581e-02   6.4354595e-03   1.1887534e-02   1.9604330e-03   9.4420222e-03  -5.1692518e-01  -5.7609944e-01   1.2674014e-02   1.7991553e-02   5.3347381e-01   2.4443265e-02   7.2248799e-03   1.0128822e-02   1.3790298e-02   7.2682472e-03   4.4100210e-03  -4.7725091e-03   1.1819038e-03   4.6083594e-03  -8.9013977e-03   9.6641837e-03  -9.2622316e-03  -4.6402045e-03   1.0702815e-02  -4.3362994e-01   1.2819422e-02  -4.5240660e-01   8.1634031e-03   7.5813921e-03   5.8323545e-03   3.6856357e-01  -3.3196724e-01   4.8008941e-03  -9.3409201e-04  -7.2042885e-03   3.2783921e-01  -5.0321435e-03  -3.5896998e-03   5.8734318e-03   3.0861931e-03  -4.6416566e-03   1.8586778e-03  -1.7343240e-04   3.5054412e-03  -6.6098368e-01  -1.1467213e-02  -9.1503145e-01   6.4910762e-03  -1.0944414e+00   2.4532015e-02   3.1886472e-02   3.5074014e-02   6.1054551e-01  -5.5590348e-01   1.8837472e-02  -5.6764785e-01   1.0993977e-02   1.5251033e-02   1.2495804e-02   1.1317055e-02   8.6138538e-03   8.5906967e-03   7.8627383e-03   5.5808343e-03  -3.4814496e-01   4.3340328e-03   3.0878437e-03  -6.5770163e-04  -3.6324444e-01   6.3792934e-03  -4.5264455e-03   1.9461093e-03  -6.2374627e-03   8.0553948e-03  -4.9424729e-04  -1.8045343e-02   3.2424206e-02   2.0146611e-02  -2.1528058e-02  -5.7639418e-01   9.3495175e-03  -1.9008557e-02   4.8650790e-01   1.5230088e-02   7.5485106e-03  -4.7714016e-01   8.9358987e-03   1.4866940e-02   2.8792489e-03  -3.3438986e-04   4.1011452e-03   1.3978353e-02  -2.8278234e-02  -1.8382723e-02   8.4411642e-03   4.0378711e-02   5.9670520e-01   5.6110233e-01   1.9902850e-02   1.1054477e-02   1.7887435e-02   1.2290407e-02   1.4883647e-02   8.2089397e-03   8.6717317e-03   4.5030558e-03  -1.6320650e-02  -5.0395011e-01   1.9047652e-02  -5.8345217e-01  -1.5203486e-03   1.8847087e-02  -3.6365564e-03   4.3398256e-01  -4.3103235e-03   2.9224195e-03  -4.2783719e-03   9.5303303e-04  -3.3257009e-01  -3.8058399e-01   5.8418815e-03   7.8924055e-03   3.6746459e-01   2.1762017e-03  -7.2512979e-03   4.1864482e-03   3.9325370e-03  -3.2940262e-01  -6.4994241e-03  -3.1621999e-01  -5.2802338e-03  -6.5001285e-03  -3.4417022e-01  -3.0738525e-03   4.0005613e-04   4.2971544e-01   9.5440601e-03  -3.6561058e-03  -1.0622404e-02  -8.7339804e-03  -5.0317281e-03  -4.6175107e-01  -7.7042398e-03   4.4828826e-01   1.3961805e-02   1.0710701e-04  -5.3658147e-03  -5.2122022e-01   3.1316043e-02  -1.2997509e-02   2.5678185e-02   1.9247922e-02  -1.0303366e-02   6.0025214e-01   1.6668264e-02  -1.1893351e-02  -6.3474907e-01   2.3338075e-03  -6.3078069e-01   3.6517975e-03  -6.8503320e-03   6.6463996e-04   8.3523369e-01   9.8802027e-03  -5.4543097e-01   1.9124975e-02  -3.9583202e-03   9.0333663e-03   1.4993953e-02  -5.8063239e-01   7.8341873e-03   2.0108095e-02  -1.6008352e-02   2.6320730e-04  -8.6992035e-03   6.4750072e-03  -7.3407350e-03   1.3721287e-02   5.0891133e-01  -1.4080925e-03   8.3944624e-01  -1.4450164e-02   2.8907822e-02   1.7872315e-02   1.3010794e-01  -5.9750671e-02  -4.4845554e-03   9.1660539e-03   3.2140615e-02   3.6033143e-02   7.7097118e-02   7.1325708e-02   4.7984033e-02   1.7234805e-02   1.2276176e-01  -2.5884187e-03   1.7171638e-02   6.1933736e-02   1.1785478e-01   3.7233337e-02   3.8922318e-02   1.6450612e-02  -1.9833129e-02   2.7782269e-03   2.7618339e-02   6.8049767e-01   3.0623395e-02   3.1947086e-02   1.7192609e-02   1.3998391e-02   6.1107581e-01   2.5719521e-02   1.2144645e-02   2.3959420e-02   1.6298441e-02   1.2088304e-02   7.2087459e-03   2.2608201e-02   2.3195349e-03   3.9360226e-01  -1.7555950e-02   6.1779741e-03  -1.0593921e-02  -1.4075305e-02  -2.7270846e-02  -2.1551822e-02  -2.2989723e-02  -5.6156227e-02  -4.2827407e-02  -2.0675613e-02  -1.9846413e-02   5.2348754e-02  -4.4765595e-02  -1.2349401e-02  -1.0824535e-02   1.2609637e+00  -9.9375475e-01   3.3568887e-02   7.8528639e-02   4.6865988e-02   3.6631365e-02   3.1687986e-02   4.5341924e-02   2.0006671e-02   1.4755262e-02   8.5221778e-03  -8.6361175e-03   1.6998650e-02   1.3917204e-03   3.6470357e-02   2.0562449e-02  -2.5287071e-03   7.9593735e-03   1.9712122e-02   4.4950736e-02   3.4395944e-03   7.2351870e-03   7.8662091e-03  -1.6595087e-02   1.5186430e-02  -3.9019749e-03  -1.8029049e-02   7.7686181e-01  -1.9100173e-02   6.0890951e-01  -5.6926669e-01  -1.6054441e-02  -5.3006620e-01   5.9599456e-01  -2.0780610e-02  -2.3992840e-02   5.3091934e-01  -3.0930122e-03   8.1408869e-01  -2.5698135e-03   2.3553030e-02   2.5465918e-02   1.2840358e-02   7.5339701e-03  -1.2803750e-02  -2.2844895e-02  -8.9969851e-03  -2.8279479e-02  -7.1015950e-01  -8.1815609e-03  -1.0370480e-02  -3.4434549e-02   9.1119718e-04  -8.7045568e-03   1.9739437e-02   7.8517878e-01   9.4658326e-03  -8.2611463e-01  -4.8974715e-02   1.1219840e-01  -1.0656351e-01   1.8651437e-02  -1.5352171e-01  -4.4154249e-02   1.7345346e-03   3.3637231e+00   1.4494905e-01   1.4943404e-02   4.7663617e-02   8.6340327e-02   4.4926625e-02   2.6758183e-02   5.2302105e-02   5.8784333e-02   9.2347392e-01   1.5939065e-02  -6.6007150e-01   1.9044406e-02   9.7669990e-03  -1.3836371e-02  -3.6189209e-02  -5.5235659e-02  -8.4921359e-01  -8.2699345e-01  -3.5525025e-02   3.2786159e-03   7.9454194e-01   7.9442085e-03   5.8112027e-02  -1.1180303e+00  -8.4762493e-01   2.6532129e-02   7.7911102e-02   1.8751124e-02  -2.5730924e+00   1.1268708e-01  -1.6994405e+00  -6.4245463e-02   5.4118419e-02  -1.7499933e-02   4.0954162e-01  -3.1045531e-02   8.3345574e-02   6.8389360e-01   1.0289734e-01   5.3822605e-02   1.2227671e-01   8.0092683e-02   6.3090570e-02   3.6911188e-02   4.7946572e-02  -2.4756238e-02   4.9157483e-03   5.8367600e-03   7.5671397e-03   7.4469786e-03   1.4402547e-03  -5.7492931e-03   5.5229694e-01   5.7151452e-03   1.5847662e-02   2.9788317e-03   3.6365229e-03  -3.7911113e-03   5.7327366e-01   1.3632386e-02   3.4748862e-03   5.3356238e-01   5.6851610e-01   9.2490741e-03  -5.7563530e-01   2.1240771e-03   2.6088347e-03   9.1115240e-03   1.1339328e-02  -7.0450924e-03  -5.6556568e-03   4.8647288e-01   5.9797356e-01   4.1369203e-03   4.0242340e-03   9.3147685e-03   1.0787521e-02   5.5258916e-03   4.6562525e-01  -7.9273113e-03  -5.1881563e-03  -1.1267924e-02  -2.8760970e-03   3.7520159e-01  -5.2571236e-03  -9.4303358e-03  -1.4582678e-02  -5.0307334e-01   1.2090586e-02   4.0004060e-03   7.8570341e-03   1.1104090e-04  -3.4136934e-03  -3.4274434e-01  -3.2668969e-01  -3.7508437e-01   3.3327329e-03   3.2320871e-01  -1.3262638e-03   1.7785747e-03  -2.3598882e-03  -1.0369955e-03  -6.4275907e-03   6.7907169e-03   7.8446613e-03   3.7284038e-01  -4.1012241e-01   1.0827896e-02  -9.9213866e-04  -5.2000407e-03   1.5181469e-02   1.5867955e-02  -6.7737778e-03  -6.8225423e-03  -5.6123922e-03   4.4919691e-01  -4.4293957e-01   1.6929124e-03  -1.4040204e-02  -4.7236014e-01   1.5446649e-02   1.7492860e-02  -5.0570706e-03   2.6575303e-03   6.3971130e-03   5.0161517e-03   4.7120922e-01   7.4021558e-03   9.8135794e-03   4.8399736e-01  -4.2702794e-01  -5.1418101e-01   1.0748542e-02   6.8713744e-03   5.0555699e-01   1.0137855e-03   1.0822790e-04   3.9192318e-04  -3.7423303e-01  -2.5453963e+00
   4.8417667e-01   1.0798343e-02   6.3322785e-01   9.8524963e-01  -6.7046845e-01   1.8537750e-02   8.3238476e-01   4.9977182e-03   2.3388058e-03  -6.8426786e-01   1.0865169e-02   1.2504548e-02   1.4985958e-02   1.2788613e-02   9.3755488e-03   9.8864804e-03   1.0117552e-02   8.9470625e-03   5.4140688e-03   4.2346737e-03  -6.1969331e-03  -3.1950499e-01  -5.5408184e-04   3.9701447e-03  -1.4552261e-03   4.6128153e-03  -5.1003982e-03   8.3970322e-03  -1.1619147e-02   1.1746323e-02  -5.2893319e-01   5.7276593e-01  -1.3707730e-02  -1.1309946e-02  -1.4471251e-02  -1.3921627e-03  -1.1227933e-02   9.8695048e-04   4.1879502e-02   2.2331641e-02   2.5169345e-02   1.6633027e-02  -2.4039396e-04   1.4599405e-02   1.2450943e+00   8.9052897e-03   4.0662177e-02   2.7170291e-02   1.3779577e-02   8.6376678e-03  -9.9858979e-03   1.0188845e-02   6.5508526e-03  -4.9691402e-01  -5.6453235e-01   1.2349449e-02   1.3809843e-02   5.1550005e-01   2.2289170e-02   6.7108663e-03   7.8400647e-03   1.2837476e-02   8.1293423e-03   4.4407290e-03  -3.2397635e-03  -2.6347689e-04   4.7707320e-03  -6.0713653e-03   7.5754865e-03  -8.0290039e-03  -4.5862644e-03   7.5404136e-03  -3.8360874e-01   1.0690049e-02  -4.5569071e-01   9.6598267e-04   7.6289336e-03   6.7886534e-03   3.6886964e-01  -3.2520659e-01  -2.5415990e-03  -2.7869716e-03  -8.0297982e-03   3.2264322e-01  -4.6928973e-03  -5.4037067e-03   4.8441696e-03   5.1935932e-03   7.8613999e-03   4.8374911e-03   3.4721462e-03   7.2099009e-03  -6.5997857e-01  -6.5412407e-03  -8.6378750e-01   4.1882895e-03  -1.0176573e+00   2.4556684e-02   2.7889054e-02   3.8205278e-02   5.8211750e-01  -5.9463300e-01   1.7928641e-02  -5.5373605e-01   1.0238280e-02   2.0387308e-02   1.1095644e-02   1.3977827e-02   8.9973449e-03   8.4618508e-03   7.2323532e-03   6.4116187e-03  -3.5940944e-01   4.5387042e-03   2.8515582e-03   3.7717211e-04  -3.6501562e-01   5.7037917e-03  -4.5215736e-03   3.0365125e-03  -5.8719438e-03  -9.4794508e-04   4.7595758e-03  -1.0513622e-03   3.3419067e-02   2.8882580e-02  -2.1940967e-02  -5.9393062e-01   1.1199323e-02   1.3319433e-02   4.9112719e-01   1.5839082e-02   5.5407610e-03  -4.5464244e-01   8.8077618e-03   1.6483964e-02   1.4546656e-03   2.4270589e-03   3.0047822e-03   1.6479310e-02  -2.4695638e-02  -1.4803405e-02   1.2212069e-02   4.4731055e-02   7.6813062e-01   5.6078426e-01   2.5197326e-02   1.2270641e-02   1.4747616e-02   1.4863657e-02   1.7232098e-02   1.3530121e-02   9.4224013e-03   9.4329223e-03  -1.4571764e-02  -4.8802906e-01   1.8610648e-02  -5.7349692e-01  -2.2554495e-03   1.6849037e-02  -5.5015763e-03   4.4310272e-01  -3.8634957e-03   2.8572583e-03  -3.0986669e-03   1.8451750e-04  -3.3441541e-01  -3.7814367e-01   4.2760051e-03   8.4242196e-03   3.6494264e-01   2.2531137e-03  -7.5126551e-03   3.4785367e-03   4.5889901e-03  -3.2232482e-01  -5.5011990e-03  -3.1678683e-01  -4.5937747e-03  -6.6329261e-03  -3.4937888e-01  -2.7980633e-03  -4.6544685e-03   4.2852219e-01   9.3214121e-03   2.4420039e-03  -1.1498227e-02  -4.6969596e-03  -4.1007597e-03  -4.6242021e-01  -8.9029548e-03   4.4129102e-01   1.2708397e-02  -7.5833088e-03  -6.2440316e-03  -5.0176649e-01   7.2003214e-03  -1.5684998e-02   2.5929111e-02   1.5993103e-02   1.3380304e-02   5.5476495e-01   1.6464931e-02  -9.1059423e-03  -6.2551792e-01   1.5992482e-04  -6.3667634e-01  -7.2088753e-04  -4.9136167e-03   8.6078960e-03   8.3430828e-01   7.0696360e-04  -5.3640165e-01   1.7516336e-02  -1.7053701e-03   8.3535102e-03   1.4399032e-02  -5.1039854e-01   9.7448767e-03   2.3026870e-02  -1.0974295e-02   1.8714594e-03  -1.4477776e-03   2.1122600e-03  -6.0483572e-03   5.7670991e-03   5.0585929e-01  -2.7838646e-04   8.5815982e-01  -1.2647126e-02   2.6905214e-02   6.7479487e-03   1.2021608e-01  -1.0381638e-02  -7.1427797e-03   1.0182809e-02   1.0914247e-02   1.7248886e-02   3.4147565e-02   9.0034354e-02   5.0188527e-02   1.9777609e-02   1.1835368e-01  -7.9224021e-03   6.0437149e-03   5.9697178e-02   9.2495539e-02   1.7800201e-02   3.6391421e-02   2.5763977e-02  -1.4518956e-02   4.6793879e-03   2.5990633e-02   6.7897100e-01   3.0984594e-02   3.1042708e-02   1.9657550e-02   4.5491696e-03   6.1695507e-01   2.2935856e-02   8.2557444e-03   1.1692206e-02   1.5575298e-02   1.2801730e-02   7.4441771e-03   9.6416323e-03   6.5290449e-03   3.9913598e-01  -1.5113606e-03  -4.1443329e-03  -1.3698138e-02  -1.6510616e-02  -2.6596467e-02  -2.5022503e-02  -2.4870701e-02  -4.3618498e-02  -3.6360024e-02  -2.1198591e-02  -2.6805172e-02   5.9006728e-02  -3.6080099e-02  -1.8588286e-02  -1.2081093e-02   1.1962620e+00  -9.7911893e-01   2.7937481e-02   5.4283662e-02   3.8038542e-02   3.7616351e-02   3.4020874e-02   4.1974136e-02   2.3517903e-02   1.7071389e-02  -6.5195039e-03  -9.6973507e-03   2.3362658e-02   8.2079268e-03   3.7401293e-02   6.3519008e-03  -7.9596541e-03   9.1563079e-03   9.5705204e-03   4.0653585e-02   1.7421189e-03   1.1974766e-02   1.7333265e-02  -1.4016997e-02   1.7555152e-02  -5.3210479e-03  -8.6334105e-03   7.8925039e-01  -2.0497412e-02   6.1848729e-01  -5.7198534e-01  -1.7110046e-02  -5.1875987e-01   5.4039526e-01  -1.5430476e-02  -2.5461350e-02   5.1206923e-01   8.2324383e-04   7.8898842e-01  -3.7501952e-03   2.0106742e-02   2.0789113e-02   1.9764949e-02   9.7900726e-03  -1.3608646e-02  -2.0549934e-02  -3.1897601e-02  -2.6637940e-02  -6.9875680e-01  -8.1665978e-03  -1.0499576e-02  -3.2027242e-02   4.8822041e-03  -2.1882996e-02   1.7328893e-02   7.4677816e-01   7.0845730e-03  -8.2862724e-01  -4.2785084e-02   9.3910565e-02  -1.0356989e-01  -2.0376731e-02  -1.9142219e-01  -5.4228180e-02   1.8190982e-02   3.3868703e+00   1.2244939e-01   1.1605487e-02   4.3557177e-02   8.8925149e-02   2.6423914e-02   2.4695391e-02   4.2568179e-02   3.1525566e-02   9.3757932e-01   2.0259760e-02  -6.6072055e-01   2.5710089e-02   1.0818568e-02  -8.3196160e-03  -4.0757830e-02  -5.3461613e-02  -7.9721986e-01  -7.9921724e-01  -8.5710520e-03  -3.1614449e-02   7.7203904e-01  -4.6261672e-04   4.5222674e-02  -1.1405274e+00  -8.3991045e-01   3.2396521e-02   6.1692468e-02   7.7999836e-03  -2.6124492e+00   9.9512384e-02  -1.6140103e+00  -9.2376814e-02   1.5235658e-02  -1.4398085e-01   2.4112215e-01  -3.6941245e-02   8.9485089e-02   5.2727092e-01   8.4023674e-02   3.7292168e-02   1.2323183e-01   9.3668043e-02   6.4237498e-02   3.9101320e-02   5.2403936e-02  -3.1240354e-02   3.6047772e-03   9.8294633e-03   8.9526861e-03   1.4344978e-05  -4.2766275e-03   5.6519541e-03   6.2858358e-01  -2.0821475e-03   2.0883823e-02  -1.9991715e-03   2.6485218e-03  -3.1729136e-03   5.8717859e-01   1.7553233e-02   3.4646160e-03   5.2434950e-01   6.1238388e-01   9.0180436e-03  -5.9016452e-01  -3.1715429e-03   4.2085972e-03   7.8987011e-03   1.1990371e-02  -7.4551365e-04  -3.3910770e-03   4.9270663e-01   6.3902005e-01   6.9234478e-03  -1.3934337e-03   5.9237871e-03   7.5108421e-03   4.0760376e-03   5.0317196e-01  -7.3513284e-03  -8.7542402e-04  -1.0567746e-02  -3.5578537e-03   3.8101995e-01  -4.4460447e-03  -5.8232472e-03  -1.7707047e-02  -5.0138696e-01   1.2128825e-02   3.5363464e-03   1.6591321e-03   1.0516145e-03  -2.1461389e-03  -3.4969708e-01  -3.1896652e-01  -3.7390410e-01  -1.2554481e-03   3.1468779e-01   6.7793993e-04   1.7609467e-04  -5.9373468e-03  -9.3598511e-04  -5.4617505e-03   8.0853483e-03   5.3643102e-03   3.6952454e-01  -4.0653609e-01   1.0316734e-02  -2.2442735e-03  -4.7949871e-03   1.5655506e-02   1.4770748e-02  -3.6264773e-03  -1.6496431e-02  -8.4152879e-03   4.6421061e-01  -4.4588580e-01  -3.6451646e-03  -1.6664804e-02  -4.8364811e-01   1.7334563e-02   2.7373869e-02  -3.7367445e-03   4.4568793e-03   6.5506766e-03   8.4571210e-03   4.7845189e-01   1.0283671e-02   5.0805373e-03   5.3170381e-01  -4.4141720e-01  -5.2467456e-01   1.0714914e-02  -6.7290800e-03   5.1942856e-01  -1.0955625e-03  -4.8679830e-03   3.7674769e-03  -4.0200013e-01  -2.7863837e+00
   4.8531411e-01   1.0742873e-02   6.3433826e-01   1.0298893e+00  -6.8451037e-01   1.6346573e-02   8.5457060e-01   3.9986146e-03  -3.5195831e-04  -7.0542019e-01   1.5106247e-02   1.5157514e-02   1.6257476e-02   1.3483347e-02   1.0239045e-02   9.7018315e-03   9.4666649e-03   8.0821818e-03   8.5424462e-03   3.5466664e-03  -3.0921627e-03  -3.1539360e-01  -4.7645174e-04   4.4490747e-03  -2.8294220e-03   3.1198558e-03  -6.1986139e-03   1.2617974e-02  -1.1323286e-02   1.3212489e-02  -5.5229301e-01   5.6386281e-01  -1.4955305e-02  -1.3733874e-02  -1.3707051e-02  -5.1276628e-03  -6.1189800e-03  -6.1253466e-03   2.4814846e-02   2.8407280e-02   2.5913303e-02   1.0659487e-02  -1.3385236e-03   1.9690644e-02   1.2186415e+00  -1.8853129e-03   3.8728788e-02   1.9278795e-02   1.4617965e-02   6.5308802e-03  -5.7825306e-03   4.1285426e-03   6.9746594e-03  -4.9984956e-01  -5.7278769e-01   1.3490262e-02   1.7645551e-02   5.3401129e-01   2.4424634e-02   7.9406708e-03   9.0480329e-03   1.5671011e-02   5.8160795e-03   4.2032913e-03  -5.2191490e-03   1.6551558e-03   7.9737311e-03  -5.5652067e-03   8.6132192e-03  -7.7691415e-03  -2.7563562e-03   8.5944289e-03  -3.9751155e-01   8.9483852e-03  -4.4619820e-01  -4.9913418e-04   6.4223118e-03   6.3001764e-03   3.7380757e-01  -3.3194075e-01   4.7083585e-03  -1.8870020e-03  -4.3907677e-03   3.3634011e-01  -4.0793795e-03  -2.9718694e-04   3.7207738e-03   5.1789186e-04  -8.9057126e-03   1.7074352e-03  -1.6299160e-03   5.4382921e-03  -6.6207825e-01  -1.0097901e-02  -8.9305225e-01   3.4590413e-04  -1.0822650e+00   2.6301499e-02   2.7211079e-02   4.1506804e-02   6.1586996e-01  -5.5238699e-01   1.9879661e-02  -5.6911650e-01   9.8075145e-03   1.5048276e-02   1.1452649e-02   1.6421648e-02   4.4321365e-03   7.3164614e-03   7.0065925e-03   4.9797575e-03  -3.4492389e-01   3.2509997e-03   1.7474861e-03   7.5159698e-04  -3.7236927e-01   5.8486011e-03  -5.5662340e-03   6.7959055e-03  -3.1797208e-03   6.2344059e-04   2.7595714e-03   9.1421628e-04   2.7670888e-02   2.4909158e-02  -2.1632829e-02  -5.9335824e-01   3.1012206e-03  -1.8811106e-02   5.1201321e-01   1.6270070e-02   5.6824960e-03  -4.9391669e-01   1.0770524e-02   7.6912945e-03  -5.3521020e-06  -1.3050843e-03   5.5667865e-03   1.5804087e-02  -2.6509905e-02  -1.2518446e-02   1.3800720e-02   4.3136022e-02   7.0186812e-01   5.8514683e-01   2.8042036e-02   1.5857738e-02   2.5837520e-02   1.6914975e-02   1.4670997e-02   1.5250589e-02   7.0008109e-03   4.5270547e-03  -1.0899701e-02  -5.2830394e-01   2.0611972e-02  -5.7615614e-01  -4.5837818e-03   1.7611941e-02  -8.1634749e-03   4.2863376e-01  -5.7601895e-03   2.3355134e-03   4.0481906e-03   2.2031495e-03  -3.3382037e-01  -3.8068063e-01   3.5864613e-03   2.5858955e-03   3.6843971e-01  -2.2693307e-03  -2.5281071e-03   6.5390390e-03   2.8991577e-03  -3.2936452e-01  -3.9524935e-03  -3.1853582e-01  -3.4036463e-03  -5.7835011e-03  -3.6319870e-01  -5.1303535e-03  -1.8199358e-03   4.2568915e-01   9.6618323e-03  -2.2162706e-03  -8.3461166e-03  -6.2583828e-03  -6.8686236e-03  -4.6353097e-01  -7.3008473e-03   4.5800212e-01   1.3214720e-02  -1.4388811e-03  -3.6593896e-03  -5.4651084e-01   1.5537882e-02  -1.9254446e-02   1.8490386e-02   2.4772500e-02   1.1650982e-02   5.7696776e-01   1.5245817e-02  -1.3407115e-02  -6.3377622e-01   1.5285602e-03  -6.3925630e-01   2.4144523e-03  -3.4540354e-03   6.5731945e-03   8.6241750e-01   8.6128045e-03  -5.7046170e-01  -1.4292008e-02   1.1446249e-03   1.0301831e-02   1.3588158e-02  -4.9305350e-01   6.0292478e-03   2.0711884e-02  -1.2061504e-02  -2.8933337e-03  -4.4510426e-03  -2.2535388e-03  -6.5443704e-03   2.7586576e-03   5.0393168e-01  -1.1598210e-02   7.6423285e-01  -9.6935450e-03   2.3402278e-02   2.2432439e-02   4.1899567e-02  -5.2430920e-02  -5.6765024e-03   1.5408648e-02   3.1683583e-02   1.3640504e-02   8.2171241e-02   6.5736895e-02   5.5170931e-02   1.1076317e-02   1.4460640e-01  -2.5233114e-03   1.4217463e-02   7.2154206e-02   1.1611326e-01   1.2735687e-03   3.9589103e-02   2.3096744e-02  -1.1172526e-02   7.7007102e-03   2.4831359e-02   6.7847353e-01   3.1516231e-02   3.4618500e-02   2.1864439e-02   1.2191548e-02   5.8484079e-01   2.1186875e-02   2.2242247e-02   1.3738060e-02   1.6171803e-02   1.3824275e-02   8.2657878e-03   4.2324036e-03   6.7224575e-03   3.8087382e-01  -1.0566971e-03   7.9737631e-03  -1.3820284e-02  -1.6024500e-02  -2.6537199e-02  -2.3330782e-02  -2.5081545e-02  -5.6894504e-02  -4.1754617e-02  -1.8251598e-02  -2.7678805e-02   6.2426359e-02  -4.1789084e-02  -7.8786589e-03  -3.5431278e-03   1.2753379e+00  -1.0045456e+00   2.9930170e-02   6.8342881e-02   4.2062073e-02   3.9109662e-02   4.1019118e-02   5.0100768e-02   2.0818993e-02   1.3486431e-02  -3.1428118e-03  -1.1230779e-02   2.3739006e-02   3.7663601e-03   3.3186916e-02   4.6245709e-04   2.1723390e-03   8.1778783e-03   2.0002051e-02   5.1449843e-02   7.7238128e-03   8.2286707e-03   1.3311762e-02  -1.5680543e-02   4.3924769e-03  -1.1652083e-03  -1.5112464e-02   7.7069419e-01  -1.8440280e-02   5.9170313e-01  -5.7643630e-01  -1.8498979e-02  -5.2966028e-01   5.8379640e-01  -1.5516166e-02  -2.9296943e-02   5.4294095e-01  -6.7561394e-03   7.3393973e-01  -3.7172021e-03   2.0640357e-02  -2.8959746e-03   2.0285341e-02   6.5278031e-03  -1.0896568e-02  -2.2650722e-02  -1.3833035e-02  -2.8340866e-02  -6.9608295e-01  -1.2898743e-02  -2.2797796e-02  -3.4146354e-02   3.2841753e-03  -1.9063358e-02   1.5476525e-02   7.6380802e-01  -8.5685887e-03  -8.3191688e-01  -4.7931207e-02   9.4507510e-02  -1.0975043e-01   3.0736898e-05  -1.0363164e-01  -2.6747886e-02   2.4494785e-02   3.2826788e+00   1.3953793e-01   1.0413655e-02   4.6092779e-02   7.9781322e-02   3.7417023e-02   2.9161195e-02   4.8272411e-02   3.9297541e-02   9.1746547e-01   1.3208862e-02  -6.4377645e-01   2.3644445e-02   2.9418004e-03  -1.3993977e-02  -3.3623113e-02  -5.5286782e-02  -8.5425004e-01  -7.8385006e-01  -1.4341505e-02  -3.5502036e-02   7.4646960e-01   4.0854204e-03   4.7795747e-02  -1.1870159e+00  -8.4354912e-01   1.2705191e-02   8.4366231e-02   3.4678307e-02  -2.5081418e+00   1.2537919e-01  -1.7059727e+00  -8.0382898e-02   3.2512975e-02  -2.9782185e-02   3.6169580e-01  -2.1006445e-02   8.9987459e-02   4.8391158e-01   6.9966029e-02   4.4308435e-02   1.4096389e-01   7.9523706e-02   5.6555916e-02   3.6368204e-02   5.2713401e-02  -2.0625485e-02   1.9168824e-02   6.1444189e-03  -5.2291920e-04   1.2068756e-02  -2.0138344e-03   1.6246116e-03   5.4011404e-01   1.0872048e-02   9.6758701e-03  -8.2453997e-03   2.4127971e-03  -7.3971973e-03   5.1951957e-01   1.8397259e-02   5.4972134e-04   5.2434973e-01   6.4086017e-01   1.6955855e-02  -6.1502037e-01   4.1036999e-03   1.2890840e-02   1.2039325e-02  -1.1459333e-02   1.3168775e-02  -1.1383955e-03   5.0114696e-01   6.5534997e-01  -1.5823894e-03   1.4428143e-03   9.4032899e-03   7.9632500e-03   8.3400377e-03   5.0995091e-01   1.3528317e-03   7.4060962e-04  -1.0651691e-02  -7.8893956e-03   3.7774870e-01  -4.7524819e-03  -5.1069767e-03  -1.6268622e-02  -5.1195811e-01   1.0746657e-02   3.2144622e-03   8.1507883e-03   2.2604129e-04  -2.9740227e-03  -3.3241272e-01  -3.1329716e-01  -3.7386634e-01   3.1301580e-03   3.1806863e-01   1.1106388e-04  -1.6175856e-03  -6.5421117e-03  -5.7556440e-04  -7.1924014e-03   8.9542797e-03   4.4718384e-03   3.7326941e-01  -4.1313905e-01   8.4546487e-03   1.5000221e-03  -9.7523072e-03   1.3747015e-02   1.5094497e-02  -5.9818564e-03  -1.1554958e-02  -6.9079261e-03   4.5674792e-01  -4.3756423e-01   3.1718995e-03  -1.2134606e-02  -4.7919338e-01   1.7019288e-02   2.7469316e-02  -2.7752901e-03   6.4154880e-03   5.5193291e-03   8.4486386e-03   4.6943859e-01   9.1400118e-03   8.0609986e-03   5.2053289e-01  -4.4588549e-01  -5.2474139e-01   1.2015256e-02  -1.2893677e-02   5.2012576e-01   1.5363137e-03  -3.3364355e-03  -4.5946314e-03  -3.7921157e-01  -2.6171382e+00
   4.9050213e-01   1.2207938e-02   6.2493142e-01   1.0384409e+00  -6.8252927e-01   1.9913144e-02   8.4578848e-01   3.7278701e-03   1.6439224e-03  -6.8358420e-01   2.1290735e-02   1.2755647e-02   1.6022851e-02   1.2043328e-02   1.0458731e-02   1.0185555e-02   1.0245660e-02   7.5426377e-03   2.2428033e-03   7.8248832e-03  -6.1813724e-03  -3.2280115e-01  -2.9920403e-03   4.7891024e-03  -1.5543427e-03   4.4175649e-03  -4.4569195e-03   5.1216911e-03  -1.4319277e-02   1.5009490e-02  -5.4299261e-01   5.8595963e-01  -1.5664221e-02  -1.4353145e-02  -1.5780712e-02  -2.3846741e-03  -5.0381445e-03   5.4960506e-04   1.3883216e-02   2.7440292e-02   3.1535661e-02   1.8516364e-02  -2.9065107e-03   1.7794659e-02   1.2636743e+00   7.6453125e-03   3.3389820e-02   2.2136833e-02   1.6730612e-02   7.2975419e-03  -5.9976574e-03   1.0944472e-02   6.7768718e-03  -4.9549886e-01  -5.7220177e-01   1.3894149e-02   1.6401141e-02   5.2989922e-01   2.3707860e-02   6.4341069e-03   8.0863715e-03   8.0112641e-03   4.3243649e-03   1.7444129e-03  -1.4933742e-03  -2.0908280e-03   7.4104847e-03  -7.5385398e-03   9.0150345e-03  -8.6734173e-03  -5.6398849e-03   8.0889573e-03  -4.0715441e-01   1.2474175e-02  -4.6051891e-01   2.6926055e-03   8.0318201e-03   6.7335870e-03   3.7346404e-01  -3.4876328e-01   4.7589824e-03  -1.2585948e-03  -1.4946319e-03   3.1704630e-01  -3.4227655e-03   5.3850960e-04   6.1901134e-03  -1.6816642e-04  -5.3971384e-03   3.9095858e-03   3.1363630e-03   8.2453919e-03  -6.8056630e-01  -6.4369253e-03  -8.9569151e-01   1.8050059e-02  -1.0814180e+00   2.4822398e-02   2.5056808e-02   4.1174867e-02   6.1838603e-01  -5.4901723e-01   2.0907872e-02  -5.6278512e-01   1.0164569e-02   2.0444083e-02   1.2254772e-02   1.5131757e-02   1.0178744e-02   8.7109007e-03   8.2385269e-03   5.9649489e-03  -3.5122519e-01   5.9393492e-03   3.0782242e-03  -1.6243717e-03  -3.7316400e-01   2.7684946e-03  -5.8020864e-03   2.1424159e-03  -7.2487406e-03  -4.0732734e-03   6.6303003e-03  -4.8314907e-03   2.8524530e-02   2.4564348e-02  -2.3617203e-02  -5.8347985e-01   2.6724304e-03  -8.3571656e-03   4.9678984e-01   1.2102218e-02   5.0331540e-03  -4.8753878e-01   1.0408366e-02   1.1928748e-02   1.0065716e-03   3.2394344e-03   2.1901202e-03   1.4934222e-02  -2.3074337e-02  -2.0573728e-02   6.1218862e-03   4.4659197e-02   6.2567660e-01   5.6465441e-01   2.4307808e-02   1.0907687e-02   2.1415822e-02   1.5811661e-02   1.3282262e-02   1.5828507e-02   5.4646801e-03   4.8347762e-03  -1.6025469e-02  -4.9465671e-01   1.7596549e-02  -5.6676774e-01  -3.2917880e-03   1.5947754e-02  -6.1581510e-03   4.4472498e-01  -6.6417701e-03   2.9124212e-03  -4.4439676e-04   3.1597963e-05  -3.3302119e-01  -3.8821518e-01   2.5259917e-03   2.9557994e-03   3.5104529e-01   8.0310233e-04  -6.1387210e-03   4.9524414e-03   1.4213607e-03  -3.3696275e-01  -4.4312840e-03  -3.3272171e-01  -4.0325926e-03  -6.1627955e-03  -3.5121529e-01  -6.3992253e-03  -1.2264602e-03   4.2948813e-01   1.0434183e-02   2.6929405e-03  -4.8095085e-03  -6.3658227e-03  -6.0052776e-03  -4.6827448e-01  -8.6891659e-03   4.8131953e-01   1.3975119e-02  -3.1925533e-04  -6.5829015e-04  -5.0665366e-01  -1.5929229e-02  -1.6078740e-02   1.8679261e-02   1.8083475e-02   1.6782811e-02   5.8829501e-01   1.7400818e-02  -2.2316806e-03  -6.2027938e-01   6.3285906e-03  -5.9746246e-01  -4.1431856e-04  -9.3697216e-03   9.1932897e-03   8.2244250e-01   4.1817951e-03  -5.5093120e-01   2.3134784e-03  -4.7788016e-03   9.4692247e-03   1.7837576e-02  -5.0895156e-01   1.5106034e-02   2.2879482e-02  -1.7290679e-02  -8.1809491e-04  -8.1163351e-03  -7.2744853e-03  -8.0244145e-03   2.6666737e-03   5.1560719e-01  -1.3334201e-02   7.7271036e-01  -1.1932553e-03   1.8509535e-02  -3.9486203e-02   1.0247798e-01  -1.3005769e-02  -6.6962766e-03   1.5233805e-02   1.2292249e-02   1.7161709e-02   7.9229447e-02   8.6327275e-02   5.5276850e-02   3.0390141e-02   1.2296072e-01  -9.0871527e-03   5.1530083e-03   5.8153107e-02   8.4054646e-02   2.1397644e-02   4.0082021e-02   1.6498705e-02  -2.0826235e-02   8.5859094e-04   2.3634319e-02   6.5276790e-01   2.8156594e-02   3.6267396e-02   1.8324925e-02   8.5518802e-03   5.6742715e-01   2.2897533e-02   9.7203933e-03   5.9952290e-03   1.3304603e-02   1.3444644e-02   8.2272309e-03   3.2926275e-03   2.6165472e-04   4.0285248e-01   1.1994890e-04   5.6187969e-03  -1.7677122e-02  -1.6952037e-02  -2.9484216e-02  -2.9661954e-02  -2.7465191e-02  -5.7019938e-02  -4.2707675e-02  -1.9184429e-02  -1.5621925e-02   5.5234725e-02  -4.2341271e-02  -7.6488730e-03   1.1762400e-02   1.2038204e+00  -9.5925431e-01   3.5151443e-02   7.0546829e-02   3.5362312e-02   3.6238107e-02   3.5088692e-02   3.7876618e-02   2.1826038e-02   1.5346170e-02  -3.9352434e-03  -1.6401942e-02  -5.3792032e-03   8.6432767e-04   3.6874391e-02  -1.1536900e-02   3.3641693e-03   6.3728002e-03   1.6948282e-02   5.4829083e-02   5.5156094e-03   3.9415252e-04   1.4351779e-02  -1.3255467e-02   1.9564126e-02   1.2619068e-03  -1.1477952e-02   7.6953653e-01  -1.6274984e-02   5.6504531e-01  -5.6876407e-01  -1.8471027e-02  -5.2447931e-01   5.7854519e-01  -1.1951837e-02  -2.6601504e-02   5.1558966e-01  -8.3644760e-03   7.1835125e-01  -4.1323258e-03   2.1761948e-02   2.8278826e-02   1.6675851e-02   9.5632981e-03  -1.1462728e-02  -1.9865869e-02  -2.8602404e-03  -2.2255832e-02  -6.8752177e-01  -9.3933268e-03  -1.7842080e-02  -3.6706770e-02   5.7828013e-03  -7.7779083e-03   1.2499466e-02   7.5833830e-01   2.0670490e-02  -8.2456578e-01  -3.0209188e-02   7.5891928e-02  -8.9265330e-02  -2.5674723e-02  -1.8594326e-01  -3.8645637e-02   2.3504477e-02   3.0436858e+00   1.3243619e-01   5.2026066e-03   5.1230918e-02   8.1143588e-02   2.6151152e-02   2.7395573e-02   4.4210931e-02   2.9830227e-02   9.2213596e-01   2.0487484e-02  -6.6493914e-01   2.1452049e-02   1.5436524e-02  -1.4170060e-02  -3.2996023e-02  -5.0945693e-02  -8.5731678e-01  -8.0576873e-01  -2.4681527e-02  -4.4118017e-02   7.9109067e-01  -3.2613678e-05   6.2704660e-02  -1.1346965e+00  -8.2381870e-01   3.3149283e-02   7.9966675e-02   8.1549795e-03  -2.3786755e+00   1.0312733e-01  -1.6605648e+00  -5.5373987e-02   3.2078542e-02  -6.1872689e-02   3.7935968e-01  -2.5841733e-02   8.9350771e-02   3.8245049e-01   1.2118097e-01   6.3575132e-02   1.5195592e-01   9.0881490e-02   6.9411839e-02   4.3574160e-02   5.6581133e-02  -2.4158431e-02   1.7705080e-02   7.3787844e-03  -1.1142039e-02  -2.4060267e-02   4.9599102e-03  -4.2338891e-03   5.4860707e-01   5.4198859e-03   1.9019675e-02  -3.5760943e-03   5.0797922e-03  -1.4801180e-03   5.6839123e-01   1.9654346e-02   6.8534212e-03   5.1895292e-01   5.8409684e-01   7.0220289e-04  -5.8653324e-01   5.2789157e-04   1.5042699e-02   8.9542878e-03  -1.4321162e-02   5.3924522e-03  -3.7876326e-03   4.8564256e-01   5.5993348e-01   1.1402394e-02   4.2460398e-03   8.9368111e-03   8.0032758e-03   4.0835181e-03   4.4350656e-01   5.0589819e-03  -1.0667308e-03  -1.0848344e-02  -1.1755777e-02   3.7523058e-01  -4.1808208e-03  -5.4107025e-03  -1.5010509e-02  -5.0221737e-01   1.1550290e-02   4.5363434e-03   5.0849615e-03  -1.4256060e-04  -3.1477277e-03  -3.3233971e-01  -3.1504175e-01  -3.7098234e-01  -2.1818971e-03   3.1745304e-01   1.4597541e-03  -2.2839345e-03  -5.9410497e-03  -2.7303791e-03  -5.2001467e-03   8.0782506e-03   5.1860713e-03   3.7041579e-01  -4.1164708e-01   8.9957452e-03   8.1232575e-04  -7.1058417e-03   1.1309163e-02   1.5206531e-02  -6.2454687e-03  -4.6258514e-03   2.9934128e-03   4.6341446e-01  -4.4751355e-01   1.5120932e-03  -9.5905773e-03  -4.7449108e-01   1.5384109e-02   2.1522808e-02  -5.8757620e-03  -8.6552377e-03   3.0760251e-03   4.4417761e-03   4.6376196e-01   6.5038015e-04   1.0969540e-02   5.1126623e-01  -4.5170020e-01  -5.2754729e-01   1.0812048e-02  -1.1514427e-02   5.1575006e-01   1.4589317e-03  -2.2218792e-03  -7.2998849e-03  -3.8211686e-01  -2.7429508e+00
   4.7900635e-01   9.9987051e-03   6.3044722e-01   1.0337149e+00  -6.8030205e-01   1.5100165e-02   8.2064419e-01   3.2066930e-03  -4.5773107e-04  -6.7926723e-01   1.5275244e-02   1.4997988e-02   1.4214170e-02   1.1995270e-02   1.0435061e-02   1.0821838e-02   9.3965383e-03   7.6701852e-03   4.9842889e-03   1.5540460e-04   1.2825571e-04  -3.1416455e-01   1.5661383e-03   6.3850687e-03   2.7546703e-04   4.5814712e-03  -6.1618703e-03   6.6103576e-03  -1.2456189e-02   1.1854183e-02  -5.1669028e-01   5.6118727e-01  -9.0578541e-03  -1.1974322e-02  -1.1257537e-02  -7.1316969e-03  -1.4327356e-02  -4.9817982e-03   3.9325533e-02   1.8354370e-02   3.4080110e-02   1.5221432e-02   1.3607817e-03   2.1365151e-02   1.3179932e+00   6.7042398e-03   4.2416785e-02   2.7629894e-02   1.0329415e-02   7.4032157e-03  -8.0698018e-03   3.2511921e-03   8.3022951e-03  -4.9542144e-01  -5.5822592e-01   1.1676134e-02   1.6669252e-02   5.1711206e-01   2.4308929e-02   7.3563978e-03   8.5809068e-03   1.5310129e-02   5.2890978e-03   2.0669840e-03   8.2185773e-04   2.2204252e-03   5.0332636e-03  -8.8036096e-03   8.2685608e-03  -9.2376824e-03  -1.7658324e-03   9.3825080e-03  -4.2456786e-01   1.0538418e-02  -4.4778888e-01   8.9354417e-03   7.5151306e-03   5.9440634e-03   3.7172476e-01  -3.3355262e-01   3.6603404e-03  -2.6686961e-03  -4.9154647e-03   3.0694834e-01  -4.8465298e-03  -1.0536207e-03   6.1345675e-03  -1.0536003e-03  -1.0014021e-02   7.6211995e-04   8.9723598e-04   6.9398820e-03  -6.5109405e-01  -6.4064672e-03  -9.1146794e-01   1.1781940e-03  -9.9645937e-01   2.4138648e-02   2.3879727e-02   3.9239412e-02   6.2374958e-01  -5.4467581e-01   1.0061587e-02  -5.6861325e-01   9.8021246e-03   1.5292390e-02   1.1192891e-02   1.7678836e-02   9.2063749e-03   8.9158185e-03   7.0520983e-03   5.8661192e-03  -3.5589552e-01   5.1816525e-03   3.3119143e-03   4.6568338e-04  -3.7430707e-01   2.9870289e-03  -5.1267596e-03   3.9100965e-03  -4.2181781e-03   9.4670927e-04  -7.7194218e-03   8.9031221e-03   2.9643677e-02   2.6544329e-02  -2.0278287e-02  -5.8924532e-01   7.2175745e-03  -6.7131555e-03   5.0125608e-01   1.7152293e-02   4.2900036e-03  -4.9227960e-01   9.1670449e-03   2.9012241e-03   4.0685492e-03   3.7364709e-03   1.8643155e-02   1.4283454e-02  -2.1979687e-02  -1.3168372e-02   1.4536621e-02   3.4209947e-02   6.3859566e-01   5.6656561e-01   1.8327983e-02   1.2265732e-02   1.6315440e-02   1.3097139e-02   1.5578605e-02   6.8894740e-03   8.8204925e-03   1.0825790e-02  -1.7452582e-02  -4.9283868e-01   2.0161731e-02  -6.0878815e-01  -5.4184019e-03   1.5879618e-02  -3.5826849e-03   4.2472896e-01   1.1384329e-02   4.0035002e-03  -6.4455669e-03   9.1422645e-04  -3.1919555e-01  -3.5579343e-01   3.7469345e-03   9.7794192e-03   3.2648119e-01  -1.1643579e-04  -5.1984056e-03   5.6776280e-03   2.7815116e-03  -3.2974794e-01  -4.7607304e-03  -3.2377556e-01  -4.5832673e-03  -5.4380633e-03  -3.4818985e-01  -1.6097789e-03  -1.3889449e-03   4.1694590e-01   9.2209787e-03   2.8115903e-03  -8.2575334e-03  -5.5613709e-03  -4.9401663e-03  -4.5614404e-01  -8.5366914e-03   4.5558619e-01   1.3119453e-02  -1.0623396e-02  -3.1307903e-03  -5.1608841e-01  -2.3311085e-03  -1.9739754e-02   2.8370895e-02   2.7082887e-02  -3.3090611e-04   5.9683379e-01   1.7892136e-02  -1.0628439e-02  -6.1827560e-01   2.2685857e-03  -6.1587278e-01   2.3373786e-03  -4.2905834e-03   1.2324010e-02   8.6111784e-01   2.0487192e-04  -5.1270199e-01   2.8008982e-02  -6.1121360e-03   1.0290309e-02   1.7416316e-02  -4.9974345e-01   8.8260693e-03   2.2226152e-02  -1.8848446e-02  -1.8505596e-03  -3.7852957e-03   3.0008480e-03  -4.7012377e-03   3.1715301e-02   5.6989866e-01  -1.5704681e-02   7.0626605e-01  -6.1377122e-03   2.2880847e-02  -4.1404811e-02   1.0273074e-01  -3.8838019e-03  -1.2110435e-02   9.1768064e-03   1.9755007e-02   2.4998823e-02   8.6389170e-02   8.0391004e-02   4.8695563e-02   1.9649641e-02   1.0554296e-01  -4.7401223e-03   8.4766505e-04   4.4235081e-02   7.9327787e-02   1.8051928e-02   3.9388762e-02   3.1100867e-02  -1.4049546e-02   1.1695338e-02   3.3836692e-02   6.7236323e-01   2.9432976e-02   3.0865692e-02   2.0237000e-02   1.2339343e-02   5.9659685e-01   2.1823625e-02   8.8660417e-03   1.8640701e-02   1.5310343e-02   1.2639419e-02   4.6670977e-03  -7.2938176e-04   2.4169169e-04   3.9007902e-01   1.2486490e-03   7.7822491e-03  -1.2513767e-02  -1.5693236e-02  -2.8514794e-02  -2.6738489e-02  -2.3437690e-02  -4.7872419e-02  -4.3126575e-02  -2.2876273e-02  -2.8176669e-02   5.4648558e-02  -3.8243564e-02  -8.7561130e-03  -6.6901017e-04   1.1986561e+00  -9.6149400e-01   3.4102458e-02   4.9568855e-02   3.0765005e-02   3.9301834e-02   4.3533564e-02   4.6027361e-02   2.5743441e-02   1.9880217e-02  -2.9846949e-04  -1.5009382e-02   1.8079845e-02   1.7605222e-03   2.3658126e-02  -3.3292293e-02  -1.6947626e-04   9.9406355e-03   1.3003144e-02   3.8512229e-02   4.4700913e-03   4.8086108e-03   1.4467777e-02  -1.6328699e-02   1.3064497e-02  -9.0464278e-03  -5.8019174e-03   7.8674689e-01  -2.2402735e-02   5.6882558e-01  -5.6455558e-01  -1.5268049e-02  -5.2790968e-01   5.7728366e-01  -2.1421356e-02  -2.8817717e-02   5.2715813e-01   4.6983763e-03   7.7513960e-01  -3.9597718e-04   2.0175552e-02   2.9742831e-02   1.9939191e-02   1.0129468e-02  -1.1785300e-02  -1.9906621e-02  -2.7475103e-03  -2.5140581e-02  -7.1303626e-01  -8.2235744e-03  -7.1584501e-03  -2.7503923e-02   9.4094902e-03  -1.0063334e-02   1.3970262e-02   7.8500428e-01  -1.0987932e-02  -8.5183805e-01  -5.1952319e-02   1.1210194e-01  -8.7614405e-02  -4.0230198e-02  -1.1851894e-01  -4.1150306e-02   3.2218288e-02   3.1617699e+00   1.0818012e-01   1.6582418e-02   5.4750057e-02   8.5768116e-02   3.2781152e-02   2.6767502e-02   4.8063108e-02   2.7557721e-02   9.3897900e-01   1.5918310e-02  -6.6665718e-01   2.4937482e-02   1.2521007e-02  -9.5775890e-03  -4.0942866e-02  -6.0448445e-02  -8.3298825e-01  -8.2951990e-01  -1.0893084e-02  -3.7127541e-02   8.0303420e-01   6.4471874e-03   7.0722777e-02  -1.1308278e+00  -8.5184014e-01   2.9965361e-02   7.5301327e-02   2.7441854e-02  -2.3460132e+00   1.3528218e-01  -1.6076390e+00  -9.8734534e-02  -7.4961033e-03  -5.9719374e-02   2.9798779e-01  -3.8441370e-02   7.4641077e-02   4.0125765e-01   8.2174910e-02   6.0658379e-02   1.2291801e-01   7.1146542e-02   6.0488794e-02   4.0809565e-02   4.6343633e-02  -1.9052057e-02   1.1701637e-02   1.3227425e-02  -3.8023591e-03   2.7559684e-02   9.7204860e-04  -6.2883610e-03   5.8155500e-01   4.5488843e-03   1.4818240e-02  -2.3610613e-04   8.0719522e-03  -5.6216265e-03   5.6259825e-01   1.2595101e-02   8.1179388e-04   5.2825454e-01   5.6924869e-01   1.0239798e-02  -6.0875970e-01   3.3604523e-04   2.2584386e-03   7.5324289e-03   6.7125548e-03   4.8497471e-03  -7.4774757e-03   4.9998452e-01   6.7760943e-01   1.6497988e-02   4.2813675e-03   8.9898144e-03   9.8075758e-03   5.5653132e-03   5.2122242e-01   7.6781560e-03  -3.5715246e-03  -1.0083474e-02  -1.2506540e-02   3.7897854e-01  -4.8358312e-03  -5.1488389e-03  -1.3661286e-02  -5.0675333e-01   1.2155152e-02   4.4132226e-03   9.3394079e-03  -2.2363100e-03  -1.9937042e-03  -3.4921346e-01  -3.2158768e-01  -3.7022028e-01   2.0250516e-03   3.2144125e-01  -5.4950841e-04   6.0705580e-04  -9.1796494e-04  -1.8504046e-03  -6.5324988e-03   8.8039369e-03   9.0017187e-03   3.7749179e-01  -4.1412434e-01   1.1921983e-02   5.2794128e-03  -7.2881484e-03   1.3290696e-02   1.5372620e-02  -8.2857883e-03  -1.0895322e-02  -5.1768123e-03   4.6458873e-01  -4.4111334e-01   1.1289819e-03  -1.0118028e-02  -4.8661738e-01   1.3763876e-02   2.1911620e-02  -2.3106847e-03  -4.3756928e-03   7.6068818e-03   1.0551027e-02   4.7524707e-01   3.4853887e-03   9.6953376e-03   4.9984152e-01  -4.5858756e-01  -5.2619082e-01   1.6447315e-02   8.7975478e-03   5.1327335e-01   1.3003570e-03  -2.3688953e-04   3.1246494e-03  -3.9625157e-01  -2.6226548e+00
   4.9332019e-01   9.8381424e-03   6.3433346e-01   1.0237569e+00  -6.7028591e-01   1.3842431e-02   8.2103293e-01   5.1385452e-03   1.1391115e-03  -6.8853867e-01   9.0031634e-03   1.5297051e-02   1.3826012e-02   1.3058612e-02   1.0440833e-02   1.0916069e-02   9.6375369e-03   7.4300776e-03   5.1873626e-03   2.5423117e-03  -4.8204475e-03  -3.1945367e-01  -3.2469223e-03   2.8748244e-03  -1.6390323e-03   4.0817132e-03  -6.2319027e-03   9.4604069e-03  -1.3384180e-02   1.2439099e-02  -5.4745423e-01   5.8393338e-01  -1.2731698e-02  -1.2302485e-02  -1.5583127e-02  -5.7226151e-03  -1.9349373e-03  -7.4929209e-03   2.4322847e-02   5.0032148e-02   3.2882030e-02   1.1721451e-02  -4.8317900e-05   2.2951964e-02   1.2902226e+00   1.1130756e-02   4.1296076e-02   2.1608202e-02   1.2947565e-02   5.7632705e-03  -1.2930837e-02  -1.5185176e-04   7.3266409e-03  -5.0215526e-01  -5.6387692e-01   1.2031161e-02   1.5514078e-02   5.1959958e-01   2.3775576e-02   7.5980088e-03   8.4909506e-03  -5.6214018e-04   6.9563824e-03   3.7107770e-03   1.3077910e-03   1.3252837e-03   8.9259806e-03  -8.5754516e-03   8.2753430e-03  -8.9210236e-03  -8.2271810e-03   7.9464923e-03  -4.0768404e-01   4.3662107e-03  -4.4984063e-01   7.2866820e-03   7.8257917e-03   7.0866800e-03   3.8334136e-01  -3.3269613e-01   6.5293018e-03  -1.2165085e-04   3.8889386e-03   3.0540544e-01  -2.1967188e-03   8.2761274e-04   4.6684500e-03  -3.4602295e-03  -2.6892129e-03   2.3050542e-03  -1.2052786e-03   4.5582946e-03  -6.4541200e-01  -7.4458744e-03  -9.0700892e-01   6.3239662e-03  -1.0857462e+00   2.4906549e-02   3.0141028e-02   4.1670180e-02   6.7414992e-01  -5.5799284e-01   1.9377059e-02  -5.8250688e-01   9.9897182e-03   2.3305323e-02   1.2568442e-02   1.4564834e-02   9.4441870e-03   8.9894167e-03   7.7898879e-03   6.2648509e-03  -3.6251095e-01   4.0857477e-03   3.0228964e-03  -7.3285508e-04  -3.6381187e-01   3.0938593e-03  -7.8011165e-03   3.8329186e-04  -3.9517647e-03   4.8157704e-03  -7.3093219e-03  -2.2630233e-03   3.6713487e-02   2.9681239e-02  -9.4695427e-03  -6.0055393e-01   9.5731714e-03  -3.9011105e-03   5.3165822e-01   1.6047074e-02   6.9673528e-03  -5.0335661e-01   1.1204228e-02   1.7078532e-02   4.4722275e-03   2.0136067e-03   9.5497454e-03   1.3770383e-02  -3.4202611e-02  -1.4228889e-02   1.8015303e-02   1.4422101e-03   6.9253927e-01   5.6315369e-01   1.9557504e-02   1.2426463e-02   2.1717461e-02   1.6571359e-02   1.6165687e-02   1.5906014e-02   8.8824306e-03   7.7350327e-03  -1.6327218e-02  -5.0441185e-01   1.9773727e-02  -5.7542100e-01  -6.8149384e-04   1.9046064e-02  -6.5742548e-03   4.1528154e-01  -5.8446707e-03   2.9433760e-04  -2.4391320e-03   1.3779796e-03  -3.4931455e-01  -3.8223198e-01   2.1752464e-03   7.7197080e-03   3.5053039e-01   3.7784064e-03  -5.2380918e-03   6.3907004e-03   3.6883523e-03  -3.3803446e-01  -5.6072126e-03  -3.3063210e-01  -4.9684840e-03  -4.1846641e-03  -3.4907131e-01  -4.3484976e-03  -1.1750220e-03   4.3238010e-01   9.0294649e-03   2.1473603e-03  -8.6672801e-03  -6.2124193e-03  -7.3123239e-03  -4.6385439e-01  -8.1758645e-03   4.6110351e-01   1.3592339e-02  -8.7196652e-03   1.6910619e-04  -5.0237140e-01  -1.7030541e-02  -1.5152112e-02   1.4342402e-02   1.4965877e-02   1.7068130e-02   6.0428216e-01   1.7360199e-02  -4.1047760e-03  -6.1771292e-01   2.8127212e-03  -6.1186179e-01   4.0383167e-03  -1.2148008e-03   3.5679982e-03   8.0733443e-01   9.6528724e-03  -5.1247211e-01   1.9000866e-02  -1.1573811e-02   9.5115438e-03   1.4561349e-02  -5.5079658e-01  -8.8511662e-03   1.9337169e-02  -1.8629126e-02  -4.0930510e-03  -2.9501970e-03  -1.9976136e-04  -4.0325021e-03   1.7538320e-02   6.7929570e-01  -1.4808655e-02   6.2047409e-01   1.5186266e-02   1.9859267e-02  -9.7043388e-03   1.3741981e-01  -3.2553386e-02  -6.8079750e-03   8.8758611e-03   3.3046920e-02   3.7022962e-02   3.2866733e-02   8.7988032e-02   5.5582778e-02   2.8396057e-02   1.0797859e-01  -5.7333919e-03  -7.9966946e-03   4.3943028e-02   1.0927260e-01   1.7959219e-02   3.4501063e-02   3.6490318e-02  -2.0229705e-02  -1.0636310e-02   2.8569202e-02   6.5601883e-01   2.9997393e-02   2.7814625e-02   1.5677137e-02   1.2256274e-02   6.0650847e-01   1.8052086e-02   9.9013417e-03   9.7470373e-03   1.4641165e-02   1.6422324e-02   6.7276206e-03   3.7183521e-04  -1.4076286e-03   3.8992198e-01  -1.7447966e-03   8.0903344e-03  -1.1781110e-02  -1.2196174e-02  -2.4259951e-02  -2.7367940e-02  -2.0171638e-02  -4.2127744e-02  -3.7722730e-02  -2.5936896e-02  -2.2196764e-02   1.8790116e-02  -2.1225298e-02  -8.8534725e-03   3.0071334e-03   1.2584352e+00  -1.0059935e+00   3.1348078e-02   5.7566089e-02   4.4879138e-02   4.3454684e-02   3.6791918e-02   4.4874718e-02   2.8113739e-02   1.5252665e-02  -3.0585355e-03  -1.6367393e-02   1.5290580e-02   6.3256019e-03   3.2962621e-02   2.6275677e-02   4.5764420e-03   3.0473259e-03   1.2381548e-02   4.4662615e-02   5.1694783e-03   8.8211970e-03   1.1150556e-02  -1.7712699e-02   1.1465968e-02  -9.7371687e-03  -1.0705281e-02   7.7624344e-01  -1.6056052e-02   5.5244939e-01  -5.4309560e-01  -1.3032766e-02  -5.2216309e-01   5.8995348e-01  -1.4507105e-02  -8.6561688e-03   5.4239115e-01  -8.4982170e-03   7.9302832e-01  -1.0640923e-02   2.3361114e-02   3.1528880e-02   1.8683254e-02   7.6616699e-03  -1.0330121e-02  -2.2817336e-02  -8.5448967e-03  -2.7796213e-02  -7.2142991e-01  -9.4852378e-03  -7.9800469e-03  -3.7090166e-02   1.0467586e-03  -1.0652591e-02   1.4456703e-02   7.4766720e-01   5.3600505e-03  -8.2549952e-01  -5.1122170e-02   1.2152075e-01  -9.5361979e-02  -2.5297984e-02  -1.8594220e-01  -3.7152074e-02   4.0165936e-02   2.9536350e+00   1.1175944e-01   1.6974449e-02   5.2577293e-02   8.1877380e-02   5.1822825e-02   3.0704240e-02   4.8016616e-02   4.3448947e-02   9.2290432e-01   1.3302656e-02  -6.4759431e-01   2.1373630e-02   8.4671985e-03  -2.0378128e-02  -4.3572976e-02  -5.9721111e-02  -8.3727043e-01  -8.0887297e-01  -7.8595428e-03  -2.4267905e-02   8.2229742e-01  -2.9813673e-03   6.2315562e-02  -1.2160315e+00  -8.6577611e-01   2.9240184e-02   7.4515300e-02   2.2499017e-02  -2.3751477e+00   1.1775666e-01  -1.6974526e+00  -1.0482604e-01   3.3461896e-02  -3.2386361e-02   8.4166409e-02  -2.8442808e-02   1.0704187e-01   5.4646990e-01   1.8349935e-01   6.6717126e-02   1.0022636e-01   8.5829436e-02   6.1963527e-02   3.6241828e-02   4.9802343e-02  -2.6163452e-02   1.7199851e-02   8.6138420e-03   5.6149169e-03  -3.7075687e-04   5.8004529e-04  -7.2595226e-03   5.5764334e-01   5.3987795e-03   1.9414719e-02  -2.1742075e-03   4.4260465e-03  -2.9927834e-03   5.8280529e-01   8.5110315e-03   8.7473919e-04   5.2977337e-01   6.1165988e-01   1.2484294e-02  -6.2220355e-01   6.9566714e-04   1.6364719e-02   4.2926679e-03   4.5420149e-03   8.9498611e-03  -2.9401619e-03   4.9572122e-01   5.7787680e-01   7.5470019e-03   2.8787275e-03   8.3333182e-03   9.7092393e-03   5.8571597e-03   4.3791932e-01   5.3052422e-03  -3.9385491e-03  -1.0144814e-02  -5.9506298e-03   3.8148037e-01  -4.5881379e-03  -5.3311253e-03  -1.6020495e-02  -5.0913444e-01   1.0723698e-02   2.7001255e-03   7.6025798e-03  -1.5591823e-03  -2.7798705e-03  -3.4928585e-01  -3.1859007e-01  -3.7314487e-01  -1.1575328e-03   3.2102844e-01  -3.4596197e-03  -1.3716067e-03  -4.0891918e-03   5.4804793e-04  -5.8278443e-03   9.0804053e-03   6.2342050e-03   3.7125280e-01  -4.1060114e-01   1.3768981e-02   7.1899153e-04  -1.0771556e-02   1.2105512e-02   1.0910988e-02  -8.9324641e-03  -1.6478987e-02  -6.1610555e-04   4.5252484e-01  -4.4471857e-01   2.6878232e-03  -1.0986826e-02  -4.7302889e-01   1.9915705e-02   1.9716593e-02  -4.1173444e-03   3.9912931e-03   5.7010350e-03   9.5235278e-03   4.8113594e-01   1.0810538e-03   9.4685249e-03   5.3186230e-01  -4.4704874e-01  -5.0765363e-01   6.0264185e-03  -7.4883705e-03   5.0104373e-01   2.4253157e-03  -3.7342262e-03  -3.1043447e-03  -3.8865894e-01  -2.8254567e+00
   4.8719208e-01   1.1193283e-02   6.3722622e-01   1.0339043e+00  -6.7310808e-01   1.9539520e-02   8.2760689e-01   1.6852208e-03   3.1020137e-03  -6.7656823e-01   9.9265148e-03   1.3423374e-02   1.3659946e-02   1.2565332e-02   9.0762586e-03   1.0073496e-02   9.0844503e-03   8.6796750e-03   1.7223048e-02   5.6444355e-03   1.9371220e-03  -3.1786981e-01  -1.2012851e-03   8.9296451e-04  -3.5671610e-04  -5.8137841e-04  -5.7017165e-03   1.0866467e-02  -1.2884496e-02   1.2007405e-02  -5.4892973e-01   5.8709646e-01  -1.3664162e-02  -1.1638058e-02  -1.2630519e-02   2.2313831e-03  -1.6596063e-02  -1.1326192e-02   2.3230881e-02   1.2287025e-02   3.8441821e-02   6.1092692e-03  -1.6628180e-03   1.8371213e-02   1.3030866e+00   9.4912840e-03   4.0285504e-02   2.6043569e-02   1.4896354e-02   8.5281070e-03  -7.8430806e-03   9.7029870e-03   9.2985546e-03  -4.9835575e-01  -5.7468656e-01   1.1169437e-02   1.5778285e-02   5.2074533e-01   2.3773450e-02   5.9182206e-03   9.1649754e-03   6.6551257e-03   3.9796522e-03   2.4977852e-03  -1.4277137e-03   6.3679646e-04   7.7948990e-03  -6.2233283e-03   7.3864319e-03  -8.8188688e-03  -6.7738598e-03   1.0114169e-02  -4.3668306e-01   2.3305599e-03  -4.4111296e-01   8.7338465e-03   7.4310825e-03   6.8180329e-03   3.5163714e-01  -3.4294640e-01   7.7635157e-03  -4.0042280e-04  -2.0193811e-03   3.1100041e-01  -4.3733037e-03  -3.2430124e-03   4.2966338e-03  -1.2786472e-03  -5.5618771e-03   2.7024617e-03   1.2939197e-03   6.2711930e-03  -6.5328670e-01  -1.1833742e-02  -8.9723057e-01   3.0210059e-03  -1.0635907e+00   2.4823792e-02   2.8357336e-02   4.1935848e-02   6.2929607e-01  -5.5069309e-01   2.0809196e-02  -5.6327596e-01   1.0311178e-02   1.7491512e-02   1.1074406e-02   7.9310236e-03   9.0573080e-03   9.0004374e-03   7.4442242e-03   6.0706622e-03  -3.6156028e-01   4.1354237e-03   2.7225030e-03  -7.6461694e-04  -3.8418607e-01   3.2998811e-03  -7.0769219e-03   6.2818072e-03  -5.0188603e-03  -6.4977056e-03  -7.0287369e-03  -3.3694381e-03   3.2123065e-02   2.2490520e-02  -3.0244634e-02  -5.8242076e-01   1.6117695e-02   1.0032975e-02   5.1480539e-01   1.6159449e-02   5.8877303e-03  -4.5399774e-01   9.0205044e-03   2.0713895e-02   4.5203623e-04   9.2070147e-04   3.1311726e-03   1.2725082e-02  -2.3021760e-02  -1.6708307e-02   4.8117914e-03  -1.4347980e-03   6.7826160e-01   5.4704132e-01   2.1622723e-02   1.2073701e-02   2.3343160e-02   1.4830866e-02   1.3362223e-02   5.5701555e-04   7.5733608e-03   4.1220197e-03  -1.5075534e-02  -5.1687326e-01   2.0308292e-02  -5.7391573e-01  -4.3286457e-03   1.5079041e-02  -6.1848419e-03   4.1254453e-01  -9.2144256e-04   1.7424515e-03   1.2973782e-03   1.1084895e-03  -3.4017937e-01  -3.8207921e-01   4.3728307e-03   7.9376450e-03   3.5782559e-01   7.2740588e-04  -6.2568263e-03   2.9564658e-03   5.2665244e-03  -3.3262875e-01  -6.0849276e-03  -3.2592683e-01  -5.0123267e-03  -5.1328175e-03  -3.5647449e-01  -2.9802871e-03  -3.1285537e-03   4.2102071e-01   1.1088051e-02  -3.1039990e-03  -8.2625518e-03  -9.0023197e-03  -7.9575818e-03  -4.6455137e-01  -8.1307553e-03   4.7801718e-01   1.4215764e-02  -1.3532172e-03  -6.8555800e-03  -5.3031123e-01  -1.7878701e-02  -1.6834802e-02   2.4007683e-02   1.2705940e-02   7.5778792e-03   5.6932867e-01   1.7375272e-02  -1.4987564e-02  -6.1283188e-01   5.2623197e-04  -6.5444131e-01   4.1436622e-03  -4.0740055e-03   1.1338294e-02   8.4637254e-01   2.7948565e-03  -5.2434175e-01   5.2083978e-03  -1.1328011e-02   6.2806588e-03   1.8094749e-02  -5.1698433e-01   6.8442760e-03   2.2631705e-02  -1.6506315e-02  -7.2799188e-03  -1.0829822e-03   3.9871756e-03  -4.3578520e-03   7.2885241e-03   6.4129787e-01  -1.0061795e-02   6.2135466e-01   2.2289431e-02   2.4728479e-02  -2.7841790e-02   2.9234537e-02  -1.7130301e-02  -3.4985632e-03   1.0855499e-02   3.1491813e-02   2.8178560e-02   8.4484308e-02   8.3102863e-02   6.0707013e-02   2.6820859e-02   1.4980084e-01   2.2560428e-03  -3.5149170e-03   5.7656983e-02   1.1896925e-01   3.5097034e-02   3.8903252e-02   1.8382626e-02  -1.9841712e-02   5.2792691e-03   3.0534089e-02   6.5135720e-01   3.0718834e-02   3.1423709e-02   2.2299546e-02   7.3980493e-03   6.1347293e-01   2.3889897e-02   6.8315215e-03   1.3793461e-02   1.6062452e-02   1.3509157e-02   7.3923232e-03   8.6629406e-03   1.0430833e-02   4.3630021e-01   9.3841305e-03  -4.3380752e-03  -1.1533342e-02  -1.9710013e-02  -2.9421032e-02  -2.5101700e-02  -2.5216024e-02  -5.8746702e-02  -4.2066501e-02  -1.3755390e-02  -2.7029578e-02   5.2162393e-02  -3.9327616e-02  -1.3168985e-02   8.1543963e-03   1.2310207e+00  -9.6263506e-01   2.7213580e-02   6.8835159e-02   4.5149288e-02   4.1392297e-02   3.3337307e-02   4.0986398e-02   2.9678127e-02   1.4031237e-02  -2.0147018e-03  -6.6308873e-03  -8.4285303e-03  -3.4075529e-03   3.0628542e-02   1.5795853e-02   2.4529907e-03   1.2341151e-02   1.7919552e-02   5.4428759e-02   3.9375660e-03  -4.8430256e-03   1.4490704e-02  -1.7584924e-02   5.3705980e-03  -1.2830199e-02  -2.1247347e-02   7.7714049e-01  -2.0828998e-02   5.6521187e-01  -5.7131133e-01  -2.0900184e-02  -5.3743478e-01   5.8554502e-01  -1.2478817e-02  -2.9511997e-02   5.3725007e-01  -4.1833974e-03   7.7163525e-01  -6.3858533e-03   1.7041385e-02   2.6220359e-02   2.3201572e-02   8.5156297e-03  -1.4150726e-02  -2.2388925e-02  -3.4069141e-02  -2.9813527e-02  -7.1780072e-01  -1.1785693e-02  -1.8675605e-02  -3.6501697e-02   3.0437514e-04   3.9205820e-04   2.2525494e-02   7.8554873e-01   4.5083676e-04  -8.4511593e-01  -4.1868381e-02   1.0832016e-01  -1.0145517e-01   1.0941393e-02  -1.0587199e-01  -1.6850584e-02   3.2813569e-02   3.3061179e+00   1.3997844e-01   1.0524214e-02   4.9380869e-02   7.8308770e-02   3.9318456e-02   2.1467374e-02   4.4016973e-02   3.7901810e-02   9.1349275e-01   2.4551894e-02  -6.4861145e-01   2.1644572e-02   8.4927559e-03  -1.1429855e-02  -3.1571303e-02  -6.7381458e-02  -8.6803356e-01  -7.7136431e-01  -1.3013651e-02  -4.8207144e-02   8.4827144e-01  -2.6002148e-03   7.2496562e-02  -1.2481775e+00  -8.5725002e-01   3.7160529e-02   9.5406504e-02   2.7487308e-02  -2.6111810e+00   1.2336686e-01  -1.6042594e+00  -7.2574617e-02   2.1710144e-02   1.2995747e-02  -3.2277296e-01  -2.4539311e-02   7.9634793e-02   4.7209632e-01   1.4793119e-01   6.1187912e-02   1.4048591e-01   7.9557972e-02   6.8068221e-02   3.6690021e-02   5.7047311e-02  -3.0066058e-02   7.5902674e-03   7.0972467e-03   5.4493114e-03   7.2202762e-03   1.5079905e-03   5.0598733e-03   5.6750729e-01   1.7143199e-03   1.8487900e-02  -1.6110678e-04   5.3614674e-05  -7.4986253e-03   5.2174693e-01   9.1174479e-03   3.6442046e-03   5.2516084e-01   5.9361385e-01   1.4149493e-03  -6.1781230e-01   3.6997962e-03   2.0554886e-03   8.2284793e-03   6.1975658e-03  -2.1008904e-03  -6.5928579e-03   4.9890796e-01   6.6731271e-01   1.8066961e-03   4.0748257e-03   9.3719544e-03   1.0422410e-02   6.7761606e-03   4.6258608e-01   3.8760671e-03  -2.9989290e-03  -1.1501126e-02  -7.1933693e-03   3.8460896e-01  -5.9435525e-03  -5.8639741e-03  -1.5231366e-02  -5.1277570e-01   1.1420531e-02   5.1796729e-03   1.0459306e-02  -1.2596936e-04  -4.8402596e-03  -3.4074400e-01  -3.2515147e-01  -3.7196275e-01   1.6928922e-04   3.2860989e-01   1.1737037e-03  -1.8407910e-03  -6.2475726e-03  -1.8217041e-03  -7.1954305e-03   9.0349294e-03   7.0094425e-03   3.8066690e-01  -4.2375688e-01   1.1793774e-02  -3.2007380e-03  -1.0135786e-02   1.3276489e-02   1.4944668e-02  -7.3468159e-03  -6.6313559e-03  -3.6586315e-03   4.5609678e-01  -4.5559226e-01   4.4972903e-03  -1.0569541e-02  -4.7549704e-01   1.5396618e-02   2.0522136e-02  -3.7887038e-03   9.4076516e-03   5.5688495e-03   1.1148460e-02   4.7100823e-01  -8.2041433e-03   6.9565975e-03   4.8790211e-01  -4.3106154e-01  -5.4242295e-01   1.0093733e-02   6.5629364e-04   4.4745151e-01  -7.8243474e-04  -2.2402574e-03  -4.7147132e-03  -3.9348899e-01  -2.6278155e+00
   4.8840357e-01   1.1395316e-02   6.2735092e-01   1.0337438e+00  -6.8020792e-01   1.7925519e-02   8.5792321e-01   5.1955442e-03   2.2657670e-03  -6.9466887e-01   1.4897724e-02   1.5630564e-02   1.5466316e-02   1.2901447e-02   1.0385900e-02   9.3939396e-03   1.1270465e-02   8.3570131e-03   9.1063228e-03   6.0263244e-03  -5.4277722e-05  -3.2025554e-01  -7.8309995e-04   3.2840054e-03  -2.9756863e-03   4.2894476e-03  -5.0809286e-03   9.4833015e-03  -1.1355338e-02   1.3343070e-02  -5.3017903e-01   5.7586416e-01  -1.5517819e-02  -1.1205409e-02  -1.4174452e-02  -8.2238307e-03  -1.2147959e-02  -8.6134135e-03   1.7607385e-02  -4.4517665e-03   3.4109560e-02   1.1186427e-02   5.7242618e-03   2.1929570e-02   1.2897191e+00   6.5511789e-03   4.5224482e-02   2.4979218e-02   1.4774948e-02   5.5154435e-03  -2.0011734e-03   4.7535666e-03   8.8315944e-03  -5.0066359e-01  -5.8335164e-01   1.1852919e-02   1.8038380e-02   5.4094841e-01   2.2693183e-02   8.2595491e-03   9.2345736e-03   1.3707280e-02   5.5799382e-03   3.9330627e-03   9.9659814e-04  -7.0500993e-04   8.5334939e-03  -6.3117374e-03   7.3269217e-03  -1.0846240e-02  -3.3544255e-03   6.4031661e-03  -3.9986712e-01   7.9988134e-03  -4.3202340e-01   6.1243826e-03   7.0959677e-03   5.8686884e-03   3.7039640e-01  -3.3659768e-01   3.4633875e-03  -2.1660674e-03  -8.1569774e-03   3.1773479e-01  -3.7468887e-03  -1.5352975e-03   4.4039276e-03   1.2121179e-03  -6.9035675e-03   2.8066511e-03   3.1290993e-03   5.8737777e-03  -6.5726741e-01  -5.9090345e-03  -8.9094189e-01   1.2553103e-02  -1.0614774e+00   2.4315128e-02   3.0677949e-02   4.1080164e-02   6.4265420e-01  -5.4451062e-01   1.0954595e-02  -5.7855272e-01   1.1186177e-02   1.6891127e-02   1.1896995e-02   7.0629436e-03   8.8398418e-03   8.8178709e-03   7.5010138e-03   5.1954597e-03  -3.5393608e-01   4.2795112e-03   2.6374582e-03   5.6148022e-05  -3.7262931e-01   5.2238473e-03  -5.1207482e-03   2.0229505e-03  -5.6990040e-03  -5.6400111e-03   1.5258215e-03  -4.2354873e-03   3.4108508e-02   3.1430714e-02  -4.6972770e-03  -6.0199475e-01   1.2589543e-02   1.0001192e-02   5.4248113e-01   1.6571202e-02   8.0010834e-03  -4.8888006e-01   1.1228269e-02   1.3919253e-02   2.3224204e-04   3.0071174e-03   5.0657199e-03   1.6283120e-02  -1.8404718e-02  -2.7356103e-02   1.2888042e-02   4.2232817e-02   6.7112231e-01   5.5805626e-01   2.0099989e-02   1.1884169e-02   1.6135667e-02   1.4789209e-02   1.5607942e-02   1.5726343e-02   8.3104636e-03   5.3662446e-03  -1.7057926e-02  -5.2477909e-01   2.0558590e-02  -5.4927754e-01  -3.5225961e-03   1.7086558e-02  -8.6072196e-03   4.5168587e-01  -6.1479238e-03  -2.5617104e-05   3.4284531e-03   2.8417489e-03  -3.4221730e-01  -3.8588434e-01   5.3781020e-03   5.8471089e-03   3.3000738e-01   2.0146016e-03  -4.5729554e-03   3.7469615e-03   5.4916664e-03  -3.3332393e-01  -5.2162277e-03  -3.2493214e-01  -4.6243818e-03  -4.7550807e-03  -3.5168915e-01  -5.5622320e-03  -6.6871535e-03   3.8791868e-01   1.0177970e-02  -4.9820778e-03  -5.7465001e-03  -4.0580714e-03  -6.0113368e-03  -4.3950161e-01  -7.7607256e-03   4.6201798e-01   1.4625529e-02   3.5338468e-03  -3.1759364e-03  -4.9498361e-01   5.7469941e-03  -1.6477923e-02   2.6308132e-02   2.1679281e-02   3.6895882e-02   5.7876272e-01   1.8402931e-02  -1.5732132e-02  -6.4618897e-01   1.7375404e-03  -6.1922071e-01   2.2601516e-03  -7.3743103e-03   8.9487092e-03   8.4461557e-01   5.3273604e-03  -5.5798889e-01   3.8668443e-03  -7.7169161e-03   9.1949973e-03   1.7651060e-02  -5.1290418e-01  -1.6543785e-02   2.2209436e-02  -1.5565923e-02  -7.8642580e-04  -4.3810793e-03   1.5914291e-03  -5.7402562e-03   1.2599210e-02   5.2815561e-01  -8.6993772e-03   7.8792742e-01   3.7278220e-03   2.1788619e-02  -3.8554062e-02   7.6907550e-02  -1.7176731e-02  -5.5465204e-04   1.1134426e-02   1.5917287e-02   7.5549523e-03   6.7705992e-02   7.8834826e-02   5.5256911e-02   2.4130437e-02   1.3281086e-01  -2.4204123e-03  -3.4684572e-03   5.6134529e-02   1.2146706e-01   4.2837548e-02   3.8414916e-02   1.6705962e-02  -1.4334803e-02   2.8431491e-03   2.3923316e-02   6.5798191e-01   3.2706264e-02   3.1697542e-02   1.5178025e-02   8.3819461e-03   5.7354846e-01   2.1226641e-02   7.5784160e-03   1.7083583e-02   1.5727281e-02   1.2745262e-02   6.7643834e-03   1.8720062e-03   4.6988431e-04   3.9811212e-01  -1.5762771e-03   1.8352291e-02  -2.1480003e-02  -1.7333587e-02  -2.5218039e-02  -2.9427982e-02  -2.3163254e-02  -4.7489680e-02  -3.8995783e-02  -1.9249781e-02  -2.7765846e-02   6.1782937e-02  -3.8687428e-02  -1.4394060e-02  -1.3278613e-02   1.2307456e+00  -9.8735872e-01   3.2870110e-02   6.6305806e-02   3.6526767e-02   3.7561794e-02   4.2546990e-02   5.1118915e-02   3.1264949e-02   1.4123904e-02  -2.4773453e-03  -8.7124547e-03   1.8835189e-02  -2.3243915e-04   2.4598097e-02  -1.8699277e-03  -1.2238520e-03   5.1117409e-03   1.7121606e-02   4.6634960e-02   8.0941781e-03   2.0012077e-03   6.3222326e-03  -1.8304073e-02   1.5554323e-02  -7.0719443e-03  -8.2790132e-03   7.7201765e-01  -1.5031397e-02   5.6743836e-01  -5.7198572e-01  -1.6204562e-02  -5.3516392e-01   5.7507349e-01  -1.6263319e-02  -2.0500448e-02   5.2903517e-01   5.0788283e-03   7.2692631e-01  -6.4561522e-03   2.4011971e-02  -4.4086754e-04   1.9933484e-02   8.7565054e-03  -1.0156585e-02  -2.1206262e-02  -1.9373689e-02  -2.8363011e-02  -7.0650773e-01  -1.4190763e-02  -1.1764412e-02  -3.5437040e-02  -3.1564259e-03  -1.5921641e-02   7.2624792e-03   8.0959413e-01   2.1318371e-02  -8.3468590e-01  -6.3455241e-02   1.1887661e-01  -8.7828796e-02   1.8484795e-03  -1.1921415e-01  -2.2260193e-02   3.4037217e-02   3.2153592e+00   1.2091821e-01   1.4614936e-02   3.8454030e-02   7.3010907e-02   1.7147389e-02   2.6887215e-02   4.4717153e-02   3.8828150e-02   9.0298182e-01   1.6965721e-02  -6.5239284e-01   2.5039311e-02   1.5678282e-02  -1.2808013e-02  -4.3001099e-02  -5.7643151e-02  -8.5834716e-01  -8.3141656e-01   5.8683037e-04  -2.1793314e-02   7.8830018e-01  -4.7803628e-03   5.5295761e-02  -1.1975818e+00  -8.8262341e-01   2.4547212e-02   1.0987286e-01   4.1324875e-02  -2.4701414e+00   1.2539287e-01  -1.7270414e+00  -5.6399541e-02   6.6549021e-02   1.6330281e-02  -1.2236641e-01  -3.3136122e-02   8.0992459e-02   4.6767481e-01   1.5240362e-01   5.4407688e-02   1.2508380e-01   7.6963118e-02   6.3435734e-02   4.0917197e-02   5.6147256e-02  -1.6733991e-02   1.9337725e-02   1.1784698e-02   1.4752571e-02   7.1641570e-03  -2.3902051e-02   4.0407323e-03   5.9109060e-01   3.2767482e-03   3.2726953e-03  -3.6762859e-03   8.0889794e-03  -7.3499843e-03   5.0924089e-01   1.2750439e-02  -3.9072331e-04   5.1052069e-01   5.8492104e-01   4.0327887e-03  -5.8350385e-01   2.5585589e-03   3.5348921e-03   6.1636006e-03   8.7363565e-03  -3.4869634e-03  -5.3320696e-03   4.8976155e-01   6.8495276e-01   4.8364010e-03   3.2022155e-03   8.7940695e-03   9.5098288e-03   3.5762862e-03   4.2269862e-01  -4.5827520e-03  -1.9456319e-03  -1.0150865e-02  -5.6442299e-03   3.7760120e-01  -3.8975059e-03  -2.1600740e-03  -1.4155164e-02  -5.1109780e-01   1.1230090e-02   4.4136254e-03   9.4583970e-03  -2.5596110e-03  -5.5048302e-03  -3.3548219e-01  -3.2126348e-01  -3.7061638e-01  -3.6786939e-03   3.2766563e-01   1.2523698e-03  -2.6286175e-03  -6.7410003e-03  -3.8519667e-03  -6.4918363e-03   9.4922222e-03   8.4712479e-03   3.7158352e-01  -4.1056443e-01   1.0282582e-02  -1.3706536e-03  -7.3027824e-03   1.3875775e-02   1.7175484e-02  -2.5992758e-03  -1.6039472e-02   3.6038896e-03   4.5734575e-01  -4.3934642e-01   1.2489646e-04  -9.7279024e-03  -4.7767405e-01  -6.5924445e-04   1.5527243e-02  -6.1523895e-03  -9.1951497e-03   5.5576299e-03   1.2242665e-02   4.7722134e-01  -5.0764277e-03   9.7751347e-03   5.0983919e-01  -4.3317651e-01  -5.0592756e-01   1.6408118e-02   1.7239666e-03   4.8521023e-01  -9.9614279e-04   1.0639362e-03   7.4118861e-03  -3.6532364e-01  -2.6103482e+00
   4.8892869e-01   1.3141601e-02   6.1962072e-01   1.0429441e+00  -6.8954736e-01   1.5411307e-02   8.2841471e-01   3.3951531e-03   3.3388964e-03  -6.7983256e-01   1.9145850e-02   1.3913520e-02   1.5560080e-02   1.1824257e-02   1.0569902e-02   1.1140382e-02   9.6715935e-03   8.3149698e-03   1.5165306e-02   2.6201842e-03   7.6967101e-04  -3.1885827e-01  -1.6702126e-03   1.9461932e-03  -1.0971320e-03  -4.2743583e-04  -6.8213081e-03   8.9328714e-03  -1.3868538e-02   1.1791452e-02  -5.3570405e-01   5.7208121e-01  -1.5255861e-02  -9.1109663e-03  -1.1667550e-02  -2.3291247e-03  -4.6578310e-03  -4.6997447e-03   2.4589029e-02   2.6906746e-02   2.3504389e-02   2.0296807e-03  -5.9242207e-04   1.9979793e-02   1.2293497e+00   4.7006949e-03   4.1954698e-02   2.5698281e-02   1.6327543e-02   5.1228233e-03  -6.8109886e-03   5.9063232e-03   5.8928397e-03  -5.1924494e-01  -5.7300880e-01   1.1016165e-02   1.7861467e-02   5.2676290e-01   2.2405387e-02   7.2926078e-03   8.1725848e-03   1.2584253e-02   6.6646715e-03   1.9148627e-03  -5.5115108e-05   2.3258001e-03   1.1454425e-02  -5.8666265e-03   8.9690977e-03  -6.6764622e-03  -4.4405433e-03   9.1017863e-03  -4.2880726e-01   1.3557789e-02  -4.4508260e-01   9.7632701e-03   7.4608925e-03   6.9554224e-03   3.7323809e-01  -3.3703161e-01   5.5828633e-03  -2.9942015e-03  -4.5104718e-03   3.1737527e-01  -2.7252985e-03  -3.2522723e-03   4.7197259e-03   1.5855256e-04  -4.0084869e-04   7.4765570e-04   9.1179727e-04   7.8351031e-03  -6.7010592e-01  -1.1988443e-02  -8.8647087e-01   1.6685412e-02  -1.0751601e+00   2.8215709e-02   2.7988925e-02   4.3120016e-02   6.0884877e-01  -5.6408904e-01   1.0676997e-02  -5.4901303e-01   1.0482261e-02   1.7520506e-02   1.1883174e-02   5.2939830e-03   8.6761168e-03   8.6723215e-03   7.3169965e-03   5.9007103e-03  -3.5804973e-01   3.4124829e-03   1.3063021e-03   1.0524106e-03  -3.6233791e-01   3.6416955e-03  -5.5398671e-03   5.7491516e-03  -5.6077612e-03  -1.4134800e-03   2.4272478e-02   6.1066748e-03   4.2323784e-02   2.6463246e-02  -2.2157559e-02  -6.0219277e-01   7.8108967e-03  -2.1126781e-02   5.3055578e-01   1.7073308e-02   8.7348583e-03  -4.6475253e-01   1.0508496e-02   8.9819990e-03   1.8960187e-03   2.5351453e-03   9.8624434e-03   1.4089479e-02  -2.1689274e-02  -1.6324757e-02   5.3817058e-03   3.5957996e-04   6.8823116e-01   5.7369101e-01   2.2392896e-02   1.7047692e-02   2.0799104e-02   1.5378626e-02   1.0110846e-02   3.0103923e-03   7.2370979e-03  -6.9070825e-04  -2.0522006e-02  -5.4624394e-01   2.0046028e-02  -5.8698516e-01  -2.8203596e-03   1.8570728e-02  -5.0450449e-03   4.1124085e-01  -6.6242324e-03  -5.0827502e-04  -3.3537593e-03   8.6241637e-04  -3.3785250e-01  -3.7095687e-01   4.8928490e-03  -3.9594175e-03   3.0593797e-01  -1.5550628e-03  -8.6705584e-03   4.7992953e-03   5.5177172e-03  -3.2768360e-01  -4.7494121e-03  -3.2085101e-01  -4.2102104e-03  -5.8780531e-03  -3.4565006e-01  -3.7621706e-03  -3.4524526e-03   3.7645015e-01   1.1037798e-02  -3.0112786e-03  -8.7143584e-03  -8.8040666e-03  -1.0629327e-02  -4.6334637e-01  -7.3872643e-03   4.7010984e-01   1.5338667e-02  -9.3875866e-03  -5.8993055e-03  -5.0345356e-01  -1.1670813e-02  -2.0569184e-02   2.6275175e-02   1.8770945e-02  -8.3937421e-03   5.7254223e-01   2.3411791e-02  -9.8555619e-03  -6.3082271e-01   3.0579394e-03  -6.1143199e-01  -2.2695585e-03  -5.1805574e-03   1.8383653e-02   8.4078788e-01   5.2014944e-03  -5.1838634e-01   1.9049509e-02  -1.4406048e-02   8.6233318e-03   1.4100525e-02  -5.1912933e-01  -1.2261292e-02   2.1613372e-02  -1.3786530e-02  -2.3974479e-03  -1.1409725e-02  -6.3754359e-03  -9.1545042e-03   3.7247537e-03   4.8191042e-01  -1.2043703e-02   8.9304596e-01   1.0988461e-02   1.8688566e-02  -3.6548582e-02   6.8948696e-02  -3.5172483e-02  -5.4725942e-03   4.7115874e-03  -1.8326016e-03   2.1428284e-02   7.7160413e-02   8.6607289e-02   4.2774867e-02   1.6939722e-02   1.1497409e-01  -5.5610932e-03   3.2436673e-03   6.5163308e-02   9.8598791e-02   3.4412021e-02   3.9584064e-02   1.6343154e-02  -1.5387978e-02  -1.3765207e-02   2.3425371e-02   6.3995055e-01   2.1003971e-02   1.9544251e-02   1.3839791e-02   4.7400220e-03   5.6378413e-01   2.1114830e-02   7.8950096e-03   1.1278833e-02   1.5078137e-02   1.2180615e-02   6.6056604e-03   2.9112994e-03   1.2681768e-02   4.3149237e-01   5.1739659e-03   9.3834516e-03  -2.1813652e-02  -1.7890886e-02  -2.6922966e-02  -2.4410949e-02  -2.5311675e-02  -5.9174419e-02  -3.4701828e-02  -1.9933971e-02  -2.4199867e-02   6.2895258e-02  -3.8773089e-02  -1.7309534e-02  -2.6160037e-02   1.2754818e+00  -9.7935902e-01   2.9854604e-02   6.2753887e-02   5.4185321e-02   4.3687930e-02   4.1767459e-02   4.9491761e-02   2.7434960e-02   2.0212893e-02  -5.1096242e-03  -5.2300694e-03  -4.0772575e-03   9.2207655e-03   2.7456664e-03   1.4346128e-02   4.1889546e-03   9.4294277e-03   1.5972295e-02   4.5412138e-02   5.0271097e-04   3.2373616e-03   3.1816196e-02  -1.9280478e-02   1.2033917e-02  -1.0097871e-03  -9.8531943e-04   7.7790258e-01  -1.2928870e-02   5.4749894e-01  -5.2688150e-01  -1.2992411e-02  -5.2795037e-01   5.7816448e-01  -1.5607573e-02  -2.7525806e-02   5.2717512e-01  -5.7392442e-03   7.6060624e-01  -3.3868712e-03   2.4217609e-02   1.1580800e-03   1.8757295e-02   7.4184638e-03  -1.0817126e-02  -2.1595276e-02  -1.6975054e-02  -2.7033692e-02  -7.1033690e-01  -1.1868063e-02  -6.9496982e-03  -3.3919361e-02   6.0097030e-03  -5.9786366e-03   1.9927607e-02   7.4878755e-01  -2.8699708e-03  -8.8163282e-01  -4.9374978e-02   1.2852035e-01  -1.0476642e-01  -3.2439248e-02  -1.4535362e-01  -4.8770715e-02   1.4654896e-02   3.5144570e+00   1.0977678e-01   1.0554911e-02   4.9478179e-02   9.4660980e-02   4.4848444e-02   3.0850633e-02   4.3092146e-02   4.1076190e-02   9.1703796e-01   1.0532404e-02  -6.6541116e-01   2.5319803e-02   7.7652779e-03  -1.5422791e-02  -3.8397450e-02  -5.6747516e-02  -8.4900208e-01  -8.1420554e-01  -2.0641008e-02  -3.1384342e-02   7.6905158e-01   5.8618918e-03   7.3325832e-02  -1.2058367e+00  -8.4152948e-01   2.7234444e-02   8.3489223e-02   2.9682701e-02  -2.4350002e+00   1.2198334e-01  -1.7285317e+00  -7.9403419e-02   4.3852303e-02  -5.0580716e-03  -1.5996545e-01  -3.7936170e-02   9.9352762e-02   5.5965531e-01   1.0398166e-01   6.0937368e-02   1.4405621e-01   7.1850261e-02   6.5454579e-02   3.6794629e-02   6.0705112e-02  -2.4074727e-02   9.6178750e-03   1.3814908e-02  -2.6514485e-03  -2.5526151e-02  -9.4618087e-04  -4.2452860e-03   6.2724243e-01   5.0747016e-03   1.8608478e-02  -5.7809445e-03   6.2398993e-03  -3.7726755e-03   5.2214019e-01   9.7035371e-03   8.3295144e-04   5.1221991e-01   5.7933194e-01  -6.0000450e-03  -6.3978383e-01  -8.8734025e-04   3.5255274e-03   8.9015627e-03   1.4798858e-02  -1.7025421e-04  -4.7059812e-03   4.8960867e-01   6.0663800e-01   2.0164891e-03   3.5846441e-03   9.3985845e-03   1.0594256e-02   6.9961876e-03   4.3635632e-01   1.8201110e-03  -1.9659920e-03  -1.1813310e-02  -9.4362498e-03   3.8086675e-01  -5.4552247e-03  -1.0574411e-02  -1.5598943e-02  -5.0202724e-01   1.2490560e-02   4.8618790e-03   5.2636093e-03   1.6017890e-04  -3.7553204e-03  -3.7189633e-01  -3.2764663e-01  -3.7943600e-01  -3.2965041e-03   3.2527289e-01   3.0507559e-03   1.0802920e-03  -3.3440524e-03   9.1438140e-04  -6.1226598e-03   7.2299206e-03   7.0718969e-03   3.7491044e-01  -4.1889367e-01   1.1716352e-02   3.8039560e-03  -8.4155526e-03   1.1484252e-02   1.3437814e-02   1.8686127e-03  -9.5855026e-04   7.9257483e-05   4.5176945e-01  -4.6360800e-01   1.2205781e-03  -1.0021299e-02  -4.7024919e-01   1.5338663e-02   1.5962342e-02  -3.0560215e-03  -1.0269778e-02   5.5273454e-03   8.2408343e-03   4.5397238e-01   4.9924647e-03   5.4897814e-03   4.8159134e-01  -4.4831220e-01  -5.4522889e-01   8.7477678e-03   4.1558964e-03   5.1793846e-01   2.6217680e-03  -1.8137885e-04   7.1726730e-03  -3.9919578e-01  -2.7937054e+00
   4.8773259e-01   1.1982976e-02   6.3738584e-01   9.9640975e-01  -6.6795296e-01   1.5732839e-02   8.1185595e-01   4.0480691e-03   2.2955549e-03  -6.8493752e-01   1.0133403e-02   1.4538944e-02   1.4692079e-02   1.1268915e-02   1.1400840e-02   1.0819862e-02   1.0191299e-02   8.1931674e-03   1.1009395e-02   1.2014727e-03  -6.0191967e-03  -3.1433240e-01  -7.8485006e-04   4.1319071e-03  -3.6798892e-03   1.7604771e-03  -3.6203792e-03   1.0955260e-02  -1.2096385e-02   1.2436174e-02  -5.3618641e-01   5.6719529e-01  -1.4071894e-02  -9.2202819e-03  -1.5561273e-02  -6.1112604e-03  -7.9420729e-03  -1.4526767e-02   2.5365799e-02   3.0210265e-02   2.4668054e-02   2.0048090e-02   1.3747681e-03   2.1431261e-02   1.2109996e+00  -9.2791016e-03   3.9499334e-02   2.2735410e-02   1.3890748e-02   8.7594442e-03  -3.4807733e-03   8.9271637e-03   6.2731221e-03  -5.0350677e-01  -5.7346610e-01   1.2215352e-02   1.6636971e-02   5.2377962e-01   2.1956314e-02   6.7903181e-03   5.1476476e-03  -8.9600928e-04   6.1852144e-03   4.6650912e-03  -8.3908921e-04   2.4643323e-03   5.8603597e-03  -8.8385827e-03   7.5544021e-03  -8.6231824e-03  -2.2688307e-03   7.9005915e-03  -4.0697288e-01   1.2712399e-02  -4.4027770e-01   5.7999809e-03   6.9248699e-03   6.3837021e-03   3.7066115e-01  -3.3596778e-01   5.6599647e-03  -2.6140112e-03  -9.0316571e-04   3.2004596e-01  -4.3982452e-03  -1.4940661e-04   6.6639194e-03  -2.6315734e-03  -7.9063676e-03   2.4304508e-03   3.0196373e-06   9.5844063e-03  -6.7915896e-01  -8.9565993e-03  -8.8318148e-01   2.4169766e-02  -1.0553052e+00   2.6315707e-02   3.0654122e-02   4.2850291e-02   6.2290766e-01  -5.3445829e-01   1.1611250e-02  -5.6198862e-01   1.0461730e-02   1.6126851e-02   1.1932334e-02   2.0119607e-02   9.2121287e-03   9.4608808e-03   8.4035011e-03   5.9460961e-03  -3.5154808e-01   4.4185703e-03   3.2435289e-03  -6.5353425e-04  -3.7076275e-01   4.1374104e-03  -5.7678182e-03   4.3841232e-03   1.3734105e-03   6.9837793e-04   2.5253552e-02  -1.7293758e-02   3.0242624e-02   2.4139355e-02  -2.9228430e-02  -5.9149373e-01  -3.7799433e-03   1.5610301e-02   5.0967736e-01   1.7269560e-02   6.3565691e-03  -4.6723896e-01   1.1478239e-02   1.5865518e-02  -4.4741555e-04   1.6762521e-03   1.7183400e-02   2.3439578e-02  -2.3536605e-02  -1.7769314e-02   2.7904901e-02   4.3304740e-02   6.8076119e-01   5.6403141e-01   2.3622592e-02   1.5294731e-02   2.6902993e-02   1.7578855e-02   1.4615874e-02   1.1337497e-02   7.2405439e-03   3.3935964e-03  -1.7821152e-02  -5.2941149e-01   2.2157190e-02  -5.6368813e-01  -1.0893155e-04   1.7829470e-02  -5.8341744e-03   4.4686016e-01  -1.4848765e-03  -7.3298407e-04  -3.6929387e-03   1.0920707e-03  -3.3686060e-01  -3.7869070e-01   5.5239511e-03  -2.4995263e-03   3.1360970e-01   3.8850735e-04  -7.2583637e-03   5.4859521e-03   4.4662919e-03  -3.3061031e-01  -4.9689667e-03  -3.2689348e-01  -4.7501957e-03  -5.8228190e-03  -3.5221150e-01  -2.3408656e-03  -1.2618720e-04   3.9569543e-01   1.0686133e-02  -7.5495736e-05  -9.7629657e-03  -8.4366915e-03  -7.3049779e-03  -4.6178344e-01  -3.7677600e-03   4.6545105e-01   1.2881866e-02  -5.3693210e-03  -8.0693486e-03  -5.3424312e-01   1.3657586e-02  -1.6430935e-02   2.1326469e-02   2.4346555e-02   2.4637215e-03   5.7276120e-01   1.8259370e-02  -6.5674825e-03  -6.1244526e-01   2.9434672e-03  -6.2354269e-01  -2.6167320e-03  -8.6563092e-03   1.6420567e-02   8.7142667e-01   7.5236422e-03  -5.2498767e-01   2.3850087e-02  -9.5524204e-03   1.0153674e-02   1.4548383e-02  -5.1928093e-01  -2.3674108e-02   1.8358152e-02  -1.6934413e-02  -2.2799075e-03  -2.5111114e-03  -3.2977616e-03  -6.9974013e-03   1.7410396e-03   5.3277462e-01  -1.7790743e-02   7.1026830e-01   1.8477708e-02   2.7617316e-02  -1.0270969e-02   1.3359987e-01  -1.9009421e-02   5.2663725e-05   1.4200763e-02   2.1758147e-02   1.6487241e-02   6.8046516e-02   6.8440097e-02   5.0107047e-02   1.8436481e-02   8.6243904e-02   5.8228239e-03   1.2416723e-02   6.1170993e-02   1.0197971e-01   1.3376242e-02   4.1805221e-02   1.4634983e-02  -1.2644454e-02   1.4816733e-03   2.7108537e-02   6.5356289e-01   2.9575058e-02   3.5422885e-02   1.9966293e-02   1.5285865e-02   5.8690058e-01   2.3401133e-02   9.9190409e-03   9.4981965e-03   1.3632023e-02   1.8340808e-02   6.6392994e-03   4.2427384e-03   1.2844768e-02   4.2634709e-01   1.0332504e-02   1.8970919e-02  -1.5579043e-02  -1.3220455e-02  -2.4993585e-02  -2.9536744e-02  -2.4974492e-02  -4.0341484e-02  -3.3362535e-02  -3.6755421e-02  -2.9200015e-02   5.0006219e-02  -4.0682951e-02  -1.7522846e-02   4.0664961e-04   1.1913533e+00  -9.7770862e-01   3.6992155e-02   6.2256414e-02   4.1268911e-02   2.9339651e-02   3.9048821e-02   4.2055641e-02   2.2824696e-02   1.4697517e-02  -9.2892809e-03  -8.8710681e-03  -3.2734555e-04  -3.5947536e-03   3.2201575e-02  -1.1115474e-02  -2.0645388e-03   6.2894436e-03   1.7178060e-02   5.5368387e-02   4.7254924e-03  -1.7953262e-03   8.0136856e-03  -1.6200896e-02   1.8465052e-02  -3.4669626e-03  -1.4084898e-02   7.7349605e-01  -9.8149598e-03   5.4029919e-01  -5.3941768e-01  -1.4340784e-02  -5.1433012e-01   5.8212436e-01  -1.5991350e-02  -3.0234527e-02   5.4346812e-01  -1.5368445e-02   8.1551835e-01  -1.2273344e-03   1.8807170e-02  -4.1703790e-03   1.2116000e-02   8.6446702e-03  -7.7713851e-03  -2.2473017e-02  -1.8666210e-02  -2.5297812e-02  -7.1503443e-01  -1.3158574e-02  -1.7445175e-02  -3.3290343e-02  -2.2596902e-03  -2.8249995e-02   1.3900233e-02   7.6087913e-01   2.2247921e-02  -8.3829549e-01  -5.6281035e-02   1.3098161e-01  -9.4802933e-02  -2.7632819e-02  -2.7419494e-01  -3.5218592e-02   1.8302131e-02   3.3356169e+00   1.2369219e-01   1.4914866e-02   5.8456812e-02   9.1427978e-02   2.9000171e-02   3.1923670e-02   4.9322980e-02   3.7341798e-02   9.4625198e-01   2.7681759e-02  -6.7686862e-01   2.2718974e-02   1.6027915e-02  -7.4458792e-03  -3.6247506e-02  -5.4389757e-02  -8.6677007e-01  -8.3139553e-01  -2.5303507e-02  -5.7058700e-02   7.9663699e-01  -2.7708858e-04   9.3609446e-02  -1.1879490e+00  -8.8371495e-01   3.4884642e-02   9.9624680e-02   8.7872510e-03  -2.3564217e+00   1.2560674e-01  -1.6196481e+00  -9.7403584e-02   2.0613583e-02  -7.2502097e-03  -1.2827347e-01  -2.6386367e-02   1.0833609e-01   4.5708496e-01   1.7954346e-01   4.2757527e-02   1.4552461e-01   8.1233942e-02   6.4890395e-02   3.4340016e-02   5.6462266e-02  -2.2959497e-02   1.4116409e-02   1.0311053e-02  -7.6500237e-03  -1.3550082e-02   5.1641198e-04   1.0904387e-02   6.5827106e-01   6.2813215e-03   1.8120278e-02  -4.8799558e-03   1.4781380e-03  -8.2124705e-03   5.2373387e-01   1.6245263e-02  -1.9682322e-04   5.1983267e-01   6.1626260e-01   1.0690331e-02  -5.9316289e-01   6.7232217e-04   2.2682142e-03   7.4601773e-03   1.3282241e-02   1.6802630e-03  -4.1863717e-03   4.9985620e-01   6.3375490e-01   4.7290019e-03   4.2214602e-03   1.0496337e-02   1.0075521e-02   5.9929421e-03   4.3567325e-01  -4.7692476e-03  -2.2149205e-03  -9.4868133e-03  -1.2955783e-02   3.7785748e-01  -3.8662126e-03  -7.6165684e-03  -1.4853142e-02  -5.0588713e-01   1.0217274e-02   3.6820205e-03   7.0525563e-03  -1.7720240e-03  -5.1101968e-03  -3.5593975e-01  -3.2260467e-01  -3.7330388e-01  -3.1789964e-03   3.2093915e-01   2.6013266e-03  -3.6050644e-03  -5.7476151e-03  -1.2059510e-03  -5.3823207e-03   9.2630370e-03   6.7957194e-03   3.7342085e-01  -4.1512390e-01   1.2920340e-02   3.5473776e-03  -4.8400622e-03   1.6336852e-02   1.8193987e-02  -5.1062727e-03  -1.6902197e-02  -1.5780386e-03   4.6576056e-01  -4.5941566e-01   4.4577747e-03  -7.6737235e-03  -4.9781809e-01   1.2512571e-02   2.4683455e-02  -3.3585578e-03  -9.1561553e-03   6.2828847e-03   7.0134456e-03   4.7701396e-01   1.6767362e-03   8.9632070e-03   5.4019711e-01  -4.4111819e-01  -5.3420881e-01   8.4175138e-03  -6.3988019e-03   4.7531272e-01   1.9520830e-03  -2.8990848e-03   8.2822115e-03  -3.8025042e-01  -2.7341504e+00
   4.9353935e-01   1.2595763e-02   6.4251023e-01   1.0380930e+00  -6.7688265e-01   1.1669825e-02   8.2328650e-01   1.7973832e-03   2.9409486e-03  -6.9098019e-01   1.3985357e-02   1.4961749e-02   1.5783665e-02   1.2437431e-02   1.1417542e-02   1.0988207e-02   1.0561374e-02   8.6781020e-03   2.6531757e-03   3.2669395e-03  -1.3893178e-03  -3.1545294e-01   5.8036902e-05   3.5961381e-03  -2.7097799e-03   2.8963660e-04  -8.0287557e-03   1.0577765e-02  -1.2597206e-02   1.3538931e-02  -5.3156225e-01   5.7766911e-01  -1.2871531e-02  -1.0244851e-02  -1.2258698e-02   1.4033063e-03  -5.2570852e-03  -1.6061306e-03   4.4912735e-02   3.4639038e-02   3.8702018e-02   4.4795571e-03   9.2935883e-05   2.4653769e-02   1.3009017e+00   6.7725139e-03   4.1053181e-02   1.9629227e-02   1.2390743e-02   9.1817401e-03  -9.4272087e-03   1.8518791e-03   6.0657968e-03  -5.0730804e-01  -5.7560674e-01   1.1215693e-02   1.5551933e-02   5.2884872e-01   2.3134232e-02   7.4661278e-03   8.8893662e-03   1.0167138e-02   9.1796492e-03   3.1652929e-03   7.8209577e-04   8.7168024e-04   9.6320335e-03  -7.7986978e-03   9.6320642e-03  -9.3135861e-03  -7.3183391e-03   8.0590426e-03  -4.0943056e-01   1.1091392e-02  -4.3400592e-01   8.3497719e-03   6.1917571e-03   6.9692010e-03   3.6850499e-01  -3.4104060e-01   1.3471989e-03  -3.9103107e-04   4.5838831e-03   3.2946369e-01  -2.4095219e-03   1.5588581e-03   4.0322932e-03  -1.8064735e-03  -4.2001139e-03   4.6537768e-03  -4.0744130e-03   1.0363949e-02  -6.9733956e-01  -9.1960824e-03  -8.5818241e-01   2.1887612e-02  -1.0753515e+00   2.8654822e-02   3.1288081e-02   3.8199634e-02   6.3232547e-01  -5.4124013e-01   1.0280788e-02  -5.5948265e-01   1.0502659e-02   1.7354514e-02   1.1995702e-02   4.5405006e-03   8.9641284e-03   7.6432404e-03   8.3246531e-03   5.7641502e-03  -3.4242796e-01   3.4328070e-03   2.6861093e-03   7.5210403e-04  -3.6412901e-01   1.7705306e-03  -5.9997152e-03   6.0936576e-03  -4.6150268e-03  -5.1858370e-03   7.2858400e-04  -4.4432750e-03   2.9272394e-02   2.4809425e-02  -1.9341262e-02  -5.9662423e-01  -1.0521966e-04  -1.5362129e-02   4.9847776e-01   1.5430806e-02   5.6788385e-03  -4.5905799e-01   1.0380705e-02   2.1540838e-02   2.6240810e-03   5.1123312e-04   9.6032632e-03   1.5158353e-02  -2.5178603e-02  -1.5169208e-02   2.5540967e-02   4.6657901e-02   6.5950604e-01   5.6800383e-01   2.6249173e-02   1.5107336e-02   2.0904166e-02   1.6062283e-02   1.7972993e-02   1.3841925e-02   5.3369204e-03   2.3471881e-03  -1.9371424e-02  -5.1048519e-01   1.7602156e-02  -5.6428300e-01  -2.4871367e-03   1.8758939e-02  -5.6719184e-03   4.1488040e-01   1.6386204e-02  -6.7945990e-04   1.5656381e-03   1.0909642e-03  -3.3928765e-01  -3.8483259e-01   3.8676495e-03   9.5456837e-03   3.1456343e-01   3.3997436e-04  -6.0199423e-03   5.6746038e-03   3.1730527e-03  -3.3278301e-01  -5.6879446e-03  -3.3030839e-01  -4.5108370e-03  -5.8319894e-03  -3.4910497e-01  -1.4823938e-03  -4.8585474e-03   4.0140174e-01   1.0226595e-02  -2.5986045e-03  -4.2684637e-03  -3.7076214e-03  -7.0280007e-03  -4.5461782e-01  -7.6750793e-03   4.7593697e-01   1.3454049e-02  -3.9576016e-03  -5.2362285e-03  -5.0778841e-01   6.0540235e-03  -1.7817825e-02   2.1442477e-02   1.9526507e-02   2.5803263e-02   5.7502000e-01   2.4232133e-02  -1.3627024e-02  -6.3479508e-01   1.7949534e-03  -6.4838966e-01  -1.4224530e-03  -7.6934488e-03   1.9215725e-02   8.8107440e-01   8.0142724e-03  -5.3090315e-01   2.9227943e-02  -9.0643575e-03   5.5827192e-03   7.7337746e-03  -5.8524555e-01  -1.5358066e-03   2.2666370e-02  -1.7743578e-02  -2.0366406e-05  -6.7271050e-03   3.1195334e-03  -1.1766653e-02   2.3725181e-02   6.9477612e-01  -2.1412284e-02   6.5309044e-01   1.7364431e-02   1.8793528e-02  -5.0447427e-02   1.1762160e-01  -1.9136888e-03   4.0249535e-03   1.2864416e-02   3.2926790e-02   2.7438784e-02   7.9955521e-02   7.4582619e-02   4.7956124e-02   1.8691048e-02   1.1371635e-01   1.5519578e-02   4.3156151e-03   6.3687875e-02   1.4315347e-01   1.5676154e-02   3.7854320e-02   1.5031401e-02  -9.4006253e-03   4.1635464e-03   2.7291134e-02   6.5385632e-01   3.3724738e-02   3.5124956e-02   1.7604093e-02   1.4654699e-02   5.8384847e-01   2.2278607e-02   1.2744043e-02   1.1576373e-02   1.5684653e-02   1.0807506e-02   6.6079909e-03   1.5751744e-02   8.0077822e-03   3.8459427e-01   1.2556074e-02   5.2275248e-03  -1.1440607e-02  -1.3512698e-02  -2.5217119e-02  -2.5974327e-02  -2.4289280e-02  -5.1323107e-02  -3.5381001e-02  -3.3430051e-02  -2.7261110e-02   4.5542920e-02  -3.6706188e-02  -1.1754141e-02  -1.6304851e-02   1.2085321e+00  -9.8248278e-01   4.4864293e-02   8.3003767e-02   4.5659380e-02   2.7747479e-02   3.7727521e-02   4.1232026e-02   2.0161862e-02   1.1345245e-02   1.1042345e-03  -1.3931431e-02   1.9548217e-02  -6.6184479e-03   1.5342604e-02  -1.6085943e-02  -2.3463563e-03   5.1979868e-03   1.3766874e-02   5.4016509e-02   6.4955646e-03   4.8547711e-04   9.6420143e-03  -1.5882048e-02   1.2409056e-02  -2.5136242e-03  -6.5808850e-03   7.9386065e-01  -2.1430588e-02   5.9309596e-01  -5.6675325e-01  -2.0083458e-02  -5.1136812e-01   5.9200465e-01  -1.2282497e-02  -2.7608160e-02   5.2583746e-01  -4.9228700e-03   7.6203002e-01  -4.9208465e-03   2.0071105e-02   2.8660607e-02   1.3156979e-02   8.8961175e-03  -7.6008045e-03  -1.9187030e-02  -1.9908102e-02  -2.5540424e-02  -7.0450240e-01  -1.1388003e-02  -1.1942925e-02  -3.6066127e-02   7.3185126e-03  -1.5530559e-02   1.8958056e-02   7.5625872e-01  -2.5467406e-03  -8.2668420e-01  -4.5784301e-02   1.0514647e-01  -1.0093983e-01  -9.7322101e-03  -2.0560490e-01  -3.4679272e-02   4.2401480e-02   3.4535539e+00   1.3815420e-01   1.7389411e-02   5.0835422e-02   7.6795222e-02   2.9395259e-02   3.0232544e-02   4.5882670e-02   4.6842296e-02   9.1945588e-01   1.3900464e-02  -6.5477449e-01   1.9419740e-02   1.0567950e-03  -7.0533476e-03  -3.2823115e-02  -5.8652362e-02  -8.5837310e-01  -8.2868559e-01  -2.6177005e-02  -3.8191772e-02   7.4883271e-01  -2.1916342e-03   6.1788856e-02  -1.1715863e+00  -8.4119880e-01   2.7670515e-02   1.0073908e-01   2.9743579e-02  -2.5215211e+00   1.3658729e-01  -1.6607258e+00  -5.8342193e-02  -3.1518682e-02  -1.5912012e-01   3.7217828e-01  -3.1175093e-02   6.6133405e-02   4.1534475e-01   6.6734850e-02   5.6574831e-02   1.2223028e-01   8.4277630e-02   5.7360287e-02   4.3084372e-02   5.8463436e-02  -2.9704993e-02   7.8335768e-04   8.7729448e-03   1.2347871e-02  -3.3730451e-02   2.0616339e-04   9.4665405e-03   5.7929825e-01   3.7002774e-03   1.0941465e-02  -7.1335758e-03   5.6748210e-03  -1.1759786e-03   5.3947395e-01   1.5834143e-02   2.3944207e-03   5.2392384e-01   6.1722615e-01   1.8786044e-02  -5.8527768e-01   2.1675834e-03   2.9241851e-03   8.0409495e-03   1.0259499e-02  -3.3043941e-03  -4.3898266e-03   4.9886608e-01   7.1641311e-01   9.4948851e-05   2.5189353e-03   9.7033748e-03   7.6224275e-03   5.6280862e-03   4.3679229e-01   3.2198543e-03  -3.4911698e-03  -1.0363441e-02  -1.4114683e-02   3.7638601e-01  -3.5524645e-03  -7.3825881e-03  -1.5332932e-02  -4.9348623e-01   1.2024902e-02   5.7703572e-03   2.9384907e-03  -2.6034261e-04  -2.3584188e-03  -3.3437525e-01  -3.1728667e-01  -3.7372699e-01  -4.5129210e-03   3.1356942e-01   2.5009971e-03   1.1605770e-03  -2.7412396e-03  -1.3176306e-03  -6.0420111e-03   7.4317452e-03   5.5561756e-03   3.6653782e-01  -4.0721099e-01   1.2125545e-02   4.3425773e-03  -7.8283699e-03   1.4325392e-02   1.3457846e-02  -2.9684543e-03  -1.2065128e-02  -4.2894050e-03   4.4654490e-01  -4.4953286e-01   2.9776298e-03  -1.4270167e-02  -4.7521176e-01   1.7807404e-02   2.0210061e-02  -3.2360011e-03   6.3198973e-03   4.3774782e-03   6.3332492e-03   4.6853693e-01   7.4506698e-04   9.9979683e-03   5.4218042e-01  -4.4512773e-01  -4.6980603e-01   1.5547117e-03  -7.4752722e-03   5.0704064e-01   1.1925334e-03   5.9601620e-03   1.1702235e-02  -3.5795648e-01  -2.7361257e+00
   4.9319269e-01   1.2486681e-02   6.4148635e-01   1.0765290e+00  -6.9318285e-01   1.8998460e-02   8.1042145e-01   6.5546135e-03   4.8416416e-03  -6.8362216e-01   1.0453366e-02   1.5548645e-02   1.5389951e-02   1.2963695e-02   1.2028217e-02   1.0514750e-02   8.8292003e-03   8.4895053e-03  -2.2247314e-03   6.2253721e-03   2.2102008e-03  -3.1504728e-01  -1.8941501e-03   3.7933681e-03  -1.8504403e-03   2.6804506e-03  -4.6309527e-03   6.3916668e-03  -1.4103977e-02   1.2796196e-02  -5.3476176e-01   5.7848162e-01  -1.3080153e-02  -1.1422168e-02  -1.4414585e-02  -6.9584825e-03  -1.5842398e-02  -8.6203365e-03   1.2566144e-02   1.6243781e-03   2.9158234e-02   1.5819809e-02  -9.8483662e-04   1.8585365e-02   1.3108421e+00   5.5494696e-03   3.9324168e-02   2.7554232e-02   1.3612697e-02   6.9588527e-03  -8.0674789e-03   3.8034660e-04   8.3280250e-03  -5.1594235e-01  -5.7395954e-01   1.1899568e-02   1.9247318e-02   5.2814685e-01   2.3971626e-02   8.6188823e-03   8.5272653e-03   1.6882006e-02   8.0103735e-03   4.5554324e-03   2.9680920e-04   3.7284269e-03   4.9332173e-03  -7.9133496e-03   7.9662349e-03  -7.8041438e-03  -9.5389342e-03   9.0749868e-03  -4.0114898e-01   1.1768083e-02  -4.4466129e-01   9.7582966e-03   7.5982801e-03   6.7610218e-03   3.7149314e-01  -3.3813844e-01   3.4783576e-03  -2.3542462e-03  -6.5589909e-03   3.1275159e-01  -6.0102509e-03  -5.5991486e-04   5.0694668e-03  -3.9964762e-03  -9.2145666e-03   6.1988725e-04  -3.4644683e-03   5.4292753e-03  -7.1072262e-01  -1.2173874e-02  -9.1597217e-01   1.4145973e-02  -1.0710802e+00   2.6326270e-02   3.0015637e-02   4.2374355e-02   6.3552457e-01  -5.3155406e-01   1.8446120e-02  -5.7680889e-01   1.0970818e-02   1.6900148e-02   1.2368781e-02  -4.7114519e-03   1.0650092e-02   8.6925144e-03   7.8209216e-03   6.0577032e-03  -3.4492872e-01   4.2582646e-03   2.3674699e-03   6.4126010e-04  -3.7202663e-01   5.9696588e-03  -6.0957441e-03   7.4528810e-03  -1.6623371e-03  -2.8966495e-05   2.6757187e-02  -1.0066756e-03   2.8582084e-02   2.5155438e-02  -2.3558249e-02  -6.2569895e-01   7.4661546e-03  -1.3787645e-02   4.9186863e-01   1.7773438e-02   4.9028026e-03  -4.9210050e-01   9.2118575e-03   1.7484571e-02   2.3823152e-03   2.5617664e-03   1.0498936e-02   1.5241839e-02  -2.3705641e-02  -2.3055027e-02   8.7872607e-03   5.0967128e-02   5.8711740e-01   5.6621323e-01   2.4974936e-02   1.2652752e-02   2.0333324e-02   1.6405153e-02   1.3182690e-02   1.3323722e-02   6.3185604e-03   2.7117592e-03  -1.5349468e-02  -5.2349982e-01   2.2482079e-02  -5.5751666e-01  -1.5365621e-03   1.5361391e-02  -5.2736002e-03   4.2022278e-01  -2.8989084e-03   2.9261398e-03   2.8271282e-03   5.2524494e-04  -3.3552411e-01  -3.8140827e-01   3.4969426e-03   5.8814683e-03   3.4242140e-01   2.3517175e-03  -7.7660147e-03   4.7480043e-03   3.7420148e-03  -3.3804776e-01  -6.0785267e-03  -3.3179106e-01  -4.9765685e-03  -6.7234068e-03  -3.5619675e-01  -5.2796583e-03  -7.3268758e-03   4.0011201e-01   1.0455456e-02  -4.0155486e-03  -8.6354043e-03  -6.3745202e-03  -5.2205619e-03  -4.5376717e-01  -9.0080212e-03   4.7324971e-01   1.5855775e-02   1.8977986e-03  -5.9139641e-03  -5.1209151e-01   2.2867271e-02  -1.7628582e-02   2.3218645e-02   2.5838998e-02   1.5687326e-02   5.7188004e-01   1.9056844e-02  -8.8233479e-03  -6.3346568e-01   2.3334837e-03  -6.8062851e-01   3.2271309e-03  -7.6606559e-03   1.2098387e-02   8.6007349e-01   5.6594618e-04  -5.3053330e-01   3.1340420e-02  -3.0281197e-03   7.0790092e-03   1.7268974e-02  -5.1306509e-01  -6.3920241e-03   2.5553095e-02   1.2109196e-03   9.2401700e-04  -4.8812525e-03   3.1360836e-03  -4.5365916e-03   1.1176969e-02   5.2699543e-01  -2.0206656e-02   6.7206633e-01  -1.0337828e-02   2.5075327e-02  -1.6001714e-02   7.7342603e-02  -1.9343227e-02  -9.6259493e-03   3.5085063e-03   1.8848290e-02   2.1261459e-03   7.9585319e-02   6.9051083e-02   5.1491940e-02   1.9326018e-02   1.3591787e-01  -8.0357887e-03  -3.1391946e-03   6.1093396e-02   1.1042873e-01   4.1252042e-03   3.9991784e-02   1.6034949e-02  -9.9234530e-03  -4.8780280e-03   2.2496559e-02   6.5087928e-01   1.7682287e-02   2.9330614e-02   1.7840482e-02   1.3294940e-02   5.8755950e-01   1.9873134e-02   5.2968309e-03   1.1115215e-02   1.6955795e-02   1.2778336e-02   6.8767009e-03   1.2556091e-02   1.4143622e-02   4.5278053e-01   6.9001414e-03   1.6315466e-02  -5.2904112e-04  -1.2758131e-02  -2.6647764e-02  -2.7132984e-02  -2.2348992e-02  -5.0884850e-02  -4.2625984e-02  -1.9432243e-02  -2.6661498e-02   5.2499480e-02  -4.6973244e-02  -1.8565209e-02   3.9381089e-03   1.2298494e+00  -1.0043584e+00   3.2771230e-02   8.6379089e-02   4.2767083e-02   4.2130928e-02   3.6781473e-02   5.1473439e-02   2.7185219e-02   1.7466426e-02   4.0699720e-04  -2.0056591e-02  -1.0624545e-02   5.0380443e-03   3.6475606e-02   2.1420051e-02   5.7715871e-03   1.1284682e-02   1.5921565e-02   5.4405980e-02   7.2270761e-03   7.6717071e-03   1.6637071e-02  -1.6886063e-02  -8.3749773e-04  -8.5275193e-03  -1.4243848e-03   7.7785104e-01  -8.3034099e-03   5.7858217e-01  -5.3053223e-01  -1.1902346e-02  -5.1417161e-01   5.9746962e-01  -9.4547439e-03  -2.2372210e-02   5.3860737e-01  -8.8168505e-03   7.7574059e-01  -5.2678394e-03   2.2465691e-02   3.3987288e-02   1.8731196e-02   9.5878304e-03  -1.0678789e-02  -1.9234664e-02  -2.6650835e-02  -2.6571246e-02  -7.1480858e-01  -1.3974453e-02  -5.9644464e-03  -2.8747070e-02   4.4382845e-03  -1.3900606e-02   1.7862579e-02   7.3482187e-01   1.0895757e-02  -8.5098033e-01  -4.6028903e-02   5.2813318e-02  -1.1200440e-01  -3.6604771e-02  -1.7725972e-01  -3.3175800e-02   4.5235632e-02   3.2032921e+00   1.4129608e-01   1.7196456e-02   5.4532781e-02   8.8675492e-02   2.7412340e-02   2.9693965e-02   4.3932954e-02   4.3336661e-02   9.1629668e-01   2.0002669e-02  -6.5822605e-01   2.4859356e-02   1.2471609e-02  -1.1783438e-02  -3.9930868e-02  -5.7098220e-02  -8.4967898e-01  -8.1620804e-01  -3.6121759e-02  -3.3456814e-02   7.8063479e-01  -4.3492336e-04   3.8375328e-02  -1.0996714e+00  -8.5128603e-01   2.7997568e-02   7.5336557e-02   2.8246473e-02  -2.3913055e+00   1.3900118e-01  -1.6308378e+00  -7.4004983e-02  -6.9428220e-02  -1.0627175e-01   2.5867074e-01  -3.4548693e-02   1.1021106e-01   5.9202975e-01   6.9068771e-02   5.1701439e-02   1.5506518e-01   8.2228843e-02   6.3199247e-02   4.1350009e-02   5.4983417e-02  -2.1143442e-02   1.9030558e-02   1.7376695e-02   2.2054332e-02  -5.7974986e-03   3.6323523e-03   6.5879141e-03   5.7585784e-01   4.9137469e-03   2.2356035e-02  -5.6055428e-04   4.2644236e-03  -3.7987329e-03   5.2885932e-01   1.0980534e-02   5.4642018e-04   5.2145919e-01   6.0375918e-01  -9.5860754e-04  -6.4088262e-01   2.4380949e-03   5.9623701e-03   5.7744547e-03   9.5410192e-03  -2.3563314e-04  -2.9681583e-03   5.0933776e-01   6.7744559e-01   1.5397804e-03   2.3298923e-03   1.0133893e-02   9.8945471e-03   1.3301557e-03   5.1885248e-01  -5.5004236e-03  -4.0284258e-03  -1.0699125e-02  -2.2142679e-03   3.8706772e-01  -1.9083348e-03  -6.3840953e-03  -1.2771132e-02  -4.9795467e-01   1.2420916e-02   4.0452391e-03   7.6934381e-03   1.2705938e-03  -3.1709421e-03  -3.3335370e-01  -3.2021593e-01  -3.7897836e-01   8.8483487e-04   3.2170342e-01  -6.0191326e-03  -2.1090469e-03  -6.3060457e-03   1.6160303e-03  -5.2559696e-03   8.2283946e-03   5.7441471e-03   3.7403946e-01  -4.1641750e-01   9.6368819e-03   1.6720831e-03  -6.4422945e-03   1.5473219e-02   1.9123408e-02  -7.7619396e-03  -1.3495093e-02  -8.7188834e-03   4.5496043e-01  -4.5124088e-01   3.0595083e-03  -1.1997453e-02  -4.8022602e-01   1.4247350e-02   2.1152218e-02  -3.6075495e-03  -7.0924305e-03   6.6230476e-03   8.6251303e-03   4.7139554e-01   5.9089837e-03   1.0005479e-02   5.4379829e-01  -4.3726039e-01  -5.2921614e-01   9.9625510e-03  -1.3682373e-03   4.7738419e-01   1.7846809e-03   4.9068671e-03  -4.0561064e-03  -3.5911820e-01  -2.6286677e+00
   4.8943218e-01   1.2005592e-02   6.2993637e-01   1.0202181e+00  -6.7282051e-01   1.6412015e-02   8.0948588e-01   6.8441324e-03   8.1734627e-03  -6.9218230e-01   1.0034460e-02   1.4467054e-02   1.4970751e-02   1.2837810e-02   1.0079243e-02   9.7391158e-03   9.7650649e-03   9.0611276e-03   7.1441501e-03   5.9274562e-03   2.8180606e-03  -3.1328030e-01  -1.4633248e-03   4.0195176e-03  -8.6295135e-04   2.7002621e-03  -5.6876476e-03   1.1738009e-02  -1.1358373e-02   1.2362985e-02  -5.3525638e-01   5.6991450e-01  -1.5159396e-02  -1.0105010e-02  -1.4232524e-02  -3.0903987e-03  -3.2969319e-03  -1.9974997e-03   2.0139616e-02   1.5785515e-02   2.2587660e-02   1.1755835e-02   6.2855385e-04   2.3645840e-02   1.2690735e+00   6.6977370e-03   4.2841713e-02   2.3743919e-02   1.6804350e-02   7.4945427e-03  -7.7691476e-03   6.6663995e-03   7.1938131e-03  -5.0098605e-01  -5.6997124e-01   1.1566685e-02   1.6376431e-02   5.1925324e-01   2.2201267e-02   7.4532818e-03   9.0466737e-03   1.3399880e-02   7.8632365e-03   4.4618699e-03   1.7833608e-03   2.5679902e-04   6.0861099e-03  -8.1226952e-03   9.9202426e-03  -7.0843331e-03  -6.4155348e-03   8.7160699e-03  -3.9918900e-01   6.5294681e-03  -4.3919132e-01   8.8681805e-03   8.1073794e-03   6.3083596e-03   3.6274965e-01  -3.3884399e-01  -2.5210667e-03  -1.6048019e-03  -6.1112938e-03   3.3027091e-01  -6.6763953e-03  -1.5706938e-03   5.1858614e-03  -2.2503978e-03  -2.2796881e-03   2.2377203e-04  -1.1713404e-02   4.8855606e-03  -6.6103266e-01  -1.6605708e-02  -8.9787105e-01   6.2688631e-03  -1.0399192e+00   2.5884793e-02   3.0070115e-02   4.1699541e-02   6.3856237e-01  -5.8379657e-01   1.3052880e-02  -5.6193310e-01   1.0751951e-02   2.1342305e-02   1.1653635e-02   1.2515577e-02   8.6851970e-03   9.2765565e-03   7.4932295e-03   6.4169177e-03  -3.4644456e-01   5.7614450e-03   4.2750792e-03  -1.0882685e-03  -3.5971673e-01   5.2425328e-03  -5.1815458e-03   6.5439239e-03  -2.9771181e-03  -1.5227971e-03   1.6833412e-02  -1.4601408e-02   2.5417110e-02   2.6754713e-02  -2.1194268e-02  -6.0709261e-01  -4.6594658e-03  -1.7237058e-02   4.9703440e-01   1.7381989e-02   5.9820621e-03  -4.6968968e-01   1.1531761e-02   2.4758423e-02   3.1877803e-03   4.5549927e-03   2.0061413e-02   1.5183262e-02  -2.2190149e-02  -2.1708163e-02   1.1288462e-02   3.2773927e-02   6.3871648e-01   5.6786796e-01   1.9889968e-02   1.4183331e-02   1.1704404e-02   1.5169120e-02   1.3197945e-02   2.5883917e-03   9.1411302e-03   6.9355136e-03  -1.4057115e-02  -4.9555851e-01   1.7567288e-02  -5.8390671e-01  -1.5254222e-03   1.7053911e-02  -6.4118695e-03   4.4368888e-01  -6.9931106e-03   1.1423313e-03   2.9883406e-04   1.5173392e-03  -3.4329725e-01  -3.7269430e-01   4.5630319e-03   8.9376862e-03   3.1884254e-01   2.3362812e-03  -6.5297335e-03   5.8703117e-03   1.7981100e-03  -3.3747665e-01  -5.1340178e-03  -3.3292098e-01  -4.3553080e-03  -4.8494987e-03  -3.6169440e-01  -2.6067119e-03  -5.0347724e-03   4.0589544e-01   1.1138717e-02  -3.0679358e-03  -1.0314158e-02  -5.3347388e-03  -8.1277505e-03  -4.5828839e-01  -7.3983904e-03   4.6236244e-01   1.3474707e-02  -1.6485139e-03  -4.3962937e-03  -5.1979052e-01   6.1184022e-04  -1.3847943e-02   2.0862283e-02   1.8021802e-02   3.0526233e-02   5.6972103e-01   2.0590638e-02  -8.0413036e-03  -6.1861180e-01  -2.7953952e-03  -6.3341364e-01  -1.2925171e-03  -8.0383935e-03   1.7977293e-02   8.1572266e-01   7.4306266e-03  -5.5558309e-01  -6.5285872e-03  -1.1851367e-02   8.2574671e-03  -3.4015397e-03  -4.9683487e-01   9.2822730e-03   2.2435758e-02  -6.6966316e-03   9.4113114e-04  -2.8623348e-03  -4.1390441e-03  -1.6416959e-03   2.3784082e-02   6.0492438e-01  -2.1330518e-02   6.6824954e-01   2.2451985e-02   2.4737007e-02  -2.1813237e-02   9.7931239e-02  -3.2281850e-02  -1.3679346e-03   9.1214857e-03  -1.2910232e-02   1.4149378e-02   6.7960572e-02   7.3316003e-02   4.2433429e-02   3.8547702e-03   1.6021206e-01   1.5662112e-03   1.3421856e-02   6.1161871e-02   1.2179875e-01   3.3272223e-02   3.8934347e-02   1.6379707e-02  -9.4336189e-03   8.9135871e-03   2.9131313e-02   6.8329910e-01   2.8700632e-02   3.7039934e-02   1.5819679e-02   6.7368881e-03   5.9151000e-01   1.8587670e-02   1.3463214e-03   1.3536108e-02   1.4791517e-02   8.4994487e-03   6.3810058e-03   4.7135347e-03   1.3768897e-02   4.3888983e-01  -4.2423998e-03   3.0624881e-03  -1.4822602e-02  -1.4017634e-02  -2.4375140e-02  -2.4492418e-02  -2.5889814e-02  -2.6763864e-02  -4.5636571e-02  -2.4063285e-02  -2.0059755e-02   6.1058064e-02  -2.9534935e-02  -1.2769073e-02   2.9576445e-03   1.2242730e+00  -9.6827127e-01   2.7172833e-02   5.4524493e-02   3.9917406e-02   3.1137977e-02   3.7095440e-02   4.2926218e-02   2.1473717e-02   1.9484688e-02   3.3104680e-05  -8.3240782e-03  -4.1067418e-03   7.7572826e-03   3.4439655e-02   2.7901545e-02   3.7409327e-03   1.0065390e-02   2.0743652e-02   5.1279797e-02   6.6761651e-04   3.9075715e-03   7.6105071e-03  -1.9132071e-02   1.2252674e-02  -1.0305780e-02  -1.0514920e-02   7.7899067e-01  -1.1860645e-02   5.8146763e-01  -5.3726923e-01  -8.2046092e-03  -5.1676380e-01   5.8749009e-01  -9.2854542e-03  -1.8439926e-02   5.3644499e-01   3.1300032e-04   7.1460028e-01  -5.8669101e-04   2.5258999e-02   2.9262036e-02   1.6771810e-02   9.0084438e-03  -1.1367795e-02  -2.1687673e-02  -2.8238548e-02  -2.5275076e-02  -7.1005203e-01  -1.0772535e-02  -4.5791931e-03  -3.6562595e-02   3.0757344e-03  -2.1868404e-02   1.2704223e-02   7.6091741e-01  -1.3134852e-04  -8.0105198e-01  -5.2264745e-02   1.0099175e-01  -1.0757633e-01  -3.3847837e-03  -1.8420648e-01  -1.9595022e-02   3.4706926e-02   3.4471630e+00   1.3643935e-01   9.6873765e-03   5.3917438e-02   8.0314793e-02   2.3672315e-02   2.9467390e-02   3.9132547e-02   4.1302695e-02   9.2445405e-01   2.2071803e-02  -6.7684172e-01   2.1164424e-02   1.4489596e-02  -1.2099179e-02  -3.2305900e-02  -5.5818781e-02  -8.6087204e-01  -8.2490811e-01  -2.2452914e-02  -3.3995511e-02   7.7930898e-01  -3.7419686e-03   7.6166085e-02  -1.1620274e+00  -8.3083989e-01   3.3707704e-02   7.6248165e-02   3.9483917e-02  -2.4720519e+00   1.3029023e-01  -1.6747187e+00  -9.0904705e-02  -7.3717134e-02  -3.0156374e-02   2.8282312e-01  -3.4740918e-02   1.0618343e-01   4.2579686e-01   1.2006279e-01   6.9402785e-02   1.2470329e-01   8.4874432e-02   7.5400580e-02   4.2964496e-02   5.7380528e-02  -2.0808454e-02   1.2329350e-02   5.7881261e-03  -7.1825348e-03  -1.0818204e-03  -5.1747128e-03   2.5354576e-03   5.8068229e-01   4.7773130e-03   1.0960308e-02  -5.4920456e-03   6.0489224e-03  -4.8115802e-03   5.4394881e-01   1.2353689e-02   9.0395574e-04   5.3051485e-01   6.0060221e-01   1.1027517e-02  -5.9148686e-01  -4.0632467e-03   7.0751882e-03   9.1874379e-03   1.5094360e-02  -3.8747003e-05  -6.1209541e-04   4.9548026e-01   6.1724706e-01   3.9746127e-03   2.6150611e-03   1.0930568e-02   1.0098862e-02   6.7528436e-03   4.9414756e-01  -1.3515717e-03  -5.8595785e-05  -1.2556330e-02  -7.2378705e-03   3.8455734e-01  -4.7893150e-03  -5.6641492e-03  -1.7533412e-02  -5.1672551e-01   1.2611977e-02   3.9487650e-03   9.5736394e-03  -5.6141564e-04  -3.8448207e-03  -3.3637851e-01  -3.2356660e-01  -3.8467354e-01   1.0650327e-03   3.2058441e-01   5.4959517e-03   1.3153045e-03  -3.3851336e-03   6.0601443e-05  -5.4721847e-03   9.3849772e-03   3.8311018e-03   3.5739539e-01  -4.1040280e-01   8.5803462e-03  -1.0210872e-03  -1.0468265e-02   1.3801446e-02   1.8405448e-02  -8.6330395e-03  -1.5849594e-02  -1.6897753e-03   4.5124853e-01  -4.5541612e-01   8.4402110e-03  -1.0227643e-02  -4.7244325e-01  -3.4975646e-03   1.8729667e-02  -2.7693869e-03  -3.8053878e-03   6.2823185e-03   8.5436821e-03   4.5656036e-01   9.2723259e-03   1.0621912e-02   5.2062864e-01  -4.2694377e-01  -5.2668999e-01   1.4455672e-02  -2.2824546e-03   4.6665266e-01   5.7399244e-04   6.1391044e-03  -4.8543295e-03  -3.5714341e-01  -2.6392835e+00
   4.8560247e-01   1.3367006e-02   6.4176777e-01   1.0551440e+00  -7.1210450e-01   1.5992156e-02   8.1531509e-01   5.3321788e-03   5.2047054e-03  -6.8762973e-01   1.2433624e-02   1.6194421e-02   1.6515832e-02   1.2939416e-02   1.0514106e-02   1.1565195e-02   1.0560233e-02   8.4773853e-03   1.4575184e-02   5.2591493e-03   2.4349131e-04  -3.1868810e-01  -6.8276932e-04   4.5221646e-03  -3.5792078e-03  -1.3227489e-03  -6.9973301e-03   1.2102836e-02  -1.3644114e-02   1.4931526e-02  -5.4219991e-01   5.9565189e-01  -1.7707423e-02  -1.2390414e-02  -1.4395677e-02  -5.5059958e-03  -1.2104554e-02   1.7584642e-03   2.3091993e-02   4.7442632e-02   3.7529713e-02   1.3996052e-02  -3.2855405e-03   1.9299727e-02   1.2892264e+00   1.3260789e-03   4.3610081e-02   2.8172840e-02   1.6493963e-02   6.9475354e-03  -4.7683521e-03   6.7672936e-03   7.5523046e-03  -5.0995071e-01  -5.7848912e-01   1.2195428e-02   1.9375412e-02   5.3297118e-01   2.5018874e-02   7.8346273e-03   9.1370005e-03   1.0267646e-02   5.6737524e-03   3.5922910e-03  -1.1039660e-03   2.7821841e-03   9.6616255e-03  -6.4089494e-03   9.0706278e-03  -9.4167269e-03  -5.5666776e-03   7.7153946e-03  -4.0040455e-01   1.0779862e-02  -4.3831949e-01   9.5357289e-03   7.8107012e-03   7.3391911e-03   3.7245807e-01  -3.3552780e-01   3.9855010e-03  -2.7405592e-03  -1.5834409e-03   3.3169461e-01  -5.6575537e-03  -3.5233581e-03   7.3630904e-03   5.9634033e-03  -9.1721209e-04   4.7018032e-03  -6.9150833e-03   7.1627907e-03  -7.2188366e-01  -8.5902292e-03  -9.0862684e-01   2.0371144e-02  -1.0762951e+00   2.8467273e-02   3.0698149e-02   3.6735381e-02   6.2408255e-01  -5.4373127e-01   1.0977622e-02  -5.6227549e-01   1.0833699e-02   2.0626484e-02   1.1827437e-02   6.0471057e-03   1.0508802e-02   9.1557607e-03   7.8405440e-03   5.3748891e-03  -3.4970599e-01   4.7220699e-03   2.5084013e-03   1.7893856e-04  -3.7875963e-01   4.6460179e-03  -7.0487314e-03   4.5792019e-03   7.8157217e-04  -1.0611152e-03   1.2364264e-02  -2.3984507e-02   3.3908870e-02   2.1391434e-02  -2.4209751e-02  -5.9927769e-01  -9.7390291e-04  -1.7579963e-02   4.9390122e-01   1.3267435e-02   3.9903075e-03  -4.5994627e-01   1.0668458e-02   1.6404889e-02   5.1977044e-03   5.2864351e-04  -1.7341179e-03   1.2270134e-02  -1.8693710e-02  -2.3646562e-02   1.2367429e-02   3.0767347e-02   5.8396558e-01   5.6503674e-01   2.3282548e-02   1.2457991e-02   2.5071455e-03   1.4311069e-02   1.2522459e-02   9.6665562e-03   6.6980896e-03   5.0149497e-03  -1.4651716e-02  -4.9667728e-01   1.7084178e-02  -5.6898733e-01  -2.0860490e-03   2.0113350e-02  -6.5742966e-03   4.0127246e-01  -3.0177848e-03   7.0696688e-04  -4.4156727e-03   4.9405303e-04  -3.3982681e-01  -3.8384654e-01   3.1349142e-03   8.3106884e-03   3.5701075e-01   3.3570482e-03  -5.6651497e-03   4.6399367e-03   4.7536849e-03  -3.3270649e-01  -5.7243895e-03  -3.2609697e-01  -4.9144017e-03  -5.6239111e-03  -3.5732047e-01  -2.2468743e-03  -3.8452995e-03   3.8198906e-01   1.1087475e-02   1.0984864e-03  -8.4968752e-03  -6.0956641e-03  -8.3816978e-03  -4.7634356e-01  -8.2477039e-03   4.7972911e-01   1.5076672e-02   1.2149193e-03  -1.7494621e-03  -5.3605999e-01  -1.5324117e-02  -1.5271400e-02   2.6037889e-02   2.5606632e-02   1.8755321e-02   5.7042026e-01   1.7901614e-02  -1.2849813e-02  -6.3366436e-01   2.3967449e-03  -6.2740669e-01   1.9757089e-03  -9.3171696e-03  -1.1845123e-03   8.6560649e-01   2.9373869e-03  -5.5278336e-01   2.6517355e-02  -1.3744069e-02   5.4172392e-03   1.8449740e-02  -5.1131632e-01  -7.1820824e-03   1.9892532e-02  -9.9890623e-03  -2.6048955e-03  -7.6814950e-03  -2.4116621e-03  -1.9638665e-03   1.0101317e-02   5.8794392e-01  -1.1711323e-02   9.0427289e-01   5.8802229e-04   2.0342715e-02  -2.3322238e-02   1.3034469e-01  -1.9068130e-02  -6.7529614e-03   1.4843670e-02   2.1445275e-02   1.9232743e-02   7.7680980e-02   6.0609000e-02   4.7783166e-02   8.2336707e-03   1.0966889e-01  -2.1188621e-02   2.4568557e-03   5.3496539e-02   1.3152370e-01   2.0232944e-02   3.8994376e-02   3.1881309e-02  -6.1891527e-03   1.8730349e-03   2.4542573e-02   6.5656962e-01   3.2862492e-02   3.4017445e-02   1.9912717e-02   1.4105663e-02   6.1779618e-01   2.4961137e-02   8.0916690e-03   1.4083053e-02   1.2426626e-02   9.8088244e-03   8.2480951e-03   1.5949346e-02   1.2281194e-02   4.3620400e-01  -6.7080436e-03   1.3286447e-02  -3.5153946e-03  -1.4451886e-02  -2.7560401e-02  -2.4481617e-02  -2.3054524e-02  -5.0281905e-02  -4.4617368e-02  -3.0004640e-02  -2.6967719e-02   3.1754168e-02  -3.3948098e-02  -7.8406701e-03  -2.1469425e-02   1.2331033e+00  -9.8989509e-01   3.5805266e-02   6.8303818e-02   4.6237212e-02   2.9072399e-02   3.3617314e-02   4.7543541e-02   2.0030938e-02   1.3301488e-02  -2.8959575e-03  -8.9679599e-03  -5.7535496e-03   5.1536571e-03  -9.8238181e-03  -3.7768674e-02   8.9352980e-03   3.5590275e-03   1.5798335e-02   5.3953988e-02   1.2333359e-02   3.9570972e-03   1.1098284e-02  -1.7556132e-02   7.2980061e-03  -3.0203535e-03  -8.1731707e-03   7.6699377e-01  -1.1315471e-02   5.5418507e-01  -5.3172247e-01  -1.0839226e-02  -5.1168821e-01   5.8487810e-01  -1.3795115e-02  -1.4349877e-02   5.2465477e-01  -1.3495388e-03   7.8535218e-01  -1.9891515e-03   2.1843398e-02   2.4329351e-02   1.5103002e-02   7.8479850e-03  -1.1667176e-02  -2.1947473e-02  -2.1646102e-02  -2.5183300e-02  -6.9995555e-01  -1.1230286e-02  -1.4691383e-02  -2.7380722e-02   5.8094571e-03  -8.2617027e-03   2.1910183e-02   7.4692357e-01   8.7339295e-03  -8.3135509e-01  -3.6202154e-02   1.0673056e-01  -1.1556070e-01   2.8617663e-02  -2.0073514e-01  -1.5242669e-02   2.8398471e-02   3.2815145e+00   1.3181754e-01   1.2023286e-02   4.6239558e-02   8.5607029e-02   2.6057835e-02   2.3105480e-02   4.4551571e-02   3.3934446e-02   9.0725128e-01   1.1937087e-02  -6.4762677e-01   2.1777835e-02   1.2649437e-02  -1.3010259e-02  -4.1069056e-02  -5.6099206e-02  -8.4383657e-01  -7.9314436e-01  -2.1966638e-02  -4.2087029e-02   7.7382337e-01  -3.3546975e-03   4.7209408e-02  -1.1720201e+00  -8.5888589e-01   3.3400344e-02   5.5360637e-02   4.9750117e-03  -2.4788942e+00   1.2799429e-01  -1.6927243e+00  -7.3507873e-02  -7.5460758e-02  -1.2971276e-01   1.5117878e-01  -2.4632509e-02   8.7858386e-02   6.6030435e-01   1.0878381e-01   4.8089071e-02   1.1470544e-01   7.7658355e-02   7.1669556e-02   3.3101040e-02   5.2970611e-02  -2.3422732e-02   1.0749659e-02   9.7346555e-03   3.7499066e-02  -2.8875941e-02  -5.4079167e-04   2.5199746e-03   5.9769685e-01   8.9786386e-04   1.9233347e-02   1.6800471e-03   6.2919037e-03  -6.1998896e-03   5.2925959e-01   1.2403964e-02   2.9572717e-04   5.1419176e-01   6.1552135e-01  -7.9195929e-04  -6.3194287e-01   1.6499108e-04  -1.8622665e-03   8.4327311e-03   1.1198812e-02   1.0235464e-03  -6.4016618e-03   4.9739949e-01   7.0674976e-01  -8.7409108e-04   2.4180015e-03   9.3481088e-03   9.8666055e-03   5.0948183e-03   4.5205424e-01  -7.2540158e-04  -3.1975428e-03  -1.3122773e-02  -3.4489363e-03   3.8284448e-01  -1.9225730e-03  -8.5609455e-03  -1.3318169e-02  -4.9283684e-01   1.2647915e-02   4.6935884e-03   5.7446285e-03   5.2118908e-04  -7.2594030e-04  -3.4463124e-01  -3.1223395e-01  -3.6913713e-01  -5.0493411e-03   3.1665798e-01  -3.0637224e-04  -2.3052633e-03  -1.7473100e-03  -2.7649874e-03  -7.0303596e-03   6.4078193e-03   1.2351298e-03   3.6763603e-01  -4.0682151e-01   8.9278426e-03   3.4742035e-03  -4.8488282e-03   1.4772831e-02   2.0015747e-02  -6.7181056e-03   2.5392469e-03   5.7369038e-04   4.4774128e-01  -4.4070080e-01   4.5260664e-03  -1.2658737e-02  -4.6988199e-01   1.6786374e-02   1.8333025e-02  -2.1332553e-03  -1.6208509e-04   6.9391051e-03   9.8189943e-03   4.6604874e-01   6.4542710e-03   8.0404533e-03   5.0473505e-01  -4.2825706e-01  -5.0995294e-01   1.7631620e-02   3.2872069e-03   4.9410908e-01   2.0429953e-03   1.2207459e-03  -4.0406775e-03  -3.4860445e-01  -2.6628938e+00
   4.8438413e-01   9.4453401e-03   6.3677153e-01   1.0374035e+00  -6.3278071e-01   4.1208493e-03   7.4415705e-01   3.7641736e-03   5.9322059e-03  -6.7314413e-01   1.2267246e-03   1.5551870e-02   1.6681764e-02   1.2998089e-02   1.0656187e-02   1.0890395e-02   1.0113685e-02   8.6783580e-03   3.9866900e-03   3.4784329e-03   4.7077818e-04  -3.2231490e-01  -1.0102512e-03   3.3088409e-03  -2.1050096e-03  -2.4678980e-03  -6.6232670e-03   1.0618402e-03  -1.4425055e-02   1.3412034e-02  -5.4210496e-01   5.6758247e-01  -1.4599461e-02  -1.1816479e-02  -1.6634170e-02   2.1321497e-03   5.4629649e-05  -1.0591532e-02   1.6758167e-02   3.8553853e-02   2.6774739e-02   8.3534268e-03  -9.6742548e-04   2.7295888e-02   1.2441911e+00   2.4351832e-03   3.7703738e-02   2.2242577e-02   1.4133411e-02   1.0563500e-02  -9.8934396e-03   4.2944012e-03   8.6860692e-03  -4.9564911e-01  -5.7971368e-01   1.3058383e-02   1.5888359e-02   5.3257644e-01   2.3088138e-02   8.2380122e-03   9.4072160e-03   1.4123290e-02   5.1392727e-03   2.5512218e-03  -2.6954184e-03   3.7794858e-03   9.5489634e-03  -6.4709756e-03   7.5759648e-03  -1.0112318e-02  -5.9800907e-03   1.0043012e-02  -3.9489347e-01   9.4341411e-03  -4.5200544e-01   8.2476110e-03   7.7200184e-03   7.3268194e-03   3.8213670e-01  -3.3960139e-01  -3.0394041e-03  -1.0475476e-03  -6.3477664e-03   3.2625415e-01  -3.5223690e-03   7.9098686e-04   4.4405983e-03   1.6146524e-03  -2.2463005e-03   2.0862899e-03   1.1383084e-03   8.2116884e-03  -6.8224307e-01  -1.4633756e-02  -9.3558325e-01   1.7292249e-02  -1.0850944e+00   2.7110232e-02   2.5611756e-02   5.8496325e-03   6.4189758e-01  -5.5443433e-01   1.3768947e-02  -5.7110524e-01   1.1590336e-02   1.8994726e-02   1.2106664e-02   4.8825313e-03   9.0904181e-03   8.5997299e-03   7.9606038e-03   6.3189790e-03  -3.5887769e-01   3.2136429e-03   2.3501386e-03  -7.2163485e-04  -3.6445527e-01   3.8287544e-03  -5.3709665e-03   4.7098197e-03  -7.3988319e-03   1.9120221e-03   1.5752454e-02  -1.3974028e-02   2.7912260e-02   2.1742729e-02  -2.5406895e-02  -5.9452002e-01   6.9893476e-03   1.5672364e-02   5.0081973e-01   1.2658819e-02   2.9169646e-03  -4.6293338e-01   8.2146674e-03   8.9419913e-03  -3.6609921e-04   4.5894006e-04  -2.5308817e-03   1.4642865e-02  -2.7050466e-02  -1.8400030e-02  -6.8890935e-03   3.5905934e-02   5.9931445e-01   5.5885637e-01   2.2093596e-02   1.3421355e-02   1.0904916e-02   1.5633614e-02   1.3199762e-02   1.6480748e-02   8.0713006e-03   8.8342520e-03  -1.3153325e-02  -5.0989918e-01   1.9758562e-02  -5.7976321e-01  -4.4865750e-03   1.4997909e-02  -8.8312532e-03   4.6537895e-01  -3.1328665e-03   2.1132655e-03  -3.3860527e-04   1.2699020e-03  -3.3178398e-01  -3.7916334e-01   3.3530559e-03   7.4311958e-03   3.6484258e-01   2.2254838e-03  -5.8632852e-03   5.3088610e-03   4.2230531e-03  -3.3072635e-01  -6.1941641e-03  -3.2851023e-01  -5.8973448e-03  -6.9438445e-03  -3.5442617e-01  -5.5756335e-03  -4.2577909e-03   3.9765682e-01   9.1429986e-03   9.6576825e-04  -8.6448147e-03  -7.1853068e-03  -8.8246666e-03  -4.6028262e-01  -6.7494079e-03   4.6279259e-01   1.4886506e-02  -1.0355184e-02  -1.6229081e-03  -5.1583527e-01   6.8304900e-04  -1.8151954e-02   2.8865230e-02   2.3589502e-02   1.3561723e-02   5.5584764e-01   1.5746093e-02  -9.1896266e-03  -6.1998203e-01   1.1995507e-03  -6.2915210e-01   4.8179837e-03  -3.2168301e-03   6.3981728e-03   8.5317869e-01   3.7337140e-03  -5.3581271e-01   1.4417404e-02   6.7090844e-03   5.8479207e-03   1.0340328e-02  -5.2745439e-01   1.6739085e-03   2.1076808e-02  -2.6613086e-03  -3.6067309e-03  -1.2070815e-03  -2.5291949e-03   1.4479642e-04   6.2864161e-03   5.3093783e-01  -1.4203790e-02   7.9167844e-01   1.1173208e-02   1.2669393e-02  -4.8916464e-02   8.4921874e-02  -2.4457316e-02   4.5226935e-03   1.1476437e-02   2.2385765e-02   2.8566359e-02   6.5822302e-02   6.5698687e-02   5.8447277e-02   2.6732003e-02   1.1873623e-01  -1.2462026e-03   7.7280983e-03   5.8538183e-02   9.2118499e-02   3.3190615e-02   3.2322954e-02   1.1803555e-02  -6.5462183e-03  -1.3775989e-02   1.6708396e-02   6.5450769e-01   2.6901632e-02   3.0132455e-02   2.1395283e-02   7.1094925e-03   6.2427109e-01   2.3295518e-02   7.2692942e-03   9.5190658e-03   1.7881334e-02   1.0733812e-02   8.2227987e-03   2.1615527e-02   4.3580190e-03   4.1903202e-01  -1.4441937e-03   1.0421827e-02  -1.0643867e-02  -1.5635603e-02  -2.7834939e-02  -1.5710528e-02  -2.1885908e-02  -5.6626971e-02  -3.8728144e-02  -2.5195973e-02  -3.0396786e-02   5.0582785e-02  -2.7752947e-02  -9.2489778e-03   9.6485593e-03   1.1931308e+00  -9.6136584e-01   3.6130864e-02   7.4390810e-02   4.9878112e-02   3.2320797e-02   3.6882452e-02   3.9879983e-02   2.5150975e-02   1.6012006e-02   1.7190429e-03  -8.3819643e-03  -1.0874442e-03  -1.0371846e-02   7.6262043e-03   1.4059615e-03  -4.6783407e-03  -1.4785740e-02  -7.4488152e-03   2.8530135e-02   4.4407114e-03   6.4993025e-03   1.5260455e-02  -1.3700462e-02   1.9023699e-02  -5.1429693e-03  -3.6757355e-03   7.9381989e-01  -1.9787892e-02   5.6332980e-01  -5.3151208e-01  -7.6166877e-03  -5.0894391e-01   5.7661254e-01  -1.8068866e-02  -3.2481016e-02   5.3290824e-01   1.0743771e-03   7.6376855e-01  -5.5625936e-03   2.3873984e-02   1.0557254e-02   1.3294840e-02   8.3073046e-03  -1.1390214e-02  -2.1944570e-02  -1.6151305e-02  -2.1913420e-02  -7.1083556e-01  -1.3574746e-02  -3.4616406e-03  -3.5584018e-02   8.2786112e-03  -1.9774240e-02   2.0940757e-02   7.3426266e-01   1.4176326e-02  -8.5737807e-01  -3.5925662e-02   8.9455581e-02  -8.9092840e-02   1.7991088e-02  -1.6720826e-01  -2.5497649e-02   2.9684299e-02   3.1882107e+00   1.1497042e-01   9.8148849e-03   4.9138754e-02   7.7659211e-02   4.0745249e-02   2.7905991e-02   4.8039521e-02   4.4748630e-02   9.3018389e-01   1.7656266e-02  -6.6525652e-01   2.2366000e-02   1.5362197e-02  -1.4695358e-02  -3.2407364e-02  -4.7811036e-02  -8.8810980e-01  -8.3917558e-01  -2.0455821e-02  -3.6576206e-02   8.1612293e-01   1.7951666e-02   6.6533789e-02  -1.1763927e+00  -8.6333045e-01   2.8612056e-02   8.0347692e-02   1.7118387e-02  -2.3259517e+00   1.2407354e-01  -1.7212411e+00  -1.0333875e-01  -5.4542507e-02   4.3658044e-03   3.6623443e-01  -3.8254320e-02   8.2533830e-02   4.3631734e-01   7.9101847e-02   6.0214126e-02   1.1512641e-01   7.0610943e-02   6.2687885e-02   4.0183332e-02   6.4128093e-02  -2.8392464e-02   1.8608077e-02   1.0431921e-02   3.7302462e-02  -3.5373241e-03  -1.5162201e-03   2.6973647e-03   5.8012673e-01   6.8877039e-03   1.2580469e-02  -2.2045011e-03   4.9698167e-03  -1.0952708e-02   5.2241452e-01   1.4572293e-02  -8.8605583e-04   5.2693207e-01   6.8360815e-01  -1.7778895e-03  -5.9706479e-01   3.4051981e-03   1.0274592e-02   7.8306880e-03   7.6576383e-03   1.0753542e-03  -5.3804966e-03   5.0460457e-01   6.7523725e-01   7.6099347e-03   1.9059901e-03   7.8708338e-03   9.8253104e-03   3.5144448e-03   4.6878175e-01  -3.6235443e-03  -1.7816852e-03  -9.6180619e-03  -1.3001622e-02   3.8152822e-01  -4.3314920e-03  -8.7079022e-03  -1.3361796e-02  -5.0496489e-01   1.3540571e-02   6.1106710e-03   9.6404469e-03   9.5477535e-04  -1.9162415e-03  -3.5844031e-01  -3.2788602e-01  -3.7774193e-01   1.6043954e-04   3.2596030e-01   4.5356473e-03   2.6825403e-04  -4.4616650e-03  -2.1106851e-03  -6.1346652e-03   8.0918823e-03   5.9996904e-03   3.7215255e-01  -4.1167766e-01   9.7092110e-03   6.8494637e-04  -9.9895547e-03   1.4765688e-02   1.8023572e-02  -8.6352683e-03  -5.7325160e-03   3.6454179e-03   4.5708989e-01  -4.4487922e-01   2.5857943e-03  -1.1101431e-02  -4.8451750e-01   1.3324189e-02   2.2006836e-02  -2.2958938e-03   4.3406572e-03   6.4253021e-03   1.0467236e-02   4.6888681e-01   2.8220840e-03   8.3011615e-03   5.1485087e-01  -4.4298373e-01  -5.0856797e-01  -3.0286530e-03  -7.3930995e-03   5.0639734e-01   2.4952826e-03   6.7836496e-03   2.5804399e-03  -3.6116952e-01  -2.6411145e+00
   4.7593508e-01   1.0463524e-02   6.2068935e-01   9.8916764e-01  -6.3231549e-01   1.1389628e-02   7.5466635e-01   4.8445979e-03   3.0151030e-03  -6.7744616e-01   1.1443816e-02   1.6079658e-02   1.4060650e-02   1.2314800e-02   1.0270287e-02   1.0170294e-02   9.5542546e-03   8.7289455e-03   1.5423434e-02   2.9481579e-03  -8.0299372e-05  -3.1453528e-01  -8.5266472e-04   2.4859646e-03  -8.2182693e-04  -1.0385162e-03  -7.8555160e-03   2.2207662e-03  -1.4351848e-02   1.2576655e-02  -5.3491628e-01   5.5659825e-01  -1.4934559e-02  -1.1158744e-02  -1.2047115e-02  -4.7051931e-03   3.7262689e-03   1.7321760e-03   2.0967235e-02   1.5463016e-02   2.7042220e-02   1.2638605e-02  -9.0829949e-04   2.5874415e-02   1.2398796e+00   3.5227501e-03   3.8676217e-02   1.9587027e-02   1.3815285e-02   1.0670625e-02  -8.0504691e-03   6.1245966e-03   8.9130470e-03  -5.2272195e-01  -5.7957398e-01   1.2653916e-02   1.4137524e-02   5.3213378e-01   2.2799845e-02   7.1420887e-03   5.9991913e-03   1.4265323e-02   4.2968464e-03   3.1705515e-03  -3.6720636e-03   2.6569774e-03   8.9542975e-03  -6.1182680e-03   1.0182930e-02  -8.2914414e-03  -4.7611737e-03   6.7932386e-03  -4.0276244e-01   1.1937326e-02  -4.3725934e-01   2.4909386e-03   7.6545838e-03   6.0192328e-03   3.7185168e-01  -3.3003214e-01   3.3211203e-03  -2.8244365e-03   2.7210173e-04   3.2267569e-01  -4.0256769e-03  -1.2323531e-03   5.6884984e-03   4.9576641e-03  -2.0774781e-03   1.6031915e-03   1.1804355e-04   6.7554476e-03  -6.5954894e-01  -1.2309991e-02  -8.6557902e-01   3.0580668e-03  -1.0568978e+00   2.7284735e-02   2.8174357e-02   4.3897990e-02   6.1054450e-01  -5.4697759e-01   1.2710013e-02  -5.5409747e-01   9.1475808e-03   1.7183479e-02   1.1694340e-02   1.9347485e-02   4.1614359e-03   7.8706261e-03   8.3158085e-03   6.1431981e-03  -3.4984584e-01   4.6935970e-03   3.3811363e-03  -1.2704192e-03  -3.5971444e-01   5.1949750e-03  -5.3976617e-03   1.9366199e-03  -4.3834558e-03  -2.0025646e-03   1.7388153e-02  -9.7142686e-03   3.7194317e-02   3.0654138e-02  -1.9058629e-02  -5.9440787e-01   1.0423167e-02  -1.3622194e-02   5.1747384e-01   1.6201446e-02   8.5001326e-03  -4.5840315e-01   1.1533595e-02   8.7051197e-03  -3.5544717e-04   2.1886564e-03   6.2012587e-05   1.2408661e-02  -1.6439453e-02  -2.2779384e-02   4.9237752e-03   3.8322280e-02   5.7364183e-01   5.6493852e-01   2.1788970e-02   1.2138097e-02   4.7485509e-03   1.4866309e-02   1.2028234e-02   1.7733044e-03   9.2388836e-03   7.5336930e-03  -1.7474675e-02  -5.1755014e-01   1.5729725e-02  -5.7916658e-01  -1.2867831e-03   1.5536093e-02  -6.6149911e-03   4.1105936e-01  -3.2710775e-03  -2.9600922e-03   2.1582585e-03   9.3603357e-04  -3.4481972e-01  -3.8995075e-01   3.1477588e-03   9.2260532e-03   3.7026614e-01   2.6569697e-04  -7.7255571e-03   5.7196388e-03   3.6590208e-03  -3.2825805e-01  -4.9904385e-03  -3.2603693e-01  -5.6891821e-03  -6.2989182e-03  -3.4822743e-01  -2.7083823e-03  -6.2073267e-03   3.7372098e-01   1.1245412e-02   5.5849691e-04  -7.9187867e-03  -6.8109727e-03  -2.6223493e-03  -4.5457521e-01  -7.2377206e-03   4.6129211e-01   1.3807751e-02  -6.3167231e-04  -4.4105053e-03  -4.9409291e-01   4.6057476e-03  -1.3107533e-02   1.9173607e-02   1.6112611e-02   1.0439667e-02   5.7524494e-01   2.3049288e-02  -1.3855713e-02  -6.2995355e-01  -5.7505314e-04  -6.2893892e-01   3.7098846e-03  -3.4112150e-03   5.5119577e-03   8.4227330e-01   8.5598574e-03  -5.3369847e-01   1.0590314e-03  -1.0765261e-02   8.9303120e-03   1.5685609e-02  -5.1280563e-01   1.5881103e-03   1.5642437e-02  -5.2019125e-03   2.5762495e-03  -2.9756489e-03  -8.8087096e-04  -6.4900877e-03   5.4216414e-03   5.5656964e-01  -9.2617073e-03   8.8317379e-01   1.6250125e-02   1.5601539e-02  -1.6620826e-02   9.0837173e-02  -3.4713284e-02   7.6157106e-03   1.4220939e-02   2.4607233e-02   7.1539153e-03   8.7586780e-02   7.7999743e-02   4.4744030e-02   1.0932756e-02   1.2954983e-01  -1.0787323e-02   3.7386870e-03   7.6057960e-02   9.5754952e-02   5.7500876e-03   3.4066376e-02   1.9370080e-02  -2.8332135e-02  -1.7608374e-03   2.2908377e-02   6.4929466e-01   3.1666217e-02   3.2732451e-02   1.5365338e-02   1.2447954e-02   6.2525809e-01   1.8210473e-02   8.0695430e-03   1.2723721e-02   1.3298562e-02   6.8600146e-03   4.3764787e-03   2.1559133e-02   8.6487744e-03   4.5038652e-01   1.7579386e-03   1.3874932e-02  -1.3784393e-02  -1.8730557e-02  -3.0300708e-02  -2.4092657e-02  -2.4363624e-02  -4.6985043e-02  -4.1361005e-02  -2.1666734e-02  -2.9981909e-02   8.0302468e-02  -2.7433735e-02  -1.1713972e-02   8.1458387e-03   1.2069338e+00  -9.6544819e-01   3.9150421e-02   7.4591419e-02   4.6174219e-02   3.9368662e-02   3.8743279e-02   4.5032410e-02   2.3678141e-02   1.5917896e-02   2.6469320e-04  -8.2189596e-03  -5.2818446e-03   1.3329571e-03   4.2357476e-02   8.1510362e-03   4.1467844e-03  -2.0345914e-02  -5.8610258e-03   2.4712359e-02   5.2464127e-03  -2.5979759e-03   1.1055086e-02  -1.4616900e-02   1.4852016e-02  -2.4548503e-03  -8.2276918e-03   7.8712300e-01  -2.0702851e-02   6.3841758e-01  -5.2875928e-01  -9.3954589e-03  -5.4128047e-01   5.8408951e-01  -1.6082284e-02  -2.6037868e-02   5.2046543e-01  -3.5637317e-03   7.5415025e-01  -1.0002549e-04   2.4352933e-02   1.9509131e-02   1.7597858e-02   1.0141503e-02  -1.1346300e-02  -2.0242517e-02  -2.9054448e-02  -2.2556335e-02  -7.0912471e-01  -1.2452518e-02  -1.9964000e-02  -3.5609001e-02   6.5308927e-03  -5.9491854e-03   2.0823021e-02   7.6925642e-01  -7.9289870e-03  -7.8183120e-01  -5.0002177e-02   1.0413115e-01  -8.3572856e-02   5.3464622e-04  -1.7178793e-01  -3.9034836e-02   3.4427577e-02   3.4579200e+00   1.1796578e-01   1.8237019e-02   5.9222848e-02   8.5570344e-02   4.3778483e-02   2.6613681e-02   4.7825736e-02   4.5140643e-02   9.2785340e-01   1.6562990e-02  -6.5981731e-01   2.3318475e-02   1.4168565e-02  -1.1954447e-02  -4.3122719e-02  -5.3785973e-02  -8.4734555e-01  -8.1061022e-01  -9.6958421e-03  -4.0678751e-02   7.8661498e-01   9.0621950e-05   7.8832191e-02  -1.1343337e+00  -8.1347900e-01   2.9921121e-02   8.7735051e-02   2.3553279e-02  -2.5499269e+00   1.1331881e-01  -1.6544154e+00  -8.9887219e-02  -5.5852029e-02  -2.8037878e-02   2.7888352e-01  -3.2506413e-02   9.5981299e-02   4.6411756e-01   6.1884877e-02   3.5104057e-02   1.4491880e-01   8.1945364e-02   5.3868719e-02   4.1645923e-02   5.0845764e-02  -2.3657949e-02   4.0769678e-05   6.5474623e-03   8.3172729e-03   2.4756469e-02  -2.1578719e-02  -7.3779217e-03   5.7933595e-01   5.8142956e-03   2.2471225e-02  -4.4323447e-03   6.5691855e-03  -7.9518257e-03   5.2127590e-01   1.0788506e-02   2.6333874e-03   5.2035818e-01   6.9434265e-01  -5.8332536e-03  -5.9490414e-01   2.1631756e-05   9.3305879e-03   8.4190195e-03   1.3450941e-02   5.2285685e-03  -2.0453132e-03   5.0758522e-01   7.2387153e-01  -2.5923801e-03   2.2805707e-03   6.9771893e-03   8.7677084e-03   5.8155271e-03   4.2970948e-01  -4.3910982e-03  -2.1490855e-03  -1.2692221e-02  -1.5268194e-02   3.7928924e-01  -5.8875770e-03  -3.8940668e-03  -1.5941835e-02  -5.1448344e-01   9.3229792e-03   1.6331928e-03   6.7097918e-03  -2.5245145e-04  -6.1671099e-03  -3.6833781e-01  -3.2439293e-01  -3.7759400e-01  -1.8076912e-04   3.1989856e-01   9.7909407e-04   3.2205455e-05  -4.0652434e-03  -9.4085126e-04  -7.2784495e-03   8.8714135e-03   8.6879192e-03   3.7278828e-01  -4.1038878e-01   1.2082236e-02   4.0710580e-03  -4.7053965e-03   1.4311722e-02   1.2437094e-02  -5.7583272e-03  -1.5345716e-02  -3.1432989e-03   4.6569752e-01  -4.4174563e-01   2.0661690e-03  -1.2414104e-02  -4.8457371e-01   1.3481935e-02   2.0217852e-02  -2.3072213e-03  -4.1095544e-03   3.0137122e-03   7.1923660e-03   4.8188622e-01   1.9712007e-03   9.4920120e-03   5.6891578e-01  -4.3524457e-01  -5.1634630e-01  -5.4552220e-03  -1.4498428e-03   5.1382901e-01  -1.1729139e-03   7.4327050e-03  -1.1862923e-03  -3.5844939e-01  -2.7309398e+00
   4.7562841e-01   1.0047064e-02   6.3557097e-01   1.0099619e+00  -6.2115371e-01   7.7539211e-03   7.2855745e-01   3.6174316e-03  -1.0089649e-03  -6.6982296e-01   1.4118018e-02   1.5524009e-02   1.6640321e-02   1.2317026e-02   1.1347672e-02   1.0874744e-02   1.0199378e-02   8.0649256e-03   2.4453599e-03   7.6084735e-03   1.0182938e-03  -3.1723939e-01  -8.2818325e-04   4.3189076e-03  -1.4818745e-03   3.3570529e-03  -4.4437348e-03   6.0530797e-03  -9.5891483e-03   1.5133894e-02  -5.4293922e-01   5.6144272e-01  -1.5479134e-02  -1.5945416e-02  -1.2234176e-02   2.4360092e-03   7.2558974e-03   3.5301643e-03   1.9481818e-02   2.1889811e-02   2.6018725e-02   1.1820304e-02   3.0078786e-05   1.9618879e-02   1.2924927e+00   1.3627904e-03   3.9552515e-02   3.0552794e-02   1.7104260e-02   1.0544080e-02  -1.1177697e-02   7.6130269e-03   8.3398946e-03  -5.3106806e-01  -5.8327142e-01   1.1776525e-02   1.8137375e-02   5.3604838e-01   2.2925347e-02   7.2646834e-03   9.1515330e-03   9.2681178e-03   3.3804213e-03   3.0944950e-03  -4.5861542e-03   1.2732284e-03   8.7644912e-03  -6.1815723e-03   7.6350217e-03  -9.4059046e-03  -5.6978867e-03   8.3165634e-03  -4.3167886e-01   1.2565971e-02  -4.4404599e-01   1.4474236e-03   6.6903912e-03   7.6368506e-03   3.7307672e-01  -3.3402723e-01  -1.1101987e-03  -4.2517301e-04   1.0837240e-03   3.2712233e-01  -2.7769911e-04  -1.7002324e-03   4.6039428e-03  -2.2535850e-04  -3.0036973e-03   5.7436931e-03   3.8643601e-03   9.4982889e-03  -6.9333355e-01  -1.2947430e-02  -9.0599723e-01   1.5471950e-02  -1.0332913e+00   2.5976723e-02   3.2510035e-02   9.9471567e-03   6.3873003e-01  -5.3733757e-01   1.0879860e-02  -5.5804110e-01   1.2045826e-02   1.8974272e-02   1.2589530e-02   4.3697604e-03   9.0361854e-03   8.8386989e-03   7.3072196e-03   5.5133414e-03  -3.5348657e-01   4.1885343e-03   1.9999838e-03  -5.8682651e-05  -3.6494904e-01   2.3307466e-03  -6.6671996e-03   1.3681574e-03  -4.1494374e-03  -2.0939511e-03   3.0121560e-02  -7.5826777e-03   1.0358835e-02   3.1011203e-02  -1.5916883e-02  -6.2075280e-01   5.0747362e-03  -1.0113777e-02   5.4139869e-01   1.5781365e-02   7.9831284e-03  -4.7708509e-01   1.2010426e-02   1.0770643e-02  -3.4772492e-03  -3.2119773e-03  -3.2558084e-03   1.0900012e-02  -2.3902170e-02  -1.5014715e-02   2.2060453e-03   3.8656074e-02   5.8069437e-01   5.6164384e-01   2.4620792e-02   1.1079264e-02   1.8424676e-03   1.6303503e-02   1.7843157e-02   5.8760300e-03   6.9399374e-03   1.4428369e-03  -1.9088242e-02  -5.2818582e-01   1.9365802e-02  -5.6379442e-01  -4.6608117e-04   1.7108367e-02  -5.5474304e-03   4.5343032e-01  -4.0136063e-03   9.0949892e-04   3.0290694e-06  -9.9810446e-05  -3.3158667e-01  -3.6594372e-01   5.2325090e-03   7.0142154e-03   3.5392292e-01   6.9772975e-04  -7.0646879e-03   5.3587930e-03   5.2905057e-03  -3.3157221e-01  -6.2636827e-03  -3.2613759e-01  -5.1076304e-03  -6.7355599e-03  -3.4836805e-01  -4.1176194e-03  -6.1281792e-04   4.1422949e-01   9.5777978e-03   1.3059623e-04  -7.8924090e-03  -5.3255518e-03  -6.5122135e-03  -4.5846801e-01  -6.7532683e-03   4.6689082e-01   1.1437773e-02  -1.4531749e-02   1.4482532e-03  -5.3082885e-01  -1.0220314e-02  -1.8273838e-02   2.1113296e-02   1.2818312e-02  -6.3500074e-03   5.8068198e-01   1.1605751e-02  -1.7501847e-02  -6.1798294e-01  -9.1573488e-04  -6.2274781e-01   1.2216289e-03  -5.6932547e-03   8.2777672e-03   8.3638196e-01   5.3993230e-03  -5.2730457e-01   7.2564773e-04  -1.2380444e-02   5.7654466e-03   1.5969257e-02  -5.1523550e-01   2.7472843e-04   1.9049699e-02  -1.3796662e-02  -1.1666428e-03  -1.1346759e-03  -4.2489873e-03  -5.2314797e-03  -9.4410233e-03   6.0038792e-01  -7.1357017e-03   8.8024234e-01   9.5088331e-03   1.9094579e-02  -4.2656086e-02   9.7794970e-02  -1.3284910e-02   7.3329340e-03   2.1216548e-02   2.8211440e-02   1.8482798e-02   8.7442813e-02   7.9308205e-02   6.0304306e-02   2.3016864e-02   1.3720699e-01   9.0948413e-04   1.3403698e-02   4.8599388e-02   8.3487888e-02   3.6240388e-02   3.8045222e-02   1.7600895e-02  -2.0599344e-02  -2.3911102e-03   2.4441024e-02   6.3618432e-01   3.1225551e-02   3.1540484e-02   1.9000860e-02   1.0851216e-02   6.2297247e-01   2.1505199e-02   1.0717451e-02   5.6546980e-03   1.5572429e-02   1.2028315e-02   5.4111342e-03   2.1354927e-02   7.1706664e-03   3.9902180e-01   3.0837641e-03   1.4855827e-02  -1.9070511e-02  -1.8745849e-02  -2.7685447e-02  -2.8837414e-02  -2.7523405e-02  -4.8707730e-02  -4.0844760e-02  -2.0276520e-02  -3.1754092e-02   2.7155961e-02  -3.8600039e-02  -1.5479084e-02   6.2280757e-03   1.2351441e+00  -9.6024453e-01   3.9106278e-02   8.4372546e-02   3.8587048e-02   3.9259406e-02   3.9798192e-02   4.3449796e-02   3.4561963e-02   2.0102849e-02  -5.7365178e-03  -7.9229726e-03  -2.8256748e-03   1.0908205e-02   3.9341865e-02   1.7299317e-02   5.3601031e-03  -7.6501536e-03  -2.0080854e-03   1.8859666e-02   3.8225609e-03  -9.3330093e-03   1.0722270e-02  -1.2478098e-02   1.0469354e-02  -6.7132714e-03  -1.7072271e-02   7.4975408e-01  -1.2722686e-02   6.0260795e-01  -5.1416187e-01  -1.2726809e-02  -5.0901677e-01   5.6993191e-01  -8.3997941e-03  -1.1139889e-02   5.3623975e-01  -1.4511860e-02   7.6491404e-01   1.3179765e-03   2.1878182e-02   1.3306221e-02   1.4239839e-02   8.2801266e-03  -1.1035660e-02  -1.8641669e-02  -2.4638480e-02  -2.9312767e-02  -6.9441382e-01  -7.3647271e-03  -6.8248216e-03  -2.8309379e-02   1.4311168e-03   2.4547805e-03   1.5136207e-02   7.6903248e-01   4.2376536e-03  -8.3256306e-01  -5.4718211e-02   1.1630244e-01  -9.5914720e-02  -8.0707469e-04  -1.7329065e-01  -3.0180558e-02   4.6597828e-02   3.5626064e+00   1.3169905e-01   2.0913819e-02   4.9876326e-02   7.2472873e-02   3.8570855e-02   2.5439251e-02   4.0931418e-02   4.3796304e-02   8.8290866e-01   1.8384315e-02  -6.4113103e-01   2.0663201e-02   1.9321283e-02  -1.8297429e-02  -2.6375025e-02  -5.1452210e-02  -8.5369724e-01  -7.9730696e-01  -2.5840864e-02  -4.3568917e-02   7.9240067e-01  -5.1753824e-03   6.7593206e-02  -1.1743876e+00  -8.6468730e-01   3.5216568e-02   7.4455666e-02   1.4680953e-02  -2.6908808e+00   1.2381735e-01  -1.6314942e+00  -5.4981700e-02  -5.7123997e-02  -4.7390851e-02   3.8229899e-01  -3.4106800e-02   7.4302954e-02   5.2821643e-01   1.3463068e-01   6.8819165e-02   1.4196669e-01   6.9907126e-02   5.2212821e-02   3.4816016e-02   6.2429027e-02  -3.1534365e-02  -4.9840419e-03   4.1314247e-03  -1.3554769e-03   9.2526132e-03  -2.1122908e-02  -1.8946396e-03   5.3898528e-01   5.3576373e-03   1.3155636e-02  -1.3275524e-03   5.6992070e-03  -2.5824797e-03   5.1636873e-01   1.6635037e-02  -3.9275233e-03   5.2831132e-01   6.8076563e-01  -5.7207275e-03  -6.2443162e-01  -1.4115187e-03   4.9010080e-03   8.1955952e-03   1.2860817e-02  -4.1936346e-04  -5.2576853e-03   5.0530269e-01   6.8931452e-01  -3.2073620e-03   2.6172007e-03   8.9666143e-03   8.9837057e-03   5.9377410e-03   4.7296592e-01  -1.6206031e-03  -4.7608715e-03  -1.1356538e-02  -5.1774399e-03   3.7987863e-01  -3.5501762e-03  -9.6603024e-03  -1.5953049e-02  -5.0898657e-01   1.1281420e-02   2.5598050e-03   6.4209423e-03   9.9434144e-04  -5.1222282e-03  -3.4396720e-01  -3.2312824e-01  -3.7825537e-01  -2.5730401e-03   3.2342897e-01   5.2159722e-04  -2.2812340e-03  -5.7306502e-03  -1.2975566e-03  -7.3605908e-03   1.0004382e-02   6.5847962e-03   3.7272697e-01  -4.1382466e-01   1.0207454e-02   4.0734199e-03  -9.4968771e-03   1.3618212e-02   1.0738378e-02  -7.8391878e-03  -6.5843595e-03  -3.2023728e-03   4.4968055e-01  -4.2991843e-01   2.7457506e-03  -1.0082359e-02  -4.6517350e-01   1.6935914e-03   1.9202037e-02  -2.6283490e-03  -3.3677239e-03   7.5040396e-03   5.5708102e-03   4.9265586e-01   7.0141466e-03   7.7633681e-03   5.1356967e-01  -4.4079854e-01  -5.0212271e-01  -7.6748260e-04   1.6129390e-02   5.1385225e-01   3.9798544e-04   8.7661327e-03  -3.6235067e-03  -3.7889617e-01  -2.7812741e+00
   4.8069326e-01   9.4160315e-03   6.3769601e-01   1.0137078e+00  -6.3231301e-01   2.0453941e-02   7.6223368e-01   2.1958964e-03   2.0988518e-03  -6.7746030e-01   1.2014340e-02   1.5965968e-02   1.4730391e-02   1.3020544e-02   1.0389211e-02   1.0427210e-02   9.1021975e-03   8.2381113e-03   4.7685670e-03   8.0971385e-03  -6.3356363e-03  -3.1799761e-01  -1.0684588e-03   3.4238032e-03  -2.2868885e-03   1.9551225e-04  -5.7422521e-03   7.9362371e-03  -1.1861900e-02   1.4577172e-02  -5.4397657e-01   5.7347790e-01  -1.1340937e-02  -1.0456632e-02  -1.6749011e-02  -8.0072764e-03  -7.1974664e-03  -7.4054481e-03   1.8902863e-02   5.6183250e-02   4.1222220e-02   1.1119465e-02  -2.2609599e-03   1.6297065e-02   1.2878230e+00   8.8953980e-03   4.0425483e-02   2.6878609e-02   1.5935759e-02   7.8276993e-03  -1.1958195e-02   9.3746892e-03   7.7083978e-03  -5.1478924e-01  -5.6819466e-01   1.2867871e-02   1.6923542e-02   5.2754803e-01   2.5432640e-02   7.4562639e-03   9.0839571e-03   1.0725725e-02   5.6920901e-03   3.5021093e-03   6.0654194e-04   3.5662558e-03   1.0268426e-02  -7.7634354e-03   8.5284345e-03  -8.9162440e-03  -1.0839198e-02   8.4463412e-03  -4.0656312e-01   1.3127179e-02  -4.3969995e-01   1.0369062e-03   7.3486892e-03   6.5952941e-03   3.7108709e-01  -3.4102647e-01  -2.4183842e-03  -6.7227353e-04  -4.3484258e-03   3.2368628e-01  -5.5969111e-03  -4.5634000e-03   4.7183638e-03  -1.9436477e-04  -5.7705726e-03   1.4859662e-03   2.0713580e-03   1.1407095e-02  -6.8477375e-01  -6.7675134e-03  -9.0571800e-01   1.8530605e-02  -1.0333718e+00   2.9178907e-02   2.9944513e-02   3.9767106e-02   6.0870167e-01  -5.7895373e-01   9.5036624e-03  -5.6220473e-01   9.2079937e-03   1.6121098e-02   1.2215596e-02   8.5271777e-04   9.5563354e-03   8.0543357e-03   7.8728865e-03   5.9405682e-03  -3.6105039e-01   4.6346154e-03   1.2817480e-03  -1.3270444e-03  -3.7244231e-01   3.3378197e-03  -4.0953935e-03   1.5532333e-02  -2.8117541e-03   1.8718236e-03   2.7361571e-02  -1.1347671e-02   3.8599601e-02   2.9785311e-02  -1.3965518e-02  -5.7357693e-01   1.3141365e-02  -2.6001965e-02   5.1274870e-01   1.1949905e-02   6.9396057e-03  -5.0240928e-01   9.1605411e-03   1.8886964e-02   4.7757211e-03   1.4997104e-03   1.4962642e-03   1.6757758e-02  -2.7748918e-02  -1.5091495e-02   1.3384639e-02   1.3898541e-02   5.8792267e-01   5.6371306e-01   1.9661113e-02   1.1738250e-02   3.1330601e-03   1.5792535e-02   1.8217713e-02   1.0550826e-02   7.8977491e-03   3.7268421e-03  -1.9364686e-02  -5.6146757e-01   2.1500756e-02  -5.3404151e-01  -6.2610532e-04   1.5704801e-02  -7.1537724e-03   4.2551590e-01  -6.1051271e-03  -1.2472313e-03   9.7256309e-04   1.4939063e-03  -3.3792097e-01  -3.7191829e-01   4.9435245e-03   6.1674380e-03   3.5891939e-01   4.5316270e-04  -4.2270688e-03   5.5041082e-03   4.0836257e-03  -3.3470663e-01  -5.7844149e-03  -3.2531892e-01  -4.6413191e-03  -6.5106163e-03  -3.5678381e-01  -4.2192720e-03  -5.4268517e-03   3.9721588e-01   1.1104593e-02  -2.9386823e-04  -1.1213110e-02  -6.6319069e-03  -5.9782867e-03  -4.6621367e-01  -5.0977280e-03   4.6250385e-01   1.5412342e-02  -3.3692471e-03  -4.4359608e-03  -5.0616252e-01  -9.2379918e-03  -1.6187912e-02   1.5671697e-02   1.1775891e-02  -1.1416193e-02   5.5651942e-01   1.3315493e-02  -1.7568749e-02  -6.1440072e-01   4.3703340e-03  -6.4041747e-01   2.3834180e-03  -5.9165502e-03  -1.2394500e-03   8.5356508e-01   6.0422563e-03  -5.4012580e-01   1.4745070e-03  -2.9482270e-02  -2.1557151e-03   1.1429789e-03  -4.7915890e-01   8.4975147e-03   9.5422605e-03  -1.6249281e-02   8.5097812e-04  -2.5453068e-03  -3.2311125e-04  -5.8738968e-04  -6.0830890e-03   6.1329315e-01  -6.4837372e-03   8.1417444e-01   6.6813225e-03   1.9780803e-02  -4.1629942e-02   3.9049265e-02  -1.6711575e-02  -4.6250596e-03   1.3121231e-02   3.8428747e-02   2.5038539e-02   7.0297940e-02   8.0316646e-02   6.3319179e-02   2.7212581e-02   1.2235464e-01  -4.4062186e-03   8.4693086e-04   6.9236098e-02   1.3391955e-01   6.1618612e-03   3.3989889e-02   1.8704366e-02  -1.9512543e-02   5.5021465e-03   2.3778852e-02   6.4293212e-01   3.2481631e-02   2.6159004e-02   1.9346993e-02   1.1084970e-02   6.1796599e-01   1.8004527e-02   1.1386288e-02   3.2803670e-03   1.3815911e-02   1.6483946e-02   5.6400422e-03  -1.9852533e-03   9.6947333e-03   3.9617008e-01   7.2231978e-03   9.9171685e-03  -9.2979751e-03  -1.5471740e-02  -2.3088860e-02  -2.6344567e-02  -2.5703092e-02  -4.4533350e-02  -3.9336065e-02  -2.3841071e-02  -3.2419000e-02  -2.8257716e-02  -3.4727509e-02  -1.2011407e-02  -3.9874936e-03   1.1865095e+00  -9.7639294e-01   4.5485476e-02   5.8115743e-02   5.4176449e-02   4.3625996e-02   3.7240150e-02   4.0081403e-02   2.5094960e-02   1.8144306e-02  -3.2315106e-03  -2.9594788e-03  -1.3328168e-02  -1.4382285e-02   2.5598643e-02   1.3751296e-02   8.8954987e-04   7.1032142e-03   1.1287267e-02   4.4490848e-02   4.1809037e-03   3.4727572e-03   7.4067753e-03  -1.4731113e-02  -2.1926607e-03  -8.6847635e-03  -1.3952297e-02   7.7412811e-01  -1.8240514e-02   5.9410048e-01  -5.3241477e-01  -1.0015517e-02  -5.3742688e-01   5.8018040e-01  -9.7729813e-03  -2.5135933e-02   5.3174342e-01  -6.5946049e-03   7.7020377e-01   7.2545961e-03   2.5057879e-02   2.1722630e-03   1.3798929e-02   8.5189609e-03  -8.2376569e-03  -2.0895676e-02  -1.9858373e-02  -3.0955679e-02  -7.1799858e-01  -1.8510704e-02  -1.3311279e-02  -3.5779921e-02   9.1346499e-03   9.5706624e-03   1.5683356e-02   7.6153502e-01  -2.7244420e-03  -8.5400630e-01  -4.4303960e-02   1.0845979e-01  -9.5154705e-02  -5.1700152e-02  -1.5407562e-01  -2.8475387e-02   4.7270688e-02   3.3531338e+00   1.0538591e-01   2.2376698e-02   5.4880189e-02   8.2552804e-02   5.1981674e-02   3.4613302e-02   4.5540152e-02   4.2768194e-02   8.9118210e-01   2.0384872e-02  -6.4480261e-01   2.5906610e-02   1.3921805e-02  -1.5028880e-02  -3.9096555e-02  -4.9992538e-02  -8.4400810e-01  -8.0087218e-01  -3.1186186e-02  -4.1243512e-02   7.4977953e-01  -6.3613542e-03   8.8039178e-02  -1.2074465e+00  -8.4787212e-01   3.3874278e-02   1.1353677e-01   2.6412964e-02  -2.4963587e+00   1.2541388e-01  -1.6073782e+00  -8.5543017e-02  -5.3212928e-02   4.7422907e-03  -2.3094166e-01  -3.1543010e-02   6.8209016e-02   4.7588456e-01   1.4096362e-01   5.8609305e-02   8.0008050e-02   8.5426445e-02   5.8900928e-02   3.4820551e-02   5.1887160e-02  -1.8935854e-02   1.7575976e-02  -2.3169976e-03   1.5933427e-02   1.7458456e-02  -2.0577795e-02  -6.8442034e-03   5.4708659e-01   2.1935797e-03   3.5002159e-03   1.6782887e-03   1.5930188e-02  -4.3151739e-03   5.6106917e-01   1.5691815e-02   3.7876278e-04   5.1947986e-01   6.7690021e-01  -8.0221724e-03  -6.0814727e-01   3.4522317e-03  -6.2286757e-03   8.1346295e-03   6.2540209e-03  -1.8438248e-03  -3.8867831e-03   4.8340135e-01   6.7301203e-01   7.7364977e-05   3.0120963e-03   9.1487387e-03   8.3142688e-03   8.0960761e-03   4.8265431e-01  -1.1385286e-03  -1.6105889e-03  -1.1508845e-02  -1.0550846e-02   3.6814598e-01  -5.3752029e-03  -8.6706730e-03  -1.8403012e-02  -5.2396680e-01   1.2476077e-02   4.0361231e-03   1.0345976e-02   4.4532509e-04  -3.9234984e-03  -3.4909642e-01  -3.1753192e-01  -3.7125595e-01   1.6033148e-04   3.2468547e-01  -3.9376509e-05  -2.4369805e-03  -5.6654845e-03  -2.1272646e-03  -7.3448675e-03   8.4054935e-03   8.2983598e-03   3.7481585e-01  -4.1499046e-01   1.0432551e-02   5.3967207e-04  -1.1236971e-02   1.1601934e-02   1.7587611e-02  -7.0620729e-03  -7.6209184e-03  -2.8213203e-04   4.3926605e-01  -4.4079944e-01   1.1076328e-03  -1.0852254e-02  -4.6958795e-01   7.1133509e-03   1.7836213e-02  -1.5681767e-03  -1.2049186e-03   6.0932257e-03   5.7540626e-03   4.6477477e-01   7.4658101e-03   5.6049326e-03   4.9243330e-01  -4.2533590e-01  -5.2240291e-01   1.2394365e-02   1.5488568e-02   4.5015805e-01   8.8488599e-04   3.7296267e-03  -3.9507829e-03  -3.6112424e-01  -2.7548199e+00
   4.9272054e-01   9.6828284e-03   6.4829944e-01   1.0274444e+00  -6.5195557e-01   1.8197678e-02   7.6179822e-01  -1.1196100e-03   4.1803006e-03  -6.6888293e-01   9.7943419e-03   1.6827127e-02   1.5004924e-02   1.2907021e-02   1.0564250e-02   1.0865439e-02   9.7609748e-03   8.5198314e-03   1.1963194e-02   8.3181479e-03   2.7587058e-03  -3.1449594e-01  -7.9443535e-04   4.0804950e-03  -3.0378544e-03  -2.4761588e-03  -7.5166226e-03   1.1030060e-02  -1.1379306e-02   1.2034336e-02  -5.3976020e-01   5.6423664e-01  -1.3468715e-02  -1.1536978e-02  -1.4921305e-02  -2.1261790e-03   5.2380774e-03  -2.6637453e-03   1.9386984e-02   2.5257446e-02   2.8300708e-02   1.5039537e-02   2.5589471e-04   1.8701435e-02   1.2773263e+00   5.3538003e-03   4.2314588e-02   2.6502081e-02   1.9005959e-02   1.0301126e-02  -7.1714332e-03   6.1196770e-03   7.5033698e-03  -4.9402926e-01  -5.7362864e-01   1.0832899e-02   1.4152579e-02   5.2983312e-01   2.2709974e-02   7.0940149e-03   9.1659747e-03   1.8262886e-02   7.3747938e-03   2.8265837e-03  -6.9154874e-04   4.0721877e-03   7.8352567e-03  -8.5326262e-03   9.0342528e-03  -9.8422032e-03  -4.4855518e-03   8.3303913e-03  -3.9044897e-01   8.4559519e-03  -4.5191353e-01   9.1322025e-03   7.2048088e-03   7.1239902e-03   3.7369180e-01  -3.3583822e-01  -2.3212819e-03  -2.2336009e-03  -3.1959871e-03   3.3257777e-01  -3.8263315e-03  -2.4374302e-03   6.8508054e-03  -2.7472429e-03  -5.4102514e-03   4.0338997e-04   1.8709384e-03   1.1466225e-02  -7.1340702e-01  -6.4453776e-03  -9.3147072e-01   1.8945193e-02  -1.0521506e+00   2.8605263e-02   2.7165407e-02   4.3233975e-02   6.3277501e-01  -5.7033742e-01   1.5521659e-02  -5.8107681e-01   1.1310160e-02   1.9712169e-02   1.1487883e-02   1.9626898e-02   8.8093535e-03   9.0255446e-03   7.6053868e-03   5.6048027e-03  -3.5004270e-01   4.7219293e-03   3.9368313e-03  -2.3040901e-05  -3.7270039e-01   5.8737357e-03  -5.0474513e-03   1.5030095e-02  -9.0110352e-03  -3.1217804e-03   3.0771638e-02   5.7834350e-03   3.2796261e-02   2.2671120e-02  -1.7442126e-02  -5.7153874e-01   7.7938861e-03  -1.8170483e-02   4.8528105e-01   1.5538625e-02   9.0775524e-03  -5.0109543e-01   1.1826251e-02   7.1407865e-03  -1.0275889e-03   3.0440060e-03  -5.6245220e-03   1.9649975e-02  -2.1567679e-02  -1.4737528e-02   1.0709986e-02   7.6732319e-03   5.8769605e-01   5.7182340e-01   2.4484888e-02   1.1601764e-02   2.9793444e-03   1.6038575e-02   1.5591252e-02   1.4730167e-02   6.0747499e-03   4.2637622e-03  -1.5380365e-02  -5.3667359e-01   1.8285656e-02  -5.3452602e-01  -2.2232206e-03   1.5524689e-02  -4.7680651e-03   3.9670592e-01  -6.2310054e-03  -4.4902486e-03   1.1649387e-03   5.8724455e-04  -3.3531117e-01  -3.8431058e-01   4.2868762e-03   2.2773777e-03   3.5833051e-01   2.4625245e-03  -4.8886152e-03   4.6646917e-03   4.4549794e-03  -3.3483908e-01  -6.1645110e-03  -3.3094167e-01  -5.3627737e-03  -6.6472824e-03  -3.6126936e-01  -3.3598289e-03  -7.8322320e-03   4.0497631e-01   1.0506161e-02  -4.3295015e-03  -1.0367922e-02  -5.1631622e-03  -6.4484729e-03  -4.5836813e-01  -7.9173095e-03   4.6681479e-01   1.6177237e-02  -1.7089787e-03  -8.2351428e-03  -5.1289271e-01  -1.5283198e-02  -1.5880471e-02   1.4902932e-02   1.1153893e-02  -1.4609167e-02   5.6229405e-01   1.5668455e-02  -7.9018365e-03  -6.2152440e-01   8.3681768e-04  -6.1689761e-01   5.0750317e-05  -6.6268724e-03   7.4942358e-04   8.5199422e-01   8.4314103e-04  -5.2825472e-01   2.8427498e-02  -1.2155873e-02   4.7213289e-03   8.2152128e-03  -5.1228557e-01   9.2101144e-04   2.1284047e-02   1.6313880e-03  -9.8001909e-06  -4.3343589e-03   2.0516824e-03  -3.2171212e-03  -5.8917232e-03   5.7910972e-01  -1.3321267e-02   8.8626496e-01   9.3814829e-03   2.6882111e-02   7.6362964e-03   1.0605333e-01  -7.4599882e-03  -8.6285153e-03   1.9602673e-03  -1.9482453e-03  -7.2139515e-03   7.9636682e-02   9.1397741e-02   5.6774277e-02   2.6973215e-02   1.1559745e-01   1.5173884e-02   1.0085225e-02   6.2416043e-02   1.1946694e-01   3.8312715e-02   3.3753752e-02   3.3962494e-02  -2.5536592e-02  -1.3130429e-02   1.8396069e-02   6.3636960e-01   2.2039554e-02   3.3171362e-02   1.4244002e-02   1.3382541e-02   6.1358212e-01   2.2506300e-02  -8.1673091e-04   1.6974929e-02   1.6541665e-02   1.6616959e-02   6.3691252e-03   2.0280644e-02   9.8275377e-03   4.2378596e-01  -8.8448636e-04   8.4724838e-03  -9.3215268e-03  -1.2880227e-02  -2.7063385e-02  -3.0383194e-02  -2.5548943e-02  -5.8833470e-02  -4.2684366e-02  -2.4073754e-02  -2.6334777e-02   1.6178576e-02  -3.1088262e-02  -1.0383645e-02   1.6644039e-02   1.2276889e+00  -9.8017936e-01   3.3528806e-02   6.1555881e-02   5.9609996e-02   3.9805810e-02   3.4002637e-02   3.9019680e-02   2.1912340e-02   1.8041945e-02  -7.8256778e-03  -7.6718477e-03   3.0411442e-03   1.6900801e-04   2.3544274e-02  -2.2085662e-03   2.7469911e-03   7.0404636e-03   1.9626930e-02   4.6289224e-02   4.3332133e-03  -1.4352976e-03   2.3888569e-02  -1.4075702e-02   1.0494792e-03  -2.0135099e-03  -1.7596641e-02   7.5193630e-01  -6.7247262e-03   4.9154255e-01  -5.1896777e-01  -1.1745972e-02  -5.1986135e-01   5.7960673e-01  -1.5104021e-02  -3.3757839e-02   5.4098257e-01  -2.9307706e-03   7.8310924e-01   7.8016808e-04   2.1264026e-02   3.1331022e-02   1.6115819e-02   8.1731174e-03  -1.2215175e-02  -2.2213190e-02  -1.9032120e-02  -2.8430033e-02  -7.1566040e-01  -1.0812235e-02  -1.1727050e-02  -3.3477883e-02   3.9138146e-03  -1.2467389e-02   2.1339279e-02   7.3341192e-01  -1.5104982e-02  -8.6258801e-01  -4.0194587e-02   6.9270079e-02  -1.0619049e-01  -2.4618163e-02  -1.7982290e-01  -3.2993964e-02   4.3633576e-02   3.5981930e+00   1.6103216e-01   2.0167625e-02   5.6869911e-02   9.8801657e-02   5.3169367e-02   2.6483693e-02   4.3296067e-02   4.7587477e-02   9.0531596e-01   1.7220140e-02  -6.5412033e-01   2.3455021e-02   1.6998225e-02  -7.9752358e-03  -2.9941252e-02  -6.1372304e-02  -8.4843028e-01  -8.2080234e-01  -2.0578226e-02  -5.4328083e-02   7.9229769e-01  -5.8444468e-03   4.5932887e-02  -1.1482923e+00  -8.6584123e-01   3.0207346e-02   1.0379174e-01   4.2290396e-03  -2.6119427e+00   1.0946020e-01  -1.6536050e+00  -5.1472210e-02  -4.7980878e-02  -3.3381588e-02  -2.3465729e-01  -2.3127635e-02   8.2925664e-02   3.3775030e-01   1.5509637e-01   5.5823076e-02   1.1952073e-01   8.3632278e-02   6.3620060e-02   3.0301702e-02   5.6614242e-02  -2.6822854e-02   2.0236170e-04   8.1609551e-03   2.4261265e-02   6.1420854e-03  -2.2816045e-02  -2.1282766e-03   5.3153193e-01   8.4625408e-03   2.4171038e-03  -5.7690427e-04   1.2131578e-02  -2.2459688e-03   5.3653541e-01   1.4483754e-02   4.8891294e-03   5.4819380e-01   6.6635102e-01  -9.1607855e-04  -6.2215581e-01  -9.7303480e-04  -1.7390316e-03   9.0121048e-03   1.5630963e-02   9.5480241e-03  -6.1456871e-04   4.9657251e-01   6.9354885e-01   1.4558560e-02   2.2187184e-03   8.9735985e-03   9.9611495e-03   6.9117511e-03   4.8731976e-01   8.8310261e-03  -1.2780430e-03  -1.2152759e-02  -1.2780637e-02   4.3097433e-01  -5.6325873e-03  -6.4531258e-03  -1.6508717e-02  -5.0392632e-01   1.1609498e-02   3.6776693e-03   9.5507744e-03   3.4215276e-04  -4.9390051e-03  -3.3984418e-01  -3.1821428e-01  -3.7294544e-01  -1.6778937e-03   3.2506944e-01   6.6760601e-04  -3.8094814e-04  -5.0359104e-03  -2.7213910e-03  -6.4425511e-03   8.7782293e-03   4.0002695e-03   3.7486164e-01  -4.1914096e-01   1.0280536e-02   1.5066557e-04  -7.4850552e-03   1.4064766e-02   8.7081543e-03  -8.5547016e-03  -6.7239764e-03   4.2705902e-03   4.3547385e-01  -4.4162494e-01   6.9747834e-03  -1.2580770e-02  -4.6491511e-01   1.6151425e-02   1.6632379e-02  -4.2024963e-03   8.1296422e-03   6.8863639e-03   6.5650686e-03   4.6182498e-01   5.3562483e-03   8.7748514e-03   4.8154025e-01  -4.2208147e-01  -5.2556706e-01   8.7789904e-03  -1.0406656e-02   4.2609994e-01  -1.3021183e-03   5.5240003e-03   9.5918511e-03  -3.5074864e-01  -2.7043591e+00
   4.9176486e-01   1.1466686e-02   6.5687889e-01   9.8198179e-01  -6.7016236e-01   1.3875540e-02   7.8103107e-01   5.3267954e-03   4.3751844e-03  -6.8781652e-01   1.2766350e-02   1.4755365e-02   1.5458490e-02   1.2162478e-02   1.0495501e-02   1.1434061e-02   9.5274121e-03   8.5748391e-03   3.0214724e-03   5.5930652e-03  -6.7854162e-03  -3.1326201e-01  -2.4430378e-03   3.4701333e-03  -2.3814148e-03  -1.9692439e-03  -7.1014534e-03   4.6626044e-03  -1.1932202e-02   1.3395684e-02  -5.5041285e-01   5.7470395e-01  -1.6226957e-02  -1.2329336e-02  -1.6002858e-02  -3.7748745e-03  -1.0477872e-02  -9.8357028e-03   1.4102263e-02   5.6514445e-02   3.8087646e-02  -5.9809649e-03  -4.2595509e-03   2.8472483e-02   1.3209441e+00   8.2946966e-03   3.6223172e-02   2.5784074e-02   1.3745797e-02   1.0101670e-02  -1.0910564e-02   6.7334431e-03   7.8952967e-03  -5.0042236e-01  -5.6973384e-01   1.1349353e-02   1.5021701e-02   5.2308717e-01   2.1428883e-02   8.0209786e-03   4.4445871e-03   1.1292742e-02   5.0294127e-03   3.8766317e-03  -1.2056460e-03   4.6244816e-03   1.0035459e-02  -5.6841232e-03   1.0866945e-02  -7.0431175e-03  -7.7268535e-03   1.0028417e-02  -4.0564248e-01   1.0734981e-02  -4.4482829e-01   2.3449200e-03   7.8178451e-03   6.3830659e-03   3.8468628e-01  -3.4256231e-01   4.3903620e-03  -1.2318981e-03  -5.3220973e-03   3.3214305e-01  -3.9148120e-03   1.9704782e-04   4.0577792e-03  -4.2201238e-03  -8.1963247e-03   2.8872411e-03   1.1662175e-04   9.9549428e-03  -7.2717006e-01  -1.1847641e-02  -9.1474128e-01   1.8692006e-02  -1.0393157e+00   2.7656156e-02   3.0552027e-02   8.6064619e-03   6.3823868e-01  -5.2699901e-01   1.0138397e-02  -5.7159071e-01   1.1260648e-02   2.0080336e-02   1.1846174e-02   1.8111457e-03   4.5788893e-03   8.8857890e-03   8.2525945e-03   7.0173559e-03  -3.5021079e-01   4.5907161e-03   3.1961086e-03   2.1754501e-04  -3.8520453e-01   4.7425600e-03  -6.6322652e-03   1.7029540e-03  -1.0600776e-02  -1.5606552e-03   2.4774341e-02  -1.9868996e-02   3.7405124e-02   2.9081289e-02  -2.3346966e-02  -6.0806982e-01   2.4072443e-02   2.3494919e-02   4.8930407e-01   1.4020617e-02   8.2446237e-03  -4.7417654e-01   9.8921331e-03   1.8509701e-02   3.5160723e-03   1.9247949e-03  -1.7923217e-03   1.4052546e-02  -2.3938433e-02  -1.5957740e-02   1.1340157e-02   4.5784617e-02   6.3364453e-01   5.7227688e-01   2.1551373e-02   1.4526492e-02   5.7523864e-03   1.5228382e-02   1.3305352e-02   1.4671278e-02   7.5034965e-03   7.2713800e-03  -1.6644952e-02  -4.8542201e-01   1.8169331e-02  -5.8211178e-01  -4.0996719e-03   1.8101562e-02  -3.6675502e-03   4.0720267e-01  -2.9292988e-03  -1.6126060e-03   1.5137954e-03   8.7371266e-04  -3.3667089e-01  -3.9225060e-01   4.9150937e-03   7.7033677e-03   3.6380503e-01   8.7466597e-04  -3.1765151e-03   5.0915132e-03   3.5490078e-03  -3.3721344e-01  -3.6311010e-03  -3.2888080e-01  -1.6726648e-03  -4.0623296e-03  -3.5149925e-01  -5.7273401e-03  -5.1760693e-03   4.3204340e-01   9.7563430e-03   2.9158128e-03  -7.7154253e-03  -6.6607556e-03  -8.7428084e-03  -4.6392789e-01  -8.6712119e-03   4.5993808e-01   1.5246912e-02   6.1136004e-04  -2.7410416e-04  -4.9041329e-01  -8.8460730e-03  -1.5322362e-02   1.1170274e-02   1.9591022e-02   3.2389917e-02   5.6466362e-01   1.9706314e-02  -1.4246518e-02  -6.2775987e-01   7.5279692e-04  -6.1925639e-01   1.1729771e-03  -6.6190202e-03   1.1023082e-02   8.2818817e-01   5.3716282e-03  -5.1080129e-01   1.5796992e-02   1.7747229e-02  -2.5133197e-03   1.2039580e-02  -4.7890021e-01   7.2988727e-03   8.8271634e-03  -1.9206000e-02   3.8093524e-04  -4.4101258e-03  -5.9844880e-04  -8.0789663e-03  -6.3603314e-03   5.3902299e-01  -1.2259121e-02   8.3910881e-01  -1.6137203e-03   2.7365214e-02  -2.5591470e-02   1.4280408e-02  -4.2057773e-02  -8.5073894e-03   4.2995878e-04  -2.2967199e-02  -4.0633482e-02   6.6233906e-02   8.7463359e-02   5.6195873e-02   2.6132386e-02   1.0615968e-01  -8.6878217e-03   8.9570652e-03   6.0930788e-02   1.2973593e-01   7.6535109e-03   3.0570710e-02   3.2004191e-02  -2.2681127e-02  -2.4544547e-02   2.2820848e-02   6.5518381e-01   2.0275661e-02   3.4429909e-02   1.7419117e-02   1.4634587e-02   5.8451239e-01   2.1958517e-02   8.6539341e-03   2.1164360e-02   1.5177816e-02   1.1259858e-02   5.8619785e-03   1.6111480e-02   1.2146736e-02   4.0670282e-01   4.2409918e-03   1.4757579e-02  -1.1278267e-02  -1.3208874e-02  -2.5330710e-02  -2.6202559e-02  -2.5556793e-02  -2.7098873e-02  -3.9807438e-02  -3.1753675e-02  -2.9155045e-02   8.0254382e-02  -3.3856379e-02  -1.9116134e-02  -7.2293640e-04   1.2549830e+00  -9.9620403e-01   3.5267893e-02   6.3650030e-02   4.8812362e-02   3.7026767e-02   3.7841499e-02   4.4269497e-02   2.3474206e-02   2.0391061e-02  -4.3924232e-03  -1.1031399e-02   1.5796489e-02   3.1316914e-03   4.0515610e-02   1.5306597e-02   5.3670277e-04   1.0062244e-02   1.9762020e-02   5.3637343e-02   6.6736723e-03   1.6568352e-03   1.2434862e-02  -1.9703107e-02   1.2087702e-02  -7.8388576e-03  -1.6362091e-02   7.8291518e-01  -5.2231826e-03   5.4069052e-01  -5.1263909e-01  -1.4126761e-02  -5.3350283e-01   5.6990036e-01  -1.4410557e-02  -1.9426417e-02   5.2806319e-01  -9.4023823e-03   8.0760001e-01  -3.7534955e-03   2.1142722e-02   1.1613939e-02   5.0009242e-03   8.0589749e-03  -1.2136953e-02  -1.8475463e-02  -2.0293328e-02  -3.0064239e-02  -7.0617241e-01  -1.2230503e-02  -8.0490504e-03  -3.2733673e-02   7.7969470e-03  -7.1018244e-03   1.0666244e-02   7.1433897e-01   1.4028939e-02  -8.6171367e-01  -4.2797732e-02   1.2954753e-01  -9.2701584e-02  -9.6966186e-03  -1.5646195e-01  -3.7409884e-02   4.8949309e-03   2.8776708e+00   1.2858110e-01   1.1965977e-02   5.1299517e-02   9.6655016e-02   5.0698661e-02   3.0101356e-02   4.9692444e-02   2.7009293e-02   9.5752647e-01   2.0390237e-02  -6.3139577e-01   2.4247754e-02   9.2969726e-03  -1.3990806e-02  -4.2784112e-02  -5.5016643e-02  -8.6847072e-01  -8.0777242e-01  -3.1435839e-02  -2.4000390e-02   7.9683691e-01   1.1940967e-02   6.7691941e-02  -1.1610759e+00  -8.6727762e-01   2.6613061e-02   7.5988153e-02   5.1430647e-03  -2.4083382e+00   1.2845327e-01  -1.6479071e+00  -8.2547680e-02  -4.8876875e-02   1.9342208e-02  -2.4613903e-01  -2.1318539e-02   8.3774667e-02   5.1694734e-01   1.6262004e-01   6.2295741e-02   1.0717636e-01   7.2428970e-02   6.4404568e-02   3.9746192e-02   5.7698515e-02  -2.6036747e-02   6.2369598e-03   8.2703894e-03   2.5991540e-03   9.9701773e-03  -3.9855205e-03  -4.4480175e-03   5.9204793e-01   5.9682099e-03   1.7579166e-03  -4.2349170e-03   1.7645378e-02  -7.6341008e-03   5.6797131e-01   2.0226710e-02   6.1305665e-03   5.6582759e-01   6.8215566e-01   3.6727702e-03  -5.9895576e-01   1.6412680e-03   7.2321404e-03   7.8231733e-03   9.3428227e-03  -2.7763530e-03  -3.2028943e-03   4.6489810e-01   6.0452407e-01   6.7470548e-03   3.8348817e-03   8.9388380e-03   8.8527783e-03   7.4328543e-03   4.4786965e-01  -4.2890920e-03  -1.8844119e-04  -1.0993228e-02  -1.0375356e-02   3.9500700e-01  -6.0692618e-03  -4.6966482e-03  -1.3344288e-02  -5.1135680e-01   1.1573946e-02   4.8747256e-03   8.7548256e-03  -1.2323770e-03  -3.0640323e-03  -3.3305887e-01  -3.1134830e-01  -3.6754394e-01   1.9132158e-03   3.1163634e-01   2.0307016e-03  -1.3459660e-03  -5.7933887e-03  -4.1678218e-03  -8.1742233e-03   7.6339914e-03   9.4142358e-03   3.6824466e-01  -4.0855368e-01   1.0432091e-02   4.9228018e-03  -1.1709524e-02   9.9343432e-03   6.5084757e-03  -6.1284322e-03  -6.2257185e-03  -4.2128429e-04   4.2220024e-01  -4.2336239e-01   1.0064043e-03  -1.3264298e-02  -4.5790779e-01   1.5406529e-03   1.1379015e-02  -4.1928638e-03  -4.5048168e-03   1.5313948e-03  -3.2310086e-03   4.6256451e-01   1.3462766e-02   8.3773959e-03   5.1301395e-01  -4.3059547e-01  -5.1251639e-01   1.2639017e-02  -1.5835507e-02   4.7694756e-01   1.6327343e-03   5.3851861e-03  -1.9074932e-04  -3.8170607e-01  -2.7590924e+00
   4.7888140e-01   1.2833345e-02   6.3684285e-01   1.0253716e+00  -6.3367915e-01   1.4190954e-02   7.8933405e-01   1.5878771e-03  -1.9643623e-03  -7.0693252e-01   9.4697976e-03   1.5319771e-02   1.4976835e-02   1.2232526e-02   1.0467894e-02   1.1588042e-02   9.5728865e-03   7.7296661e-03   6.2471568e-03   7.5141049e-03  -4.5280003e-03  -3.2594738e-01  -3.2291434e-03   2.8671969e-03  -2.8836276e-03   5.8634072e-03  -4.2194453e-03   6.1493976e-03  -1.2037589e-02   1.3485445e-02  -5.3189836e-01   5.5952608e-01  -1.4375951e-02  -1.1969300e-02  -1.4797001e-02  -4.1938460e-03  -1.5501456e-03  -4.7394879e-03   2.9566755e-02   3.8051923e-02   2.8692285e-02   8.5914021e-03  -7.8023650e-04   1.9542816e-02   1.2448225e+00   4.9930607e-03   3.3699654e-02   2.6607155e-02   1.0940881e-02   7.8088331e-03  -9.1050960e-03   3.1291017e-03   6.5703385e-03  -4.9836478e-01  -5.9259556e-01   1.2162883e-02   1.6447925e-02   5.4587961e-01   2.0316052e-02   7.0841945e-03   5.6738755e-03   5.4172266e-03   6.1786871e-03   4.2828556e-03  -3.8998981e-03   2.6893620e-03   7.0892305e-03  -7.2820961e-03   1.0320487e-02  -8.8068407e-03  -3.7274862e-03   4.6121420e-03  -3.8874840e-01   1.1835975e-02  -4.3092098e-01   4.6492136e-03   7.7743747e-03   6.0503696e-03   3.6763658e-01  -3.3868335e-01   4.6430675e-03  -1.0477096e-03   5.8073944e-03   3.2566522e-01  -4.4624400e-03   5.2453503e-04   5.0586711e-03  -2.0296582e-03  -3.8130650e-05   2.1246253e-03  -3.3939525e-03   1.0766435e-02  -6.9864199e-01  -1.3203157e-02  -9.0465231e-01   2.2093435e-02  -1.0605777e+00   2.4582473e-02   2.9328407e-02   3.9055137e-02   6.0125478e-01  -5.2591023e-01   1.9505378e-02  -5.6834390e-01   1.1341463e-02   1.3405914e-02   1.1749560e-02   1.2392491e-03   9.6205956e-03   8.9525015e-03   7.8231551e-03   6.5337342e-03  -3.5786502e-01   5.7822548e-03   3.4661544e-03  -1.0814475e-03  -3.7523092e-01   4.9820714e-03  -4.4937321e-03   1.7126601e-02  -5.2346726e-03   1.6896950e-04   2.2946844e-02  -1.6022104e-02   3.1279176e-02   2.6262611e-02  -1.3739053e-02  -5.9579110e-01   1.3901743e-02   1.4804215e-02   4.9308894e-01   1.8066461e-02   1.1593872e-02  -4.7247850e-01   1.0987863e-02   2.1472254e-02  -7.9706852e-04   2.1031224e-04  -9.7484447e-03   1.7307488e-02  -2.3601211e-02  -1.1648287e-02   1.2709884e-02   4.1468409e-02   6.0126116e-01   5.6565202e-01   2.1596077e-02   1.2886537e-02   2.9769595e-03   1.9081437e-02   1.6455294e-02   1.4113138e-02   8.4656778e-03   1.0286415e-02  -1.4915200e-02  -5.1025535e-01   2.0175946e-02  -5.5817173e-01  -9.5325119e-04   1.7408746e-02  -6.1440101e-03   4.4342414e-01  -2.0047640e-03  -4.3926818e-03   1.8059747e-03   5.1980679e-04  -3.3556371e-01  -3.9174597e-01   4.9398392e-03   9.1618177e-03   3.5799322e-01   3.6823880e-03  -5.0145517e-03   6.0400207e-03   3.2839924e-03  -3.2923625e-01  -5.7403650e-03  -3.2829158e-01  -5.3387848e-03  -5.6027840e-03  -3.5768329e-01  -4.6038959e-03  -3.1448681e-03   3.9402425e-01   8.3777900e-03  -5.6981611e-03  -6.5451259e-03  -5.3196329e-03  -7.4218189e-03  -4.5573370e-01  -1.0396096e-02   4.5567802e-01   1.1465651e-02   1.9382929e-03  -2.8375354e-03  -4.8255021e-01  -1.2070120e-03  -1.3812542e-02   2.5294753e-02   1.6536708e-02  -3.6817739e-04   5.8356278e-01   2.1105862e-02  -1.1339164e-02  -6.4260538e-01   7.4106158e-04  -6.5490215e-01  -5.7494183e-03  -9.5691251e-03   9.8336115e-03   9.7315157e-01   5.5175153e-03  -5.3858661e-01   2.9902892e-02  -2.8220740e-03  -4.6837561e-04   3.0996284e-03  -5.1583563e-01  -7.6613993e-03   1.6155897e-02  -1.7158804e-02   2.9113181e-03  -8.0081927e-03  -3.1722730e-04  -5.9564881e-03  -3.0032792e-03   5.8900197e-01  -1.7779165e-02   7.9809278e-01   3.5251581e-03   1.9450244e-02   1.0184224e-02   1.0492931e-01  -5.0863412e-02  -6.1421482e-03   8.3267831e-03   6.2980483e-03  -2.4891074e-02   7.7150399e-02   7.6699282e-02   5.7371273e-02   2.0261978e-02   1.3246194e-01  -3.1482855e-03   4.0974258e-03   7.7212870e-02   9.9266457e-02   8.5968976e-03   3.7301245e-02   1.9231113e-02  -1.9262065e-02  -1.9352091e-02   2.4892914e-02   6.5145993e-01   2.6088501e-02   2.8884890e-02   1.4835277e-02   1.0550727e-02   6.0371720e-01   2.2341153e-02   7.6624668e-03   2.6247634e-02   1.6762628e-02   1.3739269e-02   6.3554938e-03   1.7723703e-02   2.1091015e-03   4.1502368e-01  -7.1671862e-04   1.3149823e-02  -7.9277029e-03  -1.5452031e-02  -2.7211582e-02  -2.6314413e-02  -2.7701725e-02  -2.8279689e-02  -4.0515239e-02  -2.6863556e-02  -2.3253309e-02   5.2559094e-02  -4.3231383e-02  -1.0248800e-02   1.0304129e-02   1.2397117e+00  -9.9322588e-01   3.4955181e-02   8.4227615e-02   5.5467154e-02   4.1630554e-02   3.6463458e-02   4.5713666e-02   3.0659479e-02   2.0699284e-02  -2.4547290e-03  -8.7403957e-03  -5.4589383e-03   7.1263316e-03   4.9134670e-02   2.3635557e-02  -3.6569868e-03   7.3270890e-03   1.8678556e-02   5.3155058e-02   1.5065808e-03   4.2289142e-03   7.4006780e-03  -1.6413200e-02   1.8476107e-02  -2.1900015e-03  -1.1832488e-02   7.5263964e-01  -1.0788290e-02   5.1341711e-01  -5.1225146e-01  -1.0877117e-02  -5.0851790e-01   5.7990380e-01  -1.3951553e-02  -2.3415717e-02   5.2575160e-01  -7.7187354e-03   7.2687556e-01  -6.9917372e-04   2.4461226e-02   3.1854153e-02   5.3177278e-03   9.4048673e-03  -1.1276325e-02  -2.0687693e-02  -2.2889237e-02  -2.6833375e-02  -7.1768509e-01  -1.0046942e-02  -9.7554059e-03  -3.0295330e-02   2.0540196e-03  -1.2189174e-02   1.9822436e-02   7.6437804e-01  -1.0793172e-02  -8.4798861e-01  -5.6817680e-02   9.9630061e-02  -1.2560536e-01   1.7407629e-02  -1.0516672e-01  -2.7829723e-02   3.9027204e-02   3.6312299e+00   1.0358218e-01   1.6492995e-02   4.2108682e-02   7.7020443e-02   4.8379326e-02   3.2051979e-02   4.3715322e-02   3.7678309e-02   8.8797226e-01   1.0265727e-02  -6.5305248e-01   2.4797522e-02   1.3605180e-02  -1.0339349e-02  -4.0491051e-02  -5.4529185e-02  -8.3048622e-01  -7.9232747e-01  -1.5602179e-02  -2.7659621e-02   7.7786621e-01  -1.9265496e-03   4.3167657e-02  -1.1357812e+00  -8.2282523e-01   3.1542396e-02   9.5787903e-02   2.2882981e-02  -2.3690320e+00   2.0532680e-01  -1.7313136e+00  -1.1260251e-01  -5.7097911e-02   6.2886151e-03  -1.6624072e-01  -2.3654273e-02   9.9500953e-02   4.3015900e-01   1.3439777e-01   6.9989030e-02   1.1313444e-01   6.6758391e-02   6.3324882e-02   3.1352611e-02   5.7420162e-02  -2.3926004e-02  -1.2050343e-02   6.8126525e-03   5.6146566e-03  -3.7424372e-02   1.2868539e-03  -5.5872712e-03   5.9256974e-01   6.5414857e-03   5.7909452e-03  -1.2941462e-03   1.2722789e-02  -3.3049747e-03   5.4746770e-01   1.9420823e-02   9.4017470e-03   5.3990953e-01   6.6485253e-01   9.0176085e-03  -6.2823778e-01  -3.5563248e-04   1.7037734e-02   8.9998818e-03   1.7573659e-02  -3.1425403e-03  -8.5774049e-03   4.8560513e-01   6.3504435e-01   9.0964846e-03   2.6112078e-03   8.5722787e-03   9.1772691e-03   7.8234163e-03   4.6395722e-01  -2.2002065e-03  -1.5006412e-03  -1.1234995e-02  -1.0206303e-02   3.8079173e-01  -4.8620167e-03  -6.8242951e-03  -1.2063598e-02  -4.9378241e-01   1.0134443e-02   5.0746786e-03   9.6595263e-03  -7.9682648e-04  -4.6808409e-03  -3.3172447e-01  -3.2361611e-01  -3.6802255e-01  -4.7199232e-03   3.2423161e-01   4.9921321e-04  -1.4113032e-03  -5.3931217e-03   2.4261132e-05  -4.8176538e-03   8.4359016e-03   7.5300268e-03   3.7651757e-01  -4.2061923e-01   9.3376931e-03  -3.1785127e-04  -8.5525113e-03   1.1758483e-02   9.4022753e-03  -8.3739058e-03  -1.7740764e-02   4.0290295e-03   4.4136247e-01  -4.4605411e-01   3.8615089e-03  -6.2647669e-03  -4.7316603e-01   1.2417144e-02   1.9915932e-02  -1.7579312e-03   7.0754185e-03   3.0662010e-03   3.7769834e-03   4.6944379e-01   1.0462260e-02   1.2185659e-02   5.0339755e-01  -4.3299642e-01  -4.7051583e-01  -2.7342316e-03  -1.2182639e-02   4.5576865e-01  -7.4962225e-03   2.7356678e-03   1.0008385e-02  -4.4614375e-01  -2.5841296e+00
   4.7786681e-01   1.1220002e-02   6.2506582e-01   9.9179450e-01  -6.3434531e-01   1.3368643e-02   7.6150549e-01   4.8966662e-03   8.9415041e-04  -6.7222273e-01   7.3649680e-03   1.4313608e-02   1.6235742e-02   1.2816573e-02   1.0441379e-02   1.1134245e-02   1.0015966e-02   9.2724338e-03   1.2688485e-02   5.0052281e-03  -3.9281975e-03  -3.1496868e-01  -1.2545724e-03   2.2183037e-03  -2.5550582e-03  -1.1556993e-04  -8.9902269e-03   9.8298730e-03  -1.1080759e-02   1.3298587e-02  -5.3786084e-01   5.6275169e-01  -1.5807236e-02  -1.2403206e-02  -1.3320030e-02  -6.6273395e-03  -2.0833811e-03  -1.2733554e-03   1.7425355e-02   2.8744770e-02   2.9561876e-02   1.1683330e-02   1.0811888e-03   1.7891903e-02   1.2030788e+00   4.1252985e-03   3.3334619e-02   2.3722240e-02   1.3186585e-02   8.3644571e-03  -8.2500923e-03   3.0125056e-03   7.0744905e-03  -5.0436198e-01  -5.7734319e-01   1.4021890e-02   1.8841886e-02   5.3504819e-01   2.0140460e-02   6.6458540e-03   9.0118121e-03   1.6488870e-02   7.5899881e-03   3.7668753e-03  -1.9348319e-03   2.4357765e-03   9.0836366e-03  -7.7212769e-03   8.8279687e-03  -7.7982844e-03   9.5775319e-04  -3.1014960e-03  -4.4055087e-01   9.0466875e-03  -4.4245232e-01   1.0277847e-04   7.4608307e-03   6.9884092e-03   3.6375766e-01  -3.4101779e-01   5.5803569e-03  -1.2525551e-03  -2.6917941e-03   3.1698586e-01  -4.6589596e-03  -2.4106621e-03   4.4446653e-03  -2.2557210e-03  -3.5551029e-03  -5.8651320e-04   2.6493721e-04   1.2003657e-02  -6.9996782e-01  -1.1368152e-02  -8.7768819e-01   1.5904040e-02  -1.0381820e+00   2.4467231e-02   2.4594069e-02   4.0197038e-02   6.2484148e-01  -5.4039712e-01   1.0210360e-02  -5.5140905e-01   1.1356792e-02   1.8458988e-02   1.0818412e-02   2.9356988e-03   8.9612330e-03   8.0533072e-03   6.8173298e-03   5.7238708e-03  -3.4205885e-01   3.5656261e-03   7.4567921e-04   1.9770520e-03  -3.7801368e-01   3.4409731e-03  -5.6087865e-03   1.7004320e-03  -6.4392083e-03  -5.2427941e-03   1.6978638e-02  -1.1485438e-02   3.9108357e-02   2.4376283e-02  -2.2117346e-02  -6.0094732e-01   3.2782325e-03   2.1419773e-02   5.0414999e-01   1.1695085e-02   7.9129316e-03  -4.5306745e-01   1.0057417e-02   1.4730497e-02   1.9076698e-03   4.6441675e-03   3.9488779e-03   1.2511904e-02  -2.0950815e-02  -1.4689565e-02   1.6844352e-02   3.0812347e-02   5.7442528e-01   5.3497899e-01   2.0829603e-02   1.5454231e-02   9.5725125e-03   1.4840975e-02   1.3029793e-02   1.6308756e-02   6.5317324e-03   2.1202816e-03  -1.8648244e-02  -5.0981707e-01   1.9595756e-02  -5.8563129e-01   2.2848736e-04   1.7197704e-02  -8.7088756e-03   4.3147355e-01  -3.0687632e-03  -9.5275377e-04   1.5640089e-03   1.0504908e-03  -3.4729766e-01  -3.7752870e-01   4.1105538e-03   9.1624534e-03   3.5819401e-01   4.5222963e-03  -2.4783059e-03   5.7268255e-03   3.8145859e-03  -3.3260504e-01  -4.9861168e-03  -3.2662955e-01  -4.8058302e-03  -5.4733223e-03  -3.4642429e-01  -4.3744319e-03  -8.0398803e-03   3.9693747e-01   9.2838336e-03  -4.7618146e-03  -9.1886661e-03  -7.4801857e-03  -5.8083741e-03  -4.5375092e-01  -9.6386675e-03   4.5656743e-01   1.4292229e-02  -9.0733178e-03  -9.5342445e-03  -4.7057479e-01   1.1325297e-04  -6.0510847e-03   1.8530024e-02  -1.9754665e-03  -2.0620339e-02   5.8410458e-01   1.9122142e-02  -1.5221056e-02  -6.3353485e-01   4.3523683e-03  -6.5058056e-01  -5.1927809e-03  -8.6896467e-03   1.4351042e-02   9.6223384e-01   7.6774937e-03  -5.3816696e-01   2.9333541e-02  -1.1968338e-03   9.0160466e-03   1.3739010e-02  -5.3597450e-01  -1.2869265e-02   2.2077251e-02   3.8379419e-03  -1.9244089e-03  -8.3297933e-03   1.0352404e-03  -9.8979107e-03   2.2242876e-03   5.8858467e-01  -1.8380469e-02   8.2413360e-01   1.1696369e-02   2.5595507e-02  -9.2282958e-03  -3.8895124e-03  -4.9570259e-02  -1.6230064e-02  -3.2193812e-04  -2.0324920e-02  -1.2319042e-02   7.0388896e-02   7.8723478e-02   6.6412068e-02   2.6918069e-02   1.2276877e-01  -1.0462207e-02   8.5843565e-03   6.6721280e-02   1.0176815e-01   1.3497328e-02   3.6372636e-02   3.5100536e-02  -2.0288169e-02  -2.3728622e-02   1.6497096e-02   6.2688099e-01   2.3181743e-02   3.8462401e-02   1.6043716e-02   6.7548681e-03   6.1862567e-01   1.8264222e-02   5.8334337e-03   1.7210259e-02   1.5265457e-02   1.3943815e-02   6.8157027e-03   7.9225691e-03   1.1051242e-02   4.2780070e-01   4.0774953e-04   6.6313796e-03  -4.6728011e-03  -1.3404620e-02  -2.7060049e-02  -2.6497377e-02  -2.5222213e-02  -2.6790381e-02  -4.1219187e-02  -1.8021191e-02  -2.7603881e-02   5.9786928e-02  -3.3258753e-02  -8.3464523e-03  -3.2365557e-03   1.1957556e+00  -1.0033081e+00   2.5552138e-02   8.1244159e-02   5.6762660e-02   4.2440987e-02   3.8032819e-02   4.0487887e-02   2.2493499e-02   1.6956858e-02  -1.0486081e-03  -2.3378351e-02   1.3581600e-02   1.6097078e-03   3.4858904e-02   2.5862128e-02   2.0184320e-03   6.9906068e-03   1.9426059e-02   5.1063653e-02   4.3599226e-03  -1.1979375e-03   6.7335825e-03  -1.6612979e-02   2.2966478e-02   6.8488450e-04  -1.7471867e-02   7.6437246e-01  -9.9544195e-03   5.5064728e-01  -5.2507422e-01  -6.1386122e-03  -5.1720765e-01   5.8040786e-01  -1.5653213e-02  -1.6232792e-02   5.3737266e-01  -3.2031777e-03   8.0518442e-01  -2.6742134e-03   2.2178961e-02  -4.3849558e-03   3.6458346e-03   6.3736716e-03  -1.2447679e-02  -2.0649151e-02  -3.1111489e-02  -2.8939726e-02  -7.2335258e-01  -9.7310186e-03  -5.6439564e-03  -3.7376619e-02   7.1128966e-03  -1.4408698e-02   1.2826643e-02   7.9211924e-01   2.6338634e-03  -8.8097097e-01  -5.6736341e-02   1.0804138e-01  -1.1768407e-01   2.4354973e-03  -1.7289210e-01  -3.1960750e-02   2.7848091e-02   3.4565394e+00   1.0482056e-01   1.9171257e-02   5.9854700e-02   8.7674207e-02   5.2437480e-02   2.7481077e-02   4.7894119e-02   2.6579935e-02   9.1132566e-01   1.5955374e-02  -6.3460305e-01   2.6305730e-02   1.3771963e-02  -5.8143537e-03  -3.9529249e-02  -6.0632125e-02  -8.5878210e-01  -8.4146678e-01  -1.3817870e-02  -2.8647042e-02   7.7058756e-01   3.8304125e-03   7.0458425e-02  -1.1496253e+00  -8.4976246e-01   3.4230837e-02   1.0882565e-01   2.5515653e-02  -2.2418275e+00   1.9557189e-01  -1.7606643e+00  -4.6927157e-02  -4.8249055e-02  -2.1307002e-02  -9.6322923e-02  -1.8465627e-02   7.7160312e-02   3.7645883e-01   1.2806741e-01   6.0896002e-02   1.1497901e-01   7.9408039e-02   7.2982686e-02   3.6180228e-02   5.2124721e-02  -2.2452230e-02   1.2662641e-02   5.7483572e-03  -1.3816725e-02  -4.2832824e-02  -1.8246975e-03  -1.4761713e-02   5.5668312e-01   7.7030335e-03   2.5664634e-03   2.5677679e-03   1.0502496e-02  -7.6842571e-03   5.4647439e-01   1.6048255e-02   8.2310001e-03   5.3401093e-01   6.7978007e-01   7.4631671e-03  -6.4112600e-01  -1.9911077e-03  -1.7069073e-03   1.0805110e-02   1.0589754e-02   3.2171230e-04  -4.7399756e-03   5.0046984e-01   6.2221882e-01   1.6759609e-02   1.8122334e-03   8.8368336e-03   1.1625119e-02   5.1742268e-03   4.6768827e-01  -4.8430729e-03  -2.2686769e-03  -1.0768777e-02  -1.3702219e-02   3.7231451e-01  -2.0381971e-03  -5.0179208e-03  -1.8257651e-02  -5.1558780e-01   1.2316821e-02   4.0755506e-03   9.4969544e-03  -5.1681421e-04  -2.8449276e-03  -3.4660030e-01  -3.2329439e-01  -3.7950077e-01   4.1675660e-04   3.2464830e-01   1.1064307e-03  -1.5749587e-03  -6.9785213e-03  -4.4290995e-03  -7.2103859e-03   8.8659007e-03   7.0446414e-03   3.6772614e-01  -4.1935899e-01   1.2383931e-02  -1.3285636e-03  -9.1541121e-03   1.2470572e-02   7.2820847e-03  -5.9747525e-03  -1.2646812e-02  -1.4710720e-03   4.5078052e-01  -4.3728673e-01   2.5044901e-03  -1.1571918e-02  -4.7037354e-01   1.5876322e-02   1.1439530e-02  -2.1712333e-03   5.9519166e-03   5.5508663e-03   9.4115407e-03   4.6726215e-01   4.3226836e-03   7.5466345e-03   5.0697233e-01  -4.3190858e-01  -5.1000650e-01   1.1102276e-03  -1.2707018e-02   4.8213420e-01  -1.5117690e-03   7.5696766e-04  -5.5675414e-03  -4.5140379e-01  -2.6880819e+00
   4.9148037e-01   1.1362936e-02   6.5922734e-01   1.0277551e+00  -6.3565442e-01   1.2513039e-02   7.7738272e-01   5.8050147e-03   4.4410842e-03  -7.0048097e-01   1.4456686e-02   1.4594084e-02   1.5102575e-02   1.2502580e-02   9.9173228e-03   1.0456180e-02   9.8778000e-03   8.6045271e-03   4.4553405e-03   3.6114119e-03   1.2257105e-03  -3.1500417e-01  -1.6114609e-03   4.2463206e-03  -1.3523197e-03   5.0391920e-03  -6.3562101e-03   1.0577259e-02  -1.1445163e-02   1.2365832e-02  -5.3196288e-01   5.7367594e-01  -1.3284659e-02  -1.2029896e-02  -1.1783020e-02   2.2973596e-04  -1.8106242e-03  -6.5522965e-03   1.4699074e-02   2.5551229e-02   2.8068855e-02   5.2956524e-03  -3.6231754e-03   2.4108003e-02   1.2399728e+00   1.5493996e-02   3.3740009e-02   2.4867333e-02   1.2238073e-02   6.1159884e-03  -1.0515872e-02   1.8559173e-03   5.9823261e-03  -5.0322443e-01  -5.8365396e-01   1.2591896e-02   1.7584785e-02   5.4149076e-01   2.4570449e-02   7.7718181e-03   9.1596869e-03   1.5884202e-02   8.3974074e-03   3.8243407e-03  -1.3011368e-03   9.4168218e-04   4.6519723e-03  -5.9400072e-03   9.0500000e-03  -9.6437352e-03  -6.9936190e-03  -2.5864976e-03  -4.0167034e-01   8.3375884e-03  -4.4606485e-01   6.5370767e-04   6.6644957e-03   6.6048543e-03   3.6063805e-01  -3.3567544e-01   6.6346512e-03  -1.0415040e-03  -2.0115645e-03   3.1200514e-01  -3.5733333e-03   1.0318507e-03   4.3575537e-03  -2.7231700e-03  -3.3383529e-03   4.8462009e-03   7.2801001e-04   7.9745841e-03  -6.7523943e-01  -1.2291606e-02  -9.3977099e-01   4.6659950e-03  -1.0277318e+00   2.5556994e-02   2.6287847e-02   7.4739744e-03   6.3568064e-01  -5.5751666e-01   1.3524364e-02  -5.6966188e-01   1.1559446e-02   1.4326235e-02   1.1557108e-02   2.2092216e-02   1.0987826e-02   8.2933663e-03   8.4353687e-03   5.9908724e-03  -3.3710250e-01   5.1398838e-03   2.9311510e-03  -1.5360397e-03  -3.8312040e-01   2.5270176e-03  -8.6462223e-03   5.1081845e-03  -1.9098230e-03   2.3861263e-03   2.9401502e-02  -2.2209892e-02   3.3898209e-02   2.7816845e-02  -2.1563684e-02  -5.9610039e-01   9.8871628e-03  -1.2947037e-02   4.8708408e-01   1.7251521e-02   7.4822210e-03  -4.7963949e-01   1.0891602e-02   1.2581559e-02  -2.5485927e-03   3.3920576e-03   2.2134731e-04   1.1451567e-02  -2.3859931e-02  -1.7636912e-02   1.1641811e-02   4.4563970e-02   6.0133852e-01   5.5971515e-01   2.1149633e-02   9.2289077e-03   3.2098516e-03   1.3801899e-02   1.4476302e-02   2.4309680e-03   7.6407924e-03   4.6067817e-03  -1.6804976e-02  -5.4160808e-01   1.8469253e-02  -5.4096205e-01  -1.5539541e-03   1.4474663e-02  -6.8387732e-03   4.3093292e-01  -2.6581862e-03  -3.4600166e-05  -4.9605478e-03   2.0149139e-03  -3.4410263e-01  -3.8097155e-01   4.7365108e-03   6.9796538e-03   3.6606096e-01   2.5788409e-03  -8.5249677e-03   5.2292507e-03   5.7060674e-03  -3.4290615e-01  -5.0291400e-03  -3.2818416e-01  -4.6560535e-03  -4.9859212e-03  -3.4181005e-01  -4.3679238e-03  -2.5998639e-03   4.0226356e-01   9.6909886e-03  -1.2040260e-03  -7.4027232e-03  -5.2906471e-03  -6.4235210e-03  -4.5680038e-01  -8.9833058e-03   4.5498854e-01   1.2099623e-02  -1.2802710e-03  -3.6686405e-03  -4.9959620e-01  -5.7000651e-03  -1.8965058e-02   2.2612721e-02   5.8044862e-03  -4.2159773e-03   5.9071080e-01   1.1519798e-02  -1.4096393e-02  -6.4184205e-01  -1.3955601e-03  -6.5142946e-01   1.3521086e-03  -6.8483144e-03   1.7029146e-03   9.7084740e-01   1.0570008e-03  -5.5070222e-01   2.8257899e-02  -1.7512883e-02   4.4369663e-03   1.3922699e-02  -5.1163730e-01  -1.6098224e-02   2.4514576e-02   3.4283383e-03  -3.5595361e-03   1.2697644e-04   4.3056463e-03  -7.4494201e-03  -3.5299716e-03   6.1717072e-01  -8.2224619e-03   8.2789741e-01   8.7721119e-03   2.3140313e-02  -2.1007380e-02  -4.4604098e-02  -4.2203461e-02  -2.7235422e-03   7.8656442e-03  -4.0197290e-03  -4.4946474e-03   8.7755999e-02   7.7309281e-02   6.8683765e-02   1.4318600e-02   8.8262767e-02   2.4213722e-03   1.6282327e-02   6.8611011e-02   8.7070003e-02   3.5606016e-02   4.0208954e-02   3.6217040e-02  -7.8419673e-03  -1.7705357e-02   3.1780792e-02   6.5834639e-01   1.4199745e-02   3.0831227e-02   1.5344368e-02   9.6268086e-03   6.3210834e-01   2.5276915e-02   1.2365774e-02   1.0232248e-02   1.5988272e-02   1.7790254e-02   6.4704449e-03   1.1070932e-02   1.4885094e-02   4.1925242e-01   5.6327885e-04   1.5436168e-02  -1.8382601e-02  -1.6362878e-02  -2.6442500e-02  -2.3666028e-02  -2.6459992e-02  -3.0836197e-02  -3.9433338e-02  -2.3752597e-02  -3.1834535e-02   5.0655360e-02  -3.3646061e-02  -1.4556191e-02   1.0802457e-02   1.2756361e+00  -9.9065886e-01   3.3102442e-02   7.5399770e-02   4.7187872e-02   3.4254546e-02   3.5317083e-02   4.3933836e-02   2.0180329e-02   1.9792171e-02  -3.2314342e-03  -1.8144179e-02   1.3799239e-02  -6.7395307e-03   3.2054171e-02  -1.2924688e-03  -6.3045522e-03   6.8641604e-03   1.3513392e-02   4.9098001e-02   6.8855049e-03   8.7731513e-04   3.0737662e-02  -2.0636887e-02   1.6505460e-02  -4.8511665e-03  -1.5628272e-02   7.6057846e-01  -1.0666999e-02   4.8542157e-01  -5.1453628e-01  -1.0638801e-02  -5.0799741e-01   5.7518600e-01  -6.6057750e-03  -5.9532545e-03   5.2403736e-01  -6.9062450e-03   7.1981589e-01  -1.9760871e-03   2.0905152e-02   2.9100748e-02   6.1049334e-03   8.8010078e-03  -1.6040705e-02  -2.2058781e-02  -4.3100122e-03  -2.4704168e-02  -6.9513048e-01  -1.2522521e-02  -2.6473741e-03  -3.8574466e-02  -3.0640181e-03  -2.0560201e-02   9.0031969e-03   7.6307648e-01   1.3184271e-02  -8.4533452e-01  -6.5247363e-02   1.0146781e-01  -7.1750666e-02   2.8721757e-02   2.2460357e-01  -2.9117377e-02   2.4886192e-02   3.2798027e+00   9.4172235e-02   2.0923246e-02   5.1846452e-02   7.6350754e-02   4.8752649e-02   2.7692844e-02   4.1308465e-02   5.1897181e-02   9.0062420e-01   1.7146048e-02  -6.1906914e-01   2.3975601e-02   1.4705171e-02  -9.8866042e-03  -4.3624573e-02  -6.0678551e-02  -8.5901075e-01  -7.8006585e-01  -5.1714899e-03  -3.0574247e-02   7.8624227e-01  -1.7433829e-03   4.4391938e-02  -1.1349178e+00  -8.4793319e-01   3.4023938e-02   8.6547127e-02   4.2831116e-02  -2.4800776e+00   1.9820203e-01  -1.7526554e+00  -7.5482712e-02  -7.0871679e-02  -3.2325803e-02  -1.9065538e-01  -5.8661279e-02   9.7426767e-02   4.2792722e-01   1.4193346e-01   6.0791133e-02   1.1347352e-01   7.7583375e-02   6.1423400e-02   3.7750808e-02   5.1854578e-02  -2.4477754e-02   2.2450873e-03   1.1012293e-02   1.6826378e-02   2.1979669e-02   2.9174632e-03  -3.3804287e-03   5.6825274e-01  -7.0314233e-04  -1.3783745e-03   2.4674824e-03   1.3747645e-02  -2.9008809e-03   5.2761081e-01   1.3918901e-02   5.1161780e-03   5.2771297e-01   6.7284406e-01   1.0638130e-03  -6.3156632e-01   2.2880636e-03   1.5296320e-03   4.1075866e-03   1.9410283e-02   4.4241462e-03  -2.9741870e-03   4.8900015e-01   6.0289640e-01   9.4546505e-03   3.2073301e-03   9.1487247e-03   1.1201042e-02   4.9992364e-03   4.8674844e-01   7.2550130e-03  -7.9619819e-04  -1.0705061e-02  -8.8144628e-03   4.1543921e-01  -4.1229828e-03  -6.2491106e-03  -1.7877404e-02  -5.0116516e-01   1.0020382e-02   4.8795654e-03   9.6954713e-03   5.2862287e-04  -4.4184689e-03  -3.5370789e-01  -3.1890123e-01  -3.6663410e-01  -4.4067843e-03   3.2254914e-01  -2.8277467e-05  -2.8808510e-04  -4.1991780e-03  -3.4433626e-03  -6.9138386e-03   7.5645422e-03   7.5401283e-03   3.7103930e-01  -4.1565734e-01   7.9072160e-03  -2.3132979e-03  -4.5718776e-03   1.3808409e-02   8.6897168e-03  -2.9309127e-03  -1.1074646e-02  -5.4747208e-03   4.3302411e-01  -4.4484668e-01   2.3478758e-04  -1.2363003e-02  -4.6883932e-01  -6.6092153e-03   1.1784565e-02  -3.0167295e-03  -2.2570555e-03   3.8145322e-03   6.3018260e-03   4.6254140e-01   7.9044544e-03   6.8164361e-03   5.2049769e-01  -4.4572242e-01  -5.0932109e-01  -1.0272107e-02  -4.8256004e-03   4.6063917e-01  -1.9588615e-03  -9.1829981e-04   7.7023311e-04  -4.8130325e-01  -2.5874618e+00
   4.9380445e-01   1.0878388e-02   6.4393439e-01   1.0604356e+00  -6.8570373e-01   1.8359852e-02   8.3445945e-01   3.4859433e-03   4.7088392e-03  -6.7633985e-01   1.0988538e-02   1.4868413e-02   1.8071788e-02   1.2889290e-02   1.1149677e-02   1.0744040e-02   1.0846884e-02   9.2299651e-03   9.5746847e-03   7.5190849e-03  -1.6197966e-03  -3.1779008e-01   6.5974069e-04   1.9401028e-03  -2.5760687e-03   5.5540813e-03  -4.9775278e-03   1.1670889e-02  -1.1660032e-02   1.3321664e-02  -5.4596999e-01   5.7030713e-01  -1.4249862e-02  -1.1464910e-02  -1.4654769e-02  -2.1488739e-04  -8.1804158e-03   3.6628862e-04   2.1278012e-02   4.3181044e-02   3.1467205e-02   1.0581028e-02  -1.0038041e-03   2.7620580e-02   1.2501112e+00   1.0213307e-02   4.4358380e-02   2.8484389e-02   1.7266085e-02   7.5835834e-03  -1.3429503e-02  -2.0027165e-03   7.2064260e-03  -5.2074644e-01  -5.8533733e-01   1.1994004e-02   1.9617667e-02   5.3912167e-01   2.4191089e-02   6.3333890e-03   8.4327995e-03   9.8862708e-03   4.8428476e-03   2.5473550e-03  -9.4784621e-05   4.1046344e-03   8.0236103e-03  -6.9844333e-03   8.4330322e-03  -1.0314699e-02  -4.9954667e-03   8.7375656e-03  -4.0670098e-01   1.1996012e-02  -4.5233405e-01   7.3657712e-03   7.6967850e-03   6.2130547e-03   3.8326294e-01  -3.4630426e-01   7.3704474e-03  -9.2791557e-04   6.1278525e-03   3.0832020e-01  -5.5644985e-03  -1.4464701e-03   3.7456966e-03  -2.8246873e-03  -4.4839953e-03   4.4024712e-03   3.6393359e-03   9.8000613e-03  -7.0247396e-01  -1.1105686e-02  -8.9114315e-01   3.1663721e-02  -1.0499251e+00   2.5800562e-02   3.4876283e-02   8.3765457e-04   6.1687673e-01  -5.4811253e-01   1.7515372e-02  -5.6599196e-01   1.0132704e-02   2.3883362e-02   1.2691807e-02   3.5745752e-03   5.1698540e-03   8.8700386e-03   7.8605154e-03   6.1974685e-03  -3.6391955e-01   3.6984254e-03   2.9856646e-03  -9.1940743e-04  -3.6725206e-01   3.0268916e-03  -8.1313901e-03   3.0375235e-03  -8.7100169e-03  -4.9725359e-03   1.3585223e-02  -4.5850299e-03   3.5435598e-02   2.6944015e-02  -2.2467749e-02  -5.5229958e-01  -1.2680419e-02  -5.8292444e-03   4.9319803e-01   1.4028612e-02   8.1107323e-03  -4.7900118e-01   8.3365892e-03   1.5105915e-02  -1.1211935e-03   2.0857125e-03   5.3088755e-03   1.6423248e-02  -2.2816139e-02  -1.8771459e-02   1.3382665e-02   4.2256741e-02   6.0457373e-01   5.6041144e-01   1.9841696e-02   1.0549231e-02   3.2883456e-03   1.6356695e-02   1.4401324e-02   8.4583002e-04   6.7417583e-03   7.1287673e-03  -1.5818354e-02  -5.2667060e-01   1.5025177e-02  -5.4041383e-01  -2.3781875e-03   1.7082594e-02  -5.6255371e-03   4.1706169e-01  -4.3707297e-04   3.5259301e-04   1.1779243e-03   1.6938922e-04  -3.3547206e-01  -3.8261813e-01   4.5670599e-03   5.0647408e-03   3.7660203e-01   3.3497042e-03  -3.2355773e-03   6.0514794e-03   3.0104367e-03  -3.3875576e-01  -6.2269704e-03  -3.3793651e-01  -4.8874148e-03  -5.0995179e-03  -3.6068923e-01  -3.1356000e-03   2.3039854e-04   4.0959091e-01   1.1635236e-02  -5.2474324e-03  -1.1989755e-02  -8.7549448e-03  -9.0498211e-03  -4.7987746e-01  -8.4671218e-03   4.8892556e-01   1.5493133e-02  -2.9235143e-03  -9.5026921e-03  -4.9557541e-01  -1.3109015e-02  -1.9560855e-02   2.7427904e-02   1.6619108e-02   1.4530672e-02   5.7981116e-01   1.7214452e-02  -1.0905769e-02  -6.3695936e-01   1.0807581e-03  -6.9277425e-01  -6.1818933e-05  -1.6996010e-03   8.2415951e-03   9.4799216e-01   2.3968674e-03  -5.4444995e-01   1.5806100e-02  -3.0894128e-03   1.9579605e-03   8.0226836e-03  -5.3296922e-01  -1.1604101e-02   1.9829345e-02   3.4359022e-03   3.3376691e-03  -4.7321642e-03   3.5955333e-03  -3.9744686e-03  -5.3519470e-03   5.3605107e-01  -1.3584424e-02   8.2071491e-01   1.1543920e-02   2.4122454e-02  -2.2951900e-02  -1.7951298e-02  -4.4227218e-02  -1.6520664e-02  -6.1534758e-04  -1.5534652e-02  -1.3463491e-02   7.2695923e-02   7.1139398e-02   5.8190343e-02   2.4975042e-02   1.3625393e-01  -1.0845671e-02   4.3939767e-03   6.3097015e-02   1.3311105e-01   3.8744935e-02   3.9344966e-02   1.8256063e-02  -8.2671354e-03  -5.9479035e-04   1.4087683e-02   6.2995712e-01   2.7642935e-02   3.4323510e-02   1.4593408e-02   1.0285391e-02   6.4423458e-01   2.1891646e-02   9.3844482e-03   1.8890365e-02   1.7993339e-02   2.0096790e-02   7.0258927e-03   1.5475532e-02   1.1131461e-02   4.0313719e-01  -3.4321467e-04   7.5604923e-03  -1.1647230e-02  -1.1384797e-02  -2.3853300e-02  -2.8529902e-02  -2.2655058e-02  -4.2257791e-02  -3.3330450e-02  -2.6585534e-02  -2.5037684e-02   6.6514565e-02  -4.2620947e-02  -1.5294563e-02   7.5799594e-03   1.2106418e+00  -9.8901791e-01   3.7882243e-02   7.7115486e-02   6.2922717e-02   2.4936796e-02   3.4891199e-02   3.8630254e-02   2.0444493e-02   1.6320078e-02  -1.4813369e-02  -1.3034184e-02   2.2823605e-02  -1.6654652e-03   4.1194297e-02   2.6597655e-02   5.0569958e-03   1.2200262e-02   1.1968169e-02   5.3874930e-02   6.5266360e-03   8.5663988e-03   1.6988841e-02  -1.4481370e-02   1.5256951e-02  -4.4712992e-03  -5.2219099e-03   7.5631471e-01  -1.2618681e-02   4.6001064e-01  -5.1388131e-01  -1.2913806e-02  -5.1759974e-01   5.7667597e-01  -1.5099293e-02  -2.2321593e-02   5.3565969e-01  -1.1749315e-02   7.4521291e-01  -4.0756773e-03   1.9219909e-02   2.0926222e-02   7.2136995e-03   6.8393572e-03  -1.2001264e-02  -2.3179226e-02  -3.4125090e-02  -2.8126073e-02  -7.0928875e-01  -9.9412065e-03  -1.6392945e-02  -4.0883996e-02   4.1702274e-04  -3.7173406e-02   2.1657104e-02   8.2089976e-01   1.6947031e-02  -8.7360301e-01  -4.7437676e-02   1.0890769e-01  -1.0347707e-01  -2.8448813e-02   1.5815707e-01  -3.6486791e-02   2.0667240e-02   3.4562288e+00   7.5032953e-02   1.4841091e-02   5.8707384e-02   9.0263445e-02   5.0700065e-02   3.1749947e-02   5.0213301e-02   4.9373018e-02   8.9182684e-01   1.4881209e-02  -6.5128969e-01   2.5812243e-02   1.0041421e-02  -9.3511702e-03  -3.6775867e-02  -6.0768239e-02  -8.4602810e-01  -8.1898317e-01  -2.4294754e-02  -7.6355769e-02   8.0536355e-01  -5.3869469e-04   5.9699576e-02  -1.1995159e+00  -8.6113127e-01   3.0430488e-02   8.3872571e-02   1.9910621e-02  -2.6130362e+00   1.2177892e-01  -1.7187722e+00  -1.2213805e-01  -2.9146932e-02  -4.0042794e-02   5.9944091e-02  -4.0280846e-02   7.9122153e-02   4.7772435e-01   1.6693346e-01   5.9842258e-02   1.1881699e-01   6.8493496e-02   5.8978423e-02   3.3792668e-02   5.2365914e-02  -2.2586888e-02   1.1185396e-02   1.4001272e-02   1.0231265e-02  -2.5394675e-02   4.8524057e-04   4.2562404e-03   5.6222384e-01   3.3107387e-03   4.4269677e-03   1.0602294e-03   1.2838231e-02  -4.3561828e-03   5.4634357e-01   1.5797591e-02   3.6790879e-03   5.3612989e-01   6.5910742e-01  -2.3394414e-03  -6.3073703e-01   6.7951697e-04   1.7092741e-02   6.2992373e-03   7.1313475e-04   6.7384104e-03  -2.8480670e-03   4.7855481e-01   6.2611736e-01   7.8023710e-03   2.5168235e-03   9.1713725e-03   9.0681591e-03   6.1256699e-03   5.2864097e-01  -1.0186459e-03  -6.0457788e-04  -1.1261999e-02  -1.2966609e-02   3.7032945e-01  -4.4443884e-03  -4.1285836e-03  -1.4780610e-02  -4.9359166e-01   1.2045651e-02   4.1328535e-03   8.0200844e-03   3.6723720e-04  -3.1708065e-03  -3.3620158e-01  -3.1800206e-01  -3.6655369e-01  -5.2185099e-03   3.1803200e-01   3.0567519e-03  -8.2768043e-04  -6.7459978e-03   1.4702882e-03  -5.3389343e-03   8.2649432e-03   4.9401981e-03   3.7059189e-01  -4.1873829e-01   1.2414061e-02  -2.0401002e-03  -8.9063670e-03   1.2037702e-02   3.2871579e-03  -2.2690133e-03   2.0273228e-03   3.7694054e-04   4.5063818e-01  -4.3099531e-01   1.6982530e-03  -1.1418275e-02  -4.7309253e-01   1.1354988e-02   1.8617657e-02  -2.9297940e-03  -2.6487447e-03   6.3725773e-03   9.1153096e-03   4.6453043e-01   1.0711455e-02   9.1743598e-03   5.1059586e-01  -4.2160880e-01  -5.3057387e-01   1.0600543e-02  -1.3597268e-02   4.1117263e-01  -2.6816305e-03   4.0315495e-03   4.9873929e-03  -3.2350553e-01  -2.6384039e+00
   4.8988675e-01   1.1887791e-02   6.4575826e-01   1.0654997e+00  -6.8065078e-01   1.6631140e-02   8.4744391e-01   6.4421500e-03   6.9176413e-03  -6.8700320e-01   1.4602336e-02   1.6147748e-02   1.7005062e-02   1.3545378e-02   1.0701457e-02   1.0798076e-02   1.0587501e-02   9.2785209e-03   1.5383365e-02   8.4542076e-03  -5.6647385e-05  -3.2470436e-01   1.3128082e-03   3.2232556e-03  -1.9712650e-03   1.4811299e-03  -6.5043345e-03   8.1123472e-03  -1.2622961e-02   1.3878359e-02  -5.3906393e-01   5.7260664e-01  -1.2495443e-02  -1.0497241e-02  -1.2587729e-02  -1.8356949e-03  -1.2904245e-02  -7.0721277e-03   1.1592714e-02   1.9342976e-02   2.4449172e-02   9.1256825e-03   2.6839385e-03   2.3698491e-02   1.2604802e+00   4.7980965e-03   4.1741146e-02   2.3832728e-02   1.1859007e-02   1.0578003e-02  -5.0134744e-03   4.0489172e-03   9.4985313e-03  -5.0561023e-01  -5.8322158e-01   1.1630295e-02   1.7154777e-02   5.3676258e-01   2.3081560e-02   7.2786140e-03   8.7897693e-03   1.2158336e-02   7.5653723e-03   3.6802297e-03   3.8933149e-03   2.2534314e-03   8.2773421e-03  -7.0375702e-03   1.0204862e-02  -8.0908408e-03  -6.4219706e-03   7.2641644e-03  -4.0847464e-01   9.3912090e-03  -4.4928871e-01   7.2903266e-03   8.1153511e-03   7.9599073e-03   3.7691648e-01  -3.3974580e-01   4.6598706e-03  -9.2971925e-04  -6.5221526e-03   3.2942130e-01  -4.4836203e-03  -5.4400536e-03   4.1912880e-03  -3.2823754e-03  -2.6548862e-03   4.7954928e-03   6.0726235e-04   9.7437230e-03  -7.0801170e-01  -1.1335819e-02  -9.0067142e-01   2.0285953e-02  -1.0822783e+00   2.6171054e-02   2.9806430e-02   1.0858682e-02   6.2341481e-01  -5.4234045e-01   1.0646120e-02  -5.6750104e-01   1.1217198e-02   1.8102592e-02   1.2497650e-02  -9.6062645e-04   9.7849173e-03   7.9680470e-03   8.0749011e-03   4.2752001e-03  -3.6008748e-01   4.2371346e-03   2.2707459e-03   1.1026531e-04  -3.6491698e-01   4.4199363e-03  -7.2773513e-03   5.0844838e-03  -6.5033306e-03  -2.0372368e-03   2.9838330e-02   1.4450824e-03   3.9026344e-02   2.8583830e-02  -2.6437770e-02  -5.9888065e-01   4.7891695e-03  -1.2710206e-02   5.2487362e-01   1.7194646e-02   6.5880446e-03  -4.6565092e-01   8.6505878e-03   6.2227664e-03  -1.7894926e-03  -3.4033273e-03   5.3870384e-03   2.0508003e-02  -2.1453727e-02  -1.3888679e-02   1.6857514e-02   4.2362067e-02   6.7738467e-01   5.6408333e-01   2.5099353e-02   9.5463506e-03   4.6287175e-03   1.5179345e-02   1.4273765e-02   6.1091278e-03   6.8897048e-03   3.3048572e-03  -1.6539627e-02  -5.3093157e-01   2.1605771e-02  -5.2794290e-01  -1.6995604e-03   1.7023888e-02  -5.7279655e-03   4.0739574e-01  -3.6940001e-03   1.5282302e-03   3.0565376e-04   6.2208055e-04  -3.4836540e-01  -3.8998537e-01   4.0828605e-03   8.1358196e-03   3.7515356e-01   4.0421674e-03  -5.2873297e-03   5.4684723e-03   4.5429099e-03  -3.3142012e-01  -6.3990467e-03  -3.2856799e-01  -4.7835592e-03  -5.7175814e-03  -3.5479488e-01  -3.3056508e-03  -7.2967226e-04   3.9206287e-01   8.9131050e-03  -2.1167376e-03  -6.2185415e-03  -4.2007446e-03  -7.0178775e-03  -4.6190058e-01  -8.6254527e-03   4.6704808e-01   1.2766633e-02  -2.8988749e-03  -1.6651776e-03  -5.3362082e-01  -1.3852706e-02  -1.3514127e-02   1.5584636e-02   9.4514408e-03   2.2333863e-02   5.7477753e-01   1.3004659e-02  -1.5642947e-02  -6.3756792e-01  -3.8833385e-03  -6.2817441e-01   3.1527778e-03  -4.3959261e-03  -5.9224272e-03   9.1429365e-01   6.1356020e-03  -5.2591048e-01   8.6373984e-03   7.6835346e-03   4.0574123e-03   1.2410515e-02  -5.0523154e-01  -8.0652328e-03   2.3245396e-02  -4.0787159e-04  -5.5505666e-03  -7.5622206e-03  -4.4527989e-04  -4.1494654e-03   2.1669013e-03   7.0206388e-01  -1.6908487e-02   7.9655742e-01   1.7457321e-02   2.2698338e-02  -8.4221940e-03  -2.5558730e-02  -4.7634659e-02   5.5878451e-04   3.8390961e-03  -1.0858186e-02  -2.7147107e-02   9.3751176e-02   6.9885423e-02   5.5812077e-02   3.1793749e-02   1.1442819e-01  -6.2876710e-03  -6.1401898e-03   5.1249935e-02   1.1654400e-01   7.8780926e-03   3.9749082e-02   2.3620246e-02  -1.1914674e-02  -1.4692885e-02   2.5159831e-02   6.3856610e-01   2.4716867e-02   2.6751033e-02   1.7918679e-02   9.2115529e-03   6.2272551e-01   2.1343718e-02   1.9234119e-02   1.4353080e-02   1.7833485e-02   1.8584255e-02   7.8160544e-03   2.8151265e-03   9.5616123e-03   4.2420020e-01  -3.0828067e-03   2.2700608e-03  -1.3584751e-02  -1.5385541e-02  -2.6759765e-02  -2.4681299e-02  -2.8836469e-02  -4.7829218e-02  -4.2156157e-02  -3.1119616e-02  -2.5143467e-02   6.2191893e-02  -3.2315453e-02  -1.5392161e-02  -5.0776561e-03   1.2333777e+00  -9.9973751e-01   3.0820343e-02   7.4092366e-02   5.1377602e-02   4.0442228e-02   3.2931742e-02   4.5325942e-02   2.0454114e-02   1.7424077e-02   5.4740962e-03  -1.3508238e-02  -4.5651759e-03  -1.5716913e-02   4.1557426e-02   9.2653257e-03   1.2412823e-02   8.2405835e-03   2.1472430e-02   5.4188614e-02   3.2361504e-03   9.5436372e-03   1.0787635e-02  -1.9328377e-02   1.2485490e-02  -1.0527051e-03  -1.8544517e-02   7.5410160e-01  -8.2579662e-03   5.1001058e-01  -5.1774994e-01  -1.4118723e-02  -5.3264892e-01   5.8614902e-01  -8.9169874e-03  -1.0274044e-02   5.3190558e-01  -4.0759090e-04   7.5582510e-01  -3.6688455e-03   2.2663114e-02   1.1772066e-02   7.7561722e-03   8.5380836e-03  -9.7823696e-03  -1.9938271e-02  -2.2128578e-02  -2.7000597e-02  -7.0617829e-01  -8.7493711e-03  -1.6085913e-02  -3.7551940e-02  -3.8920285e-04  -3.9144638e-02   1.4296776e-02   7.8566432e-01   4.3890840e-03  -8.7115913e-01  -5.2123997e-02   1.1204456e-01  -1.1622949e-01  -1.7733306e-02   1.3925143e-01  -3.2179655e-02   3.2935980e-02   3.6435291e+00   1.1661617e-01   1.5775085e-02   3.0404887e-02   7.5567358e-02   5.1167235e-02   2.7704309e-02   4.1245015e-02   4.0035870e-02   8.8895522e-01   1.5503182e-02  -6.3308545e-01   2.1660329e-02   7.0536536e-03  -1.8675105e-02  -3.9152494e-02  -4.5104117e-02  -8.4917021e-01  -7.8892619e-01  -2.0177403e-02  -8.0469498e-02   7.9080817e-01  -3.5961645e-03   7.2751167e-02  -1.1092824e+00  -8.3799014e-01   2.1823498e-02   8.2973399e-02   2.9812076e-02  -2.5457670e+00   1.1242829e-01  -1.7639616e+00  -9.5919868e-02  -6.5196326e-02   7.1823448e-02   9.7810965e-02  -2.8872954e-02   9.3038166e-02   5.0596423e-01   1.5703466e-01   7.1404736e-02   1.4421844e-01   7.2571871e-02   7.0725651e-02   3.7018620e-02   4.9806088e-02  -2.2710498e-02   6.3216994e-03   1.1368169e-02   4.1063100e-04   1.4777132e-02  -3.3180487e-04  -2.4189224e-03   5.6671192e-01  -1.8685209e-03   3.6580294e-03   9.2004730e-04   1.4847566e-02  -4.7016471e-03   5.4322859e-01   1.9146054e-02   7.0115500e-03   5.4082517e-01   5.3072130e-01   9.7401956e-03  -5.7725556e-01   1.8882861e-03   1.3926382e-02   6.3979976e-03  -1.4364270e-02  -1.6163570e-03  -2.8644852e-03   4.8762703e-01   5.5078485e-01   6.2164354e-03   3.1640583e-04   9.4207724e-03   9.7988265e-03   4.3853928e-03   4.4955694e-01   3.1604106e-04  -1.8409811e-03  -1.1032041e-02  -1.0541136e-02   3.7144525e-01  -4.5019796e-03  -5.2481886e-03  -1.2375299e-02  -4.9773814e-01   1.1078588e-02   2.7563883e-03   1.0224793e-02   3.5509096e-04  -4.5606696e-03  -3.4701729e-01  -3.1329909e-01  -3.6746815e-01  -9.6416280e-04   3.1727145e-01  -4.6178913e-04  -2.0109570e-03  -5.8869257e-03  -2.1124968e-03  -6.7903595e-03   8.6763161e-03   4.7433949e-03   3.5447883e-01  -4.2021553e-01   1.3205638e-02  -2.6030635e-03  -6.0129663e-03   1.4992406e-02   8.2332702e-03   3.6685875e-04  -9.9358897e-03   1.7325662e-03   4.3187193e-01  -4.5799237e-01   2.3082937e-03  -9.7551664e-03  -4.6173447e-01  -7.5777531e-03   1.0696395e-02  -3.8289457e-03  -5.7934164e-03   4.4150405e-03   5.5235927e-03   4.7404292e-01   2.6091457e-03   7.4082218e-03   5.2429775e-01  -4.3725206e-01  -5.1400816e-01   6.4648289e-03   1.1953676e-03   4.2317838e-01  -1.0219479e-02   4.4641021e-03   3.3487811e-03  -3.5286076e-01  -2.9258758e+00
   4.9142782e-01   1.1702474e-02   6.4310291e-01   1.0410462e+00  -6.8118975e-01   1.9401051e-02   8.0214247e-01   5.0426408e-03   5.6209773e-03  -6.7628958e-01   3.2210841e-03   1.4868613e-02   1.5802221e-02   1.2942566e-02   1.0961944e-02   1.0046109e-02   1.0248343e-02   9.2717021e-03   1.3590465e-02   2.9728427e-03   1.4056430e-03  -3.3282507e-01   4.3734927e-04   3.8480989e-03  -7.0506371e-04   5.2617676e-03  -4.0217502e-03   1.0336703e-02  -1.4199160e-02   1.4266967e-02  -5.3787852e-01   5.6083271e-01  -1.5805460e-02  -1.0122263e-02  -1.0604521e-02   9.6207245e-04  -7.7932364e-03  -1.3282208e-03   1.7278157e-02   4.8231325e-03   2.5317576e-02   1.7471805e-02   3.8627248e-03   2.4495749e-02   1.2854752e+00   9.2900738e-03   3.7929835e-02   2.4847744e-02   1.0399407e-02   9.0572724e-03  -9.4657402e-03   7.9552077e-03   8.2080158e-03  -5.2506234e-01  -5.8175085e-01   1.3219899e-02   1.8488363e-02   5.3544713e-01   2.1680006e-02   7.2086577e-03   7.7964247e-03   5.8990008e-03   6.8026357e-03   4.1608958e-03   8.0817040e-04   1.9511397e-04   7.5383314e-03  -7.2933128e-03   9.2549780e-03  -9.5046106e-03  -7.5582533e-03   8.1905141e-03  -4.0428193e-01   1.0968891e-02  -4.3890061e-01   7.9138457e-03   7.1599732e-03   6.1973979e-03   3.7361595e-01  -3.3692578e-01   5.3054218e-03  -1.9659617e-03  -3.3882342e-03   3.2489916e-01  -4.3016964e-03  -1.7472832e-03   5.3602073e-03  -4.0714193e-03  -4.6412124e-03   1.6407276e-03   4.6028778e-03   9.7007406e-03  -7.1299826e-01  -1.2658109e-02  -9.3105215e-01   2.3007126e-02  -1.0492672e+00   2.5411485e-02   2.7003224e-02   6.3487551e-03   6.3448710e-01  -5.4777847e-01   1.0894062e-02  -5.5963668e-01   1.0921950e-02   1.6574137e-02   1.2073132e-02   2.2582623e-03   8.5456562e-03   8.0221621e-03   8.7091310e-03   5.7611693e-03  -3.4865281e-01   5.5346058e-03   2.2722824e-03  -1.5270083e-03  -3.8225596e-01   3.4880703e-03  -6.0431492e-03   1.3248001e-02  -9.1628490e-03  -3.2524515e-03   2.4833920e-02  -7.1708525e-03   2.2911676e-02   2.5943990e-02  -1.9855622e-02  -5.9631574e-01   1.0764077e-02  -1.7463437e-02   4.9605007e-01   1.6217525e-02   6.4555108e-03  -4.8860183e-01   6.1215491e-03   1.4122934e-02  -1.7222091e-03   7.2580855e-04   8.0906248e-03   1.5529174e-02  -2.5368267e-02  -1.4102463e-02   1.7529721e-02   4.4823434e-02   6.3643250e-01   5.6476897e-01   2.1465279e-02   1.3009098e-02   2.1359500e-03   1.6138866e-02   1.6855896e-02   7.5360580e-03   8.4097140e-03   3.6907220e-03  -1.7100202e-02  -5.2763323e-01   2.0636129e-02  -5.8163367e-01  -1.8751659e-03   1.7438061e-02  -3.8419493e-03   4.2089824e-01  -7.0876118e-03   1.0639550e-03  -4.5993603e-03   9.9540772e-04  -3.3274597e-01  -3.7057708e-01   4.1450707e-03   5.5054127e-03   3.6442435e-01   5.5134698e-03  -8.7239040e-04   6.0953298e-03   3.7001877e-03  -3.3660269e-01  -5.9739208e-03  -3.2872337e-01  -5.4102118e-03  -6.4104042e-03  -3.5200040e-01  -2.8554312e-03  -2.7685545e-03   3.9010774e-01   1.1311927e-02   8.0602730e-04  -7.3924864e-03  -7.4639518e-03  -9.0510187e-03  -4.6364330e-01  -5.0940222e-03   4.6252586e-01   1.5066444e-02  -8.4654009e-04  -8.9615192e-03  -5.4362813e-01   1.7292468e-04  -2.2219143e-03   2.0796249e-02   1.4018874e-02  -2.1851203e-03   5.9364316e-01   1.4752583e-02  -1.1432773e-02  -6.2593009e-01   1.6754325e-03  -6.4435386e-01   5.4496323e-03  -8.6090449e-03  -2.0310157e-03   8.4912223e-01   2.2362028e-03  -5.3084189e-01   2.1767867e-02   1.1671370e-03   4.8223883e-03   1.3893436e-02  -5.6207451e-01  -1.1531304e-02   2.2033165e-02   2.9756829e-03   1.2704167e-03  -3.2525293e-03   5.9153538e-03  -6.1778971e-03  -3.3661420e-03   6.0202828e-01  -1.3888121e-02   8.7196775e-01   7.5496572e-04   2.0672993e-02  -3.1078770e-02  -8.4679845e-03  -2.4415840e-02  -1.4096477e-02   4.3741065e-03   6.5524448e-03   1.6792583e-03   8.7552445e-02   7.0558968e-02   5.3564537e-02   1.7722029e-02   1.1512812e-01  -1.8178586e-03   1.7606914e-03   6.0124457e-02   1.0263709e-01   2.8980852e-03   4.0155132e-02   2.4687610e-02  -1.9159584e-02  -1.7326843e-02   1.7740152e-02   6.3540677e-01   2.9359367e-02   3.0125931e-02   1.5429158e-02   1.1583583e-02   6.1161241e-01   1.9949554e-02   1.9983671e-02   1.7038178e-02   1.6549872e-02   1.3786541e-02   5.4865600e-03   6.6402116e-03   1.2219304e-02   4.1731335e-01   2.3745716e-04  -1.3657365e-02  -9.9942883e-03  -1.5204970e-02  -2.7168673e-02  -2.2857735e-02  -2.5852573e-02  -4.4270571e-02  -3.9478173e-02  -1.8221683e-02  -2.6772399e-02   4.3728391e-02  -4.3192462e-02  -9.3796431e-03   4.1865399e-03   1.2252247e+00  -9.8875521e-01   3.3885275e-02   5.9658284e-02   3.9681743e-02   4.5029511e-02   3.4929704e-02   4.4210051e-02   2.6340910e-02   1.6887735e-02  -3.1997876e-03  -1.2840716e-02   2.1020004e-02   3.7906575e-03   3.7999881e-02   2.2741310e-05  -1.0634240e-03   7.7096212e-03   1.5659199e-02   5.7168409e-02   7.3442170e-03   6.6986050e-04   1.2677280e-02  -1.5355822e-02   1.6281167e-02  -7.0305247e-03  -1.8027437e-02   7.6935669e-01  -1.5897453e-02   5.1801852e-01  -5.5159461e-01  -1.2379666e-02  -5.3160074e-01   5.7352181e-01  -1.0906273e-02  -1.3447924e-02   5.1893728e-01  -1.4051200e-03   8.0218489e-01   4.7221741e-03   2.4965803e-02   8.2041597e-03   1.8304387e-02   8.7988598e-03  -1.1315042e-02  -1.9986081e-02  -9.1829539e-03  -2.9179585e-02  -7.0285912e-01  -1.1936942e-02  -4.0241882e-03  -3.2709150e-02   5.6943275e-03  -7.8610421e-03   1.5756241e-02   7.1018243e-01  -9.6635715e-03  -8.6665850e-01  -4.6214329e-02   1.0625607e-01  -1.0613935e-01  -1.9587643e-02   1.7942490e-01  -1.6727968e-02   5.6035611e-02   3.5275540e+00   1.0637979e-01   1.4429815e-02   4.8400013e-02   8.3239440e-02   4.4122250e-02   2.8961714e-02   4.6027329e-02   4.6736688e-02   8.8833382e-01   1.7146619e-02  -6.3524428e-01   2.3813576e-02   1.8090323e-02  -1.2724577e-02  -4.2097971e-02  -5.5543941e-02  -8.3857956e-01  -7.8889291e-01  -1.1759657e-02  -1.8463843e-02   7.8358214e-01  -1.9060617e-03   5.4589633e-02  -1.2202921e+00  -8.3872526e-01   1.8184488e-02   8.0325825e-02   2.6592349e-02  -2.5557206e+00   1.3079449e-01  -1.6869090e+00  -8.4293992e-02  -3.3431305e-02  -5.4153700e-03  -1.0888656e-01  -3.0080763e-02   9.9898113e-02   2.7944488e-01   1.2541035e-01   6.5587590e-02   1.0084223e-01   7.1733524e-02   5.9897988e-02   3.5264923e-02   3.9165846e-02  -2.6178162e-02   1.2037953e-02   1.0717294e-02  -4.4688926e-03   5.5246891e-03  -1.9688376e-02   3.1936350e-03   5.5993977e-01   3.4804948e-03  -4.8602773e-05  -2.5280102e-03   1.3979906e-02  -2.3332818e-03   5.7034600e-01   1.5482314e-02   5.8179794e-03   5.1415275e-01   5.2686674e-01   5.4086939e-03  -6.0438469e-01   6.0524395e-04   9.6313659e-03   4.2351465e-03   1.1859785e-02   5.7284410e-05  -5.1002165e-03   4.8281832e-01   6.0220052e-01   6.6318067e-03   2.8389880e-03   8.7243296e-03   9.9484390e-03   4.8033635e-03   4.3438087e-01   1.9046603e-03  -3.8285348e-03  -9.3113730e-03  -9.9647410e-03   3.8749077e-01  -3.9699513e-03  -6.6552179e-03  -9.0848421e-03  -4.9983888e-01   1.2297882e-02   3.4221181e-03   9.9536837e-03   3.4266426e-04  -2.7434923e-03  -3.4428624e-01  -3.1522318e-01  -3.6823816e-01  -2.0217435e-03   3.1563153e-01   5.3101064e-04   1.1818291e-03  -3.6450496e-03   1.8842746e-03  -4.0002598e-03   8.9793431e-03   5.3671672e-03   3.5768765e-01  -4.1830774e-01   1.3457779e-02  -1.1869977e-03  -9.1339373e-03   1.1826617e-02   6.6261785e-03   2.1234703e-03  -7.7211532e-03   5.8542092e-03   4.3497298e-01  -4.4148510e-01   1.9676269e-03  -1.1416700e-02  -4.6592708e-01   1.1251891e-02   1.8796096e-02  -4.2450388e-03  -1.1867400e-02   5.3822885e-03   7.7662129e-03   4.7712070e-01  -3.3209111e-03   1.0755732e-02   5.1786418e-01  -4.3020513e-01  -5.2510609e-01   1.1315217e-02  -1.3512820e-02   4.5499656e-01  -8.9536240e-03   5.3132963e-03  -2.4424709e-03  -3.5970072e-01  -2.9088876e+00
   4.8557407e-01   1.1541999e-02   6.3476962e-01   1.0476128e+00  -6.7015464e-01   1.5900922e-02   7.4939591e-01   3.8483392e-04   5.1039432e-03  -6.7326626e-01   1.0699555e-02   1.4508038e-02   1.5866437e-02   1.2727218e-02   1.0387085e-02   1.0708929e-02   1.0073600e-02   9.1378044e-03   1.5345337e-02   6.4325827e-03  -9.9241240e-04  -3.1832046e-01  -1.2203739e-04   5.5307039e-03  -7.8788817e-04   1.7023563e-03  -5.6179639e-03   9.9994351e-03  -1.0321224e-02   1.0611758e-02  -5.3209208e-01   5.6980301e-01  -1.3928066e-02  -1.3370879e-02  -1.5632360e-02  -3.6541678e-03  -8.6265674e-03  -3.9346386e-03   2.0046785e-02   4.5195822e-02   3.6553474e-02   1.0023589e-02  -7.1279421e-04   2.6121678e-02   1.2297142e+00  -5.9803301e-03   3.8333525e-02   2.2700750e-02   1.3720818e-02   7.2383883e-03   1.4294381e-03   3.1576373e-03   7.1449769e-03  -5.1425020e-01  -5.7237927e-01   1.0392733e-02   1.6830641e-02   5.3051151e-01   2.3348206e-02   8.3551639e-03   8.1225818e-03   1.7461110e-02   7.4583312e-03   3.9627962e-03   2.2119292e-03  -6.6784962e-04   5.8830899e-03  -7.0850295e-03   7.9779995e-03  -1.1050202e-02  -5.5997125e-03   8.4432199e-03  -4.4046391e-01   1.1664100e-02  -4.2856532e-01   7.7143311e-03   6.9092447e-03   6.0176370e-03   3.7107934e-01  -3.3657108e-01   5.7031116e-03  -2.3626363e-03   6.7218120e-05   3.1062222e-01  -6.2447174e-03  -1.2840526e-03   2.5416349e-03  -1.6192114e-03  -2.0103079e-03   4.6858821e-03  -2.8227519e-04   1.0590795e-02  -7.0083263e-01  -1.2508798e-02  -9.0207088e-01   2.3477224e-02  -1.0731927e+00   2.6095935e-02   2.5825450e-02   1.0342648e-02   6.1823259e-01  -5.8573111e-01   1.0863454e-02  -5.5019173e-01   1.0063587e-02   1.8970553e-02   1.2239748e-02   4.9569179e-03   8.7014176e-03   8.6333218e-03   8.2501237e-03   6.1268735e-03  -3.4582577e-01   4.4643627e-03   3.1177603e-03   7.2810499e-04  -3.7382169e-01   2.9210697e-03  -6.5344068e-03   1.6594928e-02  -4.2758143e-03   2.6813547e-03   2.2997424e-02  -1.0392050e-02   3.2418411e-02   2.9206963e-02  -1.9097824e-02  -5.8647875e-01   3.6838157e-03  -1.1834377e-02   5.0980112e-01   1.7798374e-02   4.0314875e-03  -4.8617202e-01   1.0739695e-02   1.5691833e-02  -2.0378093e-04   2.2643816e-03   2.9311305e-03   1.2019844e-02  -2.1264543e-02  -1.3845098e-02   5.9306973e-04   3.6164024e-02   6.6503147e-01   5.6725550e-01   2.4727120e-02   1.4637757e-02   1.5767733e-02   1.5689567e-02   1.6121938e-02   6.0948172e-03   1.0133430e-02   2.8666920e-03  -1.7494472e-02  -5.3180183e-01   1.9890042e-02  -5.8456822e-01  -3.4978484e-03   1.6969241e-02  -5.8671319e-03   4.4205829e-01  -3.7670602e-03   2.3556264e-03  -1.4956735e-04   5.9945789e-04  -3.3978005e-01  -3.7921728e-01   5.0561394e-03   6.2130661e-03   3.6792254e-01   2.7778438e-03  -1.5044796e-04   6.0764547e-03   2.2016937e-03  -3.3244195e-01  -4.0932361e-03  -3.2883430e-01  -5.0662349e-03  -5.6649885e-03  -3.4951783e-01  -5.3867721e-03  -2.2841834e-04   3.9768492e-01   9.4424120e-03  -1.1061709e-03  -8.4771160e-03  -7.8444021e-03  -9.4802404e-03  -4.6206571e-01  -8.3914175e-03   4.6594012e-01   1.3002199e-02  -3.5264795e-03  -5.7649227e-03  -5.4993381e-01  -1.6716119e-02  -2.1224156e-02   1.9644604e-02   1.3834041e-02  -8.5176760e-03   5.8158901e-01   1.4762121e-02  -1.2625397e-02  -6.1916495e-01   2.2138133e-03  -6.2041816e-01  -7.2470466e-04  -6.2150041e-03  -3.5041572e-04   8.6358614e-01   2.9747868e-03  -5.5485591e-01  -1.5227869e-02   4.8897333e-03   8.9573033e-03   1.2317379e-02  -5.4591960e-01  -9.2240405e-03   2.0914661e-02   1.0451663e-02   2.1723516e-03  -7.6999086e-05   1.4394083e-03  -5.1028276e-03   1.7969052e-02   5.7273194e-01  -1.5609309e-02   8.1482973e-01  -4.9445135e-04   2.8439937e-02  -3.3071112e-02   2.3676148e-02  -3.3192263e-02  -1.7898089e-02  -2.3990261e-03   3.6094995e-03  -2.5686668e-02   8.2462511e-02   8.5196537e-02   5.9700361e-02   2.6998240e-02   1.5069435e-01  -9.4587057e-04   8.1863244e-03   5.8641320e-02   1.3240758e-01  -2.5065924e-03   3.7455193e-02   3.6695316e-02  -2.1162978e-02  -1.6189115e-02   2.7799345e-02   6.4100810e-01   4.4717798e-03   3.2340967e-02   1.3051680e-02   7.8450764e-03   6.0721262e-01   2.1509791e-02   1.3573337e-02   9.1878697e-03   1.4503792e-02   1.5675524e-02   5.5214778e-03   1.7298077e-02   1.1561616e-02   4.2776200e-01   4.8019227e-03  -7.9976492e-03  -6.0926202e-03  -1.5393489e-02  -2.5683592e-02  -2.2310864e-02  -2.1250445e-02  -3.4437448e-02  -3.7185370e-02  -2.3114651e-02  -2.2261874e-02   6.5841462e-02  -3.9286907e-02  -8.3040056e-03   3.1329906e-03   1.2194407e+00  -9.6980864e-01   3.2918347e-02   5.8734293e-02   3.3750895e-02   3.2327107e-02   3.7761576e-02   4.6548786e-02   2.1005454e-02   1.7484629e-02  -3.9948380e-03  -8.1281378e-03  -6.8986425e-03  -1.0477063e-03   3.9853000e-02   1.3767133e-02   1.5579170e-03   7.7836744e-03   2.3623374e-02   5.3004932e-02   6.1193849e-03  -4.5871080e-03   1.5573418e-02  -1.7383242e-02   1.3965916e-02  -8.1252491e-04  -1.5764687e-02   7.8123027e-01  -9.3292901e-03   5.5251929e-01  -5.1294549e-01  -1.0968796e-02  -5.2258995e-01   5.7771444e-01  -1.4529915e-02  -1.6495724e-02   5.2569440e-01  -1.0630937e-02   7.5637921e-01  -7.6662498e-03   1.7644736e-02   3.8888711e-03   9.6729941e-03   8.0850875e-03  -1.0039983e-02  -1.8487065e-02  -2.2934673e-02  -2.1926418e-02  -6.9419655e-01  -1.0579748e-02  -8.9964886e-03  -3.5964141e-02   8.4816823e-03  -3.1875708e-02   1.5064074e-02   7.2784307e-01   2.6719893e-02  -8.6265371e-01  -4.2073802e-02   1.0145532e-01  -9.4675190e-02  -3.6925012e-02   1.9951698e-01  -3.5143953e-02   2.4634596e-02   3.5478648e+00   1.0746092e-01   1.0643857e-02   5.6980030e-02   9.1244428e-02   4.2863372e-02   3.0227598e-02   4.5118709e-02   4.2021480e-02   9.2025756e-01   1.4872609e-02  -6.2606026e-01   2.6770127e-02   1.2896840e-02  -9.4821182e-03  -4.0414017e-02  -5.6628910e-02  -8.4342674e-01  -8.0682632e-01  -2.0577105e-02   9.4677005e-03   7.7702794e-01   4.1271775e-03   4.5217908e-02  -1.1555873e+00  -8.5492054e-01   3.7821904e-02   6.1947440e-02   6.0528657e-03  -2.4770309e+00   1.0232045e-01  -1.7035737e+00  -4.7141561e-02  -6.5301719e-02  -2.8505041e-02   2.3843843e-01  -5.0020626e-02   1.1400461e-01   3.3632031e-01   1.3128606e-01   6.6597853e-02   1.2535765e-01   6.7009746e-02   6.4559989e-02   4.0482207e-02   5.6714486e-02  -2.5759475e-02  -1.8052857e-05   1.4686462e-03   1.7865865e-02  -4.2160460e-03  -2.1979621e-02  -6.5968766e-03   5.4815927e-01  -3.1676508e-04   5.9599756e-03   6.4782859e-03   8.2503867e-03  -4.3047056e-03   5.6734976e-01   2.3844436e-02   8.1615088e-03   5.6423848e-01   5.5954998e-01   2.2006713e-02  -6.0607124e-01  -1.3811793e-03   1.4338664e-02   1.1544131e-02  -7.6696727e-03   5.4924841e-03  -5.5782945e-03   4.8342688e-01   6.6339616e-01   6.2390938e-04  -1.9157780e-03   6.5969915e-03   9.6651172e-03   6.0810097e-03   4.2005360e-01  -1.8004564e-03  -2.5899065e-03  -1.0096584e-02  -7.0388627e-03   3.6514109e-01  -3.5239650e-03  -5.5587342e-03  -1.0846026e-02  -4.8253103e-01   9.9843456e-03   5.0223910e-03   8.0709594e-03  -3.8009463e-04  -3.4665990e-03  -3.3115804e-01  -3.0774555e-01  -3.5829842e-01   2.5257913e-03   3.1999403e-01  -2.2883251e-03  -9.2589477e-04  -4.4240739e-03  -1.9407810e-03  -4.5624231e-03   9.6988128e-03   4.3168211e-03   3.7431538e-01  -4.0804035e-01   1.1571687e-02   2.1922504e-03  -5.5491457e-03   1.1555381e-02   7.8431897e-03  -8.4898733e-03  -3.5656772e-03   2.0220052e-03   4.3656486e-01  -4.4594840e-01   4.1462578e-03  -1.3164360e-02  -4.5588601e-01   1.0664754e-02   1.5110767e-02  -5.4661134e-03  -1.7156270e-03   4.0822079e-03   4.0840999e-03   4.7331927e-01   9.4434841e-04   9.8135336e-03   5.3712072e-01  -4.4343855e-01  -5.0407019e-01   2.5559992e-02  -1.4337973e-02   3.9735812e-01   6.1233492e-03   2.4915612e-03  -9.0035695e-03  -3.4523258e-01  -2.8454103e+00
   4.8348919e-01   1.1715340e-02   6.3311484e-01   1.0244104e+00  -6.5671175e-01   1.6168163e-02   8.2157961e-01   5.6502243e-03   2.6857622e-03  -6.8096317e-01   1.3941927e-02   1.5415637e-02   1.5586691e-02   1.2609464e-02   1.1482775e-02   1.0187461e-02   9.8487040e-03   8.0698392e-03   1.5640616e-02  -9.3025903e-04   3.6559055e-07  -3.1558857e-01   6.1598405e-04   4.6527359e-03  -1.6919807e-03  -1.0715865e-03  -5.1151376e-03   6.3645035e-03  -1.2704181e-02   1.4529842e-02  -5.4367018e-01   5.7373850e-01  -1.4649577e-02  -9.5626037e-03  -1.0192093e-02  -9.0162225e-04  -9.7497072e-03   3.7000652e-03   3.4846501e-02  -1.5925969e-02   2.6947255e-02   2.1618282e-03  -3.3991933e-03   1.7721558e-02   1.2565732e+00   3.8639910e-03   3.8614916e-02   2.4226136e-02   1.4434394e-02   4.1891919e-03  -1.0185090e-02   3.2638932e-03   4.8569442e-03  -4.9032897e-01  -5.7643938e-01   1.3225760e-02   1.7122068e-02   5.3349134e-01   2.4047382e-02   6.8297909e-03   8.7208010e-03   1.3208529e-02   8.0135757e-03   4.0130736e-03   1.7560369e-03   1.6532348e-03   5.7339948e-03  -7.0791301e-03   9.1073082e-03  -9.3702846e-03  -5.1597080e-03   8.2851216e-03  -4.0459192e-01   1.4330130e-02  -4.5079510e-01   7.6411721e-03   8.3818955e-03   6.5589768e-03   3.7916429e-01  -3.4343410e-01   1.7124594e-03  -8.1248765e-04   6.6497873e-04   3.2266122e-01  -2.0114519e-03  -3.1225440e-03   2.1114901e-03   1.2194284e-03  -4.7454934e-03   4.6276469e-04  -4.1981498e-03   1.0554089e-02  -6.9626985e-01  -1.1490978e-02  -8.7565866e-01   2.3704103e-02  -1.0688436e+00   2.8537784e-02   3.1354644e-02   4.2717297e-02   6.1398784e-01  -5.4554266e-01   1.0325252e-02  -5.6175664e-01   9.9225406e-03   2.1439389e-02   1.2574479e-02   2.1680286e-02   9.9022479e-03   8.6804299e-03   7.9486491e-03   5.5411466e-03  -3.5354873e-01   2.8281058e-03   1.9402907e-03  -1.1397558e-04  -3.7347816e-01   3.6050919e-03  -5.6397890e-03   1.2684698e-02  -9.7027039e-03  -2.2535428e-04   2.3900983e-02  -1.7153706e-03   3.2019563e-02   2.7264527e-02  -2.7762323e-02  -5.9966271e-01   1.4382353e-04  -1.5355267e-02   4.9722533e-01   1.5073232e-02   5.8056700e-03  -4.8122569e-01   1.1269853e-02   7.2355139e-03  -4.6436544e-04  -4.7230766e-03   4.6223356e-04   1.3316909e-02  -2.1855526e-02  -1.3755326e-02  -6.0352980e-03   4.3877424e-02   6.5340953e-01   5.5755939e-01   2.5304756e-02   1.2266182e-02   3.4465462e-03   1.6354114e-02   1.6562134e-02   1.4708223e-02   9.6295724e-03   5.9439139e-03  -1.7325519e-02  -5.2210725e-01   1.5062087e-02  -5.5215655e-01  -2.5594744e-03   1.8736956e-02  -7.1737428e-03   4.1347654e-01  -8.4311225e-03   6.1405785e-04  -1.9609515e-03  -4.3595299e-04  -3.3811798e-01  -3.7960389e-01   4.4312259e-03   7.9325665e-03   3.6571778e-01   2.5423957e-03  -3.7160278e-03   5.6903740e-03   1.4795410e-03  -3.2985349e-01  -5.1489187e-03  -3.3071260e-01  -4.8481315e-03  -6.0918175e-03  -3.5311781e-01  -2.0768612e-03  -4.4144982e-03   4.0804096e-01   9.0942889e-03   6.2555330e-04  -9.7429799e-03  -9.1698277e-03  -7.6957269e-03  -4.5972596e-01  -8.7434490e-03   4.7569159e-01   1.3726205e-02  -4.7982468e-03  -2.2821483e-03  -5.0303008e-01  -1.2598813e-02  -1.6635774e-02   1.8759030e-02   1.2689868e-02  -1.4659070e-02   5.7403253e-01   2.0128226e-02  -1.4839961e-02  -6.2901013e-01  -1.8352216e-03  -6.2721567e-01  -2.4965435e-03  -6.0949048e-03   1.3952210e-02   9.0144829e-01   6.8911783e-03  -5.8001247e-01   1.0914390e-02  -1.3935437e-02  -2.2308461e-04   8.0674032e-03  -5.5037149e-01   6.1692934e-04   1.6269803e-02  -7.7954668e-03   6.2517869e-04  -2.8313863e-03   4.2017536e-03  -8.7244671e-03   5.5110356e-03   5.4228651e-01  -1.7007340e-02   8.2844623e-01   3.1680042e-03   2.7690825e-02   7.2893386e-03  -1.4575430e-02  -5.2303030e-02  -1.3693997e-02   7.9554355e-04   1.5792252e-02   1.6076035e-03   8.8490255e-02   7.4579090e-02   5.1277794e-02   2.7383171e-02   1.4066966e-01   4.1679814e-03   8.4132738e-03   6.7545030e-02   1.1375396e-01   2.1246179e-03   3.8428056e-02   1.8586295e-02  -1.6738762e-02  -1.2746059e-02   2.0014576e-02   6.4673513e-01   2.0011857e-02   3.7117223e-02   1.7389817e-02   1.3542841e-02   6.0989085e-01   2.1870717e-02   1.8289428e-02   1.2304290e-02   1.5147460e-02   1.3670173e-02   8.2134528e-03   1.7025723e-02   1.0692041e-02   4.1283495e-01   1.5220353e-03   1.3179576e-02  -7.2997200e-03  -9.8804391e-03  -2.6254445e-02  -3.0409134e-02  -2.5438620e-02  -5.0207249e-02  -3.5868791e-02  -2.3465317e-02  -2.1648454e-02   5.7764616e-02  -3.3438713e-02  -1.3289998e-02   2.2871006e-02   1.2048799e+00  -9.5696268e-01   3.8723251e-02   6.4387091e-02   5.9394378e-02   2.6373512e-02   3.6824108e-02   4.3600459e-02   2.5520670e-02   1.7399506e-02  -4.1383615e-03  -1.2172679e-02  -7.7472681e-03  -7.3068268e-03   3.2523900e-02   1.4042527e-02   3.0352128e-03   7.1136451e-03   1.5152448e-02   4.7824950e-02  -1.9581184e-04   1.0600290e-02   1.2836107e-02  -1.9096033e-02   1.7257620e-02  -5.3055606e-03  -1.6193050e-02   7.8385784e-01  -1.2718758e-02   5.7878312e-01  -5.3211513e-01  -1.4352006e-02  -5.3194205e-01   5.8727046e-01  -1.3340518e-02  -2.9782740e-02   5.3872542e-01  -2.2135374e-02   8.0700115e-01  -9.2346412e-03   1.9305604e-02   2.1410283e-02   1.9065204e-02   8.5058164e-03  -1.3728587e-02  -1.7731771e-02  -1.5893550e-02  -2.5301124e-02  -7.1661263e-01  -1.0604306e-02  -4.7508744e-03  -3.6181014e-02   6.8919663e-03  -2.5964240e-02   1.7911897e-02   7.8471018e-01  -1.7717150e-03  -8.5646663e-01  -4.6021846e-02   7.4014120e-02  -1.0743131e-01   9.9460766e-04   2.1954413e-01  -3.0425813e-02   2.2163954e-02   3.2615254e+00   1.2732735e-01   2.1811398e-02   5.7874548e-02   8.6742096e-02   4.0733957e-02   3.3017728e-02   4.4202868e-02   3.6981857e-02   9.2052803e-01   2.0802872e-02  -6.5660207e-01   2.0790970e-02   5.4566987e-03  -1.0427027e-02  -4.7453797e-02  -5.5986334e-02  -8.3885375e-01  -8.1653589e-01  -2.5721041e-02  -1.1832559e-02   8.1906086e-01   1.0975294e-02   9.9667485e-02  -1.2949447e+00  -8.2240500e-01   3.8305544e-02   1.2129802e-01   3.7062216e-02  -2.3374854e+00   2.1102244e-01  -1.6317820e+00  -8.5598275e-02  -8.7783935e-03   3.5341106e-02  -2.9408266e-01  -3.2125800e-02   1.1077863e-01   3.7763551e-01   1.5448033e-01   7.0796732e-02   1.4408233e-01   8.2796679e-02   6.1684590e-02   4.1093389e-02   5.9931777e-02  -2.9113951e-02   6.3710501e-03   9.2837187e-04   9.9139437e-03   2.4689654e-02  -1.6521717e-02  -2.2738085e-03   5.9380255e-01   5.5136657e-04   1.4108457e-02  -9.3534387e-03   7.7285043e-04  -6.8488328e-03   5.4298354e-01   1.7265095e-02   4.1490860e-03   5.2411565e-01   5.9490245e-01  -1.3043686e-03  -5.9516198e-01   3.1522320e-03   4.1031031e-03   8.6140056e-03   1.1841018e-02   9.5566608e-04  -2.9937619e-03   4.9092395e-01   6.9637013e-01  -5.8966066e-04   2.3302558e-03   1.0342002e-02   1.0540164e-02   7.7033369e-03   4.7322952e-01   1.1187241e-03  -1.1070697e-03  -1.0462874e-02  -1.0820948e-02   4.0816788e-01  -5.5282007e-03  -5.3855278e-03  -1.4666929e-02  -5.0955035e-01   1.0331094e-02   2.6953616e-03   1.0378848e-02   3.0078845e-04  -4.2537212e-03  -3.6763382e-01  -3.1573526e-01  -3.6918057e-01  -5.4681291e-03   3.2963885e-01   7.2027848e-04  -2.7338138e-03  -7.3596709e-03  -2.6438243e-03  -6.2536342e-03   9.3154366e-03   3.9926652e-03   3.5652174e-01  -4.1797945e-01   1.1409909e-02   4.1694323e-03  -1.0221012e-02   1.0060487e-02   1.3341257e-03   4.8469970e-03  -1.0030219e-02   1.1741170e-03   4.4723353e-01  -4.4819112e-01   3.0724731e-03  -1.3382372e-02  -4.7902147e-01   1.5972409e-02   1.5758500e-02  -4.0755477e-03  -1.1482634e-03   4.4497092e-03   9.8014496e-03   4.6942872e-01  -9.2142618e-03   6.8874153e-03   5.0624888e-01  -4.3272967e-01  -5.2266376e-01   2.3183974e-02  -1.6218588e-02   4.7520725e-01  -1.2225986e-02   5.7163977e-03  -1.0590829e-02  -3.5555344e-01  -2.9337895e+00
   4.9517869e-01   1.3630357e-02   6.4234873e-01   1.0638747e+00  -7.0495391e-01   1.6145582e-02   8.3480095e-01   3.3984023e-03   2.3402306e-03  -6.8321626e-01   1.0041996e-02   1.5144510e-02   1.6684693e-02   1.2100674e-02   1.0584224e-02   1.0327126e-02   1.0316194e-02   8.8361433e-03   2.2705293e-03   7.2561116e-03  -1.8057881e-03  -3.2045900e-01   2.2512370e-04   2.4667733e-03  -1.2595859e-03   4.4498626e-03  -2.2360396e-03   9.8493757e-03  -1.2049615e-02   1.2669861e-02  -5.2494181e-01   5.7500424e-01  -1.5221926e-02  -1.1079375e-02  -1.2852641e-02  -6.1800932e-04  -8.3258101e-03  -1.9064004e-03   3.2451383e-02   3.5006701e-03   2.4696189e-02  -2.3778138e-03  -2.4760104e-03   1.6852371e-02   1.2647745e+00   5.2189213e-03   4.2549821e-02   2.3243270e-02   1.4418691e-02   9.6633883e-03  -1.0708915e-02   7.6283622e-03   8.2509944e-03  -5.0422106e-01  -5.9043520e-01   1.4254487e-02   1.7760588e-02   5.1635054e-01   2.3543975e-02   6.5694892e-03   8.5599749e-03   1.3970354e-02   7.9131117e-03   4.4253546e-03   2.8927354e-04  -1.5837051e-03   6.7156717e-03  -8.1809584e-03   9.4797789e-03  -9.2379800e-03  -4.1543085e-03   1.0306077e-02  -4.0005231e-01   1.3372809e-02  -4.5316767e-01   5.2508748e-03   7.5810244e-03   6.9975939e-03   3.7247833e-01  -3.4230739e-01   3.0778621e-03  -1.2861703e-03  -1.5030471e-03   3.1558701e-01  -5.0336996e-03   5.3755121e-04   5.3422556e-03  -3.1850964e-03  -3.9584163e-03   4.2423023e-03  -2.4634041e-03   9.9190021e-03  -6.9896883e-01  -7.5284743e-03  -8.9924244e-01   1.8281250e-02  -1.0660254e+00   2.6881420e-02   3.0308064e-02   4.0159387e-02   6.3733035e-01  -5.4632437e-01   1.0035529e-02  -5.6531485e-01   1.0429777e-02   2.3231981e-02   1.1989904e-02   1.0238369e-02   5.0947388e-03   8.0397295e-03   7.4505292e-03   5.5385015e-03  -3.4492954e-01   4.6479848e-03   2.6216565e-03  -3.8211626e-04  -3.6875751e-01   4.8811955e-03  -5.6595776e-03   1.4656066e-02  -5.1736644e-03   5.0355018e-04   2.1948608e-02  -1.0492691e-02   3.6804641e-02   2.1615800e-02  -2.4758943e-02  -5.8322886e-01   8.6393302e-03  -2.0126837e-02   4.9055079e-01   1.2967601e-02   6.2211901e-03  -4.8070387e-01   1.0778431e-02   5.6064226e-03   4.3414476e-04  -4.4536876e-04   1.2959998e-02   1.4184872e-02  -1.8206248e-02  -5.0885598e-03   1.0894421e-02   3.7300925e-02   5.6346677e-01   5.6565714e-01   1.9890162e-02   1.3575706e-02   7.5543739e-03   1.5747842e-02   1.6287504e-02   9.4559813e-03   8.9688136e-03   5.9455313e-03  -1.6782606e-02  -5.2864050e-01   1.9087133e-02  -5.9251813e-01   5.4708848e-04   1.8706723e-02  -5.8537765e-03   3.9571883e-01   3.6784070e-05   1.5651200e-03   4.0280879e-04  -5.1565031e-04  -3.3997054e-01  -3.8379572e-01   4.3338742e-03   7.6497994e-03   3.7382251e-01   3.4230537e-03   1.1110485e-04   6.3169543e-03   1.7112881e-03  -3.3714805e-01  -5.4468734e-03  -3.3054205e-01  -4.3009911e-03  -4.8616741e-03  -3.5727244e-01  -4.8938888e-03  -6.2029660e-03   3.9387348e-01   1.1507568e-02  -5.2223437e-03  -8.8079572e-03  -5.1258824e-03  -7.2583577e-03  -4.4762067e-01  -7.9733705e-03   4.6986553e-01   1.4979553e-02  -9.9599661e-04  -5.7355936e-03  -5.2332056e-01  -9.7217207e-03  -1.2484626e-02   2.3230180e-02   1.0819028e-02  -1.1840967e-02   5.8409777e-01   2.2235752e-02  -1.6269569e-02  -6.4277297e-01  -3.0656882e-03  -6.3924739e-01  -1.8642729e-03  -1.1382780e-02   1.2797460e-03   9.5794621e-01   1.0367780e-02  -5.4956030e-01   4.1350600e-02  -6.2669382e-03   5.2023803e-03   1.2220471e-02  -5.6910772e-01  -7.6645015e-04   1.3676143e-02  -1.1363694e-02  -3.7498032e-03   5.5957813e-04   6.3507326e-04  -9.8027279e-03  -2.7485230e-03   5.1283268e-01  -7.9365923e-03   8.3115452e-01  -3.7152915e-03   2.3494984e-02  -2.0056748e-02   1.3382135e-02  -2.2596449e-02  -1.1744130e-02  -1.3924253e-04   2.0156402e-03   1.0225697e-03   9.0556848e-02   7.7338290e-02   5.2045492e-02   1.8366647e-02   1.8234729e-01  -1.2402018e-04   1.5473035e-02   7.0358590e-02   9.2655117e-02   4.7684061e-03   4.4961060e-02   3.8904673e-02  -2.0749596e-02  -2.4090764e-02   1.8556022e-02   6.4592823e-01   2.3611161e-02   3.2734852e-02   1.8552754e-02   1.1409400e-02   6.2287979e-01   2.1197149e-02   1.8839580e-02   9.6516640e-03   1.5479658e-02   1.4421052e-02   5.3957585e-03   4.1656665e-03   1.4294645e-02   4.4065426e-01  -1.2545094e-03  -2.8699991e-03  -1.1458028e-02  -9.5830283e-03  -2.5546172e-02  -2.5748843e-02  -2.4705124e-02  -2.9964028e-02  -3.8435911e-02  -2.2411846e-02  -3.0577586e-02   1.1964276e-02  -3.6821514e-02  -1.2655201e-02   1.8350937e-02   1.2162827e+00  -9.7009399e-01   2.7042580e-02   6.6809682e-02   4.2172929e-02   3.8358652e-02   3.9000416e-02   4.6575649e-02   2.2366699e-02   1.3729310e-02  -8.4091125e-03  -7.9370937e-03   2.4409040e-02   1.4168611e-02   2.8610675e-02   1.3453224e-02   2.7600069e-03   4.9819076e-03   1.7497224e-02   5.7277507e-02   8.4553344e-03   7.8987807e-03   9.7640841e-03  -1.6235772e-02  -2.4577798e-04  -7.6430067e-03  -5.6978753e-03   7.7064929e-01  -1.0412013e-02   5.4117994e-01  -5.3573115e-01  -9.3809932e-03  -5.0844162e-01   5.8300368e-01  -1.8803063e-02  -2.4057906e-02   5.3079150e-01  -1.2832618e-02   8.1891556e-01  -3.4464481e-03   2.2822609e-02   2.5224161e-02   1.2193338e-02   8.1355598e-03  -1.2383920e-02  -1.9323746e-02  -2.8847784e-02  -3.2356627e-02  -7.1264355e-01  -1.3367351e-02  -1.3191807e-02  -3.3129159e-02   3.0197858e-04   3.9910372e-02   1.8710321e-02   7.4738649e-01  -1.1248655e-03  -8.3129770e-01  -5.0443700e-02   8.6864636e-02  -1.1446394e-01   1.8802556e-02   2.0644353e-01  -3.5020545e-02   4.1045468e-02   3.5956117e+00   1.0822419e-01   1.0825286e-02   5.3125848e-02   8.7487989e-02   4.2262415e-02   2.5808726e-02   4.9350215e-02   4.6540219e-02   9.0766661e-01   1.9699226e-02  -6.3094688e-01   2.3697639e-02   1.1009117e-02  -1.5317443e-02  -3.7996603e-02  -5.8386382e-02  -8.0113647e-01  -7.9570361e-01  -2.0078398e-02  -8.2909560e-02   7.9096443e-01   1.0138178e-02   7.7635631e-02  -1.2580612e+00  -8.6505960e-01   3.1290275e-02   8.5113424e-02   2.8207666e-02  -2.5581861e+00   2.4626889e-01  -1.7353317e+00  -8.5947761e-02  -4.4119149e-02   1.4324440e-02  -2.0816407e-01   7.3766695e-04   7.9799148e-02   4.6565433e-01   1.9200542e-01   5.9381978e-02   1.0974542e-01   6.9535127e-02   5.6799740e-02   3.6170328e-02   5.2713115e-02  -2.6089694e-02  -1.3578730e-03   1.5412502e-02   8.1103470e-04  -2.4498116e-02  -2.1429900e-02  -5.6744964e-03   5.6883524e-01  -4.2259276e-03   1.1473842e-02  -5.6725488e-03   2.2915934e-03  -8.1050652e-03   5.3634633e-01   1.7199666e-02   6.0254887e-03   5.1621528e-01   5.4015322e-01  -8.8037763e-04  -5.8910154e-01   1.8966421e-03   4.0438301e-03   6.0711040e-03   1.1490626e-02  -1.3592674e-02  -7.2729431e-03   4.9349183e-01   6.1739933e-01   8.8606096e-05   5.7699746e-03   9.6587378e-03   9.1535705e-03   4.4766490e-03   4.5581795e-01  -3.5852039e-03  -2.0211687e-03  -1.2612454e-02  -1.2342974e-02   4.0664641e-01  -5.0743428e-03  -8.9812595e-03  -1.4283379e-02  -5.0259864e-01   1.1687122e-02   5.2022246e-03   5.2392293e-03   2.2929948e-03  -3.9149775e-03  -3.3089077e-01  -3.2152654e-01  -3.8020543e-01  -7.2771673e-03   3.2253212e-01   1.6974413e-03  -9.4978190e-04  -4.0961744e-03   4.4657246e-04  -5.0731434e-03   1.0194933e-02   7.2067781e-03   3.6897706e-01  -4.1888286e-01   1.3643348e-02  -1.3651486e-04  -1.0786615e-02   1.3666095e-02   1.0374811e-02  -1.2528956e-03  -1.2699652e-02   4.0750240e-03   4.3424432e-01  -4.3982198e-01   3.3561227e-03  -1.3891999e-02  -4.6477860e-01   9.5900063e-03   1.9376044e-02  -5.7107560e-03  -2.9028227e-03   5.1003958e-03   4.6756091e-03   4.5762735e-01   6.0860860e-03   7.8886509e-03   4.7834096e-01  -4.3528828e-01  -5.0529087e-01   8.2522489e-03   8.1741610e-03   4.9337464e-01  -6.4015765e-03  -6.1251302e-04  -8.7572830e-03  -3.1700933e-01  -2.7882236e+00
   4.8134660e-01   1.1259949e-02   6.4783793e-01   1.0304135e+00  -6.7269815e-01   1.4659143e-02   7.4609598e-01   4.2580509e-03   2.1438608e-03  -6.5430462e-01   1.0717167e-02   1.5585202e-02   1.5881962e-02   1.2998375e-02   9.9258611e-03   9.2232814e-03   1.0066268e-02   7.9111768e-03   1.6646254e-02   7.4158370e-03  -6.4744398e-04  -3.1545590e-01   9.4408439e-04   4.5315818e-03  -7.6013780e-04   3.3931946e-03  -3.5551812e-03   6.1206684e-03  -9.8883493e-03   1.3867651e-02  -5.4644347e-01   5.7223040e-01  -1.5213125e-02  -1.2072138e-02  -1.5349932e-02   1.2097245e-03  -7.6649268e-03  -3.0873051e-03   1.4599383e-02   4.4322017e-02   3.5004715e-02   1.1358474e-02  -1.6461103e-03   2.1077881e-02   1.2717837e+00   1.4784620e-02   4.3094760e-02   2.7750594e-02   9.5880678e-03   8.8182050e-03  -1.4005507e-02   1.1606174e-02   6.6928287e-03  -5.1957463e-01  -5.6972241e-01   1.2210607e-02   1.5563774e-02   4.9968801e-01   2.2397592e-02   7.1984878e-03   9.4740286e-03  -2.9377843e-03   6.4505719e-03   3.5302258e-03   9.1954165e-04   7.9471247e-04   5.3090839e-03  -8.1937403e-03   8.0732576e-03  -9.2206636e-03  -5.7459208e-03   9.3513896e-03  -4.1353191e-01   1.1971195e-02  -4.4710289e-01   5.1758330e-03   7.7071458e-03   6.9108456e-03   3.8371727e-01  -3.3304738e-01   6.4039730e-03   1.4296988e-04   1.2704900e-03   3.1779341e-01  -6.3773484e-03  -1.2291857e-03   5.8609419e-03   2.7568641e-03  -2.2515913e-03   1.1750680e-03  -1.9799738e-03   1.0243959e-02  -6.8191094e-01  -6.1159768e-03  -9.0133426e-01   2.5868095e-02  -1.0633224e+00   2.4989825e-02   2.6506084e-02   4.2728740e-02   6.1718024e-01  -5.5081510e-01   1.8745276e-02  -5.5841994e-01   1.1099581e-02   1.7402174e-02   1.1209758e-02   1.1501866e-02   8.6960771e-03   8.5731565e-03   8.2472773e-03   6.1769225e-03  -3.5678023e-01   5.5474374e-03   2.8630008e-03  -7.6146394e-04  -3.6646327e-01   6.3510894e-03  -6.6924881e-03   1.6280278e-02  -4.5992077e-03  -2.5775774e-03   2.0929998e-02  -1.6441092e-02   2.5420686e-02   3.0195825e-02  -2.0891647e-02  -5.9243826e-01   1.7689195e-03  -1.8945059e-02   4.9038101e-01   1.5551480e-02   7.1359419e-03  -4.9064384e-01   8.8298422e-03   7.0393284e-03  -3.4694398e-03  -3.7932991e-03   1.5675366e-02   1.8877587e-02  -2.3697334e-02  -1.3219005e-02   2.0165461e-02   4.3929973e-02   5.8803273e-01   5.6093994e-01   2.4207877e-02   1.1640415e-02   1.9730087e-03   1.8621294e-02   1.3937606e-02   1.2876324e-02   7.5033697e-03   6.6962823e-03  -1.7003169e-02  -5.1347946e-01   1.4377478e-02  -5.3030357e-01  -2.5218424e-03   1.8013331e-02  -5.9709763e-03   4.2622678e-01  -1.3995058e-03   2.5712320e-03  -6.2653835e-03  -2.6067440e-04  -3.3622216e-01  -3.7668322e-01   4.2659445e-03   7.9920843e-03   3.6049785e-01   3.4646384e-03  -2.2110970e-03   6.0488807e-03   3.7670962e-03  -3.2710246e-01  -5.3941317e-03  -3.2172589e-01  -5.1085067e-03  -5.8067551e-03  -3.4459504e-01  -2.9158377e-03  -6.9563086e-03   3.8792627e-01   1.0224685e-02  -4.9514245e-05  -1.0044303e-02  -8.0082704e-03  -9.7712722e-03  -4.6848169e-01  -1.0460326e-02   4.6994048e-01   1.2302159e-02   2.4356940e-03   1.4646370e-03  -5.2972875e-01   1.1173665e-02  -9.4465775e-03   2.0153504e-02   1.1170867e-02  -1.1043790e-02   5.3292653e-01   1.8130661e-02  -9.4924553e-03  -6.1202560e-01   1.2804849e-03  -6.1254162e-01  -5.9850754e-03  -6.7002866e-03   6.5829846e-03   8.7024571e-01   4.0245660e-04  -5.3217118e-01   3.7145490e-02  -4.7553228e-03  -2.5568765e-05   9.1002420e-03  -5.6060420e-01   2.5907837e-03   1.6166217e-02  -1.5045819e-03   1.7238986e-04  -1.2542263e-04  -5.7756950e-03  -8.8539644e-03   1.3484744e-02   5.8231810e-01  -8.0158412e-03   7.7044552e-01   5.8620050e-03   1.9066987e-02  -3.8450085e-03  -3.0110972e-02  -3.8658440e-02  -1.8943937e-02   7.1228500e-03   1.9572046e-02   6.8295412e-03   8.7356733e-02   6.8517912e-02   4.6599288e-02   1.1256171e-02   1.3721340e-01   4.8704781e-03   1.2980927e-02   6.3171611e-02   1.1576046e-01   1.2257025e-02   3.5157974e-02   1.7075826e-02  -1.5078753e-02  -1.6918779e-02   2.2811973e-02   6.2966601e-01   2.6298820e-02   2.8734652e-02   1.3974321e-02   6.6506763e-03   6.2915481e-01   1.6402820e-02   1.6883450e-02   1.3293122e-02   1.3258272e-02   1.3860132e-02   4.0323118e-03   1.1969141e-02   1.4349066e-02   4.2635087e-01  -2.7774739e-03  -1.6838167e-02  -1.1864564e-02  -1.3278097e-02  -2.5929050e-02  -2.2347885e-02  -2.2462094e-02  -3.6240939e-02  -3.6743569e-02  -1.4842740e-02  -1.9997445e-02   5.3687327e-02  -4.1117364e-02  -6.7337213e-03   1.1956199e-02   1.1942303e+00  -9.5553201e-01   3.4150189e-02   5.2484670e-02   4.8276294e-02   3.3002438e-02   3.5193330e-02   4.0156891e-02   2.2394147e-02   1.5761617e-02  -8.1284048e-03  -6.3963035e-03  -8.4804540e-03  -3.9690379e-03   2.2696559e-02  -3.0277955e-04  -3.2399138e-03   9.7305669e-03   2.3274914e-02   5.5295325e-02  -2.2879083e-03   1.0191516e-02   1.1963982e-02  -1.7588505e-02   1.9424591e-02  -5.3933534e-03  -6.3072003e-03   7.7968969e-01  -5.7458098e-03   5.4265311e-01  -5.1070926e-01  -1.5434951e-02  -5.1690951e-01   5.8059664e-01  -1.3152461e-02  -2.6907719e-02   5.3707209e-01  -2.0160076e-02   7.1625760e-01  -7.5302106e-03   1.8238375e-02   3.3747178e-03   2.1341899e-02   8.4633544e-03  -1.1557553e-02  -2.1301108e-02  -4.7261527e-03  -2.6122980e-02  -7.0627588e-01  -1.2600654e-02  -2.8578442e-03  -3.6158413e-02   3.8337378e-03  -1.5519160e-02   1.8394558e-02   7.8252791e-01  -1.4224428e-03  -8.4425891e-01  -4.7413961e-02   9.3177823e-02  -9.2358595e-02  -2.7083905e-02   1.9829582e-01  -1.7092616e-02   2.2022148e-02   3.3827015e+00   8.1214651e-02   2.0988778e-02   4.6144535e-02   8.3946959e-02   4.7092742e-02   3.1341161e-02   4.6512465e-02   2.7725727e-02   9.0249045e-01   1.7250392e-02  -6.6124491e-01   2.2980047e-02   1.6044167e-02  -8.7766050e-03  -3.1760010e-02  -6.7329166e-02  -8.0469926e-01  -8.0306186e-01  -1.5032219e-02  -6.2936809e-02   7.9707213e-01  -2.1977758e-03   2.5068941e-03  -1.1151927e+00  -8.3133792e-01   2.8829193e-02   8.1731048e-02   1.5175618e-02  -2.5132579e+00   1.3104777e-01  -1.6892602e+00  -5.3411636e-02  -3.7876986e-02  -1.9117661e-02   3.6136937e-01  -3.9085204e-02   8.7643643e-02   3.6216669e-01   9.2189928e-02   6.0844461e-02   1.2104405e-01   7.0824435e-02   6.5196393e-02   4.1459640e-02   5.9574689e-02  -2.7645411e-02   6.2986060e-04   9.3439131e-03   1.5709939e-02   9.9858138e-03  -1.6644120e-02  -7.5232998e-03   5.6262273e-01   4.5213413e-03   1.0278070e-02   4.4967571e-03   4.2119965e-03  -4.0481782e-03   5.4794622e-01   1.0767912e-02   1.8779762e-03   5.1988170e-01   5.9725199e-01  -5.3016906e-03  -6.5211672e-01   4.2172787e-03   2.3499512e-02   5.9965472e-03  -4.1299851e-04  -3.5468508e-04  -2.4893114e-03   4.8313238e-01   6.3607783e-01   1.1700180e-02   7.8112765e-04   9.1386901e-03   1.1370747e-02   4.3348706e-03   4.5256573e-01   5.7558800e-03  -2.2475649e-04  -1.3270171e-02  -1.3463649e-02   4.1418075e-01  -5.6086338e-03  -6.8592689e-03  -7.5343366e-03  -5.0104914e-01   1.2264132e-02   2.5424847e-03   7.4170345e-03  -1.3839061e-04  -2.4456892e-03  -3.4795045e-01  -3.1907479e-01  -3.6974962e-01  -1.7259846e-03   3.1526078e-01  -2.9063792e-03   2.0564686e-03  -2.4775175e-03  -9.8030633e-04  -6.5370012e-03   9.2940890e-03  -1.6868408e-03   3.6990371e-01  -4.1313863e-01   9.0100406e-03   1.0299498e-03  -9.5728995e-03   1.2003572e-02   9.6626741e-03   3.0008655e-03  -1.4370438e-02   3.6111069e-03   4.5454309e-01  -4.5185083e-01   4.6189068e-03  -9.7014769e-03  -4.7975876e-01   1.1079267e-02   1.8766868e-02  -5.1915711e-03  -7.3418005e-04   3.5297479e-03   7.9377408e-03   4.7141381e-01   4.0144738e-03   1.0124494e-02   4.7970319e-01  -4.3429622e-01  -4.9965430e-01   1.6358785e-02   1.5773068e-03   5.2595065e-01  -6.5007133e-03  -3.2438203e-03   6.5101780e-03  -3.3672541e-01  -2.8682428e+00
   4.9283597e-01   1.3204811e-02   6.5553844e-01   1.0804797e+00  -6.8042420e-01   1.8745330e-02   8.1748094e-01   3.5306419e-03   4.1631107e-03  -6.6590993e-01   1.1959688e-02   1.5998192e-02   1.6199499e-02   1.3504585e-02   1.1254760e-02   1.0491264e-02   1.0254158e-02   8.7418034e-03   1.5618066e-02   7.0647855e-03   5.6260610e-04  -3.2185640e-01  -2.0308551e-03   2.9223048e-03  -1.6621098e-03   4.1924968e-03  -4.7741117e-03   2.3166351e-03  -1.3194259e-02   1.2912037e-02  -5.5798585e-01   6.2255637e-01  -1.5838127e-02  -9.7479935e-03  -1.1597002e-02   3.9039296e-03  -9.9816856e-03   5.5549140e-03   2.6726784e-02  -1.6211187e-02   3.1523998e-02   1.1166772e-02   3.0451719e-03   3.0231301e-02   1.3416226e+00   2.4537686e-03   4.6635756e-02   2.8421150e-02   1.6263537e-02   9.0705610e-03  -1.1106539e-02   1.0214463e-02   7.5937810e-03  -5.2003526e-01  -5.8670747e-01   1.3623415e-02   1.9369233e-02   5.2066482e-01   2.4044031e-02   6.7380528e-03   9.7374040e-03   5.4222060e-03   4.9029695e-03   2.4267154e-03   2.0533161e-03   1.6269949e-03   5.1815293e-03  -8.5992140e-03   7.7544137e-03  -1.0662313e-02  -1.0199598e-02   8.9879166e-03  -4.0750906e-01   1.2305502e-02  -4.3138048e-01   6.8412542e-03   7.8978686e-03   6.8941346e-03   3.6675380e-01  -3.3624230e-01   3.3640454e-03  -1.5719054e-03  -3.7997283e-03   3.2759676e-01  -4.7115246e-03  -4.4164517e-03   5.9949004e-03  -2.2039966e-03  -4.1229561e-03   2.1036036e-03   1.2749165e-04   1.0970428e-02  -7.2163328e-01  -1.1793328e-02  -9.2233483e-01   2.3076399e-02  -1.0723659e+00   2.3027289e-02   2.8658376e-02   1.3153373e-02   6.2850039e-01  -5.3431628e-01   1.0303164e-02  -5.8417800e-01   8.3775795e-03   2.3988638e-02   1.1337371e-02   2.1441042e-02   7.0653228e-03   8.6960790e-03   7.8844472e-03   6.1632840e-03  -3.3825611e-01   4.3334898e-03   2.3272467e-03   9.3978525e-05  -3.8140274e-01   3.2467967e-03  -6.8992580e-03   1.5026718e-02  -8.0633913e-03  -1.8995451e-03   2.3880004e-02  -3.4170571e-03   3.4927512e-02   2.3025153e-02  -2.7223472e-02  -6.0213061e-01  -8.4127140e-03  -1.8545357e-02   4.9451472e-01   1.4990776e-02   6.3870829e-03  -4.9193335e-01   1.0380259e-02   1.3644895e-02  -1.6059630e-03   3.2408727e-03   1.7145267e-06   1.4848725e-02  -2.5163324e-02  -1.8984176e-02   1.3952289e-02   3.9194734e-02   5.8200354e-01   5.7113445e-01   2.1592471e-02   1.2048228e-02   5.2512083e-04   1.2488286e-02   1.3527982e-02   9.0617025e-03   8.2108560e-03   3.4853069e-03  -1.8933454e-02  -5.3005719e-01   1.8502726e-02  -5.6016777e-01  -4.4400971e-03   1.4409066e-02  -3.4299000e-03   3.9898057e-01  -6.3042166e-03  -2.9711552e-04   1.2302461e-04  -9.3559523e-05  -3.4087976e-01  -3.8762636e-01   3.2777032e-03   7.1385117e-03   3.7647239e-01   7.2119280e-04  -7.8915164e-03   4.9702791e-03   5.8207706e-03  -3.4167573e-01  -5.6106582e-03  -3.3309058e-01  -4.6325265e-03  -6.3018963e-03  -3.8317804e-01  -5.2153023e-03  -1.1527101e-03   4.1029143e-01   1.1517430e-02  -9.1797208e-04  -9.4252349e-03  -7.1038554e-03  -8.5541471e-03  -4.7868196e-01  -1.0514863e-02   4.8887693e-01   1.1766049e-02  -2.1849210e-03  -6.0321504e-03  -5.2437206e-01  -1.0866822e-02  -1.1688290e-02   1.3980259e-02   6.6602557e-03  -6.4417186e-03   5.6745068e-01   2.0883700e-02  -1.1249284e-02  -6.2847439e-01   8.1136720e-04  -6.1521798e-01  -1.6024864e-03  -8.2910497e-03   1.0561975e-02   9.1275333e-01  -2.7816835e-03  -5.3398990e-01   1.0796387e-02  -2.9273319e-03  -3.3917969e-03   1.1729994e-02  -5.6257652e-01   1.0237204e-03   8.0983766e-03   1.2643167e-02  -6.5853190e-04  -5.3472805e-03  -9.5628668e-04  -7.4889331e-03  -2.4602833e-03   5.2933298e-01  -1.6690333e-02   7.9359460e-01   5.2379753e-03   2.4501924e-02  -1.9500620e-02  -6.9537241e-03  -3.9195824e-02  -1.7692567e-02   6.6522384e-04   2.4405074e-02   2.1718750e-02   9.0035390e-02   7.8858999e-02   4.2171104e-02   2.2172077e-02   1.4429753e-01  -1.9901974e-03   1.3183288e-02   4.8927965e-02   1.3769378e-01  -2.0953244e-03   3.5780076e-02   3.5161381e-02  -5.5531020e-03  -1.3445260e-02   2.7545825e-02   6.3868225e-01   2.0425365e-02   2.6414637e-02   1.4231178e-02   8.7352298e-03   6.1097079e-01   2.2988748e-02   1.7659622e-02   2.5125305e-03   1.2801571e-02   5.4325800e-03   6.3518950e-03   1.3670711e-02   9.8414383e-03   4.1578909e-01  -1.9605627e-03   2.0015283e-03  -3.2442781e-03  -1.0126378e-02  -2.6572147e-02  -2.2982423e-02  -2.4891599e-02  -3.9963219e-02  -3.8526623e-02  -2.8394258e-02  -3.1865173e-02   4.3482746e-02  -4.3556485e-02  -1.2251239e-02   2.7514699e-03   1.2422754e+00  -9.9433178e-01   3.5564701e-02   8.8584538e-02   5.4845134e-02   3.6342431e-02   3.8040862e-02   5.3245632e-02   2.5988400e-02   1.9643259e-02  -2.2580406e-03  -9.2883527e-03   1.4774127e-02   1.0640576e-02   4.5255588e-02   2.7322380e-02   3.8686133e-03   1.0802697e-02   1.8128924e-02   5.6196427e-02   5.8826438e-03   1.0336539e-02   9.8171264e-03  -1.8182776e-02   9.6526172e-03  -1.2578406e-02  -9.6921836e-03   7.6571863e-01  -2.0734935e-02   5.6879871e-01  -5.1278517e-01  -1.4405243e-02  -5.1790681e-01   5.7065774e-01  -1.1261082e-02  -7.3649430e-03   5.2543605e-01  -1.4945892e-02   7.0996545e-01  -3.5994056e-03   2.2138320e-02  -3.2332080e-03   1.6697530e-02   7.6503418e-03  -8.6794542e-03  -2.1591331e-02  -9.9493118e-03  -2.7254496e-02  -6.8918863e-01  -1.5009860e-02  -9.1180859e-03  -3.5750885e-02   2.7733711e-06  -3.2642538e-02   1.9663206e-02   7.2910724e-01   5.0223798e-03  -8.2316577e-01  -3.6499560e-02   9.7327394e-02  -1.1301431e-01  -1.2088567e-02   2.0230517e-01  -9.5049018e-03   3.9431237e-02   3.4057670e+00   1.0308706e-01   1.3594526e-02   5.0234960e-02   7.5361462e-02   4.3847402e-02   2.3230742e-02   4.5958117e-02   5.1498954e-02   8.7550678e-01   1.4131655e-02  -6.2982063e-01   1.9681477e-02   1.4822185e-02  -4.6801939e-03  -3.9098763e-02  -5.0521167e-02  -8.4786848e-01  -8.0313423e-01  -1.7286677e-02  -2.5558615e-02   7.7234750e-01   1.5050103e-03   6.2838690e-02  -1.3117232e+00  -8.5786452e-01   2.4919843e-02   9.5777617e-02   2.8464478e-02  -2.5654409e+00   1.3901105e-01  -1.7691308e+00  -7.3872933e-02  -6.9939930e-02  -2.3447646e-02  -3.9990727e-02  -1.1645745e-02   9.1795202e-02   4.2762619e-01   1.4293134e-01   6.7105194e-02   1.0761843e-01   7.5589607e-02   6.3181641e-02   4.0595265e-02   5.3690800e-02  -2.1695811e-02   1.2994140e-02   6.6001176e-03   1.3288225e-02  -1.2231928e-02  -2.6222942e-05  -5.7697137e-03   5.3479773e-01  -1.3390185e-03   6.6002686e-03   2.1574547e-04   4.6516120e-03  -6.9276769e-03   5.5091708e-01   1.6145860e-02   2.0383464e-03   5.1979826e-01   5.5991759e-01  -5.9665127e-03  -5.7922593e-01  -1.3069606e-04   6.8702714e-03   8.7026325e-03   1.0107563e-02  -3.5787514e-03  -1.9517660e-03   4.9422344e-01   6.9877529e-01  -2.5414258e-03   2.9953464e-03   7.3271609e-03   7.1473557e-03   6.0444510e-03   4.6477128e-01   8.6579964e-03  -1.3037638e-03  -1.0450880e-02  -1.2267244e-02   3.8344101e-01  -3.0307554e-03  -7.2244997e-03  -1.4341132e-02  -5.0095955e-01   1.0919563e-02   3.0286000e-03   6.6358376e-03   7.9278071e-04  -5.5442242e-04  -3.4826823e-01  -3.2602656e-01  -3.7091422e-01  -8.3703867e-04   3.2182197e-01  -8.4341530e-04  -2.5161209e-03  -5.2783125e-03   3.1764460e-03  -5.7568757e-03   7.1491831e-03   5.6013535e-03   3.6574172e-01  -4.1169701e-01   1.0892189e-02   2.4403827e-04  -1.0167517e-02   1.2168243e-02   6.5715583e-03  -6.0390359e-03  -1.1361134e-02  -8.8744094e-04   4.5788732e-01  -4.4058257e-01   1.7304498e-03  -1.1038918e-02  -4.6739303e-01   1.2953855e-02   2.0535580e-02  -4.0888907e-03   7.3169718e-04   3.3710156e-03   7.0553997e-03   4.4929516e-01   7.9485283e-03   7.1791397e-03   4.8092658e-01  -4.2902885e-01  -5.0370443e-01   1.1403190e-02  -1.2677037e-02   4.9782735e-01  -6.9351791e-03  -2.3168713e-03  -4.3339560e-03  -3.2910692e-01  -2.8278215e+00
   4.8882954e-01   1.1524005e-02   6.3641392e-01   1.0618104e+00  -6.8096035e-01   1.8225758e-02   8.1268511e-01   6.3192704e-03   2.3325899e-03  -6.7109054e-01   1.5142594e-02   1.4580844e-02   1.6918277e-02   1.2906350e-02   1.1511708e-02   1.0603646e-02   9.9407515e-03   8.5982761e-03   1.5828246e-02   5.7068199e-03  -1.8562858e-03  -3.2073004e-01   6.5003054e-04   3.5715723e-03  -1.4168468e-03  -2.6437452e-03  -7.5342831e-03   8.3865591e-03  -1.2239146e-02   1.4620422e-02  -5.4936140e-01   5.8885834e-01  -1.4017873e-02  -1.2331697e-02  -1.1359010e-02   2.1212941e-03  -8.8885084e-03   3.4841644e-03   2.2216173e-02   2.5102089e-02   2.7901369e-02   2.1958164e-02   5.4202258e-03   4.1261418e-02   1.3062440e+00   1.4494873e-02   3.9899384e-02   3.0140171e-02   1.9146084e-02   9.7413682e-03  -2.9476667e-03   1.1824024e-02   1.0209605e-02  -5.3169913e-01  -5.8154177e-01   1.2760306e-02   1.5634850e-02   5.3357935e-01   2.4172383e-02   5.3593328e-03   2.4996350e-03   9.3255227e-03   7.4525427e-03   3.6336679e-03  -6.8517861e-04   2.4887221e-03   1.0591319e-02  -6.0208051e-03   1.0837591e-02  -9.4578510e-03  -4.7171925e-03   7.6062418e-03  -4.0324014e-01   1.1027206e-02  -4.6099273e-01   9.3426593e-03   7.0838923e-03   7.6442356e-03   3.7357550e-01  -3.4260738e-01   7.6263360e-03  -8.1596883e-05   3.8423410e-04   3.2481418e-01  -2.4228852e-03  -4.7841781e-03   4.9258000e-03  -3.4344203e-03  -4.3973547e-03   4.4354508e-03   1.3805407e-03   1.0155800e-02  -6.9015489e-01  -5.8051999e-03  -8.8097982e-01   1.9792922e-02  -1.0615854e+00   2.9188587e-02   3.1621365e-02   7.6965523e-03   6.1383285e-01  -5.2347577e-01   1.0308428e-02  -5.5686173e-01   9.6329464e-03   1.9446071e-02   1.1380239e-02   1.2087627e-02   9.3612293e-03   8.8312853e-03   7.4976453e-03   5.7765016e-03  -3.4694649e-01   5.3308361e-03   3.2573367e-03  -1.9729487e-04  -3.7003914e-01   5.5837641e-03  -6.4561156e-03   1.5280986e-02  -5.9043272e-03  -1.5383254e-03   2.7023614e-02  -1.6614755e-02   3.3261528e-02   2.7239252e-02  -5.2787617e-03  -5.7302598e-01   3.4951809e-03  -4.3771563e-03   4.8619808e-01   1.5935238e-02   4.3241522e-03  -4.5670707e-01   9.5621067e-03   1.2583880e-02  -9.8096359e-06  -1.3724909e-03   3.1560256e-03   1.4283861e-02  -2.2951614e-02  -2.1605433e-02   7.4703908e-03   1.1356391e-02   5.6854250e-01   5.5256770e-01   2.0459704e-02   1.3757757e-02   1.9728336e-03   1.1580784e-02   1.5893021e-02   9.2974360e-03   7.8348906e-03   3.8123957e-03  -1.6479157e-02  -5.3928552e-01   1.9637164e-02  -5.3966995e-01  -3.8515250e-03   1.6292964e-02  -3.7417862e-03   4.0637671e-01  -1.6771406e-03   2.2738647e-03  -7.7655951e-04  -3.3552693e-04  -3.4206473e-01  -3.8485678e-01   5.0596697e-03  -1.0857791e-03   3.6517621e-01   4.6700532e-03  -1.1252596e-03   5.8082588e-03   1.1845608e-03  -3.4136723e-01  -6.5894944e-03  -3.3367743e-01  -5.1083739e-03  -6.0835196e-03  -3.6207421e-01  -5.4669521e-03   1.9656424e-04   4.2048271e-01   1.0047241e-02  -4.8253487e-03  -1.2506266e-02  -1.0485455e-02  -5.4501787e-03  -4.6491858e-01  -7.7361205e-03   4.7531453e-01   1.9208481e-02  -7.5160583e-03  -8.5077739e-03  -5.1211929e-01  -3.2702225e-03  -1.3250946e-02   2.5189092e-02   1.1457289e-02   5.4943480e-03   5.6306712e-01   1.3023895e-02  -8.2301827e-03  -6.2961324e-01   2.4795453e-03  -6.1335550e-01  -2.0222155e-03  -9.5162937e-03   1.1946756e-02   8.9390808e-01   1.9521978e-03  -5.8660441e-01   3.4288602e-02  -3.3248994e-03   5.8767081e-03   1.1073896e-02  -5.7663643e-01  -3.6997191e-02  -2.1123016e-03  -1.5141813e-02   1.1294202e-02  -1.1714531e-03   6.2419040e-03  -7.0714219e-03   6.3855761e-03   5.7308652e-01  -1.3780785e-02   7.6155230e-01   1.8295325e-02   2.0577369e-02   1.8858458e-02   1.1540256e-01  -3.1099383e-02  -1.8679928e-02   7.9006660e-03   1.3411661e-02  -1.6770573e-02   8.6452422e-02   6.6598770e-02   4.7011665e-02   2.1954678e-02   1.3518834e-01  -2.6504226e-03   1.3253831e-02   6.3150548e-02   1.1174619e-01   4.5759179e-03   3.8359011e-02   1.9824175e-02  -1.3151039e-03  -8.3156560e-03   2.5975727e-02   6.3978375e-01   2.4591716e-02   2.6894864e-02   1.4991859e-02   8.9374685e-03   5.6985770e-01   1.8929978e-02   2.0677056e-02   1.1333416e-02   1.5142321e-02   9.2771295e-03   6.3545568e-03   7.4527822e-03   1.1540906e-02   4.4974114e-01   5.8688001e-03   1.0063277e-02  -1.5470592e-02  -1.0836023e-02  -2.1603835e-02  -2.5438507e-02  -2.2271697e-02  -3.0729593e-02  -3.3512990e-02  -2.3387765e-02  -2.4468012e-02   1.4652035e-03  -1.6238537e-02  -1.1389971e-02   2.6086312e-02   1.1946154e+00  -9.4420715e-01   3.0784026e-02   8.5484080e-02   3.7067566e-02   3.6073143e-02   3.4361752e-02   4.1098353e-02   2.3353343e-02   1.8301878e-02   1.3766461e-03  -1.0245799e-02  -3.9250134e-03  -4.2318419e-03   3.7407824e-02   2.1021385e-03   4.1580108e-03   8.2263432e-03   2.0239325e-02   4.8980090e-02   5.9504731e-04   7.7907572e-03   1.3101075e-02  -1.5874624e-02   7.4472555e-03  -5.8245061e-03  -9.7050919e-03   7.5359392e-01  -1.5425689e-02   6.1216638e-01  -5.5123566e-01  -1.5419482e-02  -5.4898168e-01   5.8394492e-01  -9.2680149e-03   6.7112948e-03   5.3630285e-01  -7.5534280e-03   7.9437784e-01   2.0337729e-04   2.5202794e-02   2.2639297e-03   1.5178025e-02   8.3872840e-03  -1.2340850e-02  -1.9125839e-02  -7.8360548e-03  -3.1735916e-02  -7.2093502e-01  -1.4340826e-02  -1.0269911e-02  -2.8563541e-02   2.6615650e-03  -1.9224931e-02   2.4356441e-02   7.8897002e-01  -1.3701603e-02  -8.8330745e-01  -4.8251727e-02   1.0069969e-01  -9.5523193e-02   2.0444304e-04   2.3478479e-01  -1.5417697e-02   6.3274482e-02   3.5432690e+00   1.2082508e-01   5.4229095e-03   3.9352134e-02   8.0470092e-02   3.7082776e-02   3.0976010e-02   4.6826376e-02   4.7066832e-02   8.9534705e-01   2.1998921e-02  -6.4016896e-01   2.2856507e-02   1.0793203e-02  -1.3593386e-02  -3.8422769e-02  -6.5592930e-02  -8.0629758e-01  -8.1357524e-01  -2.3624337e-02  -9.3532727e-02   7.5882142e-01  -1.2623998e-02   4.5930770e-02  -1.1787997e+00  -9.1651959e-01   4.3707932e-02   8.8887096e-02   3.1341703e-02  -2.6652285e+00   1.2393985e-01  -1.7489883e+00  -1.1285005e-01  -7.6721955e-02   3.8569862e-02   1.3972103e-01  -2.9915905e-02   7.2105122e-02   4.6209038e-01   1.0423621e-01   7.2090671e-02   7.2642867e-02   7.1966437e-02   6.1106365e-02   3.4426326e-02   5.1103818e-02  -2.1095160e-02   1.3601778e-02   1.1935835e-02   9.9213743e-03   1.5390797e-02  -1.2546020e-03  -4.6487909e-03   6.1571067e-01  -7.3246915e-04  -4.8409865e-03   5.6587042e-04   8.8585538e-03  -5.6849446e-03   5.7392168e-01   1.2132764e-02   3.5343654e-03   5.1259948e-01   5.4696187e-01   8.1803638e-04  -5.7214380e-01  -9.9716512e-04   2.5845318e-03   6.3331110e-03   9.6926806e-03  -7.9404281e-04  -4.3477044e-03   4.9656467e-01   7.0060652e-01   4.8620967e-03   3.7167315e-03   1.0180021e-02   1.0464989e-02   4.7088805e-03   4.4199342e-01  -6.9071071e-04  -2.0604071e-03  -1.1086481e-02  -1.2979598e-02   3.9330914e-01  -4.0654067e-03  -5.9572587e-03  -1.4970672e-02  -5.0568040e-01   1.1426458e-02   5.3303542e-03   7.8511318e-03   1.0840659e-03  -2.1510638e-03  -3.5512301e-01  -3.2073929e-01  -3.7869956e-01   7.5910142e-04   3.2435437e-01  -2.4567078e-03  -4.2846479e-04  -5.7512147e-03   6.1580856e-05  -5.4532953e-03   8.7756145e-03   7.2275867e-03   3.6431188e-01  -4.2108364e-01   1.2499985e-02   4.4419189e-03  -6.3619029e-03   1.5066252e-02   1.1757768e-02  -2.5394517e-03  -3.8008382e-03   3.9748376e-03   4.3973364e-01  -4.3803853e-01   4.9450592e-03  -1.1858780e-02  -4.6586515e-01   1.4785960e-02   1.9748071e-02  -6.3446273e-03   1.1206516e-03   2.7927194e-03   7.1014427e-03   4.6612687e-01   1.2533361e-05   9.3350433e-03   4.8727685e-01  -4.2646526e-01  -4.6574064e-01   1.4737173e-02  -7.6056870e-03   4.3015046e-01   9.2405771e-04   9.5585580e-04  -6.8181193e-03  -3.1516684e-01  -2.7861049e+00
   4.8866756e-01   1.1437962e-02   6.4948122e-01   1.0262697e+00  -6.7398055e-01   1.4628628e-02   7.8531273e-01   5.5741676e-03   6.1512463e-03  -6.6421116e-01   8.6760792e-03   1.4133347e-02   1.6298498e-02   1.2562117e-02   1.1433268e-02   1.0539923e-02   9.3659172e-03   7.6486756e-03   1.7824068e-02   7.6968698e-03  -2.6368602e-04  -3.2786306e-01  -2.7638283e-03   3.1286949e-03  -1.9862629e-03   4.4078568e-03  -6.1172497e-03   6.7041757e-03  -1.3340431e-02   1.2399549e-02  -5.5268003e-01   5.7080199e-01  -1.5139681e-02  -1.0245898e-02  -1.4890513e-02  -3.9878474e-03  -1.3077318e-03   4.9287354e-03   4.9084690e-02   2.2979642e-02   2.7093955e-02   1.8578391e-02   4.3881680e-03   3.3847650e-02   1.2558729e+00   9.1019730e-03   4.0892993e-02   2.4803180e-02   1.4794802e-02   7.2013116e-03  -1.0646256e-02   8.0907922e-03   9.9181062e-03  -5.0320269e-01  -5.7419883e-01   1.2296429e-02   1.9688401e-02   5.0143002e-01   2.5076439e-02   8.3027928e-03   8.0189607e-03   9.4267578e-03   7.5383955e-03   4.3018863e-03  -5.1102343e-04  -2.1140874e-03   5.9601241e-03  -7.9971686e-03   8.7353995e-03  -9.3699754e-03  -6.4297665e-03   1.0834470e-02  -4.4555807e-01   6.3629496e-03  -4.5292793e-01   6.5653235e-03   8.0744048e-03   7.9653458e-03   3.8945574e-01  -3.4126359e-01   3.5769062e-03  -6.7923348e-04  -1.4233923e-03   3.4548364e-01  -4.5240936e-03  -7.2567252e-04   4.1689933e-03  -2.5411002e-03  -7.8189301e-03   3.7152790e-03  -3.2240710e-03   1.0267895e-02  -7.0437969e-01  -6.7814761e-03  -9.2623483e-01   2.3369190e-02  -1.0403548e+00   2.5621483e-02   3.2121015e-02   1.2182042e-02   6.3506755e-01  -5.2789439e-01   1.0361203e-02  -5.7461134e-01   1.2845851e-02   2.0814960e-02   1.2409413e-02   1.0242185e-02   1.0023936e-02   9.0573961e-03   8.2089925e-03   6.6237254e-03  -3.6948422e-01   6.4679534e-03   2.6858824e-03   1.2208777e-03  -3.6905745e-01   7.2009292e-03  -4.3902901e-03   1.7815139e-02  -3.9127657e-03   3.8433595e-04   2.2148591e-02  -1.1048937e-02   3.5402351e-02   3.0001690e-02  -2.5659542e-02  -6.0227001e-01   3.5957015e-03  -2.2258000e-02   4.8908469e-01   1.4663404e-02   4.7075618e-03  -4.8709670e-01   1.0394273e-02   1.3697342e-02   5.6002522e-03  -1.1401283e-03   6.2313807e-03   1.6416617e-02  -2.7645881e-02  -1.8993600e-02   6.8130548e-03   7.2435612e-04   5.8360032e-01   5.7185829e-01   2.4017605e-02   1.3807823e-02   5.4999865e-03   1.4901059e-02   2.0570233e-02   1.1670855e-02   9.0563982e-03   1.0642861e-02  -1.6308004e-02  -5.3338003e-01   2.0571968e-02  -5.6243271e-01  -4.6288665e-03   1.5383376e-02  -4.2783232e-03   3.8394868e-01  -4.9979845e-03  -7.7873702e-04  -3.4561762e-05  -4.2302641e-04  -3.3504129e-01  -3.9427907e-01   3.3280424e-03  -3.9377605e-05   3.7404776e-01   6.3828014e-04  -3.5675343e-03   6.1368435e-03   3.0365438e-03  -3.3100072e-01  -5.1267100e-03  -3.2976618e-01  -4.6260073e-03  -5.9818330e-03  -3.8133901e-01  -5.8759040e-03   2.3937811e-03   4.0334737e-01   1.0004029e-02  -4.5308295e-03  -7.7778295e-03  -6.9269634e-03  -6.4206971e-03  -4.5458543e-01  -6.3871426e-03   4.6235171e-01   1.4854209e-02  -6.0707558e-03  -7.3402159e-03  -4.8553693e-01  -1.0674851e-02  -1.3604161e-02   1.5660131e-02   1.5190133e-02  -1.5114970e-02   5.9384365e-01   2.2618931e-02  -8.9989389e-03  -6.2117281e-01   1.0910749e-03  -6.0540741e-01   8.7418540e-05  -6.6607124e-03   1.0737563e-02   8.9317486e-01   6.3483765e-04  -5.5819946e-01   2.4376545e-03  -1.0007805e-02   7.3617283e-03   2.0783924e-02  -5.9297163e-01   7.1973100e-03   4.9649009e-03  -1.3174383e-02   1.3261849e-02   9.3977300e-03   8.9756536e-03  -1.0475169e-02   6.9869361e-03   6.6928064e-01  -1.9130785e-02   6.7018614e-01  -1.2101864e-02   1.7119345e-02  -3.1970190e-02   6.0850703e-02  -1.0104339e-02  -1.0683132e-02   1.2708111e-02   2.1510539e-02  -2.0327950e-02   6.7888907e-02   6.9999323e-02   4.7884660e-02   1.8915560e-02   1.2015373e-01  -1.5847216e-02   5.8013145e-03   6.5911576e-02   8.8345705e-02   6.9720577e-03   3.8457021e-02   3.6024349e-02  -1.0290698e-02  -8.7934844e-03   2.9218954e-02   6.4258466e-01   2.7152626e-02   2.9844421e-02   1.9275578e-02   9.1240276e-03   6.0932943e-01   2.1443863e-02   9.4060474e-03   1.3894282e-02   1.6066059e-02   1.3757103e-02   8.3434110e-03   1.2972177e-02   1.0669122e-02   3.8605501e-01   2.5163444e-03   1.2494487e-02  -1.2202569e-02  -1.4786141e-02  -2.4257090e-02  -3.2224340e-02  -2.4707589e-02  -3.8544851e-02  -3.6051857e-02  -1.2180773e-02  -3.0611644e-02  -3.9428464e-02  -3.6448382e-02  -1.7307308e-02  -5.8958098e-04   1.2315763e+00  -9.9436036e-01   4.4208801e-02   7.8639964e-02   5.8867228e-02   4.0288467e-02   4.0784622e-02   4.1931278e-02   2.6379322e-02   1.7226861e-02  -8.5620032e-04  -2.6352452e-03   1.4076392e-03   6.4843243e-03   4.1465435e-02   5.2656347e-03  -1.0452119e-02   4.8018080e-03   1.7107562e-02   4.9367517e-02   5.9711389e-03   1.0581177e-02   6.8102895e-03  -1.7379479e-02   1.5200410e-02  -5.2640972e-03  -1.0802352e-02   7.5704805e-01  -1.6113225e-02   5.1956559e-01  -5.8029789e-01  -1.4154686e-02  -5.0674783e-01   5.8025116e-01  -1.6309504e-02   2.9465621e-03   5.2872473e-01  -8.1615796e-03   7.4567044e-01  -3.4180208e-03   2.4691758e-02   2.2214279e-02   2.0677405e-02   8.9713900e-03  -1.0509587e-02  -1.8386805e-02  -5.6565597e-03  -2.6503655e-02  -7.1258095e-01  -1.1894481e-02  -7.3209538e-03  -2.8906630e-02   5.7934677e-03  -5.8242521e-03   1.4943643e-02   7.8677309e-01  -3.0342905e-03  -8.5275313e-01  -5.2947146e-02   1.5715089e-01  -1.1346122e-01   1.5734545e-02   2.1314884e-01  -2.9128286e-02   3.2695922e-02   3.4881433e+00   6.9850269e-02   1.7134979e-02   4.8129836e-02   7.9252849e-02   2.3670552e-02   2.6402459e-02   4.3228226e-02   4.6552020e-02   9.1166609e-01   2.0480702e-02  -6.7047919e-01   2.0438234e-02   1.0803420e-02  -6.1745989e-03  -3.4283694e-02  -6.2819912e-02  -8.3194376e-01  -8.0653662e-01  -1.7753377e-02  -7.4782694e-02   7.8041726e-01  -3.6353891e-03   3.3596445e-02  -1.1429935e+00  -8.5521431e-01   3.3790766e-02   8.5050013e-02   3.0149403e-02  -2.4435540e+00   1.3783799e-01  -1.7067665e+00  -8.7201780e-02  -9.1907491e-02   9.1680783e-03   1.7489542e-01  -2.4498583e-02   8.5733771e-02   4.2602776e-01   1.3340922e-01   6.4211857e-02   9.9937840e-02   7.7030701e-02   6.6800517e-02   4.1020566e-02   4.9760872e-02  -2.5335393e-02   1.2175834e-02   1.4428919e-02  -2.5272448e-03   1.7170285e-02  -1.0715819e-03   6.0218344e-03   5.6026607e-01   3.7571869e-03   1.3815064e-02   8.7970474e-04   1.0108637e-02  -4.2035202e-03   5.5376297e-01   1.4406713e-02   3.3863547e-03   5.3715857e-01   5.4752893e-01   3.6929692e-03  -6.1749611e-01  -2.7512923e-03   5.5184400e-03   6.4383274e-03   9.1694718e-03   1.3915468e-03  -5.2495464e-03   4.9188478e-01   6.7871588e-01   5.3135333e-03   2.1101805e-04   7.0305057e-03   8.7830877e-03   4.0865613e-03   4.9786825e-01   4.8022806e-03  -1.5853353e-03  -1.1114310e-02  -1.2100797e-02   3.7526321e-01  -4.2567667e-03  -5.3329262e-03  -1.4240835e-02  -4.9660768e-01   1.1732259e-02   4.4530375e-03   9.1855324e-03   3.5621673e-04  -4.0392798e-03  -3.3831590e-01  -3.2065794e-01  -3.7228698e-01  -2.0631894e-04   3.2270609e-01   7.2966193e-03  -9.3467585e-04  -5.3007793e-03  -4.4787626e-03  -6.9959393e-03   8.6862055e-03   7.5702222e-03   3.6002742e-01  -4.1795216e-01   1.0907738e-02   3.1543842e-03  -7.6449208e-03   1.3266227e-02   8.6427148e-03  -9.0356287e-04  -1.1263449e-02   7.7566309e-03   4.5016920e-01  -4.3394274e-01   3.5504175e-03  -1.4725579e-02  -4.7294526e-01   1.3489976e-02   1.8348952e-02  -2.2754733e-03  -2.7841710e-04   7.0557536e-03   1.2598978e-02   4.6907527e-01   6.1353338e-03   6.1689617e-03   4.7864212e-01  -4.1918002e-01  -4.9099847e-01   1.6100464e-02  -1.1163140e-02   4.8125975e-01  -5.1331940e-03  -8.7678722e-04  -2.3792106e-03  -3.1270667e-01  -2.7500809e+00
   4.9458032e-01   1.1387770e-02   6.5644980e-01   1.0507024e+00  -7.1733611e-01   1.6851003e-02   8.2585505e-01   7.9793740e-03   4.6362549e-03  -6.6493287e-01   1.2446635e-02   1.6203319e-02   1.6475709e-02   1.2291091e-02   1.0308790e-02   1.0954053e-02   9.9948366e-03   7.3744257e-03   7.7604083e-03   5.3816375e-03  -5.7069832e-04  -3.3363068e-01   8.2047304e-04   3.2279248e-03  -7.8372340e-04   3.7168046e-03  -5.2999103e-03   1.2076566e-02  -1.3328689e-02   1.2125383e-02  -5.4631043e-01   5.7600389e-01  -1.2199347e-02  -9.6806074e-03  -1.1605476e-02  -1.5483117e-03  -5.0398506e-03   1.4606981e-03   2.0362866e-02   3.8451410e-02   2.4108061e-02   1.2820272e-02  -1.7460412e-03   3.0075355e-02   1.2430715e+00   2.4930102e-03   4.3536518e-02   2.8843801e-02   1.3867238e-02   9.8678072e-03  -8.4353954e-03   1.2110252e-02   6.0059190e-03  -5.2741200e-01  -5.7628734e-01   1.0822679e-02   1.7937871e-02   5.2475342e-01   2.4521686e-02   7.6484343e-03   9.1453681e-03   9.3418797e-03   6.4734122e-03   3.1569157e-03   9.7617268e-04   1.9610404e-03   5.5165439e-03  -6.9330877e-03   8.5896368e-03  -9.7577890e-03  -5.4812162e-03   8.8397508e-03  -4.1798614e-01   1.3669489e-02  -4.4644679e-01   7.4814240e-03   8.4713652e-03   6.7280813e-03   3.8212418e-01  -3.4028698e-01   4.2254860e-03  -1.6480039e-03   1.0044503e-03   3.3062741e-01  -4.2474642e-03   5.3056887e-04   4.8614634e-03  -3.6922611e-03  -5.1682962e-03   3.4062244e-04  -7.5185067e-04   1.0202229e-02  -6.7318161e-01  -8.4992095e-03  -9.2131570e-01   2.0343631e-02  -1.0419755e+00   3.2633573e-02   3.1092790e-02   3.6404153e-02   6.2974302e-01  -5.4837631e-01   1.0756588e-02  -5.5774240e-01   1.0843058e-02   1.8257366e-02   1.2281235e-02   2.1275782e-02   8.9589849e-03   9.3189693e-03   7.7863446e-03   5.8397899e-03  -3.6193981e-01   3.8455411e-03   3.6635914e-03  -8.9855952e-04  -3.6407989e-01   3.3729548e-03  -6.0619169e-03   1.6243315e-02  -7.5891657e-03  -3.5956929e-03   2.9165897e-02  -2.4475714e-02   3.0619418e-02   1.9790610e-02  -2.0586672e-02  -5.7175847e-01  -1.7633053e-03  -1.9603807e-02   4.8301839e-01   1.6443924e-02   8.0924768e-03  -4.6338192e-01   9.1127194e-03   1.6746091e-02  -1.3651866e-04   1.3329972e-03  -3.2245113e-03   9.5372113e-03  -2.5479303e-02  -2.2531423e-02   5.9521886e-03   6.2175223e-03   6.0210480e-01   5.6789580e-01   2.0279796e-02   1.1620520e-02   4.4062369e-03   1.6147666e-02   1.5874165e-02   1.6582543e-03   9.3463948e-03   8.8380021e-03  -1.3830405e-02  -4.9961887e-01   1.5431672e-02  -5.3614387e-01  -8.5448586e-03   1.5843559e-02  -3.4873301e-03   4.6379200e-01  -4.4459201e-03   3.5105135e-03  -2.3372471e-03   3.4135232e-04  -3.3940180e-01  -3.7636198e-01   4.1295884e-03  -3.6276524e-03   3.6950823e-01   3.8889741e-03  -4.3686536e-03   4.9655788e-03   2.2307751e-03  -3.3640854e-01  -4.2009303e-03  -3.3237915e-01  -3.5955753e-03  -6.2652047e-03  -3.4635412e-01  -2.7412654e-03  -7.7088492e-03   4.2394889e-01   1.2352937e-02   1.9663071e-03  -1.0090686e-02  -7.3369034e-03  -6.5819301e-03  -4.6926215e-01  -6.4060445e-03   4.6154624e-01   1.4481093e-02  -7.2454889e-03  -2.8525791e-03  -4.9916111e-01  -1.0898490e-02  -1.4290782e-02   2.2363750e-02   2.0321403e-02  -1.6047675e-02   5.5784355e-01   1.6504825e-02  -1.1504818e-02  -6.2773644e-01   1.2295269e-03  -6.2840075e-01  -3.3172547e-03  -2.0664988e-03   6.5868693e-03   8.9988273e-01   3.5511599e-03  -5.2734802e-01  -9.6879084e-05  -4.3114429e-03   5.1923398e-03   1.6157169e-02  -5.7915008e-01   3.7720179e-03  -7.6415953e-04  -1.2250715e-02   1.5787708e-02   3.4111376e-03  -1.1274589e-03  -7.9374416e-03   2.0518407e-03   5.3704570e-01  -1.6725269e-02   6.9380839e-01   1.4910534e-02   2.8719080e-02   1.6449392e-02   7.2830871e-02  -2.9981967e-02  -1.7833658e-02   5.7140544e-03   1.3959308e-02   1.0031369e-03   8.8686821e-02   6.9114833e-02   4.3611278e-02   1.6487811e-02   1.2231449e-01   4.1803430e-03   1.3574977e-02   6.2645052e-02   1.3843146e-01   6.2041775e-03   3.9148397e-02   2.2201690e-02  -2.0563397e-02  -1.1419220e-02   2.6717466e-02   6.3344355e-01   2.7053701e-02   2.9144269e-02   1.8482109e-02   1.0116232e-02   5.9611712e-01   2.0324266e-02   8.3452364e-03   1.4127094e-02   1.3833818e-02   1.0704072e-02   4.7480354e-03   1.5345788e-02   1.2522849e-02   4.4408463e-01   5.4934877e-03   1.1354228e-02  -1.3734839e-02  -1.4832527e-02  -2.5974493e-02  -2.3485765e-02  -2.0950775e-02  -3.1567634e-02  -3.5782619e-02  -1.8589609e-02  -2.9005202e-02  -3.6271378e-02  -3.3994718e-02  -1.6913504e-02  -1.0108498e-02   1.2084164e+00  -9.6069098e-01   3.9819735e-02   6.8111480e-02   5.4297060e-02   3.8397489e-02   4.2483990e-02   4.9993518e-02   2.7803905e-02   1.9936079e-02   2.4642431e-05  -1.1303366e-02  -3.8207086e-03  -2.1428303e-03  -1.5806311e-03  -2.8095506e-02   3.4802351e-03   8.1537337e-03   1.5594061e-02   4.6504225e-02   3.1402242e-03   1.5524830e-02   1.3490792e-02  -1.7366757e-02   1.4868352e-02  -1.3344049e-02  -1.3401422e-02   7.7047578e-01  -9.3951185e-03   5.6099071e-01  -5.2639248e-01  -1.4241647e-02  -5.2637297e-01   5.8669274e-01  -8.8698448e-03  -9.3326072e-03   5.2927094e-01  -7.9104439e-03   8.1258992e-01   1.0685133e-03   2.3658776e-02   2.1738813e-02   1.5928681e-02   6.8635786e-03  -1.1065383e-02  -1.6699900e-02  -1.1049793e-02  -2.4929037e-02  -6.9686847e-01  -1.5594027e-02  -8.3348322e-03  -3.3478248e-02   1.2947629e-03  -2.4443135e-02   1.3458682e-02   7.7889815e-01   2.3090819e-03  -8.4734185e-01  -6.0161153e-02   1.1802436e-01  -9.8469551e-02   6.5024990e-03   2.0277766e-01  -2.9375292e-02   3.6159776e-02   3.2111229e+00   1.0034794e-01   1.9625968e-02   5.9322611e-02   8.4846675e-02   5.1780261e-02   2.9510661e-02   4.3373967e-02   3.5950179e-02   8.9573226e-01   9.7785128e-03  -6.2788121e-01   1.2618995e-02   7.9412048e-03  -7.8834784e-03  -3.8186387e-02  -5.7664541e-02  -8.4954239e-01  -7.7902685e-01  -1.4986416e-02  -1.0032858e-02   7.7561712e-01  -8.8100307e-03   5.2599077e-02  -1.1472744e+00  -8.4898491e-01   3.0327679e-02   1.0836947e-01   2.0697110e-02  -2.5262953e+00   1.2203785e-01  -1.6898430e+00  -1.0918521e-01  -6.0702937e-02   1.1673084e-02   2.5119915e-01  -3.2304189e-02   1.0203072e-01   2.2040041e-01   9.8159635e-02   6.0504695e-02   1.3114952e-01   8.1100552e-02   6.6501257e-02   3.6581158e-02   6.0313245e-02  -2.3477625e-02   8.3260923e-03   2.0807477e-03   7.3598474e-04  -6.9526143e-03   1.1805537e-03  -6.9125734e-03   5.5946745e-01   1.1827165e-02   1.4109495e-02  -9.2591732e-03   7.8617937e-04  -7.6831383e-03   6.1234210e-01   9.7495688e-03  -4.3007958e-04   5.0761068e-01   5.7050172e-01  -9.5128283e-04  -6.2629921e-01   4.7757270e-03   1.5772719e-02   7.9366395e-03   1.0364011e-02  -4.4529328e-03  -3.5271102e-03   4.9459209e-01   7.0540534e-01   1.0431539e-03   1.6661626e-03   7.1314302e-03   8.8305564e-03   5.3730552e-03   4.7907827e-01   9.7451169e-04  -2.5568710e-03  -1.0320645e-02  -8.9278696e-03   3.7393343e-01  -4.8297142e-03  -7.9461459e-03  -1.3314581e-02  -4.9584897e-01   1.1068473e-02   4.0232708e-03   7.6935711e-03   1.1250658e-03  -2.5091318e-03  -3.3648547e-01  -3.0898482e-01  -3.6979070e-01  -8.7620596e-03   3.2828170e-01  -9.6430055e-04  -2.7253134e-03  -7.5391548e-03  -1.0264570e-03  -6.5629671e-03   8.7678544e-03   5.5591792e-03   3.5592425e-01  -4.1291157e-01   1.1102706e-02   2.0272955e-03  -5.9637719e-03   1.3995296e-02   1.7058595e-02  -3.9852928e-03  -5.7431521e-03   5.0657485e-03   4.3594693e-01  -4.3311436e-01  -8.2283665e-04   3.5352372e-03  -4.6577365e-01   1.3310273e-02   1.7005977e-02  -4.9704322e-03  -7.6262453e-03   5.6358773e-03   5.5531132e-03   4.6605468e-01   3.3021963e-03   1.0756334e-02   4.8682456e-01  -4.2789366e-01  -4.9884168e-01   1.5309013e-02  -1.3314660e-02   4.6390322e-01  -3.2059190e-03   1.4135674e-03  -5.5586012e-03  -3.2816249e-01  -2.7091232e+00
   4.9107147e-01   1.3862515e-02   6.3917220e-01   1.0359348e+00  -6.8992197e-01   1.6252585e-02   8.0644927e-01   3.1511059e-03   1.7486325e-04  -6.5799492e-01   1.2656161e-02   1.4290435e-02   1.5387704e-02   1.3206057e-02   1.0873924e-02   1.0706276e-02   1.0585564e-02   8.7036628e-03   1.0301913e-02   7.3101913e-03  -2.0139677e-03  -3.4044536e-01   8.3978635e-04   3.6494602e-03  -2.7352012e-03   5.1575832e-03  -4.5707102e-03   6.1872405e-03  -1.1739390e-02   1.1413280e-02  -5.4493160e-01   5.6330036e-01  -1.5382158e-02  -8.7059923e-03  -1.4935299e-02   1.1731167e-04   5.8687714e-03   3.8403954e-03   1.7477829e-02  -1.1160034e-02   2.5396742e-02   7.6181177e-03   6.3850670e-05   2.0961388e-02   1.2086049e+00  -6.1610016e-03   3.7831571e-02   2.3199684e-02   8.9968808e-03   8.9873120e-03  -7.2144886e-03   5.8496826e-03   7.4863495e-03  -4.7804080e-01  -5.8609965e-01   1.3380320e-02   1.7068566e-02   5.4054899e-01   2.7106657e-02   7.7379810e-03   8.3172175e-03   6.0213074e-03   8.7197411e-03   3.8424446e-03   1.2110238e-03   2.6831107e-03   6.4520322e-03  -8.1389987e-03   8.5557294e-03  -8.6936834e-03  -5.4474442e-03   9.2946839e-03  -4.0361228e-01   1.0581025e-02  -4.3355241e-01   3.0786765e-03   7.3782863e-03   6.0658507e-03   3.7390471e-01  -3.3890935e-01   5.4205783e-03  -2.8866807e-03  -8.2633584e-03   3.2092195e-01  -5.6139726e-03  -4.5585672e-03   4.0777473e-03   1.0282666e-03  -5.2368851e-03   1.7400857e-03  -2.1916264e-03   1.2308055e-02  -7.0693433e-01  -1.1907179e-02  -8.9992517e-01   1.8879690e-02  -1.0628733e+00   2.4387231e-02   3.0048718e-02   4.2771566e-02   6.2388152e-01  -5.4732985e-01   1.1201233e-02  -5.5879289e-01   1.0656304e-02   1.7735820e-02   1.1595074e-02   1.3434276e-03   8.9125602e-03   8.7452010e-03   6.9895598e-03   5.4255560e-03  -3.5297364e-01   5.4223488e-03   2.8252380e-03   9.8467887e-04  -3.6809763e-01   3.0192063e-03  -6.4079849e-03   1.5273863e-02  -2.9743751e-03  -3.4329304e-03   3.4288745e-02  -1.2413338e-02   2.8046373e-02   2.2725784e-02  -2.4537176e-02  -6.0155452e-01  -3.2420500e-04   1.6475633e-02   5.0534911e-01   1.7313972e-02   8.0531842e-03  -4.8904766e-01   1.0055169e-02   1.9334955e-02   3.8062355e-03   3.1286497e-03   4.0898335e-03   1.7706063e-02  -2.1337019e-02  -1.8616390e-02  -2.4416338e-03   5.0359106e-02   6.1017965e-01   5.6342565e-01   2.5088640e-02   1.1536680e-02   2.4697747e-03   1.5751157e-02   1.6421808e-02   1.5104691e-02   7.8083535e-03   5.3992871e-03  -1.7679213e-02  -5.0616195e-01   1.6532182e-02  -5.0648280e-01   7.5991498e-04   1.7620114e-02  -4.9342279e-03   3.9260544e-01  -5.0481301e-03   1.1985753e-03  -3.1697018e-03  -4.1203464e-04  -3.3984101e-01  -3.8586692e-01   5.0384832e-03  -4.4902290e-03   3.7105208e-01   3.9801528e-03  -3.5457006e-03   5.8999938e-03   2.3044342e-03  -3.3605549e-01  -5.0975852e-03  -3.2861247e-01  -5.3662470e-03  -6.1354757e-03  -3.6300210e-01  -2.7494133e-03  -5.2379099e-03   4.3853164e-01   9.7186604e-03  -3.9259799e-03  -1.0585375e-02  -8.1195712e-03  -6.6935786e-03  -4.6111411e-01  -5.9658945e-03   4.5971824e-01   1.4063185e-02  -1.1828159e-02  -7.1251386e-03  -4.9398354e-01  -7.7333010e-04  -1.7194216e-02   3.0002256e-02   1.7262269e-02   1.1384116e-02   6.0223380e-01   1.6375012e-02  -1.3903445e-02  -6.1823058e-01   7.3246903e-04  -6.3931171e-01   3.4129113e-03  -8.4736348e-03   1.2228732e-02   8.9475597e-01   3.6610944e-03  -5.2839220e-01   1.6736019e-02  -9.2676627e-03   1.4782069e-03   1.4440041e-02  -5.6754859e-01   7.5043359e-03  -7.7397777e-03  -6.1318449e-03   1.3247100e-02   6.6528161e-03  -2.3874015e-03  -6.9188022e-03   2.9419381e-03   6.6131407e-01  -1.5417864e-02   6.8435662e-01   2.5134213e-02   2.2938527e-02  -2.5975721e-02  -1.3469663e-02  -3.9887127e-02  -1.3184124e-02   8.3919050e-04   2.2708421e-02  -2.0777373e-02   8.2182216e-02   7.3487516e-02   5.0047675e-02   1.1698680e-02   9.2365384e-02  -4.3504328e-03   1.2226061e-02   6.0659379e-02   1.1986813e-01   2.8598116e-02   3.8157317e-02   3.4003855e-02  -4.7009302e-03  -1.7817717e-02   2.6485803e-02   6.3773601e-01   2.0272555e-02   2.8330833e-02   2.0521178e-02   1.1668150e-02   5.6289547e-01   2.1588090e-02   7.4826408e-03   1.2347334e-02   1.5670263e-02   1.7194480e-02   7.7330214e-03   1.5767053e-02   6.6194413e-03   4.0256756e-01   1.3932171e-02  -7.8756693e-04  -2.0872029e-02  -2.0239300e-02  -2.8305048e-02  -2.7887466e-02  -2.4042436e-02  -5.2144657e-02  -3.8581990e-02  -1.8672014e-02  -2.6621386e-02   6.7435912e-02  -3.6480117e-02  -8.6328221e-03  -9.3794870e-03   1.2065002e+00  -9.7714641e-01   3.2956949e-02   8.8747991e-02   4.8877902e-02   3.3527991e-02   3.7253149e-02   4.6573460e-02   2.5049055e-02   1.9002370e-02  -7.0715598e-03  -2.2464743e-03   2.7284488e-02   4.4682252e-03   2.5736429e-02   1.5670241e-02   1.0309770e-02   9.7208589e-03   1.2660457e-02   5.1996522e-02   7.9731892e-03   1.2741217e-03   2.8780508e-02  -1.4890718e-02   1.4181246e-02  -6.5848577e-03  -6.8825858e-03   8.0330398e-01  -1.8887756e-02   5.7933697e-01  -5.2984637e-01  -1.0768271e-02  -5.3051318e-01   5.8972655e-01  -8.9030307e-03  -3.5157176e-03   5.3320102e-01   3.8238935e-03   7.8639908e-01   3.1216438e-03   2.3046733e-02   8.8879889e-03   1.2781619e-02   7.1562896e-03  -1.0445175e-02  -1.8369746e-02  -7.1522338e-03  -2.2676886e-02  -7.0529554e-01  -8.6937303e-03  -4.9956970e-03  -3.0343045e-02   9.7487883e-03  -3.1644899e-02   2.4021660e-02   7.4848798e-01  -1.1185664e-02  -8.3894357e-01  -4.9041758e-02   8.2877827e-02  -1.0379591e-01  -6.8185663e-03   1.9593388e-01  -3.1513197e-02   4.1936983e-02   3.5994690e+00   9.0505072e-02   1.0030019e-02   5.2670528e-02   9.4148882e-02   3.6936366e-02   3.0255742e-02   4.6864992e-02   5.1246454e-02   9.1107893e-01   1.3389411e-02  -6.5336717e-01   2.6804049e-02   9.3985876e-03  -1.6725286e-02  -4.7227056e-02  -6.2663349e-02  -8.4282950e-01  -7.9430006e-01  -1.8865385e-02  -2.8986601e-02   7.6825625e-01   9.7439368e-04   6.8598849e-02  -1.1966341e+00  -8.3953586e-01   2.9762452e-02   1.1257579e-01   4.6030106e-02  -2.4999991e+00   1.1280165e-01  -1.7016827e+00  -1.0248147e-01  -6.7948452e-02  -7.2377127e-02   3.1544992e-01  -4.1959146e-02   7.2931488e-02   5.8919626e-01   9.0318143e-02   7.0211379e-02   1.1551706e-01   6.9924514e-02   6.6679466e-02   4.2804339e-02   5.9468822e-02  -1.7623293e-02   6.6978427e-03   1.3558435e-02   8.9020694e-03  -1.1468647e-02  -3.0194951e-03  -4.8168991e-03   5.5159568e-01   5.5560034e-03   1.6136013e-02  -3.9633069e-03   1.0444749e-02  -4.2342261e-03   5.4984280e-01   2.1162532e-02   3.8600372e-03   5.2556284e-01   5.6578349e-01   9.2684459e-03  -5.7391832e-01   4.1040014e-03   1.3302568e-02   6.5097257e-03   1.3241966e-03  -1.2375701e-03  -2.5844011e-03   4.8548450e-01   6.3284074e-01   1.0782886e-02   1.9786700e-03   1.0413205e-02   1.0424023e-02   4.7698973e-03   4.4679115e-01  -5.7325644e-04  -1.6116160e-03  -1.1680500e-02  -1.3757711e-02   3.9014937e-01  -3.7982539e-03  -7.8049058e-03  -1.2434980e-02  -4.9465121e-01   1.2193219e-02   3.4528221e-03   8.1534884e-03  -4.0711752e-04  -3.4299090e-03  -3.4575561e-01  -3.1844936e-01  -3.6483828e-01  -4.1449115e-03   3.2136794e-01   1.9529014e-04  -2.8316038e-03  -6.2926501e-03  -2.4866671e-03  -8.4972980e-03   7.7132423e-03   5.2375247e-03   3.5645018e-01  -4.2062812e-01   1.2155974e-02  -2.6914788e-03  -8.6481270e-03   1.4375478e-02   1.1614569e-02  -1.9322273e-03  -1.7427670e-02  -1.5409767e-02   4.1833792e-01  -4.5630378e-01  -2.4810156e-04  -1.1626757e-02  -4.4396267e-01   1.4533866e-02   1.8315952e-02  -2.1743355e-03  -5.3839718e-03   6.9396481e-03   5.7195093e-03   4.7425958e-01   4.8882454e-03   1.0896429e-02   5.0762699e-01  -4.7006620e-01  -5.1111256e-01   3.4556478e-03  -1.4242594e-02   5.4247618e-01   8.1700766e-03  -8.3176279e-04   5.1098504e-03  -3.2610344e-01  -3.0147556e+00
   5.0360450e-01   1.3913419e-02   6.5570351e-01   1.0756070e+00  -6.7737168e-01   1.5875966e-02   8.2754992e-01   5.3164839e-03   5.8995377e-03  -6.8757904e-01   1.0665412e-02   1.5085364e-02   1.6675924e-02   1.2999072e-02   1.0739727e-02   9.9419327e-03   1.0729503e-02   8.0813034e-03   1.6426449e-02   7.3557140e-03   1.5351696e-03  -3.1969867e-01  -1.9902473e-03   2.0756747e-03  -2.9264934e-03   5.5377451e-03  -4.6829777e-03   9.5175883e-03  -1.1611979e-02   1.3537722e-02  -5.4136356e-01   6.0275703e-01  -1.4809245e-02  -1.4292298e-02  -1.5469305e-02  -3.0250449e-03  -4.8111651e-03  -3.9433400e-03   3.4349656e-02  -2.3138993e-02   2.8113102e-02   1.1951606e-02   3.8728230e-04   2.3843330e-02   1.2681722e+00   7.6559716e-03   4.1001929e-02   2.9695247e-02   1.2526869e-02   6.9546041e-03  -6.1665409e-03   4.9976588e-03   7.5208545e-03  -4.8589692e-01  -5.8110706e-01   1.3231440e-02   1.6191201e-02   5.2863667e-01   2.3777988e-02   7.9689809e-03   8.8469521e-03   1.6746892e-02   3.2984181e-03   2.5799033e-03  -1.7169702e-03   1.7063960e-03   7.4820962e-03  -8.2423938e-03   9.1945605e-03  -1.0833175e-02   5.3439519e-03   6.5073982e-03  -4.0401057e-01   1.3009501e-02  -4.5633050e-01   5.5694261e-03   8.5561424e-03   8.1273181e-03   3.8111847e-01  -3.3974950e-01   7.1078703e-03  -4.9236098e-04  -6.9428131e-03   3.1155724e-01  -5.2914307e-03  -3.2825153e-03   2.2245728e-03  -3.7650752e-03  -7.3613969e-03   3.9040977e-03  -2.8307408e-03   9.0339186e-03  -7.1072169e-01  -1.6677222e-02  -9.1353804e-01   8.9554147e-03  -1.0872880e+00   2.7783454e-02   2.9433399e-02   4.2098528e-02   6.3058810e-01  -5.6283747e-01   1.5407856e-02  -5.7039986e-01   1.2160146e-02   1.9059241e-02   1.1939778e-02   2.1343879e-02   9.9868521e-03   8.8528996e-03   7.6596597e-03   5.8710716e-03  -3.6250882e-01   4.4125144e-03   2.3534911e-03  -2.1843857e-04  -3.7765474e-01   4.9383328e-03  -5.8620300e-03   1.7511216e-02  -6.0892221e-03  -6.2817807e-03   3.4446524e-02  -1.7704724e-02   2.5408079e-02   2.4852704e-02  -2.3666130e-02  -5.9474992e-01   1.1596516e-02  -1.9136095e-02   5.1300311e-01   1.4177059e-02   5.5582212e-03  -4.9053216e-01   8.4307405e-03   1.9873669e-02   2.0681864e-03   7.4589317e-05   5.0550634e-03   7.5628226e-03  -2.8759314e-02  -1.1909489e-02   2.4720660e-02   5.0093782e-02   6.6684378e-01   5.8174962e-01   2.2821623e-02   1.5672719e-02   3.6264611e-04   1.4961979e-02   1.9186745e-02   9.7426582e-03   8.3000698e-03   7.0652987e-03  -1.4813111e-02  -4.9448100e-01   1.6717219e-02  -5.4860942e-01  -3.4949735e-04   1.9466814e-02  -7.5684021e-03   4.2644391e-01  -2.9401224e-03   3.1552150e-03  -5.0865649e-03  -5.0408497e-04  -3.4203667e-01  -3.9119868e-01   5.3511663e-03   7.5219440e-03   3.6330702e-01   3.9054935e-03  -1.3603971e-03   7.5798259e-03   3.2707782e-03  -3.3601293e-01  -6.2015627e-03  -3.3315811e-01  -6.0378786e-03  -6.2968093e-03  -3.9396320e-01  -7.0828457e-03  -1.3107630e-04   4.1271965e-01   1.0500680e-02  -4.4397487e-03  -7.6788752e-03  -6.7745148e-03  -7.8859086e-03  -4.4864762e-01  -9.4634516e-03   4.8075117e-01   1.6084806e-02  -1.7598991e-04  -8.7538384e-04  -5.1763946e-01  -1.9378405e-02  -1.6065945e-02   1.4568900e-02   1.8045673e-02   1.6178043e-02   5.8273966e-01   2.4734800e-02  -9.1337355e-03  -6.2193429e-01   2.7161100e-04  -6.1258293e-01  -3.2732743e-03  -9.3294413e-03   1.7345414e-02   8.3992356e-01   2.9719438e-03  -5.3125518e-01   1.7648722e-02   1.4443750e-02   2.2055822e-03   1.6306904e-02  -5.8879986e-01   3.0135388e-03   3.6125508e-04  -7.0339849e-03   1.5929208e-02  -1.5023722e-02  -3.9498154e-03  -1.8087010e-02   1.5295424e-02   5.7627134e-01  -1.5913489e-02   5.6819241e-01  -7.0898052e-03   2.2884210e-02  -1.0009824e-02   6.3344423e-02  -3.4667553e-02  -1.5189955e-02   1.0500181e-02   1.0206091e-02  -6.3167816e-03   8.2855544e-02   7.0754365e-02   5.6738338e-02   2.7325427e-02   1.1662647e-01  -1.1883002e-02   2.9318316e-03   5.9825545e-02   1.2803111e-01   7.4762019e-03   3.7901034e-02   1.9202950e-02  -1.7845772e-02   5.1340317e-03   3.3262539e-02   6.6835793e-01   3.0235685e-02   2.5612253e-02   1.8985794e-02   1.0527718e-02   5.6251601e-01   2.0231209e-02   7.5446551e-03   2.2119090e-02   1.6503676e-02   1.1839338e-02   5.3633551e-03   1.1430449e-03   9.2807828e-03   4.3926854e-01   3.1116593e-03   1.5017461e-02  -1.7783656e-02  -1.9498802e-02  -2.4963855e-02  -2.3892159e-02  -2.0303019e-02  -4.1607512e-02  -4.2295211e-02  -2.9350182e-02  -3.1208785e-02   1.8887904e-02  -4.9106611e-02  -1.3849185e-02  -6.8342996e-03   1.2127265e+00  -1.0016083e+00   3.8870475e-02   5.9131675e-02   4.4805801e-02   3.1702643e-02   3.8197412e-02   4.2245019e-02   2.7494710e-02   1.7463324e-02   1.0776877e-03  -1.4067519e-02   1.7328198e-02  -4.7572843e-03   1.8937713e-02   1.3473831e-03   3.8049153e-03  -1.8019585e-02  -6.7729374e-03   2.9193209e-02   2.1082388e-03   3.0519985e-03   1.1118183e-02  -1.5967359e-02   1.7078589e-02  -1.3698912e-03  -4.7542159e-03   7.6868457e-01  -8.3744839e-03   5.4554192e-01  -5.1145765e-01  -7.8059620e-03  -5.3374441e-01   5.8128232e-01  -1.0742653e-02   1.0615884e-04   5.2610280e-01   2.1566066e-04   8.1090197e-01  -6.6655683e-04   2.5748922e-02   2.6340672e-02   1.0247317e-02   7.2291609e-03  -8.0888500e-03  -2.1009156e-02  -2.2577326e-02  -2.6915650e-02  -7.0722795e-01  -1.4543257e-02  -1.1032139e-02  -3.4457762e-02   9.7936208e-06  -1.6441861e-02   1.7606072e-02   7.8042778e-01   3.2044587e-03  -8.3014449e-01  -4.7548913e-02   9.3683573e-02  -1.0138875e-01   2.5009086e-02   1.7820514e-01  -3.1394154e-02   2.6359542e-02   3.6540397e+00   1.1088210e-01   1.4377990e-02   4.8813978e-02   7.8819153e-02   3.4279484e-02   3.0872165e-02   4.6267463e-02   4.3959042e-02   8.7798543e-01   1.3109879e-02  -6.3315863e-01   2.5227094e-02   1.6691991e-02  -1.6451029e-02  -4.2444230e-02  -5.8942298e-02  -8.2266151e-01  -7.9092445e-01  -2.3059988e-02  -5.3903312e-02   8.0895607e-01  -5.2650073e-03   5.6542370e-02  -1.4272846e+00  -8.9817201e-01   3.2756015e-02   9.5961563e-02   1.3320700e-02  -2.4882116e+00   9.9348321e-02  -1.7229634e+00  -8.8867816e-02  -6.5582260e-02  -5.1562227e-03   2.1951762e-01  -2.8682300e-02   1.3101986e-01   4.2435741e-01   6.4765629e-02   5.6171470e-02   1.1782103e-01   8.1313821e-02   7.0422765e-02   4.0894125e-02   5.3299756e-02  -1.7351278e-02   1.5538726e-02   8.1575718e-03  -8.4266722e-03  -2.6707579e-02   7.5616786e-03   1.4583000e-02   5.2903895e-01   4.4044433e-03   9.7690583e-03  -5.2609639e-03   9.4483698e-03  -6.1437821e-03   5.2467612e-01   1.0987898e-02   4.1813992e-03   5.1990739e-01   5.5514874e-01  -5.4629643e-03  -5.7405771e-01   8.0450254e-04   2.0555070e-02   4.6783402e-03   2.3494171e-03  -6.3751977e-03  -7.5429908e-03   4.7255471e-01   6.5295104e-01   7.4610530e-03   8.1461067e-04   7.2824114e-03   8.6796958e-03   5.5176466e-03   4.2323338e-01  -4.9390133e-03  -8.1820268e-04  -1.1668378e-02  -1.2112293e-02   3.7010720e-01  -4.4058678e-03  -5.6331557e-03  -1.2016638e-02  -5.2335330e-01   1.1453412e-02   3.6490389e-03   1.1621940e-02  -1.9069858e-04  -1.3698073e-03  -3.4820701e-01  -3.1393941e-01  -3.7204248e-01  -1.8878424e-03   3.1392389e-01   4.4614981e-03   2.4638404e-03  -3.3604395e-03  -2.7751817e-05  -4.9376252e-03   7.7388597e-03   5.9332608e-03   3.5911221e-01  -4.2160382e-01   1.0703731e-02   2.2873840e-03  -1.2114948e-02   1.4007989e-02   8.0487575e-03   1.3063174e-03  -1.6072546e-02   3.3783348e-03   4.2562457e-01  -4.5024869e-01   7.1675543e-04   2.3428811e-03  -4.4768220e-01   1.0520437e-02   1.1142447e-02  -2.3971644e-03   1.6522415e-03   4.8375895e-03   1.1934512e-03   4.5679622e-01   1.1341054e-02   7.6552612e-03   4.8356480e-01  -4.4594060e-01  -4.9011366e-01  -1.8653127e-03  -1.4069962e-02   5.4144127e-01  -5.3963295e-03  -6.5575068e-04  -1.9534512e-03  -3.2903653e-01  -2.8760545e+00
   4.9290663e-01   1.1630896e-02   6.5004217e-01   1.0418320e+00  -6.9338490e-01   1.8257491e-02   8.1131339e-01   4.6806521e-03   5.2357709e-03  -6.7415167e-01   1.2331305e-02   1.3770312e-02   1.5915408e-02   1.3308839e-02   1.0522046e-02   1.0702903e-02   1.0205752e-02   8.5210637e-03   1.5866951e-02   2.8884103e-03   9.0423572e-04  -3.1662424e-01   7.9480201e-04   3.6772965e-03  -9.3864426e-04   2.7843594e-03  -4.5697827e-03   6.8928366e-03  -1.1823418e-02   1.3832222e-02  -5.6054936e-01   5.7940890e-01  -1.3176039e-02  -8.4253963e-03  -7.8173640e-03   1.2708777e-02   1.2116486e-02   2.5970496e-04   3.4937573e-02   5.8179968e-02   3.9132072e-02   8.5898660e-03  -4.9529532e-04   2.0162701e-02   1.2729751e+00  -3.6872793e-04   4.5581957e-02   1.7644741e-02   1.2665007e-02   8.5036143e-03   7.5766659e-04   1.0008963e-02   8.6335760e-03  -5.2354686e-01  -5.8483049e-01   1.3476474e-02   1.7490548e-02   5.4242655e-01   2.3699546e-02   6.7482510e-03   3.5610396e-03   1.6252925e-02   8.3829858e-03   4.8816167e-03  -2.2449346e-03   2.5053451e-03   1.0782771e-02  -6.5968530e-03   5.8140445e-03  -1.1306967e-02  -2.4394959e-03   9.7657954e-03  -4.1573814e-01   1.3275623e-02  -4.4893457e-01   9.6514508e-03   7.6285796e-03   7.3629456e-03   3.7955923e-01  -3.4179762e-01  -4.4699081e-04  -1.1154356e-04   1.6031316e-03   3.3415439e-01  -4.6768360e-03  -1.4473072e-03   2.5816055e-03  -3.5771042e-03  -4.5422489e-03   2.2449833e-03  -1.8799795e-03   1.2158022e-02  -6.8963548e-01  -1.5368924e-02  -9.0149315e-01   1.5830750e-02  -1.1017098e+00   3.0147648e-02   2.8783878e-02   4.5928268e-02   6.3575166e-01  -5.9795977e-01   1.0268025e-02  -5.6138171e-01   1.1362289e-02   2.4179085e-02   1.2169919e-02   1.0119745e-02   9.1864400e-03   9.0351301e-03   8.1367445e-03   6.6461756e-03  -3.5462002e-01   3.9006772e-03   3.0305816e-03  -1.1417494e-03  -3.7037281e-01   3.6516310e-03  -6.6341767e-03   7.3301401e-03  -5.9015708e-03  -3.5116068e-03   2.7685757e-02  -8.1941521e-03   2.4736585e-02   2.5005116e-02  -2.7158537e-02  -6.0579694e-01   9.1795749e-03  -1.5721229e-02   5.1284558e-01   1.6400458e-02   5.8118056e-03  -4.9707857e-01   8.4940789e-03   1.5453119e-02  -4.7878783e-04   2.1090773e-03   1.9618682e-03   1.4131472e-02  -2.6467953e-02  -7.7949698e-03   9.5723446e-03   6.0228992e-03   6.4114167e-01   5.7484020e-01   2.2100827e-02   1.3400567e-02   4.9835863e-03   1.2948002e-02   1.2912887e-02   1.5340851e-02   8.0525840e-03   5.8700940e-03  -1.9082397e-02  -4.9946867e-01   1.6754327e-02  -5.6657555e-01  -1.1409987e-03   1.7757924e-02  -5.9756738e-03   4.0323275e-01   5.7817023e-04   1.4051015e-03  -4.0970101e-03  -1.0838177e-03  -3.4195201e-01  -3.8189666e-01   5.5242867e-03   5.8774911e-03   3.6873820e-01   3.2469633e-03  -5.2802148e-03   5.6535644e-03   1.9756251e-03  -3.3244202e-01  -6.5212311e-03  -3.3049705e-01  -5.1101793e-03  -7.0587618e-03  -3.6205925e-01  -6.5474976e-03  -4.2184121e-03   4.5174455e-01   1.0569562e-02  -1.7562888e-03  -1.0441709e-02  -8.2885757e-03  -9.8686533e-03  -4.7536050e-01  -8.6605037e-03   4.7210333e-01   1.5531922e-02  -5.6444571e-03  -4.9950680e-03  -5.4859915e-01  -9.0981157e-03  -1.6253865e-02   2.6585875e-02   1.8729076e-02   2.2765071e-02   5.8516280e-01   1.9134511e-02  -1.2589004e-02  -6.1879154e-01   5.8552431e-03  -6.3542385e-01   4.9216956e-04  -6.4348647e-03   1.7582451e-02   8.5339824e-01   2.0502669e-03  -5.4685791e-01   1.8802193e-02  -8.2382616e-03   5.5904560e-03   1.1701062e-02  -5.7504485e-01   5.6867959e-03   2.7890740e-03  -6.2368474e-03   1.4282045e-02  -1.3087209e-02   2.6047838e-03  -1.3698543e-02   1.0366503e-03   5.4206591e-01  -1.4734870e-02   7.6068743e-01  -2.4627214e-03   2.4208725e-02  -3.0258147e-02   4.3954146e-03  -1.8769952e-02  -1.5037612e-02   4.5065518e-03   2.5577288e-02   8.5717843e-03   9.2670539e-02   8.0283676e-02   4.2395624e-02   1.4239309e-02   1.1284104e-01  -1.5385150e-02   7.5539493e-03   5.2329976e-02   1.3249112e-01   2.4456781e-02   3.8879645e-02   1.5378409e-02  -4.2098218e-03  -1.9130650e-02   2.4686468e-02   6.4317680e-01   2.8389172e-02   3.1837303e-02   2.0783787e-02   1.0088481e-02   5.6168565e-01   1.7495459e-02   6.3180719e-03   1.3120783e-02   1.6507600e-02   7.9328680e-03   3.6712785e-03   1.5603957e-02   1.0592481e-02   4.1613687e-01  -1.3372602e-03   1.8105757e-02  -1.6705727e-02  -1.6905261e-02  -2.6298960e-02  -2.4069489e-02  -2.3140710e-02  -4.7122563e-02  -4.2684406e-02  -3.0098351e-02  -2.8284738e-02  -1.1752841e-02  -4.7608340e-02  -8.7300347e-03   2.3671160e-02   1.2203921e+00  -9.8435398e-01   4.1689444e-02   6.5833338e-02   4.3609561e-02   3.1496915e-02   3.9539906e-02   4.8773257e-02   2.5476981e-02   1.8623906e-02  -8.1922168e-03  -1.0524492e-02  -2.6062457e-03   3.1041165e-03   3.7303023e-02   1.7184347e-02   1.2313397e-02   5.5938963e-03   1.9030044e-02   5.3455038e-02   6.7203476e-03   1.4199220e-02   1.1021186e-02  -1.5403853e-02   1.9058135e-02  -6.9710303e-03  -1.7268957e-02   7.7036841e-01  -8.9483993e-03   5.8731667e-01  -5.6650285e-01  -1.5057638e-02  -5.3856039e-01   5.6951358e-01  -1.4211362e-02  -1.2154522e-02   5.1996566e-01  -8.0310828e-03   7.9270726e-01   7.4655010e-04   2.3097404e-02   3.9454102e-03   1.5507086e-02   8.2025261e-03  -9.8140012e-03  -2.0171693e-02  -2.3072793e-02  -2.9275126e-02  -6.9800919e-01  -1.6105589e-02  -8.4082777e-03  -3.7027453e-02   7.7428718e-03  -5.2014001e-03   1.3640094e-02   7.8773894e-01  -8.2919961e-03  -8.6166099e-01  -6.1429076e-02   1.1733245e-01  -1.1978520e-01   2.1491725e-02   1.3255327e-01  -3.5442938e-02   3.7362193e-02   3.3539491e+00   1.3540300e-01   9.3061968e-03   5.5386460e-02   8.6556310e-02   4.0551313e-02   2.6573145e-02   4.3332997e-02   4.5029668e-02   8.8176918e-01   1.4238288e-02  -6.0855424e-01   2.3195972e-02   1.2466617e-02  -4.0823183e-03  -3.4894780e-02  -6.1984230e-02  -8.7966283e-01  -7.9800357e-01  -3.2164370e-02  -8.9835473e-03   8.1949792e-01   2.4841486e-03   6.1381617e-02  -1.1170118e+00  -8.3372927e-01   2.3507681e-02   1.0594196e-01   3.4190602e-02  -2.4806842e+00   1.2158994e-01  -1.6993065e+00  -9.0047271e-02  -3.0615079e-02   5.2343808e-02  -2.2629689e-01  -1.4433751e-02   8.5157244e-02   5.1210934e-01   1.3458255e-01   6.2196554e-02   8.9723245e-02   6.6888568e-02   6.3038441e-02   3.8593227e-02   4.6269064e-02  -2.8670145e-02   1.7610674e-02   1.2712890e-02   2.7818407e-02   1.1618092e-02   1.4850418e-03  -3.0739541e-03   5.2574928e-01  -2.7197262e-03   9.2658908e-03  -6.0565645e-03  -3.5340791e-04  -6.7165545e-03   5.3667387e-01   1.1176750e-02  -1.0642487e-04   5.2909713e-01   5.7836083e-01   3.5629172e-03  -5.9244378e-01   2.0903202e-03   6.8755866e-03   7.4170356e-03   1.2284389e-02  -2.2095420e-03  -5.6468116e-03   4.7126802e-01   7.3261243e-01   2.4330587e-03   2.8015317e-03   8.3038714e-03   9.3414542e-03   6.0365600e-03   4.6060906e-01   2.7483330e-03  -5.0889271e-04  -1.1234189e-02  -5.1821379e-03   4.0348896e-01  -2.0786809e-03  -6.1995227e-03  -1.5301818e-02  -5.0954126e-01   1.1591577e-02   4.6456033e-03   9.2518318e-03   8.8397055e-04  -3.1694119e-03  -3.4388929e-01  -3.1542069e-01  -3.7101596e-01  -3.2167928e-03   3.2584622e-01  -7.2668852e-03  -1.7121705e-03  -5.4579565e-03  -1.4958146e-03  -5.1905328e-03   7.9924727e-03   6.3834504e-03   3.6674003e-01  -4.1436817e-01   1.1790363e-02   1.9247843e-03  -9.3870233e-03   9.4525381e-03  -7.4548621e-03  -9.4269432e-03  -1.5411374e-02   2.1229183e-03   4.0647001e-01  -4.3245655e-01   1.5944101e-03  -1.7733420e-04  -4.6455652e-01   1.3200442e-02   1.3673175e-02  -2.6685129e-03  -4.2228010e-03   8.1547898e-03   8.0398519e-03   4.5883936e-01  -2.0978703e-03   6.7125001e-03   5.4199751e-01  -4.2562919e-01  -4.9355407e-01  -6.6354705e-04  -6.6295560e-03   5.0531352e-01  -4.3525633e-03   7.1855784e-04   1.9340034e-04  -3.3849019e-01  -2.8722612e+00
   4.8821443e-01   1.1416897e-02   6.4287853e-01   9.8364944e-01  -6.6228184e-01   1.6185691e-02   8.0621196e-01   6.1286122e-03   4.6636161e-03  -6.7546972e-01   1.4020214e-02   1.4917578e-02   1.6077843e-02   1.1226214e-02   1.0057590e-02   9.3863336e-03   1.0370953e-02   8.7258203e-03   2.0653095e-03   9.0223044e-03   2.9299574e-04  -3.4475453e-01   6.3856410e-04   3.4115254e-03  -5.0866798e-03   1.3882339e-03  -6.6006246e-03   9.0514742e-03  -1.0974977e-02   1.2168359e-02  -5.3710949e-01   5.6085704e-01  -1.4365146e-02  -8.7704078e-03  -1.5013307e-02  -3.0128918e-03  -5.3211723e-03  -1.3899576e-03   1.6355502e-02   3.2350620e-02   2.1882177e-02   1.3222245e-02  -5.8643287e-04   2.0030203e-02   1.2412797e+00   1.3022128e-02   3.9680667e-02   2.4342144e-02   1.1686064e-02   6.5203257e-03  -7.7902705e-03   2.9876329e-03   6.8290858e-03  -5.0790381e-01  -5.8942611e-01   1.2555806e-02   1.6063152e-02   5.4270656e-01   2.3720118e-02   7.5035348e-03   1.0160663e-02   1.5499400e-02   5.2619429e-03   3.4078528e-03  -1.7372771e-03   1.2998313e-03   7.3518829e-03  -6.5882653e-03   9.9119466e-03  -1.0235758e-02  -7.0554952e-03   6.4577739e-03  -4.0300192e-01   1.2413971e-02  -4.4078960e-01   6.1212103e-03   7.1681849e-03   6.6399269e-03   3.7070420e-01  -3.2681885e-01   2.5235458e-03  -6.3645921e-04   4.3740820e-05   3.1859633e-01  -6.6289110e-03  -2.0345495e-03   5.2109342e-03   2.0084413e-03  -3.8368610e-03   2.4532434e-03  -4.7471861e-04   9.3805476e-03  -6.8224388e-01  -1.1627112e-02  -9.0427695e-01   8.3140823e-03  -1.0722370e+00   2.8109523e-02   2.0575225e-02   3.6266113e-02   6.4502781e-01  -5.6716237e-01   1.3154420e-02  -5.8086271e-01   1.0185642e-02   2.1333897e-02   1.1348175e-02   1.7336007e-02   8.8775394e-03   9.0398371e-03   7.3882022e-03   5.0837545e-03  -3.4731379e-01   4.3228909e-03   1.6885566e-03  -9.0598350e-04  -3.7091296e-01   5.4046536e-03  -6.1656542e-03   6.2989198e-03  -4.4134391e-03  -7.8583834e-03   3.2253417e-02  -1.1717492e-02   2.1644408e-02   2.2626531e-02  -2.3662842e-02  -5.8762322e-01   1.3139068e-02  -2.2837555e-02   5.0214968e-01   1.2955125e-02   6.8158523e-03  -4.6660007e-01   1.1390805e-02   2.2941116e-02   3.6966204e-03   2.7033006e-03  -5.4990822e-04   1.8820062e-02  -2.3077593e-02  -1.3005061e-02   1.6461562e-02   4.5399789e-02   6.3690728e-01   5.7330167e-01   2.7589301e-02   1.4347798e-02   7.2806473e-03   1.8559937e-02   1.5711947e-02   3.5726313e-03   1.0698901e-02   6.1637600e-03  -1.5038671e-02  -4.9806551e-01   1.6081540e-02  -5.4168989e-01  -6.1391594e-03   1.6458922e-02  -8.9124117e-03   4.1167172e-01  -4.1330601e-03   7.7607601e-04  -4.4114834e-03   4.2439179e-04  -3.3800239e-01  -3.8858891e-01   6.3623254e-03   8.4001027e-03   3.7285867e-01   2.1651937e-03  -5.5213236e-03   4.6860277e-03   3.7815214e-03  -3.3168914e-01  -6.3212509e-03  -3.2345784e-01  -4.7468403e-03  -6.7021939e-03  -3.5019124e-01  -5.4186986e-03  -1.1160119e-03   4.3295637e-01   1.0727884e-02  -2.7612137e-03  -9.5458611e-03  -5.0101118e-03  -7.4452522e-03  -4.4639971e-01  -9.3444329e-03   4.5664353e-01   1.6154624e-02  -5.5189079e-04  -1.1845612e-02  -5.3449225e-01  -9.9602004e-03  -1.4469326e-02   1.7372030e-02   1.3969508e-02   2.1729083e-02   5.8726680e-01   2.3939854e-02  -1.1108697e-02  -6.4043051e-01   3.0012111e-03  -6.1812419e-01   2.8092743e-03  -7.8060691e-03   5.2589958e-03   9.1860944e-01   8.0914924e-03  -5.4788184e-01   2.4142408e-02  -8.6661465e-03   8.3320408e-03   1.6393997e-02  -5.8741370e-01   4.9124580e-03   3.1782463e-03  -7.9249907e-03   1.3127396e-02  -1.6567344e-02   6.0080534e-03   1.1199739e-02  -1.0786209e-02   4.6959157e-01  -3.9239617e-03   7.9163645e-01   1.1714447e-02   2.4644672e-02  -3.3655331e-02   9.3718252e-02  -1.4765450e-02  -5.8355749e-03   6.2183238e-03   3.6290084e-02  -1.5395967e-02   7.4856642e-02   7.7908569e-02   3.7420820e-02   2.2078249e-02   1.2316901e-01   2.8962309e-03   8.9435530e-03   5.7608472e-02   1.2551607e-01   2.7207232e-02   3.8375638e-02   1.4419524e-02  -1.6537473e-03   8.2064904e-03   2.6657323e-02   6.4094893e-01   6.2456777e-03   2.9802418e-02   1.5776004e-02   8.9826739e-03   5.9531132e-01   1.9790896e-02   9.8402369e-03   1.4197878e-02   1.4792722e-02   1.2704114e-02   5.7103527e-03   1.0424753e-02   1.0238577e-02   4.0307100e-01   9.4094475e-03   1.2760157e-02  -1.6102168e-02  -1.2530833e-02  -2.7383565e-02  -2.3353852e-02  -2.3736041e-02  -3.8597690e-02  -3.8561659e-02  -1.6106100e-02  -3.1594310e-02   1.5833823e-02  -4.2470413e-02  -1.1867027e-02  -1.7617857e-02   1.1989653e+00  -9.6140923e-01   2.5224872e-02   5.6325712e-02   4.9074767e-02   2.7503714e-02   3.7248656e-02   4.6723444e-02   2.2240992e-02   1.9259737e-02   2.7311714e-03  -2.1121292e-02   2.0611150e-02   5.6482181e-03   3.9849999e-02   2.2389641e-02   5.5689609e-03   4.3695320e-03   1.4932711e-02   6.0022145e-02   3.6778239e-03   6.6536711e-03   1.2474724e-02  -1.9365143e-02   1.4424427e-02  -3.7909626e-03  -1.6100506e-02   7.5809021e-01  -9.7173491e-03   5.5804305e-01  -5.5428015e-01  -1.1395125e-02  -5.2319890e-01   5.7527725e-01  -1.2606948e-02  -8.5837394e-03   5.5091874e-01  -5.4623415e-03   7.5904047e-01  -3.6327775e-03   1.9206423e-02   2.3973900e-02   7.6417403e-03   8.1618579e-03  -1.0566963e-02  -1.9484878e-02  -4.4229675e-03  -2.7088874e-02  -6.9915867e-01  -1.1917806e-02  -9.8217705e-03  -3.1683174e-02   6.8369233e-03  -1.4835126e-02   1.2928534e-02   7.7638246e-01   8.9331059e-03  -8.5965251e-01  -4.6080220e-02   9.1819219e-02  -1.0432588e-01  -3.4126563e-02   1.7949520e-01  -9.7822679e-03   4.5414137e-02   3.8095051e+00   1.2502824e-01   1.8657808e-02   5.5917352e-02   8.5205141e-02   3.3576309e-02   2.6412606e-02   4.4312579e-02   4.4245081e-02   8.8641118e-01   2.5921170e-02  -6.5368300e-01   2.1064916e-02   1.8019496e-02  -6.9187984e-03  -3.5310193e-02  -5.9088452e-02  -8.2545683e-01  -8.1233085e-01  -2.2209469e-02  -7.4339921e-02   7.9675096e-01   7.6023492e-04   3.0676810e-02  -1.2212547e+00  -8.5971887e-01   4.0613044e-02   8.0318718e-02   2.2625695e-02  -2.6109973e+00   9.8134134e-02  -1.6670779e+00  -1.0218025e-01  -5.2497963e-02  -7.3203002e-03   1.0470617e-01  -2.5792873e-02   8.9342223e-02   3.2918403e-01   1.5532673e-01   5.1411564e-02   1.0622076e-01   6.8277433e-02   6.3081871e-02   3.4887982e-02   5.3985569e-02  -2.5333111e-02   1.1920714e-02   3.4019054e-03   1.7120681e-02   1.9495058e-02   4.9983058e-03  -5.2912791e-03   5.4177580e-01   2.5997950e-03   6.9279946e-03   4.2575876e-03   3.1565630e-03  -7.4475779e-03   5.4039718e-01   1.4196830e-02   1.0050743e-03   5.3157548e-01   5.7668425e-01   3.1401513e-03  -6.3076799e-01   1.2891278e-03   8.1513476e-03   8.3211066e-03   1.2608419e-02   8.1687769e-03  -2.7675755e-03   4.9544867e-01   6.7238994e-01  -2.2913528e-04   1.0561663e-03   1.0197306e-02   9.1318486e-03   8.2259207e-03   4.5902430e-01   3.2636330e-03  -1.8250079e-03  -1.0086309e-02  -7.0109194e-03   3.8798229e-01  -5.1497872e-03  -7.6217759e-03  -1.5919950e-02  -5.0078145e-01   1.1014639e-02   3.1937110e-03   7.7399266e-03  -6.0517528e-04  -2.8107766e-03  -3.6885236e-01  -3.1318900e-01  -3.6662842e-01  -3.5022489e-03   3.3752431e-01   5.4716419e-03  -2.6025562e-03  -4.7805004e-03  -2.4063564e-03  -4.6476187e-03   7.4651086e-03   1.8922849e-03   3.6365167e-01  -4.1392255e-01   1.1007386e-02  -2.3752773e-03  -1.2480906e-02   1.1848814e-02  -9.9249544e-03  -5.9658555e-03  -7.0035350e-03   8.1419555e-03   4.0008687e-01  -4.2326990e-01  -2.3754631e-04  -7.1558578e-03  -4.6202971e-01   1.4171923e-02   1.8818543e-02  -5.0145392e-03  -4.6062837e-03   5.5716175e-03   7.7450735e-03   4.6192146e-01   4.9321083e-03   7.7071871e-03   5.5707302e-01  -4.2921518e-01  -5.4985796e-01   6.0191728e-03  -6.8694401e-03   4.9474107e-01  -3.8013604e-03  -4.8029208e-03  -4.4533355e-04  -3.3056678e-01  -2.7471783e+00
   4.8746132e-01   1.2279804e-02   6.5816258e-01   1.0426608e+00  -6.7354387e-01   1.7968941e-02   8.2029530e-01   6.0042446e-03   2.0581316e-03  -6.6699932e-01   1.4923463e-02   1.3761116e-02   1.4963506e-02   1.2598865e-02   1.0309452e-02   1.0488696e-02   1.0453272e-02   8.3686079e-03   2.8812317e-03   6.2449260e-03  -1.6458712e-03  -3.1758829e-01   2.4045570e-04   4.2794889e-03   3.2036270e-04   2.3868794e-03  -5.4857795e-03   1.0512320e-02  -1.3508988e-02   1.4203220e-02  -5.5310323e-01   5.7621543e-01  -1.2066690e-02  -1.4372867e-02  -1.5328031e-02  -4.1827127e-04  -8.2405357e-03  -3.5530398e-03   2.9535376e-02   1.3570353e-02   2.6041074e-02   6.7272769e-03   7.3170391e-04   2.2993082e-02   1.3141460e+00   6.6507148e-03   3.6787577e-02   2.3803823e-02   1.1357964e-02   7.5835907e-03  -5.7684438e-03   1.5891419e-02   8.6730160e-03  -5.1018875e-01  -5.8445151e-01   1.2726359e-02   1.6637702e-02   5.2717474e-01   2.5124513e-02   7.9849429e-03   9.3678099e-03   1.6284249e-02   6.4770844e-03   3.0998430e-03   1.0842632e-04   2.6946385e-03   1.0287130e-02  -7.0261756e-03   9.4378512e-03  -7.7718901e-03  -4.9244812e-03   1.0776999e-02  -4.0223479e-01   5.3965647e-03  -4.6754195e-01   3.7146937e-03   7.0498231e-03   7.1825705e-03   3.8149406e-01  -3.3985124e-01   2.4016959e-03  -2.3452652e-03  -3.4894628e-03   3.3401522e-01  -4.4845763e-03  -5.9567161e-04   4.5500278e-03  -2.7181836e-03  -1.0645089e-02   2.4323161e-03   4.1114543e-04   7.5353574e-03  -7.0630311e-01  -1.2140700e-02  -9.2683586e-01   2.3100899e-02  -1.0846939e+00   2.6464683e-02   3.1761124e-02   4.6905446e-02   6.2541840e-01  -5.2214631e-01   1.0488371e-02  -5.7187107e-01   1.0314294e-02   1.1811274e-02   1.1716707e-02   1.1637018e-02   1.0345144e-02   8.9273637e-03   7.5488004e-03   5.7550080e-03  -3.5821599e-01   3.9927106e-03   3.5296526e-03  -1.7222845e-04  -3.6925995e-01   4.1762023e-03  -6.2281162e-03   3.4605307e-03  -8.6005624e-03  -2.6442714e-03   2.6053191e-02  -5.3856070e-03   2.8692252e-02   2.4697561e-02  -2.5560819e-02  -5.9428612e-01   1.9237379e-02   1.6583883e-02   5.1225556e-01   1.6236122e-02   6.7624550e-03  -4.8742085e-01   1.0125350e-02   1.3635461e-02   1.9062828e-03   1.7298101e-03   1.1322605e-03   1.8735113e-02  -2.9730731e-02  -1.4808574e-02   2.4852210e-03   3.3393789e-02   5.8640228e-01   5.6985920e-01   2.2737410e-02   1.2841685e-02   2.8830373e-03   1.5333913e-02   1.6187058e-02   7.3182665e-03   8.3016842e-03   4.9754885e-03  -1.5379328e-02  -4.8538578e-01   1.5578981e-02  -5.5637925e-01  -1.9454940e-03   1.8049469e-02  -8.2530963e-03   4.1245797e-01  -7.5163499e-03   1.6099424e-03  -2.0877636e-04   8.8967401e-04  -3.3380105e-01  -3.8472997e-01   4.5576489e-03   9.4920320e-03   3.6997535e-01   3.2445121e-03  -5.4066165e-03   5.1076891e-03   4.7918657e-03  -3.3059139e-01  -5.6449520e-03  -3.3481671e-01  -5.8492386e-03  -6.4689984e-03  -3.5137630e-01  -6.3644921e-03  -4.9272109e-03   4.3076321e-01   1.0183898e-02  -4.3075074e-04  -1.1497505e-02  -8.8745827e-03  -6.8559358e-03  -4.6651758e-01  -7.6094502e-03   4.6358305e-01   1.2290100e-02  -2.6412291e-03  -4.5932474e-04  -5.0143085e-01  -2.5991382e-03  -1.6030570e-02   2.3470518e-02   1.9237169e-02   2.0060526e-02   5.7535796e-01   2.5589355e-02  -4.0466772e-03  -6.2951801e-01   1.5144532e-03  -6.0734367e-01  -3.8343651e-03  -5.4581381e-03   2.7356200e-03   8.8786765e-01  -4.0906958e-03  -5.4191245e-01   2.6203070e-02  -1.1409938e-02   1.5074715e-03   5.6872995e-03  -6.2590973e-01   2.8973649e-03   3.5851902e-03  -1.2359890e-02   6.9738855e-03   4.6214934e-03   7.6213128e-03  -8.3149356e-04  -8.3159816e-03   4.3665699e-01  -4.4601150e-03   7.7908463e-01   1.6478793e-02   2.7334590e-02  -1.6833711e-02   5.4303972e-02  -3.1186900e-02  -1.1489999e-02   2.9745717e-04   1.2073641e-02   3.6404349e-02   9.7289000e-02   7.5874979e-02   5.1053984e-02   1.4401796e-02   1.1913142e-01  -4.3375170e-04   8.2514806e-03   6.1517414e-02   1.2868487e-01   2.4634123e-02   3.8512628e-02   3.5210466e-02  -1.0486910e-02  -1.9417714e-02   2.2753822e-02   6.4571325e-01   2.8751883e-02   2.9242875e-02   2.0722664e-02   1.1976398e-02   5.5724577e-01   2.2117707e-02   1.1770971e-02   1.4465092e-02   1.4340133e-02   1.2226437e-02   7.8498871e-03   1.0117600e-02   8.9563581e-03   4.0121251e-01  -5.8366725e-04   1.2356273e-02  -1.7428569e-02  -1.6139333e-02  -2.1019930e-02  -2.2926114e-02  -2.3211706e-02  -3.9728695e-02  -3.4636106e-02  -2.9716258e-02  -3.4891197e-02  -8.5594199e-03  -4.7729909e-02  -1.6358325e-02   1.8362355e-02   1.2238860e+00  -9.7956886e-01   2.5183894e-02   7.5726673e-02   4.7285323e-02   3.0453943e-02   3.9071953e-02   4.4412622e-02   2.6516906e-02   1.8523380e-02  -8.0001972e-03  -1.8035060e-02  -1.6034827e-02  -1.8540280e-03   2.8345385e-02   1.9009075e-02   1.3342835e-02   5.8240211e-03   2.0489382e-02   5.5664256e-02   4.1164358e-03   1.6593889e-02   1.8298785e-02  -1.8469051e-02   1.3844799e-02  -3.0079475e-03  -5.2575205e-03   7.9145074e-01  -1.0590647e-02   6.0552145e-01  -5.7312951e-01  -1.4260335e-02  -5.2778056e-01   5.6804451e-01  -1.6830173e-02  -4.7057843e-03   5.4026702e-01  -8.1813543e-03   7.5565000e-01  -1.0682489e-02   2.0714529e-02   2.0930123e-02   1.6829548e-02   1.0169016e-02  -1.0487711e-02  -2.0938143e-02  -1.8571506e-02  -3.0060641e-02  -7.0514290e-01  -1.5018931e-02  -9.9467984e-03  -3.8645508e-02  -1.6342860e-03  -6.7043663e-03   1.7498196e-02   8.1333815e-01  -3.5644089e-03  -8.6854950e-01  -6.4619728e-02   1.0540450e-01  -1.2310347e-01   5.7901622e-03   2.0126561e-01  -1.7967837e-02   3.5308043e-02   3.1714865e+00   1.2002134e-01   2.5653374e-02   4.8019760e-02   7.1483437e-02   3.9549653e-02   2.7484265e-02   4.5146607e-02   4.3407275e-02   8.9875101e-01   2.0243809e-02  -6.2156683e-01   2.2496748e-02   1.0505906e-02  -9.2724904e-03  -4.0798953e-02  -5.1474146e-02  -8.5217582e-01  -7.9756616e-01  -2.0423200e-03   5.7897154e-03   8.1581090e-01  -6.9582411e-03   3.7451307e-02  -1.3142838e+00  -8.4970661e-01   2.6962934e-02   1.1219486e-01   3.8213876e-02  -2.3732660e+00   1.2329570e-01  -1.6974495e+00  -6.7602609e-02  -6.7519004e-02   2.5815363e-02  -9.3080591e-02  -2.1933189e-02   7.7942144e-02   4.8953743e-01   1.6711020e-01   6.4491568e-02   1.0975208e-01   8.0002884e-02   5.7268534e-02   3.8656688e-02   5.9552035e-02  -2.6889768e-02   1.8931769e-02   8.9569482e-03   2.0549594e-02   2.0600672e-02   4.8457598e-03  -9.5536675e-03   5.5127597e-01   1.1947815e-03   2.2081901e-02  -8.0995263e-03   1.8602442e-04  -5.2708807e-03   5.5134966e-01   1.2252747e-02   3.7961753e-03   5.3656822e-01   5.9840666e-01  -5.9340697e-03  -6.2089711e-01   1.2575350e-03   3.6169619e-03   5.7483311e-03   1.2242740e-02  -6.3852233e-03  -5.5317122e-03   4.8750390e-01   6.7268714e-01   9.1039236e-03   5.7522699e-03   8.4016512e-03   9.1482630e-03   6.9883036e-03   4.8108202e-01   8.5291132e-03  -1.9833982e-03  -9.7469980e-03  -1.2756809e-02   3.7559644e-01  -4.6637957e-03  -8.4467955e-03  -1.6241578e-02  -5.0273743e-01   1.2004152e-02   1.6104841e-03   1.1596020e-02   3.3348316e-04  -2.8896660e-03  -3.5174266e-01  -3.1580239e-01  -3.7351545e-01  -4.9288687e-03   3.3811927e-01  -3.5722581e-03   3.9125322e-04  -2.0920837e-03  -3.9920967e-03  -7.3047608e-03   8.7897711e-03   6.3107136e-03   3.5660151e-01  -4.1536441e-01   1.2845675e-02   2.1886942e-03  -1.0228445e-02   1.0787680e-02  -6.8539531e-03  -7.1222910e-03  -8.6068076e-03   1.8925886e-04   4.3534323e-01  -4.3937265e-01   4.2659954e-03   4.8141796e-03  -4.6742859e-01   1.1812419e-02   1.7493179e-02  -3.5770513e-03  -6.7290711e-03   5.3496995e-03   6.1547173e-03   4.8032096e-01   1.2422609e-02   7.5664889e-03   5.9369423e-01  -4.3488737e-01  -4.9773371e-01   5.1699123e-03  -3.4932771e-03   5.0146880e-01  -8.0702134e-04  -2.1915236e-03   2.5616591e-03  -3.5508946e-01  -2.7021490e+00
   4.8399872e-01   1.1411523e-02   6.4831111e-01   9.4621669e-01  -6.9106459e-01   1.7973381e-02   8.4567910e-01   8.1341076e-03   6.0362247e-03  -6.8602088e-01   1.8958601e-02   1.5500156e-02   1.4780387e-02   1.1908255e-02   9.4476728e-03   1.0917149e-02   1.0504127e-02   8.4375869e-03   6.3729054e-03   6.5075460e-03  -1.1875797e-03  -3.1836907e-01   1.3890936e-04   5.2126690e-03  -3.2902805e-03   1.0317594e-03  -5.7899615e-03   4.9154698e-03  -1.3005336e-02   1.2606992e-02  -5.4931373e-01   5.7141238e-01  -1.7017240e-02  -1.3816998e-02  -1.3245782e-02  -2.6419222e-03  -3.1238433e-04  -2.7259837e-03   2.3855961e-02   4.7977369e-02   3.4706916e-02   1.0555591e-02  -5.2043429e-03   2.2225986e-02   1.2863976e+00   8.5707870e-04   3.8783432e-02   2.6159510e-02   1.4699910e-02   7.5400526e-03  -9.2058430e-03   7.8664108e-03   9.2385018e-03  -5.0515704e-01  -5.7802218e-01   1.1844018e-02   1.5235999e-02   5.2907269e-01   2.5705204e-02   7.6816706e-03   8.3354002e-03   1.6580556e-02   5.9266101e-03   3.9485528e-03  -5.5721961e-04   6.4626699e-04   6.8249816e-03  -6.6412640e-03   8.2993629e-03  -7.4453605e-03  -5.1557726e-03   1.0898809e-02  -4.0028472e-01   9.7348514e-03  -4.3957621e-01   5.2902682e-03   7.0022360e-03   5.9646405e-03   3.7399769e-01  -3.4133569e-01  -3.1439195e-04  -1.9168118e-03   2.3968074e-03   3.2140426e-01  -5.9955461e-03  -1.0214289e-03   5.5270602e-03  -2.6324645e-03  -3.7602295e-03   2.5137609e-03  -2.7081462e-04   6.8811740e-03  -6.7887568e-01  -1.3230977e-02  -8.3888959e-01   2.7062214e-02  -1.0743955e+00   2.3321409e-02   2.6142007e-02   4.3970181e-02   6.2002816e-01  -5.3904071e-01   1.1900851e-02  -5.6152407e-01   1.0002527e-02   1.8838077e-02   1.1387998e-02  -2.0880670e-03   9.5818111e-03   8.0618322e-03   7.8826623e-03   5.9773011e-03  -3.5981715e-01   4.3385606e-03   3.0022755e-03   5.6269778e-04  -3.6370034e-01   4.7124638e-03  -6.8060449e-03   1.4660084e-02  -3.6657195e-03  -4.7144189e-03   3.1115791e-02  -2.5846972e-02   2.4234230e-02   2.8052797e-02  -2.5493135e-02  -5.8630870e-01   1.8618309e-02   1.6843879e-02   5.2094928e-01   1.3296528e-02   5.9026978e-03  -4.7374339e-01   1.1180722e-02   2.3323447e-02   3.9029373e-03   2.8655440e-03   2.7418824e-03   1.7642965e-02  -2.7633251e-02  -1.5921410e-02  -5.9478353e-03   4.4336498e-02   6.3779444e-01   5.8641780e-01   2.3341942e-02   1.3301211e-02   3.2944011e-03   1.7126971e-02   1.7779463e-02   1.5449579e-02   1.1122256e-02   4.1958401e-03  -1.5969236e-02  -4.8960790e-01   1.9342265e-02  -5.7087820e-01  -1.4416292e-03   1.7603194e-02  -7.0804073e-03   4.0638116e-01  -4.3375282e-03   2.7731408e-03   7.8223066e-04  -6.8580807e-04  -3.3923563e-01  -3.8656909e-01   4.9798651e-03   7.7308862e-03   3.6898474e-01   2.6540608e-03  -5.8249364e-03   5.5967451e-03   3.1656275e-03  -3.3198775e-01  -5.0705600e-03  -3.3106187e-01  -5.4415130e-03  -6.2470582e-03  -3.5169808e-01  -6.1088125e-03  -4.9369447e-03   4.3750353e-01   1.0425888e-02  -2.5746703e-03  -8.4201081e-03  -6.8855797e-03  -7.9301132e-03  -4.6481671e-01  -8.7161345e-03   4.6990933e-01   1.3906413e-02  -3.5824539e-03  -4.9684242e-03  -5.6218678e-01  -8.0041671e-03  -1.7308230e-02   2.1665185e-02   2.1993413e-02   1.1278102e-02   5.7736145e-01   2.0791496e-02  -8.4466774e-03  -6.2216432e-01   6.0372079e-03  -6.2606415e-01   1.6757362e-03  -6.1386134e-03   8.4442961e-03   8.3169097e-01   4.4016865e-03  -5.1762744e-01   1.7496681e-02   2.2105930e-03   4.4669753e-03   1.4882427e-02  -5.7102710e-01  -4.4847180e-03  -1.5331245e-02  -2.3132308e-02   1.6249142e-02   4.0019025e-03   5.0164114e-04   6.4199491e-03   5.3058964e-04   4.7070295e-01  -1.0273230e-02   6.4366245e-01  -1.0954492e-02   3.6919988e-02   2.8387002e-02   1.0414547e-01  -4.4933130e-02  -9.6472899e-03   2.2702181e-03   1.5522048e-02   1.2861606e-02   8.0966034e-02   7.1957834e-02   3.1252571e-02   1.1857491e-02   8.3492120e-02  -1.8502479e-02   4.9943016e-03   5.2237884e-02   1.3822594e-01   3.6923180e-02   4.0094728e-02   3.9455930e-02  -1.0838543e-02  -1.7564206e-02   2.7690846e-02   6.5867754e-01   2.2936949e-02   3.3053320e-02   2.1458251e-02   1.2432179e-02   5.6414112e-01   1.9736519e-02   1.0188932e-02   8.8681992e-03   1.5421856e-02   1.3619888e-02   6.3336362e-03   1.8576604e-02   6.4411407e-03   3.9375652e-01  -5.6377047e-03   1.5090187e-02  -7.5101917e-03  -1.6594550e-02  -2.6301459e-02  -2.5991784e-02  -2.5601478e-02  -2.1159850e-02  -3.0439306e-02  -1.9120025e-02  -3.0058574e-02   3.7515576e-03  -4.4703299e-02  -1.8039031e-02   2.9445411e-02   1.1669010e+00  -9.5814699e-01   3.1081940e-02   8.0649075e-02   4.2555172e-02   3.4793384e-02   3.4704484e-02   4.1743661e-02   2.6419067e-02   1.6230537e-02   9.1331810e-04  -1.1846581e-02  -1.9703642e-03  -3.8413612e-03   4.3242423e-02   4.6797541e-03  -3.0940549e-03   5.9938082e-03   1.9517256e-02   5.7124779e-02   6.7386325e-03   5.9231604e-03   1.4070177e-02  -1.8507491e-02   1.8407104e-02  -3.0697425e-03  -1.5243080e-02   7.8690639e-01  -1.0721622e-02   5.8857346e-01  -5.9197906e-01  -1.2196088e-02  -5.1833876e-01   5.8077241e-01  -1.2785454e-02  -6.1564589e-03   5.4827089e-01  -1.8115588e-02   7.6054465e-01   1.9413648e-03   2.1958719e-02   1.2723768e-03   1.8075053e-02   6.6492824e-03  -1.1386102e-02  -2.0314190e-02  -2.0237252e-02  -2.8927747e-02  -7.1336313e-01  -1.8815879e-02  -1.2146845e-02  -2.7797561e-02   5.5028373e-03   2.1797233e-03   1.2189528e-02   7.8825852e-01  -5.4471245e-04  -8.3118534e-01  -5.9505646e-02   1.1464570e-01  -1.0426001e-01  -2.4923775e-02   1.0971801e-01  -4.0609751e-02   1.8406819e-02   3.2750830e+00   1.0484795e-01   1.1497859e-02   6.3806188e-02   7.7278659e-02   2.2080477e-02   2.5131308e-02   4.4675705e-02   4.3433127e-02   9.2835478e-01   1.5111884e-02  -6.2800446e-01   2.3350454e-02   9.7107006e-03  -6.2785570e-03  -4.5556908e-02  -6.1772533e-02  -8.7199768e-01  -8.2665288e-01  -1.9272592e-02  -7.4136285e-02   8.1274813e-01   6.3505823e-03   8.4185824e-02  -1.1489110e+00  -8.3022927e-01   3.6324369e-02   9.1137384e-02   2.2381351e-02  -2.4114932e+00   1.3318468e-01  -1.6058787e+00  -6.7178490e-02  -5.9565246e-02   5.3220634e-02  -1.9817113e-01  -2.9926875e-02   8.6005151e-02   3.9670132e-01   1.1569580e-01   5.5644715e-02   1.6746073e-01   8.8188898e-02   6.8804725e-02   3.4822782e-02   5.9710351e-02  -1.9084083e-02   8.1756501e-04  -4.5501421e-03   8.8806043e-03   1.6189456e-03   1.4184593e-03  -8.6411049e-03   5.8164300e-01  -1.1293365e-02   3.5986873e-03  -2.2916259e-03   3.1576466e-03  -1.8627452e-03   5.4855591e-01   1.5715489e-02   6.9257125e-03   5.2099194e-01   5.4289111e-01   1.1086644e-03  -6.0149392e-01  -9.8910494e-04   6.9240374e-03   7.7039085e-03   1.5792221e-02   3.9859682e-03  -3.9838901e-03   4.8596422e-01   6.7258810e-01   4.6588980e-03   2.4157447e-03   9.4399322e-03   9.3102515e-03   6.3229720e-03   4.6130059e-01   1.2984740e-03  -6.4173739e-04  -1.1282419e-02  -6.1158625e-03   3.7576129e-01  -5.0524216e-03  -5.1807002e-03  -1.1782439e-02  -4.9261858e-01   1.0778126e-02   4.3551329e-03   1.4012444e-02   1.1530397e-03  -4.6032329e-03  -3.4391035e-01  -3.1403164e-01  -3.7172666e-01  -5.7757677e-04   3.3103276e-01  -1.5441280e-03  -3.0509706e-04  -5.8485126e-03  -3.1247878e-03  -5.7103913e-03   9.0111227e-03   3.4483499e-03   3.6302352e-01  -4.1728633e-01   1.1268825e-02   1.3416910e-03  -7.3268890e-03   1.1459350e-02  -1.2333484e-02  -1.1209684e-02  -1.3928973e-02   2.8947160e-03   4.4522488e-01  -4.4488359e-01   2.0660148e-03   6.5063319e-03  -4.4090186e-01   1.3654134e-02   1.4497271e-02  -4.2266805e-03  -7.9966457e-03   6.7877291e-03  -3.0362104e-03   4.7544401e-01  -3.7086108e-03   1.0647261e-02   5.7825882e-01  -4.3546375e-01  -4.7331960e-01   1.7658302e-02  -1.1537213e-02   5.0354433e-01  -5.9663495e-03  -1.0032368e-03   8.8829215e-03  -3.2678490e-01  -2.7091861e+00
   4.8302679e-01   1.4713597e-02   6.3447468e-01   8.9033508e-01  -6.9045865e-01   1.2301261e-02   8.1601188e-01   3.3035477e-03   3.9285623e-03  -6.9671984e-01   1.7848577e-02   1.4875766e-02   1.4121568e-02   1.2470446e-02   1.0632683e-02   9.8313398e-03   9.7768666e-03   7.7830620e-03   1.4246722e-02   6.2477720e-03   1.1747197e-03  -3.1550449e-01   6.4138363e-04   3.2053757e-03  -1.7383436e-03   7.7649607e-03  -3.6628526e-03   7.0235661e-03  -1.1302870e-02   1.1961090e-02  -5.3408853e-01   5.6453561e-01  -1.3379189e-02  -9.9934088e-03  -1.1534306e-02  -8.1630762e-04  -4.3833601e-03  -1.2557699e-03   3.9186714e-02  -2.9525149e-03   2.0578440e-02   1.9969686e-02  -9.2973996e-04   2.2563034e-02   1.2310438e+00   3.3190892e-03   3.8099741e-02   2.5401951e-02   1.0993670e-02   6.3945269e-03  -3.0711262e-03   8.6968570e-03   6.5429211e-03  -5.2264727e-01  -5.7860660e-01   1.3600556e-02   1.7412025e-02   5.2935925e-01   2.5479772e-02   7.4636195e-03   1.0613453e-02   1.4744923e-02   5.4971919e-03   3.7351273e-03  -2.2926034e-04   6.0678515e-04   5.1151158e-03  -8.8310923e-03   9.8296080e-03  -5.6210662e-03  -5.3102220e-03   6.7448005e-03  -3.9934692e-01   1.0439251e-02  -4.4022119e-01   5.7802987e-03   7.6723992e-03   7.1686643e-03   3.7462252e-01  -3.3598939e-01   4.7199169e-04  -1.9703076e-03  -7.5279525e-04   3.0841613e-01  -4.7322455e-03  -9.4118725e-04   3.0389847e-03  -4.7616292e-03  -7.5696815e-03   2.6468275e-03  -4.5865911e-03   8.2446766e-03  -6.7930550e-01  -1.9439711e-02  -8.1264822e-01   4.2361222e-03  -1.0461294e+00   2.3338284e-02   2.6710234e-02   3.7612825e-02   6.2046992e-01  -5.2835362e-01   9.4634139e-03  -5.4088240e-01   1.1241390e-02   1.6768111e-02   1.1126618e-02   1.9531530e-02   8.4545965e-03   8.8346762e-03   7.1709621e-03   5.0284035e-03  -3.5152191e-01   6.1834479e-03   2.6188908e-03   4.8550508e-05  -3.6866725e-01   6.3189549e-03  -5.5413239e-03   2.4914353e-03  -2.1942351e-03  -5.6858967e-03   2.9818369e-02  -1.6009421e-02   2.8256219e-02   2.6455210e-02  -2.6926966e-02  -5.9613434e-01   7.0472001e-03  -1.9008227e-02   5.0452588e-01   1.7177157e-02   7.3693257e-03  -4.7240005e-01   9.8039628e-03   1.9240483e-02   1.3457252e-03   2.0477273e-03   4.0464159e-03   1.8143660e-02  -2.1565100e-02  -1.6313155e-02   1.1572112e-02   4.0738948e-02   6.1521458e-01   5.6248678e-01   2.5127668e-02   1.2673215e-02   4.3703501e-03   1.5766739e-02   1.3834737e-02   1.0158143e-02   8.2984875e-03  -4.0362964e-03  -1.7934993e-02  -4.8870925e-01   1.7416527e-02  -5.4224067e-01  -5.7354925e-04   1.4470643e-02  -8.0029296e-03   4.0611543e-01  -5.5928310e-03   1.1412477e-04   2.2922132e-03   9.8725517e-04  -3.4487071e-01  -3.8737506e-01   5.9237998e-03   8.1043738e-03   3.6377166e-01   2.7312033e-03  -5.8330402e-03   5.0652174e-03   2.4492728e-03  -3.3387424e-01  -4.2406924e-03  -3.2713280e-01  -4.3936861e-03  -5.0864104e-03  -3.5081401e-01  -3.2593900e-03  -1.7342683e-03   4.2586635e-01   1.0099121e-02  -1.1846138e-03  -8.0911528e-03  -5.3347639e-03  -5.2646497e-03  -4.5388002e-01  -5.5824210e-03   4.5998701e-01   1.2502386e-02   1.7026960e-03  -1.1300832e-03  -5.8000750e-01  -5.2033362e-03  -1.5810735e-02   1.2235874e-02   9.5836676e-03  -9.7439764e-03   5.6260511e-01   1.8097016e-02  -1.1602508e-02  -6.2426862e-01   3.1801835e-03  -6.2307549e-01  -8.2862818e-04  -6.4573201e-03   1.7715158e-02   8.4277827e-01   4.7300607e-03  -5.2754778e-01   1.8446315e-02   8.0427006e-03  -1.8773690e-03   9.3747419e-03  -6.0781576e-01  -3.1242842e-02   7.1026013e-03  -1.2504977e-02   1.5342544e-02  -5.7105414e-03  -1.0743743e-02  -2.0631012e-03  -1.3004270e-03   4.6193484e-01  -1.0309850e-02   6.4924087e-01  -1.7571117e-02   4.0383457e-02   3.2423985e-02   1.1092081e-01  -3.4974585e-02  -1.4431471e-02   5.1828554e-03   8.2452208e-03   8.3398747e-03   7.2332473e-02   7.8337059e-02   5.0114382e-02   2.5364222e-02   9.7137938e-02  -6.5946511e-03   6.5119503e-03   5.1128291e-02   1.0481084e-01   1.9957399e-02   3.8053916e-02   1.8250229e-02  -7.6522257e-03  -8.2192129e-03   2.2733980e-02   6.8850673e-01   2.7783370e-02   3.2888004e-02   2.2101809e-02   1.2877603e-02   5.6065810e-01   2.2633898e-02   2.1841473e-02  -6.5014424e-04   1.4470798e-02   9.4953560e-03   5.8796862e-03  -2.0780045e-04   8.5339368e-03   3.9471083e-01  -1.5600259e-03   1.4591142e-03  -7.1229651e-03  -1.7288830e-02  -2.6018119e-02  -2.8015846e-02  -2.6318184e-02  -4.6233026e-02  -3.9943575e-02  -2.7108130e-02  -3.8404723e-02   8.6006574e-03  -3.7142296e-02  -1.1431474e-02   1.6540589e-02   1.2220704e+00  -1.0062979e+00   4.2095863e-02   6.4072024e-02   4.1876130e-02   4.2925540e-02   3.4313812e-02   4.7840971e-02   2.6736944e-02   1.8103336e-02  -1.8845695e-03  -1.3358777e-02  -7.1173295e-03  -1.5920572e-03   2.8278488e-02   6.5975083e-03   3.7062491e-03   8.8142887e-03   1.7314027e-02   4.9352799e-02   7.1450589e-03  -3.1277208e-03   1.1337427e-02  -1.0967733e-02   1.1893163e-02  -5.6373153e-04  -1.3062840e-02   7.6742765e-01  -1.1261841e-02   5.9613887e-01  -5.7519660e-01  -1.2676838e-02  -5.1102044e-01   5.8494118e-01  -1.6217726e-02  -1.8424674e-02   5.3313546e-01  -1.5357374e-02   8.2827099e-01  -2.6395899e-03   2.4181107e-02   1.4841424e-02   1.9125606e-02   8.4208820e-03  -1.0747174e-02  -2.3803598e-02  -2.7041410e-02  -2.9932485e-02  -7.2801172e-01  -8.1348554e-03  -4.8185264e-03  -3.2475074e-02   7.7625319e-03  -2.5817563e-02   2.6920603e-02   7.9270630e-01  -1.5015230e-03  -8.5140444e-01  -4.9416580e-02   1.2072829e-01  -1.0955122e-01   4.6153834e-03   2.2337356e-01  -3.7001708e-02   1.3093608e-02   3.6546216e+00   1.2950623e-01   1.5833455e-02   6.1339462e-02   8.1734590e-02   3.4583295e-02   2.4976707e-02   4.4807502e-02   4.3092526e-02   9.1375452e-01   2.3345275e-02  -6.4632060e-01   1.7976598e-02   1.1417978e-02  -1.2806727e-02  -3.1174084e-02  -6.3534293e-02  -8.7528967e-01  -8.2942798e-01  -2.3040162e-02  -3.1518361e-02   7.9551818e-01   1.7892265e-03   8.8985636e-02  -1.1485513e+00  -8.6645405e-01   6.3004226e-02   1.1456671e-01   2.1896143e-02  -2.5577036e+00   9.9576284e-02  -1.6455862e+00  -6.3813600e-02  -6.3113742e-02   3.3528727e-02  -2.0149234e-01  -4.9374209e-02   9.9332661e-02   3.7566600e-01   1.3941950e-01   6.0601100e-02   1.2856791e-01   9.2519055e-02   6.7705334e-02   4.1665874e-02   5.5422347e-02  -2.3798735e-02   1.8637322e-02   7.5509449e-03   2.6054374e-02   1.7207397e-02   2.4302241e-03   1.8399076e-03   5.5483000e-01   3.8647436e-03   1.3712502e-02  -5.8971369e-03   4.3559616e-03  -4.4559206e-03   5.5181111e-01   9.0578220e-03  -2.2467126e-03   5.2042129e-01   5.9195223e-01  -2.1370701e-04  -6.1516525e-01   1.9373214e-03   4.0299382e-03   7.5815233e-03   6.9023639e-03   5.0832946e-03  -5.3499319e-03   4.8580523e-01   6.6555594e-01   4.6801593e-03   3.9906086e-03   1.1439167e-02   9.4905048e-03   9.5373070e-03   5.0399176e-01   1.7479559e-03  -1.4102970e-03  -1.1511099e-02  -2.6429466e-03   3.7681191e-01  -3.5885601e-03  -1.1384473e-02  -1.5516343e-02  -4.8877929e-01   1.1789292e-02   3.9866990e-03   9.4167867e-03   1.7701731e-03  -3.2842757e-03  -3.4677857e-01  -3.2415922e-01  -3.7626517e-01  -4.4575699e-03   3.2454928e-01   2.4838259e-03  -2.4622140e-03  -7.3741190e-03   7.4604490e-04  -7.8313574e-03   8.6076654e-03   4.6484314e-05   3.6704286e-01  -4.2777595e-01   1.1427329e-02   3.9077482e-03  -1.1145536e-02   1.0998459e-02  -6.3261778e-03  -3.1356186e-03  -5.3968612e-03   8.3337224e-03   4.6170210e-01  -4.3060113e-01   3.8042858e-03  -1.1139512e-02  -4.8216895e-01   1.3719877e-02   1.3453131e-02  -3.4423154e-03  -4.3030881e-03   6.5151124e-03   9.0190430e-03   4.7773471e-01  -2.8589275e-03   1.1303901e-02   5.7851506e-01  -4.3708877e-01  -4.8507959e-01   1.8529493e-02  -1.5282887e-02   4.6623583e-01  -3.3376959e-03  -4.4648465e-03   6.7564066e-03  -3.4280686e-01  -2.8099346e+00
   4.7389970e-01   1.1550171e-02   6.2593264e-01   9.1627024e-01  -6.8203566e-01   1.7750782e-02   8.1215007e-01   3.1341414e-03   4.8928336e-03  -7.0776620e-01   8.7666998e-03   1.3551904e-02   1.4986641e-02   1.1997804e-02   1.1204263e-02   1.1251464e-02   9.7540056e-03   8.3217216e-03   1.5097981e-02   4.8620488e-03  -5.9463581e-04  -3.1540860e-01   1.6406199e-03   2.0192518e-03  -2.4010051e-03  -5.9361939e-03  -7.9060499e-03   8.2538830e-03  -1.0404611e-02   1.3336676e-02  -5.3170202e-01   5.5290244e-01  -1.5177249e-02  -9.2281567e-03  -1.4168981e-02  -8.2079818e-04   8.0580666e-03   3.9363037e-04   1.8430726e-02  -4.8112571e-03   3.2204073e-02   7.4413139e-03  -2.2096663e-03   2.2065925e-02   1.2403056e+00   6.1102415e-03   3.7478273e-02   2.5355427e-02   1.1660085e-02   7.1858936e-03  -6.4373567e-03   3.3151561e-03   7.2840587e-03  -4.9246441e-01  -5.6717614e-01   1.2987366e-02   1.6753864e-02   5.3265999e-01   2.2526282e-02   6.1861334e-03   8.4512836e-03   1.0870280e-03   6.6875760e-03   3.2798895e-03  -1.4312418e-03   3.7801737e-03   1.0382870e-02  -5.1167498e-03   8.4487858e-03  -9.2593345e-03  -1.5550911e-03   6.6925187e-03  -3.9074720e-01   1.2202333e-02  -4.3951117e-01   4.9347191e-03   7.7936880e-03   6.6393170e-03   3.7002685e-01  -3.2395420e-01   6.3023961e-03  -1.3001717e-03  -5.4014461e-03   3.1858728e-01  -6.5131566e-03  -1.7929311e-03   4.2690506e-03   7.8029767e-04  -5.4301285e-03   4.8886423e-03  -9.0240638e-04   9.0604075e-03  -6.7779712e-01  -1.5663842e-02  -8.5414295e-01   1.0185707e-02  -9.8777045e-01   2.0957590e-02   2.4702312e-02   3.5682471e-02   5.7756231e-01  -5.4668892e-01   1.2182030e-02  -5.2623570e-01   8.5992900e-03   1.5650323e-02   1.0879004e-02  -1.0452678e-04   6.7948777e-03   8.3907722e-03   7.0480245e-03   5.6544438e-03  -3.4063995e-01   4.0129697e-03   1.6285442e-03   1.3551882e-03  -3.9174356e-01   4.6043435e-03  -4.9636986e-03   1.4239833e-03  -7.1020529e-03  -7.3486073e-03   2.6122074e-02  -6.5601901e-02   2.5912383e-02   2.6341620e-02  -2.3671795e-02  -5.6570706e-01   7.2635818e-04  -1.1637486e-02   5.0017562e-01   1.2853151e-02   5.6530035e-03  -4.6510361e-01   1.0129260e-02   1.7916211e-02   5.3218631e-04   1.2040099e-03   1.3250280e-02   1.2666348e-02  -2.8438833e-02  -1.8818350e-02   1.5807733e-02   4.3297946e-02   7.2876312e-01   5.7456686e-01   2.2879370e-02   1.5403843e-02   9.6498229e-04   1.6016279e-02   1.8560203e-02   1.3022571e-02   9.0071970e-03   3.9242555e-03  -1.6173423e-02  -5.1663910e-01   1.2281464e-02  -5.2372734e-01  -4.5203911e-03   1.4208477e-02  -6.9213400e-03   4.1579055e-01  -5.8978607e-03   2.8438491e-03   3.7606460e-04   1.4107125e-04  -3.4547925e-01  -3.8733482e-01   5.3598287e-03   6.5720005e-03   3.7088049e-01   7.2784098e-04  -2.6337682e-03   4.7956306e-03   3.1893126e-03  -3.2391218e-01  -4.7464910e-03  -3.2989927e-01  -4.7675842e-03  -5.8512813e-03  -3.8354307e-01  -5.0852267e-03  -1.4279989e-03   4.1016444e-01   1.0990083e-02  -3.1478309e-03  -5.2613328e-03  -5.1393709e-03  -5.8280690e-03  -4.4291142e-01  -6.5208028e-03   4.4954143e-01   1.4475344e-02   2.6435453e-03  -8.8909936e-03  -5.5219956e-01  -2.3175825e-02  -1.7928426e-02   2.6953130e-02   2.0361157e-02   2.0267058e-02   5.6972969e-01   1.7816970e-02  -1.6883429e-02  -6.3032482e-01   3.4649830e-03  -6.2613810e-01  -1.8379590e-03  -6.1143221e-03   6.8939606e-03   8.6102702e-01   4.1779472e-03  -5.3664616e-01   2.2743681e-02  -1.1602121e-02   7.3242372e-03   1.9124110e-02  -5.4997042e-01  -3.9370171e-02  -1.2987586e-03  -1.0248091e-02   2.2710752e-02   1.3524162e-03  -1.2328968e-02   6.5773540e-03   1.0371757e-03   5.6688133e-01  -1.8457258e-02   6.2636003e-01  -5.8251764e-03   3.3325723e-02  -2.3694235e-02   8.0813532e-02  -1.3822477e-02  -9.1161859e-03   1.3825158e-02   4.1357160e-02  -1.5428929e-03   7.2405490e-02   7.2993534e-02   4.6126452e-02   2.2116668e-02   1.0140997e-01  -4.3827175e-03   1.6146647e-03   5.0329550e-02   1.0619557e-01   1.1663887e-02   3.8956663e-02   1.7049365e-02  -6.5550238e-03  -7.6386159e-03   3.5962374e-02   7.1013920e-01   3.0756283e-02   3.2060065e-02   1.9537930e-02   1.1943975e-02   5.7427116e-01   2.1809556e-02   6.5917963e-03   1.2777848e-02   1.6551502e-02   1.8839102e-02   7.4344076e-03   1.3174746e-02   1.2654704e-02   4.0769424e-01   6.9604832e-03   1.1137623e-02  -1.8043434e-02  -1.7443215e-02  -2.5226242e-02  -2.2263346e-02  -2.2073938e-02  -3.3633774e-02  -3.6213935e-02  -1.9911894e-02  -3.4569537e-02  -2.1360322e-02  -4.8158043e-02  -9.6498506e-03   1.1482226e-03   1.1833823e+00  -9.7304609e-01   3.9324286e-02   8.5769906e-02   5.6985385e-02   4.1785319e-02   4.3532952e-02   4.5537129e-02   2.1711828e-02   1.7596955e-02  -3.3417698e-03  -1.3176442e-02   2.7495470e-02  -3.7016934e-03   1.6825217e-02  -2.1605756e-03   4.0801288e-03   9.7372033e-03   1.6981885e-02   5.0854976e-02   7.6428705e-03   4.7310673e-03   1.1795560e-02  -1.9708389e-02   1.2244326e-02  -2.6346754e-04  -1.5574920e-02   7.8147833e-01  -1.2061261e-02   5.1076422e-01  -5.7179097e-01  -1.7474515e-02  -5.3937183e-01   5.7914197e-01  -1.0672469e-02   3.3527230e-03   5.3218517e-01  -1.3874320e-02   7.9015263e-01   4.8717517e-03   2.1894357e-02  -6.9069096e-03   8.3488415e-03   8.1692104e-03  -1.0887181e-02  -1.9521915e-02  -2.4415519e-02  -2.8956025e-02  -7.0567558e-01  -1.5430913e-02  -1.5902327e-02  -3.4159174e-02   4.1278027e-03  -1.2418323e-02   1.7184886e-02   7.5227269e-01   7.8923116e-03  -8.5222910e-01  -4.6689432e-02   1.1308556e-01  -8.8953349e-02   1.6429047e-02   1.9918556e-01  -3.2620345e-02   3.0479787e-02   3.1738699e+00   1.2200549e-01   1.2776241e-02   5.3010614e-02   8.3117970e-02   3.9223335e-02   2.6811291e-02   4.8981736e-02   4.6100328e-02   9.1787817e-01   1.3960107e-02  -6.2942231e-01   2.1858516e-02   8.6164078e-03  -1.0342904e-02  -3.8740020e-02  -6.2702814e-02  -8.7874682e-01  -8.1532647e-01  -2.2374765e-02  -3.3388290e-02   8.1072397e-01  -1.3174169e-03   6.3620268e-02  -1.1257393e+00  -8.4411189e-01   3.5917312e-02   9.6119842e-02   2.1160618e-02  -2.4614797e+00   1.1714192e-01  -1.6615362e+00  -7.4799858e-02  -8.6206458e-03  -2.4157847e-02  -2.4405493e-01  -3.2977753e-02   9.4483180e-02   4.6774836e-01   1.5641059e-01   5.3433443e-02   9.8421432e-02   8.8831149e-02   6.2780612e-02   3.6612962e-02   5.3476302e-02  -2.6417239e-02   8.3468077e-03   7.7023571e-03  -1.8569437e-03   9.3252698e-04   3.0671914e-03   9.9078416e-04   5.7317381e-01  -2.6300254e-03   1.0827187e-02  -5.4517835e-03   1.4974300e-03  -5.8295467e-03   5.4583569e-01   1.5933681e-02  -1.2140289e-03   5.1174999e-01   5.6818429e-01   2.3868670e-03  -6.1292831e-01   2.4498205e-03   1.1827942e-02   8.9181709e-03   1.0382534e-02  -2.2709428e-03  -5.4303427e-03   4.9006307e-01   5.8186749e-01   9.0288389e-03   2.8815168e-03   1.1365715e-02   1.1457251e-02   6.0554627e-03   4.6112389e-01  -7.3389545e-03  -2.5596471e-03  -1.2076767e-02  -2.4514384e-03   3.7141884e-01  -2.6174068e-03  -7.5029527e-03  -1.4840602e-02  -4.8212228e-01   1.0522343e-02   2.8470036e-03   5.5136033e-03   2.5533983e-04  -4.9792930e-03  -3.3376330e-01  -3.1265940e-01  -3.6770240e-01  -4.4766135e-03   3.1959745e-01  -5.3106310e-03  -3.5594604e-03  -5.9275248e-03   3.7174917e-04  -6.3391806e-03   7.4704899e-03   4.9048049e-03   3.5231273e-01  -4.2774261e-01   9.8536911e-03  -2.1190431e-03  -8.7511842e-03   1.1644967e-02   1.3701818e-03  -1.4009461e-03  -1.1720390e-02   5.3286347e-03   4.5122852e-01  -4.3662272e-01  -8.5159888e-04  -1.3379258e-02  -4.6565966e-01   1.1548189e-02   1.3686377e-02  -2.1217589e-03  -1.0444529e-02   6.3436851e-03   8.8057781e-03   4.8536033e-01   3.8940836e-04   8.6332090e-03   5.8343102e-01  -4.5269257e-01  -5.1078770e-01   1.1259939e-02  -1.1346184e-02   5.2523188e-01   5.9768139e-03  -2.4249284e-03  -7.5334413e-03  -3.1969582e-01  -2.7300293e+00
   4.8194217e-01   1.2623273e-02   6.1883705e-01   8.7561680e-01  -6.9835553e-01   1.8324115e-02   8.1903873e-01   5.6370562e-03   5.5618692e-03  -7.0391667e-01   7.5208304e-03   1.4442056e-02   1.4475819e-02   1.2718073e-02   1.1058749e-02   1.1241240e-02   9.9072273e-03   8.0335443e-03   3.7903703e-03   5.6900511e-03  -1.4279706e-03  -3.2079853e-01   3.9500785e-04   1.6724491e-03  -7.5684341e-04   5.6384902e-03  -4.2739278e-03   1.0155233e-02  -1.1373447e-02   1.2962114e-02  -5.3293342e-01   5.6999027e-01  -1.2568966e-02  -8.0406107e-03  -1.0396902e-02  -2.9351167e-03   4.4433087e-04  -2.4367516e-03   7.9555914e-03  -3.6906009e-03   3.6979754e-02   9.8168077e-03  -4.4585208e-05   2.3307988e-02   1.3337855e+00   1.4045622e-02   3.8985851e-02   2.5682135e-02   1.4573972e-02   8.3246204e-03  -1.7940980e-03   2.0676502e-03   9.0402873e-03  -5.2392717e-01  -5.7970881e-01   1.4036697e-02   1.4575700e-02   5.3684023e-01   2.1891354e-02   6.3743194e-03   8.2425284e-03   9.0363104e-03   5.0643644e-03   3.5820215e-03   2.5221078e-03   2.5758051e-03   7.1275579e-03  -5.5009634e-03   7.8643029e-03  -1.0766985e-02  -7.8794700e-03   8.0007964e-03  -3.9060689e-01   9.5324886e-03  -4.3456635e-01   8.1842509e-03   7.5381415e-03   6.7066600e-03   3.7032531e-01  -3.3000439e-01   3.4595420e-03  -2.1290146e-03  -4.2844516e-03   3.2678115e-01  -3.3415123e-03  -5.3896388e-04   4.9384026e-03  -1.3259155e-03  -4.2662705e-03   5.4627743e-03  -2.7018521e-03   7.8801317e-03  -6.7268015e-01  -1.7499037e-02  -7.8943854e-01   1.4942236e-02  -9.8079963e-01   2.0035277e-02   2.5163332e-02   3.9915709e-02   6.0476291e-01  -5.3430176e-01   1.1197269e-02  -5.5646933e-01   9.9272070e-03   1.9829960e-02   1.1168195e-02   1.6061769e-02   9.0278667e-03   8.6826854e-03   7.1433599e-03   5.5829432e-03  -3.5383119e-01   4.8433034e-03   2.3610009e-03   1.1820119e-03  -3.7693703e-01   5.2727361e-03  -6.3002661e-03   6.3610186e-03  -3.7729593e-03   1.9588951e-03  -3.7565165e-03  -7.0339264e-02   2.3915607e-02   2.8870005e-02  -2.9346624e-02  -6.0929878e-01   6.3075658e-03   9.8259029e-03   5.0739077e-01   1.5578179e-02   7.4260576e-03  -4.6560976e-01   6.9094492e-03   1.3051542e-02   1.9103565e-03   2.5420585e-03   7.4955083e-03   1.4219334e-02  -2.9402921e-02  -1.8532250e-02   1.6234147e-03   4.2854866e-02   6.6889098e-01   5.8309942e-01   2.6857380e-02   1.3422560e-02   4.1559837e-03   1.6928610e-02   1.8302688e-02  -1.0719448e-03   8.6679850e-03   5.2328775e-03  -1.7360052e-02  -5.1381563e-01   1.9065569e-02  -5.4994887e-01  -2.6400154e-03   1.5977520e-02  -5.7292849e-03   4.1221306e-01  -3.7320891e-03   1.9625406e-03   1.0173132e-03  -2.8051961e-04  -3.4002680e-01  -3.8613518e-01   3.8110165e-03  -3.6879202e-03   3.7042151e-01   3.8693731e-03  -3.2645045e-03   5.2003427e-03   5.0560529e-03  -3.3669548e-01  -5.3548615e-03  -3.2956972e-01  -4.9564132e-03  -4.9543119e-03  -3.4996120e-01  -5.3607183e-03  -6.2043864e-03   4.3465913e-01   1.0582153e-02  -7.0012484e-03  -6.3125803e-03  -2.6385021e-03  -5.4363769e-03  -4.4099013e-01  -7.0902016e-03   4.5704889e-01   1.5233739e-02   2.7879810e-03   3.3471091e-03  -5.3633822e-01  -1.4412317e-02  -1.7078522e-02   2.3442359e-02   1.7681184e-02   3.4021141e-03   5.7026213e-01   1.3603630e-02  -1.3795352e-02  -6.3094880e-01   3.1268720e-03  -6.2137829e-01   4.3679845e-03  -5.2267221e-03   1.3969169e-02   8.2591854e-01   1.3250023e-03  -5.2644353e-01   1.3882920e-02  -3.5981295e-03   3.1433160e-03   1.7977497e-02  -5.5690544e-01  -4.0386484e-02   5.5534577e-04  -1.6958126e-02   2.0836946e-02   7.9374576e-03  -1.1748775e-02  -4.7455407e-03   2.9352761e-03   5.1615025e-01  -1.3624138e-02   6.3998088e-01  -7.0174747e-03   2.8875392e-02   2.7805265e-02   8.4122907e-02  -1.9917490e-02  -2.5876191e-02   9.5713212e-04   9.1146497e-03   4.1712931e-03   8.4269433e-02   6.5323035e-02   5.0668437e-02   2.6300762e-02   1.3453196e-01  -2.7662174e-03   1.9262091e-02   6.1507114e-02   1.2202285e-01   2.4496382e-02   4.0433316e-02   2.1652189e-02   3.9857435e-03  -6.7837342e-03   3.8826348e-02   7.0829497e-01   2.8476865e-02   3.2282176e-02   2.0456294e-02   1.1431595e-02   5.6680361e-01   2.0841113e-02   6.6938565e-03   9.3287221e-03   1.5592205e-02   1.4579824e-02   8.1771709e-03   5.6615966e-03   9.1953219e-03   4.1570323e-01  -1.2058586e-03   1.0919676e-02  -2.3009008e-02  -1.6515213e-02  -2.7044211e-02  -2.7512642e-02  -2.6777588e-02  -2.9681518e-02  -3.6848470e-02  -2.6637305e-02  -3.3728359e-02  -5.0898103e-02  -2.7615982e-02  -1.5470024e-02  -1.7565133e-02   1.2124977e+00  -9.8942538e-01   4.4122312e-02   7.8352504e-02   2.5954932e-02   3.8915930e-02   4.0995137e-02   4.1191993e-02   2.3586673e-02   1.5832183e-02   2.3300967e-03  -1.6336687e-02   1.8997438e-02   4.4147262e-03   1.0806130e-02  -3.2461899e-02   1.9354686e-03   9.2619121e-03   1.9546448e-02   4.3606532e-02   8.4649859e-03   5.0519398e-03   9.6553848e-03  -1.6411000e-02   1.3480232e-02  -5.1549296e-03  -4.1079236e-03   7.9075485e-01  -5.9224497e-03   5.1762195e-01  -5.7502413e-01  -1.4921998e-02  -5.2325103e-01   5.8732066e-01  -1.2344925e-02  -1.0944038e-02   5.1812362e-01  -4.5100844e-03   7.5321327e-01  -3.9190728e-03   2.4250719e-02   2.6759308e-02   1.9392309e-02   7.9794472e-03  -1.0806889e-02  -1.7517583e-02  -3.4055515e-02  -2.7903306e-02  -6.9786848e-01  -1.4420924e-02   6.9180632e-04  -3.0852679e-02   1.2865283e-03  -2.8435010e-02   1.8823031e-02   7.7400378e-01   3.2136995e-03  -8.3265462e-01  -4.9690699e-02   1.1379967e-01  -8.7395865e-02   1.0865253e-02   2.3473366e-01  -2.2791323e-02   4.2649138e-02   3.4441823e+00   1.4796896e-01   2.2996261e-02   4.8331792e-02   8.2171518e-02   2.8852639e-02   2.9535507e-02   4.7783175e-02   3.8902177e-02   9.1346409e-01   1.9538429e-02  -6.3107824e-01   2.2881022e-02   1.5558479e-02  -1.5485732e-02  -3.4464983e-02  -6.5870134e-02  -8.6094369e-01  -8.2304502e-01  -2.9455568e-02  -2.9856088e-02   8.5395339e-01   1.3856655e-02   4.4899047e-02  -1.0902487e+00  -8.3810772e-01   3.7387074e-02   6.2051906e-02   1.3663180e-02  -2.4497964e+00   1.5431728e-01  -1.6805868e+00  -9.0947009e-02  -5.7549734e-02  -2.5984841e-02   3.5599729e-01  -3.2866492e-02   8.4423587e-02   4.3297335e-01   8.7742521e-02   5.6484420e-02   1.1807915e-01   8.2023471e-02   7.1837838e-02   4.1652658e-02   5.5125212e-02  -2.3349306e-02   8.6154816e-03   2.4846973e-02   8.1302422e-03   3.4762222e-02  -1.7658182e-02   1.1173274e-02   5.7524103e-01   2.7004151e-04   2.7397898e-02  -4.2583932e-03   2.2896352e-03  -4.2987011e-03   5.5483269e-01   1.4147117e-02   6.3901617e-04   5.1061638e-01   5.6734583e-01  -4.5424082e-03  -5.9441092e-01   2.0317063e-03   4.1829348e-03   5.5834199e-03   1.0742599e-02   1.4684154e-03  -9.0375513e-04   4.5841220e-01   5.1463594e-01  -3.2611388e-03   3.4412757e-03   1.0173557e-02   1.1263859e-02   4.4305274e-03   4.4558058e-01  -3.0143253e-03  -3.0882747e-03  -9.5150711e-03  -6.1832222e-03   3.6213823e-01  -1.8365407e-03  -4.9396483e-03  -1.3975292e-02  -4.7807726e-01   1.1961843e-02   2.8450593e-03   7.2154869e-03  -3.7769198e-04  -4.8711497e-03  -3.4655261e-01  -3.1557683e-01  -3.5975192e-01  -3.3435986e-03   3.1782883e-01   4.2642236e-03  -3.3059526e-03  -6.1166310e-03  -3.2975801e-03  -5.2459121e-03   7.9538199e-03   4.3021877e-03   3.5485389e-01  -4.2455565e-01   1.1878378e-02  -3.2368409e-03  -9.3294797e-03   1.2114011e-02  -9.5128863e-03  -6.1341954e-03  -1.2725467e-02  -4.4954884e-03   4.6594960e-01  -4.3655836e-01  -1.0142854e-03  -1.4260373e-02  -4.6948272e-01  -4.1334110e-03   1.9760020e-02  -7.3706443e-03  -9.0405277e-03   5.5796914e-03   8.3071968e-03   4.7558815e-01   1.0450746e-02   1.0398156e-02   5.1923946e-01  -4.4698319e-01  -4.7093604e-01   2.1093293e-02  -1.3881626e-02   5.1307164e-01  -4.6665154e-03  -4.6459565e-03   1.3089482e-03  -3.4734578e-01  -2.8742082e+00
   4.8442420e-01   1.1487328e-02   6.4531133e-01   1.0344680e+00  -6.5041101e-01   1.8928936e-02   8.4193135e-01   8.0391714e-03   3.2460205e-03  -6.8906420e-01   1.4434765e-02   1.4655577e-02   1.4947426e-02   1.2135531e-02   9.9760659e-03   1.0451532e-02   9.4789882e-03   8.6059792e-03   1.8575737e-02   6.7546716e-03  -1.2972999e-03  -3.1529556e-01   5.4544598e-04   4.5086291e-03  -2.1966107e-03   5.9189595e-03  -3.4154655e-03   5.3772222e-03  -1.3292633e-02   1.2206688e-02  -5.4570050e-01   5.5539455e-01  -1.1446273e-02  -1.3469227e-02  -1.5453165e-02   1.1951557e-03  -1.8281021e-04  -6.8415427e-04   4.0019995e-02   4.3494949e-02   2.5418431e-02   1.0386438e-02  -2.6290105e-03   1.8228567e-02   1.2439287e+00  -5.3680835e-03   3.4806762e-02   2.0526669e-02   1.2293751e-02   5.4764558e-03  -1.1898123e-02   7.2333931e-03   6.8626195e-03  -4.9678214e-01  -5.7778561e-01   1.2227711e-02   1.5730039e-02   5.2538030e-01   2.4551016e-02   7.1463175e-03   8.6494390e-03   1.6512066e-02   6.6009042e-03   4.3900017e-03   1.6742507e-03   2.1941256e-03   4.4790789e-03  -9.8944961e-03   9.9557605e-03  -6.8596381e-03  -1.2267796e-03   7.4391903e-03  -4.0304837e-01   9.3180840e-03  -4.4956240e-01   7.5203241e-03   7.5539607e-03   6.7187595e-03   3.6071171e-01  -3.3769636e-01   5.6386678e-03  -1.0987531e-03  -3.8280404e-03   3.0734914e-01  -4.2150644e-03  -5.9404299e-04   5.5071296e-03   8.5563007e-04  -4.2354159e-03   5.0417421e-03  -6.5278181e-03   6.6781023e-03  -6.9863132e-01  -1.2917480e-02  -9.0039646e-01   3.7254668e-03  -1.0297970e+00   2.5099725e-02   2.8855233e-02   4.2789474e-02   6.5402121e-01  -5.5799145e-01   1.9193776e-02  -5.8892350e-01   1.1572780e-02   1.9346676e-02   1.2116951e-02   1.2057758e-02   9.2390334e-03   8.0797430e-03   7.2608069e-03   6.1355315e-03  -3.4295471e-01   3.5023224e-03   1.8627132e-03   2.1393841e-04  -3.8908522e-01   3.5761435e-03  -5.6290024e-03   1.4700668e-02  -5.1181352e-03   2.2296036e-04   2.0623452e-02  -7.4997488e-02   2.6659626e-02   2.8341951e-02  -2.3334427e-02  -6.0308560e-01  -2.2375563e-03   9.8668760e-05   4.8976960e-01   1.5396650e-02   4.1806782e-03  -4.6090938e-01   7.2770736e-03   1.9735292e-02   2.3151766e-03   2.8846324e-03   1.5664831e-02   1.6360424e-02  -2.4686001e-02  -1.6057962e-02   6.2316337e-03   1.6893013e-03   6.4944626e-01   5.7212332e-01   2.2804923e-02   1.3213365e-02   1.1287330e-02   1.6261167e-02   1.8455173e-02   1.0867419e-02   1.0503755e-02   5.3458817e-03  -1.3549460e-02  -4.9845486e-01   1.7613849e-02  -5.4156891e-01  -3.2067546e-03   1.6182018e-02  -5.1829207e-03   4.1346230e-01  -1.0738952e-03   2.2893060e-03   8.4753718e-04  -3.6375730e-04  -3.4949139e-01  -3.8566915e-01   4.5653052e-03   8.2460459e-03   3.7155036e-01   1.7327493e-03  -7.9390438e-03   5.3418963e-03   4.6477915e-03  -3.3179088e-01  -5.1215197e-03  -3.2710028e-01  -4.5418172e-03  -6.3595355e-03  -3.4874348e-01  -3.9590762e-03  -5.0213810e-03   4.3346683e-01   1.0018052e-02  -2.8714540e-03  -8.8175874e-03  -5.9149626e-03  -6.4374915e-03  -4.4828837e-01  -7.0672294e-03   4.4559053e-01   1.6241148e-02  -2.0644522e-03  -3.4422358e-03  -5.1062293e-01   1.3587539e-03  -1.8272167e-02   1.8246584e-02   8.9431633e-03  -3.7095868e-03   5.8629679e-01   2.0233712e-02  -1.2319415e-02  -6.3092752e-01   5.2441548e-05  -6.0798405e-01  -2.4029005e-03  -8.3006389e-03   1.4656541e-02   8.5029371e-01   1.7111134e-03  -5.2373132e-01   1.8476012e-02  -4.3648073e-03   6.5059156e-03   1.9879994e-02  -5.4986259e-01  -1.6598155e-02  -8.9148421e-03  -1.0348855e-03   1.6698993e-03  -1.3794003e-02   1.0535504e-03   1.0418766e-02   8.5359177e-03   5.0584221e-01  -1.7457252e-02   5.9805208e-01   9.8250288e-03   2.9927289e-02   1.8744896e-03  -1.9737135e-02  -2.6258731e-02  -1.6655784e-02   1.5202604e-03   1.8631502e-03   3.0078277e-02   8.4841464e-02   7.5565333e-02   4.4505632e-02   2.3945753e-02   1.1222829e-01   2.9733230e-03   1.3285592e-02   5.8895801e-02   1.0197483e-01   1.7568351e-02   3.8353560e-02   1.5831289e-02  -1.0314706e-02  -8.2514674e-03   3.2118030e-02   6.8744925e-01   2.2190346e-02   2.9017172e-02   2.0950982e-02   1.1859439e-02   5.7214371e-01   2.4304465e-02   1.2069397e-02   1.2164262e-02   1.5778760e-02   1.4467753e-02   7.3057992e-03   4.1861334e-03   8.8108717e-03   4.0761294e-01   1.0129835e-02   1.2512923e-02  -1.2514683e-02  -1.3803316e-02  -2.4733351e-02  -2.4126652e-02  -2.3732103e-02  -4.0659408e-02  -3.7358666e-02  -2.1617913e-02  -3.2660976e-02   3.4975064e-02  -5.4323438e-02  -2.0739813e-02   1.4519351e-02   1.2186832e+00  -9.7469992e-01   4.2720042e-02   5.8970327e-02   4.8059352e-02   3.8696263e-02   3.8250079e-02   4.3622055e-02   2.5284306e-02   1.5935207e-02  -1.7883316e-03  -1.8306482e-02  -5.0427898e-03   3.0588822e-03   1.3752541e-02  -1.1314144e-02   4.9675607e-03   6.9958366e-03   1.9631832e-02   5.1741151e-02   4.1785839e-03   3.4968838e-03   9.4970844e-03  -1.6453374e-02   1.6110089e-02  -6.4956352e-03   1.1444755e-03   8.0074035e-01  -2.2165980e-02   5.8480796e-01  -5.4001869e-01  -1.0595280e-02  -5.2123187e-01   5.8138274e-01  -8.7718948e-03   2.9247614e-04   5.4764631e-01  -1.0499513e-02   8.1954467e-01  -3.3017353e-03   2.5488983e-02  -1.6196486e-03   9.8400341e-03   8.5570417e-03  -1.1165989e-02  -2.0387705e-02  -1.3361588e-02  -2.7303573e-02  -7.1680985e-01  -1.0896395e-02  -6.5515156e-03  -3.8382633e-02   1.4838615e-02   4.3107427e-02   1.6718490e-02   7.7609178e-01  -5.8457140e-03  -8.5141150e-01  -5.1297734e-02   1.0792836e-01  -1.1266339e-01  -2.3539384e-03   2.3240380e-01  -2.2220877e-02   3.4859132e-02   3.4731334e+00   1.2840663e-01   2.1382950e-02   5.8235070e-02   7.5808857e-02   2.7879353e-02   2.8713225e-02   5.0287757e-02   3.8377972e-02   9.3759810e-01   8.2054057e-03  -6.2808187e-01   2.2453256e-02   7.0744712e-03  -8.0263900e-03  -3.0865017e-02  -6.1696685e-02  -8.7008783e-01  -8.2014309e-01  -2.5475435e-02  -3.7590775e-02   8.1414783e-01   4.0358889e-03   7.7403657e-02  -1.1750989e+00  -8.4811401e-01   4.8422882e-02   1.0462915e-01   3.0794276e-02  -2.4776658e+00   1.0618028e-01  -1.6655249e+00  -1.1874238e-01  -7.3906467e-02  -2.4468603e-02   2.2819651e-01  -1.4248886e-02   8.6827691e-02   5.0977325e-01   1.0323064e-01   5.1772871e-02   1.4435075e-01   8.7520347e-02   6.2810045e-02   3.4521960e-02   5.8456014e-02  -2.4860288e-02   9.1393858e-03   8.8124183e-03   2.8008930e-02   1.3581924e-02  -1.2911953e-02   8.3791884e-03   6.1089705e-01   1.8203650e-03   1.3647002e-02   8.2213576e-05   7.8121848e-05  -6.3432233e-03   5.5505540e-01   1.1122400e-02   4.6279709e-03   5.2147534e-01   5.6372294e-01   6.1719850e-03  -6.2043720e-01   6.1864823e-03   1.2057346e-02   5.9254101e-03   1.7776870e-02  -2.8475666e-03  -3.1656902e-03   4.9296113e-01   5.5381381e-01   1.0114288e-02   2.4813116e-03   1.0715804e-02   1.0601482e-02   6.8760368e-03   4.5121304e-01  -9.9926591e-04  -1.5653854e-03  -1.2309677e-02  -1.3507684e-02   3.7725440e-01  -4.4596595e-03  -5.3544299e-03  -1.2378967e-02  -4.6939277e-01   1.1610864e-02   5.2038440e-03   9.3431751e-03  -1.3265310e-03  -4.3388351e-03  -3.3451026e-01  -3.1516864e-01  -3.6639969e-01   1.3812353e-03   3.2128261e-01   3.3222493e-03  -8.7633676e-04  -5.6507957e-03   6.8071810e-04  -5.7097005e-03   7.8738233e-03   6.1954807e-03   3.7328135e-01  -4.2494566e-01   1.1818277e-02  -2.0147546e-03  -8.9247080e-03   1.2505736e-02  -6.0024441e-03  -7.8705504e-03  -1.5182738e-02   1.1633329e-03   4.7513249e-01  -4.4473786e-01   1.1472093e-03  -1.4266851e-02  -4.6370264e-01   1.1288989e-02   1.8168695e-02  -3.4292603e-03   1.4553632e-03   5.1752538e-03   6.6388271e-03   4.7696204e-01   3.8255962e-03   1.1274746e-02   5.1699236e-01  -4.4068066e-01  -4.9957315e-01   4.7102807e-04  -5.6461128e-03   5.1963687e-01   4.7060356e-03  -3.9246098e-03   4.0488359e-03  -3.4062917e-01  -2.8887470e+00
[truncated: 5,860,926 more chars]
