# Supplementary material for: Protein and Solvent Reorganization Drives Radical Pair Stability in Avian Cryptochrome 4a
Source: J Am Chem Soc. 2025 Nov 14;147(47):43934–45. doi: 10.1021/jacs.5c15726 (PMC12673606; doi:10.1021/jacs.5c15726)
Supplement: Supplementary file 2 [file ja5c15726_si_002.zip › Cry4a_data/electrostatic_potential/rpc/TrpD_rpc_rsd.txt]

   3.0608037e-01   2.3646011e-03   3.7923592e-01   4.4884549e-01  -3.6369080e-01   4.5133156e-03   3.7742575e-01   9.0121641e-04   1.3485340e-03  -3.5534857e-01   1.6329617e-03   5.5526954e-03   5.5633008e-03   4.1258732e-03   4.2598209e-03   4.2800029e-03   4.2645052e-03   3.0469077e-03   7.0945173e-03   3.1536133e-03   5.5379711e-04  -2.3267149e-01  -8.8607807e-04   1.4464192e-03  -1.6448003e-03   1.8182899e-03  -2.0875333e-03   1.6492915e-03  -2.7630138e-03   4.1317934e-03  -3.6738505e-01   3.8275878e-01  -8.9749335e-03  -9.3242274e-03  -1.0183398e-02  -7.7559917e-03  -9.7565126e-03  -9.6499309e-03   6.4445054e-03  -7.7275959e-03   2.3113432e-03   7.3184818e-03   4.9047000e-03   7.9246532e-03   5.2465764e-01   6.1067182e-03   6.5516371e-03   7.2509214e-03   5.9708007e-03   3.3152032e-03   2.2545543e-04   3.9397257e-03   3.3480599e-03  -3.0351004e-01  -3.1400101e-01   4.8425861e-03   6.4807606e-03   3.0001580e-01   8.5377144e-03   3.4052554e-03   1.6258224e-03   2.0071907e-03   2.2863616e-03   9.6175491e-04  -6.2028419e-04   3.7302559e-04   2.9897044e-03  -2.3127178e-03   3.5008638e-03  -3.4601558e-03  -1.7552158e-03   6.8789989e-03  -3.0149052e-01   5.9255482e-03  -3.3088039e-01   4.9095253e-03   3.8540183e-03   3.8477390e-03   2.8337850e-01  -2.5663196e-01  -1.6523513e-03   4.1805738e-04   2.7258856e-03   2.3444639e-01  -2.0295316e-03  -1.1691788e-03   1.7515650e-03  -2.1135748e-03   4.2757962e-04   8.8101043e-04   6.6509081e-04  -7.3491235e-05  -3.8427889e-01  -3.2426992e-03  -4.4965893e-01  -5.8680011e-03  -4.8948765e-01   1.3545882e-02   9.2396998e-03   1.3420624e-02   4.0887953e-01  -4.0545842e-01   7.0049007e-03  -3.7398420e-01   6.2241390e-03  -1.1289684e-03   5.2215396e-03   1.0009847e-02   5.5746840e-03   4.1554578e-03   4.4381902e-03   4.3513596e-03  -2.7093583e-01   2.4593659e-03   2.3423132e-03  -1.5582132e-03  -2.7020200e-01   6.2157298e-04  -2.0700887e-03  -2.3046715e-04  -9.6507613e-04  -1.4845391e-04   1.0450430e-03  -1.4684307e-02   8.9450390e-03   8.3972125e-03  -5.5796026e-03  -3.8174138e-01  -6.8124490e-03  -2.4385899e-03   3.4662869e-01   1.4662076e-03  -9.9770369e-04  -3.7685206e-01  -4.6548016e-05   1.6155797e-03  -5.7480796e-03  -1.6856904e-03   1.4640952e-03  -3.1832286e-03  -6.4137781e-03  -1.3223876e-02   2.8942458e-03   1.8174966e-02   5.4865603e-01   4.8344495e-01   1.3208756e-02   9.8049275e-03   1.5406588e-02   9.6104330e-03   7.1449938e-03   9.7084429e-03   6.9792374e-03   6.9230927e-03  -4.4825829e-03  -3.2719570e-01   6.8482673e-03  -3.3798132e-01  -1.5848738e-03   4.2805312e-03  -1.3814444e-03   2.6876647e-01  -3.5610746e-03   1.1315108e-03  -3.5025934e-03  -1.0432525e-04  -2.2553495e-01  -2.4760039e-01   1.0070827e-03  -2.1459042e-03   2.4840720e-01   6.4734209e-04  -3.2800609e-03   9.2969938e-04   3.3072895e-03  -2.3355671e-01  -3.1282880e-03  -2.3043289e-01  -2.6012779e-03  -3.4853240e-03  -2.4062152e-01  -2.4044173e-03  -2.2563440e-03   2.7929432e-01   3.8022147e-03   7.9876677e-04  -4.3771588e-03  -4.8727077e-03  -5.5630970e-03  -3.1447893e-01  -5.0368662e-03   3.2943062e-01   3.9748246e-03   2.9561156e-03  -5.6600277e-04  -3.3516634e-01   1.7234934e-03  -4.0488846e-03   5.2163226e-03   6.6142193e-03  -1.2399933e-03   3.3775841e-01   4.7461007e-03  -1.2533444e-03  -3.2962579e-01   1.6553197e-03  -3.3187500e-01   2.1028582e-04  -1.3203054e-03  -2.5166127e-03   3.7793105e-01   8.9671180e-04  -2.9710490e-01   4.7265615e-03  -1.8423601e-03   1.6650588e-03   1.6380409e-03  -3.3476427e-01  -7.0214682e-04   4.6919335e-03  -3.3292626e-03  -1.5214750e-03   6.8758577e-04  -2.5018061e-03   1.4340571e-03  -8.0412288e-03   4.0679371e-01   5.1453891e-03   5.9254741e-01  -2.5268869e-02   1.8454815e-02   3.3047707e-02  -2.5368103e-02  -9.0670918e-04   3.2805479e-03   5.7969495e-03  -1.9246676e-03   3.0911298e-03   7.1708989e-03   1.0968755e-02   7.8204623e-03   1.4110894e-03   6.6825943e-03   1.5702526e-03  -7.3600922e-04   7.1658913e-03   7.5851540e-03   1.2788907e-03   6.5641447e-03   4.3389195e-03  -5.0473905e-03  -3.6995542e-03   6.0993811e-03   3.5436282e-01   4.6604222e-03   5.5281428e-03   4.6009998e-03   1.6390935e-03   3.2332594e-01   5.4431062e-03   8.7405508e-04   6.4670741e-04   4.2823746e-03   3.1502101e-03   2.7160270e-03   6.3103503e-04   8.0203711e-04   2.7619880e-01   3.0895925e-03  -5.1923523e-03  -3.5711654e-03  -2.6450773e-03  -5.7334847e-03  -6.7491615e-03  -5.1216231e-03  -1.0856133e-02  -8.3347338e-03  -6.5868396e-03  -3.4931666e-03  -2.5489484e-03  -7.3270477e-03  -4.7971790e-03  -1.1088788e-02   4.6576349e-01  -4.5411912e-01   3.6507766e-03   2.1080263e-03   1.3754906e-03  -1.4382407e-03   9.6929382e-03   3.6634300e-03   7.8266793e-03   4.7518887e-03   3.8330302e-04  -1.7848110e-02  -2.7713493e-02  -3.0701070e-02  -1.8124539e-02   1.5579881e-03   8.2300338e-03   6.7367050e-04   1.0743114e-02   1.8157961e-03  -2.1286486e-02  -1.8513144e-02   3.7549457e-03   3.7201676e-03  -1.9901748e-02   8.5606961e-02  -4.3202524e-01   2.5846383e+00  -9.1271195e-02   1.0099358e+00  -1.3009916e+00  -4.9012050e-03  -7.1844701e-01   1.3371479e+00   2.4029805e-02   3.1226143e-02   7.3567624e-01   2.1050926e-02   6.8639639e-01   1.4630033e-02   2.4064793e-02   1.2697929e-02  -4.8670226e-03  -5.5191318e-03   5.8496545e-03  -4.9510244e-03   2.7170329e-02   1.7339268e-02  -7.0106189e-01   6.8496118e-03   1.8987673e-02   1.6255727e-02   1.1780615e-02  -3.9930766e-03   1.7011189e-02   5.7564878e-01  -7.2097300e-04  -4.5271447e-01   1.0186253e-03   3.4678081e-04   2.0913475e-03  -2.2303167e-03  -4.3774024e-02  -2.5687755e-02  -2.6927412e-02   5.7938449e-01  -6.8742158e-02  -4.4941721e-02  -3.7337304e-02  -7.1697392e-02  -1.0709367e-01  -1.2468531e-01  -1.3919373e-01  -2.9904040e-01   1.2138480e+00  -3.3433156e-01  -1.4590388e+00  -6.0127735e-02   9.2380140e-01  -1.4506979e-01   3.5784776e-02   8.4055409e-02  -9.2152143e-01  -9.3094416e-01   4.4834936e-02   1.7556947e-02   8.6497289e-01   2.9908883e-02   2.1099300e-02  -6.0503555e-01  -5.7513683e-01   1.7753961e-02   8.4559954e-03   3.8882253e-03  -5.5166398e-01   1.6127103e-02  -5.3287336e-01  -2.5472899e-02  -1.6335044e-02  -2.1461934e-02  -4.5431710e-02  -3.4037240e-02  -3.2388445e-02  -3.6942475e-02  -7.3606626e-02  -5.0608459e-02  -4.1709226e-02  -5.8529407e-02  -8.6949361e-02  -2.9566267e-02  -1.4635148e-02  -3.1421654e-02   1.2657755e-04  -2.4566777e-02   3.3523146e-02  -1.9631447e-02  -3.6377194e-02   7.9693216e-03   7.7623784e-01   6.9605607e-02  -4.3867981e-02   3.0649960e-02   4.0410079e-02   2.3037920e-02   7.3352333e-01   2.4667291e-02   1.8306368e-02   6.1033882e-01   5.4995151e-01   1.8207184e-02  -4.8661878e-01  -4.2674164e-03  -3.4203144e-03   4.4893136e-03  -2.8135728e-03  -4.5666982e-03   2.7601870e-03   4.3473239e-01   4.3167976e-01   2.3142638e-03  -8.0864043e-04   3.3029707e-03   6.9276117e-03   3.2502833e-03   3.8218307e-01   1.3678367e-03   3.8376226e-03  -1.0727971e-02  -5.3907293e-03   4.1433526e-01  -1.0008952e-02  -6.6626512e-03  -1.4050160e-02  -6.1907407e-01   9.4701616e-03   1.0855170e-02   1.6089362e-02  -7.2218588e-03   5.8547370e-04  -3.9142684e-01  -3.4757215e-01  -4.0641655e-01   6.6440236e-03   3.5617593e-01  -2.0260278e-03   2.7063186e-03  -1.3061571e-03  -4.1140223e-03  -4.0728124e-03   6.7734515e-03   5.6168264e-03   4.0907982e-01  -4.3364556e-01   3.0580161e-03   2.9002331e-03  -1.3683382e-02   1.8143557e-02   2.6257804e-02   4.6345198e-02  -4.4477604e-02  -2.3195010e-02   8.7262537e-01  -9.9694263e-01  -1.0892342e-01  -1.1531908e-01  -1.1088751e+00   8.3565548e-02  -3.5971357e-01  -4.0732777e-02   7.7665068e-02   1.9351540e-01   8.2501509e-02   1.0636380e+00   1.1932597e-01   8.7654937e-02   9.2062028e-01  -7.9372718e-01  -9.6802335e-01   8.5802868e-02   4.7103468e-02   6.5936455e-01   4.7147288e-03   3.4147995e-02   5.2404059e-02  -6.4684288e-01  -9.6906100e-01
   3.0725411e-01   1.3578001e-03   3.7935297e-01   4.5628306e-01  -3.6172710e-01   3.9093396e-03   3.7775363e-01  -4.5421806e-04   1.6962349e-03  -3.6097840e-01   2.4024925e-03   5.4785208e-03   5.3308150e-03   3.7243051e-03   4.0315045e-03   4.3367711e-03   3.7330655e-03   3.3047919e-03   7.1075321e-03   2.8550697e-03   9.1138684e-04  -2.3206726e-01  -1.1406352e-03   2.5252523e-03  -1.2152016e-03   1.3417968e-03  -1.7128664e-03   1.8284033e-03  -3.3289582e-03   4.5635558e-03  -3.7226100e-01   3.9599756e-01  -8.8170353e-03  -9.4138588e-03  -1.0822888e-02  -1.0904257e-02  -9.9290162e-03  -7.8757894e-03   8.6657028e-03  -1.1983071e-02  -7.2875606e-03   2.9160634e-03   4.9908221e-03   1.0683389e-02   5.4338630e-01   9.2364401e-03   7.1759211e-03   8.0244172e-03   6.3709692e-03   4.3111217e-03   3.1464991e-03   4.9001478e-03   4.4538967e-03  -2.9818294e-01  -3.1147071e-01   4.7054271e-03   6.5787667e-03   2.9781702e-01   8.3098248e-03   2.7271517e-03   3.3524728e-03   3.1843727e-03   3.1698346e-03   1.7524665e-03  -9.4409352e-04  -1.0543157e-03   1.4254234e-03  -2.7057358e-03   2.9870268e-03  -3.2158642e-03  -3.8197671e-03   5.7873202e-03  -3.0377045e-01   6.5829729e-03  -3.2565883e-01   4.7401880e-03   4.1061310e-03   4.5017106e-03   2.8483961e-01  -2.5073876e-01  -6.1029106e-04   2.5655417e-04  -1.3484863e-03   2.3155877e-01  -2.3225357e-03  -2.2669304e-03   1.5848488e-03   1.0359419e-04   8.0144861e-04  -7.1073383e-05   1.1428475e-03   1.0331498e-03  -3.8441924e-01  -4.1595426e-03  -4.4662250e-01  -2.8705696e-03  -4.8202833e-01   1.3264181e-02   9.2960804e-03   1.3089085e-02   4.1665864e-01  -4.0869619e-01   6.8366425e-03  -3.7429347e-01   6.7767592e-03   5.3950890e-03   4.8854372e-03   1.1307903e-02   4.7797744e-03   4.5108602e-03   4.1159614e-03   4.4144694e-03  -2.8062207e-01   2.6322500e-03   2.5491518e-03  -1.5893271e-03  -2.7799306e-01   9.8549287e-04  -1.8212749e-03   5.5761638e-04  -2.5251159e-03  -1.0251591e-04   3.6004756e-03  -1.1899723e-02   8.0030330e-03   7.8947273e-03  -6.1765719e-03  -3.8439722e-01  -5.3750370e-03  -1.1838941e-02   3.4845142e-01   2.3131552e-03  -8.8051754e-06  -3.6720513e-01   1.3790530e-03   2.2197629e-03  -7.7815976e-03  -6.2892350e-03   3.6289406e-03  -6.4911156e-04  -1.2374982e-02  -1.5910027e-02   2.0607119e-02   2.3008100e-02   5.2817531e-01   4.7590863e-01   1.3675498e-02   1.0094729e-02   2.0994248e-02   1.0440539e-02   7.9030769e-03   1.0695728e-02   6.4276179e-03   3.2709264e-03  -6.4412410e-03  -3.2321930e-01   5.4569054e-03  -3.3877371e-01  -1.5938363e-03   4.9496202e-03  -9.5025881e-04   2.6853858e-01  -2.6724246e-03   1.3874374e-03  -5.2900798e-04  -3.5983571e-04  -2.2644751e-01  -2.5020455e-01   1.3105649e-03   1.5747725e-03   2.4589923e-01   1.0317646e-03  -3.2084548e-03   1.5265075e-03   2.9165992e-03  -2.3300474e-01  -1.7912167e-03  -2.3071970e-01  -2.9211251e-03  -3.2233347e-03  -2.4610141e-01  -3.7480550e-03  -1.9611264e-03   2.9142643e-01   2.5862765e-03   1.2524090e-03  -4.7354270e-03  -4.5930242e-03  -5.4979618e-03  -3.2215238e-01  -5.3989110e-03   3.4824708e-01   4.3626271e-03   3.6435504e-03  -1.1458019e-04  -3.5638342e-01   2.5694169e-03  -5.5290407e-03   7.9437344e-03   6.8782358e-03  -1.5120372e-03   3.3796544e-01   4.7544673e-03  -8.2844781e-04  -3.2670118e-01   1.3698863e-03  -3.3578952e-01   2.2576407e-05  -2.7353911e-03   2.3486409e-03   3.7161861e-01   4.0127999e-04  -2.9661540e-01  -2.8026033e-03  -1.5326690e-03  -2.4111504e-04   4.1233565e-03  -3.2947938e-01  -3.2965821e-03   5.1104682e-03  -1.7374012e-03  -3.5055679e-03   1.3313240e-04  -2.4034980e-04   4.5774447e-03   1.0716203e-03   4.3825598e-01   3.2038557e-03   6.0632043e-01  -3.2692606e-02   1.3657386e-02   3.1435885e-02  -3.1241297e-02  -6.9388251e-03   3.8115052e-03   5.8482287e-03  -3.1329160e-03   6.5575451e-03   9.6786912e-03   1.0619518e-02   7.4126707e-03   1.8361849e-03   7.8634275e-03  -6.7611393e-04  -2.6404836e-03   2.0573664e-03   4.6921215e-03   4.9726256e-03   6.5844693e-03   7.5330636e-03  -4.9936026e-03  -4.4980025e-03   5.4588915e-03   3.5945784e-01   5.8436154e-03   5.8965513e-03   4.2243595e-03   1.8507330e-03   3.1227069e-01   3.8513921e-03  -5.7003916e-05  -6.6765585e-04   3.3834913e-03   3.1569679e-03   1.3980710e-03   5.3429617e-04  -3.2093291e-04   2.7827622e-01   3.7859763e-03  -6.5151954e-03  -1.7834272e-03  -3.1799735e-03  -6.8544792e-03  -7.3697857e-03  -4.6564204e-03  -9.5386320e-03  -8.2703258e-03  -1.1467420e-03  -5.0450313e-03  -6.2822060e-03  -7.4423475e-03  -3.2865870e-03  -1.4917887e-02   4.6705909e-01  -4.5299707e-01   3.1577171e-03  -5.7049289e-04  -9.7336949e-04  -9.0838113e-04   5.1759808e-03   2.0927702e-03   8.1658610e-03   4.6798753e-03   2.9589122e-03  -1.8701899e-02  -2.1193662e-02  -2.7633074e-02  -1.4137953e-02  -8.8710373e-03   1.0100304e-02   8.2701356e-03   5.0377705e-03  -1.1734894e-02  -1.5816803e-02  -1.7368189e-02   1.8975820e-02  -2.2901177e-02  -5.4728685e-02   6.3768998e-02  -5.2480971e-01   2.6389840e+00   1.9003088e-02   1.1641582e+00  -1.3648651e+00  -1.6787567e-02  -9.4305722e-01   1.6768549e+00   1.5175498e-02   3.3599735e-02   6.9409619e-01   3.4882065e-02   7.0917428e-01   1.8235844e-02   2.6767784e-02   9.1264173e-03  -1.2528878e-02   3.1778860e-04   2.3804541e-03  -6.5663877e-03   2.3591255e-02   1.7399125e-02  -7.1822758e-01   5.9290471e-03   1.6411750e-02   1.7534357e-02   7.6346265e-03  -5.0761955e-03   1.5790400e-02   6.0017832e-01   1.6389221e-02  -4.5010454e-01   1.6643299e-03   4.3067563e-03   2.4314065e-03  -1.9824481e-03  -4.6194908e-02  -2.5823815e-02  -2.6595330e-02   5.7949744e-01  -7.3568127e-02  -4.3302006e-02  -5.4125878e-02  -7.0208171e-02  -1.1561682e-01  -1.1029086e-01  -1.2583781e-01  -2.6024132e-01   1.2583780e+00  -3.2340390e-01  -1.4899967e+00  -2.0373716e-02   1.1837692e+00  -2.1042562e-01   3.5229490e-02   8.6309486e-02  -9.4754356e-01  -9.6692853e-01   5.1284704e-02   1.8957411e-02   7.7959537e-01   3.0598939e-02   2.1887641e-02  -6.3107797e-01  -5.7594475e-01   1.6088188e-02   4.3381200e-03   8.4740118e-05  -5.5169491e-01   1.6113383e-02  -5.3035074e-01  -3.0237981e-02  -1.5566845e-02  -1.8960864e-02  -4.6261013e-02  -3.1052948e-02  -2.9646047e-02  -3.2748414e-02  -7.9375311e-02  -5.2636681e-02  -4.2906466e-02  -3.4029348e-02  -7.7403077e-02  -3.0214836e-02  -4.1757122e-02  -3.1073476e-02   2.0283972e-03  -2.7997624e-02   3.3307772e-02  -6.0930033e-04  -3.6995619e-02   2.2621078e-02   7.4971433e-01   3.8498125e-02  -2.6574109e-02   2.2626324e-02   4.0183812e-02   2.2453215e-02   7.0598305e-01   2.6138046e-02   1.8330863e-02   6.1857320e-01   5.3910348e-01   1.4384227e-02  -4.9324540e-01  -4.2374017e-03  -1.9651631e-03   4.5422719e-03   2.0788001e-03  -1.3630267e-03   2.1780430e-03   4.3215749e-01   4.4290052e-01   1.9004392e-04  -1.4858039e-04   3.4288978e-03   8.0996813e-03   5.1258873e-03   3.9938959e-01   4.1966908e-03   3.5931204e-03  -9.8928830e-03  -9.0400606e-03   3.9714292e-01  -1.2523540e-02  -8.6890116e-03  -1.3041842e-02  -6.1489663e-01   8.8057777e-03   8.7339858e-03   1.3151894e-02  -6.1750315e-03   2.4927194e-05  -3.7356604e-01  -3.4037661e-01  -4.0250216e-01   5.6671056e-03   3.6093024e-01   5.9547861e-03   1.2706266e-03  -2.5135088e-03  -1.6033767e-03  -4.7139798e-03   1.0245627e-02   4.4161275e-03   4.0125462e-01  -4.4138451e-01   6.9703472e-03   1.0247981e-02  -5.2074793e-03   1.3534264e-02   2.4306721e-02   2.5527464e-02  -8.7772064e-02  -2.4124319e-02   8.3615607e-01  -9.9186509e-01  -1.2388763e-01  -1.0598804e-01  -1.0695763e+00   2.1949269e-01  -1.4973495e-01  -2.5963781e-02   9.8275616e-02   2.3748446e-01   1.4048315e-01   1.1239209e+00   9.7972338e-02   1.0047402e-01   9.1960043e-01  -7.9729980e-01  -9.9140367e-01   8.4483887e-02  -1.2028452e-02   6.6494775e-01   3.7118433e-03   1.3880217e-02  -1.3350759e-02  -5.5569993e-01  -9.6570716e-01
   3.0464407e-01   2.8208354e-03   3.7597611e-01   4.5491236e-01  -3.6576935e-01   4.2549763e-03   3.7284332e-01   2.3807096e-05   1.5563132e-03  -3.5610083e-01   8.4493439e-04   5.5744414e-03   5.7827193e-03   4.5081588e-03   4.1978585e-03   4.5381087e-03   4.2106971e-03   2.9396887e-03   7.1313132e-03   2.2585701e-03   2.0387182e-04  -2.3024267e-01  -4.2880027e-04   2.4813433e-03  -1.5508306e-03   1.2663318e-03  -1.0065510e-03   1.6101480e-03  -3.4375645e-03   5.3156352e-03  -3.6177837e-01   3.8523818e-01  -7.8561563e-03  -8.0915658e-03  -9.4435975e-03  -9.3085191e-03  -5.9917253e-03  -6.0507069e-03   1.0888957e-02   4.9677481e-03   1.7677274e-03   1.0135052e-02   6.3937884e-03   9.8575553e-03   5.2848927e-01   1.0665622e-02   6.0516763e-03   8.0356248e-03   6.3635655e-03   4.3189048e-03  -8.7844252e-04   3.8102310e-03   4.0614621e-03  -3.0585448e-01  -3.1553597e-01   4.7916638e-03   7.0708597e-03   3.0303289e-01   7.3884062e-03   3.0131825e-03   3.1074626e-03   1.7101174e-03   1.9490870e-03   1.1288699e-03  -2.7509733e-03   6.2759265e-04   1.9879857e-03  -2.1076317e-03   3.6946470e-03  -3.7482331e-03  -3.4522168e-03   5.5555219e-03  -2.9483359e-01   5.2166997e-03  -3.1993798e-01   5.0347366e-03   3.9472853e-03   4.0751495e-03   2.7988534e-01  -2.5395994e-01   3.5636778e-03   2.9938919e-04   5.3557222e-04   2.3017059e-01  -2.0627922e-03  -4.7764978e-04   2.2084098e-03  -2.0333018e-03  -5.4522788e-04   9.3548531e-04   5.8756842e-04   1.3564210e-03  -3.7915298e-01  -2.7372046e-03  -4.4425874e-01  -3.0340745e-03  -4.7709130e-01   1.2116164e-02   1.0004609e-02   1.2725699e-02   4.0610391e-01  -4.0925508e-01   7.1719226e-03  -3.7030806e-01   6.4334385e-03   4.9950304e-03   5.0218567e-03   1.1749242e-02   4.6166814e-03   4.2667058e-03   3.9217197e-03   3.8952224e-03  -2.8675732e-01   2.8562019e-03   2.8527689e-03  -1.5384228e-03  -2.6141291e-01   1.4069773e-03  -1.5913746e-03   3.8228667e-04  -1.0660943e-03   1.1885258e-03   3.4763336e-03  -1.2158924e-02   8.9799364e-03   7.6052353e-03  -6.8181597e-03  -3.8273064e-01  -7.8794522e-03  -9.1704210e-03   3.4472072e-01   2.2108100e-03  -1.2127979e-03  -3.6377954e-01   3.8757309e-04   4.3732025e-03  -5.0913773e-03  -3.5231198e-03   2.5066250e-03   5.5613755e-05  -9.8126223e-03  -1.4652959e-02   1.6797580e-02   2.0122749e-02   5.4171207e-01   4.7108843e-01   1.1532337e-02   1.0086177e-02   1.4768413e-02   9.4165952e-03   8.2720854e-03   9.9528791e-03   6.0842135e-03   5.6236840e-03  -4.4109050e-03  -3.4019457e-01   6.0374575e-03  -3.2833005e-01  -9.1577297e-04   5.6183421e-03  -7.6474911e-04   2.7239129e-01  -1.8780283e-03   7.0007048e-04   1.5694201e-04  -2.0837012e-04  -2.3613762e-01  -2.4719268e-01   1.9156964e-03   2.2270480e-03   2.4492418e-01   5.3180545e-04  -1.4839552e-03   1.7142916e-03   1.9257218e-03  -2.3076097e-01  -3.3719630e-03  -2.3221561e-01  -2.8488801e-03  -3.2346769e-03  -2.5813619e-01  -3.6418664e-03   1.6566343e-05   2.9201255e-01   2.7021482e-03   2.3829314e-03  -4.7037358e-03  -5.6544036e-03  -4.8499576e-03  -3.2115740e-01  -5.0417213e-03   3.4931833e-01   3.9575022e-03   4.1749934e-03   5.4322067e-04  -3.3956849e-01  -1.6816514e-04  -5.4417310e-03   8.5333632e-03   6.6855702e-03   1.6905028e-03   3.6048058e-01   4.1869469e-03  -2.4524010e-03  -3.3026425e-01   2.1345779e-03  -3.4653765e-01  -8.0466913e-04  -2.1901400e-03   5.4705963e-03   3.7915360e-01   6.9894767e-04  -3.0279730e-01   8.9345494e-04  -5.0513146e-04   2.1335596e-03   5.4291688e-03  -3.3106424e-01   2.6150974e-03   4.9204500e-03  -5.3355452e-03  -6.0373221e-04  -5.0037553e-04  -7.6783524e-04   5.1002030e-03  -7.9956055e-03   4.3734313e-01   3.8200263e-03   6.1038286e-01  -2.8311816e-02   2.0882890e-02   3.3875163e-02  -8.8057124e-03  -1.0536007e-02   3.7614024e-03   6.7536915e-03  -6.6975932e-03   2.4386872e-03   4.8750895e-03   9.6934471e-03   7.1792711e-03   1.9093112e-03   7.8305333e-03   1.2374810e-03  -9.7561053e-04   5.5267768e-03   6.1962469e-03   4.4509866e-03   7.0043437e-03   6.8836527e-03  -3.9133869e-03  -5.2136510e-03   3.9719339e-03   3.5161047e-01   4.0651734e-03   5.3561131e-03   2.2697973e-03   2.4186377e-03   3.1317173e-01   4.9230288e-03  -5.2159773e-05   1.0134916e-03   3.5105234e-03   6.0614285e-03   1.7958357e-03   4.0220304e-03   3.7591420e-03   2.7184027e-01   2.0405249e-03   1.9704632e-03  -2.1286544e-03  -7.1789813e-04  -5.7020720e-03  -6.9122490e-03  -5.4365378e-03  -1.1507997e-02  -8.7910304e-03  -2.4194531e-03  -5.9288405e-03  -3.2991984e-03  -7.5776460e-03  -4.9127130e-03  -1.0396821e-02   4.6110669e-01  -4.5132839e-01   3.5907056e-03   2.0877266e-03   2.6843527e-03   7.5900514e-04   9.2475441e-03   3.2833053e-03   9.2618191e-03   2.3046639e-03  -5.3549315e-03  -1.5599839e-02  -8.5998915e-03  -2.8275835e-02  -1.6476411e-02   5.8963323e-03   4.2107237e-03   7.8788988e-03   1.1308576e-02   6.6878137e-04  -1.9505709e-02  -1.4585607e-02   1.3398517e-02  -1.6439260e-02  -1.9157133e-02   5.5972846e-02  -4.0080367e-01   2.7448982e+00  -1.4251253e-01   9.9517852e-01  -1.2068893e+00  -1.5693600e-02  -9.2006079e-01   1.6036213e+00   2.1615256e-02   2.4714940e-02   7.1776041e-01   4.8264598e-02   7.3642835e-01   2.0025604e-02   2.4855018e-02   4.4269326e-03  -1.1114778e-02  -1.2452977e-02   2.3629676e-03  -4.2587691e-03   2.4248330e-02   2.3046794e-02  -7.3577664e-01   4.9821405e-03   1.9010699e-02   1.1415314e-02   8.6050252e-03  -3.2007150e-03   1.5851178e-02   5.8997771e-01  -5.4389111e-03  -4.5268175e-01   3.9352421e-03   3.7126193e-04   6.8540540e-03  -3.1297269e-03  -4.9227725e-02  -2.3975207e-02  -2.8726182e-02   5.8699764e-01  -6.1494573e-02  -5.1787892e-02  -4.9587285e-02  -8.6254627e-02  -1.2235759e-01  -1.1333981e-01  -1.4503085e-01  -3.7472180e-01   1.3177290e+00  -3.2889990e-01  -1.4570758e+00   7.2550288e-04   1.0977692e+00  -1.7019307e-01  -5.2282552e-02   6.9406593e-02  -8.9632672e-01  -1.1493038e+00   4.4846803e-02   2.0745561e-02   8.7419577e-01   3.0352449e-02   2.1634224e-02  -6.3331361e-01  -5.6515971e-01   1.7235759e-02   7.3413930e-03   1.6474662e-03  -5.6118385e-01   1.2934761e-02  -5.3018177e-01  -2.6627904e-02  -1.9949339e-02  -2.2090436e-02  -5.6569981e-02  -3.4378308e-02  -3.5731484e-02  -4.2712224e-02  -7.5430290e-02  -4.5615271e-02  -3.9520146e-02  -4.1399563e-02  -9.9038095e-02  -4.4606047e-02  -1.6145666e-02  -3.1682519e-02   1.2726981e-03  -1.5474006e-02   3.2441251e-02  -2.4164543e-02  -4.6074247e-02  -1.0857505e-02   7.8711555e-01   6.9783261e-02  -3.9474257e-02   2.9287584e-02   4.2906552e-02   1.9209838e-02   6.6179159e-01   2.4199961e-02   1.7455672e-02   6.2838986e-01   5.4387107e-01   1.5156318e-02  -4.9238012e-01  -5.2844850e-03  -4.2201268e-03   5.1421532e-03  -2.6162423e-03  -6.4519708e-03   2.1939677e-03   4.3536962e-01   4.2579562e-01   2.8667217e-03   8.2188816e-04   4.4990349e-03   8.7540653e-03   4.5413695e-03   3.8145752e-01   7.1698595e-04   2.1925542e-03  -1.3795393e-02  -1.1263524e-02   4.0540345e-01  -8.0306796e-03  -8.7161683e-03  -1.1745448e-02  -6.3374688e-01   9.0472364e-03   1.0016914e-02   1.1555455e-02  -6.7659952e-03   1.2835321e-03  -4.0328880e-01  -3.6711915e-01  -4.2052691e-01   4.3617564e-03   3.6415482e-01   2.4481703e-03   4.3295212e-03  -1.7121698e-03  -4.7449093e-03  -6.0082495e-03   8.1271463e-03   3.0201415e-03   4.2005594e-01  -4.4755989e-01   4.4203621e-03   6.7741330e-03  -6.9330620e-03   1.9059883e-02   1.6569892e-04   3.3066266e-02  -6.4366055e-02  -1.4123644e-02   7.9399522e-01  -9.7793110e-01  -8.0475689e-02  -6.4953558e-02  -1.0279920e+00   1.5606731e-01   4.4490529e-02  -5.6916073e-02   2.2369248e-02   1.7601598e-01   7.4757359e-02   1.0137521e+00   6.1581948e-02   1.0006766e-01   8.7501581e-01  -7.8228615e-01  -1.2140549e+00   7.6531357e-02   4.1652027e-03   8.0267006e-01   6.5906773e-03   3.5187812e-02   5.6620538e-02  -6.3517446e-01  -9.8225413e-01
   3.0798249e-01   2.3580293e-03   3.7868326e-01   4.5892973e-01  -3.6819564e-01   4.3332370e-03   3.7570478e-01   1.2624856e-03   1.7819836e-03  -3.5529997e-01   3.7100387e-04   5.0098495e-03   5.6087922e-03   4.3552523e-03   4.2188275e-03   4.5794951e-03   4.0745412e-03   3.2952328e-03   6.5908338e-03   1.4350375e-03  -1.2188965e-03  -2.3189527e-01  -7.4671175e-04   2.5568566e-03  -4.7052548e-04  -2.3808352e-03  -3.9492103e-03   1.4024998e-03  -2.5618518e-03   4.8587642e-03  -3.8058659e-01   3.9534093e-01  -9.2831581e-03  -9.8518055e-03  -1.1073278e-02  -9.3324721e-03  -6.9373749e-03  -1.1931199e-02   7.2479657e-03  -6.1906385e-04   3.0652634e-04   7.4220490e-03   5.3006496e-03   1.0122407e-02   5.2773132e-01   9.1436984e-03   6.2824585e-03   7.8417829e-03   6.1316819e-03   3.6510938e-03  -2.0103953e-03   3.8784598e-03   3.6901011e-03  -3.0332601e-01  -3.1155235e-01   4.3992678e-03   5.1547427e-03   2.9768991e-01   8.6122132e-03   3.3007292e-03   3.3913151e-03   4.0319883e-03   2.0091156e-03   6.6126287e-04  -3.0762529e-05   7.0068740e-04   2.7285569e-03  -2.2001940e-03   2.1986765e-03  -3.6136575e-03  -1.1298558e-03   6.6780102e-03  -3.0505646e-01   5.4119491e-03  -3.3124154e-01   3.6421469e-03   4.4070675e-03   3.8422192e-03   2.9095479e-01  -2.5934592e-01   4.8011356e-03   8.4984609e-04   1.2472066e-03   2.3109815e-01  -2.7256043e-03  -1.2792952e-03   1.9938054e-03  -4.5234090e-04  -4.0453412e-04  -3.8692278e-04   3.7331079e-04   1.7053502e-04  -3.8840450e-01  -4.8743577e-03  -4.4739015e-01  -5.9688837e-03  -4.7291821e-01   1.3391091e-02   8.8903849e-03   1.1947033e-02   4.1567769e-01  -4.5216121e-01   4.3471036e-03  -3.7666452e-01   7.1906186e-03   4.4954340e-03   4.8283557e-03   1.0102980e-02   5.8882119e-03   4.0781175e-03   4.2629620e-03   3.8796725e-03  -2.8195695e-01   3.1323457e-03   2.9774839e-03  -1.2619321e-03  -2.6701296e-01   8.8241263e-04  -7.1281756e-04   4.6012802e-05  -2.3085035e-03   3.0469954e-04   1.9939902e-03  -8.4431703e-03   9.2524077e-03   7.7781929e-03  -5.6141004e-03  -3.7850603e-01   3.9490901e-04  -5.4172753e-03   3.4467782e-01   2.1632506e-03  -3.6547444e-04  -3.6290913e-01   1.8908935e-03   5.4774920e-03  -4.1564617e-03  -3.7764617e-03  -8.1925646e-04   3.0068023e-04  -1.0720556e-02  -1.5092940e-02   1.8770805e-02   2.3535590e-02   5.5810249e-01   4.6736538e-01   1.2665948e-02   1.0001426e-02   1.4041722e-02   9.1855933e-03   8.2605733e-03   8.4125876e-03   6.7064780e-03   6.9823826e-03  -4.2428043e-03  -3.2770204e-01   5.7241502e-03  -3.2526549e-01  -1.4470592e-03   5.4597577e-03  -1.2710597e-03   2.6578444e-01  -1.4611367e-03   1.6563402e-03   2.7426844e-04  -1.5894263e-04  -2.2448649e-01  -2.5084182e-01   9.8083926e-04  -4.4240594e-05   2.5171431e-01   1.4311601e-03  -3.7344443e-03   9.5833447e-04   2.5758483e-03  -2.2847540e-01  -3.3943768e-03  -2.3576637e-01  -3.1202266e-03  -3.6187277e-03  -2.4415618e-01  -2.6229700e-03   7.5608041e-04   2.8693730e-01   2.7885332e-03   1.3352122e-03  -3.9428346e-03  -4.6524170e-03  -5.4669308e-03  -3.1507238e-01  -3.8088212e-03   3.5706246e-01   4.6943261e-03   1.8826254e-03  -1.9936460e-03  -3.2567141e-01  -3.3014118e-04  -4.3350635e-03   5.1520109e-03   5.6149093e-03   6.7057334e-04   3.3842292e-01   5.9445952e-03  -2.7218769e-03  -3.2495994e-01   1.7897103e-03  -3.2976401e-01  -7.2574076e-04  -2.4388637e-03   4.7596174e-03   3.8455531e-01   2.9124008e-04  -3.0129746e-01   6.5015277e-03  -3.6089758e-03   2.0854171e-03   4.2135179e-03  -3.2953224e-01  -9.2948759e-03   4.9865328e-03  -3.8168269e-03  -4.2221156e-03  -1.2088387e-03  -1.5625140e-03   9.2371158e-04   9.9269014e-03   4.2304926e-01   4.7035940e-03   6.1663431e-01  -5.1545762e-03   2.2192026e-02   3.1310899e-02  -2.6388635e-02   1.8248476e-03   5.0598179e-03   6.4827345e-03  -1.5985970e-04  -2.5978122e-03   7.5384558e-03   1.1427338e-02   7.0247943e-03   2.9046725e-03   7.5838083e-03  -1.5131265e-03  -2.9876071e-03   3.4074516e-03   8.9503802e-03   4.6437288e-03   7.0317677e-03   7.7760048e-03  -4.4674555e-03  -4.5996947e-03   4.3114975e-03   3.5149553e-01   3.0073391e-03   5.4286863e-03   3.7370521e-03   1.3984064e-03   3.1205887e-01   4.6042664e-03  -6.8606107e-04   4.4267147e-04   3.9474689e-03   1.0935473e-03   2.0890935e-03   4.7233173e-03   1.1729604e-03   2.7888324e-01   2.6601949e-03  -3.7024846e-03  -1.0556184e-03  -2.9103022e-03  -5.7427044e-03  -7.9211240e-03  -3.9421066e-03  -1.0822499e-02  -8.9770831e-03  -1.3360101e-03  -3.9916764e-03  -2.7621908e-03  -5.4699302e-03  -3.8612838e-03  -1.1422860e-02   4.6271977e-01  -4.5645504e-01   3.1584291e-03  -1.8820784e-04   2.6970439e-04   9.4130140e-03   8.7298936e-03   2.3865588e-03   8.2571168e-03   1.6305958e-03  -5.4898784e-03  -1.0826611e-02  -1.2455674e-02  -3.0310004e-02  -9.0084712e-03  -4.6631714e-04   1.3597825e-02   8.2959914e-03   1.3850538e-02  -2.5781196e-04  -2.2950719e-02  -2.2119694e-02   1.4881862e-02  -1.8099484e-02  -2.7660126e-02   5.7666639e-02  -3.8213973e-01   2.6450231e+00  -3.1677495e-02   1.0469337e+00  -1.2900236e+00  -6.6649071e-03  -7.2448160e-01   1.5761384e+00   2.0974935e-02   3.3939896e-02   8.2152063e-01   3.7699169e-02   6.8820180e-01   1.8119310e-02   2.5353572e-02   2.4074035e-03  -5.3083961e-03  -8.9850687e-03  -2.8112800e-03  -7.0532598e-03   2.8488261e-02   1.6990046e-02  -7.1927749e-01   7.6823873e-03   1.8533191e-02   1.4399895e-02   9.4378882e-03  -3.4819361e-03   1.4961368e-02   6.0793936e-01  -2.3044623e-03  -4.6071164e-01   5.1463354e-03   4.5651193e-03   5.5961169e-03  -2.3376859e-03  -5.0045236e-02  -2.4917886e-02  -2.8027496e-02   5.8360093e-01  -8.2929790e-02  -5.1124943e-02  -5.5644087e-02  -8.2333857e-02  -1.2713821e-01  -1.0697042e-01  -1.2000152e-01  -3.3422097e-01   1.4193811e+00  -2.8708993e-01  -1.3884779e+00  -1.3643220e-02   1.0357757e+00  -2.0606182e-01  -1.3797592e-02   7.3157783e-02  -9.2198140e-01  -8.6061026e-01   4.7196936e-02   1.8296587e-02   8.2263330e-01   2.8891721e-02   2.0773740e-02  -6.1928819e-01  -5.5483701e-01   1.7661853e-02   6.4220372e-03  -6.0539594e-04  -5.5488140e-01   1.5178998e-02  -5.2966531e-01  -2.9452815e-02  -1.7798965e-02  -2.1521903e-02  -5.8261222e-02  -3.3609361e-02  -2.9550359e-02  -3.9156669e-02  -7.3329259e-02  -5.4890621e-02  -4.8582351e-02  -4.1733129e-02  -9.1275119e-02  -2.6271011e-02  -1.6154057e-02  -2.5683626e-02  -2.5727997e-03  -2.3157775e-02   2.6875313e-02  -1.6475196e-02  -6.6892672e-02   1.1307039e-02   7.0891119e-01   3.2382317e-02  -3.1002979e-02   2.1886016e-02   3.9962406e-02   1.4320504e-02   7.0781507e-01   2.5008403e-02   1.6215299e-02   6.0132832e-01   5.4765809e-01   1.3470493e-02  -4.9351067e-01  -3.7219232e-03  -3.8032366e-03   2.9053091e-03   6.1480315e-03  -6.1431137e-03   3.5576460e-05   4.4192976e-01   4.4597437e-01  -1.3322942e-04   6.4412069e-03   5.6160277e-03   7.0064504e-03   3.9448836e-03   3.8168549e-01   2.5026747e-03   1.1634301e-03  -1.2115814e-02  -1.0535444e-02   4.0471404e-01  -8.9895170e-03  -9.6419900e-03  -1.7268160e-02  -5.9877528e-01   1.3534364e-02   1.2495830e-02   2.4438774e-03  -5.2895264e-03   1.2779967e-03  -4.3277133e-01  -3.7911681e-01  -4.2341648e-01   1.7989176e-03   3.8416048e-01   5.5331160e-03   2.0272435e-04  -5.0774003e-03  -3.7394253e-03  -6.0246042e-03   1.1357336e-02   7.4963915e-03   4.1986599e-01  -4.4003367e-01   7.8461772e-03   2.9796814e-03  -1.4645638e-02  -2.1227400e-03   3.3229657e-02   1.4471135e-02  -9.3693208e-02  -1.5237189e-02   8.3050464e-01  -9.3575370e-01  -6.9838713e-02  -8.4994140e-02  -1.0401494e+00   1.4522112e-01  -2.3821102e-02  -4.1295655e-02   9.0594467e-02   1.8117824e-01   1.0444229e-01   1.0167316e+00   1.2075470e-01   8.0043499e-02   9.6182876e-01  -7.9215181e-01  -1.0356384e+00   8.5613016e-02   1.7922120e-02   7.9819225e-01   1.0571323e-02   3.0176552e-02  -5.7377092e-03  -5.7894653e-01  -9.9408236e-01
   3.0884474e-01   1.3432636e-03   3.7654134e-01   4.5912829e-01  -3.5769746e-01   4.4844224e-03   3.7591816e-01   1.5124169e-03   9.4880793e-04  -3.5197179e-01   1.3928154e-03   5.0307237e-03   5.8253249e-03   4.3279516e-03   4.1395642e-03   4.5448708e-03   4.3117790e-03   3.0963539e-03   6.4900906e-03   2.3006880e-03   5.4325638e-04  -2.2632418e-01  -4.9282031e-04   2.1909506e-03  -1.2395827e-03   2.1280347e-03  -1.5929775e-03   8.1137287e-04  -3.1778020e-03   5.7006040e-03  -3.7434259e-01   3.9517600e-01  -8.6331539e-03  -9.4534248e-03  -1.1131824e-02  -7.6878993e-03  -3.0805453e-03  -6.9229546e-03   1.0114475e-02  -5.1809557e-04  -1.2984328e-03   5.3140325e-03   4.8022727e-03   1.0142914e-02   5.4363882e-01   8.7996652e-03   6.2453908e-03   8.4189888e-03   6.3810398e-03   4.7823499e-03   1.1145036e-03   4.5410621e-03   3.9255279e-03  -3.0643263e-01  -3.1018457e-01   4.7558279e-03   5.0228762e-03   2.9767294e-01   8.2824783e-03   3.3469618e-03   4.1553166e-03   1.6584046e-03   3.2466883e-03   1.0389521e-03  -1.6778729e-03  -4.4045737e-04   2.1853926e-03  -2.7011186e-03   2.5327595e-03  -3.4286795e-03  -1.7409829e-03   5.3852761e-03  -2.9578942e-01   5.4616038e-03  -3.2762345e-01   6.1085267e-04   4.0133103e-03   4.2335142e-03   2.7973749e-01  -2.5714309e-01   2.9583334e-03   4.4234785e-04  -4.0887502e-03   2.2569245e-01  -2.4375066e-03  -1.4863378e-03   2.0357320e-03  -2.5352916e-03  -1.0760522e-04   2.0042756e-04   1.2616849e-03   1.9892702e-03  -3.7798892e-01  -4.9082518e-03  -4.4805509e-01  -1.5485931e-03  -4.8458293e-01   1.4376770e-02   9.6697347e-03   1.2626827e-02   4.1450979e-01  -4.2183730e-01   7.8275631e-03  -3.7370376e-01   7.1238345e-03   4.3534177e-03   5.5742138e-03   1.0665103e-02   5.4515921e-03   3.9060698e-03   4.5231435e-03   4.8242238e-03  -2.8221052e-01   2.7950765e-03   2.6600950e-03  -1.5401610e-03  -2.6704803e-01   1.5744949e-03   5.2069691e-04   5.0397336e-04  -3.2190671e-03  -3.1742443e-03   2.1285240e-03  -5.8433445e-03   9.6155060e-03   7.4823657e-03  -1.2424135e-03  -3.8541045e-01   2.6072845e-03   2.4228341e-03   3.5583707e-01   2.6437835e-03   9.5856653e-04  -3.6083568e-01   2.0320177e-03   5.8018422e-03  -3.9768014e-03  -1.7780354e-03   2.4139679e-03  -2.6070227e-03  -1.0158010e-02  -1.6664387e-02   1.8923970e-02   1.7736970e-02   5.5395520e-01   4.7866729e-01   1.2303132e-02   1.0420591e-02   1.7023298e-02   1.0114232e-02   7.8044984e-03   9.2661414e-03   6.5969635e-03   6.5319263e-03  -6.0681318e-03  -3.2922570e-01   5.8945772e-03  -3.4855827e-01  -1.3234472e-03   4.3568299e-03  -1.7060652e-03   2.6321069e-01  -2.5951826e-03   8.1780341e-04  -1.4992369e-03   1.8334867e-04  -2.2825991e-01  -2.5027164e-01   1.4695741e-03  -9.8175585e-04   2.4636112e-01   8.0731174e-04  -2.4584308e-03   1.5917312e-03   2.3266940e-03  -2.3442011e-01  -3.1810986e-03  -2.3780441e-01  -2.9514821e-03  -3.1106453e-03  -2.5147241e-01  -2.3004151e-03   8.9639157e-06   2.8818132e-01   2.7001357e-03   8.0465237e-04  -4.4909248e-03  -4.5783907e-03  -5.1538677e-03  -3.1799580e-01  -5.4098488e-03   3.6189337e-01   4.5772551e-03   1.7884310e-03  -1.2894769e-04  -3.3100956e-01  -2.1646172e-03  -3.9953752e-03   7.1999300e-03   5.5457857e-03  -2.4576651e-03   3.4223573e-01   5.4294777e-03  -1.8713414e-03  -3.2184673e-01   1.2613133e-03  -3.3189683e-01   6.2381915e-04  -1.3562409e-03   1.4298137e-03   3.5975006e-01  -6.2033164e-04  -2.9698721e-01   5.7557891e-03  -3.9219461e-03   8.6277021e-04   3.8034597e-03  -3.2143868e-01  -2.8285044e-03   7.0786409e-03  -3.8936904e-03  -1.1147949e-03  -1.5884696e-03  -9.5936560e-03   4.4392506e-03  -5.9761071e-03   4.2699222e-01   6.9838940e-03   6.2244446e-01  -2.7381592e-02   1.8225353e-02   3.2255656e-02  -2.4205394e-02   2.0427253e-03   4.9392545e-03   6.9679420e-03  -1.4538409e-03   4.0564752e-04   8.7703112e-03   1.2369271e-02   7.6070118e-03   2.0410191e-03   7.5141980e-03   1.4399113e-03  -3.7461770e-04   3.7293536e-03   3.0128106e-03   2.1137162e-03   5.5604385e-03   3.4964292e-03  -3.8588602e-03  -4.6575346e-03   3.1425045e-03   3.5318594e-01   5.9135408e-03   5.4551401e-03   3.8888477e-03   1.4967894e-03   3.1283714e-01   4.4382787e-03  -3.2879251e-05   2.4825879e-03   4.4175104e-03   3.0995621e-03   1.5745418e-03  -1.2822458e-03   1.5171072e-03   2.8600789e-01  -5.9053063e-03  -4.0023028e-03  -4.1973244e-03  -1.8505191e-03  -7.3248338e-03  -8.1132323e-03  -4.7645336e-03  -1.1155301e-02  -6.5288156e-03  -2.3212656e-03  -4.2714684e-03  -1.7170488e-03  -5.1927714e-03  -4.2664237e-03  -1.4032912e-02   4.6225410e-01  -4.5756245e-01   5.1824737e-03   2.0458543e-03   1.6586066e-03   8.9348222e-03   9.8265082e-03   2.5352692e-03   9.8326590e-03   2.7904962e-03  -1.1231958e-03  -1.5981413e-02  -6.4127458e-03  -2.9188449e-02  -1.5751330e-02   4.2999661e-04   7.3950769e-03   7.1629466e-03   1.4814165e-02  -3.0769647e-03  -1.7469377e-02  -1.9019270e-02   1.5199940e-02   1.5142236e-03  -4.2855282e-02   8.0671012e-02  -4.4148310e-01   2.8537991e+00  -1.4352695e-01   1.2223121e+00  -1.3448779e+00  -2.6908804e-02  -8.1609487e-01   1.6575788e+00   1.5944691e-02   4.4443967e-02   7.5210709e-01   4.0307075e-02   7.3478421e-01   1.2928102e-02   2.2512402e-02   5.0993590e-03  -2.0065087e-02  -1.2548484e-02  -3.7971315e-03  -1.4798087e-03   3.0836161e-02   2.1520371e-02  -6.9826047e-01   6.1499578e-03   1.6137633e-02   1.2931202e-02   6.3299694e-03  -4.6986641e-03   1.7859383e-02   5.9426003e-01   2.4120221e-03  -4.5770112e-01   6.6253451e-03   1.8727079e-03   2.5814102e-03  -6.3686135e-03  -4.7471961e-02  -2.3919026e-02  -2.6559788e-02   5.8162593e-01  -8.4914653e-02  -4.9893148e-02  -4.4194758e-02  -6.8605107e-02  -1.1486343e-01  -1.0823001e-01  -1.3542561e-01  -3.2391102e-01   1.4586183e+00  -3.0255883e-01  -1.5103232e+00  -1.8167947e-02   1.2967799e+00  -1.6884533e-01  -7.8619290e-03   6.5876907e-02  -9.2949053e-01  -9.2148805e-01   5.3979866e-02   2.0529789e-02   8.4464243e-01   2.9957316e-02   2.1080097e-02  -6.3996478e-01  -5.5937751e-01   1.5321505e-02   6.2473449e-03   3.2525022e-03  -5.4730079e-01   1.5922665e-02  -5.2169436e-01  -2.3236604e-02  -2.1549424e-02  -2.4960844e-02  -4.9773908e-02  -3.2938212e-02  -3.5180609e-02  -4.8990358e-02  -7.7366150e-02  -6.1658776e-02  -4.6173103e-02  -5.1492906e-02  -1.0038687e-01  -1.6303194e-02  -4.3935917e-02  -3.4600341e-02   1.7628475e-05  -1.7476769e-02   9.5122730e-03  -3.0706615e-02  -3.3063558e-02   2.5395312e-02   8.2003159e-01   8.1977749e-02  -2.6443783e-02   2.7212510e-02   3.6444902e-02   2.0689945e-02   6.7778124e-01   2.2450318e-02   1.8591521e-02   6.1100575e-01   5.5082910e-01   1.1351979e-02  -4.9738452e-01  -5.8458568e-03  -9.3861410e-03   6.4298293e-03  -1.8899648e-03  -4.4129252e-03   3.3039735e-03   4.4586811e-01   4.2682927e-01   7.2439612e-03   1.1396439e-03   1.8242756e-03   6.9469104e-03   3.6035097e-03   3.7305225e-01   3.5225141e-04   7.0133044e-03  -1.0720397e-02  -1.2368506e-02   4.1417346e-01  -1.2272822e-02  -8.4563323e-03  -1.6068936e-02  -7.1872500e-01   8.8667053e-03   1.2266588e-02   1.6371817e-02  -8.3972844e-03   7.0876332e-04  -4.4147891e-01  -3.6988685e-01  -4.2314633e-01   7.0489167e-04   3.7302567e-01   1.0272995e-02   2.0677572e-03  -3.2235295e-03  -3.1536633e-03  -2.3290827e-03   8.1943900e-03   2.7006927e-03   4.1756742e-01  -4.3523642e-01   3.4869841e-03   4.3034596e-03  -6.8502607e-03   1.5555956e-02   3.0362382e-02   1.7671207e-02  -6.6250783e-02  -1.7399634e-02   8.6781129e-01  -1.0173116e+00  -1.2168584e-01  -6.4894805e-02  -1.0947954e+00   1.4023725e-01  -1.8133378e-01  -5.7974326e-02   8.4595200e-02   1.8615043e-01   7.6556108e-02   1.0880862e+00   9.6148467e-02   8.8555729e-02   9.5106138e-01  -8.1887404e-01  -1.0895932e+00   8.1054757e-02  -1.4427745e-03   6.6425269e-01   1.7908113e-03   3.7145669e-02  -2.0531341e-02  -6.5830711e-01  -9.7868510e-01
   3.0777481e-01   1.1551263e-03   3.8035871e-01   4.5333569e-01  -3.5839235e-01   3.2083176e-03   3.7660052e-01   8.2715907e-04   2.1388841e-03  -3.5712166e-01   3.5031249e-05   4.6952375e-03   5.3546084e-03   3.3319612e-03   3.3440958e-03   4.4096931e-03   3.7934370e-03   2.9548081e-03   7.2480400e-03   1.9324440e-03  -9.0515026e-04  -2.2934247e-01  -7.6515171e-04   2.5305501e-03  -1.3989895e-03   1.5178366e-03  -1.3194649e-03   1.3079103e-03  -3.2425980e-03   4.4211647e-03  -3.8036003e-01   3.9895060e-01  -9.4884694e-03  -1.0576050e-02  -1.0712360e-02  -1.0851949e-02  -1.1412463e-02  -1.3257792e-02   7.5136755e-03  -8.3630212e-03   1.6360451e-04   5.5004027e-03   6.6210933e-03   9.7161129e-03   5.3361622e-01   1.1785569e-02   1.3763540e-02   7.8199060e-03   6.3438035e-03   4.9369376e-03  -1.0932437e-03   3.7207964e-03   3.7559851e-03  -3.0575104e-01  -3.0730206e-01   4.6588636e-03   6.0433137e-03   2.9469476e-01   8.7434934e-03   3.3243261e-03   3.4021864e-03   5.2855285e-03   2.0264148e-03   1.2264875e-03  -9.9028805e-04  -1.5611263e-03   3.3399762e-03  -1.8534530e-03   3.5722491e-03  -3.4564121e-03   4.2227111e-04   6.0618252e-03  -3.1291901e-01   3.2758331e-03  -3.3172444e-01   4.7047125e-03   3.9198515e-03   4.1728580e-03   2.6550260e-01  -2.6113494e-01   4.8094585e-03   7.8030712e-04  -2.1109612e-03   2.3325534e-01  -1.9562574e-03  -1.4311666e-04   2.0542680e-03  -1.3396179e-04   2.5622468e-03  -8.4152931e-04   9.0458658e-04   2.6686420e-03  -3.7443291e-01  -4.7231531e-03  -4.4579588e-01  -3.7385219e-03  -4.7753189e-01   1.4436153e-02   1.0218515e-02   1.2288050e-02   4.2137959e-01  -4.5336740e-01   7.5724461e-03  -3.8072288e-01   6.9076537e-03   6.7774812e-03   5.1475587e-03   4.4632817e-03   2.8424930e-03   4.2160849e-03   4.6439937e-03   4.4254648e-03  -2.7831519e-01   3.0217166e-03   2.6027414e-03  -1.6473007e-03  -2.8478372e-01   2.0387460e-03  -2.1890357e-03   6.0791810e-04  -2.5331758e-03  -2.6742722e-03   2.0277621e-03  -1.0025318e-02   1.1357401e-02   7.7261731e-03  -4.3507761e-03  -3.8313663e-01  -6.8036588e-03  -4.7527324e-03   3.5386142e-01   3.4848692e-03   5.6650542e-04  -3.7878494e-01   1.6465764e-03   7.5782962e-03  -2.8950178e-03  -2.3096080e-03   3.8282206e-03  -1.5929647e-03  -1.0162640e-02  -1.4199415e-02   1.9441937e-02   1.6973503e-02   4.9900819e-01   4.8432505e-01   1.3213398e-02   1.0063201e-02   1.4159919e-02   9.8873847e-03   7.7058441e-03   1.6682778e-03   5.3369984e-03   1.5400198e-03  -7.9305270e-03  -3.3484745e-01   7.0366428e-03  -3.3677366e-01  -2.7368632e-03   4.6009286e-03  -1.0636967e-03   2.6960944e-01  -2.8533432e-03   9.8305065e-04  -7.8170139e-04  -1.5301907e-04  -2.3484558e-01  -2.5316977e-01   1.4586672e-03   3.0630318e-03   2.4961076e-01   3.3759372e-04  -3.0190910e-03   1.4625684e-03   2.2879312e-03  -2.3621116e-01  -3.5985981e-03  -2.4137269e-01  -2.7856867e-03  -3.6600531e-03  -2.5004775e-01  -3.1804917e-03   1.0344954e-03   2.9139908e-01   2.9728314e-03   1.5322028e-03  -3.5884475e-03  -4.7466246e-03  -4.4291186e-03  -3.1994355e-01  -5.5153275e-03   3.6850638e-01   4.3890067e-03  -2.7325672e-03   1.2342211e-03  -3.8405222e-01  -7.2700092e-06  -4.6714969e-03   5.9189595e-03   2.6192612e-03  -6.1656869e-03   3.1468959e-01   5.1910526e-03  -2.1693414e-03  -3.2525832e-01   1.1708545e-03  -3.2661168e-01   7.5549338e-04  -1.8155766e-03  -2.7061669e-03   3.7253850e-01  -2.0657301e-04  -2.9190834e-01   4.1619052e-03  -2.8729976e-03  -5.8015905e-04   4.2100424e-03  -3.4151735e-01  -5.0059769e-03   1.8020875e-03  -4.4381047e-03   4.8927545e-05   2.2243310e-04   1.5872568e-03   4.0373901e-03  -4.5614806e-03   3.8904173e-01  -4.5276898e-03   5.3563741e-01  -2.7649290e-02   1.6739835e-02   5.4844659e-03   1.3020018e-02  -4.2898569e-03   2.8931321e-03   7.9004638e-03  -1.2100969e-04   2.7733803e-03   8.6390005e-03   1.1921919e-02   6.6383942e-03   1.4217295e-03   6.4299876e-03  -2.3151530e-03  -9.9107281e-04   1.1951894e-03   3.3491768e-03  -1.8699405e-03   5.0573817e-03   2.8115880e-03  -4.5892710e-03  -4.7553115e-03   4.4833849e-03   3.5489115e-01   2.2871659e-03   5.9836765e-03   5.0043808e-03   1.8438450e-03   3.1126735e-01   4.4293361e-03   1.2136965e-04  -7.2628816e-04   3.6835572e-03   2.7336895e-03   1.9882945e-03   2.7515759e-04   1.1655887e-03   2.7095801e-01   5.9935778e-04  -1.0942127e-03  -2.8545639e-03  -2.1363898e-03  -6.9191744e-03  -7.3509969e-03  -5.2594004e-03  -1.0099473e-02  -7.7985399e-03  -8.5417008e-03  -3.2832333e-03  -3.1473587e-03  -7.9138695e-03  -3.9295926e-03  -1.0037746e-02   4.6126390e-01  -4.5273411e-01   3.6028143e-03   6.1455557e-04  -4.0473509e-04  -2.6537978e-05   9.5219487e-03   2.5590779e-03   9.4592920e-03   1.6769491e-03  -1.0163769e-02  -1.4880462e-02  -1.4736891e-02  -2.8546249e-02  -2.7575707e-02  -9.7047798e-03   2.6484985e-02   9.6767969e-03   9.4642396e-03  -7.1058466e-03  -1.4711463e-02  -1.4011996e-02   1.9788998e-02  -1.0119886e-02  -2.4658682e-02   1.0434092e-01  -2.8646356e-01   2.6039940e+00  -7.9618528e-02   1.2762820e+00  -1.2036327e+00  -2.3317953e-02  -7.5579079e-01   1.6533070e+00   1.0665326e-02   4.6881263e-02   7.4544361e-01   4.8197553e-02   6.9527046e-01   9.5459704e-03   2.1005647e-02  -7.5687666e-03  -2.4714045e-02  -9.6750509e-03  -2.8943232e-03  -4.7732526e-03   2.2884442e-02   2.3241995e-02  -7.0677454e-01   5.4596627e-03   1.9108648e-02   1.2756941e-02   1.0504878e-02  -4.0779717e-03   1.8272613e-02   5.6935856e-01  -5.1489317e-03  -4.4799511e-01   2.1947641e-03   1.2436491e-03   1.3687107e-03  -4.9213363e-03  -4.2013365e-02  -2.5250271e-02  -2.7240906e-02   5.6523917e-01  -6.9408453e-02  -4.9323654e-02  -4.8606263e-02  -7.3498330e-02  -9.2835663e-02  -1.0763374e-01  -1.1195984e-01  -2.7333594e-01   1.2669366e+00  -2.8883550e-01  -1.3911728e+00  -2.5202117e-02   1.0505112e+00  -2.0018616e-01   1.4753689e-02   7.7444157e-02  -9.4132665e-01  -9.3385137e-01   4.2603333e-02   1.7775820e-02   8.6161540e-01   2.8099344e-02   2.0280366e-02  -6.4034223e-01  -5.7343113e-01   1.5429123e-02   6.7783989e-03   2.6672791e-03  -5.4067603e-01   1.5876989e-02  -5.1730753e-01  -2.3802242e-02  -1.9217857e-02  -1.9701939e-02  -4.5210629e-02  -2.9503620e-02  -3.1009793e-02  -3.7020006e-02  -6.8161149e-02  -4.4233520e-02  -4.4237369e-02  -3.7022624e-02  -8.0729054e-02  -3.5190998e-02  -4.3802908e-02  -3.5427196e-02   3.6681490e-03  -1.8066821e-02  -1.4287202e-02  -3.5126636e-02  -3.6719801e-02   4.0589689e-03   7.5816922e-01   5.6434508e-02  -3.2606294e-02   2.7775614e-02   3.9011710e-02   2.0829372e-02   6.4888304e-01   2.0473463e-02   1.7427380e-02   5.9923211e-01   5.1039568e-01   1.0587242e-02  -4.7941436e-01  -6.6952894e-03  -6.1600248e-03   3.6068528e-03   4.6673709e-03  -4.9282203e-03   2.3123132e-03   4.2902680e-01   4.0650522e-01   3.9091609e-04   1.0697139e-03   2.9127894e-03   7.7317783e-03   2.8612007e-03   3.8341266e-01   6.2642476e-04   5.9015376e-03  -1.1446158e-02  -1.0767513e-02   4.0720250e-01  -1.3441726e-02  -1.0023895e-02  -1.7953019e-02  -6.0990802e-01   7.8954018e-03   2.2150279e-03   1.2548466e-02  -7.1540143e-03   7.4382809e-04  -3.9060591e-01  -3.4676961e-01  -4.1354997e-01  -1.7926908e-03   3.5640878e-01   8.5473774e-03  -5.1210178e-04  -3.8983862e-03  -4.9529452e-03  -5.1915699e-03   6.7669430e-03   5.8923467e-03   4.0951493e-01  -4.3561895e-01   7.7670760e-03   7.1707934e-03  -6.5692191e-03   1.0952235e-02   3.0826435e-02   2.4319150e-02  -7.2972770e-02   4.7376269e-04   8.1488536e-01  -9.2788531e-01  -6.8198848e-02  -7.3859405e-02  -9.9745645e-01   1.0684143e-01  -1.3232407e-01  -7.1432444e-02   3.4475695e-02   2.1435482e-01   4.5945527e-02   1.0454339e+00   1.1286271e-01   9.5817324e-02   9.7818858e-01  -8.7667855e-01  -1.1330671e+00   8.2510127e-02  -8.9877202e-03   6.7911588e-01   1.5016712e-03   3.0855217e-02  -1.6106249e-02  -6.9547436e-01  -9.6131701e-01
   3.0808973e-01   1.9733122e-03   3.7765114e-01   4.6385127e-01  -3.5614484e-01   4.6410160e-03   3.8645151e-01   6.6860215e-04   2.3116781e-03  -3.5732948e-01   2.8703340e-03   5.2430202e-03   5.0519047e-03   3.9157777e-03   3.7477745e-03   4.6370534e-03   4.2312767e-03   3.1767935e-03   5.1260777e-03   2.3617350e-03   4.1789461e-04  -2.3057008e-01  -3.4177061e-04   2.8246324e-03  -1.1940366e-03   1.5368117e-03  -1.6094957e-03   1.4446866e-03  -3.1540781e-03   4.8551280e-03  -3.7383419e-01   3.7772915e-01  -8.9788337e-03  -8.5694051e-03  -1.0320733e-02  -8.9721567e-03  -9.3916522e-03  -8.8842042e-03   7.2523880e-03   1.1317077e-02   4.3148572e-03   6.9596812e-03   4.7131286e-03   9.1566258e-03   5.3604687e-01   1.0254001e-02   1.3850569e-02   8.4927151e-03   5.3290112e-03   3.4603497e-03   4.5170591e-04   3.6988360e-03   3.8809899e-03  -3.0953395e-01  -3.1439176e-01   4.9072584e-03   7.0578622e-03   3.0267221e-01   7.9359946e-03   3.2817911e-03   3.6948491e-03   3.7523881e-03   2.6849597e-03   1.3732853e-03  -2.6513328e-03  -8.2870270e-04   2.9593542e-03  -2.3653398e-03   2.7288856e-03  -3.7345772e-03  -1.5413417e-03   5.4912810e-03  -2.9219520e-01   5.7622615e-03  -3.3733479e-01   3.9203305e-03   3.9550547e-03   4.2502365e-03   2.6251122e-01  -2.6189320e-01   5.0443390e-03   9.0857837e-04  -3.0467043e-03   2.3883158e-01  -8.3865905e-04   1.2118045e-03   2.2199955e-03  -4.1169646e-04   1.7126268e-03  -2.8988065e-04  -2.4636439e-04   9.8311672e-04  -3.7609212e-01  -4.9315427e-03  -4.5707960e-01  -2.4018501e-03  -4.9356083e-01   1.2135061e-02   8.4278733e-03   1.2573654e-02   4.2772364e-01  -4.2537511e-01   6.8825410e-03  -3.8604908e-01   6.9627285e-03   7.2035358e-03   5.1376617e-03   1.0466081e-02   5.6652162e-03   4.5208936e-03   4.6870985e-03   3.9907540e-03  -2.9160846e-01   3.2972388e-03   3.1152838e-03  -1.6339058e-03  -2.6867263e-01   7.3535030e-04  -1.4229118e-03   9.9488416e-04  -2.7816577e-03  -8.6215192e-04   4.3768040e-03  -8.4192771e-04   1.0011784e-02   7.6241180e-03  -3.2866830e-03  -3.8804508e-01  -7.9842728e-03  -1.3048333e-02   3.5488590e-01   2.7429906e-03  -1.3729449e-04  -3.8112031e-01   4.0205325e-04   5.0076375e-03  -6.8782456e-03  -4.0180691e-03   1.1566480e-03  -7.3952702e-03  -1.0969920e-02  -1.4770513e-02   1.8889161e-02   2.4537820e-02   5.4152830e-01   5.0292497e-01   1.3014408e-02   1.0563307e-02   1.4279843e-02   9.9936857e-03   8.1055018e-03   7.7424762e-03   5.7164025e-03   1.0467105e-05  -8.8715319e-03  -3.3873966e-01   5.2258409e-03  -3.2178641e-01   3.6155117e-04   4.9469999e-03  -1.2696030e-03   2.7132518e-01  -3.0367769e-03   9.4148492e-04  -9.6780895e-04   4.4373222e-05  -2.3067355e-01  -2.4985692e-01   1.8931427e-03   3.0937915e-03   2.4736234e-01  -5.2340886e-05  -2.9001778e-03   1.1648291e-03   2.2738042e-03  -2.3005637e-01  -3.2380191e-03  -2.3103939e-01  -2.8647842e-03  -2.4511106e-03  -2.4988036e-01  -3.3495915e-03   2.1507016e-04   2.8624008e-01   3.0684167e-03   1.5166907e-03  -4.5049547e-03  -3.9534260e-03  -4.1317028e-03  -3.1559569e-01  -5.0456209e-03   3.3247881e-01   5.4879764e-03   4.5382658e-03  -1.2866941e-03  -3.5289440e-01   1.3390923e-03  -6.1308496e-03   3.3764520e-03   5.6602127e-03  -2.6130623e-03   3.1611007e-01   5.8482695e-03  -1.1521204e-03  -3.2957601e-01   9.6838384e-04  -3.2869930e-01   5.5672375e-04  -7.4160259e-04   1.8235408e-03   3.9961120e-01  -3.5802486e-05  -2.9857825e-01   1.6220949e-03  -9.5204183e-04   2.0526004e-03   3.7939501e-03  -3.1927688e-01   2.6475102e-03   6.1279579e-03  -4.8156448e-03  -1.2067067e-03   3.6520604e-04   6.4498542e-04   1.3544963e-03   3.1193160e-03   4.0926673e-01   5.7825093e-03   6.0278907e-01  -3.1811573e-02   2.3557701e-02   3.2117379e-02   2.2367917e-02  -3.7062064e-03   3.6138034e-03   6.2269616e-03  -2.4583266e-03  -1.4197462e-03   5.3330092e-03   1.1626148e-02   8.1025962e-03   2.2840032e-03   7.9706318e-03  -1.0725151e-04  -5.4148706e-04   4.0970961e-03   4.8433300e-03   3.7700227e-05   5.9503606e-03   3.6027456e-03  -3.4251882e-03   3.0834919e-03   5.1845478e-03   3.5780569e-01   7.4571673e-03   4.8850859e-03   3.9289066e-03   1.1545074e-03   3.3010765e-01   6.3377788e-03   6.2356300e-03  -5.6260843e-04   4.6202713e-03   6.4429071e-03   1.6844366e-03  -1.0991797e-03   1.7164553e-03   2.7489754e-01  -5.5802463e-03  -3.2692293e-03  -2.6267325e-03  -1.7789742e-03  -6.9882584e-03  -6.1923040e-03  -5.7765825e-03  -8.5777155e-03  -7.9738760e-03   2.8788128e-03  -5.1571474e-03  -4.2017412e-03  -6.1373530e-03  -5.0423347e-03  -1.0152736e-02   4.6900624e-01  -4.6414431e-01   1.7872180e-03  -2.6254134e-03   2.9025975e-04   5.5677177e-03   9.8542493e-03   3.8786954e-03   7.6983979e-03   5.8008935e-04  -8.7929681e-03  -1.4474479e-02  -1.2371150e-02  -3.0094747e-02  -1.6732736e-02   5.8977724e-03   1.0694030e-02   1.2850178e-02   1.4955755e-02   7.6307572e-03  -1.6854805e-02  -1.4417803e-02   2.1074027e-02  -9.2817544e-03  -4.7872180e-02   5.6987294e-02  -5.6959756e-01   2.7262718e+00  -1.4826578e-01   1.0858890e+00  -1.4092440e+00  -6.7688170e-03  -7.7683225e-01   1.6202817e+00   1.8878741e-02   1.2759942e-03   7.5046805e-01   4.4135925e-02   7.0208097e-01   2.1301435e-02   2.4690848e-02  -1.4615756e-02  -1.2464484e-02  -5.8855446e-03   7.7711807e-04  -1.1773759e-03   3.3020788e-02   1.9541407e-02  -7.1172052e-01   5.4294728e-03   1.7275984e-02   1.4634681e-02   1.1233151e-02  -4.3816303e-03   1.6358722e-02   5.9531892e-01   4.2620273e-03  -4.5446114e-01   2.8672132e-03   7.7667690e-03  -2.5298242e-03  -4.7069461e-03  -4.5989344e-02  -2.5274427e-02  -2.8951366e-02   6.0216199e-01  -7.2646832e-02  -4.7655179e-02  -5.2239630e-02  -6.9661189e-02  -1.2014211e-01  -1.1832602e-01  -1.1236813e-01  -2.9374334e-01   1.3397237e+00  -2.9037633e-01  -1.4085980e+00  -2.0921014e-02   1.0017758e+00  -2.1761255e-01   1.2660815e-02   6.8076056e-02  -9.2790116e-01  -9.4992949e-01   4.4333003e-02   1.8403503e-02   8.7955804e-01   2.8891329e-02   1.8276742e-02  -6.0876383e-01  -6.1625480e-01   1.9107148e-02   6.6314192e-03   2.9636286e-03  -5.6712757e-01   1.5449210e-02  -5.2860552e-01  -2.4004053e-02  -2.1714854e-02  -2.2786041e-02  -4.2071665e-02  -3.3387607e-02  -3.3245274e-02  -4.0328808e-02  -7.7852142e-02  -5.0304656e-02  -3.5766693e-02  -4.6339698e-02  -8.8044554e-02  -3.0694673e-02  -2.3889413e-02  -2.4488652e-02   5.3802814e-03  -2.0701006e-02  -6.8059904e-03  -9.6521544e-03  -6.6515004e-02   1.6399244e-03   7.5922069e-01   5.6581553e-02  -3.3930137e-02   2.6851437e-02   3.6604714e-02   2.2678792e-02   7.4459866e-01   2.2074665e-02   1.9129904e-02   6.2512739e-01   5.0446674e-01   1.5215079e-02  -4.7211260e-01  -5.2250235e-03  -3.5852884e-03   2.5215927e-03  -1.9192809e-03  -2.2753037e-03   3.6546214e-03   4.4132884e-01   4.0864991e-01   6.5686206e-03   5.6733342e-04   2.9699598e-03   8.3016031e-03   5.2029570e-03   3.7300444e-01  -1.5598320e-03   6.5507103e-03  -1.1064090e-02  -1.2357089e-02   4.0984901e-01  -1.1089909e-02  -8.7741568e-03  -1.7343115e-02  -6.5639132e-01   1.0183564e-02   6.3513081e-03   1.6320675e-02  -5.8459166e-03   2.7825525e-03  -4.1035861e-01  -3.6530636e-01  -4.3417236e-01   5.7767947e-03   3.7182029e-01   8.0840644e-03   3.1586845e-03  -1.5592349e-03  -2.0711666e-03  -4.3775653e-03   1.2091305e-02   5.7743171e-03   4.2812890e-01  -4.4538868e-01   7.7988359e-03   4.3382671e-03  -9.5102313e-03   1.6424942e-02   1.4909801e-02   9.1614014e-03  -8.9169499e-02  -1.6603765e-02   8.4430727e-01  -1.0135258e+00  -1.1622721e-01  -8.2817481e-02  -1.0912304e+00   1.6039484e-01  -4.8079327e-01  -4.3616729e-02   4.1496621e-02   1.8166251e-01   1.0997674e-01   1.0773569e+00   1.0811047e-01   8.3307939e-02   8.5995498e-01  -8.3179878e-01  -1.0693224e+00   3.8153537e-02   1.0643586e-02   7.0037708e-01  -1.4084750e-03   3.4327546e-03   1.4024221e-02  -6.2122340e-01  -9.6523343e-01
   3.0680435e-01   1.7021775e-03   3.7893741e-01   4.6247047e-01  -3.6354560e-01   4.2998233e-03   3.8937651e-01   5.2880155e-04   1.5853123e-03  -3.5636226e-01   3.1071412e-03   5.5646137e-03   5.3228729e-03   3.7858068e-03   4.1202329e-03   4.2530585e-03   3.8776843e-03   2.8318561e-03   7.2398745e-03   5.6465126e-04  -3.4032758e-03  -2.2703580e-01  -3.7959657e-04   2.6006374e-03  -4.3953974e-04   1.3585062e-03  -1.2005859e-03   1.5256384e-03  -3.5965222e-03   4.5177467e-03  -3.7764022e-01   3.8288582e-01  -8.8615840e-03  -9.1206368e-03  -9.9965411e-03  -6.9831190e-03  -1.0878603e-02  -1.0563507e-02   9.2646700e-03  -1.8357249e-02   4.3228711e-03   8.5457266e-03   3.9919587e-03   8.9268174e-03   5.4223625e-01   1.1272389e-02   1.3654790e-02   7.7020469e-03   7.1671439e-03   4.0452090e-03   6.7991397e-03   3.2966487e-03   4.6969880e-03  -3.1331713e-01  -3.1598495e-01   4.6533828e-03   6.9163039e-03   3.0379866e-01   8.5031579e-03   3.2285482e-03   4.2921219e-03   5.7125486e-03   3.0036201e-03   1.7202095e-03  -1.9021428e-03   2.1736470e-04   1.3681605e-03  -3.1292488e-03   3.5280227e-03  -2.9181298e-03  -1.4517331e-03   6.6833850e-03  -3.2629188e-01   6.3912419e-03  -3.3058658e-01   5.1052136e-03   4.0043456e-03   3.7534733e-03   2.8442739e-01  -2.5306269e-01   3.6665082e-03   6.1205682e-04  -3.2739911e-03   2.4105506e-01  -2.0197066e-03  -9.6834406e-04   2.7168778e-03   6.1393898e-04  -1.0180588e-03   3.3263569e-05   2.2182716e-04   1.8791334e-03  -3.7652720e-01  -2.1449551e-03  -4.4614695e-01  -1.5210805e-03  -4.8883677e-01   1.3269698e-02   1.0627974e-02   1.2171272e-02   4.1097292e-01  -4.2218214e-01   7.1399517e-03  -3.7851199e-01   7.3774442e-03   4.1877051e-03   5.0671743e-03   3.4545609e-03   4.9046608e-03   4.4014979e-03   4.4288810e-03   4.0797917e-03  -2.7706751e-01   2.7215280e-03   2.6823184e-03  -1.3579381e-03  -2.6717170e-01   2.3922448e-03  -1.9060350e-03   7.7926193e-04  -2.3828057e-03  -4.1899365e-04  -7.5698552e-04  -3.6585658e-03   8.6603515e-03   6.7630562e-03  -4.7720896e-03  -3.7084553e-01   7.4006702e-04  -1.2128133e-02   3.4073341e-01   2.4457110e-03   4.5225441e-04  -3.6637340e-01   8.3155423e-04   3.1219008e-03  -3.1967065e-03  -3.0513146e-03   4.7118409e-03  -3.3921980e-03  -8.9027035e-03  -1.2213786e-02   1.7537403e-02   1.8259678e-02   5.0873071e-01   4.7171027e-01   1.1825585e-02   9.2056587e-03   1.2867415e-02   9.2620199e-03   7.7779535e-03   6.9077449e-03   6.7249082e-03   1.4206935e-03  -7.5777645e-03  -3.2491837e-01   7.4791623e-03  -3.4133056e-01  -1.4278576e-03   5.0529651e-03  -2.2300373e-04   2.7648913e-01  -1.7780682e-03   1.3765678e-03  -1.7361656e-03   6.6269009e-05  -2.2550072e-01  -2.4916130e-01   2.0771673e-03   3.3007399e-03   2.4602767e-01   1.1943802e-03  -3.3713909e-03   1.6874426e-03   2.1943215e-03  -2.3541572e-01  -3.3042174e-03  -2.3161756e-01  -2.8999954e-03  -3.3945460e-03  -2.4514253e-01  -1.6982560e-03   1.1160380e-03   2.9257358e-01   2.9732620e-03   6.4319464e-05  -4.8325480e-03  -5.2957019e-03  -4.1105317e-03  -3.1741558e-01  -4.8951754e-03   3.3102730e-01   5.3138671e-03   4.8434095e-03  -1.4502855e-04  -3.5823269e-01   4.3658441e-03  -6.5725739e-03   6.7748826e-03   7.5854095e-03  -3.4351978e-03   3.4872668e-01   5.0102953e-03  -2.2437799e-03  -3.3034071e-01   1.3925130e-03  -3.3683483e-01   3.8185758e-04  -1.8379354e-03   3.9965576e-04   3.9346716e-01   1.1679937e-03  -3.0604274e-01   5.7520310e-03  -3.2185592e-03   1.8499009e-03   4.0843690e-03  -3.3733435e-01   2.7000583e-03   5.8061286e-03  -3.0904820e-03  -2.9042882e-04  -1.4846448e-03   4.8792495e-04   1.1386980e-03   7.3693201e-03   4.1894138e-01   2.9442444e-03   6.0598995e-01  -3.8573971e-02   2.1514356e-02   3.3213229e-02   2.2684772e-02  -1.2460602e-02   5.8053881e-03   5.4980743e-03   3.3756548e-04   4.5539579e-03   7.1835694e-03   1.0544722e-02   8.0076481e-03   2.4752858e-03   8.6278583e-03   1.0507088e-03   9.2111617e-04   5.5535739e-03   6.7514596e-03   6.6498386e-03   6.6560317e-03   3.3338632e-03  -4.0296472e-03   2.0914722e-03   5.4115565e-03   3.6165287e-01   6.2072276e-03   5.6181609e-03   3.8983836e-03   2.7003069e-03   3.2489680e-01   5.9664205e-03   8.8060636e-04   5.7040420e-03   4.1276677e-03   2.5876424e-03   1.8504739e-03   8.1964017e-03   1.6129283e-04   2.7125005e-01  -8.6804336e-03  -3.0680038e-03  -2.3688462e-03  -2.8710311e-03  -6.9861310e-03  -5.7010673e-03  -3.9561954e-03  -9.0111617e-03  -8.7838165e-03  -1.0568466e-03  -4.5738161e-03  -5.6028350e-03  -8.5548938e-03  -3.7662144e-03  -1.3315347e-02   4.7692755e-01  -4.5653994e-01   4.3438718e-03   2.0348380e-03  -2.8208799e-03   8.2571812e-03   7.0357815e-03   3.0979345e-03   6.0523734e-03   3.2713161e-04   4.4665130e-03  -1.4871458e-02  -7.9858705e-04  -2.9261165e-02  -8.8292538e-03  -1.0280187e-03   2.3891205e-02   1.0773355e-02   1.4070671e-02   3.2656134e-04  -2.0191876e-02  -1.8460069e-02   8.6088024e-03  -5.3577994e-03  -3.4683070e-02   6.4370295e-02  -5.1109050e-01   2.7862295e+00  -6.4995691e-02   1.2227982e+00  -1.2438651e+00  -1.5552667e-02  -8.3496129e-01   1.7389443e+00   1.3714607e-02   1.0845246e-03   7.8421516e-01   4.5724244e-02   7.0637752e-01   1.1940268e-02   2.4550996e-02   5.9647214e-03  -1.2479715e-02  -7.7449267e-03   4.9009804e-04  -5.6298565e-03   2.8954458e-02   2.0570979e-02  -7.2046442e-01   8.2828092e-03   1.6225139e-02   1.5627363e-02   5.7435315e-03  -4.8593053e-03   1.9570755e-02   6.0417613e-01  -1.4535777e-04  -4.6152088e-01  -7.4036752e-04   2.0066151e-03   1.5789716e-03  -1.9430379e-03  -4.4817229e-02  -2.7596000e-02  -3.1980871e-02   6.0401984e-01  -7.7095836e-02  -5.0667784e-02  -5.4041106e-02  -7.4336236e-02  -1.2809969e-01  -1.1962381e-01  -1.2329997e-01  -3.5363180e-01   1.3316296e+00  -3.6878753e-01  -1.5029995e+00   2.0702159e-02   1.1346219e+00  -2.0067614e-01  -2.7014207e-03   6.5343771e-02  -9.6267143e-01  -9.5643654e-01   4.7964590e-02   2.2980624e-02   8.8329164e-01   3.2501681e-02   1.6535160e-02  -6.2514647e-01  -6.2119676e-01   1.8282811e-02   6.9825515e-03   4.0129931e-03  -5.6990653e-01   1.5070048e-02  -5.3593669e-01  -2.5212368e-02  -1.7464742e-02  -2.0267436e-02  -5.2216921e-02  -3.4258140e-02  -3.4992896e-02  -3.8457260e-02  -8.2920819e-02  -6.2356958e-02  -5.4383575e-02  -4.0200046e-02  -8.2887435e-02  -3.6209212e-02  -5.9536592e-03  -3.3252251e-02  -5.8351179e-04  -1.9549595e-02   3.8158400e-02  -9.8397896e-03  -2.6670842e-02  -3.1552763e-03   8.5205607e-01   8.5686416e-02  -2.2754645e-02   2.7515998e-02   4.0354643e-02   2.2674992e-02   7.6342622e-01   2.6077231e-02   1.8540848e-02   6.5509893e-01   5.2396290e-01   1.4785538e-02  -4.8040096e-01  -2.0900998e-03  -4.5056899e-03   5.6549372e-03   2.7216996e-03  -2.9815468e-03   3.5652369e-03   4.4628797e-01   4.1871621e-01   2.7969899e-03   3.4053620e-03   5.0242086e-03   7.7885157e-03   3.5842810e-03   3.9460795e-01  -4.9311196e-03   1.3154926e-03  -1.1979033e-02  -8.0283750e-03   4.1124814e-01  -1.2259654e-02  -9.4966989e-03  -1.4535861e-02  -6.5259757e-01   9.6151177e-03   1.1196345e-02   1.2852102e-02  -7.3730277e-03   1.2686578e-03  -4.3521652e-01  -3.8625711e-01  -4.3910039e-01   1.2525939e-02   3.8004419e-01   6.0929240e-03   6.8061598e-03   8.8562802e-04  -4.5147881e-03  -3.7132963e-03   3.7086143e-03   6.1059327e-03   4.3288529e-01  -4.4720816e-01   6.2270835e-03   3.4750297e-03  -9.9638157e-03   1.6034323e-02   1.8916523e-02   1.6100595e-02  -7.8416207e-02  -2.6496564e-02   8.4007883e-01  -9.6200392e-01  -1.0023289e-01  -9.5876926e-02  -1.0599891e+00   1.5315482e-01  -4.1242513e-01  -5.6282126e-02   9.8103078e-02   1.7746635e-01   1.0214436e-01   1.0386480e+00   9.0303678e-02   8.6110756e-02   8.1188927e-01  -7.7673648e-01  -1.0380919e+00  -7.3153174e-03   4.6739920e-02   7.4552533e-01   5.5077909e-03   1.8142234e-02  -1.0541824e-02  -6.4011608e-01  -9.7799124e-01
   3.0663794e-01   2.2536829e-03   3.7855350e-01   4.5480395e-01  -3.5887278e-01   4.7819731e-03   3.8618272e-01   1.1314138e-03   1.0844152e-03  -3.5383130e-01   2.0891730e-03   4.3823311e-03   5.5271360e-03   4.0194548e-03   3.3714138e-03   4.0366899e-03   3.9285269e-03   3.4952300e-03   3.2402335e-03   1.2622545e-03  -2.7060356e-03  -2.2782473e-01  -7.1388450e-04   2.1809057e-03  -9.8792454e-04   1.2752300e-03  -1.9002022e-03   1.0214414e-03  -3.2856652e-03   4.1908247e-03  -3.6635645e-01   3.9786481e-01  -8.7753507e-03  -9.5810280e-03  -9.9862743e-03  -7.8882886e-03  -1.6295753e-02  -8.5931662e-03   1.3557084e-02  -5.8098006e-03   1.0131321e-03   9.9233053e-03   5.4176267e-03   7.8117887e-03   5.3754839e-01   1.0177555e-02   1.2927102e-02   8.5362771e-03   6.2429606e-03   4.9099044e-03  -5.8153664e-05   5.2758613e-03   3.8063435e-03  -3.0319457e-01  -3.1123667e-01   4.6831502e-03   4.8165316e-03   2.9626003e-01   8.1075794e-03   3.0386737e-03   3.1888822e-03   4.6231243e-03   3.2637652e-03   1.6407721e-03  -1.2062951e-03  -3.6282158e-04   1.8784967e-03  -2.0268833e-03   2.8899694e-03  -3.4131964e-03  -2.7739716e-03   5.6185537e-03  -2.9145514e-01   5.8205188e-03  -3.2695230e-01   1.1371576e-03   3.9412056e-03   3.8496783e-03   2.8480914e-01  -2.4452563e-01  -1.5004030e-04  -5.4758007e-04  -3.9139139e-03   2.4144558e-01  -1.9647372e-03  -1.8869385e-03   2.0957207e-03   1.3914983e-03   3.8510658e-03   1.4867877e-03   1.8416231e-03   2.8298656e-03  -3.7567096e-01  -4.3479761e-03  -4.3801128e-01  -1.9851685e-03  -4.7862663e-01   1.3118177e-02   1.0444553e-02   1.1745063e-02   4.0295111e-01  -4.4197355e-01   8.4191335e-03  -3.6985217e-01   6.3760665e-03   6.7961969e-03   5.1423113e-03   4.6498112e-03   5.5689673e-03   4.2626921e-03   3.8669864e-03   4.4348136e-03  -2.8336345e-01   2.9423063e-03   2.6007145e-03  -9.2237149e-04  -2.6927187e-01   1.8091415e-03  -2.0338239e-03   1.8547944e-03  -1.4093470e-03   9.3933429e-04   1.1413476e-03  -1.3393307e-03   9.3655692e-03   8.0498785e-03  -5.8268740e-03  -3.8139959e-01   3.5835287e-03  -2.5247399e-03   3.4911202e-01   2.1779391e-03  -1.2421250e-03  -3.6004154e-01   9.2702193e-04   4.4259340e-03  -4.0239159e-03  -3.2273162e-03   2.1825917e-03  -1.8478020e-03  -8.8428199e-03  -1.5921150e-02   2.1384072e-02   2.1558063e-02   5.9051513e-01   4.7706435e-01   1.4061450e-02   9.7866519e-03   1.3029711e-02   9.6345874e-03   8.9950191e-03   1.0459409e-02   5.9769048e-03   2.6490901e-03  -6.9307094e-03  -3.2115141e-01   6.7568657e-03  -3.4193972e-01  -1.1983826e-03   4.7920369e-03  -1.0749409e-03   2.7899236e-01  -1.9165050e-03   1.3808705e-03  -1.2690852e-03  -2.4737061e-04  -2.2618632e-01  -2.4865314e-01   1.4623957e-03   3.6141586e-03   2.4530099e-01   1.1969081e-03  -3.4870924e-03   1.2106108e-03   2.6151722e-03  -2.3061414e-01  -2.9312031e-03  -2.3168242e-01  -2.6558247e-03  -3.5281811e-03  -2.4705566e-01  -1.6781141e-03  -2.2012552e-03   2.8949899e-01   2.3137743e-03   2.6536080e-03  -4.8288466e-03  -3.8878461e-03  -3.7566202e-03  -3.1415819e-01  -4.8222132e-03   3.2626320e-01   5.2159431e-03   1.0824927e-03  -5.4863752e-04  -3.4871667e-01  -4.0558569e-05  -6.3736275e-03   8.9266486e-03   7.1762181e-03  -1.2743592e-04   3.2853726e-01   5.0272491e-03  -1.6401464e-03  -3.2669712e-01   7.3437957e-04  -3.3613366e-01  -3.5446202e-04  -1.3973294e-03   2.7286627e-03   3.8980014e-01  -8.9298303e-04  -3.0086072e-01   4.2248850e-03  -2.0694514e-03   1.8127909e-03   4.5164152e-03  -3.1147351e-01   5.4143874e-03   6.6836976e-03  -2.4004742e-03  -4.1283416e-04   2.0899677e-03   7.4902448e-04  -1.9092505e-03   2.7625015e-03   4.3515807e-01   8.1049348e-03   6.1727776e-01  -4.1133882e-02   1.8311294e-02   3.2755944e-02   1.9347646e-02  -3.4012584e-03   5.7489698e-03   5.9139416e-03  -4.6534512e-03  -1.4168115e-03   4.6914207e-03   1.2526386e-02   8.1967464e-03   2.5230771e-03   8.4511514e-03  -2.4236339e-05  -5.8433561e-04   4.7715812e-03   5.1474853e-03   2.7251582e-03   6.1138324e-03   4.9880303e-03  -3.3667611e-03   3.0703581e-03   5.2612261e-03   3.5976371e-01   6.8782370e-03   6.0273978e-03   4.3131692e-03   3.2820406e-04   3.2430528e-01   4.9861997e-03  -7.6720370e-05   9.6296059e-04   3.8569991e-03   2.9724914e-03   2.2163983e-03   3.6775236e-03   1.8077069e-03   2.8050128e-01   2.8934115e-03  -5.4714644e-03  -3.4377550e-03  -2.7018089e-03  -5.7971500e-03  -6.4415170e-03  -4.6624132e-03  -9.5045047e-03  -7.8922862e-03   1.9308188e-04  -4.7293293e-03  -2.4406737e-03  -6.7160777e-03  -6.0980364e-03  -1.5906633e-02   4.7043482e-01  -4.6023573e-01   2.2686636e-03  -8.6489558e-04  -8.6256080e-04   1.0992949e-02   9.3903203e-03   2.3905799e-03   1.0488319e-02   3.4483700e-03  -7.0785382e-03  -1.6176621e-02  -9.8500729e-03  -2.6399893e-02  -9.5276606e-03  -1.9194842e-02   1.5264717e-02   7.0532881e-03   1.3194983e-02   4.7363400e-03  -1.3694925e-02  -2.0538052e-02   1.5897302e-02  -1.3535676e-02  -1.6292453e-02   1.0693660e-01  -3.4580687e-01   2.6929789e+00  -2.6347563e-02   1.4026613e+00  -1.0596239e+00  -2.0242034e-02  -8.1819663e-01   1.3922864e+00   1.1819922e-02  -1.6986159e-03   7.5785094e-01   4.3776642e-02   7.3781356e-01   1.5189097e-02   2.6956020e-02  -6.0872804e-03   3.4850415e-03   4.0019420e-04   5.3090682e-03  -5.0490734e-03   2.3218879e-02   1.3769815e-02  -6.9555276e-01   8.5718918e-03   1.6977075e-02   1.0034405e-02   8.8795086e-03  -4.9813713e-03   1.7007954e-02   5.9127793e-01  -5.5738182e-04  -4.5374943e-01   1.4846689e-03  -2.2281647e-04  -5.7963993e-04  -4.3782251e-03  -4.6397513e-02  -2.8217227e-02  -2.6935090e-02   5.9577631e-01  -8.1630447e-02  -4.9346514e-02  -4.8811496e-02  -7.2237431e-02  -1.0632277e-01  -1.0153303e-01  -1.1287072e-01  -2.3088329e-01   1.2650321e+00  -3.0446845e-01  -1.3903093e+00  -5.7672396e-02   1.2935389e+00  -2.1114613e-01   1.9143855e-04   6.5320698e-02  -1.0582109e+00  -9.2745379e-01   4.0139272e-02   2.8541077e-02   8.6566608e-01   2.9434783e-02   2.1978211e-02  -5.9441532e-01  -5.7582151e-01   1.8046255e-02   3.8748083e-03   1.2711656e-03  -5.6153336e-01   1.6000461e-02  -5.2571289e-01  -2.3346921e-02  -1.8241964e-02  -2.1925470e-02  -4.5136753e-02  -3.1744698e-02  -3.1593473e-02  -3.5300903e-02  -7.6254797e-02  -5.5049107e-02  -6.0877616e-02  -5.4752136e-02  -1.1568037e-01  -4.3364296e-02  -3.3515883e-02  -3.5505730e-02   3.1989396e-03  -2.3374459e-02  -8.1642126e-03  -5.3645361e-02  -1.5352514e-02   6.3866596e-03   7.3325008e-01   5.8296744e-02  -2.1859912e-02   2.1615110e-02   3.9576566e-02   2.1772096e-02   7.7074085e-01   2.4549831e-02   1.7071606e-02   5.7550335e-01   5.0137297e-01   1.2211977e-02  -4.6987348e-01  -6.2882908e-03  -2.4935042e-03   4.6282859e-03   9.0032231e-03  -5.5638310e-03   3.2560879e-03   4.3701946e-01   4.2988183e-01   4.8716131e-03   1.3832707e-03   2.2431208e-03   6.2662183e-03   3.2912314e-03   3.9735210e-01  -3.1080654e-03   4.7816928e-03  -1.0010233e-02  -5.6108264e-03   4.1475816e-01  -9.7862375e-03  -1.0297151e-02  -1.7474550e-02  -5.7255289e-01   1.1692788e-02   3.6380261e-03  -2.1327719e-03  -5.8285525e-03   3.2543418e-03  -4.2968687e-01  -3.6225369e-01  -4.2703689e-01   6.7275028e-03   3.5943533e-01   7.3533982e-03   4.9446935e-03  -2.5071020e-03  -9.9885750e-04  -3.1428766e-03   5.2738747e-03   3.9103136e-03   4.1098669e-01  -4.3082032e-01   5.5676945e-03   2.3743531e-03  -5.9779645e-03   1.6312114e-02   2.7288965e-02   2.5360604e-02  -7.7794921e-02  -1.6330602e-02   8.3089976e-01  -9.2881423e-01  -1.2162928e-01  -9.2253479e-02  -1.0566786e+00   1.3944994e-01  -6.4563732e-02  -6.4323578e-02   6.7507766e-02   1.9590761e-01   7.9098592e-02   1.0807815e+00   1.5238954e-01   1.0099469e-01   9.3634608e-01  -8.6221387e-01  -1.1922425e+00   1.0685476e-01   6.5572289e-03   9.2092879e-01   1.9556399e-04   1.4466328e-04   1.9736920e-02  -7.2490645e-01  -9.8708793e-01
   3.0498204e-01   1.5877148e-03   3.7404734e-01   4.5579170e-01  -3.5830821e-01   4.1775809e-03   3.8637897e-01   6.6373078e-04   5.0709687e-04  -3.5490433e-01   3.6890887e-03   5.3161611e-03   5.6516704e-03   4.2131960e-03   3.7479748e-03   3.9233624e-03   3.4848439e-03   3.1418816e-03   4.2202078e-03   9.5523948e-04  -9.0080421e-04  -2.2385235e-01  -6.6989468e-04   2.2802009e-03  -1.3595751e-03   7.6187890e-04  -1.6675571e-03   2.4013345e-03  -3.1313186e-03   4.7339079e-03  -3.7748628e-01   3.9079575e-01  -8.8053344e-03  -1.0423523e-02  -1.0434259e-02  -9.7308770e-03  -1.1439889e-02  -9.8757699e-03   8.0974242e-03   1.5108531e-03   1.4358105e-04   8.1639099e-03   5.3507935e-03   9.5603857e-03   5.3150147e-01   7.3566304e-03   1.1815015e-02   7.1958763e-03   6.4553071e-03   4.1981248e-03   1.6558899e-03   3.7130247e-03   3.7042728e-03  -3.0350630e-01  -3.1154115e-01   4.8902377e-03   7.5301333e-03   3.0049282e-01   8.2576280e-03   3.3817384e-03   3.5389922e-03   6.2545569e-03   2.3030155e-03   1.5151232e-03  -1.8957110e-03   5.5716389e-04   2.8061337e-03  -2.1200133e-03   2.9636226e-03  -3.1143817e-03  -2.1682623e-03   5.9515092e-03  -3.0426583e-01   5.1884949e-03  -3.2472329e-01   7.5940744e-04   3.6038849e-03   3.8296943e-03   2.8611751e-01  -2.4734515e-01   3.6716317e-03   1.2243448e-04  -2.2709604e-03   2.4467519e-01  -1.6976248e-03   1.9139571e-04   1.1804095e-03  -4.2097352e-04  -2.5548833e-03  -2.8944367e-04  -4.1909010e-04   1.6604707e-03  -3.7190168e-01  -5.3572711e-03  -4.3958396e-01  -4.4816916e-03  -4.8136000e-01   1.3661348e-02   8.7738150e-03   1.2331600e-02   4.0895271e-01  -4.1716506e-01   7.5537874e-03  -3.7086213e-01   6.3188270e-03   4.2256556e-03   4.7583285e-03   5.7057958e-03   2.9430185e-03   3.8510353e-03   4.2947897e-03   3.7499044e-03  -2.7456955e-01   2.1566346e-03   1.8941907e-03  -8.6391801e-04  -2.7071745e-01   2.1418511e-03  -2.5410181e-03   2.8334837e-03   3.9002980e-04   1.0065800e-03  -4.2849708e-04  -6.5002524e-04   9.0334770e-03   8.0937955e-03  -4.9636646e-03  -3.7744512e-01  -1.2599307e-03  -1.0790818e-02   3.5276332e-01   1.3509683e-03  -1.7953950e-03  -3.7883735e-01   9.8591842e-04   2.8667833e-04  -6.1909024e-03  -4.7316896e-03   2.2802412e-03  -4.5631479e-03  -8.6955145e-03  -1.5927446e-02   2.2444449e-02   1.9685362e-02   5.9809504e-01   4.9168930e-01   1.3381164e-02   1.1517953e-02   1.5833024e-02   1.0104260e-02   7.7463668e-03   1.0001393e-02   4.3682885e-03   4.9977928e-04  -6.0999514e-03  -3.3477729e-01   7.1855780e-03  -3.3894738e-01  -2.1833123e-03   4.9402472e-03  -1.5696076e-03   2.6966201e-01  -1.8541243e-03   1.1490096e-03   1.3561607e-03   6.4928631e-04  -2.2453061e-01  -2.4822513e-01   1.2999973e-03   5.6404630e-04   2.4502792e-01  -1.0443512e-03  -1.7446598e-03   2.7647005e-03   1.8764600e-03  -2.3132697e-01  -2.3909789e-03  -2.2970546e-01  -2.1352591e-03  -3.1563430e-03  -2.5321469e-01  -3.0867490e-03   2.6303263e-04   2.8799210e-01   3.0143769e-03   9.2283415e-04  -4.0272705e-03  -4.3880711e-03  -4.8020344e-03  -3.1725688e-01  -5.0540351e-03   3.3608395e-01   5.0226956e-03   4.1626692e-03   2.6610708e-04  -3.7408100e-01   2.5784319e-04  -6.9205344e-03   7.5374923e-03   8.7842238e-03   2.9945772e-04   3.3266661e-01   4.6401748e-03  -2.5862371e-03  -3.2617405e-01   1.2536338e-03  -3.3393000e-01   1.7606615e-04  -9.4951822e-04   8.6848169e-04   3.9464065e-01   5.8349403e-04  -3.1174695e-01  -4.6372436e-03  -3.0625319e-03   2.7307212e-03   4.7413033e-03  -3.0141517e-01   3.8255483e-03   6.0329786e-03  -3.6145797e-03  -1.4518903e-03   9.1943726e-04  -2.1192020e-03   1.3318406e-03  -9.5547013e-04   4.0145798e-01   6.7491191e-04   5.7448522e-01  -2.9322560e-02   1.8427009e-02   3.3646546e-02  -3.1135197e-02  -4.8611939e-03   4.3733400e-03   6.9899358e-03   4.9062242e-04   1.5516360e-03   6.8534887e-03   9.4310855e-03   8.5762931e-03   1.7510482e-03   1.0212459e-02   1.1631401e-03  -3.5430894e-05   6.3737098e-03   7.6668129e-03  -1.1071504e-03   6.2856979e-03   3.6015877e-03  -2.7828475e-03   2.7498586e-03   4.6367690e-03   3.5533939e-01   6.3080193e-03   6.0289793e-03   5.0156402e-03   2.5422067e-03   3.1393667e-01   4.6316731e-03   5.9083425e-03   1.6929520e-03   4.0922051e-03   3.5600520e-03   2.0131807e-03   4.2075526e-04   3.1795554e-03   2.6784299e-01   3.2012066e-03  -1.0964475e-03  -2.1749536e-03  -2.5235543e-03  -6.6052031e-03  -5.6243311e-03  -4.1540021e-03  -9.3346298e-03  -7.6658464e-03   4.5548945e-04  -4.9017509e-03  -4.0317837e-03  -6.6484785e-03  -4.1143958e-03  -1.1493714e-02   4.7006418e-01  -4.5422486e-01   2.8339558e-03  -8.0218672e-04  -2.0542346e-03   9.2608819e-03   8.9885971e-03   5.1756340e-03   7.5316784e-03  -2.0018158e-04  -4.1279744e-03  -1.5887168e-02  -1.0661173e-02  -2.7649092e-02  -9.3972910e-03   1.9940724e-02   8.6201957e-03   7.0427920e-03   1.0868077e-02  -4.4492077e-03  -1.4042951e-02  -1.6941931e-02   8.0746106e-03  -3.1634691e-03  -5.1774497e-02   8.9381524e-02  -2.4823468e-01   2.7305152e+00  -2.2375329e-02   1.4682283e+00  -1.1061161e+00  -2.1167836e-02  -8.2634677e-01   1.7197510e+00   1.8038612e-02   3.8730709e-03   7.6814285e-01   4.4372632e-02   7.0240437e-01   1.3659865e-02   2.7130022e-02  -3.0732690e-03   9.6241920e-04  -4.8753652e-03   2.3643434e-03  -6.1728315e-03   2.8618544e-02   1.5419546e-02  -7.0966914e-01   4.2207141e-03   1.0844386e-02   1.1449146e-02   1.1939299e-02  -6.4417584e-03   1.6408353e-02   6.0205373e-01  -6.9409759e-03  -4.5550548e-01   2.9791219e-03   1.3850067e-03  -2.3420907e-04  -3.7696558e-03  -4.6401512e-02  -2.5827736e-02  -2.7650055e-02   5.8792306e-01  -8.2862351e-02  -4.4293518e-02  -5.0971925e-02  -7.7413391e-02  -1.1501152e-01  -1.1342671e-01  -1.2079889e-01  -3.4702806e-01   1.2645209e+00  -3.1926350e-01  -1.4813539e+00  -5.6559750e-02   1.2776147e+00  -1.8632140e-01  -1.8364352e-02   7.3337801e-02  -9.0641061e-01  -9.2366541e-01   4.8423046e-02   3.1084218e-02   7.4484134e-01   2.9754348e-02   2.5681419e-02  -5.9500894e-01  -5.7407582e-01   1.5874772e-02   6.7921442e-03   4.9526360e-03  -5.5630749e-01   1.2635448e-02  -5.3048940e-01  -1.5048615e-02  -1.7508385e-02  -1.9408293e-02  -4.5888363e-02  -2.9039383e-02  -3.0221952e-02  -4.4134286e-02  -7.0062078e-02  -4.7920980e-02  -4.9046656e-02  -5.1583574e-02  -9.5557125e-02  -2.2815029e-02  -8.8618579e-03  -3.7780748e-02  -2.4592701e-03  -2.2507027e-02   3.1112836e-02  -3.9828448e-02  -3.9040897e-02   1.0563956e-02   7.6840533e-01   5.2134545e-02  -4.3382595e-02   2.6459563e-02   4.0000522e-02   2.1510940e-02   6.5132143e-01   2.5101774e-02   1.7359693e-02   5.8281745e-01   6.1283101e-01   1.7495463e-02  -4.8007697e-01  -1.5114607e-03   1.8825251e-03   6.4125574e-03   3.8031902e-04  -4.2243323e-04   1.7759643e-03   4.4048980e-01   4.3052946e-01  -1.1704375e-03   1.5055547e-03   3.9705403e-03   5.7414899e-03   5.5797365e-03   4.0396634e-01   1.0889791e-03   6.3794519e-03  -1.0354401e-02  -8.3540818e-03   4.0738792e-01  -9.8014100e-03  -7.2784215e-03  -1.3811849e-02  -6.0419254e-01   9.0419954e-03   7.4046598e-03   1.1589718e-02  -6.7398013e-03   1.7638589e-03  -3.9700707e-01  -3.5164646e-01  -4.1717175e-01   1.0045632e-02   3.5908502e-01   2.8520576e-03   3.3275645e-03  -2.9711429e-03  -4.7827735e-03  -6.2200481e-03   9.2012108e-03   4.4551742e-03   4.1338235e-01  -4.4146754e-01   5.2138156e-03   7.0072058e-03  -1.5249537e-02   1.6152608e-02   1.0592630e-02   1.8729561e-02  -8.1991348e-02  -2.5953370e-02   8.5613224e-01  -9.3017125e-01  -1.0718451e-01  -9.0914960e-02  -1.1005910e+00   2.0048753e-01  -4.6727332e-02  -6.0008107e-02   8.7995784e-02   1.9818846e-01   1.1197610e-01   1.1269632e+00   1.5326966e-01   9.6113578e-02   9.5265974e-01  -8.0688113e-01  -1.0198743e+00   9.6674931e-02  -6.6075068e-03   7.6429696e-01   8.2154361e-03   7.3741326e-03  -2.1571903e-02  -6.2238619e-01  -9.7843936e-01
   3.1061479e-01   2.7644485e-03   3.7940744e-01   4.6507026e-01  -3.6287809e-01   4.8720135e-03   3.8925110e-01   4.5354467e-04   9.2770402e-04  -3.5554219e-01   6.0068666e-03   4.5994924e-03   5.7566473e-03   3.8105003e-03   4.0424772e-03   4.3739245e-03   4.0169707e-03   3.0130317e-03   1.9081577e-03   3.4691816e-03  -2.3984749e-03  -2.2745941e-01  -1.6244928e-03   2.1754722e-03  -1.1181184e-03   1.3172665e-03  -1.3052356e-03  -3.2680048e-04  -4.3664068e-03   5.6467419e-03  -3.7994418e-01   4.0240514e-01  -9.4067803e-03  -1.0020615e-02  -1.0742503e-02  -1.0010525e-02  -1.2006207e-02  -1.2714539e-02   8.5730978e-03   2.1027789e-03   3.5364324e-03   9.6985528e-03   4.6696547e-03   9.1187730e-03   5.4127117e-01   9.6392264e-03   1.1402176e-02   7.6130700e-03   6.8716779e-03   4.2272479e-03   3.1416534e-04   5.4685312e-03   3.6081982e-03  -3.0092898e-01  -3.1348583e-01   5.0670338e-03   6.2882919e-03   3.0109119e-01   8.3896317e-03   2.9125133e-03   3.0944064e-03   2.7672862e-03   1.7543746e-03   3.8773183e-04  -4.4815115e-04  -8.6631517e-04   2.9557716e-03  -2.4187221e-03   3.7001412e-03  -2.9401643e-03  -1.9438215e-03   5.7615767e-03  -3.1053587e-01   5.5752156e-03  -3.3832662e-01   1.2498861e-03   4.2344571e-03   4.0449853e-03   2.9165284e-01  -2.6425965e-01   3.7404687e-03   4.3565824e-04  -1.0811335e-03   2.4067345e-01  -1.4003231e-03   8.5115610e-04   2.7793226e-03  -9.5455552e-04  -5.5777381e-04   9.6158317e-04   1.3265366e-03   3.3124439e-03  -3.8403194e-01  -4.7323603e-03  -4.5130092e-01  -5.1556541e-03  -4.9045703e-01   1.4059730e-02   9.7184131e-03   1.3793594e-02   4.1595043e-01  -4.2555762e-01   8.4647646e-03  -3.8030966e-01   7.3056126e-03   7.5636296e-03   5.2975214e-03   4.9881301e-03   5.7717288e-03   4.2775046e-03   4.4965682e-03   4.3868055e-03  -2.8082908e-01   3.3437293e-03   2.5210025e-03  -1.7704195e-03  -2.7950284e-01   2.1722356e-04  -2.0852941e-03  -2.2895194e-04  -1.8771146e-03  -5.0226693e-04  -3.8126332e-04  -1.0183320e-03   1.0040667e-02   7.8572691e-03  -4.5323462e-03  -3.8253172e-01  -6.5849379e-04  -5.1890085e-03   3.5622044e-01   8.6699154e-05  -2.1431853e-03  -3.8804273e-01   1.0203892e-03   8.1954791e-04  -5.8680862e-03  -4.0698597e-03   2.1148420e-03  -4.1787222e-03  -8.5020462e-03  -1.3640148e-02   2.3122264e-02   2.1337066e-02   5.4385187e-01   4.9806674e-01   1.3720278e-02   1.1267006e-02   1.3765569e-02   1.0445630e-02   8.3516230e-03   9.4010047e-03   3.8889715e-03   1.2095231e-03  -7.5836838e-03  -3.2706548e-01   6.5239421e-03  -3.4697819e-01  -1.8218430e-03   4.4602875e-03  -1.1586538e-03   2.8094640e-01  -2.9349169e-03   1.2831146e-03  -2.9457389e-04  -2.6265531e-04  -2.2686108e-01  -2.5372507e-01   7.1894679e-04   1.5969569e-03   2.4071623e-01   8.4311741e-04  -2.6972559e-03   2.0255255e-03   1.2069560e-03  -2.3780241e-01  -2.5690499e-03  -2.3903016e-01  -2.4539075e-03  -3.2700518e-03  -2.4928784e-01  -3.6562816e-03   3.7333338e-04   2.9112177e-01   3.0880745e-03   2.8617252e-03  -2.4471010e-03  -4.2884437e-03  -4.4855178e-03  -3.1877352e-01  -5.5386821e-03   3.4862630e-01   5.5210211e-03   3.9835735e-03   1.1966126e-03  -3.3801260e-01  -7.0206666e-03  -5.5039919e-03   7.3672770e-03   7.3237770e-03   8.3780432e-04   3.3656911e-01   5.2760488e-03  -2.4222888e-04  -3.2617415e-01   2.4685484e-03  -3.2257796e-01  -3.7394076e-04  -2.5565389e-03   2.9073276e-03   3.8599367e-01  -2.1890533e-04  -3.0756753e-01   2.5351733e-04  -2.8314994e-03   2.1513266e-03   5.5442611e-03  -3.1085739e-01   6.9871884e-03   6.7568910e-03  -5.3279084e-03  -4.8692789e-04  -6.2180163e-04  -1.8645629e-03   1.2663880e-03  -1.8014777e-05   4.0204136e-01   2.1577536e-03   5.9312405e-01  -3.2346389e-02   1.8133872e-02   1.1106026e-02   2.2146077e-02   2.5539503e-04   5.1681231e-03   7.8684092e-03  -3.7017488e-03   1.1825341e-03   5.9829290e-03   1.2354090e-02   8.8609618e-03   3.9893557e-03   9.1512027e-03  -6.9078018e-04  -8.9150795e-04   4.7216336e-03   2.8923396e-03   2.6367230e-03   6.4838077e-03   2.9842563e-03  -4.2246623e-03   1.5311437e-03   4.8719552e-03   3.5506876e-01   5.6768768e-03   6.5981012e-03   4.0678861e-03   1.6323879e-03   3.1341190e-01   5.2724207e-03   5.4313189e-05  -8.7616981e-04   3.4404175e-03   3.5623361e-03   1.9232442e-03  -6.0834729e-04  -6.1333460e-04   2.8618689e-01   3.3422448e-03  -2.9767013e-03  -4.1533284e-03  -3.6709259e-03  -6.7318082e-03  -8.3863338e-03  -5.8548190e-03  -1.1229196e-02  -9.2358200e-03  -6.4045237e-03  -3.0251782e-03  -5.5736913e-03  -8.4642667e-03  -4.7225220e-03  -1.4355662e-02   4.7363311e-01  -4.6198279e-01   1.5997652e-03  -2.1323246e-03  -1.8699853e-03   1.0716129e-02   6.8931686e-03  -4.5577015e-04   6.1888533e-03  -4.5396740e-04  -4.1395820e-03  -2.0603661e-02  -7.0735697e-03  -2.9328349e-02  -1.1610201e-02   1.8780524e-02   1.8742642e-02   3.8790027e-03   1.2907991e-02  -8.7296780e-03  -1.5215497e-02  -1.5944313e-02  -1.5859965e-03  -1.9547456e-02  -6.3321300e-03   1.5486551e-01  -3.0150906e-01   2.5921339e+00  -2.6136548e-02   1.0619760e+00  -1.0494051e+00  -2.1524355e-02  -7.6383127e-01   1.4950084e+00   8.7846158e-03   3.3969250e-04   7.0475087e-01   3.2339761e-02   6.7711173e-01   1.5504673e-02   2.4674435e-02   1.2436963e-02   7.9265473e-04  -9.3346919e-04   9.8893022e-04  -4.1080267e-03   3.2053795e-02   1.8198188e-02  -7.0780865e-01   6.4276020e-03   1.4940896e-02   1.4044589e-02   1.2369026e-02  -3.1474092e-03   1.5296466e-02   5.9403358e-01   5.6167578e-03  -4.5887577e-01   6.3128582e-03   2.3788167e-03   2.8656843e-03  -2.5234459e-03  -4.9761708e-02  -2.9024886e-02  -2.7688506e-02   5.8187933e-01  -7.9303901e-02  -5.2169979e-02  -5.0535655e-02  -6.8792354e-02  -1.0670835e-01  -1.1913296e-01  -1.1947874e-01  -3.1601672e-01   1.3342283e+00  -3.5409806e-01  -1.4834770e+00  -1.8577397e-02   9.9712442e-01  -1.9811219e-01  -1.2228492e-02   5.9035219e-02  -8.9782237e-01  -9.2686933e-01   4.7973832e-02   2.8964378e-02   8.4974008e-01   3.0505878e-02   2.6003091e-02  -6.2475011e-01  -5.8607755e-01   1.7340244e-02   8.0153465e-03   1.4974065e-04  -5.5585594e-01   1.5285621e-02  -5.3439056e-01  -2.2475441e-02  -1.8126372e-02  -2.3835310e-02  -4.6400302e-02  -2.9950489e-02  -3.1197539e-02  -3.9222316e-02  -7.2014509e-02  -5.6547409e-02  -6.1331499e-02  -6.4777384e-02  -1.1456823e-01  -5.5506384e-02  -4.5938226e-02  -3.6207937e-02   4.9102549e-04  -1.3199121e-02   1.5589946e-02  -1.3076630e-02  -3.2085049e-02   1.5950479e-02   8.3074145e-01   5.2968311e-02  -3.3400705e-02   2.6272110e-02   4.1293138e-02   2.4860361e-02   7.5423286e-01   2.5640045e-02   1.7564887e-02   6.1698548e-01   6.1828934e-01   1.2141526e-02  -4.7321223e-01  -2.0366411e-03   9.3853803e-03   5.2459494e-03  -3.3332956e-03  -2.9544115e-03   1.7381427e-03   4.3449140e-01   4.0058112e-01   5.6252525e-03   1.7228142e-03   2.6684903e-03   4.4983165e-03   1.7945491e-03   3.7472137e-01   2.2889492e-03   4.6605695e-03  -1.1096495e-02  -1.0035006e-02   4.1456618e-01  -8.4424715e-03  -8.1029530e-03  -1.4211251e-02  -6.1638482e-01   9.4020475e-03   1.1075415e-02   7.1660169e-03  -6.6969298e-03   2.5256395e-03  -3.9308588e-01  -3.5591383e-01  -4.2142362e-01   4.7495846e-03   3.6053827e-01   4.5286674e-03   1.9468210e-03  -2.4404121e-03  -3.6377405e-03  -3.2516609e-03   7.4904499e-03   4.0652035e-03   4.0398707e-01  -4.3049619e-01   4.4218856e-03   2.2573435e-03  -7.7114991e-03   7.5449613e-03   1.0234616e-05   2.0733733e-02  -8.1834418e-02  -9.3900229e-03   8.5961693e-01  -1.0484008e+00  -9.9891958e-02  -6.9467838e-02  -1.0585576e+00   1.7084191e-01   7.3354185e-02  -5.9107269e-02   3.6916560e-02   1.8957835e-01   8.8094368e-02   1.0347571e+00   6.6420149e-02   9.1280892e-02   9.0509695e-01  -7.8989228e-01  -1.0367822e+00   8.5995204e-02   1.3765027e-02   7.8397607e-01   7.6793882e-03   1.4975956e-02  -2.4919389e-02  -6.5507762e-01  -9.9690709e-01
   3.0533158e-01   1.7591986e-03   3.7603696e-01   4.5881081e-01  -3.6127513e-01   3.9928927e-03   3.8276287e-01   4.8369028e-04   2.3623544e-04  -3.5212918e-01   4.1409259e-03   5.3198596e-03   4.9856785e-03   3.6626594e-03   3.8263985e-03   4.4505514e-03   3.6842455e-03   2.9141257e-03   2.7430754e-03  -7.4827221e-04   8.2106106e-04  -2.2482090e-01   1.9506568e-04   2.9508562e-03   1.0104076e-05   1.3014186e-03  -1.8746986e-03   3.6406475e-04  -3.4091483e-03   4.7372922e-03  -3.6469202e-01   3.9414144e-01  -7.1864648e-03  -1.0248925e-02  -1.0168008e-02  -5.7970193e-03  -1.4421616e-02  -1.0130414e-02   1.1841540e-02  -1.6112405e-02   4.3150458e-04   7.5381550e-03   5.7014226e-03   9.4158974e-03   5.3449797e-01   9.6384732e-03   1.3996271e-02   8.4393968e-03   5.5557070e-03   4.3999669e-03  -5.2877362e-05   3.4261817e-03   3.9570725e-03  -3.0240024e-01  -3.1043340e-01   4.5931178e-03   6.7495549e-03   2.9833401e-01   8.5803760e-03   3.1678869e-03   3.4175759e-03   6.4112352e-03   2.1017914e-03   7.0688874e-04   3.3838328e-04   2.3243600e-04   1.7350488e-03  -2.9382790e-03   3.3379911e-03  -3.2452855e-03  -8.8282975e-04   6.1782710e-03  -3.2215650e-01   6.1791987e-03  -3.2700473e-01   4.5970204e-03   4.1222857e-03   3.7665999e-03   2.8755875e-01  -2.5468583e-01   3.2804529e-03  -3.5919992e-04  -1.3037957e-03   2.3133759e-01  -2.2043275e-03   9.5362080e-05   2.6997964e-03  -8.8556731e-04  -2.8115346e-03  -5.4755863e-04   6.5161361e-04   3.2604732e-03  -3.7146195e-01  -4.7662207e-03  -4.5012662e-01  -3.1859583e-03  -4.8001050e-01   1.2880068e-02   9.1967972e-03   1.3259953e-02   4.1643596e-01  -4.1528679e-01   4.9114226e-03  -3.7695587e-01   6.8606803e-03   5.4769687e-03   5.2614315e-03   8.2170074e-03   4.6752293e-03   4.1966161e-03   4.1309337e-03   4.2481398e-03  -2.8085001e-01   3.2042745e-03   2.6345391e-03  -9.2238672e-04  -2.7458836e-01   6.1098091e-04  -2.5590688e-03   1.2159046e-03  -2.8745846e-04   1.5653076e-03  -2.6897102e-03   5.7767348e-04   8.6231586e-03   8.1388451e-03  -6.5668771e-03  -3.8121891e-01   6.0291046e-04  -6.2142889e-03   3.4108439e-01   1.8106263e-03  -2.5530133e-03  -3.8001959e-01   6.9372931e-04  -1.6048897e-03  -3.0465213e-03  -1.3232643e-03   1.0646436e-02  -4.8096312e-03  -5.1130568e-03  -1.3885799e-02   1.3782344e-02   1.8084198e-02   5.0278309e-01   4.8283026e-01   1.2736514e-02   1.0180435e-02   1.2802196e-02   9.7967298e-03   9.2773531e-03   7.5335889e-03   4.9557834e-03   3.5901195e-03  -7.6998654e-03  -3.2115903e-01   7.5177976e-03  -3.5683124e-01  -2.0890477e-03   4.3819578e-03  -2.4992406e-04   2.7201358e-01   3.4749605e-03   1.8609424e-03  -2.8276577e-03   1.6754701e-04  -2.2043782e-01  -2.3988631e-01   1.3513439e-03   4.3640305e-03   2.2811133e-01   1.4388190e-04  -2.9251352e-03   2.2351212e-03   1.8067889e-03  -2.3383293e-01  -2.7614675e-03  -2.3407810e-01  -2.7191333e-03  -3.1949758e-03  -2.4844307e-01  -1.8407722e-03   4.1472293e-04   2.8813953e-01   2.6877764e-03   2.8968811e-03  -3.5043427e-03  -4.0784076e-03  -3.9847320e-03  -3.1757973e-01  -4.7356097e-03   3.4404317e-01   4.9137199e-03   3.3351286e-05   5.0226820e-04  -3.5659231e-01  -5.6435122e-03  -6.1456165e-03   9.5861019e-03   8.5393600e-03  -2.9717830e-03   3.4405592e-01   5.4561369e-03  -2.0490437e-03  -3.2492888e-01   1.4329300e-03  -3.2959002e-01   3.8874247e-04  -1.1556125e-03   3.6789391e-03   3.9409269e-01  -9.2736359e-04  -2.9320350e-01   8.4296250e-03  -2.4437031e-03   2.7867207e-03   5.4953575e-03  -3.0108217e-01   3.2930711e-03   6.3482908e-03  -5.8760955e-03  -1.0040226e-03   4.2713814e-04   5.2056193e-04   1.8732208e-03   1.3730046e-02   4.1115023e-01  -5.3609869e-04   5.9672609e-01  -3.1595057e-02   2.0133146e-02   4.3576565e-03   1.7347265e-02   1.2072222e-03   3.2007813e-03   5.1048176e-03  -1.7845587e-03   6.3344914e-03   8.7214339e-03   1.1231258e-02   7.9889534e-03   2.5570044e-03   7.8581918e-03  -1.2429120e-04  -1.4290774e-03   2.9019067e-03   5.1193541e-03   1.8575146e-03   6.8363848e-03   6.0671029e-03  -3.3839110e-03   3.8649198e-03   6.3855577e-03   3.5842111e-01   6.2977831e-03   6.6446957e-03   5.0933752e-03   3.1810190e-03   3.1787620e-01   5.3171713e-03   7.3762537e-04   4.1201686e-03   3.9978653e-03   2.5568825e-03   5.8096119e-04  -1.5876828e-03  -4.8674303e-04   2.7096469e-01   2.5240152e-03  -1.8213155e-03  -2.7432867e-03  -2.9190857e-03  -7.3961159e-03  -6.6819741e-03  -5.8736121e-03  -8.1457072e-03  -9.4422730e-03  -7.6112608e-03  -5.9513955e-03  -3.4876171e-03  -7.0362025e-03  -2.0576430e-03  -1.0403956e-02   4.7239140e-01  -4.5117195e-01   5.7138027e-03   3.4119351e-03  -1.3710512e-03   1.0066192e-02   9.7248584e-03   3.7807324e-03   7.3237117e-03   4.0685307e-03  -2.0707035e-03  -1.9352776e-02  -1.7070282e-02  -2.7601144e-02  -1.1553077e-02   1.2771903e-02   2.0475953e-02   1.4222436e-02   1.5562084e-02   4.7438480e-03  -1.9109212e-02  -1.5992111e-02   1.5169491e-02  -5.7749090e-03  -4.0441053e-02   9.7782969e-02  -4.1966056e-01   2.6761618e+00  -6.7371308e-02   1.2641501e+00  -1.0675585e+00  -1.1194169e-02  -8.1845764e-01   1.5572258e+00   2.7870049e-03  -1.1195224e-03   7.3884298e-01   4.9193569e-02   7.1820143e-01   2.0661941e-02   2.5946654e-02   1.9241108e-02   1.2771541e-04   1.1169058e-03   4.1702677e-03  -3.1311805e-03   2.7575687e-02   2.0064431e-02  -7.1224963e-01   7.8010652e-03   1.7186188e-02   1.2831740e-02   1.1362792e-02  -6.9189158e-03   1.5849056e-02   6.0533738e-01   3.2407833e-03  -4.5104873e-01   2.9031873e-03   4.6703275e-03   4.1674817e-03  -4.2236615e-03  -4.7068529e-02  -2.5396844e-02  -2.5266346e-02   5.8106501e-01  -7.1450431e-02  -5.0544872e-02  -5.1707577e-02  -7.7934907e-02  -1.1684510e-01  -1.1716495e-01  -1.1665145e-01  -2.9781511e-01   1.2282216e+00  -3.3829967e-01  -1.5148592e+00  -3.0633614e-02   7.6321353e-01  -1.7926933e-01  -3.5350461e-03   8.0420854e-02  -9.4079391e-01  -9.1482123e-01   4.9992405e-02   3.0161158e-02   8.9376326e-01   2.8481376e-02   2.2235526e-02  -5.8395633e-01  -5.9009685e-01   1.6274282e-02   5.8303833e-03   3.1545959e-03  -5.4712974e-01   1.5145405e-02  -5.2797260e-01  -2.7044484e-02  -2.1446944e-02  -2.2378443e-02  -4.8698447e-02  -3.1602143e-02  -3.2880577e-02  -3.8601420e-02  -7.5368910e-02  -5.6892742e-02  -4.6253534e-02  -4.0229724e-02  -8.8356171e-02  -4.3684267e-02  -3.8856189e-02  -3.8562344e-02   1.3374954e-03  -1.8705669e-02  -1.6749006e-02  -1.5303316e-02  -2.3696301e-02   5.7934997e-03   7.4344070e-01   5.6173189e-02  -2.9395229e-02   3.0867166e-02   3.9521228e-02   2.1816627e-02   6.6427502e-01   2.3387103e-02   1.8113575e-02   6.0958095e-01   5.7899054e-01   1.5264087e-02  -4.7087946e-01  -3.9107102e-03  -8.1629253e-03   4.5929690e-03   2.0917852e-03  -3.9051609e-03   7.9475908e-04   4.4108807e-01   4.3449643e-01   7.2211265e-03   5.1530729e-03   3.1373927e-03   7.1636778e-03   3.0735173e-03   3.9879822e-01   4.7576371e-03   2.6898023e-03  -1.1034919e-02  -9.2989353e-03   4.0258898e-01  -9.6952809e-03  -8.9323894e-03  -1.6010952e-02  -6.0799479e-01   9.2920885e-03   1.0558448e-02   1.6070704e-02  -8.5711224e-03   3.2461870e-03  -4.2174887e-01  -3.6160093e-01  -4.1762169e-01   9.2205563e-03   3.6794569e-01   6.6119178e-03   4.8050198e-03  -2.6173431e-04  -6.0425790e-03  -3.8901420e-03   7.7695915e-03   7.7636065e-03   4.1618371e-01  -4.3383722e-01   5.8976344e-03   9.7604524e-03  -9.2566765e-03   1.6897557e-02   1.6696827e-02   9.5175953e-03  -8.6377737e-02  -2.6803279e-02   8.3478230e-01  -9.8563584e-01  -1.0734220e-01  -6.9043031e-02  -1.0554762e+00   1.4492847e-01  -2.3648176e-02  -4.6117111e-02   6.2665618e-02   2.2457025e-01   9.6671968e-02   1.0455823e+00   1.0282715e-01   9.0102728e-02   8.5823352e-01  -8.0721413e-01  -1.0898517e+00   1.0010695e-01   5.1963401e-02   7.6452912e-01   3.9422150e-03   2.1434331e-02   1.1317222e-02  -6.8979803e-01  -9.7205041e-01
   3.0711165e-01   1.4790299e-03   3.7382666e-01   4.5310830e-01  -3.5235900e-01   3.3975730e-03   3.7739770e-01   1.2060574e-03   9.8869690e-04  -3.5159792e-01   1.6629218e-03   5.4964099e-03   4.7989754e-03   4.1680953e-03   3.9563281e-03   4.5669853e-03   3.6625541e-03   2.8367741e-03   2.6652995e-03   5.9825312e-04  -1.6717994e-03  -2.2319060e-01  -1.7762375e-03   1.2075647e-03  -7.4047285e-04   1.1700627e-03  -1.9910438e-03   1.6337806e-03  -3.4862154e-03   4.4396616e-03  -3.7145469e-01   3.9084834e-01  -8.2819640e-03  -9.5994535e-03  -1.0571067e-02  -9.4818035e-03  -6.8700691e-03  -8.4277730e-03   7.8392150e-03   1.0312803e-04   3.1054117e-03   7.6748313e-03   5.5253281e-03   9.2038814e-03   5.2943236e-01   1.0611474e-02   1.3257546e-02   7.0465539e-03   5.9179175e-03   3.9437581e-03  -1.4620385e-03   2.3386247e-03   3.8061463e-03  -3.0425135e-01  -3.0957456e-01   4.3837450e-03   5.6636843e-03   2.9647006e-01   8.0008090e-03   3.1607191e-03   3.4423674e-03   3.1552140e-04   2.8402134e-03   1.3502004e-03   3.9493117e-04   5.9481611e-04   3.2791394e-03  -2.8016495e-03   3.1091107e-03  -3.0993774e-03  -1.7997220e-03   5.6379115e-03  -3.0494841e-01   3.8088643e-03  -3.2581555e-01   4.5502490e-03   4.0267720e-03   4.0655225e-03   2.9022485e-01  -2.5138615e-01   4.4790361e-03   9.1515474e-04   3.4586199e-03   2.2837897e-01  -5.3478961e-04   8.9262569e-04   1.7064744e-03  -2.2132803e-03  -2.9795628e-04   1.2392246e-04  -2.1399853e-05   1.7534100e-03  -3.6755874e-01  -4.3799407e-03  -4.4350151e-01  -1.9078825e-03  -4.7783501e-01   1.3424007e-02   9.6197871e-03   1.1514234e-02   4.4012705e-01  -4.1892060e-01   7.2023297e-03  -3.7479824e-01   7.0256521e-03   8.8184477e-03   4.9903991e-03   4.3334684e-03   4.8636419e-03   4.1844133e-03   4.0281306e-03   4.0151162e-03  -2.8259342e-01   2.6198584e-03   2.5422089e-03  -1.4822694e-03  -2.6582893e-01   2.5148296e-04  -3.2953776e-03   8.2576339e-04  -5.9715042e-04   1.5656873e-03  -2.3079316e-03  -1.7312010e-03   8.4997805e-03   7.4139575e-03   1.2828372e-03  -3.8439984e-01   2.7249117e-03  -5.3748297e-03   3.4521665e-01   1.0293101e-03  -9.3956304e-04  -3.8156987e-01   1.4688078e-03   4.3120007e-03  -2.6646924e-03  -2.8827019e-03   2.8586277e-03  -6.9079554e-03  -9.2859125e-03  -1.5976629e-02   2.1668208e-02   1.7152863e-02   5.7936927e-01   4.8137896e-01   1.3095556e-02   1.0622412e-02   1.6659162e-02   9.8967037e-03   8.5646177e-03   8.2261187e-03   6.5533214e-03   3.5092329e-03  -6.6715323e-03  -3.3207254e-01   6.2282788e-03  -3.4217883e-01  -9.5454596e-04   5.3633868e-03  -1.4982802e-03   2.6175388e-01  -2.2187118e-03   3.9183622e-04  -1.2492834e-03   3.3689183e-04  -2.3217713e-01  -2.4759749e-01   7.0131529e-04   3.2262082e-03   2.3490408e-01   2.1710924e-03  -2.3484620e-03   2.4274935e-03   2.1291779e-03  -2.3537451e-01  -2.9919364e-03  -2.3428121e-01  -2.8555505e-03  -2.6427648e-03  -2.4357524e-01  -3.1122479e-03   5.8809951e-04   2.9015505e-01   2.4883348e-03   2.5312652e-03  -3.3994651e-03  -3.8974369e-03  -4.4819987e-03  -3.1301234e-01  -5.0877179e-03   3.3614084e-01   4.9115022e-03   7.0534868e-04   1.4642870e-03  -3.4630960e-01  -8.1027065e-03  -5.9083760e-03   7.2890458e-03   6.7294091e-03   7.9150141e-04   3.4178743e-01   5.0700208e-03  -7.7530046e-04  -3.2270641e-01   1.3910375e-03  -3.2715211e-01   4.0445769e-04  -3.8521005e-04   1.2175378e-03   3.8221653e-01   1.3563866e-03  -2.9338019e-01   6.1241648e-03  -3.3792758e-03   1.7473049e-03   4.3942656e-03  -3.2432607e-01  -3.1563960e-03   5.8400560e-03  -5.3012950e-03  -1.7956098e-03   1.0104675e-03  -3.1053794e-03   2.3305617e-03   4.2219509e-03   4.6424091e-01  -6.9635998e-03   6.1706835e-01  -1.2649046e-02   1.9534962e-02   2.8700429e-02   1.9565154e-02  -1.4982065e-02   3.1336713e-03   5.4804009e-03  -7.8955360e-04   6.5954285e-03   3.8264425e-03   1.3450607e-02   8.9682817e-03   3.7601198e-03   8.3326424e-03   5.7952539e-05  -3.0325024e-03   3.4747815e-03   4.8019901e-03   3.3958567e-03   6.0209927e-03   7.2348852e-03  -4.1173185e-03  -2.4856664e-03   5.3215796e-03   3.5091348e-01   6.4743769e-03   5.6140953e-03   3.4240326e-03   3.2087123e-03   3.2019113e-01   3.8793163e-03   7.9247225e-04   3.1210654e-03   3.8217202e-03   4.6237979e-03   1.2793390e-03  -1.2635904e-03  -7.0380962e-04   2.7033275e-01   1.4166186e-03  -2.1238098e-03  -2.8392376e-03  -1.0369448e-03  -5.7141895e-03  -7.1668677e-03  -5.9942586e-03  -7.4059250e-03  -6.7869674e-03  -1.2580184e-03  -4.3518173e-03  -9.2343364e-03  -3.0990475e-03  -3.7203993e-03  -1.3129229e-02   4.6967366e-01  -4.5526180e-01   3.4307867e-03   1.7164434e-03  -1.0933391e-03   9.4428503e-03   1.1731026e-02   3.9597271e-03   7.6799885e-03   1.5607033e-03  -2.2646733e-03  -1.9405214e-02  -1.3561836e-02  -2.8763265e-02  -8.1880518e-03  -3.7627545e-04   1.5649184e-02   6.5980683e-03   7.0058332e-03  -9.3305642e-05  -1.4939465e-02  -1.7484461e-02   1.9055716e-02  -2.0109889e-02  -3.4741180e-02   5.9865273e-02  -3.4384397e-01   2.6679199e+00  -1.9938969e-02   1.0362815e+00  -1.0820266e+00  -1.0521896e-02  -7.8471140e-01   1.5669555e+00   2.5160862e-02   4.3191696e-02   7.8248164e-01   2.3095326e-02   7.1190959e-01   1.2628866e-02   2.6148373e-02   1.0560691e-02  -5.3790384e-03  -7.0357227e-03   4.6664361e-03  -4.3797965e-03   3.0742558e-02   1.6607391e-02  -7.1049237e-01   7.6438792e-03   1.7761128e-02   1.1724089e-02   9.1244494e-03  -4.3118288e-03   1.7601177e-02   5.7790081e-01   1.2950117e-02  -4.4948296e-01   1.2606267e-03   5.1830718e-03   4.2044799e-03  -1.0825744e-02  -4.7173364e-02  -2.5620609e-02  -2.5060757e-02   5.7239669e-01  -7.3617670e-02  -4.7575264e-02  -4.2753124e-02  -7.0613800e-02  -1.2149006e-01  -1.0606769e-01  -1.1140359e-01  -3.0504359e-01   1.3697733e+00  -3.0748963e-01  -1.4348854e+00  -3.1723271e-02   1.0567608e+00  -1.1335397e-01   1.0247073e-02   8.2672659e-02  -9.0990934e-01  -8.5822741e-01   5.0388364e-02   2.8581376e-02   8.2793184e-01   2.8972090e-02   2.0643603e-02  -5.9062995e-01  -5.8089561e-01   1.5136427e-02   6.1959281e-03   1.5986584e-03  -5.4644985e-01   1.6828104e-02  -5.2170076e-01  -2.7930512e-02  -1.9469341e-02  -2.0204342e-02  -5.5457390e-02  -3.0719580e-02  -3.5440326e-02  -4.0280093e-02  -7.8566447e-02  -5.2373621e-02  -4.2937192e-02  -4.9005765e-02  -9.7864045e-02  -4.2593331e-02  -5.1907175e-02  -3.4499804e-02  -2.2952134e-03  -2.1345247e-02   2.3686658e-02  -7.6600692e-02  -3.7277113e-02   4.5736469e-03   7.3362845e-01   3.7244813e-02  -2.5161011e-02   2.5479529e-02   3.9381338e-02   2.1463825e-02   7.2262291e-01   2.1407985e-02   1.5769208e-02   5.9845350e-01   5.9859897e-01   1.4144064e-02  -4.8141902e-01  -3.1658127e-03   2.0546439e-03   2.3228647e-03  -4.0799259e-03  -2.1896269e-03   2.6824638e-03   4.3804744e-01   4.0620529e-01   4.0270039e-03   2.0506771e-03   3.6965820e-03   7.2348560e-03   4.1765954e-03   3.8854813e-01   3.1715226e-03   1.6217157e-03  -1.2115744e-02  -1.0466337e-02   4.0735361e-01  -9.8346698e-03  -8.0407094e-03  -1.3175715e-02  -6.1111373e-01   8.4137839e-03   7.1752292e-03   1.2120820e-02  -8.2887513e-03   3.2588326e-03  -4.1784626e-01  -3.5622970e-01  -4.1859679e-01   9.1068541e-03   3.6395868e-01  -2.4758057e-03   4.0137580e-03  -2.0032059e-04  -2.4177550e-03  -4.8256783e-03   9.4160507e-03   5.0279690e-03   4.0502990e-01  -4.3157526e-01   5.8131173e-03   5.8939743e-03  -9.7401452e-03   1.6070960e-02  -5.3741642e-03   7.5661607e-03  -6.6435124e-02  -3.8581078e-03   8.0995977e-01  -9.2655709e-01  -8.5942938e-02  -9.1757734e-02  -1.0124331e+00   1.7663058e-01  -6.9688798e-02  -6.0454740e-02   7.3727601e-02   1.8530763e-01   7.9076031e-02   1.0746839e+00   8.3309684e-02   1.1638586e-01   9.1729301e-01  -8.0821630e-01  -1.1621474e+00   8.9606470e-02   1.9518447e-02   8.1972796e-01   1.2620715e-02   2.4386387e-03  -4.7218255e-04  -7.2484719e-01  -9.9434959e-01
   3.0471048e-01   2.1418126e-03   3.7622160e-01   4.5855736e-01  -3.5722353e-01   4.8975654e-03   3.8147429e-01  -7.0118905e-05   1.3996959e-03  -3.4866588e-01   2.0239926e-03   4.5302268e-03   4.2483399e-03   4.0125229e-03   3.4590669e-03   4.1741419e-03   3.5028758e-03   3.4117553e-03   7.3080014e-03   2.2977448e-03   9.0720328e-04  -2.2819800e-01  -1.0004529e-03   6.8884907e-04  -4.0272655e-05  -4.4793355e-04  -1.9173541e-03   1.4560386e-03  -3.3712379e-03   4.4259502e-03  -3.7874548e-01   3.9916669e-01  -9.0840710e-03  -9.2936260e-03  -1.0327035e-02  -8.5041907e-03  -1.9361933e-02  -1.0956315e-02   4.4684651e-03  -1.0640342e-02   2.5821569e-03   7.5913484e-03   4.7570525e-03   9.0391238e-03   5.3271123e-01   1.0993372e-02   1.2133501e-02   8.1753967e-03   6.2616521e-03   4.6672603e-03   1.1414801e-03   4.9917281e-03   4.4140194e-03  -3.0242975e-01  -3.1338593e-01   4.2658285e-03   5.8067054e-03   2.9658127e-01   8.0749908e-03   2.7515610e-03   3.6041909e-03   2.4786745e-03   1.6011068e-03   8.9953735e-04  -5.2214885e-04  -1.2069498e-04   2.8275697e-03  -1.9322760e-03   2.5801406e-03  -3.3201638e-03  -2.5675436e-03   6.4229177e-03  -3.2646413e-01   2.1518393e-03  -3.2559398e-01   4.1582797e-03   4.0193396e-03   4.0237807e-03   2.7419362e-01  -2.5908707e-01   4.9194709e-03   9.2814510e-04   7.3712500e-04   2.3197766e-01  -1.7326821e-03  -1.1175991e-03   1.6099453e-03  -1.5440201e-03  -1.7441763e-03   2.9012036e-04   1.0560782e-03   2.3496126e-03  -3.7053218e-01  -4.2331600e-03  -4.4122774e-01  -2.4241983e-03  -4.7708731e-01   1.3042504e-02   9.2168502e-03   1.3067287e-02   4.2564127e-01  -4.1767315e-01   7.7809144e-03  -3.6686295e-01   6.7349142e-03   6.3348976e-03   4.6642583e-03   1.7659867e-03   4.5474770e-03   4.3592436e-03   4.0719935e-03   4.4094556e-03  -2.8722995e-01   2.6282294e-03   2.7686230e-03  -1.4422287e-03  -2.8167228e-01   6.1246545e-04  -2.8476212e-03   2.6282635e-03  -9.2877582e-04  -1.3068591e-03  -1.7834401e-03  -1.0466271e-03   9.2146941e-03   7.6895722e-03  -7.2642728e-03  -3.7278547e-01  -2.5530556e-03  -1.5701229e-03   3.4617773e-01   2.2316889e-03  -1.4638915e-03  -3.5199249e-01   8.3170256e-04   6.3839677e-03  -5.2047362e-03  -2.6578126e-03   1.5336249e-03  -4.9788778e-03  -9.6434723e-03  -1.4698530e-02   1.5225740e-02   1.7834065e-02   5.4197064e-01   4.5882778e-01   1.2377288e-02   1.0164846e-02   1.7004572e-02   8.7199503e-03   7.5078981e-03   2.8634627e-04   4.5178755e-03   5.1731562e-04  -7.0868625e-03  -3.3070682e-01   7.4639961e-03  -3.4219979e-01  -2.1562520e-03   3.9097477e-03  -1.2382971e-03   2.6130524e-01  -8.7421883e-04   9.7859977e-04   2.4385029e-04   1.1886553e-04  -2.2770442e-01  -2.4864522e-01   1.3612754e-03   3.0342866e-03   2.4085629e-01   9.3808701e-04  -3.2018147e-03   8.6707481e-04   2.7590221e-03  -2.3507976e-01  -3.1766652e-03  -2.3321907e-01  -2.7684707e-03  -2.9700232e-03  -2.4750165e-01  -2.1606045e-03  -6.3555225e-04   2.8610221e-01   3.3369077e-03   5.7625537e-04  -3.6950414e-03  -4.7816059e-03  -4.9256248e-03  -3.1825939e-01  -4.9601905e-03   3.5026652e-01   5.3037260e-03   3.2864964e-03  -6.7046070e-04  -3.6678359e-01  -7.1473227e-03  -5.7184897e-03   8.9004286e-03   6.3348579e-03  -1.4632040e-03   3.2720805e-01   5.2812982e-03  -2.9407747e-03  -3.2184527e-01   9.2351929e-04  -3.3843123e-01   7.0374566e-04  -1.0977362e-03   3.4359413e-03   3.9048297e-01  -4.2247805e-04  -2.9688314e-01   1.0800520e-03  -4.8539996e-03   1.2412421e-03   5.6557092e-03  -3.0767722e-01   3.8719818e-03   6.4278790e-03  -4.2894392e-03  -3.7743587e-03   2.4070217e-03   2.4985877e-03   9.0102252e-04   3.9307864e-03   4.5919160e-01  -4.1369955e-03   6.1659847e-01  -1.6416605e-02   2.0935454e-02   1.5746566e-02   1.0931132e-02  -2.8693426e-03   4.5700291e-03   7.0944510e-03   7.4654616e-04   3.6510858e-03   7.8363539e-03   1.1601098e-02   9.2463326e-03   3.4821169e-03   1.0179059e-02   1.1051787e-03  -2.7937933e-03   4.7999557e-03   7.5228617e-03   5.0947714e-03   6.8429919e-03   3.1921192e-03  -4.1087508e-03   2.1745328e-03   5.3254222e-03   3.4958797e-01   6.7040798e-03   6.0020767e-03   4.5574991e-03   1.5455858e-03   3.2214893e-01   5.2247714e-03  -5.0619564e-04   1.6566764e-03   3.9143853e-03   2.5273722e-03   2.0040075e-03   1.9969280e-03   4.5926609e-03   3.0237074e-01   3.7878981e-03  -5.4526632e-03  -5.5018820e-03  -4.7243310e-03  -7.6225400e-03  -7.2500275e-03  -4.8038800e-03  -1.0957881e-02  -8.0065611e-03   6.0738099e-04  -4.8557495e-03  -4.9487107e-03  -7.8593656e-03  -2.9868139e-03  -1.0555330e-02   4.7217882e-01  -4.5004026e-01   2.8915035e-03   2.0561876e-03   2.3052645e-03   1.0949991e-02   9.4101199e-03   3.0752911e-03   8.4691459e-03   2.4102390e-03  -3.9558167e-03  -1.5272015e-02  -8.4497923e-03  -2.8722537e-02  -1.3656348e-02   3.7776610e-03   1.3813496e-02   1.1565483e-02   1.2181255e-02   8.2659206e-05  -2.0791179e-02  -2.2118756e-02   1.9409454e-02  -1.4218719e-02  -3.8770133e-02   2.7473249e-02  -4.2894297e-01   2.8516982e+00  -7.6011138e-02   1.3176979e+00  -1.3290840e+00  -2.4440052e-02  -8.5565132e-01   1.6300286e+00   1.8602692e-02   1.0194556e-03   7.6277563e-01   4.3624156e-02   7.1356524e-01   1.6999782e-02   2.2996254e-02   7.0295550e-03   6.5390309e-04  -5.2804821e-03  -9.2332076e-03  -5.6580969e-03   1.6418514e-02   1.5247979e-02  -7.1024865e-01   5.7700605e-03   1.7042336e-02   9.8310580e-03   6.6051392e-03  -3.6933761e-03   1.6426741e-02   6.0250403e-01  -5.1491070e-03  -4.5415221e-01   4.6565041e-03   4.3312576e-03   4.0907727e-03  -4.9545954e-03  -4.4327233e-02  -2.3645406e-02  -2.6717282e-02   5.8276937e-01  -7.4043772e-02  -4.6705317e-02  -4.8790979e-02  -7.4599140e-02  -1.2923697e-01  -9.3613390e-02  -1.0696501e-01  -2.1216255e-01   1.3505741e+00  -2.6243547e-01  -1.3392384e+00  -2.7965307e-02   1.0892433e+00  -2.0089622e-01  -1.7103994e-02   9.9910121e-02  -9.4760358e-01  -1.0783653e+00   4.8643252e-02   4.1238451e-02   7.6386370e-01   2.9770401e-02   2.1508653e-02  -6.1411680e-01  -5.8368701e-01   1.6424944e-02   7.3157378e-03   3.2206743e-03  -5.5766819e-01   1.5204827e-02  -5.3281291e-01  -2.3761746e-02  -1.8325931e-02  -1.9007892e-02  -3.7125397e-02  -3.2287190e-02  -3.4028214e-02  -3.9173965e-02  -7.0011117e-02  -5.0378562e-02  -5.3811073e-02  -3.0905887e-02  -9.2957008e-02  -3.7501135e-02  -3.3345361e-02  -2.4220815e-02   7.2619197e-03  -1.9438043e-02   2.2766029e-02  -4.2643211e-02  -3.7419030e-02  -2.3819439e-03   7.2863436e-01   4.9706309e-02  -1.4826655e-02   2.2239086e-02   3.7567383e-02   1.8225282e-02   6.0756943e-01   2.0825579e-02   1.7084775e-02   5.7932972e-01   5.6808500e-01   1.0115594e-02  -4.7195157e-01  -2.0803696e-03  -5.2959165e-03   3.8214436e-03  -2.3814700e-03  -4.1953209e-03   5.7763557e-04   4.2577680e-01   4.2690350e-01   2.1977836e-03   3.1978781e-03   5.3292784e-03   7.7686896e-03   4.6693296e-03   4.0072501e-01   1.6886087e-03   2.8078600e-03  -1.2000834e-02  -1.0940055e-02   4.0039262e-01  -1.2027115e-02  -8.7319612e-03  -1.5764535e-02  -6.3736339e-01   9.1995183e-03   9.2285156e-03   1.2141159e-02  -7.3674472e-03  -1.0558339e-03  -3.9682267e-01  -3.6874987e-01  -4.0426917e-01   6.6168587e-03   3.7250830e-01   2.7841329e-03   2.1207935e-03  -2.0723467e-03  -2.7944504e-03  -6.1253102e-03   7.7113727e-03   6.0833468e-03   4.1074789e-01  -4.3881163e-01   5.8680174e-03   6.0026483e-04  -1.1435878e-02   1.3309996e-02   8.4053501e-03   1.3612546e-02  -7.2082337e-02  -8.5248335e-03   7.9859132e-01  -9.2391577e-01  -8.1496311e-02  -6.9014919e-02  -9.9600694e-01   1.1167727e-01  -1.6242434e-01  -5.6189387e-02   9.5920799e-02   2.0528019e-01   9.2816216e-02   1.0387347e+00  -2.5789985e-02   8.4711824e-02   9.2213675e-01  -9.0268578e-01  -1.1095491e+00   1.0044026e-01   3.4982337e-03   6.4550147e-01  -1.1341234e-03   1.1840914e-02  -2.2224257e-02  -6.8288986e-01  -9.6656133e-01
   3.0555919e-01   1.8552640e-03   3.7020426e-01   4.5287733e-01  -3.5788853e-01   4.3535066e-03   3.8757923e-01   1.1669415e-03   1.2266352e-03  -3.5288850e-01   3.6518302e-03   5.5035817e-03   5.1596765e-03   4.0456216e-03   3.8113854e-03   4.0728620e-03   4.2477361e-03   2.9479743e-03   4.2345885e-03   1.9808579e-03  -1.5867099e-04  -2.2851714e-01  -8.2059952e-04   1.5984954e-03  -1.6228444e-03   1.1145789e-03  -1.0972611e-03   1.8235638e-03  -3.1832373e-03   5.2845828e-03  -3.6545190e-01   3.9727827e-01  -8.9983958e-03  -8.5995930e-03  -9.6634828e-03  -8.4397546e-03  -1.3991766e-02  -1.0852625e-02   8.1399172e-03  -2.1411682e-02   3.0070024e-03   8.9756862e-03   7.0478473e-03   9.2858375e-03   5.3444738e-01   9.7064894e-03   1.3733729e-02   8.1723633e-03   6.3912301e-03   3.9272719e-03   2.8531596e-03   3.7183994e-03   4.2065079e-03  -3.0313506e-01  -3.1465887e-01   4.4927627e-03   6.5891217e-03   3.0274873e-01   7.5963964e-03   3.4664302e-03   3.6264846e-03   5.4990409e-03   2.2312221e-03   1.5426792e-03   4.4879505e-04  -5.6529683e-04   2.9583162e-03  -2.0359384e-03   2.6870404e-03  -3.5406415e-03  -1.0688145e-03   5.3047301e-03  -3.0359789e-01   3.6862163e-03  -3.2009254e-01   5.0769683e-03   3.9988129e-03   3.6411271e-03   2.8416178e-01  -2.5471374e-01   2.9874296e-03   6.4890272e-06  -3.4086031e-03   2.3296931e-01  -1.4028206e-03  -5.6708313e-05   1.7383912e-03  -4.5366856e-04  -1.4286069e-03   3.5378646e-04   1.5701938e-03   2.4937166e-03  -3.7090919e-01  -4.3606499e-03  -4.3699490e-01  -2.3112704e-05  -4.7259764e-01   1.3510469e-02   9.9815063e-03   1.0820119e-02   4.1839341e-01  -4.0862390e-01   3.7399742e-03  -3.7564410e-01   7.3156127e-03   5.7090448e-03   4.9369574e-03   6.7195414e-03   4.5746452e-03   4.3012189e-03   4.1534647e-03   3.9849396e-03  -2.7862005e-01   2.8100599e-03   2.6133411e-03  -1.2148139e-03  -2.6866867e-01   1.6703183e-03  -2.7377126e-03   1.3196129e-03  -1.5788221e-03  -2.0907487e-03   7.7874463e-04  -1.2301686e-03   8.8650208e-03   8.8212088e-03  -2.6093522e-03  -3.6652118e-01   2.6845279e-03  -4.1490811e-03   3.5425320e-01   1.6786510e-03  -1.2967179e-03  -3.7279928e-01   1.6150667e-03   1.5218493e-03  -5.1261336e-03  -3.6707747e-03   3.1599438e-03  -4.5106754e-03  -5.8901214e-03  -8.2196989e-03   1.5393631e-02   2.1217935e-02   5.1589346e-01   4.7038151e-01   1.3568643e-02   1.0719868e-02   1.5412718e-02   9.8237339e-03   8.6558722e-03   8.9454172e-03   6.4656121e-03   1.7383244e-03  -7.6041056e-03  -3.3138045e-01   6.9560089e-03  -3.2679694e-01  -2.0374043e-03   4.6250597e-03  -1.9666820e-03   2.7543965e-01  -2.3168632e-03   3.2109251e-04   1.1301599e-03   1.0006979e-03  -2.2779494e-01  -2.4866815e-01   1.9293403e-03   2.0778806e-03   2.2471247e-01   1.0750387e-03  -1.6463713e-03   1.2505912e-03   2.8606204e-03  -2.3330293e-01  -2.8470383e-03  -2.3210062e-01  -2.6998462e-03  -2.7392024e-03  -2.4504352e-01  -3.3370757e-03  -2.8853838e-03   2.6865103e-01   3.0645430e-03  -2.7571302e-04  -3.1832028e-03  -3.4888118e-03  -4.2301941e-03  -3.0943209e-01  -4.6846547e-03   3.4670189e-01   5.5121026e-03   5.8257775e-03   5.3654742e-04  -3.3383702e-01   1.6734141e-03  -5.9826793e-03   9.5613126e-03   8.5210684e-03   3.6902986e-03   3.2987619e-01   4.8430730e-03  -3.4458760e-03  -3.2949972e-01   1.1701919e-03  -3.2809671e-01   2.3318133e-05  -1.9246491e-03   3.1042274e-03   3.9061407e-01  -3.5164893e-05  -3.0770175e-01   1.1872913e-03  -3.7204873e-03   2.2719143e-03   5.4343934e-03  -3.1160205e-01  -7.2511368e-03   6.3824088e-03  -5.2081323e-03  -1.0122688e-03  -3.4901590e-04   1.1440074e-03   1.0980384e-03   3.9601160e-03   4.3511995e-01   1.9545439e-03   6.9389783e-01  -5.7466020e-03   2.3373282e-02   1.0989202e-02   1.3944068e-02   1.4507193e-03   7.2270609e-03   6.6201916e-03  -2.3023578e-03  -7.6029786e-04   4.2651703e-03   1.1013125e-02   8.8278302e-03   2.9507284e-03   8.7822235e-03   6.5329702e-05  -2.0148173e-03   3.9459607e-03   4.8005020e-03   5.7905941e-03   6.6176105e-03   2.5739685e-03  -3.4934083e-03   2.1934500e-03   4.9783753e-03   3.5011614e-01   6.4723867e-03   6.0241331e-03   3.3586894e-03   1.5304898e-03   3.1084738e-01   5.3151692e-03   2.6381738e-04   3.1348949e-03   3.9728398e-03   2.7072910e-03   1.2713704e-03  -1.8863743e-04   9.0697743e-04   2.8000913e-01  -3.6843699e-03   6.1600733e-03  -5.5724802e-03  -3.8574760e-03  -6.2780388e-03  -7.6975460e-03  -5.1853916e-03  -9.3720928e-03  -8.0247358e-03   6.1756964e-04  -3.9854919e-03  -2.5299199e-03  -6.9480435e-03  -4.3399432e-03  -1.4072414e-02   4.6970749e-01  -4.5308205e-01   8.7349351e-04   4.4278085e-04  -3.5118181e-03   8.5228321e-03   8.7298422e-03   4.2138464e-03   9.8691430e-03  -7.0864595e-05  -5.1832361e-03  -1.6277979e-02  -1.8773173e-02  -3.0065693e-02  -6.6026824e-03   3.8532171e-02   1.2998225e-02   1.0772074e-02   1.1441511e-02   9.1946384e-03  -9.5971183e-03  -1.2175896e-02   1.2522709e-02  -1.0947177e-02  -2.4566685e-02   1.0926939e-01  -3.5391652e-01   2.6512728e+00  -2.7926914e-02   1.4429426e+00  -1.0769539e+00  -1.0483684e-02  -7.0958361e-01   1.6028728e+00   1.7489697e-02   1.2129714e-02   7.8414701e-01   3.1764219e-02   7.5193141e-01   1.1471813e-02   2.7129847e-02   1.7848373e-02  -3.0232815e-03  -1.7940724e-03  -1.7479281e-04  -4.0280435e-03   3.1475800e-02   1.9270280e-02  -7.1188047e-01   7.1732324e-03   1.5393588e-02   1.4638209e-02   9.4360867e-03  -6.1260400e-03   1.7059624e-02   6.2056086e-01   1.8662341e-02  -4.5670006e-01  -3.9032265e-03   9.8188837e-04   2.0793902e-03  -6.1012690e-03  -4.5974447e-02  -2.3862173e-02  -2.9294809e-02   5.8446727e-01  -7.9484267e-02  -4.9474682e-02  -4.8325918e-02  -7.5117980e-02  -1.2384112e-01  -1.2150533e-01  -1.3838317e-01  -2.4694519e-01   1.2652280e+00  -3.1806891e-01  -1.3807395e+00  -3.6649372e-02   9.8221013e-01  -1.7200650e-01   1.9839404e-02   9.0783847e-02  -9.9210539e-01  -9.2499380e-01   4.6707686e-02   4.0095707e-02   8.7532938e-01   3.1531884e-02   2.0923097e-02  -6.0266236e-01  -5.8275801e-01   1.7894394e-02   8.7719996e-03   3.4300011e-03  -5.5160557e-01   1.5531438e-02  -5.3677684e-01  -2.1561729e-02  -1.4439292e-02  -1.9606385e-02  -5.2431760e-02  -3.3506554e-02  -3.1296309e-02  -3.4668725e-02  -7.4360933e-02  -4.5260079e-02  -4.6540333e-02  -4.3987158e-02  -9.2606856e-02  -6.0596584e-02  -3.7215701e-02  -3.8401319e-02   1.7359039e-03  -2.6560541e-02   4.4708659e-02  -2.5124090e-02  -4.6590450e-02   1.0091850e-02   7.2898944e-01   5.4864794e-02  -2.7854618e-02   2.5114176e-02   4.2894902e-02   2.0850179e-02   6.5829990e-01   2.2594042e-02   1.5847603e-02   5.9374180e-01   6.2012083e-01   1.2391641e-02  -4.6658903e-01   3.8935815e-05  -5.5218469e-03   1.8039282e-03  -2.9057226e-03  -6.3249345e-03   2.0603239e-03   4.3686803e-01   4.3487148e-01   3.9449289e-03   1.0535736e-03   2.7865934e-03   6.8420205e-03   1.4304569e-03   3.7426855e-01   1.6259558e-04   3.9237839e-03  -1.1606877e-02  -7.8445108e-03   4.1269982e-01  -9.6237738e-03  -8.1071173e-03  -1.1465039e-02  -6.5407439e-01   9.5415766e-03   1.2893858e-02   1.3105579e-02  -9.9864738e-03  -1.5248878e-03  -3.9431843e-01  -3.5653226e-01  -4.1676213e-01   2.7980855e-03   3.7702963e-01   2.1543885e-03   1.9961944e-03  -3.3624775e-03  -3.3918522e-03  -3.9269902e-03   8.0660504e-03   8.3539904e-03   4.0959060e-01  -4.3202652e-01   2.6331444e-03   2.4057866e-03  -1.0763859e-02   1.0828409e-02   1.0901191e-02   3.0495200e-02  -6.4884472e-02  -1.0878103e-02   8.1299889e-01  -9.4647233e-01  -9.9240490e-02  -6.5871924e-02  -1.0096161e+00  -1.1073198e-01  -9.7369165e-02  -9.4164920e-02   2.7209508e-02   2.0657365e-01   1.1224938e-01   1.0680711e+00   2.3689204e-02   1.1271161e-01   9.5373160e-01  -8.6367140e-01  -1.0858819e+00   8.4589956e-02   4.9179292e-02   7.9039121e-01   7.2856585e-04   2.2040475e-02   5.3009566e-02  -6.5843209e-01  -9.7621461e-01
   3.0499068e-01   2.8301694e-03   3.6654429e-01   4.5493958e-01  -3.5825080e-01   3.8303958e-03   3.8065840e-01   4.7604478e-04   1.6650056e-03  -3.4944146e-01   4.8698007e-03   4.7246100e-03   5.2649894e-03   3.7353621e-03   3.9119812e-03   4.5132018e-03   3.6229052e-03   3.1511521e-03   6.3650773e-03   1.7622475e-04   2.6537794e-04  -2.2871061e-01  -1.1520488e-03   9.8323370e-04  -8.4747584e-04  -4.2010111e-04  -2.2543031e-03   8.6612129e-04  -3.2373071e-03   4.5250242e-03  -3.6586700e-01   3.8808782e-01  -8.6190680e-03  -8.5030959e-03  -1.0086613e-02  -8.7847087e-03  -1.0478867e-02  -1.0038571e-02   8.4888062e-03   3.3919392e-03   1.6001458e-03   7.3094473e-03   5.0404404e-03   9.2388348e-03   5.2260118e-01   8.9806026e-03   1.3088501e-02   7.8870952e-03   6.1237123e-03   3.5964916e-03   1.1747861e-03   3.8960150e-03   3.6137437e-03  -3.1112355e-01  -3.1165798e-01   4.1645064e-03   6.7032080e-03   2.9797943e-01   7.7025837e-03   3.0498243e-03   3.4715547e-03   4.5090851e-03   2.5637061e-03   6.3430272e-04  -7.9235792e-06   4.2518323e-04   4.2071205e-03  -1.7771756e-03   3.4443222e-03  -2.8109969e-03  -1.0612176e-03   6.0446305e-03  -3.1729161e-01   6.7237545e-03  -3.2285619e-01   4.8406549e-03   3.8566005e-03   3.9133405e-03   2.8430063e-01  -2.5355240e-01   3.9677310e-03  -4.1109787e-04  -1.1374240e-03   2.2969008e-01  -6.9476138e-04  -8.1037681e-04   1.6671316e-03  -1.1704816e-03   1.9103338e-03  -6.3484970e-04   6.1096674e-04   3.6878286e-03  -3.7172280e-01  -5.0578700e-03  -4.3814350e-01  -4.0313189e-03  -4.7524499e-01   1.3450300e-02   8.9456230e-03   1.1504380e-02   4.0228209e-01  -4.1661635e-01   4.0285008e-03  -3.6343277e-01   6.4333982e-03   4.4680975e-03   4.9572268e-03   4.3722502e-03   4.0155045e-03   4.1025467e-03   4.0046173e-03   3.5071747e-03  -2.7965341e-01   2.2917809e-03   1.8389113e-03  -7.7190654e-04  -2.6612659e-01   6.4872480e-04  -2.5759534e-03   2.2385251e-03  -1.2543842e-03  -4.4764893e-05   5.9398838e-03  -6.5887690e-04   1.0490736e-02   8.3822626e-03  -3.2278116e-03  -3.6553599e-01   1.4508663e-03  -9.5647626e-03   3.5400877e-01   1.8062609e-03   3.3893135e-04  -3.6539259e-01   1.2860916e-03   6.2024976e-04  -4.5061664e-03  -4.2512248e-03   9.9921765e-04  -5.1916128e-03  -8.0188163e-03  -1.5953091e-02   1.6511526e-02   1.8404979e-02   5.9500288e-01   4.9532340e-01   1.4094906e-02   1.1816662e-02   1.6231901e-02   9.8475780e-03   6.8387582e-03   4.1895882e-03   4.5882506e-03   1.2394889e-03  -8.3608528e-03  -3.4024457e-01   6.9861872e-03  -3.4470088e-01  -1.8817924e-03   4.9593254e-03  -1.0810486e-03   2.6541477e-01  -2.4116556e-03   1.1967756e-04  -1.4681967e-03   1.1507719e-04  -2.2600259e-01  -2.4319734e-01   1.6506579e-03  -2.0816594e-03   2.1326915e-01  -4.3216787e-04  -4.2835674e-03   1.8025033e-03   2.9451869e-03  -2.3145490e-01  -2.6854249e-03  -2.2980900e-01  -2.3996767e-03  -3.0785392e-03  -2.4104771e-01  -1.7422113e-03  -7.6061515e-04   2.6021413e-01   3.3048887e-03   5.8459223e-04  -3.4594056e-03  -4.8175495e-03  -6.0124497e-03  -3.1305678e-01  -5.0916581e-03   3.4987744e-01   5.3927582e-03  -2.4883378e-04  -9.3068614e-04  -3.4957978e-01  -4.5088674e-03  -7.3060217e-03   8.6051451e-03   7.4963478e-03  -2.7638442e-03   3.2623597e-01   6.1302965e-03  -2.2641844e-03  -3.2585095e-01   1.3953910e-03  -3.2497812e-01  -8.5301975e-04  -1.5156128e-03   5.2455313e-03   3.9067128e-01   1.3281037e-04  -2.9580785e-01   5.5756852e-03  -5.4621828e-03   1.8627203e-03   3.8652450e-03  -3.1571084e-01  -5.4838467e-03   6.5893148e-03  -3.9930196e-03  -1.9845936e-03  -2.6288213e-03  -3.0042892e-03  -1.0696037e-03   2.8937245e-03   4.1325141e-01   2.6185711e-03   6.6533995e-01  -2.6658556e-02   2.2220600e-02   7.8572832e-03   7.1005551e-03   5.1580777e-03   6.1337688e-03   4.9580660e-03  -6.1686289e-03   1.8609419e-03   6.0944708e-03   1.1777789e-02   7.3408955e-03   2.3546016e-03   8.1525880e-03   5.2131114e-04  -6.6737060e-04   6.3002292e-03   4.7692230e-03   5.3624830e-03   6.8909384e-03   2.7076468e-03  -3.3959448e-03  -3.1628617e-03   4.7111922e-03   3.4607158e-01   3.9733764e-03   4.7547100e-03   3.0101924e-03   4.2447836e-04   3.0830836e-01   5.0113771e-03   9.8307211e-05   1.3466856e-03   3.8198323e-03   2.3606027e-03   1.3366993e-03  -7.5296765e-04   4.5282342e-03   3.0808162e-01  -2.1885169e-03  -1.5680313e-03  -6.2349414e-03  -2.8824223e-03  -6.0055807e-03  -5.8139332e-03  -4.9146181e-03  -9.0489491e-03  -7.5723374e-03  -2.5570005e-03  -4.1447591e-03  -6.6405225e-03  -6.7435647e-03  -5.5457295e-03  -1.4315539e-02   4.6777832e-01  -4.5128795e-01   4.7443535e-03   1.8924109e-03  -4.2817067e-04   1.0897065e-02   1.2901532e-02   4.9592995e-03   8.7790409e-03   4.7989354e-03  -3.4438336e-03  -1.2705807e-02  -6.4575479e-03  -2.7401823e-02  -1.5489678e-02   1.1647625e-02   2.2811483e-02   1.3392195e-02   1.3534624e-02   2.9923223e-03  -2.1844206e-02  -2.1731507e-02  -3.5005039e-03  -1.9487781e-02  -3.1727040e-02   9.1580184e-02  -2.2373102e-01   2.7667142e+00   5.3978091e-03   1.2223276e+00  -1.1045823e+00  -1.2351611e-02  -7.4790369e-01   1.6413751e+00   2.2150701e-02   1.8397409e-03   7.5192933e-01   4.2525542e-02   6.9978158e-01   1.6489552e-02   2.4327655e-02   9.5819993e-03  -6.2244383e-03  -5.0094802e-03   5.9922192e-04  -4.1390149e-03   3.3831720e-02   1.9243126e-02  -7.1886485e-01   7.9865653e-03   1.9764344e-02   1.7068295e-02   8.0387760e-03  -4.9972373e-03   1.8237352e-02   5.8683436e-01  -3.9900171e-03  -4.6737384e-01   2.3935746e-03   3.8941456e-03   2.1303498e-03  -8.1872816e-03  -4.6127118e-02  -2.6367715e-02  -3.1444823e-02   5.7787008e-01  -7.6076462e-02  -5.7961788e-02  -5.9928488e-02  -8.5010567e-02  -1.3399869e-01  -1.4019976e-01  -1.2848307e-01  -3.3066743e-01   1.3782563e+00  -3.3165176e-01  -1.4556878e+00  -2.8783108e-02   1.1243405e+00  -1.4695215e-01   1.3344594e-02   8.7085440e-02  -9.1408702e-01  -8.4661241e-01   4.9850872e-02   3.7210381e-02   8.2287632e-01   3.0935754e-02   1.9456634e-02  -5.9783617e-01  -5.6883041e-01   1.3852673e-02   6.7838334e-03   2.7041324e-03  -5.4881753e-01   1.6253976e-02  -5.3068297e-01  -2.2377189e-02  -1.8796082e-02  -2.3582230e-02  -5.5963702e-02  -3.0960208e-02  -3.1063847e-02  -3.5196510e-02  -6.9293105e-02  -5.0550745e-02  -4.3250027e-02  -4.4849289e-02  -1.1818443e-01  -3.2785619e-02  -2.5288987e-02  -2.8950050e-02   2.5915066e-03   1.8248054e-03   2.8740371e-02  -4.3280449e-02  -1.3567998e-02   1.9872337e-02   7.5245182e-01   5.0026962e-02  -3.0233343e-02   1.5956783e-02   4.2816881e-02   2.3095290e-02   6.6191212e-01   2.1980680e-02   1.8012644e-02   5.9820818e-01   6.2717908e-01   1.0594624e-02  -5.0491409e-01  -6.7428621e-03  -5.2321556e-03   4.9325610e-03   1.3628322e-03  -6.0053315e-03   2.7751147e-03   4.4689925e-01   4.1320993e-01   1.6996878e-03  -5.2504230e-05   3.5911579e-03   7.5043443e-03   3.8626984e-03   3.7503443e-01   4.0698913e-03   3.6894319e-03  -1.2276143e-02  -1.3809565e-02   4.3542447e-01  -1.2538926e-02  -9.6881814e-03  -1.6429468e-02  -6.2476988e-01   1.1844184e-02   8.9676773e-03  -3.2925481e-03  -8.0062539e-03   2.9028566e-03  -4.6712100e-01  -4.0280886e-01  -4.5567768e-01   4.6425928e-03   3.9136301e-01   5.2998127e-03   6.2418603e-03   1.3129015e-03  -3.6415999e-03  -2.6769341e-03   5.7105917e-03   6.1433716e-03   4.1215485e-01  -4.4011230e-01   9.3497967e-03   2.9086246e-03  -1.4399417e-02   1.1059123e-02  -1.2518870e-03   4.5478089e-02  -6.3154655e-02  -1.5253865e-02   8.3141311e-01  -1.1187996e+00  -7.9885401e-02  -6.0396895e-02  -1.0189937e+00   1.8399175e-01  -1.1018914e-01  -1.9167442e-02   3.4116078e-02   1.6724733e-01   6.1107896e-02   1.0074060e+00   7.8856185e-02   7.9079445e-02   8.4231429e-01  -7.9074269e-01  -1.1072329e+00   7.8404282e-02   4.9460703e-02   8.3047077e-01   1.1992883e-02   2.0826545e-02   5.6585129e-02  -7.4196239e-01  -9.9697952e-01
   3.0565421e-01   1.9260788e-03   3.7464888e-01   4.4723257e-01  -3.5916745e-01   3.9683823e-03   3.7652875e-01   7.3073987e-04   1.3591292e-03  -3.4931115e-01   2.0350231e-03   4.7331637e-03   4.6842918e-03   3.3082399e-03   3.9448548e-03   4.4656271e-03   3.8143506e-03   2.8332778e-03   4.0325443e-03  -2.6360037e-04  -2.6487188e-03  -2.2434601e-01  -7.5937023e-04   2.1598221e-03  -2.0850663e-03   1.8265824e-04  -1.1387990e-03   3.1515973e-03  -3.8314767e-03   4.3249864e-03  -3.7201714e-01   3.9436812e-01  -8.9010576e-03  -9.6076291e-03  -9.8763972e-03  -9.2419116e-03  -1.3832221e-02  -1.2395683e-02   9.9890020e-03  -8.0605912e-03   1.0216618e-03   8.4017493e-03   6.0385218e-03   9.2883926e-03   5.2353291e-01   5.5937139e-03   1.3367323e-02   7.7624749e-03   6.3045046e-03   4.6828177e-03   2.0658000e-03   4.7885209e-03   3.4429217e-03  -3.0422940e-01  -3.1093473e-01   4.6083492e-03   6.2260835e-03   2.9687282e-01   7.4630765e-03   2.8338125e-03   1.9042810e-03  -3.1778464e-04   2.4666955e-03   1.7663639e-03  -3.6984306e-04   8.2154103e-04   1.8632316e-03  -2.8756941e-03   2.9132974e-03  -3.2580890e-03  -1.6614278e-03   5.8828792e-03  -3.0902679e-01   6.2962569e-03  -3.2681046e-01   4.4774639e-03   3.9243730e-03   3.9361083e-03   2.8612801e-01  -2.5584843e-01   4.0044170e-03  -2.5637386e-04   1.0588875e-03   2.3247849e-01  -1.5159488e-03   3.8558569e-04   2.9936006e-03  -2.1646106e-03  -2.9196953e-03   2.3764563e-04   7.8822158e-04   4.7440172e-03  -3.7507222e-01  -4.9658097e-03  -4.3998168e-01  -2.2978702e-03  -4.7362779e-01   1.2415012e-02   9.0687089e-03   1.1231766e-02   4.0694195e-01  -4.0754771e-01   4.7675962e-03  -3.7335046e-01   6.8505872e-03   4.5788929e-03   5.0584149e-03   1.0425640e-02   4.7188943e-03   4.5167360e-03   4.4135502e-03   4.4533699e-03  -2.8011794e-01   2.8431130e-03   2.8622135e-03  -1.4455404e-03  -2.7468629e-01   1.0576554e-03  -2.6995441e-03   1.4097652e-03  -2.2205864e-03   6.0866159e-04   6.7578812e-03  -3.0926689e-03   8.2164204e-03   7.7277996e-03  -5.6225637e-03  -3.6264120e-01  -6.6387725e-03   1.3563528e-03   3.4432923e-01   3.0905229e-03  -8.4500067e-04  -3.6028572e-01   1.5046188e-03   2.0395039e-03  -5.8705437e-03  -4.7858871e-03   1.2010137e-02   1.0814052e-03  -7.6971500e-03  -1.4451696e-02   1.5822557e-02   1.9893938e-02   5.7060223e-01   4.7249622e-01   1.1334297e-02   1.0938037e-02   1.7463160e-02   1.0095711e-02   7.6743973e-03   7.9165506e-03   3.8566378e-03   2.7113288e-04  -8.1529979e-03  -3.2987221e-01   7.4020078e-03  -3.3333324e-01  -1.0482252e-03   4.5459037e-03  -1.0786978e-03   2.7578407e-01  -1.1893903e-03   4.8348993e-05  -1.5985173e-03   1.2609018e-04  -2.2578845e-01  -2.4706389e-01   1.9232434e-03  -1.3784180e-03   2.1608140e-01   3.5687286e-04  -3.1588740e-03   2.2019235e-03   2.4790401e-03  -2.3350693e-01  -2.8103241e-03  -2.3415802e-01  -2.6745800e-03  -2.9953218e-03  -2.4725066e-01  -1.7665429e-03   1.1306716e-03   2.7264864e-01   3.0291155e-03   1.6074614e-03  -3.9005439e-03  -5.1146040e-03  -4.9003610e-03  -3.1619538e-01  -4.7155387e-03   3.4366596e-01   5.3585449e-03   2.3724033e-03  -1.5114530e-03  -3.6468262e-01   1.7687315e-03  -6.1652590e-03   8.2744113e-03   8.5410457e-03  -1.8349879e-03   3.2490629e-01   5.2919238e-03  -9.6878777e-04  -3.1998744e-01   1.5507424e-03  -3.2853296e-01  -7.8027337e-04  -2.1747798e-03   4.9326826e-03   3.9296005e-01   6.3731442e-04  -2.9480424e-01   6.9525407e-03  -3.5434113e-03   2.5035449e-03   4.7512690e-03  -3.1208833e-01  -9.0821790e-03   4.9702826e-03  -4.2186245e-03  -8.6028786e-04   1.5229345e-03  -4.8557311e-04   2.1345494e-03   1.9839249e-03   4.0287721e-01  -6.8302382e-03   5.9322515e-01  -1.0634581e-02   2.2183886e-02   2.3820771e-02   2.3939497e-02  -3.9830603e-03   5.6598335e-03   5.8220780e-03  -2.8756502e-03  -3.5752837e-04   5.3020803e-03   9.8842341e-03   7.4297179e-03   2.2207345e-03   5.9159231e-03   1.1492822e-03   6.2980588e-04   4.8287793e-03   4.9430296e-03   2.1399391e-03   6.9334273e-03   2.6265067e-03  -3.2078187e-03   1.7801696e-03   5.3413310e-03   3.4890586e-01   6.1071580e-03   6.0378871e-03   4.2468111e-03   3.0966166e-03   3.1361614e-01   5.3192851e-03   7.8468381e-04   5.5336930e-04   3.2137067e-03   5.0308566e-03   1.4516744e-03   5.8208163e-04   4.8912091e-03   2.8836647e-01   5.2964301e-03   9.0316473e-03  -4.3429285e-03  -9.5191363e-04  -4.7587180e-03  -7.7865667e-03  -5.7819504e-03  -6.7573675e-03  -6.1499588e-03  -1.0220561e-02  -5.3954666e-03  -5.0457277e-03  -8.3978155e-03  -3.0235441e-03  -1.0017647e-02   4.5913905e-01  -4.4987503e-01   3.4866687e-03  -1.5560582e-04   9.4835577e-04  -4.1734934e-04   7.3772606e-03   3.8732593e-03   6.8618171e-03  -7.6543540e-06  -8.2608608e-03  -1.7435433e-02  -1.6368355e-02  -2.6261956e-02  -9.9076418e-03   1.2867607e-02   8.2179297e-03   1.1339003e-02   1.1985665e-02  -6.0359819e-03  -2.2930476e-02  -2.1904590e-02   1.3332683e-02  -3.4445159e-02  -1.3429541e-02   8.5741018e-02  -4.3353497e-01   2.6854923e+00   5.3993674e-02   1.2946029e+00  -1.1228452e+00  -1.5214207e-02  -9.2506421e-01   1.6559867e+00   2.5505745e-02   3.4956234e-04   8.1473705e-01   3.5592274e-02   6.9056027e-01   2.0586547e-02   2.7159809e-02   8.0917046e-03  -9.4199026e-03  -3.6141792e-03   3.9247561e-03  -4.4344361e-03   2.8056980e-02   1.7536261e-02  -7.1168292e-01   5.6932688e-03   1.5025778e-02   1.1382707e-02   8.9404549e-03  -4.9367403e-03   1.7118992e-02   6.0249318e-01   3.5993386e-03  -4.5116756e-01  -1.0369453e-04   6.1431164e-03   3.9563441e-03  -9.0158459e-03  -4.4132104e-02  -2.4883314e-02  -2.7501585e-02   5.6791580e-01  -7.1560788e-02  -4.6558024e-02  -4.8132953e-02  -6.7798827e-02  -1.0719643e-01  -1.1395144e-01  -1.1919506e-01  -2.0571218e-01   1.2864322e+00  -2.2414239e-01  -1.3871341e+00  -1.8078028e-02   1.3715051e+00  -2.1143836e-01  -1.2339393e-02   5.9136075e-02  -9.3091809e-01  -8.7551234e-01   4.7233767e-02   4.4275770e-02   8.4074864e-01   2.9247783e-02   2.2415298e-02  -5.9679661e-01  -6.0483978e-01   1.7544616e-02   5.3884565e-03   6.2320724e-04  -5.3865123e-01   1.6888720e-02  -5.2053824e-01  -2.6998310e-02  -1.8755151e-02  -2.0711002e-02  -5.3935278e-02  -2.6721617e-02  -3.2590994e-02  -3.4554271e-02  -7.2014577e-02  -5.4795262e-02  -4.3606709e-02  -3.6758237e-02  -1.0593396e-01  -2.9412011e-02  -4.2830925e-02  -3.4943748e-02   3.2240018e-03  -2.8022732e-02   1.4764235e-02  -2.6686098e-02  -1.5671208e-02   3.1989932e-02   7.3782331e-01   4.7610780e-02  -2.7617096e-02   2.3771754e-02   3.6007281e-02   1.7482495e-02   6.1801214e-01   2.1614057e-02   1.6364325e-02   5.5249280e-01   6.0426280e-01   1.1469430e-02  -4.5867024e-01  -4.2820838e-03  -5.6358302e-03   2.6746763e-03   7.5249796e-03  -5.2139134e-03   1.1251741e-03   4.3213281e-01   4.2269405e-01   2.8194138e-03   3.3941438e-03   3.2079455e-03   6.8939165e-03   2.8331223e-03   3.8243007e-01  -4.1305108e-03   4.7129884e-03  -1.1608300e-02  -1.1256308e-02   3.9697361e-01  -9.5929036e-03  -7.9379876e-03  -1.5331206e-02  -6.3207366e-01   7.8966193e-03   6.2058849e-03   1.0813800e-02  -7.9816672e-03  -2.0082861e-03  -4.2149662e-01  -3.6480070e-01  -4.0800070e-01   1.2941558e-03   3.6278711e-01   3.1035998e-03  -3.5302011e-04  -3.2215205e-03  -2.3816354e-03  -4.1173352e-03   9.5344929e-03   5.2111094e-03   4.1260987e-01  -4.4153393e-01   8.3797220e-03   1.1314529e-02  -4.3775224e-03   1.4900865e-02   2.0883571e-02   2.7361403e-02  -5.7500092e-02  -2.5515777e-02   8.2163217e-01  -9.9163732e-01  -7.1245599e-02  -2.1980662e-02  -1.0647676e+00   8.0558248e-02  -1.8341707e-01  -6.8851581e-02  -3.7937869e-03   2.4962443e-01   8.3241910e-02   1.0521765e+00   9.4767754e-02   9.0199186e-02   9.0980460e-01  -8.2921469e-01  -1.1770937e+00   9.1705712e-02   2.5002191e-02   8.1705987e-01   8.4114452e-03   7.1344173e-03   4.7015384e-02  -6.9328639e-01  -9.5062556e-01
   3.1079481e-01   2.2695123e-03   3.7829377e-01   4.5531904e-01  -3.6520157e-01   3.0810506e-03   3.8295766e-01  -1.4985039e-04   1.2177642e-03  -3.5409966e-01   3.6023709e-03   5.4336624e-03   5.2678595e-03   3.6161280e-03   4.1309507e-03   4.7731117e-03   4.3023369e-03   3.2040803e-03   1.7108322e-03   7.9450149e-04  -9.5916065e-04  -2.2362234e-01  -4.2016633e-04   1.6811970e-03  -1.1756229e-03  -4.7955556e-04  -2.8827877e-03   1.5832424e-03  -3.7190228e-03   5.3476495e-03  -3.6943245e-01   3.9820243e-01  -8.8244949e-03  -9.7156202e-03  -1.0807943e-02  -8.2809263e-03  -1.2009357e-02  -1.1443902e-02   1.3548770e-02  -7.5540516e-03   3.4888701e-03   7.4083489e-03   5.4761077e-03   1.0294185e-02   5.4112314e-01   9.3247524e-03   1.3372961e-02   7.3097260e-03   6.1599013e-03   4.8688983e-03  -8.9773784e-05   3.5380799e-03   3.6168061e-03  -3.0527542e-01  -3.1447294e-01   4.2874343e-03   6.8983530e-03   3.0045721e-01   8.0253751e-03   3.1789490e-03   3.4368150e-03   3.4778130e-03   3.7149384e-03   1.2904426e-03   2.8345859e-04   6.6672497e-05   3.6421925e-03  -2.3022873e-03   3.8575849e-03  -3.0627639e-03  -2.5631619e-03   5.8161653e-03  -3.0569472e-01   5.9886438e-03  -3.2271971e-01   4.5143332e-03   3.6887999e-03   4.2115115e-03   2.8566804e-01  -2.5834558e-01   4.4475384e-04   1.0865219e-03   3.9281868e-03   2.4059176e-01  -3.7689885e-04   1.4411817e-03   1.3378947e-03  -9.7263017e-04  -8.6270476e-04   1.0510262e-03  -2.1230456e-03   2.8002949e-03  -3.8318268e-01  -5.1119160e-03  -4.4091268e-01  -2.7099419e-03  -4.8186395e-01   1.4082684e-02   9.5711277e-03   1.1863702e-02   4.3127415e-01  -4.1163671e-01   3.8658635e-03  -3.6867090e-01   6.5380955e-03   5.2280818e-03   4.9745106e-03   4.1946884e-03   4.4061212e-03   4.0573637e-03   4.5570229e-03   4.4690466e-03  -2.7557056e-01   2.3247735e-03   2.4740939e-03  -1.0158607e-03  -2.6578405e-01  -8.7580858e-05  -3.5380412e-03   2.3731112e-03  -2.7774489e-03   8.2352630e-04   8.3032130e-04  -1.4054525e-03   8.1601442e-03   7.4474488e-03  -3.7544854e-03  -3.7359149e-01  -5.7350605e-03  -1.1587219e-02   3.4761340e-01   2.1014212e-03  -1.1731072e-03  -3.6466987e-01   1.0347549e-03   6.8319732e-03  -4.2430728e-03  -3.9833144e-03   3.2733356e-03  -4.6844773e-03  -7.4153502e-03  -1.5214620e-02   2.1987196e-02   2.1608471e-02   5.4724760e-01   4.8566406e-01   1.2041357e-02   1.0042567e-02   1.2613180e-02   1.0182311e-02   8.7903050e-03   7.4223415e-03   3.3107691e-03   1.1710063e-03  -8.3790390e-03  -3.3190755e-01   6.7456432e-03  -3.3785845e-01  -1.8530241e-03   5.2408615e-03  -1.0259265e-03   2.6347294e-01   4.9621988e-03  -2.4432789e-05   4.6115456e-04   1.8000204e-04  -2.2710246e-01  -2.4958297e-01   1.3582075e-03   4.0036652e-03   2.1718999e-01   2.2767651e-04  -3.0951835e-03   2.2682896e-03   1.9949917e-03  -2.3400788e-01  -3.1969871e-03  -2.3680811e-01  -2.7881170e-03  -3.3311414e-03  -2.4698937e-01  -1.5810521e-03  -2.1698044e-03   2.7802600e-01   3.2506995e-03   9.2344946e-04  -2.4792715e-03  -3.7380239e-03  -5.0698949e-03  -3.1980074e-01  -5.3117557e-03   3.6081587e-01   5.4633221e-03   3.8796030e-03   5.3379586e-05  -3.5346349e-01  -4.5741818e-04  -6.5637668e-03   8.1925773e-03   7.8755796e-03   1.1288109e-03   3.3080111e-01   6.3701420e-03  -2.8608134e-03  -3.2854376e-01   1.2590036e-03  -3.3730852e-01  -6.0094192e-04  -2.0762492e-03   5.3580612e-03   3.9979490e-01   6.9220530e-04  -2.9993494e-01   8.1397582e-03  -5.8253504e-03   4.4346913e-04   2.2257385e-03  -3.3693389e-01   1.1752609e-04   6.4333147e-03  -5.4643774e-03  -5.1761227e-04  -7.3032371e-04   1.6621479e-03  -8.1987444e-04   1.3330988e-02   4.6881771e-01  -7.2987078e-03   5.4095207e-01  -6.6761334e-03   2.2092214e-02   9.8628418e-03   1.4664074e-02  -2.2256188e-04   5.7199033e-03   7.4039887e-03  -2.8772692e-04   8.5675155e-04   6.6752088e-03   1.0375870e-02   7.4532681e-03   2.4830317e-03   8.3090341e-03   2.8639337e-03  -1.6725807e-03   5.4701214e-03   9.1729786e-03   1.0686605e-03   6.4183582e-03   2.5356329e-03  -2.4179049e-03   2.2106416e-03   5.6736356e-03   3.5155863e-01   6.7345831e-03   5.9192945e-03   3.2686950e-03   2.4741121e-03   3.1577710e-01   4.8351170e-03   1.2070871e-03   7.8248167e-04   3.9060331e-03   1.8725254e-03   9.8589714e-04   6.0781795e-03   2.4303126e-03   2.7219078e-01   6.5412727e-03   4.8068777e-04  -5.4725472e-03  -1.5561376e-03  -6.4505707e-03  -6.6364934e-03  -4.4538400e-03  -8.3252353e-03  -7.1416101e-03  -9.5321282e-03  -5.1504752e-03  -4.6727254e-03  -7.1069691e-03  -4.2311126e-03  -1.4297989e-02   4.6837562e-01  -4.5928829e-01   1.3098139e-03   1.7975695e-03   1.1730908e-03   2.1621394e-03   9.7573522e-03   3.1850100e-03   6.5508646e-03  -9.1736973e-04  -2.7753324e-03  -1.8557088e-02  -1.2687073e-02  -2.7808119e-02  -5.4150697e-03   2.4460395e-02   1.1914542e-02   1.1539650e-02   1.1311215e-02   5.2334839e-03  -1.1534717e-02  -1.6545689e-02   1.0832366e-02  -1.4429236e-02  -3.0013557e-02   7.3940348e-02  -3.6115223e-01   2.6226172e+00  -7.7130912e-02   1.4705940e+00  -1.3155950e+00  -2.3829914e-02  -8.0621126e-01   1.6665403e+00   2.4617814e-02   8.6749651e-03   7.3741532e-01   4.6481836e-02   7.1171043e-01   8.4177808e-03   2.7462173e-02   5.9734645e-03  -7.0981397e-03  -2.0892160e-03   3.3189651e-03  -5.9354527e-03   2.2649003e-02   1.5892746e-02  -7.1027573e-01   5.7186046e-03   1.7532984e-02   1.4151666e-02   1.0299162e-02  -5.4159563e-03   1.6824968e-02   6.0247425e-01  -6.7892634e-03  -4.5416143e-01   1.4170197e-03   9.0553404e-04   1.6591143e-03  -4.1550732e-03  -4.3948471e-02  -2.6509279e-02  -2.8622981e-02   5.8961530e-01  -8.0742649e-02  -5.1403586e-02  -4.8784021e-02  -7.4780590e-02  -1.1738912e-01  -1.1652058e-01  -1.2124563e-01  -3.0928633e-01   1.3999119e+00  -3.1768026e-01  -1.4565047e+00  -1.9370501e-02   1.0959326e+00  -2.3652260e-01  -1.8831065e-02   7.9014703e-02  -9.2205754e-01  -8.6679717e-01   5.2906943e-02   3.8886474e-02   8.3274640e-01   3.0100646e-02   2.1295990e-02  -6.2912427e-01  -5.8504270e-01   1.5469499e-02   7.4193611e-03   3.2144986e-03  -5.5730854e-01   1.3345626e-02  -5.3463865e-01  -1.7558208e-02  -1.9150626e-02  -2.0135017e-02  -3.8471951e-02  -3.1839987e-02  -3.2379336e-02  -4.2613834e-02  -6.7920476e-02  -5.5476601e-02  -4.1210928e-02  -4.2705675e-02  -7.0838939e-02  -3.1792322e-02  -3.5742656e-02  -2.8456874e-02   5.5026304e-03  -2.1095397e-02   2.9810006e-02  -2.2118556e-02  -3.9139306e-02   2.1633426e-02   7.6295442e-01   4.7742376e-02  -3.4502228e-02   2.2500837e-02   3.7854668e-02   2.1287475e-02   6.8121757e-01   2.5932626e-02   1.7480892e-02   6.1320262e-01   6.2897435e-01   1.7299172e-02  -4.7274059e-01  -1.5696503e-03  -4.7230788e-03   6.0310539e-03   7.9071672e-03  -4.5530850e-03   4.1110057e-03   4.4170923e-01   4.4223202e-01   2.3237615e-03   6.9289276e-04   3.0087337e-03   5.8281821e-03   3.1810275e-03   3.6838987e-01   3.4580838e-03   1.9620612e-03  -1.2019500e-02  -1.4006389e-02   4.0908182e-01  -9.3091767e-03  -6.9808331e-03  -1.5211375e-02  -5.9995022e-01   1.0150565e-02   1.0964973e-02   5.5019217e-03  -7.1073035e-03   2.1712089e-03  -4.0506623e-01  -3.6293469e-01  -4.3037545e-01   8.2336163e-04   3.6307428e-01   9.1026660e-03   5.6282733e-03   2.5503212e-04  -4.8888404e-03  -4.9107742e-03   4.2441159e-03   3.8237267e-03   4.0996224e-01  -4.3576706e-01   2.8426689e-03   8.6050552e-03  -8.1331871e-03   2.3588120e-02   1.9978486e-02   3.2628618e-02  -4.8851211e-02  -2.1088678e-02   8.3374861e-01  -9.6972610e-01  -1.0619770e-01  -9.4033566e-02  -1.0574731e+00   1.9872386e-01  -5.6493312e-02  -5.7381693e-02   9.3530480e-02   1.9297409e-01   9.8888734e-02   1.0662732e+00   7.6612145e-02   8.8990018e-02   9.6656846e-01  -8.2773403e-01  -8.8770350e-01   6.8159358e-02  -3.3164655e-03   7.6179620e-01   8.4560536e-03   3.1871172e-02   5.0870282e-02  -6.2130419e-01  -9.8596153e-01
   3.0902651e-01   2.1500646e-03   3.8110979e-01   4.6365318e-01  -3.7035281e-01   4.6158438e-03   3.8040501e-01   1.7208395e-03   2.2642937e-03  -3.5244040e-01   1.9323010e-03   5.2804720e-03   5.0627508e-03   4.0467036e-03   4.2699277e-03   4.4954383e-03   3.5381921e-03   3.3889019e-03  -6.5515847e-04   2.4303550e-03   8.5178056e-04  -2.2687606e-01  -1.0310877e-03   2.0375760e-03  -1.1291287e-03   5.5961520e-04  -1.4462980e-03   6.8960881e-04  -3.2888793e-03   4.8123276e-03  -3.7338887e-01   3.9900481e-01  -8.8997783e-03  -9.3908971e-03  -9.9887529e-03  -1.0763752e-02  -1.5969984e-02  -1.2100076e-02   8.1436590e-03   1.7161336e-02   2.5671911e-04   1.0016528e-02   5.4529316e-03   8.9126857e-03   5.3988415e-01   9.3007503e-03   1.2549721e-02   8.6645759e-03   5.9845164e-03   3.8913869e-03   6.0994985e-04   2.5346174e-03   4.1289365e-03  -3.0703443e-01  -3.1346741e-01   4.5086752e-03   8.3190740e-03   3.0002702e-01   8.3892400e-03   3.6044628e-03   3.3752288e-03   6.6985430e-03   3.2952012e-03   1.6749786e-03   2.0282018e-04   1.6602137e-03   1.5814056e-03  -2.9943616e-03   2.8361289e-03  -2.8417995e-03  -3.3291980e-03   6.3457960e-03  -3.0581182e-01   6.2298324e-03  -3.2810768e-01   5.0787163e-03   4.1032274e-03   4.1921135e-03   2.8774223e-01  -2.5704408e-01   3.3075198e-03  -1.9930694e-04  -3.5303303e-03   2.3506910e-01  -2.2317026e-03   4.1433254e-04   1.9047570e-03  -2.7078935e-03  -2.6971182e-03  -7.5307695e-04  -4.7182016e-04   1.8582713e-03  -3.8936299e-01  -5.7358035e-03  -4.5554868e-01  -1.0928488e-03  -4.7717166e-01   1.3612608e-02   9.2618151e-03   1.1997016e-02   4.2799534e-01  -4.0685139e-01   8.0899378e-03  -3.8500813e-01   6.8999588e-03   4.3456338e-03   5.5381911e-03  -8.8769490e-04   5.3153119e-03   4.4542299e-03   4.3371350e-03   4.4643036e-03  -2.7690837e-01   2.7532731e-03   2.1353113e-03  -1.1975542e-03  -2.7474399e-01   2.0382812e-03  -2.0632677e-03   4.2224889e-03  -2.2644991e-03   1.3347462e-03   6.2336813e-03  -1.3352044e-03   8.0789351e-03   8.0719272e-03  -7.2432113e-03  -3.7956698e-01   1.6587019e-05  -9.1968085e-03   3.5318326e-01   2.8089504e-03  -2.0598262e-03  -3.8888899e-01  -3.7549691e-04   3.4712331e-03  -4.4754833e-03  -3.1160681e-03   3.0773715e-03  -4.6134619e-03  -7.3028536e-03  -1.6034056e-02   1.7375146e-02   2.3900578e-02   5.2446263e-01   4.9814367e-01   1.3268061e-02   1.0551270e-02   1.4660175e-02   1.0522673e-02   7.6750741e-03   9.0599855e-03   4.2824301e-03   8.6161522e-04  -7.6208050e-03  -3.3719037e-01   7.5284967e-03  -3.3427450e-01  -1.1011695e-03   4.2945672e-03  -8.7570626e-04   2.6521495e-01  -1.2809609e-03   1.4452689e-03   9.6702517e-04  -1.0602968e-04  -2.2610505e-01  -2.4908436e-01   1.0351157e-03   2.2807318e-03   2.3304047e-01   1.2891533e-03  -3.6850047e-03   1.7226260e-03   2.1638307e-03  -2.3837229e-01  -3.2131993e-03  -2.3759761e-01  -2.7825210e-03  -3.4546060e-03  -2.4974044e-01  -3.2929746e-03  -3.4786644e-03   2.7546603e-01   3.1480363e-03  -9.1215299e-05  -4.2259025e-03  -4.6395286e-03  -4.3133226e-03  -3.1879386e-01  -5.2324450e-03   3.6022658e-01   5.6118231e-03   4.1898151e-03  -2.8662753e-04  -3.5669710e-01   3.0169987e-03  -6.4897719e-03   8.3225768e-03   8.8051034e-03   6.8574456e-04   3.2752007e-01   5.3290354e-03  -1.6996561e-03  -3.2870929e-01   1.3450143e-03  -3.4709551e-01   3.4974530e-04  -2.0400224e-03   3.9041381e-03   3.9745263e-01  -1.1467321e-03  -3.0061359e-01   6.9982796e-03  -3.5443410e-03   1.7454492e-03   5.7448606e-03  -3.1330069e-01  -3.5843714e-03   8.0748036e-03   1.1893813e-03  -1.4468376e-04   5.3785941e-04  -1.1631921e-03   2.0438806e-03  -2.3728290e-03   4.0615131e-01  -5.5220352e-03   5.7543069e-01  -2.2977794e-02   1.8507505e-02   1.6302002e-02   1.0589308e-02  -3.7131956e-03   7.3052521e-03   6.0310968e-03  -2.3793470e-03  -4.8178312e-03   7.3693837e-03   1.0235426e-02   8.1819098e-03   2.6815114e-03   9.7314056e-03  -5.0400174e-04  -2.2407772e-03   5.3488282e-03   5.0564341e-03  -2.6473623e-04   6.7738667e-03   3.1100008e-03  -2.7674435e-03  -2.0163142e-04   5.0619463e-03   3.5263355e-01   3.6603734e-03   5.5602417e-03   3.8129905e-03   2.0528497e-03   3.1730809e-01   3.9692326e-03  -1.1145388e-03   7.1610008e-04   3.7031233e-03   2.0796758e-03   1.2441343e-03   3.6738310e-03   5.8357268e-03   3.0850890e-01   4.9031703e-03   6.4557690e-03  -2.3778060e-06  -1.2056136e-03  -7.5310865e-03  -7.4195530e-03  -4.4536420e-03  -9.7334018e-03  -8.9528687e-03  -5.1746920e-04  -5.0938328e-03  -3.4739169e-03  -9.5334113e-03  -5.3681643e-03  -1.0035523e-02   4.6978150e-01  -4.6584660e-01   2.7929856e-03  -6.3132082e-04   3.6407090e-04   1.2132149e-02   1.1097723e-02   5.1535804e-03   5.4341912e-03   1.5999684e-03  -3.1296462e-03  -2.3736365e-02  -8.6815270e-03  -2.9371993e-02  -5.5610071e-03  -2.0925319e-03   9.8417040e-03   1.3190220e-02   1.5432366e-02   2.9727727e-03  -2.1195287e-02  -2.0953434e-02   1.3900143e-02  -9.7199169e-03  -6.7736538e-02   1.1618664e-01  -2.4200784e-01   2.7215400e+00   4.2833857e-02   1.4740374e+00  -1.0419596e+00  -8.6784690e-03  -8.0029653e-01   1.6162834e+00   2.2385585e-02   9.0597711e-03   7.7891184e-01   4.8621213e-02   7.2507120e-01   1.2810321e-02   2.4074145e-02   1.5455696e-02  -7.9089277e-03  -3.2519295e-03   2.8642963e-03  -3.0657399e-03   2.5086846e-02   1.8518909e-02  -7.1259757e-01   5.7010669e-03   1.8108853e-02   1.4669101e-02   9.5731665e-03  -5.2272447e-03   1.6863067e-02   5.7665741e-01  -7.6621869e-04  -4.5828261e-01   1.5647649e-03  -5.9665145e-04   3.1683290e-03  -6.2962747e-03  -4.6739220e-02  -2.5456601e-02  -2.4996921e-02   5.8647709e-01  -6.9185642e-02  -5.0539762e-02  -4.8947695e-02  -7.4210581e-02  -1.1530872e-01  -1.0953649e-01  -1.0791969e-01  -3.0300513e-01   1.2581928e+00  -3.0852609e-01  -1.4391699e+00  -1.0116358e-02   9.2717634e-01  -1.5769806e-01   1.3613168e-02   1.1266987e-01  -9.2440537e-01  -8.4916677e-01   4.6268641e-02   3.0945632e-02   8.2032918e-01   3.0810991e-02   2.2303617e-02  -6.1611163e-01  -5.9757991e-01   1.4590047e-02   8.1303496e-03   4.1746051e-03  -5.5109050e-01   1.5830767e-02  -5.2497158e-01  -1.7198620e-02  -2.4090054e-02  -2.1773235e-02  -4.4951341e-02  -3.1286818e-02  -3.5437182e-02  -4.5966487e-02  -7.1673478e-02  -6.1954544e-02  -5.1150275e-02  -5.8015595e-02  -1.0750594e-01  -3.9069524e-02  -2.9663524e-02  -3.8197555e-02   3.7777459e-03  -2.6136531e-02  -5.5303510e-03  -2.1529711e-02  -2.8188122e-02   1.2164561e-02   7.4505327e-01   5.1299969e-02  -1.9136475e-02   2.6295928e-02   4.0611813e-02   1.8098078e-02   6.5019555e-01   2.2505124e-02   1.8225041e-02   5.9023806e-01   5.9600337e-01   9.6276220e-03  -4.9871765e-01  -3.1685117e-03  -7.3939012e-03   3.1201764e-03  -2.5018570e-03  -3.3083179e-03   3.2496100e-03   4.5243641e-01   4.2456469e-01   3.3724819e-03   4.7959662e-03   4.2282821e-03   6.8981167e-03   8.1175908e-04   4.0845805e-01  -1.2441671e-03   1.4528291e-03  -1.2346562e-02  -9.6082434e-03   4.0026786e-01  -7.2082257e-03  -8.0055885e-03  -1.5728657e-02  -5.9813501e-01   1.0970186e-02   7.0781204e-03   1.2171475e-02  -6.3179261e-03   1.3325455e-03  -4.0271393e-01  -3.5842105e-01  -4.2834942e-01   9.6742003e-03   3.6799679e-01  -4.7509228e-03   1.9186983e-03  -2.8563199e-03  -1.9779875e-03  -2.5885057e-03   6.6208156e-03   5.6882549e-03   4.1275427e-01  -4.3961877e-01   4.6583911e-03   6.4588126e-03  -4.4624749e-03   1.7006601e-02   2.9835515e-02   1.6111519e-02  -8.5876475e-02  -2.3623933e-02   8.2025484e-01  -9.3731378e-01  -7.6476074e-02  -5.3535419e-02  -1.0231663e+00   1.1138815e-01  -1.9314755e-01  -4.9612450e-02   4.1083329e-02   2.0372968e-01   9.0145692e-02   1.0673517e+00   1.3093053e-01   8.9023652e-02   9.3343469e-01  -8.1582552e-01  -1.1747657e+00   7.6139224e-03  -2.9917981e-03   6.8032963e-01   1.0445577e-02   3.2552499e-02  -1.9428196e-02  -6.3973081e-01  -9.7866642e-01
   3.0887488e-01   2.0613848e-03   3.7259342e-01   4.5259363e-01  -3.6370925e-01   4.1583372e-03   3.7907881e-01   1.8107471e-03   3.0759450e-03  -3.5542107e-01   2.2288439e-03   5.1812706e-03   5.0682812e-03   4.0020237e-03   3.8451990e-03   3.8393040e-03   3.7374632e-03   3.4542158e-03   4.0169034e-03   2.4305041e-03   1.1725927e-03  -2.2356360e-01  -1.0196077e-03   2.1427100e-03  -5.5778080e-04   6.1827618e-04  -1.8826135e-03   1.8287025e-03  -2.3420771e-03   4.1718826e-03  -3.6931530e-01   3.9307503e-01  -9.0230880e-03  -9.0610820e-03  -1.0443867e-02  -1.0162033e-02  -1.1354467e-02  -1.0935390e-02   8.2101210e-03  -5.2713868e-03  -8.8820522e-04   8.7401807e-03   5.5996805e-03   1.0042977e-02   5.3542361e-01   1.0203862e-02   1.4525141e-02   7.8196411e-03   6.5415056e-03   4.4670515e-03   6.0852985e-04   4.2162345e-03   3.9864490e-03  -3.0369160e-01  -3.1155868e-01   4.4071057e-03   7.0320428e-03   2.9642170e-01   7.6939755e-03   3.2249279e-03   3.5596154e-03   4.8721599e-03   3.1386487e-03   1.6852658e-03   8.6507630e-04   2.9507203e-04   2.4617579e-03  -2.6042463e-03   3.8680610e-03  -3.3106273e-03  -4.6388913e-04   5.5238481e-03  -3.0336722e-01   4.3138460e-03  -3.2326480e-01   5.9097517e-03   4.0814643e-03   3.6497522e-03   2.7975459e-01  -2.5659783e-01  -9.3944396e-04  -2.9413707e-06  -3.2077591e-03   2.4055648e-01  -2.8761032e-03  -2.8593057e-04   2.0146184e-03  -1.4556556e-03   1.2581662e-03  -8.3958106e-04  -4.5176132e-03   1.3374777e-03  -3.6971347e-01  -1.3005739e-03  -4.5382000e-01  -4.7708007e-04  -4.7127777e-01   1.2946186e-02   8.6153110e-03   1.2294254e-02   4.1688313e-01  -4.2744079e-01   6.1359716e-03  -3.7554672e-01   6.3228548e-03   6.9474674e-03   5.0433048e-03   3.2324713e-03   4.5259604e-03   4.1080299e-03   3.9195929e-03   4.3039042e-03  -2.7848916e-01   3.0910560e-03   3.2398264e-03  -1.7173422e-03  -2.6780085e-01   1.6953610e-03  -3.0761741e-03   3.1719146e-03  -2.8059407e-03   1.1516696e-03   3.8361259e-03  -2.6412141e-03   1.0416176e-02   7.8108366e-03  -5.1023208e-03  -3.7365444e-01  -6.9019687e-03  -8.8494172e-03   3.5339068e-01   3.4539925e-03  -5.4287008e-04  -3.6636390e-01   1.6571378e-03   9.3166449e-03  -3.8008104e-03  -1.6307414e-03   1.1982525e-02  -2.7290111e-03  -9.1928938e-03  -1.5242809e-02   1.2228099e-02   1.5802114e-02   4.8015598e-01   4.7586460e-01   1.2288415e-02   9.3650553e-03   1.4436564e-02   9.7223654e-03   7.1390652e-03   1.5831796e-03   6.3488521e-03   1.6367499e-03  -7.1543736e-03  -3.2262016e-01   6.9141982e-03  -3.4286723e-01  -1.3230798e-03   4.3719474e-03  -1.2026157e-03   2.7363659e-01  -2.8511368e-03   6.9568782e-04  -1.4744875e-04   2.5243222e-04  -2.2961998e-01  -2.4525967e-01   1.5466129e-03   3.4739531e-03   2.2104209e-01   1.2137743e-03  -3.2331076e-03   2.5466911e-03   1.5018143e-03  -2.3525660e-01  -2.9214582e-03  -2.3582823e-01  -2.5952922e-03  -2.9421851e-03  -2.5258296e-01  -2.1764192e-03  -2.2366645e-03   2.8029686e-01   3.3853885e-03   5.0365287e-04  -4.3356955e-03  -4.2938158e-03  -5.6187185e-03  -3.1724061e-01  -5.3366779e-03   3.4785425e-01   5.2192952e-03   3.6206033e-03   3.1866754e-05  -3.5252518e-01  -1.4594299e-03  -5.6966732e-03   8.0696941e-03   7.0749147e-03   2.3610757e-03   3.2670741e-01   5.7329046e-03  -1.3271730e-03  -3.2331181e-01   2.7083753e-05  -3.3341458e-01  -5.8836929e-04  -2.2111155e-03   5.0034297e-03   3.8213518e-01   4.6552117e-04  -3.0583239e-01  -4.0878181e-03  -5.4856418e-03   2.0965386e-03  -8.1047888e-04  -3.0511461e-01   6.1426731e-03   7.0611107e-03  -4.0918512e-03  -5.0064382e-04   1.5904437e-03  -1.7582524e-03   8.9659382e-04   1.0160282e-02   4.3359821e-01  -2.2234383e-03   5.5168843e-01  -9.5972062e-03   2.2182376e-02   2.0456904e-02   2.2683993e-02   1.2904979e-03   3.5269222e-03   5.7706742e-03  -6.7261045e-03  -1.3749134e-03   3.6644330e-03   1.0056820e-02   6.1988588e-03   3.3110443e-04   1.0858665e-02   7.5544915e-04   2.0732890e-04   5.0465289e-03   9.9607729e-03   5.2953651e-03   7.4352601e-03   3.3037205e-03  -2.4218743e-03   3.3622858e-03   5.6140259e-03   3.6245232e-01   6.1464209e-03   6.8527506e-03   3.1780616e-03  -3.0125025e-05   3.1719174e-01   3.4648018e-03  -2.5051707e-03   1.5303320e-03   3.0269362e-03   1.1922847e-03   7.4950593e-04   1.4457641e-04   4.9291977e-03   2.9333015e-01  -1.4782102e-03   1.2378662e-03  -6.0573991e-03  -2.8020541e-03  -6.2783428e-03  -6.3204352e-03  -5.2251698e-03  -9.3383239e-03  -9.2710913e-03  -7.5693157e-03  -1.8245256e-03  -4.2111032e-03  -5.3575804e-03  -4.7960432e-03  -1.2094898e-02   4.6579223e-01  -4.5625510e-01   2.9516911e-04   2.5825814e-03  -1.0104876e-03   3.3418443e-03   9.5942901e-03   5.6478305e-03   4.5317039e-03   3.7728559e-03  -3.4286419e-03  -1.6981957e-02  -1.7004448e-02  -2.5360030e-02  -1.4450297e-02   5.8610992e-03   2.3025349e-02   1.7581880e-02   1.4736902e-02  -1.1868135e-04  -2.8055437e-02  -1.7853012e-02   2.5143727e-03  -2.5314343e-02  -5.2481314e-02   2.4807949e-02  -4.7549384e-01   2.7308463e+00   6.6084342e-02   1.4555167e+00  -1.0871103e+00  -2.6358241e-03  -8.4466301e-01   1.6836844e+00   1.9334697e-02   1.4667413e-02   7.6523643e-01   4.2397119e-02   7.3391481e-01   1.3153264e-02   2.2866043e-02   1.0507595e-02  -9.2199033e-03  -6.4761678e-03   1.5540600e-03  -5.3752801e-03   2.3033327e-02   1.8248019e-02  -7.2128581e-01   7.3261811e-03   1.8281714e-02   1.0131459e-02   6.7353272e-03  -6.6343995e-03   1.5799895e-02   6.0464734e-01  -3.6926963e-03  -4.5323697e-01  -1.2664973e-03   2.3755282e-03   1.9077443e-03  -5.9975611e-03  -4.6575183e-02  -2.3641474e-02  -2.7757189e-02   5.7747376e-01  -7.2171032e-02  -4.6888030e-02  -4.8402628e-02  -6.7765770e-02  -1.2774042e-01  -1.0897764e-01  -9.8878432e-02  -3.3084390e-01   1.2969257e+00  -3.3031152e-01  -1.4794972e+00  -1.0693996e-02   1.0129070e+00  -2.0459754e-01  -8.4988054e-03   8.2002888e-02  -9.7203472e-01  -9.1509620e-01   5.2660409e-02   3.0016849e-02   8.7137956e-01   2.8285340e-02   2.5903667e-02  -5.9980543e-01  -5.9703341e-01   1.6366010e-02   5.7489466e-03   4.1738492e-03  -5.5228009e-01   1.7359842e-02  -5.2444258e-01  -2.2078072e-02  -2.1144007e-02  -2.1297257e-02  -4.3239608e-02  -3.2944160e-02  -3.0883084e-02  -3.3244877e-02  -7.3437562e-02  -5.1784262e-02  -4.1479191e-02  -4.1870402e-02  -1.0887890e-01  -5.6997255e-02  -4.9176214e-02  -3.5635102e-02   3.3040226e-03  -1.7600808e-02  -1.8791369e-03  -2.9413152e-02  -3.1209664e-02   9.8388350e-03   7.7093459e-01   5.5599969e-02  -3.2713192e-02   2.5688656e-02   3.5602796e-02   2.0838379e-02   6.7932648e-01   2.1561013e-02   1.6663357e-02   5.7120199e-01   5.6119607e-01   1.4726188e-02  -4.6692407e-01  -7.1061436e-03  -2.1297458e-03   1.7439848e-03   6.2559036e-03  -4.8433936e-03   3.8657694e-03   4.4360199e-01   4.1654550e-01   3.2974390e-03   1.4911518e-03   3.8359492e-03   8.1212798e-03   4.3814323e-03   3.9694884e-01   1.8413393e-03   5.4366570e-03  -1.1346896e-02  -8.2305847e-03   4.3072867e-01  -1.0285682e-02  -1.0451098e-02  -1.8358457e-02  -6.2535734e-01   9.5293383e-03   6.8411175e-03   1.5049185e-02  -8.9208115e-03  -4.0043185e-03  -4.2254472e-01  -3.6993850e-01  -4.5257956e-01   8.8297205e-03   3.7124945e-01   1.2265225e-02   3.9948924e-03  -1.6160126e-04  -2.8478777e-03  -2.9797666e-03   8.3298249e-03   1.8208359e-03   4.2998431e-01  -4.4159294e-01   2.7926481e-03  -2.3728841e-05  -9.1408059e-03   1.1663556e-02   3.0291853e-02   1.2291097e-02  -6.4858147e-02  -6.1585069e-03   7.9056990e-01  -1.0240556e+00  -4.3093451e-02  -5.9220797e-02  -9.7020120e-01  -1.6407429e-01  -2.2902154e-01  -3.1739517e-02   5.0740322e-02   1.7361972e-01   5.6577845e-02   9.7377140e-01   1.1139707e-01   8.3621072e-02   9.2104716e-01  -7.7115594e-01  -1.2258880e+00   1.9336000e-02   7.8594560e-03   6.7623805e-01   5.0067141e-03   2.9406704e-02  -3.2800178e-02  -6.4822020e-01  -9.6840997e-01
   3.0209975e-01   2.6614094e-03   3.7203511e-01   4.5218364e-01  -3.6842859e-01   3.8233708e-03   3.7544327e-01   1.1913163e-03   1.8936294e-03  -3.4920793e-01   2.3752169e-03   5.3909081e-03   5.5164460e-03   3.8058026e-03   3.6779950e-03   4.8833876e-03   3.8283199e-03   3.0858299e-03   6.3558344e-03   1.8023686e-03  -1.0639713e-04  -2.2513663e-01  -7.3638978e-04   2.2985803e-03  -1.4980141e-03  -8.6073281e-04  -2.1345474e-03   1.6315062e-03  -3.3280061e-03   5.6074083e-03  -3.7095717e-01   3.9779397e-01  -9.9955983e-03  -9.6446980e-03  -1.0210127e-02  -1.0130073e-02  -1.2836758e-02  -1.0218680e-02   7.8039881e-03  -2.4837596e-03   2.2357779e-04   6.6541830e-03   4.4963870e-03   8.8964119e-03   5.2011234e-01   8.4918652e-03   1.3272773e-02   8.3964818e-03   6.6046610e-03   3.9726110e-03   1.7664055e-03   4.3455661e-03   3.8668192e-03  -3.0415558e-01  -3.1066297e-01   4.3973008e-03   7.7054369e-03   2.9771536e-01   8.2070683e-03   3.2886799e-03   3.4733596e-03   3.7729211e-03   2.1922573e-03   1.2958435e-03  -4.2637792e-04   9.8598153e-04   3.4549922e-03  -2.0658484e-03   3.1469774e-03  -3.0391988e-03  -1.5634580e-03   5.4481417e-03  -2.9809276e-01   5.8033636e-03  -3.2002638e-01   5.9554776e-03   4.0383563e-03   4.1728684e-03   2.8323307e-01  -2.4738467e-01   3.2945485e-03  -4.1455339e-04   6.7643892e-04   2.3500017e-01  -2.0281970e-03  -7.6057075e-04   3.0937351e-03   2.0999562e-03   1.0403171e-03   1.2919757e-03  -2.7953587e-03   1.9338867e-03  -3.8526471e-01  -5.2491855e-03  -4.4404838e-01  -4.3512901e-03  -4.7348600e-01   1.3760650e-02   8.9232723e-03   1.2337511e-02   4.0546418e-01  -4.0752053e-01   4.5212713e-03  -3.6914629e-01   6.5602837e-03   5.7468075e-03   4.5025163e-03   6.5823846e-04   5.1029645e-03   3.9478877e-03   4.3873189e-03   3.5800009e-03  -2.7671843e-01   2.9105709e-03   2.5582132e-03  -1.1441011e-03  -2.8095988e-01   1.1461622e-03  -3.3627845e-03   7.7329675e-04  -2.7071617e-03   6.0800321e-04   4.6593150e-03  -4.7702065e-03   8.1089392e-03   7.3162144e-03  -7.5738723e-03  -3.6763785e-01  -7.5405976e-03  -8.1453330e-03   3.4850768e-01  -6.6119954e-05  -2.6330766e-03  -3.6422963e-01   1.4097675e-03   3.1752793e-03  -2.3857102e-04  -3.2309511e-03  -7.8290853e-05  -7.2235507e-03  -1.0554819e-02  -1.7059303e-02   2.5066659e-02   1.7051683e-02   5.2602506e-01   4.8414097e-01   1.3578464e-02   1.0531467e-02  -1.3359585e-03   9.2107216e-03   6.6259601e-03   6.2947487e-03   3.4024336e-03   4.8092492e-04  -7.1950605e-03  -3.2007400e-01   6.7726677e-03  -3.3841786e-01  -1.2634599e-03   5.6212364e-03  -1.1564681e-03   2.5790072e-01  -1.7982475e-03   5.7722519e-04  -1.7663658e-03  -1.1643533e-04  -2.2640589e-01  -2.4805511e-01   9.4791979e-04   3.3295233e-03   2.3800122e-01   1.5913861e-03  -2.6470196e-03   1.7081498e-03   2.6392664e-03  -2.3219613e-01  -2.9371048e-03  -2.3064450e-01  -2.6920819e-03  -3.0138151e-03  -2.4425525e-01  -2.0463333e-03  -1.0346200e-03   2.6047390e-01   3.1431106e-03   2.2440264e-03  -3.3827162e-03  -3.9940806e-03  -5.4077976e-03  -3.1792126e-01  -5.0702066e-03   3.5072325e-01   5.1302207e-03   4.3174817e-03   6.2626404e-04  -3.6399031e-01  -9.7417835e-03  -5.6602911e-03   9.3090479e-03   8.7738717e-03   6.3640281e-04   3.2233245e-01   4.6973976e-03  -2.4507076e-03  -3.2388522e-01   1.3394416e-03  -3.2738431e-01   3.4477110e-05  -2.4040423e-03  -1.4620982e-03   3.9035890e-01  -6.4512221e-04  -3.0279907e-01   7.2282138e-03  -5.7492734e-03   1.3558843e-03   5.6556116e-03  -3.1060460e-01  -4.0794987e-03   6.6689860e-03  -3.8233307e-03  -2.2915806e-03  -6.0944162e-04  -3.1670157e-03   2.0233688e-03   3.4654457e-03   4.4217067e-01   3.1688327e-03   5.8902919e-01  -2.5041225e-02   2.2814018e-02   2.4735702e-02   1.9551685e-02   6.5891824e-04   6.4778207e-03   6.9054014e-03  -2.8123679e-03   1.7076192e-03   5.6778562e-03   8.7911771e-03   7.5965603e-03   1.3866627e-03   8.2491259e-03  -2.1211660e-03  -7.6187548e-04   3.3381276e-03   7.3114406e-03   1.4263471e-03   6.8007260e-03   5.9720591e-03  -1.9905156e-03   2.1290483e-03   4.2983155e-03   3.5012363e-01   6.5754199e-03   5.8322769e-03   3.8736736e-03   2.0350356e-03   3.2175305e-01   5.3236511e-03  -3.2112361e-04   1.2830891e-03   2.3183810e-03   1.0633211e-03   2.0104585e-03   3.9543272e-03   4.7489489e-03   2.8970231e-01  -2.5348643e-03   1.8913394e-03  -1.8540585e-03  -4.0076936e-04  -4.8860033e-03  -6.1049377e-03  -3.5626018e-03  -7.4515888e-03  -9.3264596e-03  -1.6780322e-03  -5.2018107e-03  -5.0901126e-03  -5.1887016e-03  -3.6208464e-03  -1.3815941e-02   4.6215377e-01  -4.5205956e-01   6.8536864e-03   2.9810063e-03   1.0137913e-03   1.0960259e-03   7.5198636e-03   4.7799962e-03   7.0706256e-03   1.7433048e-03  -4.7574330e-03  -1.3992324e-02  -9.5144869e-03  -2.7230819e-02  -6.0115698e-03   1.5795030e-02   6.5623626e-03  -1.2792446e-03   9.7898173e-03  -1.9902761e-02  -1.3566815e-02  -1.6379068e-02   8.5763935e-03  -8.3318664e-03  -4.9333405e-02   5.0756594e-02  -3.4833770e-01   2.6441001e+00   9.8083600e-02   1.4662686e+00  -1.1119059e+00  -5.6891372e-03  -8.7600988e-01   1.6996473e+00   1.1951971e-02   3.6917213e-02   7.1444756e-01   4.2615146e-02   7.2782902e-01   1.4967991e-02   1.7841769e-02  -8.5242993e-05  -8.5026040e-03  -8.7097773e-03  -4.4003880e-04  -3.9274538e-03   2.7855448e-02   1.8543910e-02  -7.1920091e-01   5.3472119e-03   1.5887479e-02   1.6740695e-02   9.5756427e-03  -4.0963248e-03   1.7560091e-02   5.8703793e-01   1.4791716e-02  -4.5719197e-01   5.5198935e-03   1.6477098e-03   1.7497672e-04  -6.2918231e-03  -4.6267030e-02  -2.4644145e-02  -2.5207680e-02   5.7523722e-01  -7.7207204e-02  -4.9857702e-02  -5.2031941e-02  -7.3123254e-02  -1.0435277e-01  -1.0957166e-01  -1.1067176e-01  -2.8474766e-01   1.3175109e+00  -2.8634063e-01  -1.4779511e+00  -1.8071518e-02   1.0482054e+00  -1.3306993e-01   1.0729786e-02   7.3599588e-02  -9.3672985e-01  -8.6342844e-01   4.5995107e-02   2.5571897e-02   8.0586401e-01   2.8628635e-02   2.5199736e-02  -5.9922015e-01  -5.5785086e-01   1.5341446e-02   5.0384651e-03   9.0915440e-04  -5.4089132e-01   1.3971003e-02  -5.2511876e-01  -1.4931368e-02  -1.9272387e-02  -1.9022148e-02  -4.9978059e-02  -3.2087663e-02  -3.3021056e-02  -3.8439430e-02  -7.2696509e-02  -5.0406811e-02  -4.0322085e-02  -3.6854665e-02  -1.2092026e-01  -2.8106839e-02  -2.5514344e-02  -3.5535734e-02   1.8061709e-04  -2.0915125e-02   2.3938114e-02  -4.1119278e-02  -3.6853850e-02   1.6837745e-02   7.5605452e-01   6.0226922e-02  -2.3352464e-02   1.2993011e-02   3.8776205e-02   2.0035730e-02   7.0672627e-01   2.3955198e-02   1.7949044e-02   6.0093310e-01   6.3265878e-01   1.4432511e-02  -4.8993815e-01  -7.2971867e-03  -1.0670059e-02   4.2138987e-03  -3.3442674e-03  -6.6674900e-03   1.9754700e-03   4.4583346e-01   4.4519313e-01   1.2454136e-03   1.0661890e-03   3.1622115e-03   8.6411645e-03   5.1217218e-03   3.7742315e-01   2.5173418e-03   2.5674173e-03  -1.3149476e-02  -9.4510780e-03   4.0595811e-01  -3.4381917e-03  -9.6290113e-03  -1.5239139e-02  -6.1535686e-01   1.4171704e-02   5.9643916e-03  -2.6175256e-03  -7.8541576e-03   2.4633056e-03  -4.5752097e-01  -3.7435913e-01  -4.1827623e-01  -2.9487763e-03   3.9056942e-01   4.1716232e-03   1.4038320e-03  -2.7735394e-03  -5.3069095e-03  -5.1739939e-03   3.6393200e-03  -2.6179160e-04   4.1812763e-01  -4.4113633e-01   6.5487093e-03   5.0311273e-03  -3.3318197e-03   2.1360933e-02   4.1705070e-02   1.7565175e-02  -5.8615745e-02  -1.2407445e-02   8.4592245e-01  -9.5661113e-01  -9.6355280e-02  -1.0491113e-01  -1.0656424e+00   1.8211709e-01  -2.9295166e-01  -4.1808723e-02   9.3659908e-02   2.0861553e-01   8.9175225e-02   1.0272969e+00   9.9988369e-02   7.7469066e-02   9.5180159e-01  -7.9479048e-01  -1.2362143e+00   2.6300376e-02   4.7315851e-02   8.3436753e-01   1.2205442e-02   1.9031247e-02  -1.8954696e-02  -5.9922322e-01  -9.7333674e-01
   3.0638318e-01   1.6420192e-03   3.7281137e-01   4.5193809e-01  -3.5251613e-01   1.4265611e-03   3.6400678e-01   7.9816211e-04   2.1534985e-03  -3.4760448e-01  -3.8180591e-04   5.2233655e-03   5.6020316e-03   4.2102902e-03   3.7781958e-03   4.4580617e-03   3.8443522e-03   3.0934965e-03   8.9665388e-04   9.6131794e-04   1.3073641e-04  -2.2878385e-01  -8.0270719e-04   1.5762045e-03  -7.5400393e-04  -1.3476639e-03  -1.9415598e-03   1.6889325e-03  -3.5971376e-03   5.0590620e-03  -3.7378391e-01   3.8960506e-01  -9.2015256e-03  -9.7974150e-03  -1.0389254e-02  -7.7339972e-03  -9.3245992e-03  -8.7588651e-03   6.5536090e-03  -2.7726509e-03   1.3320829e-03   7.4373376e-03   5.3128469e-03   1.0021142e-02   5.2742122e-01   8.4724365e-03   1.1546074e-02   7.2881440e-03   6.1846284e-03   4.8041632e-03  -7.5896193e-05   3.5638146e-03   4.0939537e-03  -3.0085164e-01  -3.1321324e-01   4.8647217e-03   5.7539570e-03   2.9955669e-01   7.9421284e-03   3.5116894e-03   3.6784423e-03   5.6867479e-03   1.9954190e-03   8.6880333e-04  -9.9832834e-04   1.0894397e-03   3.3153957e-03  -2.1564691e-03   2.6340782e-03  -3.4048926e-03  -1.3346132e-03   6.6480324e-03  -2.9937215e-01   6.3093518e-03  -3.3403077e-01   4.4023886e-03   4.2307903e-03   4.3439871e-03   2.9448491e-01  -2.5534841e-01  -1.3565518e-03   5.0850822e-04  -3.1924030e-03   2.3545483e-01  -1.4422703e-03   1.1421568e-03   1.6006759e-03   3.6298298e-04   8.2641574e-04  -2.5502787e-05   5.9411296e-04   3.0241754e-03  -3.7350737e-01  -4.8873644e-03  -4.4874790e-01  -5.4097366e-03  -4.7551832e-01   1.2301489e-02   6.8285068e-03   3.6530453e-03   4.1554982e-01  -4.1267281e-01   5.9088155e-03  -3.7501988e-01   6.8599525e-03   5.5108537e-03   4.8912073e-03   3.9808812e-03   4.6471332e-03   3.7106843e-03   4.1421266e-03   4.2235521e-03  -2.8562284e-01   2.2952070e-03   2.3953554e-03  -1.5356047e-03  -2.6634909e-01   8.6107237e-04  -2.2463844e-03   3.9846497e-04  -5.1842259e-03   2.0559965e-03   7.1230634e-03  -2.0805962e-03   8.4345939e-03   6.7596514e-03  -6.1483502e-03  -3.6800097e-01   4.2424716e-04  -4.7042771e-04   3.5080330e-01   1.0763372e-03  -2.2791332e-03  -3.7220091e-01  -2.4378441e-04   6.3826510e-04  -7.0144280e-03  -4.0983335e-03   2.1807538e-03  -5.0986722e-03  -9.4476424e-03  -1.3255957e-02  -6.9228478e-03   1.9401657e-02   4.7230731e-01   4.7601587e-01   1.1846571e-02   9.5176171e-03   2.9149243e-03   9.8501938e-03   7.3692693e-03   9.7996715e-03   6.3126868e-03   3.0195053e-03  -6.8674045e-03  -3.2587943e-01   6.7772247e-03  -3.4459754e-01  -1.9928931e-03   3.9233303e-03  -1.9813037e-03   2.8502958e-01  -1.4453699e-03   1.0946071e-03  -1.4806918e-04   2.3642301e-04  -2.2384846e-01  -2.4814063e-01   1.0145085e-03   2.8807153e-03   2.4339949e-01   1.0924369e-03  -2.8972901e-03   2.2891121e-03   2.5766665e-03  -2.3401863e-01  -3.1893602e-03  -2.3649732e-01  -3.1986802e-03  -3.4562760e-03  -2.4962371e-01  -3.5703132e-03  -1.7740280e-03   2.7324464e-01   2.6776097e-03   2.1301905e-03  -3.4064543e-03  -4.8357192e-03  -5.7013620e-03  -3.1279006e-01  -4.7456124e-03   3.4512310e-01   5.8473021e-03  -6.1865375e-04   9.2499226e-04  -3.4718493e-01  -4.0729066e-03  -5.3619972e-03   9.2489266e-03   8.7158397e-03  -2.0685493e-04   3.2056859e-01   4.6260559e-03  -1.4929095e-03  -3.2309591e-01   1.0750947e-03  -3.3038092e-01   6.8682982e-04  -9.3138392e-04   8.4961672e-04   3.9269440e-01  -3.8012014e-04  -3.0015844e-01   2.5130867e-03  -1.1417162e-03   3.2552916e-04   2.2670520e-03  -3.1769147e-01   2.8814724e-03   6.9039695e-03  -5.4773694e-04  -3.3630623e-03   2.2476718e-03  -7.6410237e-04   2.2073426e-03   2.2105967e-03   3.9131820e-01   2.0693548e-03   6.0375016e-01  -2.0398839e-02   2.1151142e-02   2.1318775e-03   1.1167151e-02  -1.2334808e-03   4.6311837e-03   6.9784363e-03  -1.6728518e-03   2.3360046e-03   5.0367949e-03   8.7939117e-03   9.1054293e-03   3.2699415e-03   8.7033889e-03   4.6949669e-04  -3.8793392e-04   5.0282324e-03   1.7331676e-03   4.2712813e-03   6.0219047e-03   3.0052485e-03  -2.2561815e-03  -2.8485830e-03   3.0468359e-03   3.5085750e-01   5.8882060e-03   4.8252172e-03   4.3902896e-03   9.3545484e-04   3.2474612e-01   4.9330708e-03  -3.5638517e-04   4.8020295e-05   4.2700700e-03   1.1014708e-03   1.7922327e-03   6.1610591e-03   6.3422677e-04   2.8224379e-01  -1.7250514e-03   1.8764077e-03  -4.9833038e-03  -3.3117715e-03  -7.2762842e-03  -3.9626198e-03  -4.7322375e-03  -1.1268706e-02  -7.9695022e-03  -3.0685516e-03  -6.0350500e-03  -4.3910759e-03  -6.6891036e-03  -4.7580870e-03  -8.5565247e-03   4.6025165e-01  -4.5498622e-01   6.4298738e-03   2.1174633e-03   2.7291616e-03   5.1627655e-04   7.4755734e-03   2.7220416e-03   1.0112602e-02   2.5851839e-03   2.9450972e-03  -1.4652503e-02  -2.9690759e-03  -2.7873147e-02  -1.0744932e-02   9.1777487e-04   7.2908131e-03   3.1465712e-03   1.2036983e-02   1.9796970e-02  -2.1130287e-02  -2.0490493e-02   6.3439081e-03  -2.1270433e-02  -1.9900104e-02   1.3201790e-01  -2.8211092e-01   2.7294320e+00   8.8244057e-02   1.3798609e+00  -1.1201547e+00  -3.0997893e-03  -8.3821425e-01   1.6046557e+00   2.2383694e-02   9.4171035e-03   7.8353177e-01   3.8626407e-02   6.9840856e-01   1.4416947e-02   2.5908414e-02  -1.3378113e-02  -1.0622031e-02  -4.4579203e-03   3.8880430e-04  -4.4820084e-03   2.5836593e-02   2.0765968e-02  -6.9997481e-01   5.7924488e-03   1.7441470e-02   1.4583291e-02   9.9042629e-03  -4.4688285e-03   1.6987231e-02   5.8347871e-01   2.7376919e-03  -4.5891501e-01   3.2497637e-03   2.6492065e-03   3.8091943e-03  -7.6883891e-03  -4.4971564e-02  -2.3015836e-02  -2.6931345e-02   5.7540632e-01  -6.7893340e-02  -5.1832082e-02  -4.6311784e-02  -6.9327178e-02  -1.1100091e-01  -1.0148947e-01  -1.0436823e-01  -2.8641480e-01   1.3565887e+00  -2.5268094e-01  -1.4119554e+00  -3.8214091e-02   1.1508514e+00  -1.6274256e-01   2.6273839e-04   7.3057553e-02  -9.2065362e-01  -9.0946336e-01   4.7185113e-02   2.6651429e-02   8.8679142e-01   3.0294975e-02   2.0133536e-02  -5.9349358e-01  -5.6940157e-01   1.8150175e-02   4.7560603e-03   1.0168659e-03  -5.4392044e-01   1.1711268e-02  -5.3054932e-01  -2.6045032e-02  -1.7170828e-02  -2.0311441e-02  -4.9513786e-02  -3.1342354e-02  -2.7779411e-02  -3.4028501e-02  -6.8713716e-02  -4.9287825e-02  -4.4848481e-02  -3.8972888e-02  -8.9629564e-02  -3.3608065e-02  -4.2008020e-02  -2.7130119e-02   1.3631870e-03  -2.1296393e-02   2.6318504e-02  -2.7965647e-02  -3.0419697e-02   1.6869710e-02   7.6659837e-01   4.2823748e-02  -3.2057230e-02   2.7098359e-02   3.7889142e-02   1.6405741e-02   6.5215493e-01   2.3229262e-02   1.4413941e-02   5.9983074e-01   6.5371286e-01   1.3325775e-02  -4.7737239e-01  -1.5010283e-03   2.3515560e-03   4.5146094e-03   2.6754808e-03  -4.5716447e-03   1.9108753e-03   4.4265654e-01   4.3568817e-01   3.3606903e-03   1.9921917e-03   2.1925763e-03   7.4058994e-03   2.6720497e-03   3.8342688e-01  -8.3205727e-06   4.4077014e-03  -1.1098196e-02  -1.2989561e-02   4.0984476e-01  -8.8152889e-03  -9.7986392e-03  -1.5423809e-02  -6.0395823e-01   1.1895570e-02   1.7877871e-02   1.5758668e-02  -5.7012177e-03   3.1927248e-03  -4.4592560e-01  -3.7403854e-01  -4.2620024e-01   6.5025262e-03   3.7883945e-01   4.2079534e-03   4.4517624e-03  -9.2764299e-04  -2.1277186e-03  -3.3413967e-03   6.7137325e-03   2.9615601e-03   4.2074368e-01  -4.4515964e-01   2.2210593e-03   3.1583412e-03  -9.4920277e-03   1.4131711e-02   3.1784333e-02   1.0867543e-02  -7.9480828e-02  -1.8800126e-02   8.3146126e-01  -9.6108608e-01  -9.6717585e-02  -5.6947241e-02  -1.0729312e+00   1.1086111e-01  -1.3227088e-01  -6.2478276e-02   9.5704850e-02   2.0542347e-01   8.4820921e-02   1.0521962e+00   8.1632047e-02   8.9798894e-02   9.7992731e-01  -7.8753662e-01  -1.0277221e+00   6.2888582e-02  -5.3202549e-04   7.6827523e-01   1.1559658e-02   3.1056023e-02  -3.4306710e-03  -6.5670670e-01  -9.6272748e-01
   3.0450010e-01   1.9783556e-03   3.7482144e-01   4.5466819e-01  -3.5763700e-01   3.2242996e-03   3.7222773e-01   1.0330856e-03   1.2204307e-03  -3.5209153e-01   2.4474882e-03   5.6668158e-03   5.0650177e-03   3.9376105e-03   3.7806137e-03   4.4722210e-03   3.7587591e-03   3.4671592e-03   6.9543121e-03   7.7376613e-04   9.8907857e-06  -2.2587885e-01  -7.3599920e-04   1.2909866e-03  -4.2026075e-04  -9.2074221e-04  -2.3077455e-03   2.0727224e-03  -3.9526846e-03   4.8507701e-03  -3.7676557e-01   3.9887661e-01  -9.3588299e-03  -1.0008944e-02  -9.5887108e-03  -9.8871033e-03   2.0579223e-03  -5.8004653e-03   1.0370813e-02  -4.9784790e-03   1.3179378e-03   8.0118685e-03   5.3021825e-03   1.0863078e-02   5.4308366e-01   8.7950834e-03   1.2923410e-02   7.5586638e-03   6.3877930e-03   5.3004426e-03   3.7186468e-04   4.2956144e-03   4.3065149e-03  -3.1103046e-01  -3.1694979e-01   4.7931348e-03   5.1018886e-03   3.0332352e-01   7.9609937e-03   3.2387098e-03   2.4051708e-03   6.0881589e-03   1.7538968e-03   1.2848670e-03  -1.5361089e-03   9.7317175e-04   3.2589749e-03  -2.1404770e-03   3.8768226e-03  -3.0244451e-03  -1.5513875e-03   5.3435529e-03  -3.0810253e-01   6.5880041e-03  -3.2785155e-01   1.5335513e-03   4.0920327e-03   3.9108042e-03   2.8948531e-01  -2.4975563e-01   1.6496610e-03  -2.8219576e-04   6.6073752e-04   2.3813028e-01  -1.6646126e-03  -8.6600722e-05   2.3038650e-03   1.4522020e-03   8.5317545e-04  -3.3748043e-06   2.5585469e-04   3.3407558e-03  -3.7388659e-01  -4.7100091e-03  -4.4231570e-01  -3.2362596e-03  -4.8274494e-01   1.3671276e-02   9.5649153e-03   1.2174402e-02   4.1426479e-01  -4.2643551e-01   5.9235950e-03  -3.7138520e-01   6.3027352e-03   5.6192104e-03   5.2096953e-03   1.1501137e-02   2.6704730e-03   3.9384984e-03   4.8976773e-03   4.3258714e-03  -2.8024991e-01   3.0093782e-03   2.9620769e-03  -1.6733643e-03  -2.6460996e-01   1.8383430e-03  -1.9185084e-03   6.1463655e-04  -3.9274513e-03   8.0667090e-04   5.0951539e-03  -9.8667914e-04   7.7940884e-03   8.0045683e-03  -4.9920345e-03  -3.7658300e-01   2.6217855e-03  -1.1953313e-02   3.4269131e-01   3.2972630e-03  -6.4684036e-05  -3.5666767e-01   2.5072492e-03   1.6536841e-03  -5.3198614e-03  -4.0969297e-03   2.9435137e-03  -4.0122702e-03  -4.8621870e-03  -1.1655310e-02   1.8614536e-02   2.0957313e-02   4.9494107e-01   4.6076172e-01   1.2227554e-02   9.6561445e-03   3.3769309e-04   9.7411193e-03   7.7408114e-03   2.0733898e-03   7.0883510e-03   2.7338224e-03  -7.7510393e-03  -3.2937118e-01   5.9801208e-03  -3.4129238e-01  -1.1360542e-03   4.3561951e-03  -1.3375163e-03   2.6321216e-01  -1.6454478e-03  -8.2237677e-04   5.8481696e-04   5.7882163e-05  -2.3084625e-01  -2.5152879e-01   1.0276051e-03   3.7143332e-03   2.4507269e-01   3.1957495e-04  -3.4140953e-03   2.5541579e-03   2.3684963e-03  -2.3387140e-01  -2.7928595e-03  -2.3580615e-01  -3.1074027e-03  -3.4375640e-03  -2.4928755e-01  -2.3030925e-03  -3.2547103e-03   2.6364928e-01   3.5171367e-03   2.2604667e-03  -3.3691476e-03  -4.3116585e-03  -2.7804840e-03  -3.1711951e-01  -5.0075690e-03   3.5555150e-01   5.7722862e-03   4.6339758e-03  -1.7776676e-04  -3.4356775e-01  -3.3757756e-03  -5.6104472e-03   8.5626678e-03   7.3057726e-03  -3.1822753e-04   3.3154569e-01   6.7756652e-03  -2.6199906e-03  -3.2886959e-01   7.8677165e-04  -3.3364760e-01   5.8519800e-04  -8.3745791e-04   1.9171552e-03   3.9336176e-01   1.1791242e-03  -3.0214141e-01  -1.9798350e-03  -3.8380656e-03   2.2088128e-03   5.4677007e-03  -3.0781104e-01   1.7760038e-03   5.6963241e-03  -2.4948694e-03   9.1926190e-05   1.6401841e-03   5.1970324e-04  -1.1545778e-04   1.4474335e-03   4.0740989e-01   2.9092108e-03   5.5043915e-01  -2.3615289e-02   2.3068128e-02   8.8068991e-03  -2.3654126e-02  -1.9943138e-03   7.5135223e-03   6.1911702e-03  -2.7919446e-03   2.1548188e-03   7.4201600e-03   1.0449709e-02   7.1497996e-03   1.1421805e-03   8.3044325e-03  -1.0031202e-03  -1.2691218e-03   7.0380437e-03   2.9818655e-03  -1.2687568e-03   5.8734153e-03   3.4074856e-03  -5.5150366e-03   1.6218351e-03   4.7640301e-03   3.5191131e-01   6.8721085e-03   6.0627444e-03   3.4506657e-03   3.0917248e-03   3.2606880e-01   3.7300678e-03   3.3594438e-04   1.5833047e-03   2.9417489e-03   1.6124872e-04   3.7041571e-04   6.8417821e-03   3.0388076e-03   2.9367345e-01   1.1716854e-03   2.6700115e-03  -5.8313907e-03  -3.1594716e-03  -8.5805199e-03  -6.2578282e-03  -5.1648216e-03  -9.1121200e-03  -8.3160301e-03  -6.2259207e-03  -5.4465480e-03  -2.4863064e-03  -5.6817155e-03  -4.7112535e-03  -8.6666708e-03   4.6436582e-01  -4.5448869e-01   3.7877330e-03   2.2311551e-03  -1.1981224e-03   9.0742066e-03   9.4649262e-03   3.0242253e-03   6.4644078e-03   1.4284641e-03  -2.4020577e-03  -1.4709988e-02  -7.6526348e-03  -3.2880846e-02   2.1229819e-03   6.6897947e-04   8.7086923e-03   3.9345266e-03   1.4128630e-02  -2.8722422e-03  -1.6647759e-02  -1.5434751e-02   1.7133989e-02  -2.4621474e-02  -4.1498313e-02   9.4734845e-02  -3.5159890e-01   2.7366684e+00  -5.9306499e-02   1.0875005e+00  -1.1301247e+00  -5.6871439e-03  -7.6984941e-01   1.6883652e+00   2.0703966e-02   1.0484684e-02   7.9002697e-01   4.3259963e-02   7.7791806e-01   1.9623038e-02   2.3039763e-02  -1.0240786e-02   3.8881542e-04  -1.4344348e-03   2.5002046e-03  -3.4804814e-03   2.4555032e-02   1.8384965e-02  -7.2050888e-01   4.7954519e-03   1.4389607e-02   9.7048208e-03   6.6865852e-03  -5.0268758e-03   1.8059531e-02   6.2019096e-01  -7.3954331e-03  -4.4308489e-01   1.5424972e-03   2.6419877e-03   4.3256365e-03  -7.3893102e-03  -4.6253249e-02  -2.5220018e-02  -2.6247456e-02   5.8490261e-01  -8.6961171e-02  -4.5912567e-02  -5.2194755e-02  -7.7394333e-02  -1.2001443e-01  -1.0086555e-01  -1.4256856e-01  -3.0201950e-01   1.2796000e+00  -3.0072580e-01  -1.4160684e+00  -2.8802799e-02   8.9357364e-01  -1.4141811e-01   1.8168335e-02   9.1018846e-02  -9.9059394e-01  -9.4629875e-01   4.9281270e-02   3.2666626e-02   9.0915699e-01   3.3614007e-02   2.3329845e-02  -6.1903378e-01  -5.9054297e-01   1.6930394e-02   7.3161553e-03   3.1327084e-03  -5.6431412e-01   1.4224839e-02  -5.3277166e-01  -3.0767210e-02  -1.6873950e-02  -2.2506762e-02  -4.8921052e-02  -3.4054556e-02  -3.4317104e-02  -3.8410416e-02  -7.5890100e-02  -5.6588360e-02  -4.5579088e-02  -3.8864976e-02  -7.7764295e-02  -4.2565829e-02  -2.3475683e-02  -3.8545871e-02   4.1922763e-03  -1.5270755e-02  -4.8978895e-03  -2.1242345e-02  -6.9586691e-02  -6.8171232e-03   7.5279292e-01   5.5062971e-02  -2.2686117e-02   2.1011541e-02   3.7515708e-02   1.8683579e-02   6.1899343e-01   2.3560555e-02   1.8617092e-02   5.8065075e-01   6.5184316e-01   1.2627471e-02  -4.6872802e-01  -4.4015872e-03   9.6499603e-05   2.7271921e-03  -1.3265546e-03  -3.1392721e-03   1.9865507e-03   4.4890285e-01   4.4434395e-01  -9.6821983e-06   1.0659433e-03   1.2697650e-03   5.6823075e-03   3.2277465e-03   3.7229443e-01  -1.1107588e-03   3.2880800e-03  -1.1792723e-02  -1.1351368e-02   4.0369833e-01  -1.1560462e-02  -6.6496757e-03  -1.5600679e-02  -6.0496566e-01   5.5475339e-03   1.9066420e-03   1.3872572e-02  -3.8316358e-03  -1.4773022e-03  -4.6296508e-01  -3.6886205e-01  -4.0813447e-01   6.4113909e-03   3.6898977e-01   2.7258540e-03   4.0733775e-03   5.6967671e-05  -1.8675018e-03  -6.6052179e-03   6.5250805e-03   8.0221714e-03   4.1849758e-01  -4.3946808e-01   4.1403309e-03   8.3133885e-03  -5.4651009e-03   1.5217311e-02   1.8064210e-02   1.8735915e-02  -9.8816761e-02  -2.3853720e-02   8.5972809e-01  -9.2962893e-01  -1.0698700e-01  -1.2046426e-01  -1.0922850e+00   1.3747920e-01  -1.2477129e-01  -5.9719489e-02   5.3786381e-02   1.8498028e-01   1.4303545e-01   1.1658993e+00   8.1684590e-02   9.6718929e-02   9.7929752e-01  -8.2911542e-01  -1.0275924e+00   6.0665686e-02  -1.2567369e-03   7.7134469e-01  -1.9047727e-03   2.9365317e-02  -6.1938941e-03  -6.2425108e-01  -9.7748214e-01
   2.9797600e-01   1.3690607e-03   3.6564694e-01   4.3420468e-01  -3.4318077e-01   2.6809247e-03   3.5498764e-01   7.6140840e-04   3.5669253e-04  -3.4164911e-01   3.3357377e-03   4.8357444e-03   5.4127266e-03   3.5339625e-03   3.9542858e-03   4.3436031e-03   3.8253715e-03   2.8425278e-03   1.4877709e-03   3.2112372e-03   4.7901808e-04  -2.2624199e-01  -8.9128135e-04   2.1791443e-03  -4.6053498e-04   7.3192187e-04  -1.1862896e-03   3.0743712e-03  -2.3251565e-03   5.6968012e-03  -3.6848258e-01   3.8657982e-01  -9.1719968e-03  -1.0052789e-02  -1.0293160e-02  -7.9861605e-03  -3.7643826e-03  -9.1269968e-03   7.2657886e-03  -6.3161891e-03   7.9179618e-04   8.4132659e-03   5.4184597e-03   9.3629360e-03   5.3372709e-01   8.5821228e-03   1.1831811e-02   8.7655151e-03   6.9982703e-03   4.8931774e-03   5.0110087e-04   4.5058978e-03   3.9614654e-03  -3.0669959e-01  -3.1122334e-01   4.4055433e-03   7.1588160e-03   2.9813480e-01   7.9433734e-03   3.0546426e-03   3.5705391e-03   3.0677978e-03   1.2474373e-03   1.1438205e-03  -1.7760796e-03   2.4118245e-04   2.9846801e-03  -1.9179559e-03   2.5766126e-03  -3.5304694e-03  -2.9205470e-04   5.5136344e-03  -3.1260094e-01   6.2888264e-03  -3.2713164e-01   4.4955058e-04   3.6244700e-03   4.5749299e-03   2.8575320e-01  -2.4940104e-01  -2.3270120e-04   8.8166842e-04   2.2700309e-03   2.3469030e-01   2.8126242e-04   1.8343191e-04   1.7939343e-03  -7.6622193e-04   6.0023534e-04   1.8609668e-03   2.4428166e-03   2.8430812e-03  -3.7280173e-01  -3.9590401e-03  -4.2958075e-01  -1.3825348e-03  -4.5746634e-01   1.3274571e-02   9.2906193e-03   3.1267336e-03   4.0644802e-01  -4.0005444e-01   3.9128103e-03  -3.6470517e-01   6.5498378e-03   6.2910477e-03   5.0291795e-03   3.7364610e-03   4.3476348e-03   4.3177743e-03   4.1641061e-03   4.2936502e-03  -2.7758129e-01   2.8337689e-03   2.0578204e-03  -1.1146370e-03  -2.6131599e-01   2.4184119e-04  -2.3246610e-03   1.8396651e-04  -3.5878558e-03   1.0266520e-03   1.0922145e-02  -5.2078610e-04   1.2253655e-03   7.7175815e-03  -4.2021405e-03  -3.7852985e-01   1.7499798e-03  -1.2125533e-02   3.4858058e-01   1.3148710e-03  -4.1502779e-04  -3.6402007e-01   2.2929236e-03   5.8152187e-04  -7.7823585e-03  -4.7172943e-03   2.6123753e-03  -6.3360635e-03  -5.2917638e-03  -1.3286352e-02   1.2947408e-02   2.1224688e-02   4.9334875e-01   4.6823855e-01   1.2737275e-02   9.4903530e-03   1.4492250e-04   9.9170101e-03   8.6312299e-03   7.4323088e-03   5.9271616e-03   1.1409094e-03  -7.9852981e-03  -3.2861890e-01   6.5114365e-03  -3.2628504e-01  -1.0734437e-03   4.6614093e-03  -9.5796157e-04   2.7591052e-01  -2.0004982e-03   6.4633778e-04  -2.0079947e-04  -3.8895127e-04  -2.2206202e-01  -2.3984161e-01   1.8020152e-03   2.5961511e-03   2.3618088e-01  -2.1694608e-04  -3.4513654e-03   2.3266653e-03   2.9702082e-03  -2.3401935e-01  -3.2250488e-03  -2.3404810e-01  -2.7591522e-03  -3.4202088e-03  -2.4533165e-01  -2.7546540e-03   5.4575130e-04   2.7783115e-01   2.6672025e-03   1.1186779e-03  -3.3586114e-03  -4.0955882e-03  -4.5071208e-03  -3.1041278e-01  -4.7748270e-03   3.3275169e-01   5.0260951e-03  -4.4837199e-03   1.3994110e-03  -3.6114316e-01  -8.8445035e-03  -5.7362088e-03   8.6962707e-03   5.3823284e-03  -2.7886701e-03   3.2600377e-01   3.5102653e-03  -3.4955039e-03  -3.1885950e-01   4.7963105e-04  -3.2497323e-01  -1.9031398e-05  -1.6036296e-03   1.7152082e-03   3.8343129e-01  -3.3902274e-05  -2.9530431e-01  -2.5957276e-03  -4.4019925e-03   1.1176260e-03   4.3175095e-03  -3.0809602e-01   1.1072409e-03   6.6843767e-03  -4.7116465e-03  -1.9201645e-03   2.9632530e-03  -4.6503514e-03   2.4801253e-03  -6.9925201e-03   4.7180199e-01   4.2991984e-03   5.8363291e-01  -2.5013080e-02   2.1524119e-02   7.6267695e-03   2.2261993e-02  -1.0020314e-03   5.6775369e-03   7.5282619e-03  -1.2778366e-03   4.9595747e-03   8.0186871e-03   1.0941030e-02   9.5112866e-03   2.6756239e-03   8.5132715e-03   8.8295385e-04   5.9405528e-04   3.3264271e-03   3.4960679e-03   5.6304104e-03   6.5108587e-03   3.0850819e-03  -4.0767379e-03   9.3344246e-04   4.7073826e-03   3.3925940e-01   6.2359993e-03   5.1185020e-03   3.9990749e-03   2.2967298e-03   3.2081715e-01   4.3190964e-03   3.8780347e-04   9.0000773e-04   3.1978155e-03   1.2717635e-03   5.9736042e-04   5.6561000e-03   2.7068550e-03   2.7954337e-01  -4.8231183e-04   2.1857523e-03  -7.3982228e-03  -2.7326451e-03  -5.5555000e-03  -6.9834321e-03  -5.4179222e-03  -7.2954787e-03  -7.1522245e-03  -2.1180401e-04  -4.6179826e-03  -7.6015629e-03  -6.8900878e-03  -3.9526787e-03  -6.7526039e-03   4.5642797e-01  -4.4325636e-01   6.9004114e-03   2.5979717e-03  -5.4160462e-04   5.1483587e-03   8.2090172e-03   7.1362092e-04   9.7988010e-03   5.3180786e-03  -2.9977494e-03  -1.6296414e-02  -3.9083058e-03  -2.4137980e-02  -1.0889898e-02   1.9496021e-02   1.2370811e-02   1.6533976e-02   2.0281665e-02  -6.1302866e-03  -1.4505993e-02  -1.4710309e-02   1.5302851e-02  -2.3131161e-02  -4.9096873e-02   9.1385097e-02  -4.9468650e-01   2.8479585e+00  -2.4699757e-02   1.1883241e+00  -1.0275735e+00  -6.9205969e-03  -8.2263245e-01   1.7140242e+00   1.2528121e-02   4.8797391e-02   7.7709529e-01   4.7950440e-02   7.1231087e-01   1.7479290e-02   2.6183447e-02  -8.1603578e-03  -1.1573652e-02  -3.5073530e-03   2.5125754e-03  -1.0536515e-03   2.6015017e-02   2.2259828e-02  -7.4107360e-01   6.5570175e-03   1.6032788e-02   1.5040810e-02   6.4573341e-03  -1.3318939e-03   1.6751613e-02   6.1144260e-01  -5.0585228e-03  -4.5698559e-01   2.8799333e-03   3.0309931e-03   2.7464366e-03  -8.1749849e-03  -4.5260319e-02  -2.6009606e-02  -2.8040806e-02   5.7501330e-01  -7.4024532e-02  -4.2683846e-02  -4.3396786e-02  -6.9384475e-02  -1.2256262e-01  -1.3011830e-01  -1.2738330e-01  -3.2214803e-01   1.2811148e+00  -3.5963785e-01  -1.5820530e+00  -3.7440984e-02   1.2679611e+00  -8.9803880e-02  -3.3900381e-03   7.2686738e-02  -9.1381846e-01  -9.0460500e-01   4.4445081e-02   2.6006201e-02   8.6683868e-01   2.9258810e-02   2.3207805e-02  -6.0902602e-01  -5.9402275e-01   1.5428100e-02   7.1941104e-03   2.8171809e-03  -5.4984013e-01   1.3280603e-02  -5.2116313e-01  -2.5978369e-02  -2.0022824e-02  -2.1026747e-02  -3.4503719e-02  -3.1397559e-02  -3.4093013e-02  -3.7904456e-02  -7.4728807e-02  -5.1995496e-02  -4.0566443e-02  -4.9843032e-02  -7.9512767e-02  -3.8965423e-02  -2.5763433e-02  -1.8898374e-02   2.0868990e-03  -1.9851829e-02  -4.2341192e-03   2.0418649e-03  -6.0904644e-02   2.2816209e-03   7.4814885e-01   6.5270741e-02  -3.2375990e-02   2.9557763e-02   4.4555151e-02   2.5976883e-02   7.2313701e-01   2.5174664e-02   1.6472570e-02   6.2123381e-01   6.8779925e-01   1.1246574e-02  -4.9790464e-01  -7.9620016e-03  -8.1688693e-03   4.5590390e-03  -1.3978847e-04  -3.8190279e-03   2.6668781e-03   4.5590445e-01   4.3960642e-01  -1.6558814e-03   2.2204090e-03   3.2233461e-03   6.8603803e-03   5.2378218e-03   3.8994591e-01   2.8358348e-03   1.7437778e-03  -1.1316567e-02  -8.5543369e-03   4.2947223e-01  -6.4060900e-03  -1.0411821e-02  -1.7042791e-02  -6.6720805e-01   1.0440431e-02   3.4065552e-03  -2.1781645e-03  -7.4446923e-03  -9.4723764e-04  -4.2999249e-01  -3.7112577e-01  -4.3877346e-01   4.8284471e-03   3.8278948e-01   8.2344069e-03   1.8971237e-03  -2.5607804e-03  -3.5533718e-03  -4.8437642e-03   1.0925953e-02   6.7878544e-03   4.3156908e-01  -4.5269003e-01   8.9835450e-03   7.4959007e-03  -8.4907862e-03   2.1548221e-02   1.2855733e-02   1.4901171e-02  -9.1542984e-02  -1.8573644e-02   8.4757224e-01  -1.0167881e+00  -9.6170100e-02  -7.8770913e-02  -1.0588759e+00  -2.3628903e-02  -1.6432114e-01  -3.4083022e-02   6.5533669e-02   1.8845768e-01   1.6193638e-01   1.0217608e+00   1.2168180e-01   8.2571855e-02   8.3026045e-01  -7.6749008e-01  -9.7897549e-01   8.0424411e-02   4.6758617e-02   7.6703785e-01   5.7349613e-03   3.4114240e-02   1.2373763e-03  -7.3968408e-01  -9.5129750e-01
   3.0108625e-01   1.6355597e-03   3.7096147e-01   4.4180474e-01  -3.4704698e-01   5.2109184e-03   3.6505317e-01   1.1770172e-04   1.0550019e-03  -3.4577115e-01   2.5824234e-03   5.3708103e-03   4.7916814e-03   3.9371057e-03   3.7106705e-03   4.0692834e-03   3.1374898e-03   2.8907437e-03   2.7136335e-03   2.9337373e-03  -2.6707274e-03  -2.2294948e-01  -8.6937752e-04   1.5775845e-03  -9.3613587e-04  -3.4705932e-04  -1.8962267e-03   3.5307749e-03  -3.2186082e-03   4.4909646e-03  -3.6461881e-01   3.8559859e-01  -8.0486613e-03  -8.8292304e-03  -9.6860392e-03  -1.0431928e-02  -1.1390845e-02  -8.4468218e-03   6.8579963e-03   1.6922810e-03   3.6794071e-03   7.2002620e-03   4.9877504e-03   8.7576235e-03   5.2362176e-01   1.0230937e-02   1.2361035e-02   8.1880460e-03   6.5685872e-03   4.3543404e-03  -8.6602032e-04   4.9656261e-03   3.8041424e-03  -3.0647618e-01  -3.0798099e-01   4.7672486e-03   6.2435352e-03   2.9645099e-01   8.4798803e-03   3.1096529e-03   3.4673486e-03   3.7180846e-03   2.1947288e-03   1.3346958e-03   2.2851118e-04   1.3395785e-03   3.6525396e-03  -2.5561698e-03   2.9486073e-03  -2.9565884e-03  -3.0127794e-03   5.7232252e-03  -3.0164164e-01   6.0670740e-03  -3.1960081e-01   7.0716430e-04   4.0343560e-03   3.9725745e-03   2.8137924e-01  -2.5368914e-01  -9.8637971e-04   7.4451562e-04  -1.9572835e-03   2.3069767e-01  -2.3281793e-03  -1.2974545e-03   1.8032241e-03  -5.8299066e-04  -1.3160180e-03  -2.0700765e-04   5.3091302e-04   4.0895714e-03  -3.7112450e-01  -3.2482186e-03  -4.3666509e-01  -3.3168928e-03  -4.6129515e-01   1.3134029e-02   7.6987875e-03   1.0410687e-02   4.0469755e-01  -4.2421334e-01   3.7694100e-03  -3.6854031e-01   6.3123393e-03   5.3593435e-03   5.2139376e-03   2.1200381e-03   5.2179344e-03   4.0613425e-03   4.2268482e-03   4.1996242e-03  -2.7813654e-01   2.8505306e-03   1.6464922e-03  -1.6360967e-03  -2.6569047e-01   7.6846521e-04  -8.3865478e-04   5.1999975e-03  -3.9889900e-03   4.5336140e-04   4.8222755e-03  -2.3756905e-03   9.7457244e-03   7.8894469e-03  -3.9663404e-04  -3.5773084e-01   1.7103709e-03  -1.2921572e-02   3.4426535e-01  -8.2910706e-04  -1.1429377e-03  -3.8051616e-01   5.9312272e-05   4.2949242e-03  -1.1093733e-03  -2.7052100e-03   1.0094957e-02  -2.6194098e-03  -9.4204088e-03  -1.5095652e-02   1.7903308e-02   2.1244396e-02   5.0235083e-01   4.6842645e-01   1.2151198e-02   9.5617343e-03  -1.5889898e-03   9.6057973e-03   9.1524005e-03   1.0713490e-02   5.9014211e-03   9.9120821e-04  -8.2662347e-03  -3.4564753e-01   6.8146583e-03  -3.1554326e-01  -8.9085786e-04   4.2840828e-03  -1.4317569e-03   2.6489324e-01  -2.3554646e-03  -1.8639781e-04   2.4135524e-04   3.8830938e-04  -2.2499199e-01  -2.4211543e-01   1.5949835e-03   2.3210510e-03   2.3805872e-01  -3.5181167e-04  -1.7236738e-03   2.2873802e-03   2.2907166e-03  -2.3292714e-01  -3.0495144e-03  -2.3133205e-01  -2.6306240e-03  -3.4175070e-03  -2.4681638e-01  -2.9440099e-03  -2.4445290e-03   2.7068289e-01   3.0455761e-03   1.3031756e-03  -4.1035268e-03  -4.4256136e-03  -4.3597584e-03  -3.1334091e-01  -4.7353710e-03   3.2939081e-01   5.3615568e-03   3.8080181e-03   9.7074396e-05  -3.5146276e-01  -8.0609185e-03  -6.1763055e-03   7.4074759e-03   6.2278511e-03  -3.0294454e-03   3.1949058e-01   3.7071359e-03  -3.6016092e-03  -3.1900496e-01   1.7991314e-03  -3.3198200e-01  -3.3780572e-05  -1.7810969e-03  -2.5392420e-04   3.8953992e-01   3.0606593e-04  -3.0019590e-01  -1.9918104e-04  -8.2474863e-03   4.9442281e-04   7.0983766e-04  -2.9192310e-01   4.9986412e-03   3.8476458e-03  -5.1352189e-03  -2.8010342e-04   1.4442804e-03  -2.0650796e-04   4.2637965e-03  -6.7160269e-03   4.6183744e-01   1.0241062e-03   5.4911114e-01  -1.4334941e-02   2.4530269e-02   7.8121483e-03   7.6883390e-03  -4.7922807e-03   3.8329530e-03   6.3978408e-03   1.5689270e-03   6.6495740e-03   5.5714895e-03   1.1016063e-02   9.4968496e-03   3.2892836e-03   8.0105768e-03   7.2594505e-04  -1.2204266e-03   6.6274441e-03   6.2925663e-03  -2.5411371e-04   5.9667915e-03   3.3445286e-03  -3.9165758e-03   2.2160581e-03   4.5994792e-03   3.4479570e-01   6.8873650e-03   4.7785362e-03   4.0181817e-03   1.4910574e-03   3.2139437e-01   3.5081131e-03   1.2975612e-03   2.7994987e-04   3.3914659e-03   3.7780598e-03   8.4122220e-04  -1.6434406e-03   3.7331637e-03   2.8277215e-01   4.5842662e-03   4.5871409e-03  -4.5945258e-03  -2.2451190e-03  -5.7940905e-03  -6.6658789e-03  -6.0735494e-03  -1.3949167e-02  -8.2142688e-03  -6.8892632e-03  -7.5202168e-03  -1.2355942e-02  -6.7099956e-03  -3.8715636e-03  -1.2986786e-02   4.5219144e-01  -4.5050870e-01   5.5978742e-03   1.7301211e-03  -1.3837221e-03   1.1896449e-02   1.0184818e-02   4.3997252e-03   8.9694372e-03   3.6188628e-03  -2.8982870e-03  -1.2832573e-02  -9.1299931e-03  -2.2966021e-02  -9.6797403e-03  -7.8243110e-03   2.5276616e-02   1.2455650e-02   1.5476161e-02   9.9035729e-03  -2.1154842e-02  -1.6163731e-02   8.3461406e-03  -2.1786157e-02  -4.2628411e-02   7.8370078e-02  -3.5551301e-01   2.5520606e+00  -2.9292255e-02   1.2809540e+00  -1.0804144e+00  -4.6670279e-03  -7.4612613e-01   1.6919267e+00   2.4731589e-02   1.3735086e-02   7.3640876e-01   3.6783299e-02   7.0670429e-01   1.4967957e-02   2.6844999e-02   1.3773338e-02  -1.1553861e-02  -2.6470643e-03  -1.3663612e-03  -3.0788979e-03   2.7778384e-02   1.3215998e-02  -7.3090175e-01   5.5291946e-03   1.7294438e-02   1.1053669e-02   1.1304970e-02  -3.6190977e-03   1.6231108e-02   6.1176086e-01   1.1977774e-02  -4.5311481e-01   3.1333908e-03  -2.6953244e-04   4.2594486e-03  -9.8712328e-03  -4.5459562e-02  -2.6043876e-02  -2.8838587e-02   5.7354634e-01  -8.3802662e-02  -5.0606867e-02  -5.3149105e-02  -7.8024193e-02  -1.4355504e-01  -1.0878455e-01  -1.2786602e-01  -2.6501201e-01   1.3051034e+00  -3.0858214e-01  -1.4936001e+00  -4.5204939e-02   1.1898345e+00  -1.6509898e-01   1.9198263e-04   6.2458888e-02  -9.0641227e-01  -9.7829897e-01   4.3271210e-02   3.3756670e-02   7.6894122e-01   2.9325538e-02   2.1821068e-02  -6.0009274e-01  -5.6961695e-01   1.7771861e-02   8.1263437e-03   3.3395819e-03  -5.4433437e-01   1.5606933e-02  -5.2320078e-01  -2.6913102e-02  -2.0004761e-02  -2.3441237e-02  -4.5152518e-02  -3.1410143e-02  -3.2708789e-02  -3.7276633e-02  -7.6654804e-02  -5.2715698e-02  -3.3514240e-02  -4.5557255e-02  -7.0108934e-02  -3.6408475e-02  -1.4676523e-02  -2.9037126e-02   3.3442704e-03  -2.5908856e-02   4.0813236e-02  -7.4059701e-03  -5.1184988e-02   1.1260588e-02   7.9158122e-01   7.2692312e-02  -4.8226867e-02   3.4461138e-02   5.4739052e-02   3.1469992e-02   8.2711483e-01   2.1636073e-02   1.6209703e-02   5.7893990e-01   6.9679820e-01   8.2641214e-03  -4.7284174e-01  -4.0207076e-03  -3.2186837e-03   4.1131437e-03  -4.9486323e-03  -3.7338835e-03   1.5220200e-03   4.2762405e-01   4.3784656e-01   3.2059266e-03   2.6571397e-03   2.8182399e-03   6.4258610e-03   5.8295486e-03   3.8210582e-01   1.0472347e-03   3.6076187e-03  -1.1274485e-02  -7.6532638e-03   3.9419299e-01  -9.2386956e-03  -8.0451293e-03  -1.8029793e-02  -5.9631836e-01   1.0240175e-02   9.0249701e-03   1.5037731e-02  -6.7676091e-03   5.7854265e-04  -4.3674810e-01  -3.5893890e-01  -4.2246658e-01   6.5871762e-03   3.8237460e-01   4.1831908e-03   2.1388260e-03  -3.1563306e-03  -2.7434210e-03  -5.0903979e-03   6.5960735e-03   7.1640381e-03   4.1922075e-01  -4.3980569e-01   6.6463376e-03   5.1576421e-03  -9.9854378e-03   5.2372655e-03   2.4841017e-02   2.0030836e-02  -8.5718437e-02  -3.2484841e-03   8.2865840e-01  -9.9536729e-01  -1.1615296e-01  -7.9590321e-02  -1.0847835e+00   5.8026254e-02  -1.8976981e-01  -4.0051281e-02   6.6184855e-02   1.9250329e-01   1.0100068e-01   1.0493147e+00   1.1031655e-01   8.3498723e-02   8.3927955e-01  -8.4808800e-01  -1.1073588e+00   9.3596738e-02   4.7539450e-02   6.3414581e-01  -1.8800110e-03   1.9790449e-02  -1.2341053e-02  -5.8541682e-01  -9.7196849e-01
   3.1343974e-01   1.6788779e-03   3.8637906e-01   4.5751590e-01  -3.6361102e-01   5.1127687e-03   3.7428484e-01  -1.0678791e-03   1.6418347e-03  -3.5062706e-01   2.0205899e-03   6.3983943e-03   5.2207986e-03   4.2798290e-03   4.0238345e-03   4.6065244e-03   3.6340641e-03   3.2462339e-03   6.2007401e-03   3.4484245e-03   1.0935955e-03  -2.2534744e-01  -7.5066399e-04   1.9315019e-03  -1.6716056e-03  -1.4506139e-03  -2.6166783e-03   4.8668743e-03  -2.5880454e-03   4.5076703e-03  -3.7669393e-01   3.9388872e-01  -8.6304543e-03  -9.4965080e-03  -1.0696717e-02  -8.2241126e-03  -6.3370947e-03  -6.9481008e-03   7.4475601e-03   1.1558689e-02  -1.6175171e-03   8.0910442e-03   5.8014990e-03   9.3056408e-03   5.4498504e-01   9.4727951e-03   1.3060007e-02   8.2531435e-03   7.4051162e-03   5.2011578e-03   8.0301743e-04   4.5184452e-03   3.9767351e-03  -3.0534480e-01  -3.1633185e-01   4.1185741e-03   4.9545738e-03   3.0315224e-01   8.0588727e-03   3.1523767e-03   3.7099672e-03   7.4995491e-03   2.9426354e-03   1.1073157e-03  -3.0596880e-04   1.6137530e-03   2.7557382e-03  -3.0151461e-03   3.5497780e-03  -3.4509514e-03  -3.0354574e-03   6.0483249e-03  -3.0031595e-01   5.5400269e-03  -3.3458869e-01   4.7631519e-03   3.9952868e-03   4.3397695e-03   2.9148638e-01  -2.5436027e-01  -5.7791551e-04  -1.5970807e-04  -1.8998287e-04   2.4076205e-01  -1.8915044e-03  -1.3058477e-04   2.9495941e-03  -2.1940787e-03  -9.4445720e-04  -6.6369797e-04   1.8417608e-03   3.7932529e-03  -3.9239605e-01  -5.1028718e-03  -4.5531371e-01  -4.2059533e-03  -4.8938951e-01   1.3441857e-02   8.0618724e-03   1.1609900e-02   4.3425734e-01  -4.2859344e-01   6.5270535e-03  -3.8918469e-01   7.3236470e-03   6.1018407e-03   5.1232047e-03   1.2486739e-02   5.8651216e-03   4.6232702e-03   4.3616557e-03   4.4136077e-03  -2.8441646e-01   3.0571893e-03   3.2843644e-03  -1.4225480e-03  -2.6900250e-01   2.2325637e-03  -1.2325356e-03   5.0776717e-03  -5.0852098e-03   7.7140023e-04   1.0346314e-02   2.1059243e-04   7.5968624e-03   7.0395838e-03  -2.8558366e-03  -3.6298504e-01  -3.2502149e-03  -1.4764390e-02   3.5071671e-01   9.5706609e-04  -9.7010921e-04  -3.8698888e-01   1.8425094e-03  -2.0511959e-03  -5.5739389e-03  -3.6765889e-03   2.0064756e-04   7.5814055e-04  -1.0783588e-02  -1.7049405e-02   2.5386543e-02   1.7065237e-02   5.3382612e-01   4.8651058e-01   1.4010004e-02   1.1353734e-02  -2.4964318e-03   9.6752900e-03   8.6854149e-03   9.8456150e-03   4.5630081e-03   1.2845896e-03  -7.5772025e-03  -3.4076429e-01   6.4687211e-03  -3.2556637e-01  -1.3743796e-03   4.7218593e-03  -5.2439037e-04   2.5927712e-01  -2.7996252e-03  -1.4216676e-03   1.9982328e-04  -5.8424225e-05  -2.2711879e-01  -2.5057433e-01   1.3410587e-03   8.5359954e-04   2.4264729e-01   5.6750383e-04  -2.7406996e-03   1.8389416e-03   2.5316979e-03  -2.3779973e-01  -3.2570278e-03  -2.3881705e-01  -3.0088778e-03  -3.5737134e-03  -2.5402024e-01  -2.5624864e-03  -3.7532517e-03   2.7878906e-01   3.4465019e-03   2.8652429e-04  -4.5081668e-03  -4.1716361e-03  -4.7276769e-03  -3.1967933e-01  -5.2341401e-03   3.5513859e-01   5.4152965e-03   3.7506683e-03  -1.6484165e-03  -3.6342564e-01  -7.2337437e-03  -6.5503836e-03   6.8678249e-03   5.9608634e-03  -3.4458247e-03   3.2925836e-01   4.7604466e-03  -1.5061683e-03  -3.2782007e-01   8.5869028e-04  -3.3076957e-01  -1.2044331e-04  -1.7942236e-03   3.0614045e-04   3.9439440e-01  -8.0712338e-04  -3.0059246e-01   8.4170998e-03  -4.4154006e-03   1.7155916e-03   3.0595798e-03  -3.0595499e-01   2.0065296e-03   7.2043366e-03  -6.2855918e-04  -8.0145258e-04   4.5325145e-04   3.2160145e-04   3.1166155e-03  -5.8422210e-03   4.5093009e-01  -1.9900433e-03   6.0168339e-01  -2.4149937e-02   2.6016897e-02   3.2343714e-02   2.2264310e-02   1.8789122e-03   4.7971136e-03   4.4228191e-03  -5.9402345e-03   1.9829296e-03   1.5901077e-02   1.3290088e-02   9.1938680e-03   3.4587960e-03   8.1752129e-03   2.2932939e-03   8.5264188e-04   5.4096051e-03   6.5113486e-03   5.2967224e-03   6.6134702e-03   6.9665954e-03  -5.1278802e-03  -3.0820234e-03   4.2470425e-03   3.5039993e-01   5.0537174e-03   6.9156770e-03   3.5889151e-03   2.3441888e-03   3.2568257e-01   5.5384307e-03  -1.9194104e-03   3.2409721e-03   4.1915103e-03   4.2913346e-03   1.3111611e-03   6.3303338e-03   3.6596209e-03   3.0618759e-01   1.1727322e-03   2.1115122e-03  -4.1245658e-03  -1.4880975e-03  -8.1348419e-03  -8.8133126e-03  -7.3657079e-03  -1.2712778e-02  -1.0066083e-02  -9.6071329e-03  -6.1938103e-03  -1.0513430e-02  -7.5197572e-03  -3.7876571e-03  -1.1009590e-02   4.7684728e-01  -4.6550377e-01   4.4299406e-03   3.2560447e-03   3.7727205e-03   1.2134855e-02   1.0484528e-02   6.2236144e-03   5.8316814e-03   6.8643639e-03  -5.1976744e-03  -1.6249435e-02  -9.3755544e-04  -2.9456977e-02  -8.9183588e-03   9.9843933e-03   5.4224454e-03   9.4025054e-03   1.0970349e-02   4.0009044e-03  -1.1394981e-02  -2.1504019e-02  -3.5810209e-03  -3.6009777e-02  -1.0705081e-02   8.1773249e-02  -3.6294208e-01   2.7671226e+00   1.5188554e-01   1.0369425e+00  -1.1109257e+00  -5.1609144e-03  -8.6321246e-01   1.6676400e+00   1.9034946e-02  -3.2865884e-03   8.0949382e-01   3.9798511e-02   7.4431807e-01   2.2189669e-02   2.7656243e-02   1.6264573e-02  -1.0349949e-02  -4.1638608e-03   7.6809259e-04  -3.1456353e-03   2.9628679e-02   1.9995145e-02  -7.5368206e-01   6.1893064e-03   1.8854235e-02   1.0975313e-02   1.0703905e-02  -4.6026589e-03   1.9704954e-02   5.9545721e-01  -3.9939867e-03  -4.7063874e-01   4.6290973e-03  -8.3633471e-04   3.0134638e-03  -9.9987708e-03  -4.8036480e-02  -2.6922931e-02  -2.7763493e-02   5.9566807e-01  -6.2996508e-02  -5.2144922e-02  -5.8090869e-02  -8.6572517e-02  -1.1809106e-01  -1.2409956e-01  -1.3478954e-01  -4.4258832e-01   1.3513143e+00  -3.5653200e-01  -1.5302280e+00  -3.0027946e-02   1.1454011e+00  -2.2707168e-01  -2.5504946e-02   5.8434043e-02  -8.7053643e-01  -9.0720373e-01   5.4588433e-02   4.3715337e-02   8.9514984e-01   3.1977388e-02   2.6874028e-02  -6.0372697e-01  -5.6901594e-01   1.7932941e-02   6.5110732e-03  -1.2390425e-03  -5.6510265e-01   1.3622502e-02  -5.3452617e-01  -2.2064403e-02  -1.8692818e-02  -2.3145354e-02  -4.7680175e-02  -3.5663312e-02  -3.3196839e-02  -4.7260618e-02  -8.0780251e-02  -5.8778311e-02  -5.2114602e-02  -6.9630254e-02  -1.1186347e-01  -2.2557886e-02  -6.8804391e-03  -2.6996521e-02  -3.0559003e-04  -1.1615128e-02   1.0354344e-02   3.3567243e-03  -5.9757287e-02   2.7721760e-02   8.4665105e-01   6.6043330e-02  -5.4087969e-02   3.7627900e-02   4.9159255e-02   3.5164298e-02   7.2557667e-01   2.6001913e-02   2.2099988e-02   7.0016050e-01   6.9929791e-01   1.6775179e-02  -4.9129585e-01  -5.2780385e-03  -1.0633499e-02   5.4957621e-03   1.1795727e-03  -3.2013463e-03   3.5238040e-03   4.5045971e-01   4.3902444e-01   7.4857741e-03   2.9859807e-03   2.3755245e-03   6.8912354e-03   3.6668184e-03   4.0127371e-01   9.7155691e-03   4.3916424e-03  -1.1881063e-02  -8.7836982e-03   4.6828375e-01  -1.2556126e-02  -9.6981419e-03  -1.9210771e-02  -6.5035890e-01   1.0172663e-02   9.8838624e-03   2.1340885e-03  -6.3212389e-03  -2.4845475e-04  -4.0324595e-01  -3.6192186e-01  -4.2873138e-01   7.2579118e-03   3.7209469e-01   7.5039194e-03   4.4314122e-03  -9.2346805e-04  -6.3932681e-03  -4.1073789e-03   9.7383364e-03   4.2374118e-03   4.1106699e-01  -4.4171532e-01   3.7076341e-03   7.2583543e-04  -9.4959976e-03   1.1412378e-02   8.8736922e-03   8.8258625e-03  -8.9847422e-02  -2.9660313e-02   8.1624113e-01  -9.7204225e-01  -6.2292381e-02  -8.8207358e-02  -1.0371072e+00   1.7885440e-01  -2.0738547e-01  -4.0840897e-02   8.5069669e-02   1.8213751e-01   4.5535366e-02   9.7301167e-01   8.7632901e-02   9.1221065e-02   8.8828844e-01  -8.3212534e-01  -1.0529854e+00   8.8808817e-02   8.4667496e-03   6.4146059e-01  -2.0959123e-03   2.5353442e-02   4.0561142e-02  -6.1385361e-01  -9.9163592e-01
   3.0800158e-01   2.3281335e-03   3.8034256e-01   4.4290291e-01  -3.6365054e-01   3.5951326e-03   3.7484981e-01   1.3452915e-03   1.9008027e-03  -3.5307737e-01   2.7251634e-03   4.6443491e-03   4.7343124e-03   3.4406325e-03   3.5137801e-03   4.4281480e-03   3.3541945e-03   3.2066607e-03   1.7296456e-03   1.7282120e-03  -2.9329750e-03  -2.2515218e-01  -1.5599934e-03   1.6853710e-03  -1.1206749e-03  -8.2981332e-04  -2.0580840e-03   2.2826113e-03  -3.7954443e-03   4.2140687e-03  -3.7571120e-01   3.9267427e-01  -9.6551249e-03  -9.3083735e-03  -1.0913410e-02  -9.3329149e-03  -1.0029507e-02  -1.0080420e-02   8.0628827e-03   4.2703493e-03   1.4905429e-03   2.8729097e-03   3.4383080e-03   1.1129168e-02   5.3719697e-01   9.7128880e-03   1.2370335e-02   8.5810785e-03   6.0588975e-03   4.9776874e-03  -5.8340899e-04   4.4667636e-03   3.9048745e-03  -3.0247197e-01  -3.1261475e-01   4.3421046e-03   5.4076595e-03   2.9851565e-01   7.4645441e-03   3.4294267e-03   1.8368248e-03   4.0856671e-03   2.0399687e-03   1.4890339e-03  -6.3302326e-04   1.7064423e-03   3.6675603e-03  -1.8040915e-03   4.2211712e-03  -2.3342664e-03  -7.9944588e-04   6.3679839e-03  -3.0104869e-01   6.0302433e-03  -3.2846167e-01   1.2633958e-03   4.0435709e-03   3.8091190e-03   2.9427257e-01  -2.6046925e-01   3.3764089e-03   3.5497984e-04  -2.7343499e-03   2.3953978e-01  -1.5813024e-03   6.7881289e-04   1.4140544e-03  -2.6714818e-03  -3.1119069e-03   4.0646161e-04   2.8072415e-04   3.4061523e-03  -3.8873228e-01  -5.7263399e-03  -4.4639179e-01  -4.6834050e-03  -4.7230319e-01   1.3063476e-02   9.0821496e-03   3.6752944e-03   4.1693290e-01  -4.0087054e-01   3.8880152e-03  -3.7882483e-01   6.9433712e-03   6.3896368e-03   5.0923681e-03   2.8132026e-03   2.4127774e-03   3.9981573e-03   4.5141478e-03   4.6330434e-03  -2.7760247e-01   2.7756545e-03   2.8567244e-03  -1.1358449e-03  -2.7238317e-01   1.1489505e-03  -2.0226046e-03   1.5731234e-04  -5.4652375e-03   2.0930541e-03   8.7700185e-03  -2.9656839e-03   8.6121551e-03   8.2144509e-03  -6.0751352e-03  -3.6926520e-01   1.2443709e-03   1.0754863e-03   3.4583996e-01   4.0550550e-04  -1.6335279e-04  -3.6246875e-01   1.2854021e-03   4.9378600e-03  -2.3205582e-03  -3.0033656e-03   4.7764846e-03  -2.0513684e-03  -5.8943041e-03  -1.4623652e-02   2.1664433e-02   2.4461643e-02   4.9685662e-01   4.8496308e-01   1.3144500e-02   1.0901511e-02   7.0040352e-04   9.1878323e-03   7.9913119e-03   9.9886188e-03   5.1694614e-03   1.4266634e-03  -7.2394604e-03  -3.2128056e-01   6.5873144e-03  -3.4097110e-01  -2.1769623e-03   5.1528796e-03  -3.2980897e-04   2.6065004e-01  -1.1562912e-03  -2.2405780e-04   3.8062169e-04   3.3312066e-05  -2.2646151e-01  -2.5234888e-01   1.5628099e-03   2.7781221e-03   2.4291603e-01  -1.5019904e-04  -1.5161117e-03   2.0086960e-03   2.1800919e-03  -2.3551914e-01  -2.2855739e-03  -2.3241428e-01  -1.5076045e-03  -2.0760034e-03  -2.4595453e-01  -3.4852887e-03  -2.0985989e-03   2.8566131e-01   2.8037125e-03   2.6879148e-03  -3.1111959e-03  -4.5348579e-03  -5.5388223e-03  -3.1661795e-01  -5.3628473e-03   3.4273705e-01   4.2362935e-03   5.0730910e-03   1.5702139e-03  -3.3248635e-01  -8.2930861e-03  -5.5614337e-03   6.3623934e-03   8.0494608e-03   2.9054981e-03   3.2676429e-01   5.2200087e-03  -3.1580132e-03  -3.2659749e-01   9.3624213e-04  -3.3078399e-01  -1.2198838e-04  -1.8279159e-03   2.7167914e-03   3.8800180e-01   2.7123731e-04  -2.9467993e-01   1.9747151e-03  -1.0665191e-03   6.6468318e-05   4.5548185e-03  -2.9538568e-01   1.4348516e-03   2.6315709e-03  -7.7464788e-03   1.0662168e-04   8.0008335e-04  -7.9364931e-04   6.6751207e-04  -5.4682397e-03   4.4925365e-01  -2.8588188e-03   5.5241563e-01  -3.2370461e-02   2.4256723e-02   1.0101402e-02   4.3934597e-03  -5.4682134e-03   4.4230741e-03   4.2434229e-03  -9.5271992e-03  -7.1854894e-03   1.3060960e-02   1.3760523e-02   9.1949462e-03   3.4185999e-03   8.1698424e-03  -1.6842919e-04   6.5375108e-05   5.2907953e-03   6.9873349e-03  -9.6063105e-04   5.2466692e-03   6.1078304e-03  -4.4950441e-03  -4.8816072e-03   4.3444094e-03   3.5225899e-01   3.3783653e-03   6.4545245e-03   3.6696342e-03   2.4628766e-03   3.1550598e-01   4.3534865e-03   2.9733909e-04   6.5988835e-03   3.9415610e-03   2.1834332e-03   7.5991219e-04   5.0811701e-03   4.2921739e-03   2.9156143e-01   1.4844937e-03   5.4808463e-03  -5.3503207e-03  -1.9832611e-03  -6.1229685e-03  -6.7131719e-03  -6.4246531e-03  -1.0249557e-02  -7.5109640e-03  -9.4520859e-03  -5.6004229e-03  -1.0226329e-03  -6.2869330e-03  -5.1271821e-03  -1.0207544e-02   4.6654649e-01  -4.5463092e-01   5.9532575e-03   4.4167598e-03   3.5401335e-04   9.4236632e-03   8.6612998e-03   3.8609816e-03   7.9215351e-03   3.2116957e-03  -1.6999645e-03  -1.6745593e-02  -1.8578505e-02  -2.9856940e-02  -4.8369015e-03  -2.9968692e-03   2.3009554e-02   7.4260729e-03   1.5515536e-02  -1.3790621e-03  -1.4923492e-02  -1.8099515e-02   1.1264996e-02  -1.4849054e-02  -1.1250896e-02   4.8542912e-02  -4.0829738e-01   2.6216878e+00   1.0547623e-01   1.6409301e+00  -1.0826956e+00  -1.6351102e-02  -8.5091318e-01   1.5745995e+00   1.6212985e-02   1.7582886e-02   7.0218972e-01   2.0462991e-02   6.6692005e-01   1.5835516e-02   2.2719804e-02  -1.6114742e-02  -1.3031180e-02  -1.3238827e-02  -2.9731677e-03  -7.4827942e-04   2.8708944e-02   1.5741722e-02  -7.3826890e-01   7.0127221e-03   1.9609957e-02   1.5887936e-02   1.1035069e-02  -3.1056237e-03   1.6617609e-02   5.7004833e-01  -1.6317807e-04  -4.6189285e-01   4.1635245e-03   3.8191232e-03   2.8611005e-03  -3.9713717e-03  -4.6631589e-02  -2.6647539e-02  -3.1164309e-02   5.8262076e-01  -8.2538405e-02  -5.1772373e-02  -5.5668153e-02  -7.6469782e-02  -1.3815635e-01  -1.1507389e-01  -1.1796701e-01  -1.5894768e-01   1.5697015e+00  -3.2071742e-01  -1.4197122e+00  -2.0134356e-02   1.1008946e+00  -1.5865363e-01   1.5640748e-02   7.9740151e-02  -8.8708294e-01  -8.9509986e-01   4.8873785e-02   4.1071141e-02   8.6723103e-01   2.9133535e-02   1.9742939e-02  -6.0685793e-01  -5.9582373e-01   1.6822287e-02   6.3152523e-03   1.4690322e-03  -5.5438782e-01   1.5261788e-02  -5.3302057e-01  -2.7972616e-02  -1.7973242e-02  -2.3578620e-02  -4.6479825e-02  -3.2260010e-02  -3.4755566e-02  -4.2664722e-02  -7.7845998e-02  -6.3389047e-02  -5.1147594e-02  -6.4166989e-02  -9.9211851e-02  -3.8545869e-02  -3.7158696e-02  -3.0960766e-02   3.3924083e-03  -1.9614044e-02   2.4269912e-02  -4.9748290e-02  -2.4579821e-02   6.9693912e-03   7.4673064e-01   9.1220592e-02  -4.6767275e-02   3.4080740e-02   4.9487676e-02   3.2877411e-02   8.6706108e-01   2.6606416e-02   2.2854667e-02   6.8182870e-01   6.9923231e-01   1.8430459e-02  -4.9732659e-01  -6.0663770e-03  -6.2263284e-03   2.7931776e-03   2.1166427e-03  -4.1557925e-03   1.2988688e-03   4.4110257e-01   4.4663973e-01   4.2966809e-03   2.0649397e-03   3.3387983e-03   9.6752489e-03   5.4754085e-03   3.8868337e-01  -9.9750099e-04   5.7168755e-03  -1.2139569e-02  -1.1231171e-02   4.2945257e-01  -1.3237503e-02  -7.7018651e-03  -1.6341862e-02  -7.1003225e-01   9.6447638e-03   1.1679457e-02   1.6212821e-02  -8.7891539e-03   2.2801327e-03  -4.1615639e-01  -3.6314561e-01  -4.3895122e-01   1.0159149e-02   3.6764178e-01   9.1848682e-03   3.4145963e-03  -3.1336915e-03  -4.6483063e-03  -5.7546142e-03   9.4736490e-03   9.1327164e-03   4.2529876e-01  -4.5553862e-01   3.8127293e-03   8.2022566e-03  -1.5491579e-02   8.6785362e-03  -1.1414579e-02   2.1775841e-02  -7.4693935e-02  -2.1014302e-02   8.0434399e-01  -9.5262892e-01  -9.7911404e-02  -7.7207311e-02  -1.0230129e+00  -1.0062612e-01  -2.8046621e-01  -6.4373912e-02   4.6322222e-02   1.7454590e-01   7.4907124e-02   1.0609904e+00   1.2470848e-01   1.0074524e-01   9.2015507e-01  -8.2636645e-01  -1.0888574e+00   1.0493406e-01  -9.0589753e-03   7.0806067e-01   4.6845261e-03   2.5740418e-02  -5.0227823e-03  -6.9172086e-01  -9.8370302e-01
   3.0228955e-01   2.7559443e-03   3.7572684e-01   4.5291297e-01  -3.5285926e-01   3.6311466e-03   3.7639597e-01  -2.9548117e-05   2.7494155e-05  -3.5742284e-01   1.8926740e-03   5.4369841e-03   5.2253505e-03   3.6316119e-03   3.6433176e-03   4.7047368e-03   3.7415869e-03   2.7966629e-03   3.4176722e-03   2.6855851e-03  -1.8106684e-03  -2.2609428e-01  -1.4595209e-03   1.4076326e-03  -1.3864078e-03   1.6957392e-03  -1.3440380e-03   3.6851971e-03  -3.5533278e-03   4.4577493e-03  -3.6683596e-01   3.8631627e-01  -9.0350964e-03  -9.6903602e-03  -1.0113455e-02  -9.2049395e-03  -1.0080534e-02  -1.0373322e-02   1.2109450e-02   3.0237701e-04   2.7167533e-03   8.3333927e-03   5.5231758e-03   9.5827896e-03   5.4045769e-01   9.1417902e-03   1.0986830e-02   8.5528084e-03   5.8763965e-03   4.5102148e-03  -1.4698146e-04   3.6337552e-03   3.8482138e-03  -3.0336164e-01  -3.1824613e-01   4.5842351e-03   6.5312725e-03   3.0577778e-01   6.8479108e-03   3.0771008e-03   2.2825983e-03   1.5798807e-03   2.4581841e-03   1.6400223e-03  -1.6203501e-03   8.5798527e-04   2.4848416e-03  -2.6964993e-03   3.9642441e-03  -2.9969463e-03  -1.1917562e-03   1.1702065e-03  -2.8875986e-01   6.0783681e-03  -3.1839999e-01   3.6850747e-03   4.1363278e-03   3.7261895e-03   2.8116245e-01  -2.5461250e-01   3.7602239e-03   3.7648336e-04   3.8263076e-03   2.3863875e-01  -1.7899117e-03   8.1444436e-04   1.9273909e-03  -1.4896022e-03   1.7222683e-03  -2.0648988e-04  -5.5203127e-04   3.9935410e-03  -3.8321511e-01  -4.2537656e-03  -4.5182928e-01  -2.1826494e-03  -4.7750965e-01   1.3937733e-02   9.1321351e-03   1.1137711e-02   4.1025068e-01  -4.0254469e-01   6.1495233e-03  -3.7623297e-01   6.8087169e-03   3.7254448e-03   5.2958729e-03   2.0768008e-03   4.9566073e-03   4.2054843e-03   4.2880454e-03   4.2671698e-03  -2.8187519e-01   3.3522088e-03   2.5076010e-03  -1.7869498e-03  -2.6770653e-01   1.5552327e-03  -9.4719328e-04   6.2218388e-03  -4.6445025e-03   1.1545082e-03   6.0522912e-03  -2.5968429e-03   9.0606872e-03   7.9729034e-03  -2.4530605e-04  -3.6362180e-01   1.8231850e-03  -3.5090962e-03   3.5514653e-01   2.4213468e-03   3.0558602e-04  -3.6500256e-01   1.6961098e-03   3.8267821e-03  -5.4231219e-03  -4.8709910e-03   8.0381287e-05  -3.2425392e-04  -7.0688609e-03  -1.4613223e-02   2.4914634e-02   1.9812588e-02   5.1134311e-01   4.8887878e-01   1.2788186e-02   1.1052372e-02   5.8378379e-03   1.0499731e-02   8.6975199e-03   8.0530974e-03   5.9586735e-03   3.3684804e-03  -7.5419487e-03  -3.3206373e-01   6.4636497e-03  -3.3561996e-01  -1.2462279e-03   4.7203900e-03  -1.1836967e-03   2.7185532e-01  -1.0695345e-03  -1.2235674e-03   5.0621778e-04  -1.1116182e-04  -2.2529792e-01  -2.5109743e-01   1.7187869e-03   3.6157219e-03   2.3962781e-01   1.1564966e-03  -2.8190511e-03   2.4637057e-03   1.8963073e-03  -2.3100932e-01  -3.0198480e-03  -2.3398207e-01  -2.9333537e-03  -2.9419483e-03  -2.4949628e-01  -2.3190715e-03  -4.5753477e-04   2.7160309e-01   2.8488595e-03  -8.5149986e-04  -3.0278997e-03  -3.9536255e-03  -5.0592726e-03  -3.1797641e-01  -5.8554327e-03   3.3332022e-01   4.7222928e-03   4.4983056e-03   3.9875539e-04  -3.2409013e-01  -7.4000499e-03  -5.8350682e-03   9.5746360e-03   6.8234798e-03  -1.1454085e-03   3.3123939e-01   5.8441351e-03  -2.1142004e-03  -3.2913383e-01   1.0210178e-03  -3.3990694e-01  -1.6903753e-03  -2.6084833e-03   2.8565306e-03   4.1700799e-01  -2.4229211e-04  -3.0312844e-01   5.7929786e-03  -4.1106040e-04   2.3571195e-04   2.1028901e-03  -3.0915535e-01  -7.1852130e-04   6.1696373e-03  -6.5737225e-03   1.6541605e-04  -1.3220326e-03  -3.8025571e-04   2.8393344e-03  -5.0589892e-03   4.2843683e-01  -3.6114926e-03   5.8311435e-01  -2.4802530e-02   2.1143454e-02   2.9282037e-02  -1.0278274e-02  -4.2156920e-03   3.7094648e-03   7.2091337e-03  -3.1724441e-03   3.1910642e-04   1.2737261e-02   1.0576291e-02   7.6341507e-03   2.2699113e-03   7.6333772e-03   3.3366250e-04  -1.4156394e-03   6.8120477e-03   5.3812749e-03  -1.1898438e-03   6.3502144e-03   3.2907384e-03  -4.0393738e-03  -3.4361206e-03   4.8408916e-03   3.5060413e-01   4.7892190e-03   5.0551871e-03   3.1678931e-03   2.2334777e-03   3.1904011e-01   4.5210445e-03  -7.3449110e-04   6.7022649e-03   4.0150770e-03   2.5919141e-03   1.0542622e-03   5.5397747e-03   4.5111853e-04   3.0262637e-01  -2.8266831e-04   5.2415928e-03  -4.9360397e-03  -3.0919243e-03  -7.6313150e-03  -7.2140210e-03  -4.7979276e-03  -1.0508086e-02  -7.7312592e-03  -1.0050250e-03  -3.8510662e-03  -3.9110967e-03  -9.0926753e-03  -4.6106297e-03  -1.4349225e-02   4.6412606e-01  -4.5523844e-01   4.4536137e-03  -4.1757567e-04   1.2825666e-03   1.0408165e-02   8.8543754e-03   5.2256135e-03   9.5197402e-03   7.3834539e-03  -2.4713481e-03  -1.5540427e-02  -1.4131835e-02  -2.9680234e-02  -7.2997479e-03  -8.5950584e-03   1.1010129e-02   9.4902461e-03   1.2840188e-02   4.9246083e-03  -1.5221314e-02  -1.4641603e-02   4.1349731e-03  -4.3814926e-02  -2.9814348e-03   7.4205964e-02  -3.5600908e-01   2.6805848e+00   1.1172143e-01   1.3004306e+00  -1.1049611e+00  -4.3987465e-03  -8.2447437e-01   1.7164742e+00   2.6920220e-02   1.7329366e-02   7.0229399e-01   4.4767521e-02   6.9644317e-01   1.9662671e-02   2.6596204e-02   1.1518194e-02  -1.4858610e-02  -3.9069465e-03  -3.0914183e-03  -3.2197069e-03   2.7576634e-02   1.8393146e-02  -7.2976105e-01   7.3178928e-03   1.7968549e-02   1.6705589e-02   8.9954331e-03  -4.7675911e-03   1.5701510e-02   6.0673679e-01  -8.4397966e-03  -4.5897518e-01   1.4139144e-04   3.5623134e-03  -5.1417845e-04  -7.4204960e-03  -4.7469065e-02  -2.5390863e-02  -2.9503528e-02   5.8734852e-01  -6.9316333e-02  -4.7037835e-02  -4.1234877e-02  -7.8884570e-02  -1.0201948e-01  -1.3983592e-01  -1.1232678e-01  -3.0189706e-01   1.3895399e+00  -3.2211084e-01  -1.4486771e+00  -1.0369765e-02   1.3312488e+00  -1.7634351e-01   2.1558756e-02   8.3730881e-02  -8.6789084e-01  -8.8167510e-01   5.0551999e-02   3.6380170e-02   8.6557043e-01   3.1010307e-02   2.4445432e-02  -5.9787692e-01  -5.9638231e-01   1.7196628e-02   7.1132219e-03   2.9002386e-03  -5.5573345e-01   9.1100141e-03  -5.3472237e-01  -2.8618142e-02  -2.0540493e-02  -2.4175873e-02  -4.9523006e-02  -3.2298580e-02  -3.1339455e-02  -3.7831759e-02  -7.9348532e-02  -5.7656359e-02  -5.5217567e-02  -6.3536052e-02  -1.1294472e-01  -1.8286488e-02  -2.5158491e-02  -3.1901739e-02   2.0312614e-04  -1.2501161e-02   2.9100953e-02  -2.2703925e-02  -2.6960719e-02   2.0028747e-03   7.3334059e-01   4.1712008e-02  -4.5344436e-02   3.2269507e-02   4.0951310e-02   2.9391366e-02   8.0603358e-01   2.4005851e-02   1.9749511e-02   6.5147110e-01   6.9035589e-01   1.7442453e-02  -5.0143507e-01  -4.8595333e-03   7.5363161e-03   8.2820403e-03   8.3156364e-03  -2.5772569e-03   4.4239142e-04   4.3521672e-01   4.2536530e-01   4.3835397e-03   2.3440331e-03   6.9775576e-04   4.6231295e-03   3.9622923e-03   3.8933664e-01   2.3545306e-03   4.5734348e-03  -1.0743680e-02  -1.0742093e-02   4.1462408e-01  -1.1037596e-02  -1.0086050e-02  -1.3909292e-02  -6.3071184e-01   8.3689145e-03   1.4221312e-02   1.5933521e-02  -8.7864514e-03  -1.5765392e-03  -3.9050397e-01  -3.6410421e-01  -4.1404322e-01   1.6988580e-03   3.7245454e-01   2.9287869e-03   3.6371694e-03  -1.8352530e-03  -4.2079707e-03  -2.5941468e-03   7.3346816e-03   6.9202457e-03   4.2023644e-01  -4.5082989e-01   2.1847857e-03   3.2731170e-03  -1.2452033e-02   2.0651656e-02   5.0779973e-04   1.7503066e-02  -7.7696297e-02  -3.3648871e-02   8.5572347e-01  -1.0170759e+00  -1.1416589e-01  -6.3212480e-02  -1.1369134e+00   2.1504443e-01  -1.1222757e-01  -2.9131996e-02   1.0950075e-01   1.9156163e-01   1.1721062e-01   1.0692877e+00   9.3827513e-02   8.5590748e-02   8.6266478e-01  -8.5705064e-01  -9.2295237e-01   6.1834496e-02   2.9437856e-03   6.6464931e-01  -1.6646989e-02   1.7582652e-02   2.8822979e-02  -6.7995378e-01  -9.8072409e-01
   2.9760794e-01   1.9168375e-03   3.6557864e-01   4.4134925e-01  -3.5018144e-01   3.4508538e-03   3.6642615e-01   1.0533561e-03   8.1255665e-04  -3.4509196e-01   1.3616141e-03   4.6123334e-03   5.4469227e-03   3.8947464e-03   3.5324181e-03   4.4262881e-03   3.7621090e-03   3.5041246e-03   4.5336335e-03   1.3961052e-03  -1.1987099e-03  -2.2246479e-01  -8.6943572e-04   1.3184676e-03  -8.4418409e-04  -3.0882916e-04  -2.6587242e-03   1.5622826e-03  -3.1112496e-03   4.5730509e-03  -3.6761729e-01   3.9396201e-01  -9.4437268e-03  -9.0881906e-03  -9.4813506e-03  -9.8026060e-03  -9.9418348e-03  -9.3681141e-03   7.0217424e-03  -6.9675026e-03   2.4476740e-03   8.8598922e-03   5.5033656e-03   9.2171140e-03   5.2310624e-01   8.9898417e-03   1.0224820e-02   8.0151509e-03   6.2386415e-03   4.6243157e-03   9.5103010e-04   3.4781797e-03   3.8020753e-03  -3.0451789e-01  -3.1171886e-01   5.0621381e-03   7.2499676e-03   3.0009421e-01   7.0077481e-03   2.9229103e-03   3.5383553e-03   6.5620642e-03   2.9343007e-03   1.4982698e-03  -7.7311835e-04   9.5800344e-04   3.0189936e-03  -2.7149193e-03   3.0677271e-03  -2.8965303e-03  -5.0423910e-04  -6.3362847e-04  -3.2326045e-01   5.1967224e-03  -3.2218922e-01   3.1295011e-04   4.0183328e-03   4.0397951e-03   2.7859937e-01  -2.5478145e-01   3.8811077e-03   4.5052451e-04   2.1570102e-04   2.2956914e-01  -1.8710420e-03  -9.0350308e-04   1.6104211e-03  -1.7234797e-03   3.7562162e-04  -1.0955992e-03  -2.7660232e-04   4.1400888e-03  -3.7560084e-01  -4.3179391e-03  -4.3296068e-01  -2.4827725e-03  -4.6358826e-01   1.3050065e-02   8.1558052e-03   1.0970815e-02   4.0233837e-01  -3.9953610e-01   4.3824459e-03  -3.6464408e-01   6.5784288e-03   5.1828588e-03   4.6160055e-03   2.9356861e-03   5.2299214e-03   3.6841578e-03   3.9332957e-03   3.7423957e-03  -2.6781101e-01   2.5138022e-03   1.4392230e-03  -2.3922263e-04  -2.6967797e-01   8.5817965e-04  -1.8071182e-03  -1.9874254e-04  -4.6406461e-03   1.7580593e-04   3.6651431e-03  -2.7793463e-03   8.5892086e-03   6.4011372e-03  -3.8014016e-03  -3.6272994e-01  -4.4989063e-04   3.9066901e-03   3.4292789e-01   2.0631670e-04   7.6089331e-04  -3.5142309e-01   1.3825496e-03   3.2534764e-03  -2.1280265e-03  -2.0369392e-03   2.3622700e-03  -2.8837939e-03  -6.6710145e-03  -1.3749454e-02   1.8313316e-02   1.9139533e-02   4.9713985e-01   4.5132196e-01   1.2501939e-02   1.1364687e-02   1.2626382e-03   9.4095693e-03   7.1683555e-03   1.0331774e-02   5.6309027e-03   4.3668907e-04  -8.0755889e-03  -3.2303496e-01   6.7193296e-03  -3.3844691e-01  -7.3401034e-04   4.8248042e-03  -1.9965813e-03   2.6764552e-01  -1.5919869e-03  -4.4291557e-05   4.5607633e-04   1.5992842e-04  -2.2915331e-01  -2.4484634e-01   1.3717269e-03   3.7603091e-03   2.3818877e-01   1.5691245e-03  -1.8310625e-03   2.1902638e-03   2.1166801e-03  -2.3187285e-01  -2.7416857e-03  -2.3220671e-01  -2.8210921e-03  -3.0540378e-03  -2.4196759e-01  -2.7679137e-03  -3.8296514e-03   2.7323982e-01   2.5895002e-03  -6.8551764e-04  -4.4752501e-03  -4.4002528e-03  -4.1712160e-03  -3.1475893e-01  -5.6744491e-03   3.3098106e-01   5.2318122e-03   4.5947207e-04  -1.9585681e-03  -3.3125116e-01  -6.3269817e-03  -4.1500776e-03   9.0179434e-03   2.6828761e-03  -5.4060806e-03   3.3008682e-01   5.3459704e-03  -2.8603732e-03  -3.2484302e-01   2.0798493e-03  -3.3693359e-01  -1.3770114e-03  -2.2264611e-03   3.2774784e-03   4.0999518e-01   6.4347460e-04  -2.9870017e-01   7.1003886e-03  -3.3051266e-03   1.8584562e-03   4.3002671e-03  -3.1608356e-01  -5.5154249e-03   6.7545764e-03   3.1253878e-03  -1.6434014e-03  -1.8977216e-03  -3.5501358e-03  -4.7218010e-05  -2.3201524e-03   4.3050105e-01  -3.3349032e-03   6.1674614e-01  -1.9743564e-02   2.3093699e-02   1.9441094e-02  -3.7906822e-02  -1.0094475e-03   3.2975299e-03   4.3781780e-03  -8.8501272e-03  -2.5431864e-03   1.1535311e-02   1.1014602e-02   9.3722094e-03   2.8720490e-03   7.9755139e-03  -3.8518964e-04  -2.1280184e-04   5.6825498e-03   6.4728367e-03   2.7556692e-04   6.0621286e-03   6.8382782e-03  -4.2413189e-03  -4.6468928e-03   3.3366953e-03   3.4021116e-01   3.9876094e-03   6.6690428e-03   3.3122499e-03   1.1279549e-03   3.2058619e-01   3.3047032e-03  -9.8870982e-04   2.5579269e-03   3.1149066e-03   3.8696201e-03   1.1792211e-03   2.8116249e-03   4.2876332e-03   2.9166393e-01  -2.9651011e-03  -7.2360153e-04  -3.3289313e-03  -1.8187199e-03  -6.4952786e-03  -6.3955874e-03  -5.6412204e-03  -9.1258987e-03  -7.6589283e-03   1.4853668e-04  -5.5573276e-03  -3.0559482e-03  -6.6290803e-03  -4.4909792e-03  -1.0966958e-02   4.5748944e-01  -4.5357836e-01   3.3807315e-03   6.5120969e-04   9.5964963e-04   1.1313427e-02   1.1246148e-02   3.8999611e-03   6.7389010e-03   3.0516274e-03   4.6077318e-04  -1.8955142e-02  -1.9732169e-02  -2.7849433e-02  -8.9717306e-03  -6.6320576e-03   1.1006538e-02   1.4905544e-02   1.1034549e-02  -9.7217495e-03  -1.9693406e-02  -1.6011392e-02   9.5644625e-03  -1.5063293e-02  -5.5631191e-03   9.1187878e-02  -4.7029644e-01   2.6664174e+00   1.4486312e-01   1.4800597e+00  -1.0639631e+00   2.9345134e-03  -7.7953715e-01   1.7673307e+00   1.8778759e-02   3.7291591e-02   8.0137058e-01   4.4705136e-02   7.1603753e-01   1.5457187e-02   2.2857265e-02   9.1319655e-03  -1.7030728e-02  -1.4139407e-02  -3.3088268e-03  -3.2086646e-03   2.5381207e-02   1.9794190e-02  -7.3338436e-01   7.2986566e-03   1.8608886e-02   1.1493188e-02   1.0336969e-02  -3.9115462e-03   1.7320686e-02   6.1438541e-01  -1.4370615e-03  -4.6007796e-01  -2.9230127e-04   3.4089340e-03   4.1889194e-04  -7.6482064e-03  -4.4439515e-02  -2.3533515e-02  -2.6883638e-02   5.6922063e-01  -7.9623631e-02  -4.7607830e-02  -5.0883454e-02  -7.5413069e-02  -1.0493674e-01  -1.1680041e-01  -1.4562472e-01  -2.8783431e-01   1.2508420e+00  -3.4727149e-01  -1.4664113e+00  -2.1525322e-02   8.0801669e-01  -1.9493667e-01   6.1227225e-04   6.6527367e-02  -8.4861200e-01  -8.7662640e-01   5.0692861e-02   3.5521022e-02   8.3479559e-01   2.8533948e-02   2.1171601e-02  -5.8518945e-01  -6.1378941e-01   1.7655132e-02   6.2890937e-03   1.9257154e-03  -5.3931099e-01   7.7646514e-03  -5.3694986e-01  -1.9794543e-02  -1.8737330e-02  -2.0573484e-02  -5.1289628e-02  -2.9304889e-02  -2.8173409e-02  -3.7494166e-02  -6.9779211e-02  -4.9213151e-02  -3.2579537e-02  -5.1553148e-02  -8.1689879e-02  -3.1641230e-02  -1.1988567e-02  -2.8065878e-02   1.2751904e-03  -2.0871425e-02  -1.3927606e-03  -2.0806779e-02  -1.6633188e-02  -3.3477370e-02   7.3460089e-01   8.7150242e-02  -4.5773838e-02   3.8810861e-02   4.3330357e-02   3.0887165e-02   7.7005373e-01   2.6382113e-02   2.0653296e-02   6.4113297e-01   6.8360379e-01   1.9900669e-02  -4.9868213e-01  -9.1576330e-03   2.3629629e-03   5.3065715e-03  -2.4648881e-03  -4.3047983e-03   4.5459237e-03   4.5413243e-01   4.3071457e-01   7.8908833e-03  -7.1491781e-04   2.4185735e-03   7.7994780e-03   3.7781127e-03   3.8743870e-01  -2.1164522e-04   4.5309385e-03  -1.2300347e-02  -1.2657361e-02   4.0973864e-01  -5.2406269e-03  -9.6423552e-03  -1.9838383e-02  -6.6563724e-01   8.9952036e-03   9.0775263e-03   1.6649512e-02  -8.9868677e-03   1.5736856e-03  -4.3256162e-01  -3.7131899e-01  -4.4000187e-01   7.1655426e-03   3.8703963e-01   9.0802732e-03   3.2611167e-03  -2.8020772e-03  -4.3931673e-03  -4.3399488e-03   7.2160450e-03   6.1378536e-03   4.4305811e-01  -4.5499869e-01   5.8219300e-03   6.0959634e-03  -9.0062780e-03   2.4799997e-02  -1.5628301e-02   2.3316592e-02  -9.3340636e-02  -3.4796550e-02   8.9390206e-01  -1.0155597e+00  -1.3553892e-01  -8.6992217e-02  -1.1443170e+00   3.7490817e-01  -3.9303579e-01  -4.7122030e-02   9.1335920e-02   2.2387246e-01   1.3875657e-01   1.0710907e+00   8.7007366e-02   9.5925055e-02   8.6942304e-01  -8.6780271e-01  -1.0266992e+00   7.1111131e-02   1.0247388e-03   7.8460861e-01  -5.3987403e-03   1.1153425e-02  -9.4480488e-04  -7.1261719e-01  -9.6870820e-01
   3.0498519e-01   1.6845374e-03   3.7826206e-01   4.4008144e-01  -3.4569860e-01   3.4096503e-03   3.6857254e-01   1.4855052e-03   1.9026316e-03  -3.5078957e-01   3.3607475e-03   4.8193871e-03   5.0196014e-03   3.8311837e-03   3.6493950e-03   4.4223244e-03   3.9653653e-03   3.3241188e-03   1.9549757e-03   7.1787063e-04   9.5328080e-04  -2.2388780e-01  -1.0292944e-03   1.9326844e-03  -7.9562844e-04   1.2785669e-03  -1.5037702e-03   1.8953532e-03  -2.6899630e-03   5.0186310e-03  -3.6805800e-01   3.9689301e-01  -8.7970714e-03  -9.2326068e-03  -9.6517837e-03  -7.9340011e-03  -8.2720706e-03  -9.3916850e-03   7.5599654e-03  -7.2897806e-03   2.5143585e-03   9.2528966e-03   4.9355978e-03   1.1078130e-02   5.2757481e-01   1.1481397e-02   1.0648918e-02   8.2227138e-03   6.2904577e-03   4.2523280e-03   1.4493772e-04   3.4231998e-03   3.5486317e-03  -3.0573948e-01  -3.1400625e-01   4.6737751e-03   7.4464788e-03   3.0204268e-01   8.3764753e-03   3.3753349e-03   3.5418752e-03   6.3469725e-03   3.4153636e-03   1.4843014e-03  -5.5618009e-04   3.8201313e-04   1.6564004e-03  -2.2363456e-03   3.6083329e-03  -3.3694384e-03  -2.2428181e-03  -2.8240577e-04  -3.0527196e-01   5.7987464e-03  -3.2533398e-01   1.9363247e-03   3.6908056e-03   3.9145136e-03   2.7657070e-01  -2.5189735e-01   4.4169130e-03   5.4013176e-04   6.5271566e-04   2.2965257e-01  -1.1624724e-03   1.2692058e-03   1.4988749e-03  -2.1163711e-03   5.6459142e-04   1.1282319e-03   1.0539175e-03   3.7292991e-03  -3.7009611e-01  -5.5599288e-04  -4.4050176e-01  -1.1123169e-03  -4.5523089e-01   1.1767287e-02   8.4446791e-03   2.6084043e-03   4.0421243e-01  -4.1276655e-01   5.8236583e-03  -3.6205042e-01   6.4756058e-03   3.8224869e-03   4.9843450e-03   1.0613748e-02   6.4600116e-03   3.7990925e-03   4.5842474e-03   4.1617317e-03  -2.6883054e-01   3.1013603e-03   2.4708798e-03  -1.7310694e-03  -2.7525006e-01   1.9570629e-05  -4.1720623e-03   2.4993188e-03  -2.7596681e-03   1.6165228e-03   7.0337066e-03  -3.2426091e-03   6.8752736e-03   7.4971987e-03  -4.0758877e-03  -3.6240242e-01   2.7981592e-03  -9.2958701e-03   3.4578874e-01   2.4818080e-03  -5.3193813e-05  -3.6569562e-01   1.5491617e-03  -9.1122178e-04  -6.5512175e-03  -3.1301273e-03   1.7922093e-03  -5.3748306e-03  -5.0173257e-03  -1.3205247e-02   1.9340432e-02   1.9556317e-02   5.2098176e-01   4.6503740e-01   1.2100522e-02   9.1655609e-03   1.0620996e-03   9.1985906e-03   8.0311143e-03   2.1449673e-03   4.7393499e-03   5.1740638e-04  -7.5919003e-03  -3.3794953e-01   6.4910020e-03  -3.1936210e-01  -1.5803159e-03   3.8372207e-03  -1.2937474e-03   2.6590263e-01  -1.3150156e-03   2.3691808e-04  -2.1638744e-03   5.9698868e-04  -2.2723013e-01  -2.4545954e-01   1.4927733e-03   2.4731963e-03   2.4100376e-01   6.4377992e-04  -3.6846080e-03   2.1615310e-03   3.0249310e-03  -2.3838526e-01  -2.7685986e-03  -2.3453708e-01  -2.6582897e-03  -2.8171173e-03  -2.4115447e-01  -3.0658059e-03  -2.0835973e-04   2.7892597e-01   2.8700592e-03   1.4592062e-03  -3.1185898e-03  -3.8111379e-03  -4.2182198e-03  -3.1221263e-01  -4.4209580e-03   3.3696622e-01   4.9695544e-03   4.6283967e-03   4.9339037e-04  -3.5176669e-01  -7.5427308e-03  -6.6316580e-03   8.5820454e-03   4.1976944e-03  -2.8753378e-03   3.3524199e-01   3.5452081e-03  -2.6318175e-03  -3.2580080e-01   7.6244606e-04  -3.3637985e-01   8.0559112e-05  -1.5938721e-03   9.1398445e-04   4.1214384e-01  -9.1280583e-04  -3.0245084e-01   6.5312783e-03  -4.5155334e-03   1.1174448e-03   4.6186673e-03  -3.0463205e-01  -6.2198869e-03   7.5312724e-03   4.2198424e-03  -2.4358198e-03   2.5811416e-03   2.2985737e-03   1.4928819e-03  -4.1463008e-03   4.8238395e-01   1.4961900e-03   5.8125449e-01  -2.5018820e-02   2.1496720e-02   1.2971118e-02  -3.4371010e-02  -4.1056702e-03   4.9732562e-03   6.3782927e-03  -5.6983336e-03   4.3217982e-03   1.4951088e-02   1.0408665e-02   9.5331302e-03   1.2576511e-03   4.1200294e-03   1.2469347e-03   1.1932568e-03   5.9251910e-03   4.7522532e-03   5.2224035e-03   6.8896410e-03   6.7520088e-03  -2.4357565e-03  -3.4895945e-03   5.5397922e-03   3.4736621e-01   1.6359542e-03   4.9746093e-03   3.2039693e-03   1.8201613e-03   3.2336600e-01   5.5100787e-03   1.2996836e-03   8.7406168e-04   3.8411738e-03   3.7825581e-03   8.9429478e-04   1.9820108e-03   5.5761751e-03   2.9369366e-01  -4.0671204e-03   3.6282538e-03  -5.1788149e-03  -2.7715474e-03  -6.2031018e-03  -5.9967665e-03  -5.1810820e-03  -1.0507677e-02  -8.3249776e-03  -2.9746631e-03  -5.6224971e-03  -2.9773727e-03  -6.4957686e-03  -4.1221907e-03  -1.0151257e-02   4.5956732e-01  -4.4919785e-01   1.3662935e-03   4.9651453e-03   5.1443546e-04   6.0257733e-03   5.9695289e-03   4.1031720e-03   7.9249912e-03   5.1699114e-03  -1.3800799e-03  -1.4314241e-02  -1.2031930e-02  -2.6631694e-02  -1.6406885e-02  -7.9159568e-03   7.2809691e-03   5.7557175e-03   1.1973784e-02   2.2421981e-03  -1.7081482e-02  -1.7409583e-02  -2.0405412e-03  -2.8650744e-02  -3.4462908e-03   6.2758315e-02  -4.6324353e-01   2.7313165e+00   1.0276249e-01   1.0341185e+00  -1.0735262e+00  -2.3016495e-03  -8.6043144e-01   1.7445587e+00   2.9187985e-02   1.5472263e-02   7.4436026e-01   3.9734627e-02   6.9139773e-01   1.2939167e-02   2.3784490e-02   1.1136100e-02  -6.6715905e-03  -8.1946483e-04  -7.9075086e-03  -5.9423727e-03   2.7502465e-02   1.7805955e-02  -7.5118305e-01   6.1976385e-03   1.9564807e-02   1.4831862e-02   1.2035001e-02  -4.3244127e-03   1.6479964e-02   6.0780719e-01   3.9357941e-03  -4.5871137e-01  -2.2292928e-04   1.4336186e-03   5.5123012e-03  -3.3087796e-03  -3.2061554e-02  -2.7038458e-02  -2.7392950e-02   5.7398651e-01  -8.2699718e-02  -5.0415616e-02  -5.2770148e-02  -7.8716241e-02  -1.1431631e-01  -1.3882493e-01  -1.4370717e-01  -2.7084591e-01   1.2958000e+00  -3.5387349e-01  -1.5344833e+00  -3.6818883e-02   1.0171009e+00  -1.6455550e-01  -4.1853238e-04   6.2971349e-02  -8.6758837e-01  -9.0878271e-01   4.5311581e-02   3.5195263e-02   8.5219380e-01   3.0461336e-02   2.2981155e-02  -5.9647524e-01  -5.9922362e-01   1.9294614e-02   8.6532163e-03   5.6882725e-03  -5.4974178e-01   7.3988756e-03  -5.2053844e-01  -2.2796453e-02  -2.0405526e-02  -2.0725397e-02  -4.4006407e-02  -2.7100207e-02  -3.2796405e-02  -3.5476231e-02  -7.0212219e-02  -5.1447192e-02  -3.1669532e-02  -5.1593916e-02  -9.0054394e-02  -2.7933430e-02  -2.7900491e-02  -3.2117980e-02   7.8642646e-04  -1.1427532e-02   1.9356857e-02  -2.4447638e-02  -1.5007349e-02   1.0925246e-02   7.4726395e-01   6.8771633e-02  -4.5358251e-02   3.9289719e-02   4.7469962e-02   3.3151771e-02   7.7960678e-01   2.3529378e-02   1.9921383e-02   6.5388875e-01   7.0581980e-01   1.8937777e-02  -4.9542299e-01  -3.2033744e-03  -1.0715479e-02   2.9948258e-03   1.0912271e-02  -3.5589845e-03   3.9557060e-03   4.4329365e-01   4.2828023e-01   5.0934790e-03   8.9570132e-04   3.2451588e-03   8.2924635e-03   4.1621617e-03   4.0071734e-01   5.8736883e-03   5.1104455e-03  -1.2652048e-02  -1.1006874e-02   4.4595460e-01  -1.1705710e-02  -1.0150435e-02  -2.0228335e-02  -6.7488620e-01   9.9944358e-03   1.4944139e-02   1.7660758e-02  -8.0162657e-03  -3.9243929e-04  -4.4707336e-01  -3.6805373e-01  -4.2181879e-01   1.4648468e-03   3.7668889e-01   7.1033509e-03   4.6349711e-03  -4.0996384e-04  -3.8625101e-03  -6.4324972e-03   7.1613310e-03   7.3025585e-03   4.7651060e-01  -4.5464945e-01   7.0948279e-03   7.1230025e-05  -6.9958009e-03   2.2552933e-02   1.1816828e-03   3.7373674e-02  -1.0053167e-01  -1.6072482e-02   8.3557255e-01  -1.0556250e+00  -8.8717630e-02  -8.3032633e-02  -1.0726088e+00  -1.4453195e-01  -2.3672415e-01  -3.7591401e-02   6.3814537e-02   1.9208837e-01   1.2077663e-01   1.0212490e+00   1.3117198e-01   8.6852201e-02   8.5036731e-01  -8.3587661e-01  -1.0153596e+00   4.3340944e-02   2.1195038e-02   7.2253241e-01  -5.7367698e-03   1.0811612e-02   1.4713445e-03  -7.0719166e-01  -9.6940174e-01
   3.0742555e-01   1.7654307e-03   3.7793077e-01   4.5713819e-01  -3.6628949e-01   4.4140873e-03   3.8380419e-01   5.2488080e-04   1.7877870e-03  -3.4903106e-01   1.9009139e-03   5.0928822e-03   5.7222836e-03   3.7789920e-03   3.8851998e-03   4.3853727e-03   4.0921888e-03   3.4177025e-03   4.0125394e-03   2.5955710e-03   1.0183764e-05  -2.2446979e-01   1.1952926e-04   1.4900831e-03  -1.6512005e-03   1.6331583e-03  -9.7951119e-04   2.1741865e-03  -2.4631625e-03   4.7386425e-03  -3.7459301e-01   3.9111343e-01  -8.9807076e-03  -9.1175919e-03  -1.0823139e-02  -7.7041246e-03  -1.1020407e-02  -9.5233337e-03   7.3737805e-03  -1.5906308e-03   1.5034420e-03   7.4112752e-03   5.5704376e-03   9.8996959e-03   5.2886767e-01   1.1163282e-02   1.3307718e-02   8.3970737e-03   6.3589219e-03   4.0842187e-03  -1.1889940e-03   2.0470403e-03   3.7591777e-03  -3.0948387e-01  -3.1398107e-01   4.4456907e-03   8.1640820e-03   3.0127934e-01   7.9625378e-03   2.7673585e-03   3.2493904e-03   3.3691648e-03   1.7956140e-03   8.2322795e-04   3.2604426e-05   1.7761602e-03   3.0134274e-03  -2.3879353e-03   2.7542013e-03  -3.5735684e-03  -2.2195865e-03   6.0858149e-03  -3.0518301e-01   6.6194721e-03  -3.2966564e-01   5.9007542e-03   4.1383518e-03   3.8188178e-03   2.9223472e-01  -2.6068601e-01   4.9042536e-03   5.8595983e-04   4.3032927e-03   2.2948594e-01  -1.9916591e-03  -2.8691423e-04   1.0854467e-03  -1.8464728e-03   1.6214015e-04   8.7522431e-04   2.1563203e-03   3.3607867e-03  -3.8560487e-01  -5.1770889e-03  -4.5047705e-01   5.5187295e-04  -4.7722026e-01   1.1249696e-02   8.9827127e-03   1.8299077e-04   4.1772796e-01  -4.1302187e-01   7.3314390e-03  -3.7913631e-01   7.1204218e-03   9.0595062e-03   5.5592501e-03   2.5718775e-03   3.1221430e-03   4.3338699e-03   4.3859927e-03   4.1924506e-03  -2.8622006e-01   2.4260827e-03   2.7602642e-03  -1.5039956e-03  -2.6622428e-01   6.0091857e-04  -2.7719262e-03   1.5479295e-03  -4.3647448e-03   1.2310875e-03   7.9496092e-03  -8.1943148e-04   9.2914863e-03   8.0723853e-03  -3.3375331e-03  -3.7247092e-01  -9.7106151e-03  -2.0717386e-03   3.4768434e-01   1.4012806e-03  -1.5454205e-04  -3.8211444e-01  -2.0785391e-04   1.6321310e-03  -6.1317742e-03  -4.4663789e-03   4.4446652e-03  -5.3639870e-05  -1.4702108e-02  -1.7744711e-02   1.9618286e-02   1.8167661e-02   4.7850424e-01   4.8633304e-01   1.2313779e-02   1.0196492e-02  -4.6669533e-04   9.5277379e-03   7.5990911e-03   1.6153114e-03   5.6443619e-03   2.3446132e-03  -6.9345021e-03  -3.3932755e-01   5.2151500e-03  -3.2327973e-01  -1.8521959e-03   4.8876009e-03  -1.1492552e-03   2.6247267e-01  -1.0125266e-03   4.8877995e-04   2.5539101e-04  -2.7378115e-04  -2.2552786e-01  -2.4872084e-01   1.3217168e-03   1.5344146e-03   2.4786279e-01   8.4827111e-04  -2.2758227e-03   2.3396568e-03   1.8537023e-03  -2.3610122e-01  -3.2415886e-03  -2.3889835e-01  -2.8140785e-03  -2.8548083e-03  -2.4943046e-01  -2.4745900e-03   1.0074726e-03   2.8174881e-01   3.4333013e-03   1.8786589e-04  -5.2937846e-03  -5.4564003e-03  -5.7086180e-03  -3.2414850e-01  -5.5478601e-03   3.5399131e-01   5.3616128e-03   1.0394340e-03  -1.7157685e-03  -3.4399895e-01  -7.0134189e-03  -6.5441348e-03   9.1595237e-03   6.1605567e-03  -4.5409712e-04   3.2836302e-01   5.0065484e-03  -2.0100784e-03  -3.2643748e-01   1.0221949e-03  -3.4664276e-01  -3.7641938e-04  -5.2195133e-04   2.3268505e-03   4.0596334e-01  -7.9450007e-04  -3.0174980e-01   1.9143027e-03  -4.1430802e-03   9.4840302e-04   2.4035975e-03  -3.1656222e-01  -4.9072860e-03   7.0467769e-03   4.7456107e-03   5.7049159e-04  -8.1629212e-05   1.8906698e-03   3.2398598e-03  -8.1503290e-03   4.7984744e-01   1.4008826e-03   6.2305569e-01  -2.5621641e-02   2.3508500e-02   9.7616972e-03  -3.6554415e-02  -8.4140796e-03   2.6846854e-03   4.1889327e-03  -7.4615494e-03  -3.5560147e-03   1.1593066e-02   9.3282329e-03   8.1458586e-03   2.6724531e-03   8.6160547e-03  -1.1594753e-03  -1.2676085e-03   4.6360146e-03   7.5487824e-03   4.8487324e-03   6.3953278e-03   3.3183621e-03  -2.4082082e-03   1.6726293e-03   3.3653223e-03   3.4431833e-01   5.5785264e-03   6.0951471e-03   3.1587710e-03   1.3098548e-03   3.2964053e-01   4.3817414e-03  -6.5687279e-05   3.1334289e-03   4.2574567e-03   5.3706631e-03   1.5406206e-03   5.4308439e-03   4.0419502e-03   2.8521474e-01   1.3211933e-04   2.1238531e-03  -4.7801193e-03  -9.4991015e-04  -5.6771997e-03  -6.8128676e-03  -6.8170913e-03  -9.5694671e-03  -8.0749362e-03  -8.6290829e-03  -6.3554216e-03  -1.3693923e-04  -1.0182171e-02  -6.7048439e-03  -1.3497230e-02   4.6570083e-01  -4.6151376e-01   4.2279044e-03   1.7574732e-03   3.0758175e-03  -4.7562604e-04   1.0767980e-02   5.8409320e-03   1.0302522e-02   1.1488285e-03  -1.1083200e-02  -2.0886420e-02  -1.5728674e-02  -2.6869293e-02  -1.3228249e-02   2.1283943e-02   6.6653723e-03   1.7494851e-03   1.2301770e-02  -7.5167497e-03  -1.8692511e-02  -1.8932764e-02   1.3529641e-02  -1.0487428e-02  -3.5759104e-02   6.2015332e-02  -2.8056679e-01   2.6591053e+00   1.2246489e-01   1.0402614e+00  -1.0206453e+00  -1.0938398e-02  -8.2634995e-01   1.6454196e+00   2.5116247e-02   7.6226337e-04   7.4257144e-01   4.9126241e-02   6.9491955e-01   1.9369220e-02   2.5605631e-02  -4.5295707e-04  -1.6716696e-02  -7.8709949e-03   1.2755225e-04  -5.3563385e-03   2.4723278e-02   1.5329891e-02  -7.1371618e-01   8.6614002e-03   1.7003766e-02   1.1093068e-02   9.1783952e-03  -8.0552380e-03   1.8762125e-02   6.0144342e-01   1.9249300e-02  -4.5489659e-01   1.6343887e-03   1.5128529e-03   2.2839896e-03  -7.6486245e-03  -3.3610370e-02  -2.7466940e-02  -2.7625028e-02   5.7575426e-01  -8.9171351e-02  -5.0813315e-02  -5.1629974e-02  -7.0944158e-02  -1.2321375e-01  -1.0588460e-01  -1.3766573e-01  -3.5335383e-01   1.3447824e+00  -3.0314488e-01  -1.4669849e+00  -2.3167813e-02   9.7749578e-01  -2.0061531e-01  -3.0885570e-04   8.4172478e-02  -9.3861101e-01  -8.7267178e-01   4.9157244e-02   2.5154984e-02   8.4789930e-01   3.0115357e-02   2.3773453e-02  -6.0668384e-01  -5.6430383e-01   1.6058913e-02   5.0958923e-03   1.3251531e-03  -5.4965169e-01   1.5081401e-02  -5.3795710e-01  -2.7396554e-02  -1.3456734e-02  -2.2844586e-02  -5.5226964e-02  -2.9982669e-02  -3.7180065e-02  -3.9364073e-02  -7.6009359e-02  -7.3436187e-02  -6.3271550e-02  -5.6733739e-02  -1.1489290e-01  -3.4681379e-02  -3.5537428e-02  -3.3228444e-02   2.4316231e-04  -2.3155552e-02  -1.2142084e-02  -2.3656681e-02  -2.3212664e-02   8.5402926e-03   7.7263713e-01   8.7388413e-02  -4.0992126e-02   3.4407542e-02   3.9935778e-02   2.8395266e-02   8.2998047e-01   2.6935874e-02   1.9130405e-02   6.5358975e-01   6.8233941e-01   1.6402981e-02  -4.9440368e-01  -5.1518712e-03  -3.2834184e-04   3.6136691e-03  -3.4308137e-04  -4.2332201e-03   4.8676780e-03   4.3202950e-01   4.2517052e-01   4.5838140e-03   3.0660962e-03   2.9385333e-03   5.3483950e-03   3.0768485e-03   4.1713083e-01   1.5056272e-03   4.9712017e-03  -1.0464238e-02  -1.0972812e-02   4.1109218e-01  -9.2996213e-03  -6.6503765e-03  -1.5998231e-02  -6.3742651e-01   1.0644804e-02   1.0835781e-02   1.5373973e-03  -6.3677332e-03  -1.1028310e-05  -3.9461530e-01  -3.5161731e-01  -4.1163183e-01  -1.3271866e-04   3.5752439e-01   9.0560016e-03   3.9641398e-03  -2.8212966e-03  -1.3093940e-03  -3.9439452e-03   7.4648709e-03   3.2140575e-03   4.5150581e-01  -4.4351192e-01   8.2037869e-03   1.3474072e-03  -1.1085977e-02   1.0792196e-02  -8.2129737e-03   3.2431872e-02  -4.4009026e-02  -1.4410166e-02   8.5810288e-01  -9.3720441e-01  -1.1454937e-01  -8.5590744e-02  -1.1065457e+00   1.7567358e-01  -1.6435365e-01  -5.6136156e-02   6.6861870e-02   2.1391804e-01   6.7250434e-02   1.0732199e+00   1.3985362e-01   1.0032548e-01   8.7453920e-01  -8.4776599e-01  -1.1941338e+00   9.2639373e-02  -1.6805612e-02   6.6118110e-01   7.2295602e-03   5.2665101e-03  -3.5259668e-03  -4.6217507e-01  -9.7080713e-01
   3.0379277e-01   2.2421098e-03   3.7743616e-01   4.6079346e-01  -3.6348902e-01   4.0297524e-03   3.8555609e-01   1.5733924e-03   2.4194780e-03  -3.5179764e-01   2.8817202e-03   5.5627689e-03   5.6597542e-03   3.9200154e-03   3.9256560e-03   4.4498408e-03   3.9434252e-03   3.3282429e-03   6.6581555e-03   2.9572614e-03   9.5159961e-04  -2.2987450e-01   4.9266834e-04   2.0597186e-03  -1.4938305e-03   2.5686762e-04  -1.4497417e-03   1.1701132e-03  -3.6533702e-03   5.1339635e-03  -3.6803335e-01   3.8480271e-01  -8.5611178e-03  -9.2455816e-03  -9.8123204e-03  -8.2908202e-03  -1.5789028e-02  -1.0422464e-02   7.8868078e-03   5.1578926e-03   3.3113760e-03   7.8928458e-03   5.7870181e-03   9.5205423e-03   5.3402967e-01   9.1888440e-03   1.2963793e-02   7.4806081e-03   5.5706290e-03   4.9595539e-03   1.5816925e-03   3.5054648e-03   4.2462500e-03  -3.0173737e-01  -3.1409634e-01   4.3166180e-03   7.3100869e-03   3.0115578e-01   7.7968508e-03   3.0939770e-03   3.3881105e-03   4.8393312e-03   2.8653213e-03   1.3537919e-03   1.5556220e-03   1.0536844e-03   3.1367318e-03  -2.4375367e-03   3.7008887e-03  -2.9459236e-03  -2.0362690e-03   5.5438222e-03  -3.0489425e-01   5.3697898e-03  -3.2548173e-01   3.8874092e-03   3.9757760e-03   4.3556503e-03   2.8754588e-01  -2.5085667e-01   3.5168716e-03   5.9933178e-04  -3.4100646e-03   2.4337812e-01  -1.5056147e-03  -2.2409353e-03   1.5239374e-03  -2.4957158e-03   5.7982066e-04   1.1858407e-03   4.7595792e-04   2.5185031e-03  -3.8373590e-01  -4.3393477e-03  -4.5082230e-01  -2.4444259e-03  -4.8142371e-01   1.3893270e-02   9.0464839e-03   3.9879307e-03   4.1375817e-01  -4.0649292e-01   4.4471417e-03  -3.7475050e-01   6.7891272e-03   5.2347171e-03   5.3068377e-03   1.3997222e-03   4.9154959e-03   3.7739945e-03   4.7653149e-03   3.7298985e-03  -2.8095572e-01   2.6945414e-03   2.2677901e-03  -1.1064627e-03  -2.6465378e-01   1.6806890e-03  -2.5885083e-03   1.5802302e-03  -4.2703861e-03   1.8165848e-03   7.6038745e-03  -1.9776609e-03   9.5606810e-03   7.4997523e-03  -5.6338240e-03  -3.8716575e-01  -1.8251044e-04  -9.4387019e-03   3.6133639e-01   3.2714097e-03  -1.2211847e-03  -3.6265592e-01   5.5459529e-04  -2.1841537e-03  -7.2859658e-03  -5.0001150e-03   3.1190598e-03  -2.5891733e-04  -5.9744740e-03  -1.3607560e-02   1.9542956e-02   2.0628800e-02   5.5173183e-01   4.8917107e-01   1.4049221e-02   1.0142220e-02   1.7234056e-03   1.0449881e-02   8.1740872e-03   6.6880829e-03   6.6941005e-03   1.2420344e-03  -7.4110250e-03  -3.4126733e-01   6.8663849e-03  -3.2650201e-01  -1.0491786e-03   4.6702173e-03  -1.2689529e-03   2.6353368e-01  -1.8157809e-03   8.1496030e-04  -1.5074244e-04  -4.1405553e-05  -2.3160681e-01  -2.5229730e-01   1.2484113e-03   3.3204802e-03   2.4852422e-01   1.1877677e-03  -3.0548191e-03   2.1119355e-03   2.5628631e-03  -2.3202201e-01  -3.2214306e-03  -2.3349137e-01  -2.6844571e-03  -3.0583684e-03  -2.4734370e-01  -2.2846953e-03   7.3872591e-04   2.6961189e-01   2.6969567e-03   1.0586993e-03  -3.1005940e-03  -3.5552242e-03  -4.8610092e-03  -3.1275113e-01  -5.2922002e-03   3.4379882e-01   5.0824320e-03   3.4646437e-03   9.4310568e-04  -3.5796054e-01  -9.1861105e-03  -4.8371821e-03   7.2006954e-03   4.8724492e-03   1.0673356e-03   3.2493188e-01   3.9404896e-03  -3.0759045e-03  -3.2837763e-01  -4.3805054e-04  -3.2981987e-01   1.4854180e-04  -1.4287021e-03  -1.8287698e-03   4.0348791e-01   9.4975489e-05  -2.9826268e-01   1.1210121e-04  -1.7001786e-03   1.2193200e-03   3.9395558e-03  -3.0857034e-01  -4.5070794e-03   7.1710316e-03   2.6952550e-03  -3.2105347e-03  -1.2365087e-03  -7.7508012e-04   2.8360193e-03  -5.0763539e-03   5.2097556e-01  -4.8522475e-04   5.6778599e-01  -8.4683406e-03   2.4429612e-02   2.1248988e-02  -4.1207191e-02  -1.3065043e-02   2.7715066e-03   3.3079471e-03  -8.0610676e-03  -6.1921600e-03   1.4842783e-02   9.7739789e-03   9.2261159e-03   4.1852686e-03   7.4931516e-03  -4.5005364e-05  -2.2838026e-03   3.6835524e-03   5.0411496e-03  -3.5412703e-04   6.6712555e-03   4.1356601e-03  -2.8731275e-03  -3.4033391e-03   4.2980128e-03   3.4686431e-01   5.1139239e-03   4.1710985e-03   3.4640490e-03   1.5928222e-03   3.2683652e-01   4.7865666e-03   4.0532414e-03   1.6552494e-03   4.8702241e-03   5.8343147e-03   1.8267656e-03   2.6704749e-04   3.6277113e-03   2.9316472e-01  -5.1089685e-03  -2.0703238e-03  -3.5587714e-03  -2.3268033e-03  -7.1871538e-03  -6.4446852e-03  -6.0646277e-03  -9.9615531e-03  -8.7944803e-03  -1.0551172e-02  -4.0016754e-03  -5.8513799e-03  -7.6579013e-03  -4.3549989e-03  -1.4025198e-02   4.7075545e-01  -4.6145477e-01   4.4491554e-03   3.0849235e-03   3.9629503e-03   1.2868743e-02   9.3221550e-03   3.6541746e-03   1.1311580e-02   4.6374141e-03   5.6572603e-03  -1.7013625e-02  -4.8743500e-03  -2.7486216e-02  -6.7747172e-03  -4.2032939e-03   4.2206989e-02   9.5617635e-03   1.1541299e-02   4.0622774e-03  -1.7041346e-02  -1.8363684e-02   1.3305844e-02  -1.6233346e-02  -3.0026327e-02   6.7159524e-02  -4.5068755e-01   2.7849940e+00   4.5436798e-02   1.2641745e+00  -1.0857023e+00  -1.6312482e-02  -9.4093179e-01   1.7364587e+00   1.6632773e-02   4.5633907e-02   7.4048699e-01   3.2313243e-02   6.9225619e-01   1.1021062e-02   2.3954198e-02   2.1061238e-02  -6.6013394e-03  -8.8093320e-03   5.6234787e-03  -3.3714467e-04   3.1474381e-02   1.9353818e-02  -7.2323068e-01   6.6500866e-03   1.6540249e-02   1.4218530e-02   9.0766922e-03  -7.9485013e-03   1.8551693e-02   6.0123830e-01  -2.1824202e-03  -4.6635185e-01   1.3268854e-03   3.8701425e-03  -4.5426674e-04  -4.4456515e-03  -4.2916751e-02  -2.9133766e-02  -2.8913686e-02   5.8150788e-01  -9.1874630e-02  -5.1021308e-02  -4.1469474e-02  -7.3185370e-02  -1.2224875e-01  -1.2322319e-01  -1.2267254e-01  -3.0917807e-01   1.4621501e+00  -3.1564360e-01  -1.4109323e+00  -1.7790947e-02   9.7492638e-01  -1.5836294e-01   1.5629966e-02   7.9936051e-02  -8.8884961e-01  -9.1923322e-01   4.6228796e-02   2.2703597e-02   8.7307998e-01   3.1042730e-02   2.4744439e-02  -6.0609465e-01  -5.6286523e-01   1.5090578e-02   7.3220905e-03   2.7447755e-03  -5.5326837e-01   1.5080666e-02  -5.3448860e-01  -2.5968425e-02  -2.0679451e-02  -2.3111386e-02  -5.9042804e-02  -3.4425884e-02  -3.6852690e-02  -4.9846383e-02  -7.5848687e-02  -5.1581241e-02  -4.6910466e-02  -4.6574365e-02  -1.0489913e-01  -5.1590448e-02  -1.4025649e-02  -2.8633482e-02   2.4126951e-03  -2.2880591e-02   2.3867067e-02  -2.6550349e-02  -3.7552294e-02   4.2879765e-03   7.8115411e-01   6.3214543e-02  -4.6252230e-02   4.1779138e-02   4.6875663e-02   3.1294508e-02   8.4033125e-01   2.7040475e-02   2.1321411e-02   7.0524302e-01   5.7632308e-01   1.8562203e-02  -4.8734488e-01  -2.7718279e-03   4.0812644e-03   5.2895795e-03  -1.9524691e-03  -3.9075650e-03   4.5640626e-03   4.4630001e-01   4.0210493e-01   3.3426512e-03  -1.2330825e-03   2.2308006e-03   6.5006489e-03   2.4358896e-03   3.7619253e-01   2.3523386e-04   4.5278500e-03  -1.1499870e-02  -1.2416077e-02   4.0878822e-01  -1.0846988e-02  -8.6273397e-03  -1.2471618e-02  -6.8466141e-01   9.1989887e-03   6.8385414e-03   1.6470735e-02  -6.6119269e-03  -2.7856647e-04  -4.2922037e-01  -3.5086604e-01  -4.2131666e-01   6.7807903e-03   3.6143692e-01   3.2067661e-03   2.5825753e-03  -2.6019890e-03  -2.0599054e-03  -4.5104000e-03   9.1355840e-03   5.0623958e-03   4.2683566e-01  -4.4042733e-01   7.8080919e-03   1.5858904e-03  -6.2621263e-03   2.1150477e-02   3.7068795e-03   4.1602804e-02  -2.9537430e-02  -1.6081840e-02   8.6232120e-01  -1.0824234e+00  -9.8442291e-02  -6.5735277e-02  -1.0979353e+00  -1.1118594e-01  -3.4881861e-01  -4.6035386e-02   6.5063132e-02   2.0172380e-01   1.1781584e-01   1.0654404e+00   9.8526756e-02   7.7504192e-02   8.5332106e-01  -7.4229114e-01  -1.0375691e+00   7.3512229e-02   4.4895540e-02   6.5322899e-01  -8.6758168e-03   7.6468190e-03   7.3143215e-03  -4.4924109e-01  -1.0013398e+00
   3.0952582e-01   1.7238088e-03   3.7827075e-01   4.5702658e-01  -3.6534645e-01   4.8830358e-03   3.7471762e-01   1.1699018e-03   2.2947392e-03  -3.4597209e-01   1.4841523e-04   5.1361202e-03   5.2440993e-03   4.0974308e-03   3.9193236e-03   4.3533340e-03   3.9633007e-03   3.4191084e-03   5.0624603e-03   3.5415877e-04   1.3817759e-03  -2.3518504e-01   1.1314948e-04   2.3901054e-03  -1.1333459e-03   1.4386711e-03  -1.1756152e-03   1.7898354e-03  -3.8002324e-03   5.1183169e-03  -3.7499321e-01   3.9726692e-01  -9.6113726e-03  -8.7742135e-03  -9.8683594e-03  -8.3203353e-03  -1.5309926e-02  -8.5699268e-03   7.6486730e-03  -7.0124633e-03  -9.1537781e-04   1.0516127e-02   6.6195553e-03   1.0039070e-02   5.4247294e-01   1.0312231e-02   1.1779188e-02   8.4370510e-03   5.8893808e-03   5.1654179e-03   1.7629303e-04   5.0182662e-03   4.0612551e-03  -3.0873556e-01  -3.1342493e-01   4.6657005e-03   7.7337049e-03   3.0115413e-01   7.3780764e-03   3.1074893e-03   3.0601795e-03   1.7327354e-03   2.6608504e-03   1.5307691e-03   3.4317131e-04  -2.9225829e-04   2.6493393e-03  -2.7737660e-03   3.2893127e-03  -3.2449168e-03  -1.8776900e-03   6.1801209e-03  -3.1078908e-01   6.3388655e-03  -3.2889189e-01   4.4658394e-03   3.9961960e-03   3.8437450e-03   2.9008845e-01  -2.5220787e-01   4.1458509e-03   1.5121636e-04   7.6122328e-05   2.4437889e-01  -1.4807180e-03  -1.5011098e-04   2.0343848e-03  -2.7725946e-03  -4.3773349e-04  -3.4028804e-04   1.9623434e-03   3.0043291e-03  -3.8794909e-01  -5.8500307e-03  -4.5328225e-01  -4.7210204e-03  -4.7396488e-01   1.2677574e-02   9.5987342e-03   3.3869107e-03   4.1854066e-01  -4.1415711e-01   4.9882946e-03  -3.7656391e-01   6.8908433e-03   4.9766947e-03   5.2345503e-03   2.2399210e-03   3.7975121e-03   3.6439789e-03   4.9259117e-03   4.3284184e-03  -2.7897838e-01   3.3363716e-03   1.7909877e-03  -2.2373703e-03  -2.8117897e-01   1.0389065e-03  -1.5809672e-03   3.9676819e-03  -5.1102690e-03   1.0337465e-03   5.4972641e-03  -2.0673037e-03   6.0906865e-03   7.1527305e-03  -5.8157727e-03  -3.8062283e-01   1.8564079e-03  -1.1986766e-02   3.5032181e-01   1.6399294e-03  -1.1052935e-03  -3.6952583e-01  -3.4319138e-04   3.5132153e-03  -6.4409191e-03  -4.8766959e-03   2.7176671e-03  -3.8293089e-03  -5.3382919e-03  -1.4563308e-02   2.1204250e-02   2.0486130e-02   4.9985400e-01   4.6884661e-01   1.2543402e-02   9.6542032e-03   2.4878276e-03   1.0148699e-02   8.1678241e-03   7.3027658e-03   5.3950182e-03   1.4063053e-03  -7.2586637e-03  -3.3132407e-01   6.7498989e-03  -3.3942809e-01  -1.3147212e-03   5.1162033e-03  -3.7252945e-04   2.6539577e-01  -3.1218896e-03   8.3003567e-04  -1.8124123e-03  -2.9872442e-05  -2.2427570e-01  -2.4447922e-01   1.1889441e-03   2.0597743e-03   2.4344037e-01   1.8912733e-03  -8.5766096e-04   2.3972194e-03   2.2743523e-03  -2.3710491e-01  -3.2492240e-03  -2.3678489e-01  -3.0782519e-03  -3.3938376e-03  -2.4925506e-01  -2.4250149e-03  -3.3302904e-04   2.6903070e-01   3.4458857e-03   2.1126509e-03  -3.1671291e-03  -4.7674390e-03  -5.5090035e-03  -3.2109905e-01  -5.0045685e-03   3.4009477e-01   5.4575071e-03   3.4472646e-03  -1.1603924e-03  -3.7682873e-01  -5.0123151e-03  -2.0106361e-03   8.9181817e-03   7.1235890e-03  -1.1851116e-03   3.3631722e-01   4.8734961e-03  -1.9081914e-03  -3.2338498e-01   1.3902800e-03  -3.3372492e-01   1.0405890e-03  -2.0776751e-03  -4.8130272e-04   3.8707474e-01  -4.3078547e-04  -2.9611120e-01   5.8795598e-03  -2.8605700e-05   1.4256302e-03   4.7825059e-03  -3.1900809e-01  -5.0941529e-03   6.9088881e-03   3.2540804e-03  -3.5054482e-04   5.9442355e-05   1.8208339e-03   2.4488949e-03  -5.4430883e-03   4.7808514e-01  -1.8649928e-03   6.0565680e-01  -1.5672570e-02   2.0205411e-02   1.0349843e-02  -3.1478754e-02  -6.4217879e-03   1.5371671e-03   5.7035039e-03  -2.4221743e-03   1.1446398e-03   1.3141855e-02   9.4162312e-03   8.1466872e-03   2.2761407e-03   7.5975675e-03  -5.1087982e-05  -1.6826746e-03   4.5202408e-03   5.2640707e-03  -2.3756135e-04   6.8272383e-03   4.6302793e-03  -4.1584675e-03  -3.6368656e-03   3.8435169e-03   3.4391470e-01   6.4407953e-03   5.3700513e-03   3.1199375e-03   1.8762829e-03   3.1852832e-01   4.1235666e-03   5.2048025e-03   2.8855600e-03   4.1832551e-03   3.4357451e-03   1.1151791e-03   1.3647175e-03   4.4269961e-03   2.8435639e-01  -2.9537181e-03  -1.0615105e-02  -2.6157029e-03  -1.6184806e-03  -6.0834423e-03  -6.0795886e-03  -5.4093377e-03  -5.9102352e-03  -8.6459260e-03  -3.2844224e-03  -5.7178550e-03  -7.3102791e-03  -8.4634469e-03  -5.3620303e-03  -1.0151055e-02   4.5813224e-01  -4.5116421e-01   3.7434931e-03  -2.5826840e-03   9.0860110e-05   1.1075428e-02   7.1271247e-03   2.9635281e-03   9.3528813e-03   2.9121204e-03  -2.9775279e-03  -1.8761020e-02  -9.5542998e-03  -3.0139888e-02  -1.0497473e-02   1.0114541e-02   2.0089862e-04   5.0026991e-03   9.4239168e-03   1.1571782e-03  -1.6847822e-02  -1.6514277e-02   1.0947163e-02  -6.0849597e-03  -2.7184211e-02   4.2651167e-02  -5.0886905e-01   2.5737593e+00   6.8696268e-02   1.2219027e+00  -1.0300930e+00  -8.2393857e-03  -8.2232049e-01   1.7356333e+00   1.8554048e-02  -1.8408380e-03   7.7211724e-01   3.7525250e-02   7.1405632e-01   1.8271514e-02   2.4717505e-02  -8.8036549e-03  -6.7504261e-03  -1.1239766e-03   2.6850784e-03  -3.6575005e-03   2.0974913e-02   1.2300450e-02  -7.1588426e-01   4.8380454e-03   1.7441002e-02   1.6704697e-02   8.9744230e-03  -4.2599132e-03   1.7988915e-02   5.6536103e-01  -5.5356587e-03  -4.5801484e-01   5.1924636e-04   3.6271093e-03   1.2032157e-03  -3.7882252e-03  -4.2838000e-02  -2.3450524e-02  -2.1588003e-02   5.8547668e-01  -8.3952598e-02  -4.8584695e-02  -4.8276906e-02  -7.2586539e-02  -1.0603983e-01  -1.0894727e-01  -1.3610821e-01  -2.7176622e-01   1.2722747e+00  -3.0397201e-01  -1.3911881e+00  -4.0075404e-02   1.3484764e+00  -1.7020387e-01   3.8099321e-02   7.4520049e-02  -8.6925495e-01  -8.8362867e-01   4.7888450e-02   1.9148158e-02   8.5734041e-01   2.8620333e-02   2.2417752e-02  -6.3603095e-01  -5.8244471e-01   1.3633014e-02   2.8373434e-03   3.4582567e-03  -5.4977671e-01   1.6978519e-02  -5.2737754e-01  -2.4681249e-02  -1.4793797e-02  -1.9750745e-02  -5.3192671e-02  -3.2960242e-02  -3.2867527e-02  -3.2317847e-02  -7.7466806e-02  -5.0634683e-02  -2.8387972e-02  -6.4121176e-02  -6.5631009e-02  -2.9308631e-02  -1.4897001e-02  -2.7939185e-02   1.9444381e-03  -1.3323263e-02  -1.3569897e-02  -4.3260405e-02  -7.2581837e-02   2.0499019e-02   7.3377110e-01   4.5361520e-02  -3.6410988e-02   3.0071387e-02   3.9998051e-02   2.5655096e-02   8.4620116e-01   2.3533381e-02   1.7643017e-02   6.0953263e-01   5.4421246e-01   1.4496421e-02  -4.8416867e-01  -5.6348789e-03   5.0643536e-03   3.3089364e-03   5.4432449e-03  -5.5358894e-03   2.8980520e-03   4.3469364e-01   4.1463665e-01   3.2451049e-03   1.3661012e-03   1.5610205e-03   7.1334899e-03   1.8283162e-03   3.7451702e-01   1.6843180e-03   1.6793834e-03  -1.0027416e-02  -1.1101379e-02   4.3453270e-01  -9.3216526e-03  -9.5787332e-03  -1.2890766e-02  -6.3217605e-01   1.0217634e-02   6.8540672e-03   1.4654192e-02  -7.1354488e-03   2.3443771e-03  -4.2397835e-01  -3.6665635e-01  -4.2142861e-01   4.2634555e-03   3.7296590e-01   2.9559131e-03   5.6564681e-03  -5.7417839e-04  -1.8185041e-03  -1.5732308e-03   8.8354422e-03   4.5402009e-03   4.3090045e-01  -4.4338864e-01   1.0125635e-02   2.7064104e-03  -4.8861670e-03   6.0125421e-03  -3.2089771e-02   5.6444944e-02  -1.9575174e-02  -1.3891113e-02   8.5268015e-01  -1.0261888e+00  -1.1661608e-01  -1.0152569e-01  -1.0815237e+00   1.2540327e-01  -1.4686420e-01  -5.5164008e-02   1.7316881e-02   2.2422670e-01   1.0392127e-01   1.1239570e+00   3.6101397e-02   1.0687583e-01   8.8088823e-01  -7.9348293e-01  -1.0951590e+00   8.6543864e-02  -1.3785012e-02   7.0782249e-01  -1.3870889e-02   1.3249986e-02  -1.4620750e-02  -5.0030718e-01  -9.5321681e-01
   3.0279117e-01   2.3284118e-03   3.6972193e-01   4.4929648e-01  -3.5891402e-01   3.9681221e-03   3.6162369e-01  -3.5550789e-04   1.8353631e-03  -3.4438557e-01   2.0947020e-03   4.6112409e-03   5.1916099e-03   3.8994629e-03   3.5851079e-03   4.4521401e-03   3.9106883e-03   3.4066655e-03   6.2911741e-03   2.1935509e-03   2.0308700e-04  -2.2299671e-01  -5.2507495e-04   2.5314495e-03  -3.2439623e-04   1.8594821e-04  -1.8761477e-03   1.4095756e-03  -3.4436100e-03   3.9511088e-03  -3.6891693e-01   3.9209204e-01  -8.8887546e-03  -1.0427854e-02  -1.0629382e-02  -1.0020013e-02  -1.5263010e-02  -9.5500698e-03   4.5664124e-03   3.9721873e-04  -8.9338483e-04   7.6035067e-03   6.1389675e-03   1.0305341e-02   5.2943782e-01   6.9616019e-03   1.1246099e-02   7.4837023e-03   6.1371483e-03   4.4112459e-03   4.2363790e-03   3.6455579e-03   3.8272289e-03  -3.0893867e-01  -3.0987568e-01   4.1567969e-03   7.2524929e-03   2.9822193e-01   7.8468123e-03   3.4849761e-03   3.1683792e-03   6.9710671e-03   3.0417821e-03   1.5263964e-03   8.3258510e-04  -2.9490484e-04   2.1514452e-03  -2.3427016e-03   3.0076277e-03  -4.2995569e-03  -2.7097973e-03   5.8945441e-03  -3.2313960e-01   6.1558836e-03  -3.1972886e-01   4.1308778e-03   3.7590150e-03   3.8956416e-03   2.8522309e-01  -2.5495897e-01   4.0572705e-03  -1.5214771e-04   1.0993375e-04   2.3193576e-01  -2.4051796e-03   1.6657202e-04   7.2795741e-04  -1.1647293e-03   8.6124934e-04   1.2233167e-03  -1.2341455e-04   3.3280009e-03  -3.7914751e-01  -5.8887722e-03  -4.3880442e-01  -2.9549345e-03  -4.7080152e-01   1.2606938e-02   9.2414448e-03   3.3474594e-03   4.0155824e-01  -4.2492210e-01   4.6754181e-03  -3.6302063e-01   6.7704369e-03   5.3272371e-03   5.0110116e-03   5.5765512e-03   5.2309756e-03   3.9947508e-03   4.2618499e-03   4.2959459e-03  -2.7202214e-01   2.7791416e-03   2.6257925e-03  -9.7350361e-04  -2.6497624e-01   5.8064816e-04  -2.0905366e-03   5.7305914e-03  -3.5132765e-03   2.4852500e-03   4.6641132e-03  -2.2814460e-03   7.3914664e-03   8.0018481e-03  -3.6322472e-03  -3.7296659e-01  -2.6056278e-04  -1.2203549e-02   3.5339638e-01   2.6876412e-03  -2.6283583e-03  -3.6769375e-01   2.2279604e-03   3.5969310e-03  -5.4719840e-03  -3.6827320e-03   2.5129580e-03  -4.1798387e-03  -6.1386715e-03  -1.3883926e-02   1.2315162e-02   1.8746419e-02   4.9156644e-01   4.5794790e-01   1.3586510e-02   1.0394816e-02   1.5117835e-02   8.6096983e-03   7.9868810e-03   3.6310057e-03   6.5924517e-03   8.4271162e-04  -7.4056875e-03  -3.3172848e-01   6.9940630e-03  -3.4012167e-01  -1.9591803e-03   4.7340926e-03  -1.0008403e-03   2.6973520e-01  -1.8792317e-03   1.2192151e-03  -3.4802643e-04  -8.8383644e-05  -2.2619336e-01  -2.4607770e-01   1.6007299e-03   2.0165991e-03   2.4294310e-01   6.6118141e-04  -5.2115594e-04   2.3732092e-03   1.4352013e-03  -2.3194693e-01  -2.3871792e-03  -2.3338925e-01  -2.8395074e-03  -3.2855942e-03  -2.4636979e-01  -3.7270023e-03   1.0188077e-03   2.7374667e-01   2.7248699e-03   1.6060434e-03  -3.5458569e-03  -4.9705240e-03  -5.8809489e-03  -3.1810207e-01  -5.1820306e-03   3.4090093e-01   5.5939260e-03   4.1951818e-03  -3.0320804e-04  -3.8227340e-01  -5.6079959e-03  -7.5090607e-03   8.3086007e-03   6.1401035e-03  -2.1723436e-03   3.2994782e-01   4.6001275e-03  -2.2328654e-03  -3.2026208e-01   1.5158308e-03  -3.2717156e-01  -3.5334977e-04  -1.6522077e-03   1.8436058e-04   3.9203042e-01  -5.5905457e-04  -3.0257104e-01  -5.1546010e-03  -1.7128127e-03   2.2550676e-03   4.2757301e-03  -3.1391775e-01  -4.3653704e-03   6.3842362e-03   5.2630025e-03   1.2702071e-04   1.1956503e-03   7.9904578e-04   2.4264386e-03   1.4335116e-03   4.3423450e-01  -2.6220120e-03   5.5966851e-01  -1.7094403e-02   1.9600313e-02   9.2088445e-03  -1.1119705e-02  -6.5202152e-03   1.9411666e-03   2.2134317e-03  -4.1891347e-03  -2.5894849e-03   1.3417964e-02   1.1647383e-02   8.5529347e-03   3.3587717e-03   9.8428173e-03   5.8714656e-04  -1.2367294e-03   4.5759217e-03   8.0238198e-03  -1.4647657e-03   6.3421346e-03   6.6572688e-03  -4.4223948e-03  -3.4871501e-03   4.8133621e-03   3.4353556e-01  -3.3087268e-04   5.8117447e-03   2.6732681e-03   6.8856394e-04   3.1671962e-01   4.5520412e-03   2.1041721e-03   8.4681797e-05   3.2290128e-03   3.4662895e-03   5.4007744e-04   5.7638174e-03   3.6849662e-03   2.9270085e-01  -1.8729458e-03  -8.8801999e-03  -1.7309389e-03  -1.8020406e-03  -5.9775260e-03  -5.7431159e-03  -4.2375564e-03  -1.1980873e-02  -7.3197634e-03   1.1825526e-03  -3.8052472e-03   1.2093402e-03  -7.9259585e-03  -2.9326289e-03  -1.2964783e-02   4.5803902e-01  -4.4307414e-01   3.9799895e-03   1.8647262e-03   1.3478988e-03   7.8266675e-03   7.2924238e-03   2.6960227e-03   6.6967394e-03   2.8081605e-03  -5.6184781e-03  -1.5776468e-02  -7.2077597e-03  -2.4901571e-02  -1.4643704e-02  -6.6844040e-03   1.3290953e-02   6.1275610e-03   1.1303606e-02  -1.1020884e-02  -1.5400031e-02  -1.3710425e-02   5.6827060e-03  -1.9227487e-02  -3.6078286e-02   5.8807233e-02  -5.3225724e-01   2.6236631e+00   1.5267958e-01   1.5687928e+00  -1.0960442e+00  -6.5861188e-03  -8.0698325e-01   1.6747312e+00   3.2125741e-02   4.0626592e-02   7.7307113e-01   3.0803491e-02   7.3209680e-01   1.7751065e-02   2.3867676e-02  -1.4025565e-02  -1.4778712e-02  -4.7060837e-03   1.8743534e-03  -1.8357512e-03   2.6048415e-02   2.1248787e-02  -7.4097366e-01   6.2228416e-03   1.6104211e-02   1.4286679e-02   1.2395886e-02  -5.0107376e-03   1.8181249e-02   5.7688204e-01   2.1488403e-02  -4.5165978e-01   7.5898600e-04   2.6876897e-03   3.2287647e-03  -3.0609455e-03  -2.7940315e-02  -2.4493810e-02  -2.6957982e-02   5.7211466e-01  -7.1116710e-02  -4.7890247e-02  -5.1782607e-02  -7.6253032e-02  -1.0613118e-01  -1.1867435e-01  -1.2392037e-01  -2.7867383e-01   1.1900502e+00  -3.1616010e-01  -1.4833389e+00  -5.2070168e-02   9.0284986e-01  -1.8019338e-01  -9.2174584e-03   6.2667691e-02  -8.6478763e-01  -8.8146086e-01   5.0008846e-02   2.4129461e-02   8.4242229e-01   3.2298232e-02   2.0759717e-02  -6.0989819e-01  -6.1722018e-01   1.7575059e-02   3.7696020e-03   5.5505078e-05  -5.4861205e-01   1.2823429e-02  -5.2514240e-01  -2.3035067e-02  -1.9314142e-02  -1.9413339e-02  -4.5676575e-02  -2.6888209e-02  -2.8970255e-02  -2.8917367e-02  -6.5263887e-02  -5.3261528e-02  -3.2979019e-02  -3.7789493e-02  -8.1626307e-02  -3.9484136e-02  -3.1847059e-02  -2.9437980e-02   2.8290594e-03  -1.1602911e-02   1.1481630e-02  -5.0776362e-02  -7.3316241e-02   1.0613718e-02   7.4804595e-01   6.2366203e-02  -4.6806544e-02   1.3516303e-02   4.9808163e-02   3.0920516e-02   8.4236851e-01   2.5721113e-02   2.0777820e-02   6.9722307e-01   5.7628434e-01   2.0538612e-02  -4.9986506e-01  -8.1727812e-03   1.5561939e-03   6.0180113e-03   2.1872998e-04  -3.1212168e-03   1.4688770e-03   4.4623938e-01   4.4006213e-01   3.7622687e-03   1.5924854e-03   2.0706150e-03   6.4730132e-03   3.4522766e-03   3.7529257e-01  -9.9893809e-04   3.7087869e-03  -1.1625490e-02  -8.5452276e-03   4.0395716e-01  -1.0868243e-02  -8.6805352e-03  -1.2852823e-02  -6.4467867e-01   8.7555858e-03   1.1261826e-02   1.3379782e-02  -7.2898856e-03   5.9533262e-04  -3.9805350e-01  -3.5276636e-01  -4.1478643e-01   8.9251395e-03   3.7016114e-01  -2.6736483e-03   4.1909758e-03  -1.5216292e-03  -1.7976883e-03  -3.6747529e-03   1.0843530e-02   3.9111359e-03   4.7208966e-01  -4.4257755e-01   9.7766493e-03   9.9051788e-03  -2.3757984e-03   6.9489461e-03  -7.0362599e-04   1.4456164e-02  -1.9515206e-02  -4.1218206e-02   8.8948134e-01  -1.0970643e+00  -1.1535866e-01  -1.1709490e-01  -1.1120124e+00   2.7066130e-01  -3.3751617e-01  -4.9522000e-02   8.9675478e-02   2.1959990e-01   1.4436700e-01   1.1314169e+00   1.9405162e-02   9.0645754e-02   8.6728323e-01  -8.8091756e-01  -9.7591927e-01   4.6174424e-02  -1.1978141e-02   5.9546949e-01   3.7174425e-02   6.2674493e-04  -1.6997240e-02  -6.0058490e-01  -9.6717037e-01
   3.0986752e-01   2.1962873e-03   3.8083935e-01   4.5811832e-01  -3.6287132e-01   4.3863120e-03   3.8536315e-01   1.3346461e-03   1.6598996e-03  -3.5450256e-01   3.1352988e-03   5.7013784e-03   5.6130321e-03   4.0398696e-03   4.2895276e-03   4.5737795e-03   4.0447683e-03   3.1404141e-03   6.2705288e-03  -1.0317309e-03   7.3896291e-04  -2.2671171e-01  -1.2936660e-04   2.4289553e-03  -9.8985274e-04  -7.6586893e-04  -1.5017145e-03   3.3782560e-04  -2.8287825e-03   6.2033728e-03  -3.8056107e-01   3.9740771e-01  -9.6616333e-03  -1.0281842e-02  -1.1076326e-02  -9.1638457e-03  -1.7652836e-02  -1.2237323e-02   1.3358682e-02  -2.1311201e-02   1.2636782e-03   6.7279091e-03   4.7498699e-03   9.1767623e-03   5.4593972e-01   9.6661395e-03   1.2734193e-02   8.3202549e-03   6.4745310e-03   3.6785977e-03   2.2363950e-04   3.8466017e-03   3.3547035e-03  -3.0270797e-01  -3.1537262e-01   4.8633485e-03   7.4526243e-03   3.0326405e-01   8.3932142e-03   3.0442503e-03   3.4440820e-03   4.7380843e-03   3.2924126e-03   1.5209165e-03   6.8060314e-04   1.1265500e-03   2.0097881e-03  -2.3947137e-03   3.2497342e-03  -3.2956456e-03  -2.7791052e-03   6.1258316e-03  -3.0960102e-01   6.2124479e-03  -3.4118548e-01   4.3072412e-03   4.4554568e-03   4.2190551e-03   2.9723482e-01  -2.6390636e-01   6.7127884e-04   7.6651776e-04   2.7842217e-04   2.4194865e-01  -5.7657875e-04  -6.4964178e-04   3.1603263e-04  -9.0474208e-06  -1.3931260e-04  -8.7683642e-04  -1.0100825e-03   4.3769502e-03  -3.8718411e-01  -4.4077142e-03  -4.5209069e-01  -3.0866328e-03  -4.8472318e-01   1.3926947e-02   8.9003627e-03   1.2997315e-02   4.2368411e-01  -4.2696448e-01   4.5622894e-03  -3.8032357e-01   6.2269898e-03   7.1418127e-03   5.6908127e-03   1.2506824e-02   5.8568075e-03   4.2808727e-03   4.4539628e-03   4.0490161e-03  -2.8617200e-01   2.0509226e-03   2.4199796e-03  -1.2901786e-03  -2.7397368e-01   9.3962045e-04  -1.9081670e-03   3.2100656e-03  -5.4372843e-03   2.8538756e-03   7.1244458e-03  -5.6537774e-04   9.8337841e-03   7.8626189e-03  -6.4367206e-03  -3.9289289e-01  -5.5520424e-03  -6.6757136e-03   3.5919060e-01   1.5655872e-03  -7.1719709e-04  -3.7716057e-01   1.6430083e-03   1.5009886e-03  -6.0164265e-03  -4.5824852e-03  -3.4560218e-04  -4.7108269e-03  -7.4116525e-03  -1.3918583e-02   2.9298428e-03   1.9221389e-02   5.2737053e-01   4.7978986e-01   1.4393519e-02   1.0181923e-02   1.9807134e-03   1.0548639e-02   8.7134041e-03   9.3764887e-03   6.9753580e-03   2.0140138e-03  -7.5761838e-03  -3.3724267e-01   6.0712505e-03  -3.3716786e-01  -1.6740705e-03   5.6942316e-03  -1.3478314e-03   2.6515309e-01  -3.1214834e-03   6.9186439e-04  -8.3225434e-04  -5.5665495e-04  -2.2838433e-01  -2.5037464e-01   1.4115669e-03   3.0980878e-03   2.4594003e-01   5.4659643e-04  -2.4371780e-03   2.2314958e-03   1.1235872e-03  -2.3490852e-01  -2.9851692e-03  -2.3895204e-01  -2.9710238e-03  -3.5965784e-03  -2.5334870e-01  -2.2050928e-03  -1.9726034e-03   2.8690511e-01   2.4931032e-03   1.6367858e-03  -4.2878763e-03  -5.1264356e-03  -4.8050097e-03  -3.2096922e-01  -5.4039801e-03   3.4446091e-01   5.4965424e-03   2.5725419e-03   4.1622952e-04  -3.5104518e-01  -9.7749612e-03  -6.1057469e-03   8.2200753e-03   5.8521405e-03  -3.1527780e-03   3.3067461e-01   5.7933729e-03  -2.8133290e-03  -3.2844513e-01   4.0951521e-04  -3.3283176e-01  -4.9274168e-04  -1.5107813e-03   3.3036026e-03   4.0323035e-01   6.8207629e-04  -3.1476406e-01   3.3903592e-03  -3.6779592e-03   5.5007911e-04   2.7574216e-03  -3.2023340e-01  -1.2186042e-03   5.4855666e-03  -1.3080560e-03  -6.1967314e-04   1.3458832e-03   1.6237691e-03  -1.0935707e-04   3.3752087e-03   4.4332535e-01  -2.1222774e-03   5.9681417e-01  -1.6669170e-02   2.2330143e-02   2.5084137e-02  -3.7082383e-02  -1.1561885e-02   1.7371044e-03   4.4877958e-03  -2.3466868e-03   4.5532307e-03   1.4127188e-02   9.9923722e-03   7.5500044e-03   3.0318582e-03   9.0265601e-03   8.7460286e-04  -9.0908413e-04   5.8181974e-03   7.0802358e-03   9.3043889e-05   6.7599569e-03   3.3537278e-03  -4.1205065e-03  -2.4392063e-03   4.2468955e-03   3.5380482e-01   3.6411511e-03   6.7427989e-03   3.8702889e-03   2.7094208e-03   3.2281948e-01   4.6678912e-03   5.0163936e-03   1.2673255e-03   3.5734813e-03   2.3177769e-03   2.0555141e-03   5.6702040e-03   4.7987022e-03   2.8869787e-01  -2.3573902e-03   1.0555200e-03  -2.9763082e-03   4.5458027e-05  -6.4615390e-03  -7.8100737e-03  -6.4292984e-03  -1.1590646e-02  -6.6885360e-03  -6.2187946e-04  -5.6575837e-03  -3.8195580e-03  -7.9472582e-03  -5.1279347e-03  -1.1291766e-02   4.6839721e-01  -4.5830072e-01   4.8944681e-03   3.1068268e-03   2.0491049e-03   6.4103924e-04   9.9054271e-03   4.5869620e-03   6.9054683e-03   4.0632892e-03  -3.8027429e-03  -1.8361023e-02  -1.3224464e-02  -3.2339306e-02  -1.1607181e-02  -6.1808911e-03   1.4553707e-02   1.2619898e-02   1.1116051e-02   1.6557486e-03  -2.4136039e-02  -2.4348744e-02   1.1286133e-02  -2.0020655e-02  -2.8330093e-02   8.5454774e-02  -3.4088256e-01   2.5901209e+00   6.5231977e-02   1.4943526e+00  -1.0819818e+00  -1.5170811e-02  -8.9964186e-01   1.7668940e+00   1.5977262e-02   2.3687494e-02   8.4699868e-01   4.4031465e-02   7.1763955e-01   1.1222287e-02   2.7006364e-02  -7.8679021e-04  -7.1438237e-03  -1.8417132e-03  -8.6501365e-04  -8.5125761e-04   2.6072504e-02   1.9921539e-02  -7.1310027e-01   6.3148529e-03   2.1387099e-02   1.0198120e-02   1.0741384e-02  -7.1131003e-03   1.6188286e-02   6.0519395e-01  -3.4986691e-03  -4.5679508e-01   3.5121943e-03   1.5875251e-04   2.7718570e-03  -2.3477096e-03  -3.3673349e-02  -2.6111015e-02  -2.8189889e-02   5.8752966e-01  -8.2719668e-02  -5.0175024e-02  -5.9349505e-02  -8.1649610e-02  -1.2732502e-01  -1.0281806e-01  -1.2352261e-01  -3.3077988e-01   1.2927335e+00  -3.2610976e-01  -1.4346365e+00  -2.3828211e-02   9.4818206e-01  -2.0340072e-01   1.7954634e-02   7.0250319e-02  -9.1544943e-01  -8.5998936e-01   5.3114028e-02   2.0702720e-02   8.5985098e-01   3.1458282e-02   1.6909688e-02  -6.4004298e-01  -6.2027829e-01   1.6186916e-02   9.0417508e-03   4.0207027e-03  -5.5667054e-01   1.3057922e-02  -5.3382504e-01  -2.8431886e-02  -7.5566175e-03  -2.0060635e-02  -4.2613485e-02  -3.1489789e-02  -3.4193695e-02  -3.4983168e-02  -7.5058346e-02  -5.1400808e-02  -5.6232945e-02  -5.5409072e-02  -9.5599281e-02  -4.4337966e-02  -3.1307156e-02  -2.8782039e-02   5.2964544e-03  -1.9095387e-02  -2.1678554e-04  -3.0697557e-02  -5.1175896e-02  -3.7431699e-03   7.5792344e-01   4.8272348e-02  -2.2270868e-02   1.9500405e-03   4.2485368e-02   2.1932611e-02   7.3443476e-01   2.2953977e-02   1.8003755e-02   5.9284738e-01   5.4176481e-01   1.3453330e-02  -4.6277232e-01  -1.2349062e-03  -3.6521991e-03   6.6530084e-03   2.5881599e-03  -4.0440490e-03   1.8202830e-03   4.2826422e-01   4.3783677e-01   1.8000456e-03   7.7380755e-04   3.6836995e-03   6.8863402e-03   3.9127070e-03   3.8732251e-01   1.8915241e-03   4.9153014e-03  -1.0585946e-02  -9.2422735e-03   4.2813777e-01  -1.0576658e-02  -9.4695758e-03  -1.6205434e-02  -6.5251438e-01   8.1638545e-03   4.2348651e-03   1.6471657e-02  -5.9636051e-03   5.9402039e-05  -4.4861298e-01  -3.5411148e-01  -4.0622442e-01   1.2024905e-03   3.4830779e-01   1.0605740e-03   2.1370410e-03  -3.5713268e-03  -1.9680609e-03  -4.2328803e-03   7.5871146e-03   3.3810999e-03   4.2260773e-01  -4.3442367e-01   1.0692931e-02   4.8831851e-03  -7.0402894e-03  -1.6411208e-03  -1.5212408e-02   5.0685331e-02  -2.4536524e-02  -1.8598958e-02   8.1662725e-01  -9.4978966e-01  -8.1457540e-02  -6.8707421e-02  -1.0523827e+00   1.7924759e-01  -1.5646342e-01  -5.8252673e-02   2.4094123e-02   2.0245248e-01   6.3621145e-02   1.0351621e+00   7.0177236e-03   8.4788672e-02   8.3660192e-01  -8.2807687e-01  -1.0044701e+00   9.2922759e-02  -1.6790120e-02   6.7700821e-01  -9.8958872e-03   9.4145784e-03  -2.0147305e-02  -5.4102587e-01  -9.8075233e-01
   3.1207874e-01   2.9827429e-03   3.8008597e-01   4.6473491e-01  -3.7520490e-01   4.0318969e-03   3.8522824e-01   3.7789300e-04   1.2395588e-03  -3.5084502e-01   1.8282627e-03   5.2928970e-03   5.7328899e-03   3.4536268e-03   3.5898228e-03   4.0405425e-03   3.8493249e-03   3.2056440e-03   1.6401938e-03   2.3762815e-03  -1.7732824e-05  -2.2885179e-01  -2.1329435e-04   1.6564617e-03  -1.2370898e-03   1.4347546e-03  -7.1557077e-04   1.4810836e-03  -3.0959761e-03   5.9269384e-03  -3.7361268e-01   4.0377420e-01  -9.3003839e-03  -1.0253691e-02  -1.0786204e-02  -8.1495186e-03  -1.6748337e-02  -1.0598935e-02   1.1666409e-02   2.4621830e-03  -4.7462600e-05   5.1968475e-03   5.3464474e-03   9.4681650e-03   5.4972279e-01   9.7819156e-03   1.3533373e-02   7.8092885e-03   6.8585759e-03   5.0020914e-03   1.2281716e-04   4.9806676e-03   4.1006526e-03  -3.0791451e-01  -3.1715757e-01   5.1403794e-03   7.6328069e-03   2.9729590e-01   8.1361266e-03   2.9631341e-03   3.4189613e-03   5.6664844e-03   2.9768253e-03   1.6868148e-03   5.6255488e-05  -7.9411487e-04   2.4721671e-03  -2.5988344e-03   3.7523422e-03  -2.9056221e-03  -2.0223881e-03   6.8101715e-03  -3.1065621e-01   7.5638939e-03  -3.3619610e-01   4.1100216e-03   4.1898558e-03   4.3397544e-03   2.8970117e-01  -2.6132720e-01   2.7126411e-03   4.9078282e-04   8.8780249e-04   2.3362857e-01  -1.9872024e-03   9.0051629e-04   2.0689862e-03  -2.1962094e-03   3.9768856e-04   1.1122050e-03  -1.2186327e-03   3.8654146e-03  -3.8703655e-01  -3.9138284e-03  -4.5335005e-01  -5.4137140e-03  -4.8445988e-01   1.4037445e-02   1.0033317e-02   1.2865920e-02   4.2369390e-01  -4.2125472e-01   4.5312132e-03  -3.7868441e-01   7.1872144e-03   9.3643314e-03   5.1877139e-03   2.5439750e-03   3.0457866e-03   3.8304983e-03   4.4350451e-03   4.3503393e-03  -2.7679419e-01   2.9356789e-03   2.3927796e-03  -1.4893593e-03  -2.6934849e-01   1.6481900e-03  -1.6450802e-03   4.7509574e-03  -4.2050945e-03   1.3504396e-03   4.0839222e-03  -2.3177946e-03   8.5954070e-03   7.5349087e-03  -5.5443638e-03  -3.7705099e-01   2.5999195e-03  -9.4394414e-03   3.5178803e-01   4.2817971e-04  -7.8276443e-04  -3.6967329e-01   1.6344295e-03  -7.6750974e-03  -4.9771562e-03  -4.3052815e-03   1.0651757e-02  -4.6644081e-03  -8.3901658e-03  -1.3366309e-02   1.8203904e-02   2.2150837e-02   5.0005621e-01   4.7781987e-01   1.2604473e-02   1.0869476e-02   1.4576520e-03   9.4815688e-03   8.6240009e-03   9.4538003e-03   7.0065255e-03   2.4530236e-03  -7.5467399e-03  -3.3612989e-01   6.7950646e-03  -3.4536630e-01  -7.3143037e-04   5.4339387e-03  -8.3582353e-04   2.5557913e-01  -5.1350112e-04   1.1288762e-03  -6.1032872e-05  -6.3569828e-04  -2.2787082e-01  -2.5053820e-01   1.3133538e-03   2.7382235e-03   2.4845879e-01   7.9511524e-04  -4.4358753e-04   2.4946760e-03   1.4210103e-03  -2.3525399e-01  -3.0248128e-03  -2.3630772e-01  -2.7616873e-03  -2.9378909e-03  -2.4970839e-01  -3.2352497e-03  -2.9100778e-03   2.7438346e-01   3.7264049e-03   3.2819216e-05  -4.3804656e-03  -4.5318788e-03  -5.2047197e-03  -3.2057551e-01  -5.4591943e-03   3.5825178e-01   5.0723527e-03   4.1055551e-03  -1.3243085e-04  -3.6211139e-01  -8.0930559e-03  -5.5558993e-03   8.3182704e-03   5.6014104e-03  -3.1369412e-03   3.2973356e-01   6.1522631e-03  -2.8519168e-03  -3.2924805e-01   1.1713280e-04  -3.3163835e-01  -4.0658967e-04  -2.8020371e-03   6.0280354e-04   4.0810880e-01   1.1515884e-03  -3.0327060e-01   9.8434384e-03  -2.3233683e-03   9.7550816e-04   2.5324442e-03  -3.2953942e-01  -2.0561020e-03   5.8564701e-03  -2.3965696e-03  -3.6144366e-03   2.8526195e-03   9.7334799e-04   5.3397510e-05   6.2904357e-04   4.2739284e-01  -1.9126089e-03   5.6687148e-01  -1.5491769e-02   1.8850075e-02   1.5965909e-02  -2.9824226e-02  -8.1573040e-03   1.9171602e-03   4.0735572e-03  -2.6586833e-03   2.4432698e-04   1.5313045e-02   1.0662260e-02   7.5230829e-03   1.9554045e-03   1.1287450e-02   3.5518579e-04   7.2901784e-04   5.2164483e-03   4.3594927e-03   2.9858685e-04   7.1788543e-03   7.0657890e-03  -4.6426789e-03  -4.8283978e-03   4.4690477e-03   3.4981809e-01   4.1548766e-03   6.4768064e-03   4.2044340e-03   2.9978443e-03   3.2293185e-01   4.6753433e-03   4.9562767e-03   5.9123442e-04   3.8250886e-03   3.8186027e-03   9.3478830e-04   1.8549913e-03   5.1661060e-03   2.9582867e-01  -4.1119998e-03  -7.2124910e-03  -4.2481825e-03  -1.2048823e-04  -6.7091599e-03  -6.7383999e-03  -5.1693573e-03  -9.1411285e-03  -7.8963568e-03  -4.5218611e-03  -7.2000796e-03  -1.1872444e-02  -7.7343268e-03  -5.2064807e-03  -1.1741715e-02   4.6734093e-01  -4.5543579e-01   2.5331520e-03  -1.1802767e-03   1.6078668e-03   9.9603288e-03   1.3057630e-02   4.5809453e-03   7.1117851e-03   3.0066448e-04  -6.8433729e-03  -1.6108827e-02  -1.5119821e-02  -3.2131596e-02  -1.4298278e-02  -8.3331102e-03   2.1445383e-02   1.0623490e-02   1.7947806e-02   5.5048717e-03  -1.1002248e-02  -1.8587427e-02   5.9892905e-03  -1.3659451e-02  -3.7880182e-02   4.8947648e-02  -4.4531734e-01   2.6062849e+00   9.5572341e-02   1.5249858e+00  -1.1196834e+00  -2.6312932e-03  -7.8646021e-01   1.7474317e+00   1.8939232e-02   1.4371085e-02   7.8234967e-01   3.4463628e-02   7.0344181e-01   1.7445261e-02   2.5580508e-02   5.0447815e-04  -1.1515414e-02  -1.4016616e-03  -1.3697681e-03  -2.5684629e-03   2.8370735e-02   1.6781473e-02  -7.2826586e-01   5.3204043e-03   1.6532162e-02   9.8876820e-03   6.6577077e-03   6.3102353e-03   1.8029021e-02   5.9090103e-01  -2.8875866e-03  -4.4866841e-01   2.2635589e-03  -5.1740196e-05   2.2714638e-04  -2.5248237e-02  -3.6924476e-02  -2.5477232e-02  -2.5583793e-02   5.8575314e-01  -7.9111429e-02  -5.2048191e-02  -5.0376815e-02  -7.1246152e-02  -1.2037194e-01  -1.1294907e-01  -1.3314201e-01  -2.9193817e-01   1.3546904e+00  -2.8107999e-01  -1.4635435e+00  -6.3420460e-02   9.0862183e-01  -1.5668432e-01   2.9401458e-02   7.5044761e-02  -9.5763825e-01  -8.9755196e-01   5.1162226e-02   2.8295034e-02   8.5727677e-01   3.2754273e-02   1.9062925e-02  -6.3337624e-01  -6.3350702e-01   1.7021248e-02   7.8500969e-03   3.4020532e-03  -5.5815940e-01   1.5248627e-02  -5.3445738e-01  -2.6749214e-02  -1.7573191e-02  -2.3279742e-02  -4.8867716e-02  -3.1741898e-02  -3.2640964e-02  -3.8804984e-02  -7.5035956e-02  -5.6815973e-02  -4.5991831e-02  -5.3058405e-02  -1.0230521e-01  -3.8354733e-02  -2.1080181e-02  -2.7608041e-02   4.5184918e-03  -1.4070379e-02   1.7364746e-02  -2.1722653e-02  -7.3493985e-02   6.0004109e-03   7.7468317e-01   6.9792559e-02  -2.5763629e-02   1.3985037e-02   4.3809803e-02   2.4776153e-02   7.2272617e-01   2.5558850e-02   2.0189227e-02   6.1085564e-01   5.1987984e-01   1.4159446e-02  -4.7941457e-01  -3.3810635e-03  -5.7043084e-03   2.6610722e-03  -3.8874518e-04  -7.0247433e-03  -6.0925162e-04   4.4575122e-01   4.1639267e-01   1.5639183e-03   4.6749124e-03   4.2994694e-03   7.5221009e-03   2.1447388e-03   3.8427356e-01  -1.2138426e-03   4.3751941e-03  -1.2195391e-02  -9.2225076e-03   4.3071742e-01  -1.2273110e-02  -8.6615348e-03  -1.5841543e-02  -6.3686384e-01   1.0326000e-02   1.4779975e-02  -5.2841558e-03  -5.3942593e-03   5.2777257e-04  -4.0102415e-01  -3.6367571e-01  -4.4063536e-01  -3.5288946e-03   3.7374897e-01   2.5877621e-03   3.9181579e-03  -1.4078871e-04  -2.0813685e-03  -2.0216964e-03   1.0438883e-02   6.1676680e-03   4.5290592e-01  -4.4588393e-01   9.3102599e-03   1.5683710e-03  -1.0729714e-02   1.0867336e-02  -5.2075783e-03   3.5983642e-02  -4.6257858e-02  -3.3635299e-02   8.7875665e-01  -1.0980219e+00  -1.2946021e-01  -1.1561900e-01  -1.1213509e+00   2.7025667e-01  -3.4232439e-01  -4.6351278e-02   6.9960748e-02   1.9294579e-01   1.2274335e-01   1.0549541e+00   1.3564687e-01   7.8994539e-02   9.1757709e-01  -8.2051509e-01  -1.0308295e+00   7.8312165e-02   3.9795749e-02   7.1416742e-01  -5.8047315e-03  -9.0180445e-03  -1.6914488e-02  -4.4297227e-01  -9.8020970e-01
   3.0495654e-01   2.0146375e-03   3.7807147e-01   4.4984235e-01  -3.6424573e-01   3.9445661e-03   3.6594957e-01   9.0133709e-04   1.2796831e-03  -3.4358307e-01   2.2243986e-03   5.2646726e-03   5.5054319e-03   4.0658717e-03   3.6654507e-03   3.8960354e-03   3.7209191e-03   2.7958072e-03   7.0181659e-03   2.5717819e-03   4.5613508e-04  -2.2735822e-01   3.2774301e-04   2.5841948e-03  -2.3333163e-04   9.0324429e-04  -9.3536717e-04   3.4764494e-03  -2.3194305e-03   4.8033815e-03  -3.7775753e-01   3.9327035e-01  -9.3002481e-03  -9.5091730e-03  -1.0573407e-02  -8.4816441e-03  -1.2774407e-02  -1.2793649e-02   6.9926837e-03   3.4387766e-03   3.2921925e-03   8.2321712e-03   5.1131220e-03   9.0328821e-03   5.3787894e-01   1.0996297e-02   1.4044644e-02   8.6413087e-03   5.4569550e-03   4.6364414e-03  -2.2504261e-03   5.5506577e-03   3.5456649e-03  -3.0862781e-01  -3.1249612e-01   4.6729981e-03   6.7154331e-03   2.9268006e-01   7.8288325e-03   3.2023682e-03   3.6848778e-03  -8.2408017e-04   2.5178227e-03   1.2822339e-03   2.0818115e-04   2.1003353e-04   1.9768452e-03  -2.6245359e-03   2.8068804e-03  -3.0798788e-03  -2.6676487e-03   6.6313674e-03  -3.1458236e-01   6.2999189e-03  -3.3346842e-01   2.7695124e-03   4.1628829e-03   4.2987952e-03   2.9704651e-01  -2.5277324e-01   4.2827464e-03   1.1215244e-03   1.6127043e-03   2.4006433e-01  -2.3584425e-03  -3.9157591e-05   2.3393821e-03   9.5628958e-04   9.2354309e-04  -4.2170453e-04  -6.7539856e-04   3.6605231e-03  -3.7532678e-01  -4.6393780e-03  -4.4167051e-01  -1.9880723e-03  -4.7150295e-01   1.2873330e-02   8.6599282e-03   1.1613983e-02   4.0954095e-01  -4.0976612e-01   6.4540069e-03  -3.7214578e-01   6.8867297e-03   4.6484158e-03   4.7602700e-03   3.6276229e-03   4.0795409e-03   4.1588187e-03   4.5562851e-03   4.4510901e-03  -2.8582465e-01   3.3481517e-03   2.7069463e-03  -1.5921047e-03  -2.6613663e-01   2.3226286e-03  -2.4379791e-03   5.4978254e-03  -3.7750986e-03   1.4359132e-03   4.6941446e-03  -2.4480561e-03   6.4461221e-03   8.2059191e-03  -5.3084576e-03  -3.8170286e-01  -1.6801566e-03  -1.0581864e-02   3.4707254e-01   1.5990578e-03  -1.4232411e-03  -3.7687380e-01   2.0296247e-04  -7.7206342e-03  -7.4156480e-03  -5.8974431e-03   1.4633771e-02  -2.7917188e-03  -8.0451339e-03  -1.3706958e-02   2.1070933e-02   2.0911214e-02   5.1751627e-01   4.7304849e-01   1.3246769e-02   1.0597963e-02  -2.6282547e-03   9.3134920e-03   7.1733881e-03   7.0620690e-03   5.3095463e-03   1.8284232e-03  -7.8555847e-03  -3.2702040e-01   5.7076884e-03  -3.2287148e-01  -1.5558468e-03   5.2870368e-03  -1.3200475e-03   2.6837963e-01  -1.1434391e-03   1.3751284e-03  -2.5353913e-03  -5.1579848e-04  -2.2714569e-01  -2.4846762e-01   1.3109040e-03   3.0693077e-03   2.4335475e-01   1.0109935e-03  -1.8988081e-03   2.3072630e-03   2.2195539e-03  -2.3284987e-01  -3.0317080e-03  -2.3368845e-01  -3.0081366e-03  -3.2608071e-03  -2.4751212e-01  -2.4809474e-03  -3.5741637e-03   2.7158395e-01   3.2777542e-03   2.0010848e-03  -4.0418779e-03  -4.8917693e-03  -6.2699921e-03  -3.2174253e-01  -5.3972681e-03   3.4430353e-01   4.2292521e-03   4.1110978e-03   1.3166755e-03  -3.6272529e-01   3.3515886e-03  -4.1260139e-03   8.2750363e-03   5.5789115e-03  -3.1958092e-03   3.1519393e-01   5.2492521e-03  -1.8087825e-03  -3.2240496e-01   1.1197556e-03  -3.2700810e-01  -1.4971500e-03  -1.7790569e-03   1.6952560e-03   3.9495101e-01  -9.1180314e-04  -2.9983723e-01   9.0740051e-03  -1.4279363e-03   3.8326296e-04   3.3236551e-03  -3.2041870e-01  -2.0639816e-03   3.8343094e-03   1.8513189e-03  -4.2945584e-04   2.2384256e-03  -5.3907145e-03   9.4549493e-04   2.4131697e-04   4.4546310e-01  -3.8649696e-03   5.3818052e-01  -2.6347464e-02   2.4792222e-02   2.2072830e-02  -4.3237770e-02  -7.4937257e-03   3.0989361e-03   7.2452043e-03  -1.3577436e-03   6.2002971e-03   1.4699143e-02   9.5532426e-03   7.9263134e-03   1.6568410e-03   9.5433068e-03   1.2251318e-03   4.6616819e-04   5.4209455e-03   7.8055667e-03   7.2085932e-04   5.9427277e-03   3.1103205e-03  -3.5651993e-03  -3.7220884e-03   4.4423267e-03   3.4476339e-01   5.8125977e-03   5.3610188e-03   3.1174545e-03   4.4596158e-04   3.2678566e-01   3.4823077e-03   4.5211946e-03   1.7784752e-03   2.7632681e-03   3.4483637e-03   2.6867018e-04   2.5391349e-03   5.0131665e-03   2.9550493e-01  -4.4179272e-03  -1.1675142e-02  -5.0484576e-03  -1.4569086e-03  -6.0615559e-03  -6.1155835e-03  -5.2825416e-03  -1.2441900e-02  -8.6754203e-03  -6.5607344e-03  -4.2354424e-03  -5.0863269e-03  -6.6745448e-03  -2.7603218e-03  -8.7789874e-03   4.6391981e-01  -4.5050534e-01   2.9876393e-03   3.3455617e-04  -2.5088056e-04   6.6029221e-03   8.3150869e-03   4.5503847e-04   4.5191667e-03   1.3399587e-03  -7.5327456e-03  -1.7790342e-02  -1.3814866e-02  -2.9860234e-02  -6.3264389e-03  -1.5676317e-02   9.6335228e-03   1.1762681e-02   1.3337100e-02  -4.9489771e-03  -2.7049090e-02  -1.8409916e-02   9.6644523e-03  -3.1522270e-04  -1.2154365e-02   8.5191205e-02  -3.1795504e-01   2.7697408e+00   1.0393882e-01   1.4372482e+00  -1.0359576e+00  -1.9717338e-02  -8.8971652e-01   1.7118722e+00   2.4873421e-02  -2.6675996e-03   7.5770171e-01   4.9001251e-02   7.3746138e-01   1.3795769e-02   2.5861889e-02  -1.4596103e-03  -8.3706333e-04   3.3861614e-04  -1.5122368e-03  -5.5246699e-03   2.3976645e-02   1.6716026e-02  -7.0841832e-01   5.3983752e-03   2.1482990e-02   1.3333469e-02   8.1152763e-03  -5.1418221e-03   1.8246354e-02   6.0221864e-01   9.9936358e-03  -4.5963770e-01   1.4315067e-03   2.5724443e-03   3.7462209e-03  -2.6320730e-02  -3.7878466e-02  -2.2190690e-02  -2.7964377e-02   5.8667961e-01  -7.8223922e-02  -4.6140281e-02  -5.1425647e-02  -7.7336171e-02  -1.3729990e-01  -9.5801253e-02  -1.2718576e-01  -3.0026628e-01   1.3358522e+00  -3.3595780e-01  -1.4584393e+00  -6.4940478e-02   7.7927037e-01  -2.1194678e-01  -7.7388099e-03   7.9601974e-02  -9.1541032e-01  -8.8575620e-01   4.7821344e-02   1.9765053e-02   8.6815028e-01   2.8864194e-02   1.5704187e-02  -6.2486316e-01  -5.6146735e-01   1.7271590e-02   6.0756367e-03   1.1811745e-03  -5.5271630e-01   1.9302859e-02  -5.4906820e-01  -2.5776874e-02  -1.7572518e-02  -2.1025446e-02  -5.0149678e-02  -2.9707444e-02  -3.0600173e-02  -3.1676314e-02  -7.1509729e-02  -5.7228837e-02  -4.7891307e-02  -5.3290015e-02  -9.3634842e-02  -2.7455260e-02  -3.7544261e-02  -3.0981540e-02   3.5662570e-03   3.0379221e-03  -1.2711477e-02  -2.7077093e-02  -5.7587468e-02   1.6967842e-04   7.8367173e-01   7.3902566e-02  -3.6634365e-02   2.1454994e-02   4.0889383e-02   2.1600281e-02   7.9352567e-01   2.5230597e-02   1.7616921e-02   6.0185919e-01   5.5830940e-01   1.6910954e-02  -4.9942399e-01  -1.8925071e-03   4.4028364e-03   2.2732053e-03  -1.0194197e-03  -2.9030356e-03   4.0891460e-03   4.3562963e-01   4.3249467e-01   4.7070142e-03   6.8550724e-04   3.6867515e-03   7.7112149e-03   3.0744526e-03   3.7726744e-01   3.2384144e-03   6.2631959e-03  -1.2050720e-02  -9.7128280e-03   4.3901710e-01  -8.5470824e-03  -9.5790846e-03  -9.7788823e-03  -6.0673979e-01   1.4740160e-02   6.8039155e-03   2.8129157e-03  -7.1106298e-03   2.7708999e-03  -4.2879899e-01  -3.6050012e-01  -4.1981422e-01   4.7464037e-03   3.6069479e-01   4.3090771e-03   6.4876289e-03   1.0024091e-03  -3.0442179e-03  -4.3613608e-03   9.3125503e-03  -8.4795134e-04   4.4987524e-01  -4.3714779e-01   9.1840557e-03   3.0135682e-03  -7.3728806e-03   8.6763408e-03  -1.0217339e-02   4.6367116e-02  -5.8947863e-02  -2.2444716e-02   8.2577467e-01  -9.6650351e-01  -8.2484540e-02  -7.2877880e-02  -1.0627817e+00   1.1188649e-01  -2.3521671e-02  -4.8919820e-02   5.0034023e-02   1.6774636e-01   1.0844366e-01   1.0540938e+00   9.0065954e-02   1.0160502e-01   9.5038220e-01  -8.7204676e-01  -1.0394553e+00   3.9141194e-02   4.0852047e-02   6.7014759e-01   1.2496648e-03  -5.4042433e-04   9.1727775e-03  -4.5898545e-01  -9.7134990e-01
   3.0467638e-01   2.7396953e-03   3.7710275e-01   4.5603863e-01  -3.6036366e-01   4.5509602e-03   3.7533198e-01   5.2724812e-04   1.7879317e-03  -3.4240836e-01   2.2652421e-03   5.2343112e-03   4.7495943e-03   3.8290094e-03   3.8661893e-03   4.2641171e-03   3.7398352e-03   3.0167277e-03   6.0272419e-03   2.2829863e-03   1.4449248e-04  -2.2717685e-01  -1.2866075e-03   1.5888962e-03  -7.0816061e-04   1.3694910e-03  -1.6081871e-03   2.1419311e-03  -2.9530398e-03   4.8833833e-03  -3.7696169e-01   4.0878797e-01  -9.1432233e-03  -9.7378234e-03  -9.9412512e-03  -7.4129584e-03  -1.2310168e-02  -1.0322551e-02   1.1049052e-02  -2.1803307e-02  -6.6337750e-04   6.9273955e-03   6.3442553e-03   1.1173373e-02   5.3543460e-01   9.0755335e-03   1.3750954e-02   7.9895436e-03   6.4451679e-03   4.4310292e-03  -5.4922436e-04   5.1360872e-03   4.0275168e-03  -3.0452918e-01  -3.1252883e-01   4.6663435e-03   7.9363407e-03   2.9578819e-01   7.8295718e-03   2.9335115e-03   3.6515046e-03   2.4317299e-03   1.8890983e-03   7.7212812e-04   8.3698941e-04   2.0497897e-04   1.6304860e-03  -2.8689899e-03   2.5684561e-03  -3.6177762e-03  -3.5843096e-03   5.6965441e-03  -3.0293074e-01   6.0924538e-03  -3.1879235e-01   4.7755270e-03   4.0413898e-03   3.9880868e-03   2.8164171e-01  -2.5340580e-01   2.9772959e-03   3.3351305e-04  -2.1057701e-03   2.4032613e-01  -1.9809476e-03  -1.2799981e-03   2.3882437e-03  -1.5374904e-03   3.2544925e-06  -1.3007699e-06   1.8934400e-04   4.1712029e-03  -3.8335347e-01  -5.7549283e-03  -4.5033313e-01  -3.0346792e-03  -4.7267326e-01   1.3219311e-02   8.8061024e-03   4.3680651e-03   4.2295018e-01  -4.0532048e-01   3.7430171e-03  -3.8191441e-01   6.1336745e-03   9.3671654e-03   4.8825889e-03   1.0529370e-02   4.3065409e-03   4.2970399e-03   4.4856623e-03   4.1695240e-03  -2.6733071e-01   2.6720932e-03   2.4313381e-03  -1.1383913e-03  -2.7050753e-01   6.0818133e-04  -2.0095525e-03   5.0319990e-03  -4.6645218e-03   1.8920740e-03   5.1087256e-03  -2.0030049e-03   7.5856027e-03   6.3163745e-03  -5.0305777e-03  -3.9382566e-01  -6.6641089e-03  -8.4323701e-03   3.5723228e-01   5.0162900e-04  -1.6869399e-03  -3.8874970e-01   6.3253204e-04   2.4667785e-03  -7.8164586e-03  -5.0416207e-03   2.1200553e-03  -3.8725828e-03  -9.3911449e-03  -1.1587967e-02   2.1529140e-02   1.9126878e-02   5.2567963e-01   4.9571536e-01   1.3696694e-02   1.0125779e-02  -1.5256377e-03   9.7852083e-03   7.8638842e-03   7.2040408e-03   6.3527212e-03   7.6765128e-04  -8.3256085e-03  -3.3453662e-01   6.2701380e-03  -3.2902004e-01  -1.9662483e-03   3.9015993e-03  -4.5902652e-04   2.5518769e-01  -2.5060966e-03   1.7728566e-04  -2.2123807e-04  -3.6813831e-04  -2.2669569e-01  -2.4967066e-01   9.2487590e-04   2.7483465e-03   2.4682040e-01  -2.8599380e-04  -3.6687440e-03   2.0086561e-03   3.0359672e-03  -2.3694172e-01  -3.0111531e-03  -2.3614437e-01  -2.6909680e-03  -3.3910553e-03  -2.5911745e-01  -3.5262195e-03   5.0940750e-04   2.7855756e-01   3.3495702e-03   1.5878094e-03  -3.4564457e-03  -4.6303065e-03  -5.4138425e-03  -3.1947507e-01  -5.2868760e-03   3.6744669e-01   4.3275308e-03   3.1482597e-03  -5.3284547e-04  -3.5781033e-01  -7.5866827e-03  -4.5197086e-03   6.7944814e-03   3.8645172e-03  -3.3776815e-03   3.2242380e-01   5.4860630e-03  -2.1909371e-03  -3.2165984e-01   8.3714312e-04  -3.2289765e-01  -6.5068710e-04  -2.2130004e-03   3.1197075e-03   3.9759367e-01  -1.8748583e-03  -2.9846533e-01   3.2995862e-03  -9.9389677e-04   4.1252926e-05   4.3527585e-03  -3.2228465e-01  -4.0977591e-03   1.5400782e-03   4.9873884e-03  -9.3761144e-04  -3.8913082e-04  -4.2728622e-03   1.5277275e-03  -5.7407655e-03   4.3868741e-01  -1.3750474e-03   5.9211490e-01  -1.7562414e-02   2.6259864e-02   1.6530983e-02  -4.1404789e-02  -5.6843630e-03   1.1772193e-03   4.6551719e-03  -1.3187939e-03   9.1872882e-03   1.4605095e-02   9.6466804e-03   6.8915605e-03   3.0176924e-03   1.0143531e-02   1.0217977e-03   7.8424895e-04   3.4900703e-03   6.7595678e-03  -1.9678154e-03   5.5371863e-03   5.9593900e-03  -1.8625888e-03  -3.2458897e-03   4.9547981e-03   3.4365277e-01   4.2855098e-03   5.0811898e-03   2.7160807e-03   1.9192093e-03   3.1985736e-01   4.8834460e-03   3.0592776e-03  -2.0821324e-03   2.6608933e-03   2.8371009e-04   1.6449161e-03   4.0395496e-03   3.5733363e-03   2.9877643e-01  -4.1987296e-03  -3.8128579e-03  -1.4378968e-03  -1.4382859e-03  -7.2502118e-03  -6.3440212e-03  -5.0579867e-03  -1.3587527e-02  -8.3227177e-03  -2.8341107e-03  -6.6386590e-03  -6.5191520e-03  -7.6235418e-03  -3.3776128e-03  -1.1976081e-02   4.6449335e-01  -4.5435933e-01   3.0919195e-03   1.6419892e-03   1.1091158e-03   4.6301023e-03   9.3635682e-03   3.8604437e-03   6.7930751e-03   5.5010200e-03  -7.5880856e-03  -1.7784890e-02  -6.6028352e-03  -2.7457278e-02  -1.7420680e-02   2.4166809e-02   2.1443497e-02   1.1431934e-02   1.1542343e-02  -3.7506557e-03  -1.6508177e-02  -1.4124034e-02   1.3150030e-02  -6.3643550e-03  -3.7937377e-02   4.8959300e-02  -4.4246233e-01   2.6973008e+00   5.2936163e-02   1.4950463e+00  -1.0714703e+00  -1.4572487e-02  -8.1894032e-01   1.7025002e+00   1.5859153e-02   2.9496922e-02   7.7094809e-01   4.5458398e-02   7.6307481e-01   1.7408204e-02   2.6127309e-02   1.4602064e-03  -8.7057808e-03  -9.9155161e-03   1.5942905e-03  -5.4118903e-03   2.6987798e-02   1.3894865e-02  -7.1864576e-01   5.0266742e-03   1.8290613e-02   1.7061426e-02   9.5588324e-03  -5.4866733e-03   1.7266990e-02   5.8880354e-01   1.4360789e-02  -4.4664208e-01   6.6924641e-03  -2.8523587e-04   2.4388028e-03  -2.8837274e-02  -3.1803598e-02  -2.3449139e-02  -2.6249106e-02   5.7412810e-01  -8.7700420e-02  -5.3407348e-02  -5.4850077e-02  -7.6296127e-02  -1.1335458e-01  -1.1650087e-01  -1.3734293e-01  -2.9319893e-01   1.3090059e+00  -3.1709129e-01  -1.4454234e+00  -2.6972678e-02   1.1047261e+00  -1.8274931e-01  -8.1717099e-03   6.7569174e-02  -8.9368224e-01  -8.8378651e-01   4.9347988e-02   2.0308327e-02   8.4868294e-01   2.9180225e-02   2.3283473e-02  -6.3828461e-01  -5.4769844e-01   1.6346748e-02   5.9121525e-03   4.2482588e-03  -5.4142166e-01   1.5270692e-02  -5.3297153e-01  -2.4418712e-02  -1.9576086e-02  -2.1404877e-02  -5.5474110e-02  -3.3138796e-02  -3.2826710e-02  -3.7446794e-02  -6.6850961e-02  -4.9843915e-02  -5.0685675e-02  -5.1739119e-02  -8.4871175e-02  -5.4153618e-02  -3.6035260e-02  -3.5238483e-02   2.3565702e-03  -1.5005928e-02  -7.0196431e-03  -2.6407740e-02  -3.8186988e-02   1.7262974e-02   8.0264968e-01   4.3693159e-02  -3.0916826e-02   4.8866510e-03   3.5237931e-02   2.3172082e-02   7.7008078e-01   2.4379796e-02   1.6796159e-02   6.0968864e-01   5.7661043e-01   1.1421903e-02  -4.6435985e-01  -3.6539521e-03   1.3158653e-03   4.7027175e-03   1.8438223e-03  -6.0019468e-03   3.0644383e-03   4.4736491e-01   4.3532030e-01   2.6557317e-04   3.7899455e-03   3.8465215e-03   4.2486552e-03   3.8786370e-03   3.8250320e-01   5.3002249e-03   5.8484990e-03  -1.0421419e-02  -1.4104215e-02   4.1533780e-01  -7.4063703e-03  -8.6224412e-03  -1.6043455e-02  -6.2153599e-01   1.2068002e-02  -4.7010783e-04   1.2145802e-02  -5.5394711e-03   5.1540229e-03  -4.5555573e-01  -3.8505436e-01  -4.2675835e-01   6.4830607e-03   3.8346008e-01  -1.0479260e-03   8.4053524e-04  -1.8315693e-03  -1.4439225e-03  -3.0739992e-03   6.0225351e-03   4.5446508e-03   4.4016797e-01  -4.4109747e-01   4.0561116e-03   1.6235384e-03  -1.2792512e-02   7.8812200e-03   1.9068150e-03   3.2479341e-02  -2.6767507e-02  -3.7013221e-03   8.5453025e-01  -9.4677375e-01  -8.3627748e-02  -6.5411576e-02  -1.0442195e+00   1.0534919e-01   1.6817011e-02  -5.6386746e-02   4.6870609e-02   1.5126331e-01   4.9354631e-02   1.0492394e+00   1.0290107e-01   1.1100373e-01   9.8899798e-01  -8.8031799e-01  -1.1752855e+00  -1.3921426e-03  -5.1219275e-03   7.3033596e-01  -5.6033939e-03  -1.3321610e-02  -6.8542823e-03  -5.4011155e-01  -9.7768778e-01
   3.0661290e-01   1.8193561e-03   3.7991478e-01   4.6007189e-01  -3.6753931e-01   4.3976111e-03   3.8087666e-01   1.5272106e-03   1.3476132e-03  -3.4916084e-01   3.7331154e-03   5.0639069e-03   5.6206608e-03   4.0952300e-03   4.2973826e-03   4.5704353e-03   3.6855414e-03   3.2004541e-03   6.9349448e-03   1.6663434e-03   1.6499980e-06  -2.2699325e-01  -1.3675796e-04   2.1789895e-03  -8.2559533e-04  -9.4187001e-04  -1.8759633e-03   8.7732019e-04  -3.3760962e-03   4.5120824e-03  -3.7860657e-01   3.9785578e-01  -9.2381447e-03  -1.0600246e-02  -1.0498055e-02  -8.0181120e-03  -1.3958113e-02  -1.0798915e-02   5.9479832e-03   1.2293047e-04   6.1568090e-04   9.6123695e-03   6.9968964e-03   1.1760081e-02   5.3997063e-01   1.1379241e-02   1.0742615e-02   8.7769885e-03   6.9655177e-03   4.3305499e-03   2.2899459e-03   5.6212730e-03   4.4339439e-03  -3.1342159e-01  -3.1236442e-01   4.6823515e-03   5.6018628e-03   2.9977164e-01   8.3721157e-03   2.4113699e-03   1.1265527e-03   4.0221289e-03   2.8738961e-03   1.2784726e-03  -2.3727662e-04   7.9634922e-04   3.8755335e-03  -1.6338008e-03   4.2761892e-03  -3.2319258e-03  -1.8069594e-03   5.9432446e-03  -3.0304942e-01   6.5490048e-03  -3.3951360e-01   4.6634468e-03   3.8591753e-03   4.4629083e-03   2.9079656e-01  -2.5643906e-01   5.0343276e-03   1.0476566e-03   2.1754661e-03   2.4256949e-01  -7.1259203e-04  -1.2325354e-03   1.8672209e-03  -2.5545839e-03  -2.1853147e-04   1.1110245e-03   1.1474913e-03   3.0697089e-03  -3.8344570e-01  -4.5134059e-03  -4.5221014e-01  -4.3330873e-03  -4.7808446e-01   1.3041886e-02   9.1663993e-03   3.5005845e-03   4.2052533e-01  -4.0108026e-01   4.1799755e-03  -3.7922137e-01   6.5113897e-03   5.1151036e-03   5.1128647e-03   7.9557181e-03   4.5285795e-03   4.2825140e-03   4.2170398e-03   4.2952080e-03  -2.8085690e-01   3.1793462e-03   2.8710313e-03  -1.3812645e-03  -2.7083029e-01   1.9815314e-03  -2.1184384e-03   5.7713468e-03  -4.4356650e-03   2.0295739e-03   6.2635770e-03  -3.8218152e-03   8.9794688e-03   8.4165885e-03   1.1867536e-03  -3.8189840e-01   3.1843132e-04  -4.3038777e-05   3.5656591e-01   1.8486301e-03  -2.2937352e-03  -3.7466170e-01   4.2566280e-04   8.4879079e-05  -4.5453263e-03  -5.4473183e-03   5.9131033e-03  -1.0227861e-03  -6.8611405e-03  -1.2956185e-02   4.4145043e-03   2.2433426e-02   5.1885427e-01   4.8091449e-01   1.4226128e-02   1.0175242e-02  -1.4289948e-03   9.8212940e-03   9.3678557e-03   7.6095080e-03   5.7731917e-03   1.1248538e-03  -7.9933280e-03  -3.4469558e-01   6.9964689e-03  -3.2953400e-01  -2.1551008e-03   4.6470147e-03   8.7767498e-05   2.6576511e-01  -1.6015010e-03   1.3932186e-03  -4.0100343e-04  -4.8300801e-04  -2.2969996e-01  -2.5218286e-01   1.5986714e-03  -2.9803796e-04   2.4513731e-01   1.5001672e-03  -1.1682764e-03   2.2213529e-03   1.1000047e-03  -2.3842649e-01  -3.4410434e-03  -2.3842844e-01  -2.9676333e-03  -3.4245085e-03  -2.5310877e-01  -3.4488023e-03   1.3390901e-03   2.8683609e-01   2.9290594e-03  -1.9308417e-04  -5.0906429e-03  -5.5447300e-03  -3.9106468e-03  -3.1729439e-01  -5.1968478e-03   3.4997710e-01   5.8949088e-03   1.3489238e-03  -1.0353279e-03  -3.4780220e-01  -6.2957030e-03  -5.2126654e-03   8.1270536e-03   5.2744434e-03  -2.4901922e-04   3.1661323e-01   3.7665506e-03  -1.3119689e-03  -3.2532708e-01   1.3686528e-03  -3.2242294e-01  -5.2473492e-04  -2.4420460e-03   3.5077950e-03   3.9226680e-01  -7.0420925e-04  -3.1453913e-01   8.2155979e-03  -8.6415016e-04   1.1887219e-03   4.0072331e-03  -3.2917701e-01  -1.1153904e-02  -1.7223176e-03  -4.1639310e-03   5.4007153e-03   2.9207116e-04   8.5964421e-05   5.3940345e-04  -2.0689795e-03   4.4583082e-01  -7.0484108e-03   5.8532051e-01  -1.2669637e-02   1.9791242e-02   3.0372977e-02  -1.5199303e-02  -7.1443177e-03   1.7021714e-03   5.9871253e-03  -7.8161504e-04   1.2675757e-03   1.4328338e-02   8.4448845e-03   7.3063856e-03   2.5777904e-03   7.7444095e-03  -3.6444076e-04   1.1915283e-03   5.3196036e-03   4.1967527e-03  -2.5025932e-04   6.5701138e-03   3.4217726e-03  -1.2447938e-03  -1.8765524e-03   5.9791631e-03   3.5068236e-01   5.8791001e-03   5.2949412e-03   3.6932431e-03   2.4981614e-03   3.0940227e-01   4.5253733e-03   5.5827826e-03   1.1992528e-03   4.0861135e-03   2.0202030e-03   1.4998491e-03   1.6030135e-03   3.7245776e-03   2.9863625e-01   2.2282264e-03   5.2913265e-03  -6.2103612e-03  -2.1256864e-03  -5.8037722e-03  -6.6533564e-03  -5.5617033e-03  -1.1801377e-02  -7.8506809e-03  -7.7558205e-03  -6.9340229e-03  -1.8253114e-02  -4.3537313e-03  -5.2974008e-03  -1.0789809e-02   4.6539718e-01  -4.5764733e-01   1.4224356e-03   9.1447333e-04   2.5420123e-04   1.1327605e-02   1.0016146e-02   3.8646051e-03   1.0245411e-02   4.4871454e-03  -8.7248573e-04  -1.8387984e-02  -6.6061156e-03  -2.8089151e-02  -1.4141720e-02  -1.6138713e-02   1.0829961e-02   7.1825734e-03   8.1506205e-03  -6.7436085e-03  -2.5180905e-02  -2.1517969e-02   1.5736476e-02  -1.6448384e-02  -4.7833888e-02   6.2209697e-02  -3.6261135e-01   2.7994060e+00   1.1481036e-01   1.2304238e+00  -1.0181164e+00  -1.0331108e-02  -8.6950380e-01   1.6456083e+00   1.6933654e-02   5.0097965e-02   7.5270991e-01   4.5267306e-02   7.2897370e-01   1.5746843e-02   2.4027230e-02  -1.1339483e-02  -1.3058723e-02  -2.2169703e-03   1.5279101e-04  -1.9649993e-03   2.2928707e-02   1.6926748e-02  -7.0969310e-01   5.8460274e-03   1.8345375e-02   1.7409383e-02   1.0049914e-02  -5.6372784e-03   1.7242464e-02   5.9085566e-01  -6.9931547e-03  -4.5509976e-01   2.5849726e-03   2.0419307e-03   4.7934687e-03  -2.1548303e-02  -3.8117415e-02  -2.3084954e-02  -2.5272296e-02   5.7764229e-01  -7.2231448e-02  -5.5299457e-02  -4.2936654e-02  -7.2722567e-02  -1.1947050e-01  -1.1025232e-01  -1.3531213e-01  -2.8715485e-01   1.3701396e+00  -2.9760313e-01  -1.3661201e+00  -1.5105846e-03   1.1070680e+00  -1.6005562e-01  -3.7483989e-03   7.1810164e-02  -9.3497159e-01  -9.5956186e-01   5.1511192e-02   2.8165725e-02   8.9423591e-01   2.8549328e-02   2.1755522e-02  -6.4793032e-01  -5.9794176e-01   1.5704556e-02   5.1866140e-03   2.3992348e-03  -5.4890962e-01   1.1648097e-02  -5.4046712e-01  -2.9384361e-02  -2.0340554e-02  -2.2003709e-02  -5.6782527e-02  -3.1689877e-02  -3.1291056e-02  -4.0708191e-02  -7.0527516e-02  -6.0976171e-02  -3.6680915e-02  -6.6750244e-02  -9.9175055e-02  -2.3210802e-02  -2.5964075e-02  -3.3730504e-02   1.8801198e-03  -2.6798941e-02   6.5497496e-03  -2.8434164e-02  -4.1494013e-02   1.3662224e-02   7.5075847e-01   4.2706179e-02  -2.8155078e-02   6.9341244e-03   3.2758195e-02   2.0982795e-02   8.0421852e-01   1.9974490e-02   1.6410649e-02   5.8662727e-01   5.3330848e-01   1.2630800e-02  -4.5888329e-01  -4.9190613e-03  -6.7333056e-03   1.5873732e-03   6.8866970e-03  -3.7147601e-03   2.6058845e-03   4.4379882e-01   4.2977866e-01   2.9452184e-03   1.9500375e-03   4.0683994e-03   8.1425311e-03   3.7377023e-03   3.7443904e-01   3.3522869e-03   4.5706335e-03  -1.1982286e-02  -1.1673024e-02   4.4713522e-01  -1.0116001e-02  -9.9114812e-03  -1.6743351e-02  -6.0656540e-01   9.3790849e-03   1.2093817e-02   9.3212434e-04  -6.8153376e-03   4.3923774e-03  -4.4548055e-01  -3.6994578e-01  -4.3482154e-01   8.9623444e-03   3.8051821e-01   3.8171666e-03   3.2664372e-03  -8.8307628e-04  -3.5660907e-03  -3.9692288e-03   8.0718414e-03   6.0758878e-03   4.3298965e-01  -4.3509649e-01   3.2807812e-03   6.4950400e-03  -7.8412367e-03   1.7088747e-02   9.3184034e-03   3.4521385e-02  -1.1553845e-02  -1.4110605e-02   8.0659353e-01  -9.5414053e-01  -7.6676730e-02  -6.7419362e-02  -1.0132726e+00   1.0578919e-01   3.5871423e-02  -6.4892997e-02   6.2798751e-02   1.8887625e-01   9.1983459e-02   1.0443675e+00   5.8794467e-02   1.0896554e-01   1.0058813e+00  -8.9754177e-01  -9.5112719e-01   1.0617119e-02   3.4737708e-02   7.3898787e-01  -8.2438379e-03  -3.1712930e-03  -1.4261960e-02  -4.8086276e-01  -9.6224131e-01
   3.0128249e-01   2.2603678e-03   3.7440209e-01   4.4526696e-01  -3.5746115e-01   3.4884582e-03   3.6771717e-01   1.4066723e-03   2.3351401e-03  -3.4152768e-01   1.4211894e-03   4.6108560e-03   5.2996286e-03   3.7339895e-03   3.9175812e-03   3.9490902e-03   3.2746846e-03   2.7187358e-03   7.3913389e-03   2.5268370e-03  -3.9096276e-04  -2.3063946e-01  -1.6249207e-03   1.8676243e-03  -1.5182552e-03   1.2482390e-03  -1.5695135e-03   5.4486934e-04  -2.7966792e-03   4.3377090e-03  -3.7486306e-01   3.9330180e-01  -9.3379739e-03  -9.4969042e-03  -1.0739655e-02  -9.7839498e-03  -1.1114101e-02  -7.2186989e-03   1.3678731e-02   1.4532082e-03   1.7809055e-03   9.8165538e-03   6.9910745e-03   1.1599909e-02   5.2756111e-01   1.0321401e-02   1.1698977e-02   7.7354236e-03   6.3756176e-03   4.2773160e-03   5.2998389e-04   4.4996518e-03   4.4317579e-03  -3.0165035e-01  -3.0924482e-01   4.5383170e-03   7.9186101e-03   2.8989515e-01   8.2918103e-03   3.3885472e-03   3.1117382e-03   3.9203744e-03   2.9611124e-03   1.6375875e-03  -1.1951398e-04  -1.1323030e-03   1.8175138e-03  -2.1893840e-03   3.0876486e-03  -3.3255120e-03  -1.8712763e-03   6.4157954e-03  -3.2778867e-01   4.4653511e-03  -3.2947544e-01   4.4707276e-03   4.1356688e-03   4.3903279e-03   2.9529999e-01  -2.5724380e-01   3.3404645e-03   5.6802392e-04  -9.6165304e-04   2.4972462e-01  -1.7635759e-03   2.4014519e-04   1.4054541e-03  -2.1521211e-03  -1.6571580e-03   7.3877196e-04  -8.1380195e-04   3.5008790e-03  -3.7757671e-01  -4.7085958e-03  -4.4066038e-01  -4.0835715e-03  -4.6913764e-01   1.3403248e-02   9.0773158e-03   3.7063821e-03   4.1100007e-01  -3.9209009e-01   4.3684584e-03  -3.7255868e-01   6.9750495e-03   5.1878789e-03   4.8014868e-03   2.7677262e-03   6.1160663e-03   4.2229208e-03   4.3048844e-03   4.1588124e-03  -2.9022104e-01   3.4912220e-03   2.2015616e-03  -7.8686838e-04  -2.6578823e-01   3.0540328e-03  -1.4630929e-03   6.2802853e-03  -3.3669333e-03   2.3566879e-03   6.0920292e-03  -3.4066201e-03   9.0316222e-03   8.5822584e-03  -5.6940190e-03  -3.8131042e-01  -1.5273397e-03  -1.0028828e-02   3.4094003e-01   4.9506006e-04  -1.2846724e-03  -3.7194855e-01   1.0393341e-03   3.3027618e-03   3.8652505e-03   1.2252412e-03   3.7947672e-03  -3.9246391e-03  -9.2497902e-03  -1.5927366e-02   1.6827289e-02   1.9442062e-02   4.9343689e-01   4.7567720e-01   1.3812280e-02   1.0044921e-02   3.2498475e-03   9.9729656e-03   9.1464059e-03   9.2671446e-03   6.5939663e-03   2.8421251e-03  -6.8220868e-03  -3.3828717e-01   6.4512355e-03  -3.3169167e-01  -2.0322085e-03   4.4613787e-03  -7.2827414e-04   2.4953452e-01  -1.9844824e-03   1.0149608e-04  -2.3141660e-04  -5.1244843e-04  -2.2384632e-01  -2.5065143e-01   9.5973433e-04  -4.7394174e-05   2.4642226e-01  -3.8703525e-04  -1.7760414e-03   2.3751300e-03   1.8714235e-03  -2.3184015e-01  -2.8180772e-03  -2.3429175e-01  -2.7530674e-03  -3.0937162e-03  -2.6188274e-01  -3.5119214e-03   2.1824620e-03   2.7176023e-01   3.0059210e-03  -3.5571948e-04  -3.9309283e-03  -4.7640483e-03  -4.2744204e-03  -3.1646105e-01  -4.8697930e-03   3.3710356e-01   5.3310761e-03   2.5170068e-03  -5.5675098e-04  -3.2851189e-01  -9.4830806e-03  -5.1455532e-03   7.3205809e-03   6.6210375e-03  -3.8359713e-03   3.3616769e-01   5.8756567e-03  -1.9136206e-03  -3.1992070e-01   1.1567907e-03  -3.2148163e-01  -2.6890674e-04  -1.7441320e-03   2.4164924e-03   3.9467684e-01  -9.2014460e-04  -3.0485549e-01   1.4713390e-03  -2.4753386e-03   1.3692277e-03   6.1299722e-03  -3.4039513e-01   1.8476390e-03   2.3234044e-03  -4.8173345e-03   7.1276064e-03   4.0488774e-03   7.9065642e-04  -3.0261206e-03   3.5966115e-03   4.9530181e-01  -5.8316170e-03   6.5299635e-01  -1.8919424e-02   1.5517268e-02   6.1758622e-03  -2.5363036e-02  -3.4527576e-03   4.5722919e-03   7.1750700e-03   8.6541344e-04  -3.6693971e-03   1.1783020e-02   9.6417877e-03   7.7007501e-03   2.4567921e-03   8.8096859e-03  -9.2360429e-04  -7.0167010e-04   5.3797274e-03   5.1951990e-03  -5.9818653e-05   6.3108665e-03   6.6253648e-03  -2.6801783e-03  -1.9144115e-03   5.2722831e-03   3.4315038e-01   5.6396168e-03   5.2355855e-03   4.3666179e-03   1.1685014e-03   3.1668338e-01   4.7474450e-03   5.7358587e-04   1.8294279e-03   4.2307457e-03   3.4348873e-03   2.1993231e-03   3.1560798e-03   4.2563339e-03   2.7091673e-01   2.7215843e-03   3.9726454e-03  -5.5555061e-03  -2.8258718e-03  -5.9880204e-03  -8.2755648e-03  -5.7939052e-03  -1.1368199e-02  -6.2466432e-03  -4.0111801e-03  -6.8857429e-03  -1.5054805e-02  -6.1216123e-03  -5.4980000e-03  -1.1538561e-02   4.5968641e-01  -4.4993599e-01   6.0498822e-03   4.2242882e-03   1.2017901e-03   9.6788405e-03   8.0752712e-03   4.1022961e-03   9.7483907e-03   2.2269800e-03  -4.6429157e-03  -1.5548603e-02  -1.7441006e-03  -2.5046977e-02  -1.6017247e-02   1.8236828e-02   1.2998560e-03   9.6490167e-03   8.1067545e-03  -3.2612976e-03  -1.4585190e-02  -1.2778434e-02   4.5871069e-03  -2.4936028e-02  -3.2714359e-02   9.8769196e-02  -4.5267651e-01   2.7859322e+00   8.4487978e-02   1.1757014e+00  -1.0986493e+00  -1.0356115e-02  -7.7944240e-01   1.6348049e+00   2.5396411e-02   3.8239842e-02   8.0801440e-01   3.7285305e-02   7.5985531e-01   1.0256414e-02   2.2673508e-02  -7.3601829e-03  -6.1388874e-03  -2.8130433e-03   4.7874823e-03  -2.1293211e-03   2.3540213e-02   1.6437688e-02  -7.2270584e-01   6.9241342e-03   1.5772732e-02   1.3696736e-02   8.0518598e-03  -2.2029102e-03   1.7424993e-02   6.0510023e-01   7.3351057e-03  -4.5511232e-01   2.2723035e-03   5.9629951e-03   1.1415136e-03  -2.4459258e-02  -4.1541309e-02  -2.3940098e-02  -2.6692855e-02   5.8013798e-01  -9.2800048e-02  -4.3675178e-02  -4.0487933e-02  -7.2424354e-02  -1.1606153e-01  -1.2784292e-01  -1.0497279e-01  -3.2121674e-01   1.2416999e+00  -3.2504381e-01  -1.3938537e+00   5.2183091e-03   9.2353076e-01  -2.2698866e-01  -7.4369373e-03   8.1478771e-02  -8.8421702e-01  -9.1528450e-01   4.3989587e-02   2.3690818e-02   8.6374837e-01   3.1661682e-02   2.1497761e-02  -6.2858969e-01  -5.7884779e-01   1.5211082e-02   6.4557394e-03   2.3328749e-03  -5.4299259e-01   1.6786799e-02  -5.2716214e-01  -2.2442850e-02  -2.1691143e-02  -2.0132842e-02  -5.2443521e-02  -2.6657012e-02  -2.8029558e-02  -2.9780667e-02  -6.7826845e-02  -4.5652700e-02  -3.9503196e-02  -4.3083162e-02  -1.0794969e-01  -4.5337627e-02  -2.5237392e-02  -2.6367349e-02   4.0628063e-03  -2.0746078e-02   8.5610704e-03  -3.4236675e-02  -3.6621989e-02   1.1312795e-02   8.1769069e-01   6.3785150e-02  -3.6314433e-02   3.1684398e-02   3.6963732e-02   2.6139096e-02   6.9716580e-01   2.2180951e-02   1.7240457e-02   6.5079044e-01   5.5447965e-01   1.6401760e-02  -4.8734194e-01  -6.5472379e-03  -5.4700272e-03   2.9737642e-03   4.3248528e-04  -4.1699334e-03   1.6842648e-03   4.4562620e-01   4.3326771e-01   4.2373637e-03   4.2324696e-03   2.3877433e-03   6.7183455e-03   3.3987471e-03   4.0292435e-01   2.8293962e-03   4.4449924e-03  -1.1997952e-02  -1.0603436e-02   4.2327517e-01  -9.2795890e-03  -9.9231703e-03  -1.4593988e-02  -6.6166058e-01   9.4592096e-03   9.4410274e-03   1.2998308e-02  -7.8882162e-03   2.3255249e-04  -4.0472009e-01  -3.6373433e-01  -4.2928433e-01   6.8875292e-03   3.7802954e-01   8.0167910e-03   3.0071664e-03  -1.6636574e-03  -4.5705465e-03  -4.8168505e-03   8.2918834e-03   5.3128136e-03   4.2911047e-01  -4.3886840e-01   5.0256499e-03   5.5450894e-03  -6.2054507e-03   2.0194773e-02   6.9737108e-03   3.9904465e-02  -3.8774515e-02  -2.1734335e-02   8.3179730e-01  -9.3807651e-01  -9.4549216e-02  -8.8366349e-02  -1.0572983e+00   1.6621758e-01  -1.2507912e-01  -4.9783448e-02   8.0991421e-02   2.3974361e-01   6.1389091e-02   1.0611745e+00   7.5457651e-02   9.6568735e-02   9.4444210e-01  -8.4932762e-01  -1.0727511e+00   1.4851714e-02   6.9513621e-03   8.2671168e-01  -2.6839641e-02   1.3351148e-03   4.7378572e-04  -5.1828769e-01  -9.5940349e-01
   3.1124892e-01   1.5255447e-03   3.8605976e-01   4.5806508e-01  -3.7752083e-01   4.3142273e-03   3.8356908e-01   2.1414007e-03   1.9497428e-03  -3.4761205e-01   2.4861818e-03   5.5458460e-03   5.5380431e-03   3.7265372e-03   3.7039155e-03   4.5206989e-03   3.7642121e-03   2.6241830e-03   1.9429030e-03   1.3603458e-03   5.2019729e-04  -2.3436915e-01   8.8520114e-05   1.9447066e-03  -1.1595423e-03   1.0188163e-03  -1.1673542e-03   1.7287089e-03  -3.2040788e-03   4.2551373e-03  -3.8201379e-01   4.0190309e-01  -9.2844417e-03  -1.0261946e-02  -1.0759368e-02  -9.1076423e-03  -1.2878262e-02  -1.0339277e-02   1.1552833e-02   3.8641550e-03  -7.0135650e-04   9.1056580e-03   5.8286196e-03   1.0991499e-02   5.4760990e-01   9.6009306e-03   1.3878292e-02   8.7733343e-03   6.5406526e-03   5.0123786e-03   3.4733053e-04   5.5577305e-03   3.4672384e-03  -3.1472593e-01  -3.1311817e-01   4.2230717e-03   7.7719240e-03   2.9799057e-01   8.2820452e-03   3.3594474e-03   3.4810948e-03   3.0352210e-03   2.5851961e-03   1.0770782e-03   3.7568365e-04   5.1109662e-04   2.1371718e-03  -2.0743516e-03   2.9879504e-03  -3.3885930e-03  -2.0474340e-03   6.1737485e-03  -3.1911924e-01   6.7428953e-03  -3.3491644e-01   4.3857726e-03   4.3013641e-03   4.0811683e-03   2.9707702e-01  -2.5588005e-01   3.4108096e-03   4.1518241e-04   2.0219343e-03   2.4538092e-01  -1.5946347e-03   6.9615374e-04   1.7169254e-03  -2.5226958e-03  -6.4890031e-04  -9.3893206e-04   1.2753326e-04   3.6044899e-03  -3.8009168e-01  -5.5353916e-03  -4.5846185e-01  -4.6198065e-03  -4.7260603e-01   1.3785032e-02   9.6675274e-03   1.2732345e-02   4.1869192e-01  -4.2733530e-01   4.6419286e-03  -3.7407430e-01   7.4657358e-03   5.5390891e-03   5.5417802e-03   1.0726260e-02   4.1364822e-03   4.0136270e-03   4.1141485e-03   4.5279843e-03  -2.9026282e-01   2.7492910e-03   3.0233285e-03  -1.4979473e-03  -2.7018907e-01   5.6800882e-04  -2.1806795e-03   6.1124059e-03  -3.2206249e-03   2.0486485e-03   1.1246346e-02  -3.6981036e-03   7.1545844e-03   7.4995660e-03  -4.7904850e-03  -3.8212999e-01  -5.4540702e-03  -1.2381964e-02   3.4284992e-01   2.1469773e-03  -7.6914846e-04  -3.7253933e-01  -1.7671443e-04   2.3616238e-03  -4.9939805e-03  -5.3738472e-03   5.1137838e-03  -8.3260250e-03  -4.8981250e-03  -7.7718764e-03   2.6884682e-05   1.2231235e-02   4.5269802e-01   4.7131298e-01   1.0167514e-02   8.6941929e-03   2.1662336e-04   9.0053909e-03   7.3965087e-03   6.2372373e-03   6.7106091e-03   3.0085917e-03  -6.5184752e-03  -3.2420312e-01   6.8096984e-03  -3.2569912e-01  -3.6953683e-03   4.3592981e-03  -3.2982137e-04   2.8353415e-01  -2.2017000e-03   1.6162655e-03  -1.1282019e-03  -1.9968569e-04  -2.2817082e-01  -2.4823496e-01   1.2737537e-03  -2.0463874e-03   2.4736415e-01   9.8371220e-04  -2.7031375e-03   1.9780851e-03   1.4397886e-03  -2.3672735e-01  -2.4736776e-03  -2.3901797e-01  -2.3221506e-03  -3.3188884e-03  -2.4734164e-01  -2.2892767e-03  -3.3551987e-03   2.8636536e-01   3.8805487e-03   2.7511657e-03  -4.3970153e-03  -4.9995275e-03  -4.9978058e-03  -3.2281518e-01  -4.6406464e-03   3.4427949e-01   5.1032071e-03   1.5639723e-03   9.7065784e-04  -3.3632501e-01  -8.4116889e-03  -5.3217212e-03   8.2873409e-03   7.2564994e-03  -5.1824371e-03   3.2421271e-01   4.7773731e-03  -2.1092454e-03  -3.2523876e-01   1.1305231e-03  -3.2911160e-01  -9.1641909e-04  -5.0690891e-04   1.6279047e-03   3.9666307e-01  -1.0640073e-04  -2.9616294e-01  -2.7492841e-04  -1.0047848e-03   2.7993238e-04   4.2850560e-03  -3.3118127e-01   2.7354452e-04   3.9778003e-04  -2.0204335e-03   7.4572043e-03   4.5124822e-04  -4.8629853e-03   3.5555898e-04   1.9617132e-03   4.4974973e-01  -9.7718295e-03   5.7522927e-01  -1.4474638e-02   2.1768622e-02   3.3944656e-02  -2.8594941e-02  -8.6652045e-03   9.7723216e-04   5.1533165e-03  -1.3911281e-04  -1.5527604e-04   1.4475501e-02   9.8651744e-03   7.4523906e-03   2.0447273e-03   8.2876340e-03   7.2872576e-04   3.8890077e-05   4.6878212e-03   6.6974799e-03   3.9559136e-04   6.7897660e-03   3.9626458e-03  -4.4699774e-03  -2.0135853e-03   5.0052170e-03   3.4837834e-01   6.3036508e-03   5.3220128e-03   4.3496944e-03   2.6167072e-03   3.1753284e-01   4.3838836e-03   1.0399778e-04   1.8473351e-03   3.4079254e-03   2.3161378e-03   8.8296958e-04   5.3417318e-03   4.2898446e-03   2.9258699e-01   3.4553138e-03   4.2544583e-03  -6.0412210e-03  -3.4708103e-03  -7.0389787e-03  -6.8643897e-03  -5.1564742e-03  -1.0778321e-02  -8.2175466e-03  -1.8026724e-03  -6.3602012e-03  -1.6283881e-02  -7.0716008e-03  -5.1750168e-03  -1.3114848e-02   4.6322014e-01  -4.4935291e-01   1.5659075e-03   2.7108537e-03   1.2738414e-03   8.8265392e-03   9.7475630e-03   3.5557748e-03   7.1968842e-03   3.6560980e-03  -3.2499421e-03  -1.8637658e-02  -3.5854625e-03  -2.9741432e-02  -6.1827442e-03   2.6098221e-02   1.7676637e-02   9.7878579e-03   1.2326916e-02  -1.7882867e-04  -2.4530570e-02  -1.8651540e-02   1.4069997e-02  -1.7765673e-02  -2.6545580e-02   4.5225794e-02  -4.3189946e-01   2.7010225e+00   8.2757397e-02   1.4805890e+00  -1.1385532e+00  -1.2811990e-02  -7.7810415e-01   1.6813693e+00   2.3407402e-02   4.0706326e-02   7.5199915e-01   4.1580917e-02   6.8625203e-01   1.6226105e-02   2.4380554e-02  -2.0371104e-03  -8.4967308e-03  -7.4102911e-03   5.0133684e-03  -1.4716184e-03   2.0365571e-02   1.2010636e-02  -7.1060455e-01   3.7968437e-03   1.5858372e-02   1.6685755e-02   8.9306657e-03  -6.6339203e-03   1.6440113e-02   5.9413063e-01   1.3991087e-03  -4.5913561e-01  -2.8689465e-03   5.8537820e-03   5.1327784e-03  -2.6304927e-02  -3.4408330e-02  -2.3622077e-02  -2.4898060e-02   5.8503186e-01  -8.2162116e-02  -4.5867958e-02  -5.0349803e-02  -7.1678018e-02  -1.2655975e-01  -1.0356116e-01  -1.2652387e-01  -3.4161765e-01   1.2972566e+00  -2.9525868e-01  -1.4809637e+00  -1.6661646e-02   8.3897303e-01  -2.1357125e-01  -4.6861892e-03   8.1901447e-02  -9.6613579e-01  -9.1676596e-01   4.2535012e-02   1.9772222e-02   8.7832320e-01   3.0038934e-02   2.1151019e-02  -6.4661876e-01  -5.7546582e-01   1.5407881e-02   7.5129643e-03   1.4095872e-03  -5.5240588e-01   1.2396849e-02  -5.3172769e-01  -1.5340743e-02  -2.1747282e-02  -2.3178357e-02  -5.2949325e-02  -3.1782973e-02  -3.2215697e-02  -3.2480377e-02  -7.3240217e-02  -5.6181075e-02  -5.0239053e-02  -4.7200503e-02  -9.4352973e-02  -1.7218956e-02  -1.1521653e-02  -3.7182937e-02   5.8500759e-03  -1.6159048e-02   1.7009082e-02  -6.1882031e-02  -3.6783561e-02  -2.3225090e-03   7.3362996e-01   5.5246032e-02  -3.5796380e-02   1.1885964e-02   3.8320199e-02   1.8575563e-02   7.5846451e-01   2.4883264e-02   1.7789270e-02   5.8495194e-01   5.5968788e-01   1.4097511e-02  -5.0017730e-01  -2.7965844e-03   3.6685491e-03   5.2584402e-03  -1.1289165e-03  -5.2877499e-03   4.2487019e-03   4.4647753e-01   4.4421478e-01   2.7551728e-04   3.5154299e-03   2.9430521e-03   7.5901288e-03   2.5315334e-03   3.8946270e-01   4.4578827e-03   4.4048674e-03  -1.1115975e-02  -1.2757713e-02   4.0832190e-01  -1.0727809e-02  -1.1312202e-02  -1.7221938e-02  -6.5013327e-01   1.3270927e-02   6.1534974e-03   1.2926407e-02  -6.0730900e-03   2.8912635e-03  -4.2174042e-01  -3.5214478e-01  -4.2403857e-01  -5.4956920e-03   3.8413884e-01   1.2459358e-03   1.0313020e-03  -4.1128054e-03  -9.6257400e-04  -3.5134441e-03   9.2001974e-03   4.7041629e-03   4.2965970e-01  -4.3871734e-01   1.3322820e-03   6.2073070e-03  -6.8078082e-03   2.3364497e-02   3.1172195e-02   1.6057356e-02  -3.3947220e-02  -1.5428051e-02   8.6127582e-01  -1.0018075e+00  -1.0777008e-01  -4.4945935e-02  -1.1012240e+00   1.8200996e-01  -2.9563045e-01  -5.2494418e-02   4.6691267e-02   1.8194836e-01   1.1813025e-01   1.0267924e+00   7.0730641e-02   9.0019309e-02   8.7617886e-01  -8.2412114e-01  -9.9109340e-01   1.7670637e-03  -8.4266152e-03   7.6912469e-01  -1.1515230e-02   1.0726702e-02  -2.3908789e-03  -5.6498814e-01  -9.5906682e-01
   3.0759835e-01   3.0875922e-03   3.7435522e-01   4.5496489e-01  -3.6791953e-01   3.9702362e-03   3.7958679e-01   5.4356538e-04   4.1594087e-04  -3.4361210e-01   2.7792107e-03   5.1115223e-03   5.3631114e-03   4.1122126e-03   3.8321446e-03   4.4646867e-03   4.1406948e-03   3.0988791e-03   3.4384282e-03   2.5650224e-03  -2.0574724e-04  -2.3448850e-01   3.4192103e-04   2.1747707e-03  -1.2384870e-03   1.3013618e-03  -1.0555057e-03   7.1607109e-04  -2.6720435e-03   3.7520287e-03  -3.7507884e-01   3.9094892e-01  -9.4132499e-03  -9.2288402e-03  -1.1108977e-02  -8.5498473e-03  -5.9746861e-03  -7.6426435e-03   8.4543339e-03  -2.1932999e-02   2.9381648e-03   9.2433688e-03   5.4698246e-03   1.0443957e-02   5.4061659e-01   6.8200500e-03   1.2736722e-02   8.0988534e-03   5.1896000e-03   4.7685879e-03   1.3213077e-03   4.4805618e-03   3.8754710e-03  -2.9559791e-01  -3.1766676e-01   4.9373183e-03   7.3971122e-03   3.0603789e-01   9.0845847e-03   3.2329041e-03   3.3404086e-03   1.8124846e-03   3.5089829e-03   1.4846001e-03   4.7825432e-04   1.4082892e-03   2.2228423e-03  -2.5759251e-03   3.1575952e-03  -3.7429643e-03  -1.1461881e-03   6.2450624e-03  -3.0650048e-01   5.8902093e-03  -3.2076937e-01   2.9756573e-03   4.0000285e-03   3.8568929e-03   2.8661819e-01  -2.5633212e-01   3.8034752e-03  -3.7743533e-04  -4.0180675e-03   2.3775103e-01  -1.9932955e-03  -1.8510125e-03   1.5633759e-03   3.5035340e-04  -4.9928625e-04  -1.1899195e-05  -1.1682669e-03   3.5868059e-03  -3.8443359e-01  -6.0108723e-03  -4.4555095e-01  -5.0673679e-03  -4.7636123e-01   1.3609941e-02   9.8566355e-03   1.1431798e-02   4.1189408e-01  -4.1063105e-01   5.4755147e-03  -3.7083885e-01   6.6014019e-03   5.4027112e-03   5.1123481e-03  -1.0308024e-03   4.9917300e-03   4.1340645e-03   4.1883079e-03   4.0537364e-03  -2.7743270e-01   3.1297236e-03   2.5229420e-03  -5.3273649e-04  -2.6327794e-01   6.4358457e-04  -2.2576840e-03   5.1925397e-03  -3.3528229e-03   1.8041216e-04   1.1365149e-02  -1.7311915e-03   8.5716972e-03   7.8598408e-03  -7.2423070e-03  -3.8131969e-01  -4.6812061e-03   6.9456812e-04   3.4157342e-01   4.7860839e-03   1.0220235e-03  -3.6376436e-01   1.5110512e-03   7.7362316e-03  -2.2529938e-03  -7.3288757e-04   3.0075879e-03   8.3086940e-05  -8.6814920e-03  -1.5483786e-02   9.3770259e-03   2.2135424e-02   4.8517941e-01   4.6028082e-01   1.2002744e-02   9.8379678e-03   1.5497828e-04   9.7784059e-03   8.0455225e-03   8.8432876e-03   5.7913896e-03   2.0484492e-03  -7.7487614e-03  -3.2341768e-01   6.2135349e-03  -3.1518729e-01  -2.5603876e-04   5.1875545e-03  -1.0784906e-03   2.5231215e-01  -2.2345910e-03   7.3884237e-04  -1.3147239e-03  -4.7819450e-04  -2.2830340e-01  -2.5116012e-01   1.6264617e-03  -2.4048722e-03   2.4652289e-01   1.1850235e-03  -1.6752296e-03   2.5079008e-03   1.5162847e-03  -2.3619565e-01  -2.8612175e-03  -2.3621397e-01  -3.0614836e-03  -3.4546985e-03  -2.5715611e-01  -2.3827991e-03  -2.1808148e-03   2.9166438e-01   2.8294859e-03  -3.0384877e-04  -4.2170136e-03  -5.0138031e-03  -4.5984622e-03  -3.1847361e-01  -4.8415936e-03   3.4698870e-01   6.0545666e-03  -8.4724382e-04  -8.9387790e-04  -3.4287563e-01  -5.3112044e-03  -6.6582444e-03   9.5816425e-03   7.2642549e-03   1.6248235e-04   3.3611297e-01   4.8925454e-03  -2.6371214e-03  -3.2382299e-01   1.0239297e-03  -3.3762071e-01   3.6139285e-04  -2.2171455e-03   2.5969465e-03   4.0361134e-01  -4.4628189e-04  -2.9995614e-01   5.0779736e-03  -2.1002644e-03  -8.0062952e-04   3.6476235e-03  -3.3539478e-01  -1.4717917e-03  -1.8533170e-03  -7.9019966e-04   7.3966495e-03   6.8933652e-04  -2.2872005e-03   4.2592753e-04   2.1812103e-03   4.4706772e-01  -7.2777436e-03   5.6622864e-01  -1.0602463e-02   2.2223031e-02   1.0819811e-02  -7.9118494e-03  -1.4637399e-02   2.2711616e-03   4.7610880e-03   8.4388643e-04  -4.5702091e-03   1.3442681e-02   1.0697058e-02   8.0933091e-03   1.8567321e-03   6.2782736e-03   6.6256149e-04   7.6682436e-04   5.6024000e-03   7.3730390e-03   4.0552485e-03   6.3916076e-03   6.4030743e-03  -1.8541725e-03  -3.7564182e-03   5.5025927e-03   3.4535994e-01   4.4131556e-03   5.1957962e-03   4.8989749e-03   3.0978876e-03   3.1115968e-01   4.9056823e-03  -1.7199873e-04   1.1535174e-03   3.9740711e-03   5.0283573e-03   2.2627951e-03   5.0839604e-03   2.6629485e-03   2.8820969e-01   5.4776043e-03  -5.6856718e-03  -8.5339993e-03  -4.6757064e-03  -7.2563517e-03  -6.9110956e-03  -4.4125508e-03  -7.2894457e-03  -7.8429070e-03  -3.5868204e-04  -4.7599177e-03  -3.0335478e-03  -6.6626889e-03  -3.3136464e-03  -1.4998982e-02   4.6429955e-01  -4.5150170e-01   1.5331713e-03   2.8050244e-03   3.4682305e-04   2.5954928e-03   9.1854455e-03   5.2224503e-03   7.0955385e-03   4.7443678e-03  -4.6801499e-03  -1.1166784e-02  -1.0760014e-02  -2.8547957e-02  -2.0440766e-02  -9.4659665e-03   1.4543758e-02   3.6553831e-03   1.0012786e-02   6.0385001e-03  -1.8804751e-02  -1.6276937e-02   9.0801602e-04  -6.6724514e-03  -2.8676792e-02   7.1757635e-02  -3.6088128e-01   2.7745727e+00   1.0185656e-01   1.4854142e+00  -1.1114062e+00   1.1318868e-03  -7.6294668e-01   1.7527809e+00   1.9079535e-02   3.2534748e-02   7.4360829e-01   3.9714315e-02   6.9629473e-01   2.1864888e-02   2.7194972e-02  -1.9916699e-02  -1.7009212e-02  -7.0362573e-03  -2.1129092e-03  -3.5927611e-03   2.3178174e-02   2.0869939e-02  -7.3115250e-01   5.9026026e-03   1.6438643e-02   1.2747559e-02   1.1028252e-02  -4.0461650e-03   1.7361823e-02   6.0205418e-01  -8.9522804e-03  -4.6729860e-01   1.5220021e-03  -1.3791447e-03  -1.5306631e-04  -3.4162332e-02  -2.8352709e-02  -2.4591790e-02  -2.7598409e-02   5.8656809e-01  -8.2818264e-02  -4.9666311e-02  -4.4977571e-02  -7.7259005e-02  -1.1726183e-01  -1.2759236e-01  -1.3091023e-01  -3.2295249e-01   1.2702177e+00  -3.0245092e-01  -1.4883467e+00  -5.4419632e-02   7.5711391e-01  -1.3773491e-01   2.3246644e-02   6.4248214e-02  -9.1922125e-01  -9.7072728e-01   5.1676624e-02   2.2062598e-02   9.0193129e-01   3.0400322e-02   2.1749774e-02  -6.3617715e-01  -6.1588238e-01   1.8636110e-02   8.1968476e-03   4.7236537e-03  -5.5597506e-01   1.2113766e-02  -5.3350792e-01  -2.8636008e-02  -2.0394733e-02  -2.1600839e-02  -4.8473757e-02  -3.1211092e-02  -2.9665202e-02  -3.7983439e-02  -6.7197435e-02  -4.9668468e-02  -2.8635597e-02  -3.8000726e-02  -6.5083681e-02  -3.8694285e-02  -3.4547524e-02  -3.9431519e-02   1.2548564e-03  -4.7332016e-03   2.9005406e-02  -2.7776500e-02  -3.8917699e-02   1.6205907e-02   7.3437031e-01   4.0283784e-02  -2.6177285e-02   2.6203801e-02   4.0747882e-02   2.5265495e-02   6.2632185e-01   2.4446396e-02   1.7493218e-02   6.2934587e-01   5.5352205e-01   1.7012367e-02  -4.6712208e-01  -4.3286353e-04   8.1193205e-03   3.3053184e-03  -2.4285972e-03  -5.4353536e-03   3.4559601e-03   4.4133205e-01   4.2696757e-01   3.4634166e-03   1.0528387e-03   4.4684385e-03   8.4281659e-03   3.8141797e-03   3.8830077e-01   2.1486204e-03   4.4548172e-03  -1.3206406e-02  -1.1863929e-02   4.1483610e-01  -8.6906610e-03  -9.6811341e-03  -1.5514402e-02  -6.3524151e-01   1.0488766e-02   3.7220209e-03   1.3389494e-02  -7.9596233e-03   1.2871563e-03  -4.3777325e-01  -3.6977114e-01  -4.2357539e-01   2.8372166e-03   3.8370338e-01   6.2386499e-03   8.7799439e-04  -2.6740190e-03  -5.5534244e-03  -6.8519605e-03   7.3803972e-03   4.5772394e-03   4.3366956e-01  -4.5287518e-01   8.0041686e-03   2.8753579e-03  -3.9268201e-03   1.7490097e-02   1.9837994e-02   3.9342015e-02  -5.4049741e-02  -7.0963525e-02   8.4271703e-01  -1.0695612e+00  -1.0743928e-01  -7.4214882e-02  -1.0570914e+00   3.2229132e-01  -3.4099571e-01  -3.4780462e-02   6.7208153e-02   2.2270664e-01   1.5599332e-01   1.0469591e+00   9.7098093e-02   9.5983008e-02   8.7688530e-01  -8.2246442e-01  -9.4965687e-01   7.7923295e-02  -5.5443826e-03   7.5601405e-01   2.8113117e-02  -1.0039387e-02   9.4768389e-03  -4.8225772e-01  -9.9835582e-01
   3.1607941e-01   2.4682699e-03   3.8200847e-01   4.5989825e-01  -3.6348676e-01   4.0071737e-03   3.8154024e-01   1.2112865e-03   2.1114133e-03  -3.5205067e-01   1.8115731e-03   5.2446250e-03   5.4683934e-03   3.5613041e-03   3.5977041e-03   4.0045855e-03   3.9586179e-03   2.7662146e-03   6.9539038e-03   2.4286973e-03   5.8847412e-04  -2.2974285e-01  -1.2627534e-03   1.3910830e-03  -1.7340089e-03   1.6359032e-03  -1.8153896e-03   8.9977975e-04  -3.2286824e-03   5.7638120e-03  -3.7914633e-01   4.1455910e-01  -9.5615416e-03  -1.1454156e-02  -1.1369802e-02  -1.0152512e-02  -1.3146079e-02  -1.3180866e-02   1.0193008e-02  -1.8162244e-02   9.8484087e-04   5.1341066e-03   5.2458978e-03   9.5929940e-03   5.3279333e-01   1.0111609e-02   1.2363394e-02   8.9313536e-03   6.2474494e-03   3.9628809e-03   1.0903874e-03   4.2074698e-03   3.8648243e-03  -2.9666092e-01  -3.1286874e-01   4.8404462e-03   6.7540490e-03   2.9843348e-01   8.0371597e-03   3.3524966e-03   3.3645645e-03   6.6062108e-03   9.9510317e-04   8.0606211e-04  -6.3755255e-04   4.0003878e-04   2.5628396e-03  -2.3205988e-03   3.0726314e-03  -3.5591358e-03   1.3588007e-03   5.6863238e-03  -3.0196116e-01   6.8586266e-03  -3.3830944e-01   4.3135721e-03   4.4307344e-03   4.6076628e-03   2.9785969e-01  -2.6093241e-01   5.0339304e-03   1.0477435e-03  -1.8871688e-03   2.3508718e-01  -1.9268226e-03  -3.2711077e-04   4.5837763e-04  -2.7117361e-03  -1.6917507e-03   7.4994280e-04  -9.6035397e-04   2.2543031e-03  -3.8808509e-01  -4.7326923e-03  -4.4949745e-01  -1.7309564e-03  -4.7922593e-01   1.3686203e-02   9.5916365e-03   1.2384083e-02   4.2065146e-01  -4.2463183e-01   6.8538567e-03  -3.8194275e-01   7.2507313e-03   5.4653769e-03   4.9263571e-03   1.1030916e-02   5.4075691e-03   4.2616795e-03   4.1714098e-03   4.4860526e-03  -2.9100157e-01   2.9368851e-03   2.5606460e-03  -1.3353930e-03  -2.7235801e-01   1.3953233e-03  -1.5131109e-03   5.9020681e-03  -4.3197078e-03  -2.8025247e-04   1.0110827e-02  -3.6169914e-03   7.2204471e-03   7.2920817e-03  -5.8820681e-03  -3.9217318e-01  -4.5952999e-03  -1.1613773e-02   3.5586232e-01   1.5446755e-03  -9.8281337e-06  -3.8487948e-01   1.5013640e-05   8.5045793e-03  -4.5018762e-03  -1.8543091e-03   3.4457922e-03  -9.0116555e-03  -9.1979625e-03  -1.0862129e-02   1.5787555e-02   1.9901816e-02   5.9026068e-01   4.8189873e-01   1.1719880e-02   9.2505067e-03  -4.6070066e-04   9.7176826e-03   9.0571121e-03   8.2534086e-03   5.8764398e-03   2.5664285e-03  -6.9721723e-03  -3.1878450e-01   5.9722942e-03  -3.2931129e-01  -9.1080232e-04   5.6886393e-03  -1.6778237e-03   2.7053390e-01  -1.5248062e-03   1.6839010e-03  -1.9741430e-03  -5.8082992e-04  -2.2946356e-01  -2.5435249e-01   1.6566355e-03   2.9335681e-03   2.4520427e-01   9.5865001e-04  -1.1119811e-03   3.0351706e-03   2.1737988e-03  -2.3713737e-01  -3.3462346e-03  -2.3845432e-01  -3.3710055e-03  -3.1228594e-03  -2.6912096e-01  -4.3219428e-03   1.2691769e-03   2.7700305e-01   2.8572943e-03  -4.2819127e-04  -3.9769642e-03  -4.7077744e-03  -5.3606298e-03  -3.1874198e-01  -5.6554912e-03   3.4853586e-01   5.3346217e-03   4.7198738e-03   1.3969024e-03  -3.5532534e-01  -8.7656902e-03  -5.7772819e-03   7.4390200e-03   6.9858793e-03   3.6401285e-04   3.2774511e-01   6.7101944e-03  -1.4721406e-03  -3.2271580e-01   9.5422214e-04  -3.2490046e-01  -8.6077245e-04  -2.3731156e-03   4.9711941e-03   3.8430442e-01  -3.0126580e-04  -2.9681007e-01   5.1241747e-03   2.8624433e-03  -6.4469146e-04   4.2250759e-03  -3.3422343e-01  -1.7696430e-03  -5.8013168e-05   1.4426907e-04   6.1757696e-03  -5.5839430e-03  -2.8576639e-03  -8.7182015e-03   8.9109929e-03   4.4054972e-01  -7.7783113e-03   5.4336708e-01  -2.1299110e-02   1.9302892e-02   1.7647315e-02   1.5557335e-02  -5.0640512e-03   3.7250131e-03   5.8004072e-03  -1.5150458e-03  -1.2487988e-03   1.3733092e-02   1.0158182e-02   9.1282425e-03   3.3998905e-03   7.3848359e-03  -5.8709235e-04  -1.2619642e-03   4.3899208e-03   6.1845162e-03  -5.6132722e-04   5.6111372e-03   3.3407703e-03  -3.8433161e-03   2.8477921e-03   6.7780647e-03   3.5480370e-01   6.5874208e-03   4.5038021e-03   4.2010544e-03   2.5217781e-03   3.0784876e-01   4.9409658e-03  -5.7434683e-05   7.1751211e-03   4.6071784e-03   2.9460669e-03   9.9884288e-04   1.5653347e-04   3.2025566e-03   3.0453601e-01   3.6760341e-04   4.7227638e-03  -7.6567138e-03  -5.6159073e-03  -6.7100675e-03  -6.4015363e-03  -4.8946140e-03  -6.2915498e-03  -8.6935811e-03  -7.6700956e-03  -5.4725682e-03  -7.3799587e-03  -8.2705626e-03  -5.3207921e-03  -1.2586282e-02   4.6004866e-01  -4.5122208e-01   3.9157881e-03   7.3913427e-04  -1.6544197e-03  -1.0449307e-03   4.9985892e-03   2.9553714e-03   7.8346488e-03   1.5090870e-03  -1.5097042e-03  -2.0074991e-02  -1.2045303e-02  -2.9160272e-02  -1.3985226e-02  -8.2842923e-03   1.7069883e-03   3.7542221e-03   1.4889543e-02   1.3719502e-03  -1.8595990e-02  -1.8261589e-02   1.2439406e-02  -1.0429970e-02  -3.6018805e-02   8.3157281e-02  -3.2865372e-01   2.8508231e+00   1.0733217e-01   1.5522122e+00  -1.0447315e+00   4.4357783e-03  -9.8990871e-01   1.7080266e+00   2.5199139e-02   2.5083079e-02   8.2767186e-01   4.9818862e-02   7.1619162e-01   1.5762128e-02   2.6440756e-02   3.4371455e-03  -1.8444355e-02  -3.5607568e-03   1.0877087e-03  -1.6531573e-03   2.2373345e-02   1.6431111e-02  -7.2828662e-01   5.0189372e-03   1.6146675e-02   1.6480686e-02   9.3412949e-03  -5.7589208e-03   1.5308232e-02   6.0801083e-01  -4.5928865e-03  -4.5044081e-01   1.9771393e-03   1.7132194e-04   1.3149689e-03  -2.4166521e-02  -3.2519485e-02  -2.2899842e-02  -2.7919421e-02   5.7784245e-01  -7.5248560e-02  -4.6924831e-02  -5.0841508e-02  -7.0724651e-02  -1.0657901e-01  -1.1166201e-01  -1.2944457e-01  -3.5481340e-01   1.2743630e+00  -3.0538716e-01  -1.4611706e+00  -4.4545833e-02   9.6802327e-01  -1.3866120e-01   3.1771169e-02   7.7015287e-02  -9.6227389e-01  -9.6028010e-01   4.1658241e-02   2.9276071e-02   9.1064682e-01   3.2034569e-02   2.0810474e-02  -6.2978312e-01  -5.7666788e-01   1.7886005e-02   6.5024724e-03   4.2693512e-04  -5.4682993e-01   1.1590400e-02  -5.3082963e-01  -2.2220012e-02  -1.9774761e-02  -2.1437865e-02  -5.5054554e-02  -2.9237788e-02  -3.3544554e-02  -3.4767740e-02  -6.4273695e-02  -7.5005809e-02  -3.6986854e-02  -3.8532684e-02  -9.2865991e-02  -5.6663484e-02  -4.7241354e-02  -3.2865508e-02   2.9771694e-04  -1.2975250e-02  -1.0298159e-02  -4.9543724e-02  -3.6891189e-02   4.5908799e-02   7.2373058e-01   6.3300336e-02  -4.0488611e-02   2.9963180e-02   4.4171848e-02   2.4652793e-02   6.4641168e-01   2.3092333e-02   1.8345981e-02   6.2573888e-01   5.3077564e-01   1.2553300e-02  -4.6964759e-01  -2.5000346e-03   5.3487713e-03   2.9932660e-03  -5.1022739e-04  -7.4490723e-03   1.7324350e-03   4.3192747e-01   4.2588790e-01   3.6630351e-03   1.5380467e-04   2.0474389e-03   3.9669857e-03   3.2999233e-03   3.6486252e-01  -3.1815774e-03   5.3145567e-03  -1.0280258e-02  -9.3095007e-03   4.0347882e-01  -7.7370774e-03  -9.2088504e-03  -1.5110921e-02  -6.8304937e-01   9.5557754e-03   1.2081997e-02   1.8499995e-02  -8.2742926e-03   4.3220972e-03  -4.5100862e-01  -3.6737903e-01  -4.2879588e-01   6.9240324e-03   3.6866464e-01   1.0485460e-02   7.1469470e-03   4.8406296e-04  -3.6037550e-03  -2.7514645e-03   6.0107760e-03   3.6756743e-03   4.3122598e-01  -4.4883645e-01  -6.0087234e-04   4.0508038e-03  -9.9727364e-03   7.4569441e-03   1.0210504e-02   4.2027721e-02  -4.7072055e-02  -2.2988850e-02   8.0016268e-01  -1.1211597e+00  -8.5042278e-02  -3.5771114e-02  -1.0711550e+00   3.4953431e-01  -3.8711626e-01  -3.0910842e-02   7.4674068e-02   1.9667957e-01   2.7603993e-02   1.0611881e+00   8.9487788e-02   8.9658985e-02   8.7367360e-01  -7.6807493e-01  -9.7740701e-01   7.7174416e-02   6.9556714e-03   7.8336275e-01  -6.4969393e-03  -9.0045925e-03   1.6009917e-03  -5.2308081e-01  -9.7608975e-01
   3.0957352e-01   2.0099514e-03   3.8121064e-01   4.6126670e-01  -3.6991733e-01   4.2891810e-03   3.7989610e-01   9.8446869e-04   1.9563098e-03  -3.4991214e-01   2.4002832e-03   4.8231895e-03   5.5036483e-03   4.0797871e-03   3.8329108e-03   4.5123209e-03   3.9138330e-03   3.0537758e-03   6.4488020e-03   2.4504169e-04   1.1511196e-03  -2.2792129e-01  -1.6844706e-04   2.1358618e-03  -1.1582416e-03   7.4105429e-04  -1.0391201e-03   1.1395232e-03  -3.2790340e-03   5.0275228e-03  -3.8419413e-01   4.0216107e-01  -9.3525768e-03  -8.8700591e-03  -1.0468689e-02  -2.2003069e-03  -3.5910641e-03  -8.6821866e-03   1.0882776e-02   5.3191016e-03   1.8412595e-03   5.5328380e-03   5.6130915e-03   9.3676145e-03   5.4109190e-01   8.0568112e-03   1.4045002e-02   6.6941673e-03   5.9169703e-03   4.4621980e-03   3.7305543e-03   5.5217854e-03   4.2094180e-03  -3.1151241e-01  -3.1484977e-01   4.9815031e-03   7.2600446e-03   3.0338533e-01   7.5628003e-03   2.9831736e-03   1.4447152e-03   6.5464977e-03   3.2784737e-03   1.8047656e-03  -7.9594252e-04   8.0524675e-04   3.8333989e-03  -2.0337069e-03   1.7194880e-03  -3.3315168e-03  -2.0536061e-03   6.8181574e-03  -3.1433866e-01   7.3900301e-03  -3.3608876e-01   5.3399891e-03   4.2271613e-03   4.3377217e-03   2.9510297e-01  -2.5732588e-01  -1.5473233e-04   1.1775688e-03   2.6814988e-03   2.4917273e-01  -1.4604089e-03  -1.0813546e-04   4.8405674e-04  -2.8369135e-03   1.9966870e-04  -1.0327617e-04  -5.6226427e-04   4.1131601e-03  -3.8095783e-01  -4.5675911e-03  -4.4873941e-01  -3.5920505e-03  -4.8953696e-01   1.4668312e-02   9.9551787e-03   1.3006934e-02   4.2206666e-01  -4.5631263e-01   4.1706512e-03  -3.7790221e-01   7.5331526e-03   8.8608462e-03   5.4010288e-03   2.5072812e-03   4.4561947e-03   4.6180499e-03   4.5134765e-03   4.6128594e-03  -2.8649761e-01   2.6282502e-03   2.9748661e-03  -1.9083418e-03  -2.7737807e-01   7.8613263e-04  -2.7118040e-03   2.9816885e-03  -3.8752330e-03   1.0193512e-03   7.8274589e-03  -1.8210203e-03   7.8967102e-03   8.0828720e-03  -6.9694077e-03  -3.9455515e-01   2.1895087e-03  -1.2809164e-02   3.6470143e-01   2.6681682e-03   1.5635208e-04  -3.9058816e-01  -3.7121137e-05   3.1209944e-03  -5.7551791e-03  -2.8243352e-03   3.6165991e-03  -4.9865799e-03  -8.9308232e-03  -1.5992128e-02   1.9519391e-02   1.8701912e-02   5.0618770e-01   4.9421481e-01   1.3149121e-02   1.1025822e-02   1.7677111e-04   1.0165460e-02   8.6875060e-03   1.1390142e-02   6.1013867e-03   2.4237590e-03  -7.8456335e-03  -3.2381624e-01   6.3257058e-03  -3.3512343e-01  -9.2912070e-04   5.1999753e-03  -1.1399501e-03   2.5943384e-01  -6.1663079e-04   1.0087393e-03  -1.7543076e-03  -8.3874424e-04  -2.2969367e-01  -2.5072432e-01   1.7481684e-03   2.0614531e-03   2.4688344e-01   8.0401892e-04  -3.0360796e-03   2.4280380e-03   1.5608211e-03  -2.3397979e-01  -3.4267769e-03  -2.3796026e-01  -2.9712418e-03  -3.4598213e-03  -2.5427183e-01  -3.8359985e-03  -1.7306151e-03   2.9541906e-01   3.0881393e-03   1.2329789e-03  -4.2837452e-03  -5.2202028e-03  -6.1981422e-03  -3.2522618e-01  -5.8141996e-03   3.5928368e-01   5.5463150e-03   2.7170067e-03  -2.2179075e-04  -3.7586117e-01  -8.3104875e-03  -6.3437461e-03   9.3319524e-03   7.7419140e-03   1.2608437e-03   3.2980051e-01   5.2098040e-03  -2.3913029e-03  -3.2236974e-01   2.2658756e-03  -3.3132928e-01  -6.6925602e-05  -1.6797764e-03   5.1575812e-03   3.9043352e-01  -7.4684658e-04  -3.0220503e-01   5.4943762e-03  -1.6749955e-03   6.7749027e-04   3.0374337e-03  -3.3188919e-01  -2.0634139e-03   1.1476014e-03  -1.1064546e-03   5.0175668e-03  -6.8671117e-03   1.2463727e-04  -7.2280534e-03   5.0055285e-03   4.2739914e-01  -2.8582540e-03   6.8843025e-01  -1.7970138e-02   1.9425566e-02   7.1934572e-03   1.1518914e-02  -6.4324540e-03   1.3825147e-03   4.8948200e-03  -7.3653733e-05   5.9023326e-03   1.5588355e-02   1.0362073e-02   7.0615583e-03   1.6928957e-03   7.0548153e-03  -1.4314584e-03   6.7441094e-05   3.7932592e-03   6.0465463e-03   3.5261357e-03   6.4234555e-03   2.6952085e-03  -2.0330037e-03  -3.9355866e-03   4.8519414e-03   3.5032627e-01   6.2929710e-03   6.3622411e-03   4.7192861e-03   1.2733258e-03   3.1114154e-01   4.0029999e-03  -2.5400151e-04   1.5159785e-03   4.3006981e-03   7.6540419e-04  -8.8220021e-05   6.4470443e-03   3.5720889e-03   2.8449605e-01  -1.6273697e-03   4.2747109e-03  -6.5122936e-03  -3.6436960e-03  -6.6861159e-03  -6.7886213e-03  -5.9647953e-03  -1.4814126e-02  -9.8421479e-03  -6.7635454e-03  -6.9588082e-03  -1.4713164e-02  -8.5279987e-03  -4.8165136e-03  -9.9492093e-03   4.6854357e-01  -4.6125661e-01   5.1878969e-03   1.3533347e-03  -3.0069494e-03   5.1398912e-04   8.6953747e-03   3.9664121e-03   7.1471519e-03   2.5678063e-03  -6.9092256e-03  -1.6740216e-02  -6.4685581e-03  -3.0874758e-02  -1.5167757e-02  -9.6403088e-03   4.4852797e-02   1.1827522e-02   1.5475192e-02   9.7831495e-03  -1.6025328e-02  -1.1014021e-02   1.4442696e-02  -1.8487453e-02  -1.8095304e-02   5.2941598e-02  -4.3561639e-01   2.7367363e+00   6.1379601e-02   1.1386144e+00  -1.0778562e+00  -1.0088546e-02  -9.2335621e-01   1.6341290e+00   1.3894129e-02   3.9092907e-02   7.9251984e-01   4.8562921e-02   6.9924850e-01   2.0307776e-02   2.6043937e-02  -3.3080785e-03  -6.6009097e-03  -7.1336202e-03   1.5509439e-03  -6.2950632e-03   2.3559866e-02   1.6562205e-02  -7.0897627e-01   5.0455928e-03   1.5626610e-02   1.0665428e-02   9.7729754e-03  -2.1419480e-03   1.7826023e-02   6.0553584e-01  -7.6114574e-03  -4.6163738e-01   1.8070651e-04   2.5143193e-03  -2.7342288e-04  -2.5637777e-02  -4.2614191e-02  -2.7752156e-02  -2.7928336e-02   5.7985378e-01  -8.0758857e-02  -4.8861410e-02  -4.6022187e-02  -7.6169069e-02  -1.4457310e-01  -1.2998689e-01  -1.3517248e-01  -2.5779852e-01   1.4662725e+00  -3.0667746e-01  -1.4949684e+00  -5.0393012e-02   1.0669818e+00  -2.2889498e-01  -2.4339566e-03   7.6573999e-02  -8.9573887e-01  -9.6037629e-01   4.4862142e-02   2.0346561e-02   8.8730469e-01   3.0602210e-02   2.1459632e-02  -6.0331619e-01  -6.0355133e-01   1.8400287e-02   9.0090349e-03   1.5211837e-03  -5.4783222e-01   1.5386731e-02  -5.3280551e-01  -2.5489579e-02  -1.6190858e-02  -2.3367427e-02  -4.7459015e-02  -3.0137223e-02  -3.5582919e-02  -3.9824524e-02  -7.4864760e-02  -5.5569215e-02  -3.4960312e-02  -4.4553887e-02  -1.0005976e-01  -6.7494670e-02  -3.2488691e-02  -2.7845722e-02  -8.4490966e-04  -2.7037078e-02  -2.0723186e-03  -3.7490598e-02  -4.4303187e-02   9.2535601e-03   8.4076599e-01   5.8321686e-02  -3.4306807e-02   2.4745656e-02   4.1153169e-02   1.8194561e-02   6.5679668e-01   2.2832744e-02   1.6147513e-02   6.4435548e-01   5.4604441e-01   1.7699922e-02  -4.8331484e-01  -2.1532012e-03  -2.2230586e-03   4.7101114e-03   2.6815944e-03  -5.5981906e-03   1.5327785e-03   4.2442895e-01   4.6641765e-01   1.8186110e-03   2.8729365e-03   3.9764872e-03   7.6342778e-03   4.7693620e-03   3.8242630e-01   2.6725815e-03   4.4616300e-03  -9.8345023e-03  -1.0226675e-02   4.0729207e-01  -7.6006376e-03  -8.0611067e-03  -1.5394821e-02  -6.7012889e-01   1.0541037e-02   8.3037917e-03   1.4981528e-02  -6.8522222e-03   1.2333237e-03  -4.2979855e-01  -3.6678955e-01  -4.1351915e-01   1.5570185e-03   3.7409213e-01  -1.6314723e-03   2.4098800e-03  -1.1507002e-03  -9.1330708e-04  -3.6298614e-03   5.6997546e-03   4.8686183e-03   4.5381338e-01  -4.3712093e-01   3.9863017e-03   2.3280854e-03  -1.0064070e-02   3.5608464e-03  -3.7244245e-03   2.0570546e-02  -5.4452645e-02  -1.8466000e-03   6.9623990e-01  -9.6532680e-01  -1.0501606e-01  -7.7695689e-02  -1.1192486e+00   1.6774087e-01  -2.5274180e-01  -4.6753958e-02   7.2593828e-02   2.3257802e-01   1.0818016e-01   1.0679556e+00   5.9208599e-02   8.5690625e-02   9.4083948e-01  -7.7382551e-01  -1.0050702e+00   6.9514929e-02   1.5116244e-02   7.0834157e-01  -3.3769790e-04   3.9258168e-03   1.3347772e-02  -5.9880871e-01  -9.7182325e-01
   3.0547879e-01   1.6787236e-03   3.7941153e-01   4.4547856e-01  -3.5980614e-01   4.0764867e-03   3.7870011e-01   1.4257046e-03   1.8024962e-03  -3.4878035e-01   3.2127936e-03   4.9159631e-03   4.9895356e-03   3.0400413e-03   3.3281523e-03   3.7273470e-03   3.8375585e-03   3.0863696e-03   1.8351512e-03   3.2391507e-03   8.1598602e-04  -2.4318394e-01   7.1651867e-05   2.1921958e-03  -2.5655554e-03   1.6327457e-04  -1.9250741e-03   9.2483875e-04  -4.1232929e-03   4.0207400e-03  -3.7061515e-01   3.9071007e-01  -8.9658745e-03  -9.1292072e-03  -8.9472515e-03  -8.4112527e-03  -1.1742422e-02  -9.2952839e-03   7.6853941e-03   4.8590564e-03  -1.2261711e-03   9.3857848e-03   5.5702422e-03   9.6351105e-03   5.3236473e-01   1.1611244e-02   1.2105016e-02   8.0322509e-03   6.0317306e-03   4.0891760e-03   4.3940340e-04   3.6343131e-03   3.7887009e-03  -3.0467462e-01  -3.1399667e-01   4.6002740e-03   5.9736968e-03   3.0081114e-01   7.9018123e-03   3.0024979e-03   3.7844139e-03   6.2129186e-03   1.8680430e-03   1.1520021e-03  -6.5021040e-04   4.6263208e-04   2.4853527e-03  -2.4322391e-03   3.8006854e-03  -3.8092025e-03  -2.7719840e-03   5.2886532e-03  -3.1035731e-01   5.9401166e-03  -3.2709943e-01   5.2324401e-03   3.8356353e-03   4.0844546e-03   2.8931834e-01  -2.4772161e-01   1.3058754e-03   7.2296826e-04   1.6563971e-03   2.3868069e-01  -2.6180308e-03  -4.0594331e-04   2.0976038e-03   3.4355146e-04   3.1996549e-04   2.2595002e-04  -4.1203608e-04   3.5569153e-03  -3.7781333e-01  -3.8358562e-03  -4.3953011e-01  -2.2472409e-03  -4.8395378e-01   1.2473414e-02   8.2709385e-03   1.2161105e-02   4.1992342e-01  -4.3589574e-01   6.3714303e-03  -3.8247845e-01   7.0180541e-03   7.1052567e-03   4.8892910e-03   8.9492875e-03   4.9702275e-03   4.5938295e-03   4.1620363e-03   4.0825435e-03  -2.7954184e-01   2.8613484e-03   2.1306084e-03  -1.7324248e-03  -2.7566405e-01   1.8435420e-03  -2.1191831e-03   2.4676897e-03  -3.6397519e-03   2.9946733e-04   9.1608176e-03  -9.6443953e-04   6.4616696e-03   7.5878947e-03  -4.8661968e-03  -3.8595763e-01  -2.0922155e-03  -1.3741892e-02   3.5650269e-01   1.5264310e-03   3.9254418e-04  -3.5995532e-01   2.3042759e-03   7.0367127e-03  -3.2293436e-03   6.5994530e-04   6.9960687e-03   2.3684944e-04  -7.2967096e-03  -1.1710504e-02   1.8683651e-02   1.9622158e-02   4.9149145e-01   4.7575384e-01   1.3283479e-02   1.0452678e-02   1.3461421e-03   1.0593207e-02   8.0579375e-03   2.2594704e-03   7.1343925e-03   2.2871161e-03  -7.1991407e-03  -3.2398956e-01   6.4202647e-03  -3.3076704e-01  -2.8751383e-03   4.3960225e-03  -2.2937072e-03   2.6293083e-01  -2.0678357e-03   7.1285788e-04  -1.7717236e-03  -2.5946256e-04  -2.2720629e-01  -2.5274094e-01   2.1097352e-03   3.3046461e-03   2.4846156e-01   1.7379906e-04  -3.1876914e-03   1.7742727e-03   2.4544100e-03  -2.3328854e-01  -3.2529950e-03  -2.3261569e-01  -2.7140616e-03  -3.5986223e-03  -2.4563292e-01  -3.4286191e-03   5.5892168e-04   2.8339224e-01   3.3164989e-03   5.5400893e-04  -4.6873383e-03  -4.0519880e-03  -5.2193866e-03  -3.1138987e-01  -4.6382945e-03   3.3895955e-01   5.4901348e-03   3.6174494e-03  -2.5648954e-03  -3.4406292e-01  -8.5263163e-03  -6.7463826e-03   8.0716831e-03   6.6815542e-03   1.2658789e-03   3.2990433e-01   6.0138935e-03  -2.3219252e-03  -3.2696676e-01   1.4905089e-03  -3.2455635e-01   4.9129878e-04  -1.8937033e-03   1.5052184e-03   3.9683348e-01   7.4548238e-04  -3.0060861e-01   4.6911507e-03  -1.6896784e-03   1.4379665e-03   4.0631192e-03  -3.3148211e-01  -4.7627241e-04   1.3895876e-03  -5.7273473e-04   4.2813576e-03  -7.7816572e-03  -1.5383982e-03   6.5745056e-03  -6.1766836e-03   4.7702357e-01  -5.1267936e-05   6.2392396e-01  -1.7203695e-02   2.3157567e-02   2.7781208e-03   1.5261135e-02  -4.0001633e-03   3.4813070e-03   4.2712762e-03   2.2899170e-03   1.2739256e-03   1.2207699e-02   1.0256321e-02   5.4941827e-03   2.4911367e-03   8.1908654e-03   3.8661946e-04  -1.1732221e-03   3.7352013e-03   8.9206528e-03   3.6507725e-03   5.9400182e-03   2.3601848e-03  -1.3609022e-03   3.1417336e-03   5.6068750e-03   3.4820780e-01   1.2286235e-03   5.2989170e-03   3.7643494e-03   9.7111633e-04   3.1590025e-01   4.0275870e-03   6.5205608e-04   1.7749787e-03   3.4124777e-03   3.7021951e-03   8.8693245e-04   2.6865824e-03   2.6436944e-03   2.7716535e-01   4.1709489e-03   5.2770045e-03  -5.3367535e-03  -2.1475588e-03  -7.0135402e-03  -6.1509647e-03  -6.0438647e-03  -1.2361979e-02  -7.3898964e-03  -1.4137417e-03  -6.7397202e-03  -7.1715596e-03  -7.9097002e-03  -5.5246143e-03  -1.5498138e-02   4.5866174e-01  -4.4759974e-01  -6.3694504e-04  -3.5743677e-03  -1.8519050e-03  -1.5086879e-03   3.6693056e-03   1.8101221e-03   5.8177792e-03   3.7055145e-03   3.5224574e-04  -1.9443140e-02  -1.7669003e-02  -2.8023833e-02  -1.7808484e-02   4.9557196e-03   2.2167313e-02   1.6860467e-03   1.1069888e-02  -4.9867710e-03  -2.2057133e-02  -1.5838208e-02   1.4971880e-02  -3.3976316e-02  -2.2873607e-02   9.8124300e-02  -4.7747478e-01   2.7083286e+00   5.1764013e-02   1.1393650e+00  -1.0558788e+00  -4.1515074e-03  -8.3568207e-01   1.6942590e+00   1.8153899e-02   3.3961295e-02   7.5819554e-01   3.9778558e-02   7.3489975e-01   1.1864563e-02   2.5935064e-02   5.5925627e-04  -1.7909657e-02  -8.9321510e-03  -2.9423634e-03  -2.1385524e-03   2.6505687e-02   1.7060409e-02  -7.1248316e-01   4.8358248e-03   1.7952893e-02   1.6693032e-02   1.1141829e-02  -4.9137076e-03   1.6870056e-02   6.1421905e-01   4.9594877e-03  -4.5966392e-01   5.4083243e-03   8.1834798e-04   1.8239458e-03  -2.5415770e-02  -3.2244724e-02  -2.1120921e-02  -2.4300443e-02   5.7435747e-01  -7.8236205e-02  -5.1629038e-02  -4.9801822e-02  -7.3035635e-02  -1.0924851e-01  -1.2765470e-01  -1.4290003e-01  -2.3756317e-01   1.2798399e+00  -2.7342541e-01  -1.4559459e+00  -2.3623212e-02   1.2686611e+00  -1.8850375e-01   2.6364394e-03   8.0113680e-02  -9.5544330e-01  -8.9478660e-01   4.7186650e-02   2.6626606e-02   8.7119367e-01   3.0231790e-02   2.3671770e-02  -6.3263557e-01  -5.9735124e-01   1.7440381e-02   5.1467692e-03  -3.1059949e-04  -5.4697442e-01   1.5601592e-02  -5.3510544e-01  -2.6465402e-02  -1.7969872e-02  -2.0026705e-02  -5.3711318e-02  -2.9791989e-02  -2.9000034e-02  -3.3857528e-02  -6.8415735e-02  -4.8840631e-02  -3.5070733e-02  -4.2163037e-02  -8.6425583e-02  -3.6091603e-02  -3.3587139e-02  -2.7116388e-02   5.3405346e-03  -2.0161392e-02  -1.7670430e-02  -1.2085535e-02  -4.0162871e-02   9.7115410e-03   7.9476131e-01   4.8514585e-02  -3.3281326e-02   2.0624742e-02   3.9402870e-02   2.0298878e-02   6.1811506e-01   2.3867379e-02   1.8078319e-02   6.2337355e-01   5.2644025e-01   1.6226782e-02  -4.8092554e-01  -3.9736698e-03  -7.4409338e-03   4.2884162e-03   3.7578907e-03  -2.8772954e-03   1.3621563e-03   4.2880085e-01   4.2702094e-01   1.7031158e-03   2.3271074e-03   4.0732807e-03   7.0144800e-03   4.8954024e-03   3.9893677e-01   6.3455456e-03   4.1401824e-03  -1.1120844e-02  -1.2832451e-02   3.9902653e-01  -9.2868026e-03  -1.0019587e-02  -1.7233497e-02  -6.4953999e-01   8.0773273e-03   1.0041050e-02   1.1751068e-02  -7.5897409e-03   1.1529365e-03  -4.4736808e-01  -3.4887071e-01  -4.0003755e-01   2.6608805e-03   3.6830330e-01   8.1768362e-03   1.5037700e-03  -2.9198443e-03  -3.0208041e-03  -1.8268259e-03   4.7917400e-03  -1.1177312e-04   4.4118102e-01  -4.3162265e-01   2.7113786e-03  -5.5106607e-04  -1.4734676e-02   1.1980310e-02  -1.2687455e-02   2.8474739e-02  -2.1775353e-02  -1.4548927e-02   6.9711445e-01  -1.0185827e+00  -1.2782417e-01  -1.1451081e-01  -1.1080122e+00   2.9114801e-01  -2.1238896e-01  -5.7726823e-02   6.4774491e-02   2.2245049e-01   1.1090455e-01   1.0697393e+00   8.7718451e-02   9.6449580e-02   9.2522391e-01  -8.0437137e-01  -1.1152995e+00   8.1872602e-02   1.5926617e-02   8.0536306e-01  -1.3897581e-02  -2.0167662e-02  -1.0960817e-02  -5.9118980e-01  -9.6083575e-01
   3.0291994e-01   2.5090698e-03   3.8459620e-01   4.5857816e-01  -3.5821598e-01   4.4029274e-03   3.7873265e-01   1.3338080e-03   1.0883598e-03  -3.4504127e-01   3.1986128e-03   4.5051045e-03   4.8888882e-03   3.7536500e-03   3.5751485e-03   4.3407653e-03   3.8146277e-03   2.9643060e-03   2.6183786e-04   1.7985707e-03  -8.8132741e-05  -2.2624619e-01   7.6880066e-07   2.4531503e-03  -8.2046023e-04   7.5471783e-04  -1.4386082e-03   1.9899667e-03  -2.9821738e-03   5.1017321e-03  -3.7852506e-01   3.9401523e-01  -8.7975409e-03  -1.1154999e-02  -1.1178294e-02  -8.5995333e-03  -1.0839899e-02  -1.1405245e-02   1.1497492e-02   7.3670529e-03   3.9912197e-04   7.0000409e-03   5.1287395e-03   9.2970614e-03   5.3680541e-01   9.6686559e-03   1.1791059e-02   7.7673679e-03   5.6075597e-03   4.3945953e-03   1.1570175e-03   6.5666446e-03   4.2013805e-03  -3.0535440e-01  -3.1331186e-01   4.6988844e-03   7.1685641e-03   2.9751097e-01   8.3635112e-03   3.3738121e-03   3.6092066e-03   6.4143314e-03   2.4548020e-03   1.0900223e-03   1.4355789e-04   5.6828677e-04   3.5927348e-03  -2.2000136e-03   3.5654920e-03  -2.8828560e-03  -3.6087754e-03   6.6479058e-03  -3.0570141e-01   3.8780221e-03  -3.3319084e-01   1.6733834e-03   3.5642374e-03   4.2265792e-03   2.9182294e-01  -2.5239069e-01   8.9967381e-04  -9.1929757e-05  -2.1631859e-03   2.4612360e-01  -1.7459619e-03   2.8571979e-04   1.5791861e-03  -2.1417069e-03  -3.8714587e-03   2.4074501e-04   6.3358224e-04   3.0868240e-03  -3.8438241e-01  -5.2119653e-03  -4.4729599e-01  -2.9215749e-03  -4.8259328e-01   1.2874866e-02   9.8725740e-03   1.2935389e-02   4.2101495e-01  -3.9773455e-01   3.5047038e-03  -3.7880188e-01   6.9072705e-03   2.8968263e-03   5.0101185e-03   3.2607752e-03   5.2355849e-03   4.1651260e-03   4.1612793e-03   4.3984404e-03  -2.8267006e-01   2.6704042e-03   2.9694947e-03  -1.1893733e-03  -2.6533020e-01   1.0507663e-03  -2.8860790e-03   1.5772860e-05  -5.4390039e-03   1.0302857e-03   5.9761135e-03  -6.9752753e-04   9.4513795e-03   7.4340451e-03  -6.3270156e-03  -3.8012850e-01   6.0612251e-03  -5.3974843e-04   3.4901493e-01   2.5439990e-03   2.9798137e-04  -3.6904913e-01   1.3625479e-03   3.7253084e-03  -4.0876392e-03  -2.8173165e-03   3.1959458e-03  -1.9164274e-03  -8.4890353e-03  -1.3358531e-02   1.2104284e-02   1.7596560e-02   4.8897983e-01   4.7324744e-01   1.2608496e-02   9.4589450e-03   1.4639636e-03   9.9006128e-03   8.5852529e-03   7.5024235e-03   6.3030620e-03   2.3416998e-03  -6.9962611e-03  -3.1789805e-01   5.8719754e-03  -3.2770677e-01  -1.3313782e-03   5.0861684e-03  -2.1412180e-03   2.6310141e-01  -2.9803310e-03   9.4492814e-04  -4.4772487e-04   4.3573964e-05  -2.2484838e-01  -2.4996569e-01   1.4934359e-03   3.7703678e-03   2.4616184e-01   8.0004851e-04  -3.1137101e-03   1.9090152e-03   2.6244538e-03  -2.3221701e-01  -3.0507815e-03  -2.3910673e-01  -3.1825278e-03  -3.3585455e-03  -2.4847970e-01  -3.7830902e-03  -2.2893897e-03   2.8246449e-01   2.9556063e-03   1.4935319e-03  -4.8311464e-03  -5.4145959e-03  -4.5109097e-03  -3.1663646e-01  -4.4913302e-03   3.4103668e-01   4.5315366e-03   1.0756233e-03   8.4899645e-04  -3.4444467e-01  -3.8850180e-04  -5.9785998e-03   9.1006240e-03   7.7346215e-03   2.0005292e-03   3.2607089e-01   6.5532661e-03  -5.4449341e-04  -3.2408041e-01   1.0520912e-03  -3.2201001e-01  -1.0860614e-03  -1.4974399e-03   8.9534839e-04   3.9735691e-01  -2.0312355e-03  -3.0128251e-01   7.0681972e-03  -3.2194583e-03  -6.5928083e-04   9.7232559e-04  -3.4972219e-01  -1.8386683e-03   3.2547052e-04  -1.6245864e-03   1.6664263e-03   9.9955775e-04   3.9971696e-03  -2.7556073e-03  -9.7425417e-03   4.1970679e-01  -4.3898607e-04   5.9671947e-01  -1.8949046e-02   1.8850239e-02   8.9824524e-03  -3.2112797e-02  -4.3990562e-03   1.1914685e-03   3.8673121e-03  -3.4086165e-03   6.4117921e-03   1.7071207e-02   9.9842050e-03   8.0869193e-03   2.1764976e-03   8.6784722e-03   6.4421186e-04  -6.0845207e-04   4.7558587e-03   6.3734687e-03   3.6927013e-03   6.2107728e-03   6.6531096e-03  -2.5361147e-03  -4.1233181e-03   4.5793592e-03   3.4782261e-01   5.9193546e-03   5.4163399e-03   5.0318983e-03   3.1176363e-03   3.0724267e-01   5.0213944e-03   1.0976300e-03   2.1819793e-03   3.6480709e-03   3.3189622e-03   2.2760140e-03   3.7037813e-03   3.1045285e-03   2.7248070e-01   6.4352494e-04   3.8174410e-03  -6.1837863e-03  -4.6212423e-03  -6.8568621e-03  -5.9142951e-03  -5.1541442e-03  -1.3166285e-02  -7.0062950e-03  -5.1476662e-03  -6.9232341e-03  -1.0283963e-02  -9.4268563e-03  -5.9064557e-03  -1.1977408e-02   4.5628129e-01  -4.4694972e-01   7.9385841e-04  -2.5754340e-04   1.7905650e-04   2.0305777e-04   8.4553178e-03   2.0326236e-03   7.9196458e-03   1.0327504e-03  -3.9722012e-03  -1.8954293e-02  -1.2511336e-02  -2.9127860e-02  -1.8256297e-02  -9.5338409e-03   3.2720191e-02   1.2070860e-02   1.6058278e-02  -1.0967888e-03  -1.9368311e-02  -1.7027168e-02   9.7541365e-03  -2.6027277e-02  -3.5298202e-02   9.5078818e-02  -3.0826379e-01   2.7267529e+00   8.8555851e-02   1.2624249e+00  -1.0963904e+00  -9.2860934e-03  -7.5173965e-01   1.6342741e+00   2.9870249e-03   3.5388374e-02   7.3578913e-01   4.0594604e-02   6.8844762e-01   1.0604632e-02   2.5973491e-02  -3.2752331e-03  -7.7596330e-03  -7.8309030e-04  -4.6158650e-04  -3.3098566e-03   2.2840644e-02   1.1728558e-02  -7.0422320e-01   5.3893072e-03   1.7985963e-02   7.5984389e-03   7.4830302e-03  -4.2103979e-03   1.5560381e-02   6.0982353e-01  -7.7423063e-03  -4.5731813e-01   9.6386925e-04   2.4716979e-03   7.7304663e-04  -2.8034841e-02  -2.6491507e-02  -2.4680295e-02  -2.5565210e-02   5.7603468e-01  -7.8090661e-02  -4.5232065e-02  -4.1021177e-02  -7.2017702e-02  -1.4377126e-01  -9.0313842e-02  -1.3188777e-01  -2.9952322e-01   1.2977360e+00  -2.6922440e-01  -1.4638574e+00  -3.7033891e-02   8.4053974e-01  -1.8176050e-01   5.8370112e-03   7.6291856e-02  -9.0680206e-01  -9.3606451e-01   4.6877382e-02   2.4142935e-02   8.7115643e-01   2.9073549e-02   2.3520171e-02  -6.0748726e-01  -5.8487793e-01   1.7589046e-02   8.3496667e-03   2.8573825e-03  -5.3992326e-01   1.5359676e-02  -5.2562727e-01  -2.0285778e-02  -1.7679722e-02  -2.1347493e-02  -5.3987446e-02  -3.3470796e-02  -3.6043038e-02  -3.8252343e-02  -7.7287981e-02  -5.5164506e-02  -4.5163935e-02  -3.5667611e-02  -8.5945295e-02  -3.8042107e-02  -3.8066500e-02  -2.6860261e-02   1.0993288e-03  -1.5675593e-02  -5.5796437e-03  -2.0212379e-02  -3.7907440e-02  -1.5730645e-02   7.9209212e-01   6.3040523e-02  -1.7144272e-02   1.7999172e-02   3.8295488e-02   2.0998405e-02   6.3163601e-01   2.3092273e-02   1.7269229e-02   6.1665645e-01   5.3071697e-01   1.2010347e-02  -4.7927270e-01  -3.3507643e-03  -8.5477761e-03   1.6917326e-03   2.3717926e-03  -6.4663065e-03   7.7849583e-04   4.2857008e-01   4.2107073e-01   5.6658825e-03   4.3921589e-03   2.3820066e-03   6.4444878e-03   4.2636585e-03   3.8321029e-01   6.5236481e-03   3.9161174e-03  -1.0422257e-02  -1.0955704e-02   3.9808162e-01  -9.7011421e-03  -9.4787641e-03  -1.4808871e-02  -5.9383130e-01   1.0980929e-02   5.6764794e-03   1.6234518e-02  -7.3316000e-03   1.5880644e-03  -4.2998552e-01  -3.4855372e-01  -4.1338533e-01   1.6298164e-03   3.6661389e-01   3.8854014e-03   4.9247478e-03   2.0091294e-05  -4.8115526e-03  -4.7181960e-03   8.4541917e-03   5.3055092e-03   4.0405052e-01  -4.3048681e-01   7.9940429e-03   6.3701655e-03  -9.5902136e-03   9.2846297e-03   7.5058929e-03   3.8305881e-02  -2.6330392e-02  -5.6279502e-03   7.0500975e-01  -9.9652277e-01  -8.1702141e-02  -5.5189679e-02  -1.0722055e+00   1.3980465e-01  -1.1007316e-01  -4.6152889e-02   5.8454657e-02   2.1280820e-01   1.5726668e-01   1.0662705e+00   1.5368450e-01   1.0020796e-01   9.7452801e-01  -7.7569422e-01  -9.1201690e-01   8.6223341e-02  -1.5536395e-03   7.4825557e-01   5.8110917e-03  -2.4503864e-03   7.8179658e-03  -5.4695115e-01  -9.5949763e-01
   3.0408442e-01   2.3472729e-03   3.7678892e-01   4.4501153e-01  -3.6563902e-01   4.4281871e-03   3.8555221e-01   2.1542977e-03   2.5720826e-03  -3.5151445e-01   4.7157625e-03   5.2909064e-03   5.1040919e-03   3.6271518e-03   3.2520529e-03   4.4229699e-03   3.9372634e-03   3.1456469e-03   1.5617795e-03   2.1682910e-03   1.8791850e-04  -2.2694994e-01  -2.1099334e-04   2.6232900e-03  -1.6060791e-03   7.7312449e-05  -1.3511564e-03   2.9271965e-03  -2.6913218e-03   4.4858431e-03  -3.7799780e-01   3.9621166e-01  -9.9091432e-03  -9.5850316e-03  -1.0663909e-02  -9.4989023e-03  -1.0339603e-02  -9.5064463e-03   8.8734598e-03   8.3838775e-03  -9.2557276e-04   6.4056155e-03   4.3408679e-03   9.5242727e-03   5.3560921e-01   8.1193504e-03   1.2307507e-02   8.1518659e-03   6.3189514e-03   4.3135421e-03   1.7992355e-04   4.5291405e-03   4.2777760e-03  -3.0418433e-01  -3.1427859e-01   4.3458027e-03   6.5488652e-03   3.0041662e-01   8.4428703e-03   3.2338497e-03   3.4049862e-03   6.5980566e-03   2.2948632e-03   1.4495434e-03  -1.2529782e-04   6.3846349e-04   2.6452234e-03  -2.1730967e-03   3.2489569e-03  -2.7145706e-03  -9.6166086e-04   6.6641127e-03  -3.0345042e-01   5.4741406e-03  -3.2323967e-01   3.9112065e-03   3.9650960e-03   3.5581329e-03   2.8696899e-01  -2.5848684e-01  -2.5930466e-04   3.0806495e-05   2.6515002e-03   2.3980479e-01  -2.3272710e-03  -3.3813057e-04   2.1816878e-03  -1.7847558e-03   4.5529007e-05   2.7543726e-04   2.1947532e-04   1.9784710e-03  -3.7198066e-01  -2.9462591e-05  -4.3792904e-01  -2.6216705e-03  -4.7819497e-01   1.3053603e-02   9.3491817e-03   1.2402403e-02   4.1171877e-01  -4.0034530e-01   5.5640615e-03  -3.7247655e-01   6.4107101e-03   5.9908962e-03   4.7271146e-03  -1.1164197e-03   4.8477098e-03   3.7877452e-03   4.2515519e-03   4.3820176e-03  -2.8202834e-01   2.7495562e-03   2.5488427e-03  -9.3076540e-04  -2.6438542e-01   1.5412120e-03  -2.8361778e-03   6.1048589e-03  -3.1082170e-03   4.2818094e-04   8.7834212e-03  -4.0309930e-03   7.7099973e-03   8.3500858e-03  -7.4207385e-03  -3.7284253e-01   3.9204556e-03  -5.4045400e-05   3.5181150e-01   1.3944299e-03  -8.1840558e-04  -3.5936026e-01   1.5165864e-03   6.8907729e-03  -2.4406343e-03  -3.0350022e-03   4.7946729e-03  -2.4565692e-03  -1.0011105e-02  -1.5438846e-02   6.2077359e-03   1.9802583e-02   4.9686674e-01   4.7930485e-01   1.1771240e-02   1.0442208e-02  -1.6684452e-03   9.8773666e-03   8.6814635e-03   8.9024141e-03   7.2182796e-03   1.1692734e-03  -6.9481668e-03  -3.2062154e-01   7.1374722e-03  -3.3556694e-01  -1.2171766e-03   5.4553646e-03  -1.5456927e-03   2.6113478e-01  -2.0472550e-03   1.3150630e-03   1.5119972e-04  -6.4092204e-04  -2.2898471e-01  -2.5162945e-01   1.6030822e-03   3.0525346e-03   2.4577241e-01   5.3772891e-04  -3.3057902e-03   2.2457090e-03   2.0314580e-03  -2.3329887e-01  -2.7133880e-03  -2.3608928e-01  -2.9397159e-03  -3.1896841e-03  -2.4699710e-01  -3.7667436e-03  -2.1726948e-03   2.8646640e-01   3.1419311e-03   7.7845400e-04  -3.4772656e-03  -4.5548791e-03  -5.0837453e-03  -3.1677356e-01  -4.7576908e-03   3.3605913e-01   5.7396594e-03   2.9857179e-03  -3.6171337e-04  -3.7928356e-01  -9.3924855e-03  -6.6949386e-03   8.5632074e-03   8.5409388e-03   2.1693933e-04   3.3184654e-01   5.7202187e-03  -1.7468523e-03  -3.2411175e-01   2.4279891e-03  -3.3208617e-01  -3.5414615e-05  -1.6811033e-03   2.8600518e-03   3.9025431e-01  -6.4985817e-05  -2.9520731e-01   5.2866499e-03   2.5051849e-04   9.8385583e-06   4.1355105e-03  -3.3328677e-01  -2.6947365e-03  -5.4192408e-03  -5.5899733e-03   6.7854156e-03   3.4593556e-03  -3.8973821e-04   4.3659356e-03  -3.1450404e-03   4.1838904e-01   2.8453016e-03   5.5411116e-01  -3.3048254e-02   1.7447001e-02   3.1436701e-02  -1.5333098e-02  -2.5301241e-03   4.1196421e-03   5.3580662e-03  -2.8563063e-03  -9.2027238e-04   1.3520355e-02   1.0216459e-02   5.8132107e-03   1.8076037e-03   5.7290573e-03  -1.3634683e-03  -7.4348840e-04   4.2155694e-03   7.5711531e-03   5.5947563e-03   6.7534249e-03   7.6258378e-03  -2.6659579e-03  -4.2159718e-03   4.9553547e-03   3.5207779e-01   4.7240452e-03   6.0978826e-03   4.5496009e-03   1.8393468e-03   3.1114047e-01   4.3702855e-03   5.1689011e-04   6.5044832e-05   3.9423943e-03   3.0568586e-03   1.1504319e-03   6.5545771e-03   1.7782984e-03   2.7427485e-01  -3.2838477e-03   4.9777970e-03  -2.0100073e-03  -3.3079829e-03  -6.9199107e-03  -7.0693935e-03  -5.3518476e-03  -6.1481855e-03  -6.2080628e-03  -2.5990104e-03  -4.3121728e-03  -1.0072840e-02  -7.4406255e-03  -3.8972998e-03  -8.8311897e-03   4.5556353e-01  -4.4271949e-01   2.3529935e-03   3.2477858e-03   5.1592612e-04   2.2649338e-03   5.6868846e-03   1.8563652e-03   5.4384945e-03   9.2142065e-04  -1.5899700e-03  -1.8530956e-02  -4.3424079e-03  -2.8588761e-02  -8.4858221e-03  -9.6959678e-03   1.1474938e-02   5.0141493e-03   1.0889576e-02  -1.1916122e-02  -2.0344108e-02  -2.2942982e-02   3.7073216e-03  -3.7306281e-02   4.6369805e-03   6.3674937e-02  -3.4934327e-01   2.6494058e+00   2.2341080e-02   9.3271672e-01  -1.1438737e+00  -3.7653999e-03  -7.9227931e-01   1.6584877e+00   1.4732533e-02   3.4862212e-02   7.9024308e-01   3.8180991e-02   7.1332813e-01   1.8923187e-02   2.4999434e-02   2.6251341e-03  -8.4773028e-03  -5.6909410e-03   7.3262107e-04  -3.1939402e-03   2.3096623e-02   1.4644115e-02  -7.0106487e-01   2.6924812e-03   1.6030903e-02   8.0673867e-03   8.2316623e-03  -5.0959058e-03   1.3802426e-02   6.0665405e-01  -3.2475872e-03  -4.5042852e-01   7.7854993e-04   4.2528049e-03   1.7315161e-03  -2.6579343e-02  -2.3944816e-02  -2.3633618e-02  -2.7955438e-02   5.7865742e-01  -7.6198148e-02  -4.5706386e-02  -4.3373495e-02  -6.7806401e-02  -1.1495590e-01  -1.1570744e-01  -1.3091153e-01  -2.5395141e-01   1.2418317e+00  -3.3305225e-01  -1.5573560e+00  -3.0901561e-02   8.0692011e-01  -1.8908478e-01   7.5561677e-04   5.1606295e-02  -9.1910130e-01  -8.9813108e-01   4.9160980e-02   3.1522351e-02   8.9068319e-01   3.0558981e-02   1.8114598e-02  -6.3357490e-01  -5.6402176e-01   1.7551922e-02   5.2153696e-03   1.8877749e-03  -5.4969100e-01   1.3978108e-02  -5.3110829e-01  -2.0913042e-02  -1.8041011e-02  -2.0057976e-02  -5.0433883e-02  -3.1708118e-02  -3.2461771e-02  -2.9785620e-02  -7.0025126e-02  -5.2975222e-02  -4.0603164e-02  -4.1622112e-02  -1.0652002e-01  -2.8155759e-02  -2.9596251e-02  -3.6265269e-02   2.3133587e-03  -1.8355171e-02   3.2769517e-03  -4.5358820e-02  -4.2686895e-02   1.8513415e-03   7.0509198e-01   2.0795178e-02  -3.3615417e-02   2.5160053e-02   3.3908887e-02   2.1151032e-02   6.2440212e-01   2.2882652e-02   1.7336292e-02   5.7354427e-01   5.2471520e-01   1.5173202e-02  -4.5835161e-01  -4.7993829e-03   5.8103523e-05   2.3230090e-03   6.0428964e-03  -1.9777706e-03   2.5287601e-03   4.2188326e-01   4.2620653e-01   1.7582695e-03  -2.0999248e-04   3.4848298e-03   7.0647787e-03   3.7243772e-03   3.7455392e-01   5.3330484e-03   4.5479715e-03  -1.1267266e-02  -7.3104358e-03   4.0933808e-01  -1.0904255e-02  -8.5123954e-03  -1.3027144e-02  -5.7814749e-01   8.2430206e-03   7.9878433e-03   1.2620414e-02  -6.1498173e-03  -6.5937287e-04  -4.1394942e-01  -3.4076832e-01  -4.0772539e-01   5.0654415e-03   3.6770411e-01   4.4431497e-03   4.3146087e-03  -1.2945633e-03  -3.0320324e-03  -4.9240300e-03   9.2806751e-03   3.3873928e-03   4.2775498e-01  -4.3059390e-01   5.4136458e-03   9.2436571e-03  -9.2102947e-03  -8.9696375e-05  -1.5166719e-02   1.1062136e-02  -5.3713802e-02  -2.8375637e-02   8.0122664e-01  -9.8927771e-01  -1.0995358e-01  -2.7690919e-02  -1.0622910e+00   3.5754409e-01  -1.4409618e-01  -4.9615234e-02   7.9523423e-02   2.2368020e-01   1.0243636e-01   1.1030579e+00  -1.8063613e-02   8.5281604e-02   9.3090110e-01  -8.5692615e-01  -9.3085855e-01   2.7761144e-02   4.6059348e-03   7.8024583e-01  -1.1581352e-02  -7.6889156e-03   2.2755988e-02  -5.3015152e-01  -9.8443784e-01
   3.0218867e-01   3.0969579e-03   3.7426861e-01   4.3872894e-01  -3.6865792e-01   3.1949319e-03   3.8033562e-01   4.9529978e-04   1.8263746e-03  -3.5757478e-01   4.5820707e-03   4.9779674e-03   4.5269241e-03   3.7493390e-03   3.7485187e-03   4.0847802e-03   3.7383031e-03   2.9495096e-03   6.1331457e-03   2.0218463e-03   1.1821157e-03  -2.2662152e-01   1.9263793e-04   2.0592896e-03  -7.3890865e-04   2.5771131e-03  -8.0383775e-04   7.1024122e-04  -3.4987783e-03   4.7228700e-03  -3.7167764e-01   3.8859989e-01  -8.6066207e-03  -9.4961680e-03  -1.0359457e-02  -8.2441937e-03  -9.3635350e-03  -1.1441114e-02   1.2701637e-02  -4.0206299e-03  -9.6926216e-04   9.0128763e-03   5.1769210e-03   9.4281624e-03   5.2227640e-01   8.8811878e-03   1.1439474e-02   8.1543979e-03   5.5190146e-03   3.7814462e-03   2.2721261e-03   4.8221030e-03   3.4163357e-03  -3.0949624e-01  -3.1298858e-01   4.9728061e-03   7.0932636e-03   2.9881358e-01   8.4272355e-03   3.0863085e-03   4.3035207e-03   5.8824656e-03   2.1382109e-03   1.2523255e-03  -4.0949801e-06   5.4417210e-04   1.9193280e-03  -2.9805281e-03   3.8961559e-03  -2.1896962e-03  -1.6268610e-03   5.2343462e-03  -3.0022559e-01   5.4989302e-03  -3.2322212e-01   2.8269456e-03   4.0132001e-03   4.2551252e-03   2.8821661e-01  -2.5480872e-01   2.1215446e-04   1.6512057e-04   1.3640707e-03   2.3272602e-01  -1.5296248e-03   1.7516988e-04   8.2707208e-04  -3.1805372e-03  -2.8358966e-03   1.6339252e-04  -1.7471514e-03   3.0229871e-03  -3.7633292e-01  -2.7270861e-03  -4.3590066e-01  -1.8839276e-03  -4.7451178e-01   1.3005023e-02   9.2358619e-03   1.2943696e-02   4.1111557e-01  -4.0377392e-01   4.0088016e-03  -3.6559875e-01   6.9589087e-03   5.1518165e-03   4.7437574e-03   1.1143399e-02   4.1375858e-03   4.3557231e-03   4.1809860e-03   3.9275665e-03  -2.7798211e-01   3.6181261e-03   2.3004717e-03  -1.4010824e-03  -2.6687264e-01   2.5781997e-03  -1.9866387e-03   1.6016538e-03  -3.3757832e-03  -6.9437839e-04   8.7298135e-03  -2.1956960e-03   7.0998739e-03   8.2072111e-03  -6.8675720e-03  -3.6740204e-01   1.3664688e-03  -8.3707706e-03   3.5491553e-01   3.2412660e-03   1.3858069e-05  -3.6348525e-01   1.5791562e-03   5.3901127e-03  -4.7404773e-03  -2.2031481e-03   3.3239988e-03  -1.1321111e-03  -5.7539670e-03  -1.3978221e-02   6.8970811e-03   1.8856213e-02   4.9986223e-01   4.7754538e-01   1.3390613e-02   1.0422589e-02   8.6493155e-03   1.0243846e-02   7.9063265e-03   6.8254374e-03   4.6449880e-03  -1.9083400e-03  -7.6698583e-03  -3.2046414e-01   6.6483792e-03  -3.3428309e-01  -1.0897417e-03   4.6407874e-03  -1.6509318e-03   2.5868664e-01  -2.2758427e-03   3.4717878e-04   7.2781984e-04   4.2733031e-05  -2.3183949e-01  -2.5247075e-01   2.0135054e-03   3.4481152e-03   2.4428676e-01   5.5434586e-04  -3.2469985e-03   2.0600205e-03   1.7006147e-03  -2.3367572e-01  -2.4490216e-03  -2.3391670e-01  -2.6381303e-03  -2.9479042e-03  -2.4696191e-01  -2.4879883e-03   1.3282189e-04   2.8158679e-01   3.1373300e-03   1.4024676e-03  -3.5179922e-03  -3.9909674e-03  -4.2731028e-03  -3.1035338e-01  -4.1842547e-03   3.4435551e-01   5.0983318e-03   4.2827001e-03   8.4828045e-04  -3.8479534e-01  -7.1581926e-03  -6.1234969e-03   6.8465015e-03   5.2142339e-03  -2.3665757e-03   3.2200466e-01   5.0435985e-03  -2.1605361e-03  -3.2456206e-01   1.5037413e-03  -3.3078379e-01  -5.9835609e-04  -1.8609711e-03   5.0542134e-03   3.9058318e-01  -1.3014367e-04  -2.9951179e-01   4.7991734e-03   6.0339352e-04  -2.1195280e-03   2.1505323e-03  -3.4590546e-01  -1.1916290e-02   1.4370484e-03   7.4565162e-05   5.9488100e-03  -3.9316797e-03  -7.0112598e-03   6.2731203e-04  -4.2136733e-03   4.4442547e-01   1.8175330e-03   5.3504971e-01  -3.2580883e-02   1.1546343e-02   2.9688860e-02  -1.8627128e-02  -8.8371455e-03   2.4559872e-03   3.5874947e-03  -3.7710999e-03   6.2660981e-03   1.2694209e-02   1.0514030e-02   8.3670856e-03   3.5525154e-03   7.2813845e-03  -3.3410571e-04   2.5848257e-04   3.8056712e-03   4.8454649e-03   2.9935219e-03   6.5467196e-03   3.5215138e-03  -2.2490831e-03  -1.9013757e-03   4.2449488e-03   3.6480650e-01   6.1622179e-03   6.2391082e-03   5.0143244e-03   2.1718992e-03   3.1095832e-01   5.2878849e-03   5.8229986e-03  -5.1406022e-05   3.4770450e-03   1.6499534e-03   1.0477844e-03  -1.1078782e-03   2.9182946e-03   2.8027857e-01  -2.8018410e-03  -4.1093104e-03  -2.3457588e-03  -3.7591006e-03  -7.1011389e-03  -7.5205419e-03  -7.4626046e-03  -1.4702934e-02  -8.2948563e-03  -7.3849281e-03  -6.1820061e-03  -3.7587068e-03  -6.6594672e-03  -4.1253802e-03  -1.1605277e-02   4.6260441e-01  -4.5905896e-01   3.6474625e-03   9.2633504e-04  -2.0691107e-03   1.0463582e-02   7.4626616e-03   1.6341972e-03   5.9135620e-03   1.9478910e-03  -3.9421940e-03  -1.8803004e-02  -7.5598559e-03  -2.9664612e-02  -1.2605076e-02   8.3854801e-03   1.2572664e-02   1.0830938e-02   1.6406776e-02   9.6576978e-03  -1.4213545e-02  -1.0695308e-02   1.3021294e-02  -3.7163746e-02  -4.3515385e-02   7.2319073e-02  -3.3562498e-01   2.6528230e+00   7.4279274e-03   1.2785545e+00  -1.0547056e+00  -7.2616726e-03  -7.4511365e-01   1.7314393e+00   7.9549649e-03   2.9496320e-02   7.3682013e-01   4.0743161e-02   6.9002222e-01   1.4602546e-02   2.7640106e-02  -1.2832791e-02  -5.4309234e-03  -3.3446832e-03  -1.5112626e-03  -5.7129576e-03   1.9169354e-02   1.7288121e-02  -7.2376448e-01   6.9909376e-03   1.8080146e-02   1.3778260e-02   7.4371728e-03  -4.0903384e-03   1.7513059e-02   5.8649203e-01   1.0679993e-03  -4.5427042e-01   2.8001209e-03   3.1090426e-03   2.4793891e-03  -2.8419703e-02  -3.4314479e-02  -2.4878077e-02  -2.5302944e-02   5.8308542e-01  -7.8639791e-02  -4.9202214e-02  -4.5330107e-02  -7.4821263e-02  -1.1252241e-01  -1.3220496e-01  -1.4798057e-01  -3.0201492e-01   1.4539162e+00  -2.9254516e-01  -1.5146244e+00   1.4778050e-02   9.3589636e-01  -1.4231132e-01   9.2403418e-03   7.9851013e-02  -9.5437286e-01  -9.0569003e-01   4.6717531e-02   2.5665294e-02   8.1966012e-01   3.1658810e-02   2.1762042e-02  -5.9639108e-01  -5.9736823e-01   1.7940694e-02   7.7688180e-03   2.3930240e-03  -5.5167622e-01   1.3243985e-02  -5.2403707e-01  -2.3030370e-02  -1.7155122e-02  -2.0359390e-02  -4.9420342e-02  -3.3145836e-02  -2.6614488e-02  -3.2186830e-02  -7.1343439e-02  -5.4444691e-02  -4.9877470e-02  -4.8034069e-02  -9.6950307e-02  -3.8522380e-02  -3.7144519e-02  -2.6711609e-02  -1.6447821e-03  -3.9562333e-03  -4.1834558e-04  -4.5478332e-02  -4.6196509e-02   1.0707296e-02   8.1412262e-01   6.7935256e-02  -2.9123384e-02   2.3567029e-02   4.4207482e-02   2.1735227e-02   6.6225479e-01   2.3214556e-02   1.5141201e-02   5.9355655e-01   5.8694998e-01   1.4996600e-02  -4.8781640e-01  -3.4520520e-03  -2.5529060e-03   4.1048919e-03  -2.2497891e-03  -3.0776870e-03   1.2904497e-03   4.2728401e-01   4.2587537e-01   2.7281679e-03  -8.4394645e-05   3.5574776e-03   5.7376367e-03   6.7534219e-03   3.9432827e-01   4.8576864e-03   4.6866373e-03  -1.1058227e-02  -4.4197271e-03   4.0126505e-01  -9.0913170e-03  -1.1566700e-02  -1.5411117e-02  -5.8777113e-01   1.1442394e-02   4.0197533e-03   4.0312203e-03  -5.1942903e-03   1.1039527e-03  -4.2047711e-01  -3.5327972e-01  -4.2157405e-01   2.2860332e-03   3.6924347e-01   2.9717710e-03   1.7801834e-03  -3.4531414e-03  -2.1980907e-03  -4.4042178e-03   9.5395382e-03  -5.2137759e-04   4.3708219e-01  -4.4160292e-01   8.2371824e-03   4.9127857e-03  -8.6821540e-03   5.7669375e-03  -6.1463445e-03   4.4796060e-02  -9.4797929e-03  -2.0990118e-02   7.9063359e-01  -1.0253965e+00  -9.4456597e-02  -1.0803009e-01  -1.1594227e+00   1.9554909e-01  -3.5731734e-01  -3.8640009e-02   7.5807869e-02   2.3028961e-01   1.0142796e-01   1.0835458e+00  -2.3338430e-02   9.1409797e-02   9.3565201e-01  -7.7544012e-01  -1.0606212e+00   3.7338832e-02  -1.5642976e-02   7.0315211e-01   4.1102461e-03  -1.7202883e-02   1.0586632e-02  -6.0422407e-01  -9.9246673e-01
   3.0389834e-01   2.5407261e-03   3.7802576e-01   4.4634143e-01  -3.7358173e-01   4.7704708e-03   3.8544475e-01   3.7372898e-04   2.0135343e-03  -3.6187959e-01   1.5574621e-03   4.5758062e-03   5.5805726e-03   3.6152050e-03   3.9409853e-03   4.9458787e-03   3.9315081e-03   3.1965988e-03   5.9782253e-03   1.2215695e-03   4.3511750e-04  -2.2643593e-01   1.0373829e-03   1.7393229e-03  -9.5289947e-04  -2.5969304e-03  -2.6756157e-03   1.1320217e-03  -3.7607928e-03   4.9997703e-03  -3.7625728e-01   3.9920956e-01  -9.1794867e-03  -9.5719744e-03  -1.0079787e-02  -8.5360597e-03  -4.0064189e-03  -1.0168631e-02   8.0766249e-03  -2.1735394e-02  -1.5073903e-04   6.5698643e-03   5.4744664e-03   9.9874233e-03   5.3952238e-01   9.7112772e-03   1.2852795e-02   8.6188209e-03   5.8097986e-03   4.2203849e-03   1.5707569e-03   3.7729265e-03   4.0822812e-03  -3.0459090e-01  -3.1392147e-01   4.9081072e-03   6.3334394e-03   3.0349088e-01   8.1223026e-03   2.8426790e-03   3.6487486e-03   7.6914220e-04   2.6030830e-03   1.2311051e-03  -5.6879213e-04   1.5598844e-03   3.8381505e-03  -1.7724608e-03   3.1151879e-03  -3.3322547e-03  -2.8017513e-03   5.4640925e-03  -3.0070004e-01   6.6956861e-03  -3.2941114e-01   3.9342275e-03   4.0242135e-03   3.9423429e-03   2.8945633e-01  -2.4740854e-01   4.4109766e-03   4.9331250e-04  -2.9102299e-03   2.4252772e-01  -2.8573881e-03  -4.4112964e-04   1.6165248e-03  -1.3919648e-03  -1.1454016e-03   1.5560452e-03  -5.5528492e-04   3.8959989e-03  -3.8329470e-01  -3.9016197e-03  -4.4869996e-01  -3.5971264e-03  -4.8486986e-01   1.3212106e-02   8.9451836e-03   1.2536884e-02   4.0142977e-01  -4.3099415e-01   4.5760158e-03  -3.6727045e-01   6.4916436e-03   5.9430329e-03   5.3056666e-03   3.4038804e-03   4.6443089e-03   4.5336734e-03   4.0858170e-03   4.2352664e-03  -2.7425584e-01   2.9166728e-03   1.8783313e-03  -6.5915163e-04  -2.8632434e-01   1.3372832e-03  -1.7260355e-03   1.7100228e-03  -4.4180041e-03  -1.4794094e-04   1.1980062e-02  -1.2088864e-02   8.9760167e-03   7.8013173e-03  -5.0645108e-03  -3.6761518e-01  -9.8168319e-04  -1.0741034e-02   3.4851654e-01   1.9520070e-03  -1.2641642e-04  -3.6983773e-01   2.1907000e-03   5.2854910e-03  -4.8461174e-03  -2.5771467e-03   1.1249883e-02  -5.7223431e-03  -7.0115786e-03  -1.4038032e-02   1.5623026e-02   1.7944326e-02   5.6975714e-01   4.8023181e-01   1.2580625e-02   8.7844333e-03  -5.6639840e-04   1.0326241e-02   8.1426587e-03   8.2977052e-03   5.2407953e-03   1.1275791e-03  -7.3116787e-03  -3.2678830e-01   4.6435551e-03  -3.2689415e-01  -2.7618320e-03   4.8030599e-03  -1.0065697e-03   2.6368428e-01  -2.7448620e-03   1.4458176e-03  -8.5483483e-05  -2.9023013e-04  -2.3406198e-01  -2.5384306e-01   1.8929659e-03   2.3490504e-03   2.4887625e-01  -1.7772938e-04  -1.5493240e-03   1.8891405e-03   2.0694383e-03  -2.3183270e-01  -2.7165286e-03  -2.3803478e-01  -2.7838443e-03  -3.1883162e-03  -2.6300649e-01  -3.1783301e-03   4.2337165e-04   2.8041978e-01   3.2241506e-03   5.6421408e-04  -3.0601209e-03  -4.5079187e-03  -4.9498408e-03  -3.2050659e-01  -4.7345384e-03   3.3998500e-01   5.7635432e-03   4.8847054e-03  -1.2550259e-03  -3.8535035e-01  -1.2520458e-02  -6.5590260e-03   9.8801852e-03   7.8653765e-03   5.0146596e-05   3.3074324e-01   5.3869998e-03  -3.3919735e-03  -3.2981253e-01   1.7843361e-03  -3.3265325e-01  -5.5813849e-04  -1.5550322e-03   1.7927844e-03   3.9654289e-01  -8.3258712e-05  -3.0299577e-01   4.7157896e-03  -2.9039907e-03   1.9442146e-03   6.0146431e-03  -3.2736192e-01  -1.3334307e-02  -4.8690457e-04  -4.9700962e-04   7.6246209e-03  -1.3672616e-03  -8.2536064e-03   4.5582679e-03   1.4320015e-03   4.8184405e-01  -6.0717722e-03   5.2878810e-01  -2.7133206e-02   1.7880209e-02   4.8033299e-03   7.6618421e-03  -1.1323604e-02   1.8834739e-03   6.6400888e-03   3.3287125e-03   4.3875821e-03   1.2364004e-02   9.7977315e-03   7.3742863e-03   2.7265215e-03   7.3119436e-03  -3.9609286e-04  -1.2561933e-03   3.5079366e-03   7.6828221e-03   1.2473779e-03   7.2369409e-03   2.9213343e-03  -2.2109993e-03  -1.9382420e-03   7.5437582e-03   3.7271670e-01   7.0535663e-03   6.3749499e-03   4.8082770e-03   3.0025816e-03   3.1383390e-01   5.1488100e-03   4.2912885e-05   1.8380973e-03   4.5633672e-03   5.0982662e-03   1.8070666e-03   3.5719963e-03   4.5142625e-03   2.9237220e-01   3.1013783e-04   6.7073455e-04  -5.2510851e-03  -3.9256654e-03  -6.8963137e-03  -6.1883299e-03  -4.6939776e-03  -1.0553013e-02  -6.3524888e-03  -3.6771539e-03  -6.6697174e-03  -1.3797206e-02  -9.2422772e-03  -6.1739262e-03  -1.3784936e-02   4.6756368e-01  -4.5759690e-01   1.4760082e-03   2.4427120e-03   2.1050838e-03   1.0420066e-02   1.3141965e-02   2.5071924e-03   7.0932706e-03   2.8964529e-03  -3.0256451e-03  -1.6941928e-02  -1.3761045e-02  -3.0958995e-02  -2.3794733e-02   6.3269581e-03   1.6224122e-02   1.3039793e-02   1.1084636e-02   4.1640966e-03  -1.6142163e-02  -2.0537255e-02   4.8982131e-03  -2.4824755e-02  -3.5741787e-02   6.9230131e-02  -3.4277514e-01   2.7927224e+00   1.8347791e-02   1.2746819e+00  -1.0485787e+00  -1.6840858e-02  -8.4314339e-01   1.5953182e+00   1.7208217e-02   2.9811826e-02   8.1550134e-01   4.7453366e-02   6.7981488e-01   2.0410380e-02   2.4357022e-02  -8.1471872e-03  -2.1414226e-02  -5.0241344e-03  -7.4435746e-04  -2.2769208e-03   2.0858418e-02   1.8299139e-02  -7.2592295e-01   4.2655039e-03   1.8125354e-02   1.5678774e-02   1.1626490e-02  -2.0398400e-03   1.7991241e-02   5.8132961e-01  -2.1122822e-03  -4.5994099e-01   3.8993361e-03   1.3699944e-03   3.7623361e-03  -2.4882027e-02  -3.6188017e-02  -2.5736082e-02  -3.0389045e-02   5.9215815e-01  -7.7924957e-02  -5.3800503e-02  -4.8852145e-02  -7.7495757e-02  -1.4229331e-01  -1.1378706e-01  -1.1515195e-01  -3.5598688e-01   1.3864568e+00  -3.7635525e-01  -1.5715831e+00  -4.3050173e-02   9.8673232e-01  -2.0223025e-01   3.3768083e-03   8.3239310e-02  -9.4620500e-01  -9.2768360e-01   4.9637922e-02   1.7760141e-02   8.7365688e-01   3.1795138e-02   2.3398053e-02  -6.1015822e-01  -6.0153894e-01   1.7661789e-02   6.4427826e-03   1.8924151e-03  -5.5706043e-01   1.7515558e-02  -5.3769727e-01  -2.2949481e-02  -1.2222919e-02  -1.9968800e-02  -5.1565597e-02  -3.1782202e-02  -3.1982547e-02  -3.0103730e-02  -8.0980049e-02  -6.1889362e-02  -4.5021618e-02  -4.9899147e-02  -9.2208620e-02  -3.0610790e-02  -1.6470561e-02  -3.6107007e-02   3.2264094e-03  -1.7804856e-02   2.2328782e-02  -2.0533358e-02  -3.4303998e-02   1.9820938e-02   8.0465562e-01   6.2058771e-02  -2.4144725e-02   7.5803372e-03   4.2542963e-02   2.0880033e-02   6.6698672e-01   2.4844205e-02   1.6024193e-02   6.0000930e-01   5.8699092e-01   1.4988919e-02  -4.9381997e-01  -3.5027357e-03   1.4812368e-03   5.4150308e-03  -1.4490989e-03  -6.5191145e-03   3.3944806e-03   4.3535752e-01   4.0892672e-01   6.1303260e-03   3.2318768e-03   4.1653147e-03   7.7422849e-03   3.2382663e-03   3.9155663e-01  -1.5447352e-03   3.1867688e-03  -1.1425877e-02  -9.0118759e-03   3.9944541e-01  -5.9642300e-03  -7.3212153e-03  -1.4555518e-02  -6.1913055e-01   1.0931677e-02   3.2746847e-03   7.6065494e-04  -5.2885953e-03  -4.9811169e-04  -3.9435843e-01  -3.4308688e-01  -4.0565823e-01   2.7210598e-03   3.5820014e-01   1.2876886e-03   8.0737783e-05  -2.7008137e-03   4.2081502e-05  -5.2878118e-03   8.2465739e-03   4.2615904e-03   4.0754379e-01  -4.4419212e-01   3.0964713e-03   2.0839090e-03  -9.5748441e-03   1.1879927e-02  -9.7554943e-03   4.4949268e-02  -3.8023393e-02  -8.3283487e-03   8.2125067e-01  -1.0192004e+00  -1.0312354e-01  -1.0650553e-01  -1.1001213e+00   8.0009490e-02  -2.1583518e-01  -2.6099727e-02   2.9435127e-02   2.0062768e-01   1.3573651e-01   1.0989555e+00   9.1154335e-02   8.6798240e-02   9.2490328e-01  -7.8087620e-01  -9.9555631e-01   1.2184622e-02   1.0508706e-02   7.8045086e-01   1.6295482e-02  -7.8758928e-03  -1.2118478e-02  -4.7911228e-01  -9.7691752e-01
   3.0949559e-01   2.1417185e-03   3.7865456e-01   4.4144763e-01  -3.7649310e-01   4.8370407e-03   3.8564377e-01   1.3589238e-03   2.4050567e-03  -3.6241534e-01   8.9988992e-04   5.2530364e-03   5.0700013e-03   3.6862122e-03   3.8180786e-03   4.7834889e-03   3.8589143e-03   2.8845046e-03   2.6596030e-03   1.6503681e-03   1.9186982e-04  -2.3066646e-01   1.5770744e-04   1.4191516e-03  -5.6432058e-04   1.8608824e-03  -1.1801234e-03   1.7968487e-03  -3.1547037e-03   4.7071027e-03  -3.7435047e-01   3.9618083e-01  -8.7324682e-03  -9.1415049e-03  -9.9865161e-03  -8.9817770e-03  -8.5759631e-03  -1.0153294e-02   7.9723465e-03  -1.7781496e-02   4.5207629e-03   8.5958706e-03   4.8745555e-03   9.9615031e-03   5.5060426e-01   1.1579742e-02   1.2937894e-02   8.5177734e-03   6.6684284e-03   4.8559955e-03   2.8839905e-03   3.2065723e-03   4.4108828e-03  -3.1597069e-01  -3.1707897e-01   5.2422712e-03   5.3136141e-03   3.0456743e-01   7.8455243e-03   2.9266703e-03   3.6030727e-03   2.9596640e-03   2.0280804e-03   1.2362837e-03   1.1366539e-03   1.0861132e-03   2.7890766e-03  -1.7803406e-03   3.0169558e-03  -3.8645028e-03  -5.2319954e-04   6.0512621e-03  -3.0005755e-01   5.8806587e-03  -3.2720525e-01   4.5325256e-03   4.0503852e-03   4.1457638e-03   2.9070791e-01  -2.5177980e-01   3.1664693e-03  -9.5595871e-05  -2.4289349e-03   2.4423500e-01  -1.4156828e-03   1.7747729e-04   1.9350322e-03  -1.1394548e-03  -3.2704645e-04   1.8372031e-03  -1.0329988e-03   2.8995779e-03  -3.8387302e-01  -3.2181860e-03  -4.3976369e-01  -6.7251943e-03  -4.7678280e-01   1.2413652e-02   9.0108839e-03   1.0943966e-02   4.2463096e-01  -4.2089184e-01   3.8416100e-03  -3.8059059e-01   7.0198537e-03   7.9791364e-03   5.5383442e-03   8.3853863e-03   6.3813705e-03   4.6537841e-03   4.0286463e-03   4.2071903e-03  -2.8413317e-01   2.9802707e-03   2.1945910e-03  -7.0332700e-04  -2.7918545e-01   1.9139639e-03  -2.3942178e-03   3.0726872e-03  -4.3032372e-03   1.0623982e-03   1.2439674e-03  -1.3067439e-02   8.9747039e-03   8.2897970e-03  -7.6858313e-03  -3.7432075e-01   4.8090970e-04   1.3073712e-03   3.5254382e-01   2.1184102e-03  -7.8042193e-05  -3.6939749e-01  -5.7782047e-04   2.5185846e-03  -3.9749458e-03  -8.0811963e-04   3.6471683e-03  -5.0520005e-03  -9.5069213e-03  -1.4622518e-02   1.8739413e-02   1.9591822e-02   5.1484252e-01   4.9475624e-01   1.3202694e-02   1.0285062e-02   1.0710619e-02   1.0064382e-02   8.9534977e-03   1.4049449e-03   7.1431393e-03   2.1675600e-03  -7.7470281e-03  -3.3434648e-01   6.4015865e-03  -3.3684541e-01  -2.0162049e-03   5.0588384e-03  -8.0406315e-04   2.6563633e-01  -2.1261691e-03   1.1399480e-03   1.0383803e-04  -4.8653979e-04  -2.3183982e-01  -2.5429455e-01   1.2465644e-03  -2.2492668e-03   2.4950812e-01   1.1035501e-03  -1.7728536e-03   2.1005561e-03   2.9719873e-03  -2.3811489e-01  -2.9442559e-03  -2.3787523e-01  -2.8571232e-03  -2.8192489e-03  -2.4848916e-01  -3.1864129e-03  -3.0050748e-03   2.8650654e-01   3.4767858e-03  -9.6175952e-04  -3.3328186e-03  -3.0962385e-03  -4.5861900e-03  -3.1289254e-01  -4.9728394e-03   3.4255661e-01   5.3436978e-03   3.9490339e-03   1.1466580e-03  -3.6666826e-01  -9.4226280e-03  -5.8721282e-03   8.7171676e-03   6.7132473e-03  -1.2479325e-03   3.2775544e-01   4.4971408e-03  -2.5633302e-03  -3.2940828e-01   1.6819260e-03  -3.3042432e-01   8.5628926e-04  -1.3197868e-03   3.5793884e-03   3.8679582e-01  -6.9618978e-04  -2.9878036e-01   1.6027018e-03  -1.5766128e-03   9.0281826e-05   5.1823212e-03  -3.2768979e-01  -1.3097579e-02  -5.2587989e-04  -2.0163206e-03   6.8845905e-03   1.0060952e-04  -7.9986692e-03  -1.2764374e-03  -3.2020081e-03   4.4062176e-01  -3.8509934e-03   5.1757603e-01  -2.0531317e-02   1.8270704e-02   3.2415656e-02  -1.9762391e-02  -4.4925359e-03   1.9238036e-03   5.2381797e-03  -3.5931980e-03   4.9942068e-03   1.4086141e-02   9.0587054e-03   8.6265360e-03   3.3455806e-03   9.6972863e-03   1.8420776e-04   1.9375806e-03   5.2020354e-03   5.5036570e-03   3.6877705e-03   7.0816921e-03   3.7244917e-03  -6.0386042e-04  -1.7809733e-03   7.1557995e-03   3.7451568e-01   6.1679888e-03   5.8739611e-03   4.7930810e-03   3.0292387e-03   3.1417176e-01   4.7593491e-03  -4.1533206e-04   4.0509672e-04   4.1263354e-03   3.6833344e-03   2.4207638e-03   6.6419602e-04   3.4848144e-03   2.8907371e-01   7.7088311e-04  -9.4712340e-05  -7.4495439e-03  -3.2527982e-03  -6.2767122e-03  -7.5602164e-03  -5.8570392e-03  -1.2341999e-02  -7.6667555e-03  -3.8699501e-03  -5.9467449e-03  -1.7943672e-02  -6.2654927e-03  -3.1296224e-03  -1.3082709e-02   4.6872731e-01  -4.5903092e-01   3.7151786e-03   4.9868204e-04  -3.2370849e-03   9.4030997e-03   7.7143878e-03   1.4371428e-03   7.8095956e-03   1.2839781e-03  -5.3019667e-04  -1.9240024e-02  -1.6350017e-02  -2.8928666e-02  -6.1813766e-04   2.8740413e-02   2.3376593e-03   9.2624144e-03   9.3263939e-03   3.6488090e-03  -8.9861577e-03  -2.0757050e-02   1.3807102e-02  -1.3317963e-03  -2.0801781e-02   7.3505801e-02  -2.9404939e-01   2.6648147e+00   5.2161543e-02   1.0941911e+00  -1.0824554e+00  -1.5792131e-02  -8.1379452e-01   1.6779287e+00   1.7090490e-02   3.7583933e-02   7.8547047e-01   3.5044313e-02   7.5906482e-01   1.5098544e-02   2.5808034e-02   1.0266910e-02  -3.5465277e-03  -3.2711715e-03   2.2469391e-03  -1.9429128e-03   1.5740027e-02   1.7714692e-02  -7.2840083e-01   4.5816401e-03   1.8708920e-02   1.5174005e-02   9.2597473e-03  -1.8963544e-03   1.6444537e-02   6.0677187e-01   9.5218101e-04  -4.4993054e-01   1.4946827e-03   2.9282225e-03   2.3253899e-03  -2.2510560e-02  -4.0342574e-02  -2.2872198e-02  -2.5198819e-02   5.9507119e-01  -8.0587309e-02  -4.4156141e-02  -4.9229134e-02  -7.6848743e-02  -9.7886478e-02  -1.0439861e-01  -1.3426556e-01  -2.9846410e-01   1.2424256e+00  -3.3575878e-01  -1.4895640e+00  -3.2941908e-02   1.0663087e+00  -1.5624106e-01  -1.3207630e-02   7.7373342e-02  -9.6666390e-01  -9.6337578e-01   4.9117159e-02   2.9956657e-02   9.2136922e-01   3.1083160e-02   2.1170468e-02  -6.0701138e-01  -5.8667839e-01   1.7443864e-02   6.4945877e-03   3.9972581e-03  -5.5599468e-01   1.6729300e-02  -5.3327402e-01  -2.7046181e-02  -2.1254002e-02  -2.4125703e-02  -4.4796833e-02  -3.1038100e-02  -3.2175838e-02  -4.1757372e-02  -7.7437805e-02  -5.4028739e-02  -4.5161027e-02  -4.5390045e-02  -1.1402656e-01  -6.0548508e-02  -4.3662803e-02  -3.5009377e-02   1.7893833e-03  -1.6940125e-02   2.8648708e-02   1.4934009e-03  -6.4036193e-02   1.7054640e-02   7.6449140e-01   4.4557487e-02  -1.1352103e-02   1.3777261e-02   4.0634282e-02   1.8437318e-02   6.6627030e-01   2.3465296e-02   1.7465647e-02   5.7394779e-01   5.5072224e-01   1.3140357e-02  -4.7727666e-01  -3.0121093e-03  -5.3613334e-03   2.1911050e-03   1.9341845e-03  -2.0365602e-03   2.3223995e-03   4.0833343e-01   3.9348515e-01  -7.2175834e-04   1.2634716e-03   5.2010849e-03   9.3157336e-03   3.3911387e-03   3.8827361e-01   1.0102789e-03   1.3246136e-03  -1.0644293e-02  -8.8963631e-03   3.7736301e-01  -4.7717639e-03  -9.4098244e-03  -1.5161256e-02  -6.0520488e-01   1.0362416e-02   1.0273766e-02   1.0033319e-02  -5.9690900e-03  -1.2983110e-03  -4.2095799e-01  -3.4468270e-01  -3.9162904e-01   2.1501321e-03   3.5811759e-01   4.4112704e-03   9.3320938e-04  -3.2711793e-03  -2.5924968e-03  -4.8642367e-03   9.2671300e-03   4.4946599e-03   4.1325734e-01  -4.3801528e-01   7.0665496e-03   1.3367144e-03  -8.1405515e-03   1.4207464e-02   8.5764470e-04   3.8284474e-02  -4.1774241e-02  -1.7897377e-02   7.5924916e-01  -1.0017908e+00  -9.6157061e-02  -8.8444229e-02  -1.0566421e+00  -1.0181560e-01  -3.1227901e-02  -4.1476722e-02   3.9103252e-02   1.7268459e-01   8.0568617e-02   1.0129323e+00   1.2591452e-01   8.6702547e-02   9.0362586e-01  -7.6476073e-01  -8.4887999e-01   4.6563722e-02   7.8137354e-03   7.7507223e-01  -1.4851391e-02  -1.6987841e-02   2.3449574e-02  -6.0596511e-01  -9.8423752e-01
   3.0566304e-01   1.7386867e-03   3.7691098e-01   4.5215275e-01  -3.5519562e-01   4.6648477e-03   3.8519363e-01   2.0749288e-03   1.7396204e-03  -3.5432863e-01   3.3278673e-03   5.0951209e-03   5.4970228e-03   3.6641267e-03   3.6894828e-03   4.4846565e-03   3.5943167e-03   3.2176260e-03   8.1873281e-03   2.1499188e-03   1.5696330e-04  -2.2445676e-01   1.4698634e-04   2.4881278e-03  -9.8156039e-04   1.8278883e-03  -1.0981148e-03   4.6183751e-04  -3.0365033e-03   4.0323723e-03  -3.6954534e-01   3.8179459e-01  -8.3127706e-03  -9.6162730e-03  -1.0137030e-02  -7.3894026e-03  -9.9510377e-03  -1.1876666e-02   1.2343543e-02  -2.5918180e-03  -2.4628018e-04   6.6374086e-03   4.5578209e-03   8.4852248e-03   5.3015036e-01   5.5885601e-03   1.1423112e-02   7.2611936e-03   5.4900509e-03   3.5101015e-03  -1.0281695e-03   4.5511280e-03   3.5819535e-03  -3.0030971e-01  -3.1243891e-01   4.5155490e-03   5.5935488e-03   2.9773500e-01   8.3079210e-03   2.9394021e-03   3.2374215e-03   6.0195947e-03   2.6307886e-03   1.6110663e-03   7.0384879e-04   3.7702924e-04   1.3795085e-03  -3.4118758e-03   3.6536127e-03  -2.6379601e-03  -2.9937667e-03   5.3313756e-03  -3.0277131e-01   4.5941859e-03  -3.2806014e-01   4.0841560e-03   4.1032015e-03   4.0887415e-03   2.7856105e-01  -2.5468655e-01   4.1602810e-03   5.8706103e-04  -3.9084576e-04   2.2983999e-01  -1.5293278e-03   1.9053694e-04   2.0850148e-03  -2.6115068e-05  -2.3004624e-04   1.3200935e-03  -5.1413527e-04   2.5337705e-03  -3.8116538e-01  -5.6495729e-03  -4.4347066e-01  -3.4732928e-03  -4.6688257e-01   1.3389468e-02   9.5095440e-03   1.3228728e-02   4.2816197e-01  -4.1643581e-01   8.0525676e-03  -3.8615786e-01   7.0616061e-03   6.9988093e-03   5.1244414e-03   3.6413880e-03   4.4908821e-03   4.0232809e-03   4.2654050e-03   4.2085308e-03  -2.7359532e-01   2.4211743e-03   2.0503721e-03  -1.0309216e-03  -2.7818914e-01   6.8692276e-04  -1.3670303e-03   4.4428352e-03  -4.6236420e-03  -1.4208815e-04   5.0379424e-03  -1.5005355e-02   6.9414904e-03   8.1396710e-03  -5.5712595e-03  -3.6285908e-01  -2.9501473e-03  -3.6481592e-03   3.3527308e-01   2.4081984e-03  -8.4836566e-04  -3.5475265e-01   2.7688354e-04   3.8952931e-03  -3.0456715e-03  -3.4930043e-03   1.2728865e-02  -1.1531216e-03  -5.0659321e-03  -1.4179506e-02  -2.3415149e-03   1.4315340e-02   4.8413029e-01   4.6664089e-01   1.1778518e-02   9.1353192e-03   1.4248542e-02   9.9850567e-03   8.5420401e-03   7.8831474e-03   7.3105306e-03   1.9139444e-03  -5.7175790e-03  -3.2683893e-01   5.9694495e-03  -3.2974313e-01  -1.7303476e-03   5.3461349e-03  -8.0524445e-04   2.6519793e-01  -1.0908478e-03   1.1394878e-03   7.1124878e-05  -5.0075751e-04  -2.3242523e-01  -2.5135331e-01   1.5863375e-03   3.2234266e-03   2.4711010e-01   1.6256605e-04  -3.7394425e-03   2.3553316e-03   2.6997025e-03  -2.3267924e-01  -2.7588838e-03  -2.3360731e-01  -2.6001716e-03  -3.2346290e-03  -2.4424990e-01  -2.6821207e-03  -2.1369046e-03   2.8388484e-01   2.9819597e-03   9.4922553e-05  -3.9470971e-03  -4.2026688e-03  -4.4293826e-03  -3.0973453e-01  -4.4824166e-03   3.2480405e-01   6.1368174e-03   3.9873908e-03   3.6776653e-04  -3.5308081e-01  -3.7277729e-03  -5.9921104e-03   7.6337132e-03   5.3231164e-03  -2.0065622e-03   3.3339149e-01   5.6862381e-03  -2.4849306e-03  -3.2587729e-01   6.8839159e-04  -3.2649247e-01  -8.9532447e-04  -2.3475068e-03   3.6007635e-03   3.9320904e-01  -7.0474252e-04  -2.9836612e-01   5.4617036e-03  -1.6211901e-03   1.1882677e-03   6.2316897e-03  -3.2765632e-01  -9.7949243e-03  -2.7648485e-03   2.2118729e-03   1.4201391e-03  -5.5084322e-03  -8.9885287e-04   2.0698010e-03  -1.3724830e-03   4.3469369e-01  -3.6080177e-03   4.9030361e-01  -1.4572727e-02   1.8060473e-02   1.7787863e-02  -2.8214692e-02  -1.1424136e-02   1.2032757e-03   3.3679497e-03  -4.6644591e-03   9.9871402e-03   1.4789695e-02   1.0151427e-02   7.6445870e-03   3.3038792e-03   8.7826335e-03   1.2408599e-03   7.2236144e-04   5.0063061e-03   6.0706773e-03   1.9067309e-03   6.1155166e-03   2.9398586e-03  -2.7383858e-03  -2.2484413e-03   5.2502177e-03   3.6301833e-01   4.9953983e-03   5.5040190e-03   4.3873814e-03   3.5055484e-03   3.1541118e-01   5.7998040e-03   1.0575346e-03   1.0776062e-03   3.9384475e-03   3.8435150e-03   1.7197787e-03   1.0040192e-03   3.0124771e-03   2.8144528e-01   6.2294640e-03   5.4095350e-03  -6.7095346e-03  -2.2789336e-03  -6.2704905e-03  -6.0214075e-03  -5.4973089e-03  -1.3425698e-02  -8.1768691e-03  -3.5179613e-03  -4.9264670e-03  -1.8218953e-03  -9.6335498e-03  -5.1997751e-03  -1.1158568e-02   4.6132186e-01  -4.4704608e-01   3.1228776e-03   1.3115099e-03  -1.6639094e-03   7.0138795e-03   9.8962396e-03   3.8102855e-03   5.6692884e-03   1.7429411e-03  -2.6325833e-03  -1.8793275e-02  -1.7489143e-02  -3.0554281e-02   1.6463947e-03  -1.8393006e-02   1.2141359e-02   9.3871881e-03   1.0499772e-02   7.8650264e-03  -1.7934005e-02  -1.7404042e-02   1.2559890e-02  -1.4938108e-02  -1.2577716e-02   6.6379589e-02  -2.3015809e-01   2.7445981e+00   6.3480176e-02   9.5752089e-01  -1.1115484e+00  -5.0913279e-03  -7.7344870e-01   1.6692741e+00   2.9862481e-02   3.7142018e-02   8.4397536e-01   3.7098767e-02   7.0033983e-01   2.0148864e-02   2.6070944e-02  -1.7550759e-02  -9.3510176e-03  -6.4475540e-04   1.0550753e-03  -3.1898535e-03   2.2750032e-02   1.7129909e-02  -7.0094808e-01   4.1675247e-03   1.5229757e-02   9.6859818e-03   8.7669509e-03   5.9233178e-03   1.6959385e-02   5.9996959e-01   9.3775757e-03  -4.5351694e-01   2.7936610e-03   6.4504790e-04   1.6607098e-03  -2.8406627e-02  -3.1251326e-02  -2.2871617e-02  -2.6058274e-02   5.8445120e-01  -5.7233844e-02  -4.5046097e-02  -4.8272797e-02  -6.8985834e-02  -1.3881408e-01  -1.0219344e-01  -1.3564548e-01  -3.0203717e-01   1.3037255e+00  -2.9486283e-01  -1.5161052e+00  -5.5593279e-02   8.8977308e-01  -2.0875056e-01  -3.1205895e-02   7.3557833e-02  -9.5354678e-01  -8.8338698e-01   4.6483283e-02   2.3060344e-02   8.5449103e-01   3.1432257e-02   2.0890707e-02  -5.9230570e-01  -5.9042249e-01   1.8884574e-02   8.7863751e-03   2.7725973e-03  -5.4833988e-01   1.6419755e-02  -5.2962769e-01  -2.6091440e-02  -1.8011346e-02  -2.0836234e-02  -5.3073683e-02  -3.0268367e-02  -2.8917373e-02  -3.5023950e-02  -7.0649350e-02  -5.6211060e-02  -5.2626402e-02  -3.6752035e-02  -7.3433531e-02  -1.8473370e-02  -1.6048415e-02  -3.1999749e-02  -6.6402394e-04  -1.8027099e-02  -1.0159106e-02  -2.5326691e-02  -5.0658358e-02   1.1805746e-02   7.2561816e-01   3.8211557e-02  -2.0423024e-02   2.1684626e-02   3.5603564e-02   1.8459221e-02   6.1668033e-01   2.0859610e-02   1.6283833e-02   5.8007573e-01   5.3854190e-01   1.5361020e-02  -4.7179569e-01   2.2784831e-03   7.4258236e-04   3.1053713e-03   2.5750076e-03  -2.2059707e-03   1.4495194e-03   4.2698529e-01   3.9191485e-01   5.2115411e-03   2.1058012e-03   4.4616758e-03   7.8143721e-03   3.5022096e-03   3.9872561e-01   3.3326684e-03   3.8580559e-03  -1.1112479e-02  -9.0567516e-03   4.1582301e-01  -1.0624889e-02  -8.5879195e-03  -1.5282525e-02  -5.6554941e-01   1.0018559e-02   1.2286984e-02   1.2743199e-02  -6.7463211e-03   5.9986008e-04  -3.8721820e-01  -3.4923678e-01  -4.0495732e-01   7.7744668e-03   3.6330056e-01   8.4805147e-03   3.5782991e-03  -1.8416423e-03   1.0508411e-03  -3.7510677e-03   7.6598493e-03   6.3228436e-03   4.3730049e-01  -4.3528274e-01   8.8559984e-03   3.9248965e-03  -9.5654620e-03   1.0055476e-02   1.0387189e-03   1.8998781e-02  -5.5739806e-02  -2.4547371e-02   8.0677720e-01  -1.0397831e+00  -1.2345047e-01  -1.2384397e-01  -1.1452855e+00   2.6505459e-01  -2.5301269e-01  -3.7403120e-02   1.0621776e-01   2.4239663e-01   1.1340189e-01   1.0687524e+00   8.4792084e-02   8.0760822e-02   9.5935854e-01  -7.8316506e-01  -1.0292558e+00   7.3028839e-02  -7.9415175e-04   7.3596362e-01   1.5218836e-02  -1.8206099e-02  -1.5783059e-03  -5.6318873e-01  -9.9465224e-01
[truncated: 5,860,926 more chars]
