# Supplementary material for: Protein and Solvent Reorganization Drives Radical Pair Stability in Avian Cryptochrome 4a
Source: J Am Chem Soc. 2025 Nov 14;147(47):43934–45. doi: 10.1021/jacs.5c15726 (PMC12673606; doi:10.1021/jacs.5c15726)
Supplement: Supplementary file 2 [file ja5c15726_si_002.zip › Cry4a_data/electrostatic_potential/rpc/TrpD_rpc_sol.txt]

   2.6193012e+00
   2.4036917e+00
   2.3679674e+00
   7.6208369e-01
   2.4716086e+00
   1.7262747e+00
   2.6006740e+00
   7.9455116e-01
   2.0863707e-01
   2.7257513e-01
   2.3518497e+00
   1.4500337e+00
   1.2765026e+00
   3.8330023e+00
   1.6801412e+00
   1.4511240e+00
   1.8413849e+00
   1.3656468e+00
   1.5803274e+00
   2.3711105e+00
   1.3973733e+00
   1.3401965e+00
   2.5900595e+00
   1.0741086e+00
   2.6075437e+00
   1.5039869e+00
   1.2766984e+00
   1.4318530e+00
   1.4161086e+00
   1.7591398e+00
   1.1688876e+00
   1.6826304e+00
   8.8227705e-01
   1.3466041e+00
   1.3316597e+00
   1.3309933e+00
   1.6176748e+00
   2.0370374e+00
   1.4782081e+00
   1.1083353e+00
   1.4023108e+00
   1.3276727e+00
   8.4721013e-01
   1.3961916e+00
   1.5971358e+00
   1.8637705e+00
   1.9552140e+00
   1.7956703e+00
   2.2502941e+00
   3.3452263e+00
   1.6150297e+00
   1.9561141e+00
   1.4690972e+00
   1.5698359e+00
   1.2513370e+00
   2.1454294e+00
   2.8742387e+00
   1.9730783e+00
   2.2258768e+00
   3.5302034e+00
   3.5580681e+00
   2.8692201e+00
   3.1572014e+00
   1.8778062e+00
   3.3051847e+00
   2.3462792e+00
   1.0859515e+00
   1.9650357e+00
   2.3223289e+00
   2.1754621e+00
   2.1271240e+00
   2.5421752e+00
   2.1611021e+00
   2.0728401e+00
   2.6484593e+00
   2.8946248e+00
   1.9478932e+00
   8.9474921e-01
   1.4550726e+00
   2.0656833e+00
   2.0440964e+00
   1.9533951e+00
   1.5667848e+00
   3.1720398e+00
   3.2876532e+00
   2.7927856e+00
   2.1828257e+00
   2.8786622e+00
   1.5645740e+00
   2.1195245e+00
   2.6897081e+00
   2.3343845e+00
   1.7734125e+00
   2.3692271e+00
   2.3785594e+00
   2.7704690e+00
   3.2636705e+00
   1.8961312e+00
   2.0999647e+00
   2.5023088e+00
   2.0686590e+00
   1.0208459e+00
   1.4346935e+00
   1.4837293e+00
   1.7371541e+00
   2.6594585e+00
   2.7152447e+00
   3.0424264e+00
   3.1374366e+00
   2.3965230e+00
   1.2458261e+00
   2.1776052e+00
   2.2569489e+00
   1.1746522e+00
   2.6686732e+00
   1.6570498e+00
   2.2434087e+00
   1.5952399e+00
   1.5881745e+00
   1.1557754e+00
   2.1336400e+00
   2.9475555e+00
   2.9115533e+00
   3.3721877e+00
   1.6531272e+00
   2.6086960e+00
   2.1766793e+00
   2.2823312e+00
   1.6317129e+00
   1.0377367e+00
   2.7769229e+00
   1.5106356e+00
   2.5908732e+00
   2.5502989e+00
   2.2163273e+00
   2.2952284e+00
   1.6865749e+00
   1.9062312e+00
   1.9590426e+00
   1.9975527e+00
   1.7583982e+00
   1.9699642e+00
   2.9135625e+00
   2.0313024e+00
   2.1408296e+00
   3.2011317e+00
   2.4639428e+00
   1.4231739e+00
   1.4485975e+00
   2.2897654e+00
   3.8629640e+00
   2.5147231e+00
   2.0976029e+00
   3.1324804e+00
   3.0091146e+00
   2.5396588e+00
   2.1009892e+00
   2.2884731e+00
   1.6761588e+00
   2.2878984e+00
   1.8211958e+00
   1.7290884e+00
   2.7280048e+00
   1.5424485e+00
   2.1312612e+00
   2.3919633e+00
   1.4847685e+00
   2.6841667e+00
   3.1925814e+00
   2.9529776e+00
   2.4307594e+00
   3.1368727e+00
   1.9939368e+00
   2.7081413e+00
   1.9328708e+00
   2.8295870e+00
   1.2177518e+00
   2.0880086e+00
   2.8928894e+00
   1.6564233e+00
   3.0595578e+00
   2.1320751e+00
   2.9589577e+00
   2.4017279e+00
   2.1681594e+00
   3.0784128e+00
   2.6740998e+00
   2.2368126e+00
   2.6396363e+00
   1.8059212e+00
   2.5412320e+00
   1.8203193e+00
   1.8570252e+00
   1.8586549e+00
   2.3677142e+00
   2.6582091e+00
   2.6488935e+00
   2.3837009e+00
   2.8274585e+00
   2.1526286e+00
   2.4688373e+00
   1.6948888e+00
   1.8050988e+00
   2.6556082e+00
   1.0576085e+00
   2.3182254e+00
   1.8525334e+00
   1.8204135e+00
   1.0958384e+00
   1.6296528e+00
   1.5248437e+00
   1.4804815e+00
   1.4127227e+00
   1.8347546e+00
   1.8871413e+00
   1.8541433e+00
   1.8145808e+00
   1.2570479e+00
   1.5161097e+00
   1.7048102e+00
   2.5473181e+00
   1.6130060e+00
   1.4526642e+00
   1.9873028e+00
   1.9937714e+00
   2.7719210e-01
   1.0770269e+00
   1.4262283e+00
   1.7516263e+00
   9.0921708e-01
   1.2614585e+00
   6.1585225e-01
   8.7882045e-01
   1.5068339e+00
   1.3632382e+00
   9.6102269e-01
   1.0834213e-01
   1.4359062e+00
   1.1531749e+00
   4.9711002e-01
   9.0263036e-01
   1.3480660e+00
   1.0118090e+00
   2.1922753e+00
   1.8446959e+00
   2.3722074e+00
   1.8508464e+00
   2.2845570e+00
   2.9364755e+00
   2.4442903e+00
   8.6751195e-01
   2.0147630e+00
   1.4101138e+00
   1.8796604e+00
   1.9673306e+00
   3.4566006e+00
   1.7432436e+00
   2.2137107e+00
   3.0842422e+00
   2.7676141e+00
   3.2905880e+00
   3.3174733e+00
   2.8656577e+00
   2.3017876e+00
   2.0185526e+00
   2.9596146e+00
   1.1213161e+00
   1.2416918e+00
   2.3958688e+00
   2.6384837e+00
   2.3019505e+00
   1.8193178e+00
   1.9509802e+00
   3.1216874e+00
   2.7470305e+00
   2.0301487e+00
   1.0261614e+00
   1.6110962e+00
   1.2652576e+00
   2.2077731e+00
   1.9114850e+00
   2.3236263e+00
   1.8391962e+00
   2.4718306e+00
   2.6264420e+00
   3.7145091e+00
   2.0755344e+00
   3.5592738e+00
   2.3706083e+00
   2.1418228e+00
   1.6790259e+00
   1.9267058e+00
   7.6846382e-01
   2.7241969e+00
   3.0350391e+00
   2.3675132e+00
   2.2980190e+00
   2.3966736e+00
   2.3008331e+00
   1.8041302e+00
   1.3293683e+00
   1.6616165e+00
   2.4738222e+00
   1.5292374e+00
   1.7836862e+00
   2.1701716e+00
   2.0776613e+00
   1.3427307e+00
   2.0940434e+00
   2.0190487e+00
   1.6011161e+00
   2.3089627e+00
   2.3239635e+00
   2.7407552e+00
   2.4942607e+00
   1.9448447e+00
   1.7836003e+00
   1.9829022e+00
   1.6311212e+00
   1.5706615e+00
   2.1819393e+00
   1.9678909e+00
   2.7447017e+00
   3.3262751e+00
   2.1045988e+00
   1.7261221e+00
   1.8911697e+00
   1.6414137e+00
   8.1575063e-01
   1.1022808e+00
   2.7148433e+00
   1.6261151e+00
   1.9177930e+00
   3.3007957e+00
   3.1830367e+00
   2.5566105e+00
   1.6062194e+00
   2.0768084e+00
   2.0618078e+00
   2.2807345e+00
   3.0442282e+00
   2.7052413e+00
   2.4602290e+00
   1.9684771e+00
   2.0652631e+00
   3.2896232e+00
   9.4688045e-01
   1.5967202e+00
   1.8477102e+00
   2.4287148e+00
   3.6771913e+00
   1.8119264e+00
   2.5051628e+00
   2.1414078e+00
   3.4330800e+00
   2.4675602e+00
   2.2129185e+00
   2.7079953e+00
   1.8076984e+00
   3.4903554e+00
   1.5170500e+00
   1.3488764e+00
   2.3147911e+00
   1.6534340e+00
   2.5985247e+00
   2.1693795e+00
   1.2641491e+00
   2.2436961e+00
   2.8260490e+00
   4.0342360e+00
   2.1143293e+00
   1.8767317e+00
   2.0661221e+00
   2.5053798e+00
   2.8734458e+00
   1.4475776e+00
   3.0005818e+00
   4.0521220e+00
   2.4643171e+00
   1.9784251e+00
   2.0168597e+00
   2.3824093e+00
   1.1370188e+00
   1.7799419e+00
   1.8257397e+00
   2.5568434e+00
   3.0493134e+00
   2.5381943e+00
   3.3442765e+00
   2.2404986e+00
   3.1009884e+00
   1.6857235e+00
   2.2749470e+00
   2.1537952e+00
   2.7462206e+00
   3.1880046e+00
   3.2796785e+00
   1.8607940e+00
   2.3608034e+00
   2.6037853e+00
   2.3099913e+00
   2.1707602e+00
   2.3659493e+00
   2.1298656e+00
   1.5529262e+00
   9.8872700e-01
   2.0880234e+00
   1.0809380e+00
   2.2543822e+00
   1.2945225e+00
   1.1132460e+00
   1.2314930e+00
   1.0967932e+00
   1.7589111e+00
   8.8315506e-01
   1.8450527e+00
   1.2742529e+00
   5.0978256e-01
   1.2854565e+00
   1.5091253e+00
   2.3210945e+00
   1.7707017e+00
   2.3087130e+00
   2.2431076e+00
   4.9132585e-01
   1.5447972e+00
  -5.5236944e-02
   5.1274967e-01
   2.1352080e+00
   1.4077802e+00
   2.3022552e-01
   8.4080711e-01
   1.0651292e+00
   1.9016185e+00
   2.9941350e-01
   6.9313842e-01
   1.3353051e+00
   1.2562121e+00
   1.1255414e+00
   3.2378496e-01
   8.8449349e-01
   5.2350310e-01
   2.2838767e+00
   2.1745014e+00
   3.0801132e+00
   1.6171650e+00
   2.2159993e+00
   2.9682488e+00
   2.4212417e+00
   1.5946941e+00
   1.7129286e+00
   1.4863502e+00
   2.0097713e+00
   2.0695070e+00
   2.2876556e+00
   2.7458398e+00
   2.7674752e+00
   3.2755369e+00
   3.0624501e+00
   2.1479019e+00
   2.7703443e+00
   2.4055722e+00
   3.0749713e+00
   2.1530464e+00
   2.8389239e+00
   1.9487520e+00
   1.9077318e+00
   2.6183509e+00
   1.8244458e+00
   2.5950478e+00
   1.6812465e+00
   3.2030032e+00
   2.2249475e+00
   1.5985296e+00
   1.9987698e+00
   1.7192144e+00
   1.9005785e+00
   1.8125270e+00
   1.6912351e+00
   1.9204861e+00
   1.4301635e+00
   1.6814244e+00
   4.0286482e+00
   3.6986092e+00
   3.3577463e+00
   2.3998933e+00
   3.2330504e+00
   2.5037007e+00
   1.7940245e+00
   1.5205934e+00
   1.7272670e+00
   1.2941641e+00
   1.9359079e+00
   2.5405066e+00
   2.1762748e+00
   2.3850759e+00
   2.2364637e+00
   2.1607110e+00
   2.0409417e+00
   2.8362636e+00
   1.1153961e+00
   1.6049947e+00
   2.6258876e+00
   1.6876184e+00
   2.1103872e+00
   2.0520615e+00
   1.7158498e+00
   2.3977650e+00
   1.6399654e+00
   2.8668021e+00
   2.6914521e+00
   2.0675921e+00
   1.4600146e+00
   2.9524096e+00
   2.3488101e+00
   1.2370615e+00
   8.2127453e-01
   1.1125177e+00
   1.2650732e+00
   1.2819735e+00
   2.2016924e+00
   1.8354072e+00
   1.6794751e+00
   1.7411497e+00
   1.9213764e+00
   2.1681564e+00
   2.0789789e+00
   4.8877996e-01
   1.0164604e+00
   1.1203558e+00
   3.1364726e+00
   1.2271500e+00
   1.4271506e+00
   2.4483760e+00
   3.4252501e+00
   1.3098181e+00
   2.3208136e+00
   1.9936746e+00
   1.9259254e+00
   3.0192693e+00
   2.6418190e+00
   2.9067390e+00
   2.7655846e+00
   1.3535486e+00
   3.0099144e+00
   9.9898906e-01
   1.2010950e+00
   9.7226973e-01
   2.2750403e+00
   1.0493033e+00
   3.1193396e+00
   2.4948238e+00
   2.1942472e+00
   1.1839483e+00
   3.0549505e+00
   2.7465884e+00
   3.1016992e+00
   1.1488264e+00
   1.9186655e+00
   2.3491851e+00
   2.2901020e+00
   1.8354987e+00
   2.0160555e+00
   2.2820535e+00
   1.0513693e+00
   1.7692554e+00
   2.3922710e+00
   2.1451252e+00
   1.8174381e+00
   3.2848173e+00
   1.6673804e+00
   2.3973077e+00
   2.3976878e+00
   2.5096139e+00
   2.4429133e+00
   2.0118613e+00
   1.8357061e+00
   2.9773666e+00
   2.6594814e+00
   2.7433792e+00
   1.8498725e+00
   2.8198861e+00
   3.1482473e+00
   3.0041000e+00
   1.9421254e+00
   1.8957121e+00
   2.7542728e+00
   1.5923628e+00
   3.0910343e+00
   2.5930159e+00
   2.1937462e+00
   1.7063949e+00
   1.8820492e+00
   2.5382413e+00
   2.6696105e+00
   3.7633444e+00
   2.6873715e+00
   1.7998859e+00
   2.0861006e+00
   2.9772762e+00
   3.2630014e+00
   2.5749219e+00
   2.1287560e+00
   9.3652402e-01
   2.5042322e+00
   1.6420586e+00
   2.6462203e+00
   2.0136022e-01
   7.2200207e-01
   1.9686225e+00
   1.3596468e+00
   2.3335287e+00
   2.2337894e+00
   1.3780675e+00
   1.7727280e+00
   1.8861232e+00
   5.5910055e-01
   1.6855036e+00
   1.9060460e+00
   1.8211906e+00
   2.4860148e+00
   1.1538671e+00
   1.8258488e+00
   2.4296585e+00
   1.4724230e+00
   2.1115271e+00
   8.0541324e-01
   1.0426496e+00
   1.8643999e+00
   1.2890287e+00
   1.1878425e+00
   1.4419118e+00
   1.5590933e+00
   8.4052359e-01
   1.2007430e+00
   2.7170081e-01
   8.7408948e-01
   1.8426244e+00
   1.8900886e+00
   9.1081238e-01
   1.8575438e+00
   7.0327280e-01
   2.3020251e+00
   1.9968551e+00
   1.3627623e+00
   1.9675706e+00
   2.2598857e+00
   2.1493798e+00
   2.0311425e+00
   2.2539262e+00
   2.1685889e+00
   2.1642460e+00
   1.9259652e+00
   1.5915809e+00
   2.3152278e+00
   2.0439943e+00
   2.8065051e+00
   2.3710418e+00
   2.7992062e+00
   2.3262862e+00
   3.3379599e+00
   2.7792200e+00
   2.5412939e+00
   2.4588531e+00
   1.9395883e+00
   1.7878714e+00
   2.0262654e+00
   1.6622679e+00
   1.9771484e+00
   2.9622279e+00
   2.2264946e+00
   2.4603562e+00
   2.4647440e+00
   2.0880544e+00
   2.7217696e+00
   1.8446670e+00
   1.3589917e+00
   1.0981418e+00
   9.2811327e-01
   1.8308154e+00
   2.3235719e+00
   1.7968777e+00
   2.4927984e+00
   4.2975474e+00
   2.4452079e+00
   2.7924084e+00
   3.0693535e+00
   2.8407609e+00
   3.3311586e+00
   2.2283874e+00
   1.4040086e+00
   1.5912864e+00
   2.7172750e+00
   2.8374039e+00
   9.1961179e-01
   3.4301527e+00
   1.9307661e+00
   2.8320250e+00
   2.3206746e+00
   1.9812313e+00
   5.7641128e-01
   1.7847544e+00
   2.9740740e+00
   1.8638107e+00
   2.5217849e+00
   1.9941945e+00
   2.6975794e+00
   2.5483987e+00
   7.2930264e-01
   1.3168839e+00
   2.4982753e+00
   2.0540163e+00
   2.5032470e+00
   2.4996610e+00
   3.7528329e+00
   1.6988462e+00
   3.0107284e+00
   2.9749886e+00
   2.5718673e+00
   1.7266591e+00
   2.2362492e+00
   3.0124438e+00
   2.2863072e+00
   1.6243568e+00
   2.2324380e+00
   2.1448357e+00
   1.5839056e+00
   9.2498297e-01
   9.0108386e-01
   1.6377443e+00
   1.3100240e+00
   2.2900596e+00
   2.0674002e+00
   1.9889081e+00
   1.9905678e+00
   1.7950568e+00
   2.4592262e+00
   2.0425112e+00
   1.8019294e+00
   2.9289539e+00
   2.8822245e+00
   2.6772861e+00
   2.9372597e+00
   1.7044110e+00
   2.8388688e+00
   1.0451855e+00
   1.2440596e+00
   1.5953026e+00
   2.5216883e+00
   3.1915844e+00
   2.4634251e+00
   2.0434790e+00
   1.6735944e+00
   3.4376171e+00
   3.3825833e+00
   2.0586161e+00
   2.7935131e+00
   1.8043474e+00
   2.2272619e+00
   2.7048841e+00
   1.7852253e+00
   3.0414193e+00
   2.2150711e+00
   2.0733942e+00
   2.2144955e+00
   1.9025728e+00
   3.0534826e+00
   2.5159038e+00
   1.8609798e+00
   2.7017010e+00
   2.3298116e+00
   2.4366703e+00
   2.8696824e+00
   1.8662935e+00
   2.1944585e+00
   2.0975873e+00
   3.0516986e+00
   2.8429029e+00
   1.9456155e+00
   2.2670219e+00
   2.6159040e+00
   3.4877086e+00
   3.3998637e+00
   1.6635864e+00
   2.6157293e+00
   3.0034593e+00
   2.6824139e+00
   1.9600379e+00
   2.6226037e+00
   1.9182206e+00
   1.5885186e+00
   1.6301805e+00
   2.6307358e+00
   2.2687026e+00
   2.4826177e+00
   2.7208135e+00
   2.3295169e+00
   2.8350324e+00
   3.3316207e+00
   1.7182267e+00
