# Supplementary material for: Protein and Solvent Reorganization Drives Radical Pair Stability in Avian Cryptochrome 4a
Source: J Am Chem Soc. 2025 Nov 14;147(47):43934–45. doi: 10.1021/jacs.5c15726 (PMC12673606; doi:10.1021/jacs.5c15726)
Supplement: Supplementary file 2 [file ja5c15726_si_002.zip › Cry4a_data/TDDFT/dark_state/prot/ds_prot_CTD.txt]

5.1744
5.1702
4.9867
5.2585
5.3702
5.5107
4.5346
4.9949
5.1120
4.8894
5.4148
5.4404
4.6036
5.5464
4.9498

5.1429

5.6339
5.1947
4.5682
4.9440
5.0226
4.8153


4.8464
4.9955
5.0068

5.1967


average: 5.0894
standard deviation: 0.2918 
