# Supplementary material for: Protein and Solvent Reorganization Drives Radical Pair Stability in Avian Cryptochrome 4a
Source: J Am Chem Soc. 2025 Nov 14;147(47):43934–45. doi: 10.1021/jacs.5c15726 (PMC12673606; doi:10.1021/jacs.5c15726)
Supplement: Supplementary file 2 [file ja5c15726_si_002.zip › Cry4a_data/TDDFT/dark_state/prot/ds1_prot.inp]

$molecule
0 1
N        61.5579528999999965       0.0203023000000000      78.8269042999999954
C        61.8497085999999996       0.5626393000000000      80.0543823000000003
O        62.9508476000000030       0.7180320000000000      80.4043044999999950
N        60.8009108999999981       1.1124607000000000      80.6745987000000042
H        60.9419594000000018       1.5784731999999999      81.5594863999999973
C        59.4197272999999981       1.0854796000000000      80.3137817000000069
O        58.6562423999999965       1.7274096999999999      81.0182190000000020
C        59.0662688999999972       0.3173003000000000      79.1408614999999998
N        57.7887421000000003       0.0903581000000000      78.7135468000000031
C        57.5940628000000032      -0.6111185000000000      77.5651931999999960
C        56.3030929999999969      -0.8748230000000000      77.1589584000000031
H        55.4345130999999967      -0.5607939000000000      77.7377929999999964
C        55.9494667000000021      -1.4833126000000001      75.9903335999999996
C        54.5318870999999987      -1.4898594999999999      75.5945435000000003
H        54.4403305000000017      -1.0023782999999999      74.6004104999999953
H        53.8062210000000007      -1.1697742000000000      76.3725280999999967
H        54.3062438999999983      -2.5764306000000001      75.5419693000000052
C        56.9582138000000029      -2.0635089999999998      75.3085556000000054
C        56.6804503999999980      -2.8296537000000002      74.0262680000000017
H        57.5288429000000008      -3.5340459000000002      73.8906783999999988
H        56.5597686999999993      -2.1857799999999998      73.1289443999999946
H        55.7035102999999978      -3.3532316999999998      74.1023026000000016
C        58.2411346000000023      -1.8916942999999999      75.6352538999999950
H        58.9147072000000023      -2.1499834000000000      74.8181229000000059
C        58.6525383000000033      -1.1039494999999999      76.7212219000000033
N        59.9750748000000016      -1.0215407999999999      77.2141953000000001
C        60.2699546999999995      -0.2305616000000000      78.3819351000000069
C        61.1513214000000005      -1.5338749000000000      76.4342728000000022
H        60.7752036999999987      -1.4080100000000000      75.3964844000000056
H        62.0512885999999995      -0.9155696000000000      76.6393967000000060
H        61.4773548202227857      -2.5578810624242418      76.6165187552775109
C        51.8057480000000012       2.7794213000000001      74.4621123999999952
H        52.4128532000000007       3.6052157999999999      74.8908310000000057
H        50.7967185999999984       3.1623437000000001      74.1983871000000050
C        51.6519203000000005       1.8296279000000000      75.6100615999999945
C        52.2224235999999991       1.7257973000000000      76.8216323999999986
H        52.8279113999999979       2.4882295000000001      77.2890548999999965
N        51.7716636999999977       0.5457206999999999      77.3880309999999980
H        52.0491638000000023       0.1374547000000000      78.2299880999999999
C        50.9036217000000022      -0.0872595000000000      76.5453033000000005
C        50.8040504000000013       0.6791760000000000      75.4263610999999941
C        49.9517899000000014       0.3371940000000000      74.3844222999999971
H        49.8297080999999977       1.0003021000000001      73.5407562000000041
C        49.3159484999999975      -0.8857292000000000      74.5128325999999959
H        48.7819366000000016      -1.2341050000000000      73.6411284999999936
C        50.2436790000000002      -1.3393354000000000      76.6836547999999993
H        50.3921204000000031      -2.0014124000000000      77.5239028999999960
C        49.4834784999999968      -1.7181641999999999      75.6165847999999983
H        48.9513129999999990      -2.6568581999999998      75.5713271999999989
H        52.3190032475265241       2.3864851122709454      73.5844620121692543
C        48.1327704999999995       3.4889855000000001      72.7302169999999961
H        49.1491623000000004       3.1741812000000000      73.0498427999999933
H        47.8653679000000025       2.9580202000000000      71.7916565000000020
C        48.1783065999999991       4.9560694999999999      72.4980316000000045
C        47.4815254000000024       5.6159463000000001      71.4541779000000048
H        46.9263953999999970       4.9925318000000001      70.7689132999999941
N        47.7252768999999972       6.9204378000000002      71.5589980999999966
H        47.1620788999999974       7.6375827999999997      71.2110138000000035
C        48.5650101000000021       7.1483797999999998      72.6423415999999946
C        48.9229011999999983       5.9309377999999997      73.1943741000000045
C        49.7394980999999987       5.8505944999999997      74.3278121999999968
H        49.9144020000000026       4.9293756000000002      74.8636855999999966
C        50.1026191999999995       7.0689240000000000      74.9441986000000071
H        50.6546287999999976       7.1592545999999997      75.8680724999999967
C        49.0582885999999974       8.3426161000000008      73.1453400000000045
H        48.7995491000000001       9.3261280000000006      72.7817993000000030
C        49.8176956000000004       8.3031845000000004      74.3336182000000036
H        50.1000366000000028       9.2018290000000000      74.8619384999999937
H        47.4558676863913931       3.1209873408153408      73.5012422497586897
C        40.0299643999999972       3.1477377000000000      70.7090378000000044
H        39.5657196000000013       3.7633397999999998      71.5089263999999929
H        40.0498848000000010       2.1425195000000001      71.1817626999999931
C        41.4551163000000003       3.6097283000000000      70.4941330000000050
C        41.9276389999999992       4.8913697999999997      70.7914200000000022
H        41.3521308999999988       5.5970025000000003      71.3721694999999983
N        43.2140960999999990       5.0009503000000004      70.3243408000000017
H        43.7758330999999998       5.7945761999999998      70.2395554000000004
C        43.5384102000000013       3.9114825999999998      69.5648575000000022
C        42.4357108999999966       3.0301947999999999      69.6826018999999945
C        42.4914360000000002       1.8681964000000000      69.0131302000000062
H        41.7197113000000002       1.1199576000000000      69.1179199000000040
C        43.6123771999999974       1.6344415999999999      68.1800690000000031
H        43.6651115000000019       0.7059446000000000      67.6309738000000067
C        44.5689429999999973       3.7663585999999998      68.7109755999999976
H        45.3261298999999980       4.5101599999999999      68.5113907000000069
C        44.6155052000000012       2.6159848999999999      68.0092163000000056
H        45.4114037000000010       2.3608302999999999      67.3252257999999983
H        39.3680182744724831       3.1393005539995884      69.8430954569618052
C        39.4996948000000003      -2.2228233999999998      68.6196135999999939
H        39.8244095000000016      -3.0430744000000001      67.9442824999999999
H        38.4906464000000028      -2.5847460999999998      68.9114380000000040
C        39.4565467999999981      -0.9997347000000000      67.7591476000000057
C        38.4463615000000019      -0.0463098000000000      67.6308594000000056
H        37.4349670000000003      -0.1518028000000000      67.9946517999999998
N        38.8305244000000016       0.9253994000000000      66.7662887999999981
H        38.4965515000000025       1.7972467999999999      66.4818267999999932
C        40.0430107000000035       0.5902798000000000      66.2160492000000005
C        40.4863891999999979      -0.5849093000000000      66.8383254999999963
C        41.6207351999999986      -1.2311392999999999      66.3333587999999992
H        42.0562133999999972      -2.1720394999999999      66.6357880000000051
C        42.3323097000000033      -0.6099842000000000      65.2926635999999974
H        43.1565513999999979      -1.1627053999999999      64.8666153000000065
C        40.7390747000000033       1.2301849000000000      65.1285629000000057
H        40.3072243000000014       2.1313694000000001      64.7189560000000057
C        41.9372253000000015       0.6566887000000000      64.7940674000000030
H        42.4227524000000003       1.1362511000000000      63.9569930999999983
H        40.2626058569805991      -2.2325963365583541      69.3980551256445182
C        36.0070763000000014      -0.4571039000000000      70.8642272999999960
H        36.3825721999999985      -0.7582144000000000      69.8628997999999939
H        36.6579055999999994      -1.0312562999999999      71.5578308000000050
C        34.6279487999999986      -1.0552717000000000      70.9423218000000020
C        34.1892853000000017      -1.5730401000000001      72.2010956000000022
H        34.7825812999999968      -1.4718720999999999      73.0978470000000016
C        32.9314041000000017      -2.1352490999999998      72.3711852999999934
H        32.5677681000000021      -2.4018161000000000      73.3525695999999954
C        31.9758281999999987      -2.0400372000000000      71.3245316000000003
O        30.5997963000000013      -2.4487719999999999      71.5287017999999932
H        30.6365870999999999      -3.1375674999999998      72.1963882000000012
C        33.7118377999999979      -1.1186149999999999      69.8801497999999981
H        34.1186332999999991      -0.7105897000000000      68.9666748000000069
C        32.4121779999999973      -1.5391123000000000      70.1006622000000021
H        31.6983661999999988      -1.5098000000000000      69.2907181000000065
H        36.0846872911079473       0.6301128013592613      70.8702587463214826
$end

$external_charges
  71.4701691000000068  18.7591457000000013  95.3192520000000059  -0.3000026795664558
  71.4598388999999941  19.7480526000000012  95.6410599000000019   0.3300157074950834
  71.6366272000000066  18.7983532000000011  94.2934036000000049   0.3300157074950834
  72.2868117999999953  18.2718562999999996  95.7402572999999961   0.3300157074950834
  70.2674025999999969  18.0264759000000012  95.5501861999999988   0.2100122051976473
  70.3485869999999949  17.4566994000000015  96.4640579000000002   0.1000089947583310
  69.0873413000000056  19.0187206000000018  95.3662719999999950  -0.1799991772690198
  69.4226912999999968  19.7773018000000000  96.1054687999999970   0.0900087029002113
  68.9509354000000059  19.6217651000000011  94.4432067999999987   0.0900087029002113
  67.6585082999999941  18.4873599999999989  95.7310027999999988  -0.0899965505459428
  67.4271698000000015  17.6737479999999998  95.0106964000000005   0.0900087029002113
  67.5828094000000021  17.9130019999999988  97.1577376999999984  -0.2700018039920968
  67.8696517999999998  18.7724152000000011  97.8007431000000054   0.0900087029002113
  66.5438232000000056  17.6153602999999990  97.4151154000000048   0.0900087029002113
  68.3311996000000050  17.0921954999999990  97.1804046999999969   0.0900087029002113
  66.6370849999999990  19.5907477999999990  95.4690551999999997  -0.2700018039920968
  66.6055984000000052  20.0070000000000014  94.4394608000000062   0.0900087029002113
  65.5900496999999945  19.3265418999999987  95.7302932999999996   0.0900087029002113
  66.8705826000000059  20.4364547999999999  96.1506499999999988   0.0900087029002113
  70.2379073999999974  16.9517707999999985  94.5839995999999985   0.5100209609412374
  70.1019744999999972  17.0265197999999991  93.3813324000000051  -0.5100088085869688
  70.3556975999999992  15.7814788999999998  95.1996613000000025  -0.4700076411544901
  70.6430054000000069  15.6612977999999998  96.1467743000000041   0.3100151237788440
  69.9368056999999936  14.5277928999999997  94.5405272999999937   0.0700081191839719
  70.5393906000000044  14.3085699000000002  93.6714934999999969   0.0900087029002113
  70.1580275999999969  13.2575207000000006  95.4670638999999994  -0.1799991772690198
  69.4323882999999995  13.4457129999999996  96.2870254999999986   0.0900087029002113
  69.9081421000000063  12.3375825999999993  94.8964538999999974   0.0900087029002113
  71.6126938000000024  13.0826025000000001  95.7731399999999979   0.0000060761771342
  72.7007445999999931  13.1442022000000005  94.8778686999999934  -0.1149972801912420
  72.4396438999999930  13.1863393999999996  93.8307570999999996   0.1150094325455104
  73.9878539999999987  12.8353043000000007  95.2762680000000017  -0.1149972801912420
  74.8631897000000066  12.8809605000000005  94.6453094000000021   0.1150094325455104
  74.2724915000000010  12.6336812999999992  96.5957870000000014  -0.1149972801912420
  75.2696686000000028  12.5590314999999997  97.0037994000000054   0.1150094325455104
  71.9246368000000018  12.7172173999999991  97.1176071000000007  -0.1149972801912420
  71.0924758999999966  12.6742238999999994  97.8046645999999953   0.1150094325455104
  73.2273711999999932  12.5997000000000003  97.5157470999999987  -0.1149972801912420
  73.5180739999999986  12.3964824999999994  98.5358429000000058   0.1150094325455104
  68.5203704999999985  14.4266939000000001  94.1173629999999974   0.5100209609412374
  67.5576171999999957  14.8055105000000005  94.7605515000000054  -0.5100088085869688
  68.3022002999999955  13.9071970000000000  92.8766250999999983  -0.4700076411544901
  68.9534225000000021  13.9148598000000003  92.1217270000000070   0.3100151237788440
  66.9708480999999978  13.6313180999999997  92.4037933000000038   0.0700081191839719
  66.2777023000000014  13.6492863000000000  93.2318192000000039   0.0900087029002113
  66.4135971000000040  14.5902805000000004  91.2970123000000058  -0.1799991772690198
  67.0235901000000069  14.8091849999999994  90.3946152000000041   0.0900087029002113
  65.4667816000000045  14.1323270999999995  90.9390640000000019   0.0900087029002113
  66.2748413000000056  15.9574966000000007  91.9991150000000033  -0.1799991772690198
  65.8812408000000005  15.8083905999999992  93.0273056000000054   0.0900087029002113
  67.3136673000000059  16.3347873999999997  92.1122665000000040   0.0900087029002113
  65.4493027000000041  16.9608078000000013  91.2217940999999968   0.2000119133395276
  64.4067383000000007  16.6278800999999987  91.0307083000000006   0.0900087029002113
  65.3172150000000045  17.9032021000000015  91.7951735999999983   0.0900087029002113
  66.1898955999999998  17.2840938999999985  89.9500122000000033  -0.7000143538912426
  66.8878097999999994  16.6343917999999995  89.6486969000000045   0.4400189179343997
  65.7346419999999938  17.9030647000000016  88.9187698000000069   0.6400247550967931
  64.8363647000000043  18.8494777999999990  88.9042510999999962  -0.8000172724724393
  64.4230270000000047  19.0379009000000003  88.0133819999999929   0.4600195016506390
  64.6683426000000026  19.3253993999999985  89.7675322999999992   0.4600195016506390
  66.2006302000000062  17.5287228000000006  87.7415009000000055  -0.8000172724724393
  65.7876052999999956  17.9821892000000005  86.9516983000000039   0.4600195016506390
  67.1125717000000037  17.1191330000000015  87.7655639999999977   0.4600195016506390
  66.9860457999999994  12.2176085000000008  91.9986267000000026   0.5100209609412374
  66.3644867000000005  11.4073515000000008  92.6947708000000006  -0.5100088085869688
  67.6362534000000011  11.9088612000000005  90.8073119999999960  -0.4700076411544901
  68.1241837000000032  12.6186313999999999  90.3051604999999995   0.3100151237788440
  67.4655991000000057  10.5556506999999993  90.2673644999999993   0.0700081191839719
  66.9545363999999950   9.9601735999999992  91.0093994000000066   0.0900087029002113
  66.7973937999999947  10.7305001999999998  88.8658446999999967  -0.1799991772690198
  65.8316039999999987  11.2622584999999997  89.0029296999999957   0.0900087029002113
  67.3937301999999931  11.4828633999999994  88.3066864000000038   0.0900087029002113
  66.5612030000000061   9.3674774000000003  88.0908050999999972  -0.1799991772690198
  67.5161971999999935   8.8675374999999992  87.8217850000000055   0.0900087029002113
  65.8669356999999991   8.6959944000000000  88.6398391999999973   0.0900087029002113
  66.0565261999999933   9.4151706999999991  86.6935272000000055  -0.1799991772690198
  66.8164902000000041   9.9855918999999993  86.1178436000000005   0.0900087029002113
  65.9794159000000064   8.3700341999999992  86.3246689000000060   0.0900087029002113
  64.6501159999999970  10.1259850999999994  86.5772094999999950   0.2100122051976473
  63.9117851000000030   9.4884453000000004  87.1089249000000052   0.0500075354677326
  64.6068953999999991  11.1626405999999996  86.9744491999999951   0.0500075354677326
  64.1840897000000012  10.2323722999999998  85.1317291000000012  -0.3000026795664558
  63.1608238000000028  10.4171648000000001  85.1118850999999950   0.3300157074950834
  64.7693557999999996  10.9483479999999993  84.6558761999999945   0.3300157074950834
  64.2246169999999950   9.3315525000000008  84.6135787999999991   0.3300157074950834
  68.9121169999999950  10.0184736000000001  90.0429077000000007   0.5100209609412374
  68.9576416000000023   8.8644619000000002  89.6431579999999997  -0.5100088085869688
  70.0250015000000019  10.7051686999999998  90.2930527000000041  -0.4700076411544901
  70.0573653999999948  11.6832560999999995  90.4835814999999997   0.3100151237788440
  71.3226623999999987  10.0044860999999994  90.2636260999999962   0.0700081191839719
  71.3425673999999930   9.3730335000000000  89.3876800999999972   0.0900087029002113
  72.4589157000000057  11.0166044000000003  90.1421050999999949  -0.1799991772690198
  72.4022980000000018  11.7198992000000004  91.0002975000000021   0.0900087029002113
  73.4583281999999969  10.5317887999999993  90.1636581000000064   0.0900087029002113
  72.3394241000000022  11.8153486000000001  88.8258132999999930  -0.2800020958502165
  72.5854949999999945  11.1923151000000001  87.9394759999999991   0.0900087029002113
  71.2936707000000069  12.1897278000000000  88.8015975999999938   0.0900087029002113
  73.3271254999999940  12.9750289999999993  88.6816558999999955   0.6200241713805538
  74.3028259000000020  12.8258171000000001  87.8554306000000054  -0.7600161050399606
  73.0632552999999945  13.9922342000000004  89.3670424999999966  -0.7600161050399606
  71.5015029999999996   9.2424850000000003  91.5622786999999931   0.5100209609412374
  72.3008956999999981   9.5376767999999998  92.4692229999999995  -0.5100088085869688
  70.9419173999999941   8.0379428999999991  91.7067032000000069  -0.4700076411544901
  70.3925476000000003   7.6376451999999997  90.9773483000000027   0.3100151237788440
  70.9219130999999976   7.2910037000000001  92.9053344999999950   0.0700081191839719
  71.0653762999999969   7.9346933000000002  93.7605972000000065   0.0900087029002113
  69.5444260000000014   6.6800017000000000  93.1765747000000033  -0.1799991772690198
  69.4723053000000021   5.9244132000000000  92.3652802000000008   0.0900087029002113
  69.5327987999999948   6.0635810000000001  94.1008072000000055   0.0900087029002113
  68.3866806000000054   7.6133828000000001  93.2101363999999961  -0.0899965505459428
  68.2045516999999961   8.0639857999999993  92.2110825000000034   0.0900087029002113
  67.0880355999999978   6.8153256999999998  93.4873809999999992  -0.2700018039920968
  66.1452866000000057   7.3420787000000001  93.2264938000000001   0.0900087029002113
  66.9745635999999962   5.8795009000000000  92.8994445999999954   0.0900087029002113
  67.0298080000000027   6.5403589999999996  94.5622405999999955   0.0900087029002113
  68.5679855000000060   8.8290749000000002  94.2350464000000017  -0.2700018039920968
  69.2903519000000045   9.5536261000000007  93.8020096000000052   0.0900087029002113
  67.5329207999999994   9.1990662000000007  94.3965606999999949   0.0900087029002113
  68.9623947000000044   8.3577966999999997  95.1606064000000060   0.0900087029002113
  72.1108550999999949   6.2519483999999999  92.9409102999999988   0.5100209609412374
  71.9411620999999997   5.2141614000000001  93.6258773999999931  -0.5100088085869688
  73.2597961000000026   6.5385403999999996  92.3189392000000026  -0.4700076411544901
  73.4476317999999964   7.4992274999999999  92.1297073000000069   0.3100151237788440
  74.3884276999999940   5.6358585000000003  92.0913620000000037   0.0700081191839719
  74.4441223000000036   4.8462515000000002  92.8260803000000010   0.0900087029002113
  74.2622070000000036   5.0093192999999996  90.7212676999999985  -0.1799991772690198
  75.0277327999999954   4.2195745000000002  90.5643921000000063   0.0900087029002113
  73.2746963999999963   4.5240159000000002  90.5675887999999958   0.0900087029002113
  74.3517151000000069   6.0762242999999998  89.5435027999999988  -0.1799991772690198
  73.7665023999999931   6.9647874999999999  89.8633575000000064   0.0900087029002113
  75.4102553999999969   6.3495102000000001  89.3456572999999992   0.0900087029002113
  73.9449539000000016   5.6493649000000001  88.1343459999999936   0.2000119133395276
  74.5832443000000040   4.8867134999999999  87.6390915000000064   0.0900087029002113
  72.8901520000000005   5.3020110000000003  88.1018829000000068   0.0900087029002113
  74.0201796999999999   6.9227314000000000  87.3079833999999977  -0.7000143538912426
  74.8071441999999962   7.3613095000000000  86.8739853000000011   0.4400189179343997
  73.0388336000000038   7.8407755000000003  87.3592452999999978   0.6400247550967931
  71.8833312999999947   7.6914262999999998  87.9075088999999963  -0.8000172724724393
  71.2477722000000000   8.4591464999999992  87.8258361999999977   0.4600195016506390
  71.7203140000000019   6.8697004000000002  88.4535828000000066   0.4600195016506390
  73.1571655000000050   8.9684609999999996  86.6662139999999965  -0.8000172724724393
  72.3448563000000036   9.5309515000000005  86.5120467999999931   0.4600195016506390
  73.9900054999999952   9.1551227999999991  86.1451339999999988   0.4600195016506390
  75.5870285000000024   6.4586530000000000  92.2539368000000053   0.5100209609412374
  75.5494537000000008   7.6949139000000004  92.1091231999999991  -0.5100088085869688
  76.7416458000000006   5.7956390000000004  92.5707703000000066  -0.4700076411544901
  76.7567444000000023   4.7987704000000004  92.5769805999999988   0.3100151237788440
  78.1040267999999998   6.2981543999999996  92.6653900000000021   0.0700081191839719
  78.1583327999999966   7.3532658000000000  92.4413605000000018   0.0900087029002113
  78.7114409999999936   6.2330861000000004  94.0528335999999996  -0.1799991772690198
  78.8268814000000049   5.1530180000000003  94.2861556999999948   0.0900087029002113
  79.7471618999999947   6.6349644999999997  94.0425797000000046   0.0900087029002113
  77.9263839999999988   6.7965698000000003  95.3026581000000022  -0.0899965505459428
  76.9964599999999990   6.1909675999999996  95.3554840000000041   0.0900087029002113
  78.7700882000000036   6.6008896999999997  96.5455093000000062  -0.2700018039920968
  78.2312392999999986   6.7788757999999998  97.5006484999999969   0.0900087029002113
  79.3871460000000013   5.6823081999999996  96.6443938999999972   0.0900087029002113
  79.4771346999999935   7.4548717000000000  96.4739761000000016   0.0900087029002113
  77.4899826000000047   8.2442721999999993  95.1557465000000064  -0.2700018039920968
  76.8020096000000052   8.5343266000000000  95.9784851000000003   0.0900087029002113
  78.3393250000000023   8.9566736000000002  95.2292709000000031   0.0900087029002113
  76.9525222999999983   8.4300966000000006  94.2013168000000007   0.0900087029002113
  79.1637192000000027   5.6592707999999998  91.6661605999999978   0.5100209609412374
  80.2771529999999984   6.1893238999999998  91.5689468000000062  -0.5100088085869688
  78.8421555000000041   4.5916281000000003  90.9173354999999930  -0.4700076411544901
  78.0461959999999948   4.0029507000000004  91.0352325000000064   0.3100151237788440
  79.8693313999999930   3.8897765000000000  90.1582183999999955   0.0700081191839719
  80.6910247999999939   3.6120283999999998  90.8017044000000055   0.0900087029002113
  79.2420273000000037   2.5155170000000000  89.6516342000000037  -0.0899965505459428
  80.0579299999999989   1.8826649000000000  89.2416000000000054   0.0900087029002113
  78.7895354999999995   2.0010829000000001  90.5262374999999935   0.0900087029002113
  78.3952941999999950   2.8411209999999998  87.3145142000000050  -0.3600044307151738
  79.2888411999999931   2.9991137999999999  86.8942413000000045   0.3200154156369637
  78.1491699000000040   2.6439910000000002  88.6475906000000009  -0.0499953831134641
  77.2060318000000052   2.7585027000000002  86.6122971000000064   0.2500133726301260
  77.1173019000000011   3.0946693000000001  85.5792313000000036   0.1300098703326899
  76.2138061999999934   2.6263225000000001  87.4813994999999949  -0.7000143538912426
  76.7847823999999974   2.5871415000000000  88.7687987999999990   0.2200124970557670
  76.2366408999999976   2.5458666999999999  89.7019272000000001   0.1000089947583310
  80.2260512999999946   4.7874141000000003  89.0233458999999954   0.5100209609412374
  81.3043442000000027   4.6652402999999998  88.4350280999999967  -0.5100088085869688
  79.4193267999999932   5.8197136000000000  88.7591629000000069  -0.4700076411544901
  78.6674804999999964   6.0464248999999999  89.3734283000000005   0.3100151237788440
  79.5901489000000026   6.7811760999999997  87.7194824000000040   0.0700081191839719
  80.6274032999999974   6.8513193000000001  87.4269180000000006   0.0900087029002113
  78.7051239000000038   6.2271171000000001  86.5128859999999946  -0.2800020958502165
  79.0247116000000034   5.1833929999999997  86.3059235000000058   0.0900087029002113
  77.6355972000000065   6.0823245000000004  86.7764587000000063   0.0900087029002113
  78.8594283999999988   6.8706880000000004  85.1870956000000064   0.6200241713805538
  79.2539519999999982   8.0646609999999992  85.0989455999999933  -0.7600161050399606
  78.4730682000000002   6.2248549000000004  84.1723175000000055  -0.7600161050399606
  79.1057129000000003   8.1494292999999995  88.2417374000000052   0.5100209609412374
  78.0179442999999964   8.1508664999999993  88.8241500999999971  -0.5100088085869688
  79.9014968999999979   9.2937717000000006  88.2471541999999971  -0.4700076411544901
  80.8428573999999998   9.1787348000000009  87.9395676000000037   0.3100151237788440
  79.4553451999999965  10.5613946999999992  88.7042541999999941   0.0700081191839719
  78.3974151999999975  10.6762561999999992  88.5198821999999979   0.0900087029002113
  79.7068328999999949  10.7104377999999993  90.2080002000000007  -0.1799991772690198
  79.6397400000000033  11.6928433999999992  90.7224884000000031   0.0900087029002113
  78.9005126999999931  10.1217976000000007  90.6955109000000022   0.0900087029002113
  80.8872147000000012   9.9949732000000004  90.8753891000000067   0.5500221283737161
  80.6832581000000033   9.2319727000000000  91.8407973999999996  -0.5500099760194476
  82.0820922999999993  10.1810284000000006  90.3523636000000039  -0.6200120190262852
  82.7798461999999944   9.5504140999999994  90.6921691999999950   0.3200154156369637
  82.3069916000000035  10.7935429000000003  89.5945815999999979   0.3000148319207244
  80.1621779999999973  11.7799300999999996  88.0556488000000002   0.5100209609412374
  81.1238173999999930  12.3080139000000006  88.6347197999999992  -0.5100088085869688
  79.6804961999999932  12.3304957999999996  86.9555969000000033  -0.2900023877083361
  78.6799163999999962  11.7228498000000005  86.0675812000000064   0.0000060761771342
  77.7179947000000055  12.2036896000000006  86.3465271000000030   0.0900087029002113
  78.6032181000000065  10.6145133999999999  86.0614470999999952   0.0900087029002113
  80.3380889999999965  13.4971312999999995  86.4186858999999998   0.0200066598933736
  81.3880233999999945  13.2441273000000006  86.4136962999999980   0.0900087029002113
  79.6446686000000028  13.7204609000000008  85.0523910999999941  -0.1799991772690198
  80.3056870000000060  14.1104584000000006  84.2490997000000021   0.0900087029002113
  78.7791442999999987  14.4148312000000001  85.1073760999999962   0.0900087029002113
  79.0970382999999941  12.2743330000000004  84.7501526000000069  -0.1799991772690198
  79.8268738000000013  11.5246010000000005  84.3765563999999983   0.0900087029002113
  78.2551955999999933  12.2773456999999997  84.0251540999999946   0.0900087029002113
  80.0971375000000023  14.7674856000000005  87.2432785000000024   0.5100209609412374
  81.0016937000000041  15.5035992000000000  87.6058960000000013  -0.5100088085869688
  78.8451691000000068  15.0003528999999993  87.7569885000000056  -0.4700076411544901
  78.1096648999999985  14.3283004999999992  87.7195511000000039   0.3100151237788440
  78.5225753999999938  16.3474445000000017  88.2775879000000003   0.0700081191839719
  79.2470322000000067  17.0466708999999987  87.8868942000000004   0.0900087029002113
  77.0938491999999940  16.7809905999999991  87.8991012999999981  -0.0899965505459428
  76.4349823000000015  16.0741215000000004  88.4473189999999931   0.0900087029002113
  76.8006897000000066  18.2439365000000002  88.3152237000000042  -0.2700018039920968
  77.2799835000000002  18.5781670000000005  89.2601547000000011   0.0900087029002113
  77.1478653000000065  18.9161147999999990  87.5016021999999936   0.0900087029002113
  75.7032089000000070  18.3188552999999992  88.4708861999999954   0.0900087029002113
  76.7940978999999970  16.5591353999999988  86.3934402000000006  -0.2700018039920968
  75.8243561000000028  17.0451450000000015  86.1532135000000068   0.0900087029002113
  77.4877929999999964  16.9907265000000010  85.6405486999999965   0.0900087029002113
  76.8165436000000028  15.4822807000000005  86.1210403000000042   0.0900087029002113
  78.6961136000000039  16.4336491000000002  89.7967299999999966   0.5100209609412374
  79.1777648999999997  17.4065933000000008  90.3475112999999936  -0.5100088085869688
  78.3610000999999983  15.3429756000000008  90.4954070999999942  -0.4700076411544901
  77.9040908999999999  14.6084299000000009  89.9997330000000062   0.3100151237788440
  78.7251511000000050  15.2158823000000005  91.8376312000000041   0.0700081191839719
  78.2840271000000030  15.9842586999999998  92.4552077999999966   0.0900087029002113
  78.1429442999999964  13.9598160000000000  92.5667191000000003  -0.1799991772690198
  77.0393829000000068  14.0450648999999999  92.4708480999999978   0.0900087029002113
  78.3682861000000059  13.0701532000000000  91.9405899000000062   0.0900087029002113
  78.5222930999999988  13.7037115000000007  94.0544205000000062  -0.0899965505459428
  79.6238555999999988  13.7148304000000003  94.1985167999999931   0.0900087029002113
  77.9784393000000051  14.8755282999999991  94.8414841000000024  -0.2700018039920968
  78.4787216000000001  15.8402100000000008  94.6103363000000002   0.0900087029002113
  76.8953781000000021  15.0110396999999995  94.6342925999999949   0.0900087029002113
  78.1793212999999980  14.6660298999999998  95.9139023000000037   0.0900087029002113
  77.9298629999999974  12.3024892999999995  94.4330444000000000  -0.2700018039920968
  76.8410872999999981  12.2273340000000008  94.2251511000000050   0.0900087029002113
  78.4741058000000038  11.4942197999999998  93.8993454000000014   0.0900087029002113
  77.9222106999999937  11.9930038000000003  95.5000380999999976   0.0900087029002113
  80.2444916000000035  15.4079876000000002  92.0363540999999969   0.5100209609412374
  80.6555328000000031  16.1593266000000000  92.8885803000000010  -0.5100088085869688
  81.1024474999999967  14.7389916999999997  91.2581329000000068  -0.4700076411544901
  80.8011779999999931  14.1911830999999999  90.4815063000000066   0.3100151237788440
  82.5038985999999994  14.8175039000000002  91.3175887999999958   0.0700081191839719
  82.7685393999999945  14.5546559999999996  92.3311386000000027   0.0900087029002113
  83.1712341000000066  13.7952165999999998  90.3939055999999965  -0.1799991772690198
  82.6591415000000040  12.8485040999999995  90.6692580999999933   0.0900087029002113
  82.9606018000000063  13.9800033999999993  89.3188171000000040   0.0900087029002113
  84.7205658000000028  13.6806993000000006  90.5697478999999959  -0.0899965505459428
  85.1419219999999939  14.7039603999999997  90.4711609000000010   0.0900087029002113
  85.1661301000000037  13.0576343999999995  91.9019851999999986  -0.2700018039920968
  84.6863785000000036  12.1462593000000005  92.3185883000000018   0.0900087029002113
  86.2149887000000064  12.7345743000000002  91.7292479999999983   0.0900087029002113
  85.1813889000000017  13.8547543999999991  92.6757355000000018   0.0900087029002113
  85.1521682999999996  12.7776051000000006  89.4460753999999980  -0.2700018039920968
  84.7265854000000047  11.7533741000000003  89.5105286000000007   0.0900087029002113
  84.7528152000000006  13.3045072999999991  88.5532074000000051   0.0900087029002113
  86.2492141999999973  12.6172190000000004  89.5175552000000039   0.0900087029002113
  83.0768585000000002  16.1537894999999985  91.0354004000000003   0.5100209609412374
  84.0394974000000019  16.6445292999999985  91.7243117999999953  -0.5100088085869688
  82.4842682000000025  16.8054465999999998  89.9850615999999945  -0.4700076411544901
  81.9008254999999963  16.2400264999999990  89.4072189000000037   0.3100151237788440
  82.5625153000000012  18.2112370000000006  89.6689147999999960   0.0700081191839719
  83.6053847999999959  18.3446865000000017  89.4218596999999988   0.0900087029002113
  81.9008864999999986  18.5812607000000014  88.3234024000000062  -0.2700018039920968
  82.2682877000000019  19.5626354000000013  87.9543151999999964   0.0900087029002113
  82.0727234000000010  17.8211955999999994  87.5315094000000045   0.0900087029002113
  80.8100203999999991  18.7518272000000010  88.4469452000000018   0.0900087029002113
  82.2678757000000047  19.1689930000000004  90.8186340000000030   0.5100209609412374
  83.0961609000000010  20.0131130000000006  91.2033385999999950  -0.5100088085869688
  81.0998459000000054  19.1273745999999996  91.4505996999999979  -0.4700076411544901
  80.3786544999999961  18.6179027999999995  90.9876328000000001   0.3100151237788440
  80.7254027999999977  19.9366130999999989  92.5024872000000045   0.0700081191839719
  80.7746886999999987  20.9789370999999996  92.2240524000000050   0.0900087029002113
  79.2190247000000056  19.8068275000000007  92.6448592999999931  -0.2700018039920968
  78.8948441000000003  20.4426288999999990  93.4963074000000063   0.0900087029002113
  78.6225586000000050  20.0762749000000014  91.7471160999999995   0.0900087029002113
  78.9325867000000017  18.7618770999999995  92.8905410999999930   0.0900087029002113
  81.4849700999999982  19.7311954000000007  93.8039626999999996   0.5100209609412374
  81.8521728999999993  20.7100581999999989  94.4858092999999997  -0.5100088085869688
  81.9348906999999969  18.4535674999999983  94.1728973000000025  -0.4700076411544901
  81.7917632999999995  17.6206226000000008  93.6440048000000047   0.3100151237788440
  82.6531906000000021  18.1415633999999990  95.3041305999999935   0.0700081191839719
  82.3066634999999991  18.6697655000000005  96.1800994999999972   0.0900087029002113
  82.7141723999999954  16.5289554999999986  95.6061629999999951  -0.1799991772690198
  83.0640563999999983  15.9688338999999999  94.7127686000000040   0.0900087029002113
  83.5049056999999948  16.3698006000000014  96.3701781999999980   0.0900087029002113
  81.3908768000000009  15.8393221000000004  96.0720519999999993  -0.0899965505459428
  80.5846329000000026  16.1290511999999993  95.3647002999999955   0.0900087029002113
  81.6211928999999969  14.3219948000000006  96.1819992000000070  -0.2700018039920968
  82.3613967999999943  14.0251903999999996  96.9555205999999998   0.0900087029002113
  80.6769562000000064  13.7744675000000001  96.3891983000000039   0.0900087029002113
  82.0613708000000059  13.9234218999999992  95.2430114999999944   0.0900087029002113
  80.8638458000000071  16.4422493000000003  97.4381103999999993  -0.2700018039920968
  81.5639191000000068  16.0500201999999987  98.2064742999999964   0.0900087029002113
  80.7970351999999963  17.5511169000000002  97.4547271999999936   0.0900087029002113
  79.8682098000000025  15.9607773000000002  97.5439757999999983   0.0900087029002113
  84.1520385999999974  18.7107276999999996  95.1753997999999939   0.5100209609412374
  84.7418212999999980  19.0398941000000015  96.1878204000000068  -0.5100088085869688
  84.5563049000000007  19.0011578000000014  93.9461974999999967  -0.4700076411544901
  83.9930954000000014  18.9090632999999997  93.1286774000000008   0.3100151237788440
  85.8452987999999948  19.5512295000000016  93.6647186000000005   0.0700081191839719
  86.5581588999999951  19.3618050000000004  94.4536133000000007   0.0900087029002113
  86.3415755999999988  18.9495582999999996  92.3123473999999931  -0.1799991772690198
  85.4463958999999988  18.9079398999999988  91.6556472999999983   0.0900087029002113
  87.1421660999999972  19.5756778999999987  91.8636321999999979   0.0900087029002113
  87.0878983000000062  17.5888728999999984  92.2662277000000017  -0.1799991772690198
  86.7580643000000009  16.9884948999999992  91.3915405000000050   0.0900087029002113
  88.1096191000000033  17.6779727999999992  91.8390732000000014   0.0900087029002113
  87.0885238999999984  16.8164538999999991  93.5777817000000027   0.5500221283737161
  88.0730437999999936  16.6574038999999985  94.2613372999999939  -0.5500099760194476
  85.9267044000000055  16.2867621999999983  94.0214766999999938  -0.6200120190262852
  85.9492568999999946  15.7895535999999996  94.8888091999999972   0.3200154156369637
  85.0966415000000040  16.5329112999999985  93.5210570999999931   0.3000148319207244
  85.7357406999999938  21.0785121999999987  93.4960784999999959   0.5100209609412374
  86.6949768000000063  21.8609694999999995  93.3380813999999930  -0.5100088085869688
  84.5190735000000046  21.6266402999999983  93.5806503000000021  -0.4700076411544901
  83.7164077999999989  21.0603866999999987  93.7512741000000034   0.3100151237788440
  84.2032623000000058  23.0313243999999990  93.4450530999999955   0.0700081191839719
  85.0550841999999960  23.5760708000000001  93.0654983999999956   0.0900087029002113
  82.9564361999999988  23.3922539000000000  92.5891723999999954   0.0500075354677326
  82.9975967000000026  22.9995307999999987  91.5507125999999971   0.0900087029002113
  82.0401458999999988  23.0970420999999995  93.1437758999999943   0.0900087029002113
  82.9925537000000020  24.7709885000000014  92.1447296000000051  -0.6600131864587639
  83.5948410000000024  24.8097630000000002  91.3981705000000062   0.4300186260762801
  84.0025329999999997  23.6682510000000015  94.8228378000000021   0.5100209609412374
  84.5196380999999946  24.7689933999999994  95.0521240000000063  -0.5100088085869688
  83.3654937999999959  22.9872684000000014  95.8000183000000050  -0.4700076411544901
  82.9557877000000019  22.1084746999999986  95.5679169000000002   0.3100151237788440
  82.9239501999999931  23.4864215999999999  97.1520919999999961   0.0700081191839719
  83.5417328000000055  24.3651027999999990  97.2646103000000011   0.0900087029002113
  81.4233246000000008  23.8712063000000008  97.1947097999999983   0.0500075354677326
  81.3596878000000032  24.8535252000000000  96.6796111999999965   0.0900087029002113
  80.8913344999999993  23.1137543000000001  96.5802383000000049   0.0900087029002113
  80.8189162999999979  24.0075873999999985  98.4888839999999988  -0.6600131864587639
  80.7491837000000032  24.9602183999999987  98.5849838000000034   0.4300186260762801
  83.2172546000000040  22.5845966000000011  98.3757858000000027   0.5100209609412374
  83.0647811999999988  21.3795910000000013  98.2986144999999993  -0.5100088085869688
  83.5316009999999949  23.1851482000000004  99.5359725999999938  -0.4700076411544901
  83.7064514000000059  24.1666908000000014  99.5332793999999978   0.3100151237788440
  83.8202285999999930  22.5761280000000006 100.8373641999999961   0.0700081191839719
  84.1034851000000003  21.5406474999999986 100.7192383000000007   0.0900087029002113
  84.9495239000000026  23.1789360000000002 101.6873473999999931  -0.1799991772690198
  84.7846298000000047  24.2765845999999996 101.6393051000000014   0.0900087029002113
  84.8523102000000051  23.0581932000000016 102.7874755999999934   0.0900087029002113
  86.3164290999999935  22.7854691000000003 101.1227798000000035  -0.2800020958502165
  86.4697266000000013  21.6988009999999996 101.2959136999999998   0.0900087029002113
  86.2780762000000010  23.1044617000000017 100.0592575000000011   0.0900087029002113
  87.3590317000000027  23.5380268000000008 101.9206542999999954   0.6200241713805538
  88.1390228000000064  23.0286560000000016 102.7436751999999984  -0.7600161050399606
  87.3557433999999944  24.7713126999999993 101.6653060999999951  -0.7600161050399606
  82.5361709999999960  22.6518134999999994 101.7735366999999940   0.5100209609412374
  82.5889281999999980  22.1897488000000003 102.8978500000000054  -0.5100088085869688
  81.3793792999999965  23.1391983000000003 101.2286986999999954  -0.4700076411544901
  81.2500229000000047  23.3013095999999997 100.2535095000000069   0.3100151237788440
  80.1088715000000064  23.3328151999999989 101.9501953000000043   0.0700081191839719
  80.2178650000000033  23.0323181000000012 102.9818039000000027   0.0900087029002113
  79.7630233999999945  24.8246059000000017 101.7798233000000039  -0.2700018039920968
  80.6047439999999966  25.5197333999999998 101.9862899999999968   0.0900087029002113
  79.4270630000000040  25.1016483000000008 100.7577133000000060   0.0900087029002113
  78.8856353999999982  24.9971046000000001 102.4391784999999970   0.0900087029002113
  78.9996414000000016  22.4230480000000014 101.3359298999999965   0.5100209609412374
  77.8892593000000062  22.3707600000000006 101.8894652999999977  -0.5100088085869688
  79.3261413999999974  21.6553077999999992 100.3048476999999963  -0.4700076411544901
  80.2742386000000039  21.6797275999999997  99.9974136000000016   0.3100151237788440
  78.3378220000000027  20.7777270999999999  99.6921463000000045   0.0700081191839719
  77.3916320999999954  21.2977923999999987  99.7173461999999944   0.0900087029002113
  78.5577926999999931  20.4938545000000012  98.1848830999999933  -0.1799991772690198
  78.8830719000000045  21.4067593000000009  97.6416320999999954   0.0900087029002113
  79.5022201999999965  19.9087257000000015  98.1872939999999943   0.0900087029002113
  77.3632965000000041  19.7319031000000003  97.4642257999999941  -0.0899965505459428
  77.1480408000000040  18.7915896999999994  98.0153961000000038   0.0900087029002113
  76.2122344999999939  20.6501082999999994  97.1817702999999966  -0.2700018039920968
  75.7460327000000007  20.9462317999999996  98.1457596000000052   0.0900087029002113
  76.4352722000000000  21.5183333999999995  96.5254439999999931   0.0900087029002113
  75.4417801000000026  20.1667938000000007  96.5437163999999939   0.0900087029002113
  77.9377213000000069  19.2752170999999990  96.0879974000000061  -0.2700018039920968
  77.3131943000000064  18.5246543999999993  95.5579757999999941   0.0900087029002113
  78.1321716000000066  20.1115130999999998  95.3829192999999975   0.0900087029002113
  78.8827514999999977  18.7504272000000007  96.3445968999999991   0.0900087029002113
  78.0017318999999958  19.5420474999999989 100.4859847999999971   0.5100209609412374
  78.9188613999999973  18.8753700000000002 101.0190201000000059  -0.5100088085869688
  76.6811981000000031  19.2172812999999998 100.6384125000000012  -0.4700076411544901
  76.0430527000000041  19.7016963999999994 100.0450134000000020   0.3100151237788440
  76.2102431999999936  18.1935749000000015 101.5493546000000009   0.0700081191839719
  77.0747681000000000  17.6618403999999991 101.9184951999999953   0.0900087029002113
  75.2369537000000008  18.6416530999999992 102.6234055000000041  -0.1799991772690198
  74.4110565000000008  19.2404499000000015 102.1833344000000068   0.0900087029002113
  74.6746521000000030  17.8056334999999990 103.0916061000000070   0.0900087029002113
  75.8425826999999941  19.4866104000000000 103.7383727999999934   0.0000060761771342
  77.1113358000000062  19.9742889000000012 103.8547133999999943  -0.1149972801912420
  77.8959121999999979  19.8798008000000017 103.1185684000000009   0.1150094325455104
  77.5205459999999960  20.6168651999999994 105.0624770999999953  -0.1149972801912420
  78.5343857000000014  20.9259701000000007 105.2697754000000003   0.1150094325455104
  76.6600571000000031  20.7645264000000012 106.0767898999999943   0.1100092866164506
  77.1694794000000002  21.4785098999999988 107.2145232999999962  -0.5400096841613279
  76.4639130000000051  21.6539706999999986 107.8414154000000025   0.4300186260762801
  74.9761733999999933  19.7128963000000006 104.8632431000000054  -0.1149972801912420
  73.9592667000000006  19.3574733999999999 104.7858887000000010   0.1150094325455104
  75.3463820999999996  20.2937489000000006 106.0121230999999966  -0.1149972801912420
  74.7086944999999929  20.3501167000000009 106.8819426999999962   0.1150094325455104
  75.5054932000000036  17.0637645999999989 100.6744384999999937   0.5100209609412374
  75.1428680000000071  17.3649750000000012  99.4984589000000028  -0.5100088085869688
  75.3939055999999965  15.9006404999999997 101.1636886999999945  -0.2900023877083361
  76.1683730999999966  15.3520316999999995 102.2567291000000012   0.0000060761771342
  75.6906508999999943  15.6511230000000001 103.2141417999999931   0.0900087029002113
  77.2188339000000070  15.6946726000000005 102.1407241999999940   0.0900087029002113
  74.7538985999999994  14.8709097000000003 100.3605576000000070   0.0200066598933736
  74.7853012000000064  15.0998020000000004  99.3055573000000038   0.0900087029002113
  75.5330352999999945  13.6660681000000004 100.6822432999999961  -0.1799991772690198
  76.4364319000000023  13.6300621000000000 100.0365677000000062   0.0900087029002113
  75.1669387999999969  12.6619749000000006 100.3787841999999983   0.0900087029002113
  75.9048920000000038  13.8873166999999995 102.1489868000000030  -0.1799991772690198
  76.7875061000000017  13.3526325000000003 102.5605850000000032   0.0900087029002113
  75.0900192000000004  13.5814438000000006 102.8394470000000069   0.0900087029002113
  73.2832108000000062  14.8051481000000003 100.6823653999999948   0.5100209609412374
  72.7972182999999973  14.0571403999999998 101.5340499999999935  -0.5100088085869688
  72.5381392999999974  15.6740294000000002 100.0195389000000006  -0.4700076411544901
  72.8928451999999965  16.2281513000000004  99.2704391000000044   0.3100151237788440
  71.1310500999999960  15.9326591000000004 100.2410126000000048   0.0700081191839719
  70.8794556000000000  15.5965928999999992 101.2360764000000017   0.0900087029002113
  70.9353026999999940  17.4594172999999984 100.4808502000000061  -0.0899965505459428
  69.8729400999999939  17.7047728999999983 100.6941604999999953   0.0900087029002113
  71.8299636999999933  18.0099200999999987 101.6424484000000064  -0.2700018039920968
  71.6394423999999930  17.4851798999999986 102.6030044999999973   0.0900087029002113
  72.8760300000000001  17.8215961000000007 101.3190307999999931   0.0900087029002113
  71.7429733000000027  19.1155681999999985 101.7079848999999996   0.0900087029002113
  71.3035277999999977  18.3212298999999987  99.2023163000000068  -0.2700018039920968
  70.9074173000000059  17.8397654999999986  98.2827529999999996   0.0900087029002113
  70.8356093999999956  19.3188552999999992  99.3442078000000066   0.0900087029002113
  72.4016953000000001  18.4728984999999994  99.1293105999999966   0.0900087029002113
  70.1775207999999964  15.4153003999999996  99.2357941000000068   0.5100209609412374
  70.2948226999999974  15.5054178000000000  98.0284118999999947  -0.5100088085869688
  69.0291976999999974  14.8755655000000004  99.7940140000000042  -0.4700076411544901
  68.9544144000000045  14.6433429999999998 100.7607040000000040   0.3100151237788440
  67.8881530999999967  14.3528509000000000  99.0643921000000063   0.0700081191839719
  67.8050766000000067  14.8948468999999992  98.1339416999999941   0.0900087029002113
  67.9921951000000035  12.8161669000000007  98.9005051000000037  -0.1799991772690198
  68.9488982999999962  12.5488625000000003  98.4029311999999976   0.0900087029002113
  67.9934082000000046  12.3528395000000000  99.9102783000000017   0.0900087029002113
  66.9516067999999933  12.1659030999999995  98.0714339999999964   0.0000060761771342
  65.7007370000000037  12.1450461999999995  98.6489409999999936  -0.1149972801912420
  65.5758438000000012  12.4924134999999996  99.6639023000000037   0.1150094325455104
  64.5510787999999991  11.5807190000000002  97.9675673999999930  -0.1149972801912420
  63.5925445999999965  11.6444311000000003  98.4610825000000034   0.1150094325455104
  64.7889633000000060  11.0539597999999994  96.7087097000000000   0.1100092866164506
  63.6462402000000012  10.5255507999999995  95.9904709000000054  -0.5400096841613279
  63.9496650999999972  10.2152785999999995  95.1341629000000069   0.4300186260762801
  67.1177138999999983  11.6405621000000004  96.7972716999999960  -0.1149972801912420
  68.1345596000000029  11.5481634000000000  96.4453125000000000   0.1150094325455104
  66.0641478999999947  11.0993223000000008  96.0998000999999960  -0.1149972801912420
  66.2001037999999937  10.8462744000000004  95.0587081999999981   0.1150094325455104
  66.7497330000000062  14.8177166000000007  99.9539108000000027   0.5100209609412374
  66.9411850000000044  14.9840087999999998 101.1969986000000006  -0.5100088085869688
  65.6638260000000002  15.3563881000000002  99.3226700000000022  -0.4700076411544901
  65.4669341999999972  15.3875312999999991  98.3458023000000026   0.3100151237788440
  64.5276717999999931  15.8117722999999994 100.1257171999999969   0.0700081191839719
  64.5950394000000045  15.4909744000000007 101.1547699000000051   0.0900087029002113
  64.4160614000000038  17.2847365999999987 100.0356902999999988  -0.0899965505459428
  64.2896346999999935  17.7112541000000014  99.0176392000000050   0.0900087029002113
  63.0349349999999973  17.7635727000000010 100.7332763999999941  -0.2700018039920968
  62.1927718999999968  17.4426613000000010 100.0835799999999978   0.0900087029002113
  62.9390106000000031  17.4306488000000002 101.7888717999999955   0.0900087029002113
  63.0226631000000026  18.8737640000000013 100.6928101000000026   0.0900087029002113
  65.6669768999999945  18.0345191999999983 100.7117233000000027  -0.1799991772690198
  65.5443192000000039  18.0464954000000013 101.8158645999999976   0.0900087029002113
  66.5398864999999944  17.4057750999999996 100.4341811999999976   0.0900087029002113
  65.9393234000000064  19.3884048000000000 100.2176361000000071  -0.2700018039920968
  66.2403259000000020  19.4422359000000000  99.1495438000000036   0.0900087029002113
  64.9274826000000047  19.8462275999999989 100.1874923999999965   0.0900087029002113
  66.7053145999999941  19.9352760000000018 100.8079910000000012   0.0900087029002113
  63.2503165999999979  15.0786456999999992  99.6726302999999945   0.5100209609412374
  62.8197174000000018  15.1622076000000003  98.5068358999999987  -0.5100088085869688
  62.5328140000000019  14.4166440999999992 100.5825882000000036  -0.4700076411544901
  62.7577399999999983  14.4946813999999993 101.5507506999999947   0.3100151237788440
  61.4935874999999967  13.4014883000000005 100.2835311999999988   0.0700081191839719
  61.3933906999999977  13.0769339000000002  99.2583312999999947   0.0900087029002113
  61.9081420999999992  12.0927533999999994 101.0974960000000067  -0.1799991772690198
  62.9469642999999976  11.9473915000000002 100.7313766000000044   0.0900087029002113
  61.9200401000000014  12.2697524999999992 102.1942367999999988   0.0900087029002113
  60.9944038000000006  10.8299865999999998 100.7774962999999957  -0.0899965505459428
  59.9889488000000028  10.9081240000000008 101.2436294999999973   0.0900087029002113
  60.7489814999999993  10.7398558000000008  99.2271194000000065  -0.2700018039920968
  60.3650169000000005   9.7289562000000007  98.9722060999999940   0.0900087029002113
  59.9865607999999995  11.4886818000000002  98.9233322000000044   0.0900087029002113
  61.6589354999999983  10.9143857999999998  98.6140594000000021   0.0900087029002113
  61.6099967999999976   9.5133457000000003 101.2622223000000048  -0.2700018039920968
  62.5759467999999970   9.1759853000000007 100.8292694000000012   0.0900087029002113
  61.7381705999999966   9.6092758000000007 102.3616257000000047   0.0900087029002113
  60.8290215000000032   8.7551068999999995 101.0398026000000016   0.0900087029002113
  60.1620101999999974  13.8244982000000007 100.7580489999999998   0.5100209609412374
  59.9065475000000021  13.7537794000000009 101.9098663000000045  -0.5100088085869688
  59.1898345999999975  14.0493088000000004  99.8507843000000008  -0.4700076411544901
  59.3154334999999975  14.0056782000000002  98.8626861999999988   0.3100151237788440
  57.7939223999999996  14.2636699999999994 100.1460952999999989   0.0700081191839719
  57.6347656000000015  14.2842702999999993 101.2141036999999955   0.0900087029002113
  57.4146193999999994  15.5825109000000008  99.2947463999999940  -0.2800020958502165
  58.0779572000000002  16.3313065000000002  99.7780762000000010   0.0900087029002113
  57.6106720000000010  15.4895811000000005  98.2051314999999931   0.0900087029002113
  55.9018936000000011  15.8906650999999997  99.4994125000000054   0.6200241713805538
  55.3735465999999974  16.7178593000000006  98.7037277000000017  -0.7600161050399606
  55.2102547000000001  15.2154951000000001 100.3363647000000043  -0.7600161050399606
  57.1368483999999981  12.9291228999999994  99.7005920000000003   0.5100209609412374
  57.1454582000000002  12.5739374000000002  98.5550766000000067  -0.5100088085869688
  56.5236739999999998  12.1790085000000001 100.6249008000000060  -0.4700076411544901
  56.8230246999999977  12.2311277000000000 101.5744705000000039   0.3100151237788440
  55.5300750999999977  11.1712465000000005 100.3550414999999987   0.0700081191839719
  55.9126510999999979  10.4767389000000009  99.6217651000000046   0.0900087029002113
  55.2395477000000028  10.2978964000000008 101.5391541000000046  -0.1799991772690198
  54.8238334999999992   9.2911900999999997 101.3199768000000063   0.0900087029002113
  56.2728691000000012  10.0089044999999999 101.8273544000000044   0.0900087029002113
  54.5588531000000003  10.9828291000000000 102.7807312000000053  -0.1799991772690198
  55.3755416999999994  11.4963694000000007 103.3317490000000021   0.0900087029002113
  53.8615302999999983  11.7509680000000003 102.3832016000000067   0.0900087029002113
  53.7703781000000021  10.0334482000000005 103.7167586999999997   0.2000119133395276
  54.1043205000000000   8.9746922999999992 103.7597274999999968   0.0900087029002113
  53.7155113000000028  10.4261207999999996 104.7546004999999951   0.0900087029002113
  52.4090385000000012  10.0315045999999999 103.0882720999999975  -0.7000143538912426
  52.3092461000000029  10.4378957999999997 102.1800384999999949   0.4400189179343997
  51.3750838999999999   9.3707714000000006 103.5916519000000022   0.6400247550967931
  51.3840408000000011   8.9360427999999992 104.7889404000000013  -0.8000172724724393
  50.4933929000000035   8.7963065999999994 105.2216262999999969   0.4600195016506390
  52.2259140000000031   9.1652974999999994 105.2775039999999933   0.4600195016506390
  50.3184012999999979   9.3220215000000000 102.8461989999999986  -0.8000172724724393
  49.5597343000000023   8.6812506000000003 102.9638214000000005   0.4600195016506390
  50.4268302999999989   9.7620125000000009 101.9547653000000054   0.4600195016506390
  54.2845802000000006  11.5428189999999997  99.5962676999999985   0.5100209609412374
  53.7960509999999985  10.6875753000000007  98.8304976999999951  -0.5100088085869688
  53.6832618999999980  12.7273864999999997  99.7386398000000014  -0.4700076411544901
  54.1461296000000019  13.4823188999999992 100.1967087000000021   0.3100151237788440
  52.6187897000000007  13.2148266000000003  98.8506241000000045   0.0700081191839719
  51.8309975000000023  12.4760761000000002  98.8445586999999932   0.0900087029002113
  52.1648787999999968  14.6029614999999993  99.4734954999999985  -0.2700018039920968
  51.1704673999999997  14.7112732000000008  98.9900436000000070   0.0900087029002113
  51.9975738999999990  14.5855178999999993 100.5716857999999974   0.0900087029002113
  52.8557624999999973  15.4191561000000004  99.1721191000000033   0.0900087029002113
  53.0597915999999969  13.3792009000000007  97.4544754000000069   0.5100209609412374
  52.4575080999999983  12.9057350000000000  96.5040893999999980  -0.5100088085869688
  54.2281875999999983  13.9617719999999998  97.2045288000000056  -0.4700076411544901
  54.6960868999999974  14.1578894000000002  98.0627898999999985   0.3100151237788440
  54.8536643999999995  14.0673779999999997  95.9042206000000022   0.0700081191839719
  54.2386780000000002  14.7863979000000008  95.3834533999999934   0.0900087029002113
  56.2010803000000010  14.8415660999999997  96.0082703000000066  -0.1799991772690198
  56.2176627999999994  15.8437099000000003  96.4875945999999942   0.0900087029002113
  56.7871932999999984  14.1907139000000004  96.6917801000000026   0.0900087029002113
  56.9407424999999989  14.9947967999999996  94.7450637999999969   0.0000060761771342
  58.0575600000000023  14.2013140000000000  94.5462646000000007  -0.1149972801912420
  58.4381142000000011  13.5754622999999999  95.3399200000000064   0.1150094325455104
  58.6796149999999983  14.1981707000000004  93.2525634999999937  -0.1149972801912420
  59.5348167000000004  13.5827998999999995  93.0151749000000052   0.1150094325455104
  58.1931152000000012  14.9619970000000002  92.2125853999999947  -0.1149972801912420
  58.6096610999999967  15.0064650000000004  91.2171402000000029   0.1150094325455104
  56.4324646000000030  15.7323293999999994  93.6843413999999939  -0.1149972801912420
  55.5205077999999972  16.3043879999999994  93.7708281999999969   0.1150094325455104
  57.0962104999999980  15.7585601999999998  92.4545441000000068  -0.1149972801912420
  56.7429618999999974  16.3177756999999986  91.6007919000000044   0.1150094325455104
  55.0010300000000001  12.7274236999999992  95.1068039000000027   0.5100209609412374
  54.6349982999999995  12.5598936000000005  93.9198456000000022  -0.5100088085869688
  55.3439254999999974  11.6607494000000003  95.8121643000000063  -0.4700076411544901
  55.6199378999999965  11.7082490999999997  96.7690201000000059   0.3100151237788440
  55.4059334000000021  10.3084211000000003  95.2007064999999955   0.0700081191839719
  55.7002144000000001  10.4428576999999994  94.1703033000000005   0.0900087029002113
  56.5195808000000000   9.5350266000000001  95.9381484999999969  -0.1799991772690198
  56.2915267999999998   9.2328539000000003  96.9826584000000054   0.0900087029002113
  56.5868529999999978   8.5453892000000007  95.4377288999999962   0.0900087029002113
  57.9546508999999972  10.1871281000000007  95.9129257000000024  -0.0899965505459428
  57.8956947000000000  11.2101030000000002  96.3422927999999956   0.0900087029002113
  58.7161751000000010   9.2953720000000004  96.9093627999999967  -0.2700018039920968
  59.7593613000000019   9.6688565999999998  96.8282241999999940   0.0900087029002113
  58.2409401000000031   9.5010270999999999  97.8923034999999970   0.0900087029002113
  58.6195487999999969   8.2295979999999993  96.6108550999999949   0.0900087029002113
  58.5062484999999981  10.4321327000000004  94.4802550999999937  -0.2700018039920968
  58.6914901999999969   9.4602956999999996  93.9747543000000007   0.0900087029002113
  57.7896880999999993  11.0794724999999996  93.9308776999999964   0.0900087029002113
  59.5309448000000003  10.8589678000000003  94.5264130000000051   0.0900087029002113
  54.0612945999999965   9.5710572999999997  95.1253815000000031   0.5100209609412374
  53.9728431999999998   8.5644893999999994  94.5026244999999960  -0.5100088085869688
  53.0183524999999989  10.0601605999999997  95.8202133000000060  -0.4700076411544901
  53.0896034000000014  10.8729239000000000  96.3932343000000031   0.3100151237788440
  51.7752189999999999   9.2643967000000007  95.9520035000000036   0.0700081191839719
  51.9066085999999984   8.1932916999999996  95.9087142999999998   0.0900087029002113
  51.0791588000000019   9.5939388000000001  97.3079757999999941   0.1400101621908096
  51.2489471000000023  10.6309252000000001  97.6687392999999986   0.0900087029002113
  51.5693550000000016   8.7128943999999997  98.2789458999999965  -0.6600131864587639
  52.4896506999999986   8.9269371000000000  98.1091461000000038   0.4300186260762801
  49.5796852000000001   9.3915901000000002  97.3574066000000045  -0.2700018039920968
  49.1302756999999986   9.6029576999999993  98.3512192000000027   0.0900087029002113
  49.1510620000000031  10.0947417999999995  96.6116332999999941   0.0900087029002113
  49.3602065999999979   8.3591595000000005  97.0106353999999982   0.0900087029002113
  50.9220809999999986   9.5356702999999996  94.8298415999999946   0.5100209609412374
  50.1635856999999987   8.7090510999999999  94.3204116999999940  -0.5100088085869688
  51.0014304999999979  10.7432814000000008  94.2896575999999982  -0.4700076411544901
  51.6664886000000010  11.3512334999999993  94.7163773000000049   0.3100151237788440
  50.1014252000000013  11.2416897000000002  93.3092345999999964   0.0700081191839719
  50.0573844999999977  10.4564333000000005  92.5690764999999942   0.0900087029002113
  48.6916962000000026  11.5037450999999997  93.7961197000000055   0.0500075354677326
  47.8696097999999992  11.6358747000000005  93.0605697999999961   0.0900087029002113
  48.4544715999999980  10.5998192000000007  94.3969268999999969   0.0900087029002113
  48.6758461000000011  12.6497059000000007  94.7003937000000064  -0.6600131864587639
  48.9641724000000025  13.4171753000000002  94.2009354000000059   0.4300186260762801
  50.5056533999999999  12.4261265000000005  92.4778823999999986   0.5100209609412374
  49.6914024000000012  12.8384856999999997  91.7233504999999951  -0.5100088085869688
  51.6807288999999983  13.0585717999999993  92.5884704999999997  -0.4700076411544901
  52.3879355999999987  12.6780491000000008  93.1792908000000040   0.3100151237788440
  52.1006659999999968  14.0034408999999993  91.4899292000000059   0.0700081191839719
  51.2683716000000018  14.5412312000000004  91.0604323999999963   0.0900087029002113
  53.1757010999999977  15.0338840000000005  91.9549025999999969   0.0500075354677326
  54.0053520000000020  14.4049501000000006  92.3427657999999951   0.0900087029002113
  53.7031630999999976  15.6319046000000004  91.1812896999999936   0.0900087029002113
  52.5445556999999965  15.9945459000000003  92.8278885000000002  -0.6600131864587639
  52.1435432000000034  15.5407800999999992  93.5727997000000045   0.4300186260762801
  52.6598929999999967  13.1903962999999997  90.3778915000000040   0.5100209609412374
  52.5495377000000019  13.5709867000000006  89.1928711000000050  -0.5100088085869688
  53.1966628999999998  12.0022354000000000  90.7194594999999993  -0.4700076411544901
  53.5175437999999986  11.8496045999999993  91.6509857000000068   0.3100151237788440
  53.4056739999999976  10.8837422999999998  89.7841109999999958   0.0700081191839719
  52.5896491999999967  11.0256852999999992  89.0910338999999993   0.0900087029002113
  54.8182106000000005  10.8394861000000002  89.1351470999999975  -0.1799991772690198
  54.6425322999999992  10.0017738000000005  88.4268416999999971   0.0900087029002113
  55.0965308999999976  11.7351989999999997  88.5397033999999934   0.0900087029002113
  56.1137885999999995  10.4589014000000002  89.9864349000000061  -0.1399980098365411
  55.8034210000000002   9.8657427000000002  90.8730927000000008   0.0900087029002113
  56.8205756999999991   9.7843189000000006  89.4575576999999953   0.0900087029002113
  56.9584503000000026  11.8817109999999992  90.6732254000000069  -0.0899965505459428
  58.3665275999999977  10.8575735000000009  90.9225615999999945  -0.2200003447014985
  59.0591431000000000  11.2882023000000000  91.6769867000000005   0.0900087029002113
  58.1993980000000022   9.8955870000000008  91.4526215000000064   0.0900087029002113
  58.8319243999999983  10.5392761000000004  89.9652633999999978   0.0900087029002113
  53.2374877999999967   9.6681509000000005  90.6506042000000036   0.5100209609412374
  53.6442604000000003   9.6802197000000003  91.8222580000000050  -0.5100088085869688
  52.6210555999999983   8.6506386000000006  90.0581588999999951  -0.4700076411544901
  52.4388884999999974   8.6690196999999998  89.0781173999999965   0.3100151237788440
  52.0248679999999979   7.6107516000000004  90.7399826000000047   0.0700081191839719
  51.7705574000000013   7.8789248000000001  91.7547835999999961   0.0900087029002113
  50.6533432000000019   7.2501978999999999  90.1088409000000041  -0.0899965505459428
  50.8162841999999983   7.3338222999999996  89.0130386000000016   0.0900087029002113
  50.4346046000000001   6.2064548000000004  90.4204102000000063   0.0900087029002113
  49.2911987000000025   9.4099521999999993  89.9555129999999963  -0.3600044307151738
  49.6450729000000024   9.6819133999999991  89.0606307999999984   0.3200154156369637
  49.5693588000000034   8.1935786999999998  90.5121077999999954  -0.0499953831134641
  48.1998978000000022   9.8671989000000000  90.5989074999999957   0.2500133726301260
  47.9278793000000007  10.9216546999999995  90.5517348999999996   0.1300098703326899
  47.8453712000000024   9.0045737999999993  91.5429306000000054  -0.7000143538912426
  48.6993523000000010   7.9759183000000000  91.5394744999999972   0.2200124970557670
  48.7266807999999969   7.2085604999999999  92.3032227000000063   0.1000089947583310
  52.9129065999999995   6.3604225999999997  90.8501968000000062   0.5100209609412374
  52.8665047000000001   5.4675221000000001  90.0109405999999979  -0.5100088085869688
  53.6951752000000013   6.3480663000000002  91.9248046999999957  -0.4700076411544901
  53.8269538999999995   7.1639360999999999  92.4824753000000044   0.3100151237788440
  54.7467498999999975   5.2672863000000003  92.1121521000000030   0.0700081191839719
  55.1881447000000023   5.2365674999999996  91.1269530999999944   0.0900087029002113
  55.7812538000000018   5.7462640000000000  93.1962661999999966  -0.0899965505459428
  55.3612137000000004   5.8549695000000002  94.2190398999999985   0.0900087029002113
  56.7884941000000012   4.6250029000000001  93.4751282000000003  -0.2700018039920968
  57.5030631999999997   5.0266438000000004  94.2250518999999969   0.0900087029002113
  56.3094443999999967   3.7196777000000001  93.9054947000000055   0.0900087029002113
  57.3577766000000011   4.3578048000000003  92.5592421999999999   0.0900087029002113
  56.5632286000000022   6.9370998999999998  92.6202545000000015  -0.1799991772690198
  55.9108505000000022   7.8172940999999998  92.8045730999999989   0.0900087029002113
  57.4886893999999984   7.0613679999999999  93.2222519000000034   0.0900087029002113
  56.9481353999999982   6.9140753999999998  91.1312103000000064  -0.2700018039920968
  56.1364440999999985   6.9985556999999998  90.3773269999999940   0.0900087029002113
  57.5567131000000032   7.8393879000000002  91.0431595000000016   0.0900087029002113
  57.5906257999999980   6.0308932999999998  90.9274597000000000   0.0900087029002113
  54.2458762999999990   3.8327081000000001  92.3483046999999999   0.5100209609412374
  54.8768195999999975   2.9127643000000001  91.7844008999999943  -0.5100088085869688
  53.2696114000000023   3.6404407000000001  93.2902832000000046  -0.4700076411544901
  52.8538436999999988   4.4037480000000002  93.7786483999999945   0.3100151237788440
  52.8344955000000027   2.2839561000000002  93.7011947999999961  -0.0199945075391051
  52.5221710000000002   1.8766149999999999  92.7509689000000037   0.0900087029002113
  52.0156058999999971   2.4609299000000000  94.3827361999999965   0.0900087029002113
  53.8921852000000001   1.4822051999999999  94.4580688000000066   0.5100209609412374
  55.0573235000000025   1.8016592000000000  94.6775130999999988  -0.5100088085869688
  53.4398498999999987   0.3169879000000000  94.9556732000000068  -0.4700076411544901
  52.4592208999999983   0.1491765000000000  94.8906936999999999   0.3100151237788440
  54.0963020000000014  -0.4547726000000000  95.9822539999999975   0.0700081191839719
  54.2544784999999976   0.2631132000000000  96.7734679999999940   0.0900087029002113
  53.1590575999999970  -1.5788027000000000  96.3808669999999950  -0.2700018039920968
  52.1384125000000012  -1.2105676000000001  96.6196441999999962   0.0900087029002113
  52.9804344000000000  -2.3197603000000000  95.5725403000000000   0.0900087029002113
  53.4169884000000010  -2.1383052000000000  97.3053969999999993   0.0900087029002113
  55.5028419000000000  -0.9563068000000000  95.5487212999999969   0.5100209609412374
  56.4350585999999979  -0.8984978000000000  96.3209839000000017  -0.5100088085869688
  55.6883926000000002  -1.4493129000000000  94.2601166000000035  -0.4700076411544901
  54.9800948999999974  -1.4493815999999999  93.5584640999999948   0.3100151237788440
  56.9011916999999983  -2.1609425999999998  93.9136962999999980   0.0700081191839719
  57.1387901000000014  -2.8954222000000001  94.6690063000000066   0.0900087029002113
  56.6247024999999979  -2.7079422000000002  92.4867705999999998  -0.1799991772690198
  56.6062889000000027  -1.7991762000000000  91.8479233000000050   0.0900087029002113
  57.4259033000000017  -3.3534815000000000  92.0676421999999945   0.0900087029002113
  55.3811340000000030  -3.6090423999999999  92.3501511000000050  -0.0899965505459428
  54.5738831000000033  -2.9859621999999999  92.7910918999999978   0.0900087029002113
  55.0970993000000036  -3.8461409000000000  90.8661574999999999  -0.2700018039920968
  54.8132973000000021  -2.8520943999999999  90.4591675000000066   0.0900087029002113
  55.9683265999999975  -4.2813505999999997  90.3314742999999964   0.0900087029002113
  54.2062835999999990  -4.4998426000000000  90.7502288999999962   0.0900087029002113
  55.5608520999999982  -4.9080930000000000  93.1306457999999964  -0.2700018039920968
  55.9998665000000031  -4.7723160000000000  94.1421584999999936   0.0900087029002113
  54.5452347000000017  -5.2815875999999999  93.3823318000000029   0.0900087029002113
  56.1095656999999974  -5.6936159000000002  92.5683441000000045   0.0900087029002113
  58.0581664999999987  -1.1558866999999999  93.8888091999999972   0.5100209609412374
  59.1219368000000003  -1.3332199000000000  94.4387435999999951  -0.5100088085869688
  57.8776816999999966   0.0294492000000000  93.2862930000000006  -0.4700076411544901
  57.0539435999999966   0.0950393000000000  92.7284774999999968   0.3100151237788440
  58.8692398000000026   1.0452174000000001  93.1783599999999979   0.0700081191839719
  59.8132094999999993   0.5460237999999999  93.0167313000000036   0.0900087029002113
  58.5244713000000019   1.9862393000000000  92.0127791999999971  -0.1799991772690198
  57.4728965999999986   2.3425682000000001  92.0521087999999992   0.0900087029002113
  59.2069473000000031   2.8596333999999999  92.0885468000000031   0.0900087029002113
  58.8196220000000025   1.4969363000000000  90.5697250000000054  -0.1799991772690198
  59.8245582999999996   1.0562328999999999  90.3959274000000050   0.0900087029002113
  58.1324996999999968   0.6742917000000000  90.2774200000000064   0.0900087029002113
  58.7023773000000020   2.5525853999999999  89.5356979000000024   0.2000119133395276
  59.3655929999999969   3.4379921000000002  89.6382674999999978   0.0900087029002113
  58.8593596999999988   2.1610692000000000  88.5078888000000035   0.0900087029002113
  57.2811546000000007   2.8811083000000002  89.3667068000000029  -0.7000143538912426
  56.5630530999999976   2.2499935999999998  89.6600188999999972   0.4400189179343997
  56.6878777000000014   3.9432510999999999  88.8246536000000049   0.6400247550967931
  57.3858528000000021   4.8953137000000000  88.2024688999999995  -0.8000172724724393
  56.8731232000000020   5.6750144999999996  87.8430709999999948   0.4600195016506390
  58.3832549999999983   4.8344516999999998  88.1637955000000062   0.4600195016506390
  55.3617058000000029   3.8999826999999998  88.6670608999999956  -0.8000172724724393
  54.7962952000000030   4.7012963000000001  88.4716034000000064   0.4600195016506390
  54.8824195999999986   3.1360066000000000  89.0990524000000050   0.4600195016506390
  59.1219559000000032   1.8554839000000001  94.3353653000000065   0.5100209609412374
  60.1953888000000035   2.3813865000000001  94.4851912999999968  -0.5100088085869688
  58.0872535999999968   1.9807394000000000  95.2240905999999967  -0.4700076411544901
  57.2521934999999971   1.4637803000000000  95.0525054999999952   0.3100151237788440
  58.1180762999999985   2.6733658000000000  96.4896317000000039   0.0700081191839719
  58.5854797000000005   3.6256594999999998  96.2869644000000022   0.0900087029002113
  56.7060966000000022   2.6768407999999999  97.2350921999999969  -0.1799991772690198
  56.0898055999999983   1.8288527999999999  96.8671188000000001   0.0900087029002113
  56.9684334000000021   2.4699049000000000  98.2946625000000012   0.0900087029002113
  55.9919318999999973   3.9980818999999999  97.0789336999999932  -0.0299947993972248
  54.7165755999999988   4.2318492000000001  96.6777953999999937  -0.1499983016946608
  54.0702819999999988   3.5533787999999999  96.1407851999999963   0.2200124970557670
  54.3701476999999969   5.4911593999999999  97.1272048999999953  -0.5100088085869688
  53.5312728999999976   5.9806252000000004  97.0308608999999933   0.3700168749275620
  55.3479270999999997   5.9494065999999997  97.8419188999999960   0.2400130807720063
  56.4789619000000016   5.1469994000000003  97.8498687999999959   0.1100092866164506
  57.6012496999999968   5.4361224000000004  98.5621718999999956  -0.2500012202758575
  58.5119362000000010   4.8559074000000004  98.5822830000000039   0.1700110377651686
  57.7017020999999986   6.7081388999999998  99.1912154999999984  -0.1999997609852592
  58.6191634999999991   7.0998486999999999  99.6050110000000046   0.1400101621908096
  55.3837546999999972   7.1001801000000002  98.5672607000000056  -0.2700018039920968
  54.4213371000000024   7.5804705999999999  98.6646118000000030   0.1600107459070489
  56.5852318000000025   7.4387530999999996  99.2882385000000056  -0.1399980098365411
  56.6898078999999981   8.3294344000000002  99.8900146000000007   0.1400101621908096
  59.1433029000000019   1.9733144000000000  97.4232941000000068   0.5100209609412374
  60.0419959999999975   2.5532292999999999  97.9689560000000057  -0.5100088085869688
  59.0861854999999991   0.6738199000000000  97.5363693000000040  -0.4700076411544901
  58.3227119000000016   0.1815638000000000  97.1255112000000054   0.3100151237788440
  60.0092162999999985  -0.1875681000000000  98.2702866000000057   0.0700081191839719
  60.0411263000000019   0.1621702000000000  99.2915954999999997   0.0900087029002113
  59.5581474000000028  -1.7154392000000001  98.3166427999999968  -0.0899965505459428
  59.3241958999999994  -2.0063466999999999  97.2702407999999963   0.0900087029002113
  60.4058684999999969  -2.3827096999999999  98.5820618000000053   0.0900087029002113
  57.1518287999999970  -2.2528543000000001  98.8151397999999972  -0.3600044307151738
  56.7734795000000005  -2.0721617000000001  97.9072876000000036   0.3200154156369637
  58.4382706000000027  -2.1231613000000000  99.1784973000000036  -0.0499953831134641
  56.4250412000000026  -2.6553203999999999  99.8582535000000036   0.2500133726301260
  55.3611488000000023  -2.8617971000000000  99.7416534000000041   0.1300098703326899
  57.2371291999999983  -2.7898475999999999 100.9394149999999968  -0.7000143538912426
  58.4970245000000020  -2.4896183000000001 100.5048065000000008   0.2200124970557670
  59.3109589000000028  -2.4739372999999998 101.2190475000000021   0.1000089947583310
  61.3762398000000005  -0.2497552000000000  97.7438506999999959   0.5100209609412374
  62.3812447000000034  -0.2099805000000000  98.4501419000000055  -0.5100088085869688
  61.4745978999999991  -0.2806519000000000  96.3522490999999945  -0.4700076411544901
  60.7032967000000028  -0.5902373000000000  95.8015594000000021   0.3100151237788440
  62.7280806999999996  -0.3168329000000000  95.6927031999999969   0.0700081191839719
  63.4011574000000024  -1.0071440000000000  96.1793593999999956   0.0900087029002113
  62.5011939999999981  -0.6391433000000000  94.1566466999999960  -0.1799991772690198
  61.9223785000000007  -1.5849495000000000  94.0877533000000028   0.0900087029002113
  61.9294089999999997   0.1616827000000000  93.6408385999999950   0.0900087029002113
  63.7637290999999991  -0.7372050999999999  93.3961486999999977   0.0000060761771342
  64.3410721000000052   0.4214340000000000  92.8836517000000015  -0.1149972801912420
  64.0849761999999998   1.3869526000000001  93.2942505000000040   0.1150094325455104
  65.2910689999999931   0.3696250000000000  91.9174957000000035  -0.1149972801912420
  65.7150039999999933   1.3016251000000001  91.5739135999999974   0.1150094325455104
  65.5523070999999931  -0.8104859000000000  91.2500229000000047  -0.1149972801912420
  66.2725829999999974  -0.7778673000000000  90.4459456999999958   0.1150094325455104
  64.0504456000000033  -2.0134653999999998  92.7728118999999936  -0.1149972801912420
  63.6783676000000014  -2.9741808999999999  93.0968170000000015   0.1150094325455104
  64.9839020000000005  -1.9999435999999999  91.6899032999999974  -0.1149972801912420
  65.3882064999999955  -2.8849816000000001  91.2212296000000009   0.1150094325455104
  63.4209250999999981   1.0170832000000001  95.8392410000000012   0.5100209609412374
  64.5915222000000000   1.0694703999999999  96.1458664000000027  -0.5100088085869688
  62.5848197999999982   2.1417006999999999  95.7477417000000059  -0.4700076411544901
  61.6392899000000014   2.1815066000000001  95.4340514999999954   0.3100151237788440
  63.1582069000000033   3.4442294000000002  96.0194397000000066   0.0700081191839719
  64.0607451999999995   3.5981909999999999  95.4466170999999974   0.0900087029002113
  62.2433127999999982   4.6195154000000000  95.6401900999999981  -0.1799991772690198
  62.0592803999999987   4.5259537999999999  94.5485381999999959   0.0900087029002113
  61.3000487999999990   4.3903480000000004  96.1806107000000026   0.0900087029002113
  62.6843834000000015   6.0866369999999996  95.9399413999999950  -0.0899965505459428
  62.9054451000000014   6.1785550000000002  97.0248337000000021   0.0900087029002113
  63.9288864000000032   6.3906159000000002  95.0692444000000023  -0.2700018039920968
  64.7150421000000051   5.6160335999999997  95.1969832999999994   0.0900087029002113
  63.5003737999999984   6.1501054999999996  94.0728301999999985   0.0900087029002113
  64.2925261999999975   7.4386090999999999  95.1308745999999985   0.0900087029002113
  61.5352516000000023   6.9679747000000001  95.6001128999999992  -0.2700018039920968
  61.3455008999999976   6.8362445999999997  94.5133895999999964   0.0900087029002113
  60.5537642999999974   6.7212075999999996  96.0584716999999983   0.0900087029002113
  61.7059173999999970   8.0529051000000003  95.7678070000000048   0.0900087029002113
  63.6881370999999987   3.7232275000000001  97.4450911999999931   0.5100209609412374
  64.7845611999999988   4.2797426999999999  97.6198349000000007  -0.5100088085869688
  62.9691047999999967   3.3276243000000001  98.5517806999999948  -0.4700076411544901
  62.0799903999999998   2.8766834999999999  98.5633086999999932   0.3100151237788440
  63.6149405999999971   3.4745669000000001  99.8696975999999950   0.0700081191839719
  64.2328415000000064   4.3568420000000003  99.9484482000000014   0.0900087029002113
  62.5337067000000033   3.2205062000000000 100.9353408999999999  -0.1799991772690198
  62.1363831000000033   2.2058629999999999 100.7186432000000025   0.0900087029002113
  62.9548606999999976   3.4293048000000002 101.9419936999999976   0.0900087029002113
  61.3663634999999985   4.2091184000000004 100.7828216999999995  -0.0899965505459428
  60.7804184000000021   4.1522312000000001  99.8406142999999986   0.0900087029002113
  60.3326796999999999   3.8651830999999999 101.8901596000000040  -0.2700018039920968
  59.6477241999999990   4.7397270000000002 101.8722992000000005   0.0900087029002113
  59.6594085999999990   3.0554073000000002 101.5362090999999936   0.0900087029002113
  60.8229904000000019   3.7336651999999999 102.8784026999999952   0.0900087029002113
  61.6572418000000013   5.6920457000000004 100.6976776000000058  -0.2700018039920968
  60.6585158999999976   6.1772361000000000 100.7359543000000031   0.0900087029002113
  62.1549301000000014   6.0705432999999998 101.6160277999999977   0.0900087029002113
  62.2128676999999968   6.1157054999999998  99.8339004999999986   0.0900087029002113
  64.7612914999999987   2.4418864000000000 100.0663909999999959   0.5100209609412374
  65.7620620999999943   2.8101590000000001 100.7566986000000071  -0.5100088085869688
  64.7306671000000051   1.2614878000000000  99.3741531000000009  -0.4700076411544901
  63.9302216000000030   0.9701992000000000  98.8560333000000071   0.3100151237788440
  65.9034881999999982   0.3775250000000000  99.3961410999999941   0.0700081191839719
  66.3883057000000036   0.4006436000000000 100.3609313999999983   0.0900087029002113
  65.6119079999999997  -1.1140338000000001  99.0423736999999988  -0.1799991772690198
  64.6811141999999961  -1.3874352000000001  99.5838470000000058   0.0900087029002113
  65.2075423999999941  -1.1631023000000000  98.0087280000000050   0.0900087029002113
  66.7422942999999975  -2.1592454999999999  99.2453766000000002  -0.1799991772690198
  66.4496154999999931  -3.1634699999999998  98.8709487999999936   0.0900087029002113
  67.6163482999999985  -1.9140598000000000  98.6048889000000059   0.0900087029002113
  67.2693787000000043  -2.1555080000000002 100.6509171000000009   0.5500221283737161
  68.4744948999999963  -1.9761719000000000 100.8654099000000031  -0.5500099760194476
  66.3849105999999978  -2.0938492000000002 101.6408463000000069  -0.6200120190262852
  66.7875748000000016  -1.9417720999999999 102.5434723000000048   0.3200154156369637
  65.4270096000000052  -1.9660876000000000 101.3837357000000026   0.3000148319207244
  67.1432800000000043   0.9502618000000000  98.6870270000000005   0.5100209609412374
  68.2816619999999972   0.8195345000000001  99.0441284000000053  -0.5100088085869688
  66.8812255999999934   1.7462846000000001  97.6150588999999940  -0.4700076411544901
  65.9638824000000028   1.6404041000000000  97.2391815000000008   0.3100151237788440
  67.9175872999999939   2.5445104000000001  96.8815689000000049   0.0700081191839719
  68.7619246999999945   1.9270396000000001  96.6127929999999964   0.0900087029002113
  67.2829056000000065   3.1971623999999998  95.6291046000000051   0.0500075354677326
  66.4506149000000050   3.9266638999999999  95.7261886999999945   0.0900087029002113
  67.9968262000000010   3.7674148000000001  94.9970778999999936   0.0900087029002113
  66.6945419000000044   2.1207383000000002  94.8737792999999954  -0.6600131864587639
  65.9447021000000007   1.6683600999999999  95.2671050999999949   0.4300186260762801
  68.5860748000000058   3.6100599999999998  97.7162780999999967   0.5100209609412374
  69.8193892999999974   3.8976326000000001  97.6071395999999964  -0.5100088085869688
  67.7655029000000013   4.3053112000000002  98.5490874999999988  -0.4700076411544901
  66.7977982000000026   4.0715566000000001  98.6029891999999961   0.3100151237788440
  68.2234038999999939   5.3313417000000003  99.4313965000000053   0.0700081191839719
  68.8953400000000045   5.9951439000000004  98.9076766999999961   0.0900087029002113
  67.0518493999999947   6.1474738000000002  99.9822082999999964  -0.1799991772690198
  66.2778548999999941   5.5754342000000001 100.5371932999999984   0.0900087029002113
  67.5355758999999978   6.8765817000000000 100.6668624999999935   0.0900087029002113
  66.3415298000000035   6.9352627000000000  98.8286896000000041  -0.0899965505459428
  66.0795822000000044   6.2330546000000000  98.0085602000000051   0.0900087029002113
  64.9945144999999940   7.4869838000000000  99.2902373999999952  -0.2700018039920968
  65.0536041000000012   8.0509052000000008 100.2456588999999951   0.0900087029002113
  64.5535430999999988   8.2179604000000008  98.5792388999999929   0.0900087029002113
  64.2948150999999939   6.6283021000000000  99.3762435999999951   0.0900087029002113
  67.2004852000000028   8.1186732999999993  98.3707808999999997  -0.2700018039920968
  66.5910645000000017   8.7495879999999993  97.6889725000000055   0.0900087029002113
  67.3784255999999999   8.7914381000000006  99.2368316999999962   0.0900087029002113
  68.0764771000000053   7.6824012000000002  97.8448180999999977   0.0900087029002113
  69.0038147000000066   4.6782212000000003 100.5465621999999968   0.5100209609412374
  69.9624481000000031   5.2568488000000002 101.0137253000000044  -0.5100088085869688
  68.5873641999999961   3.5369603999999999 100.9899750000000012  -0.4700076411544901
  67.7396011000000016   3.1206632000000001 100.6705855999999955   0.3100151237788440
  69.2846451000000059   2.8216464999999999 102.0591354000000024   0.0700081191839719
  69.4295120000000026   3.5295980000000000 102.8617705999999998   0.0900087029002113
  68.3173598999999996   1.7305347000000000 102.6285629000000057  -0.1799991772690198
  67.3857193000000052   2.2368313999999998 102.9602813999999995   0.0900087029002113
  67.8979340000000064   1.2221006000000001 101.7341918999999990   0.0900087029002113
  68.8602371000000062   0.6496201000000000 103.5939331000000010  -0.2800020958502165
  69.4386444000000012   0.0387741000000000 102.8682404000000048   0.0900087029002113
  69.3260422000000034   1.0531204999999999 104.5183334000000031   0.0900087029002113
  67.8200606999999991  -0.3573358000000000 104.0472565000000031   0.6200241713805538
  66.5755615000000063  -0.0380941000000000 104.0152893000000063  -0.7600161050399606
  68.1913756999999947  -1.4325473000000000 104.6017685000000057  -0.7600161050399606
  70.6623383000000018   2.3711430999999998 101.6026688000000036   0.5100209609412374
  71.5913239000000061   2.4993172000000001 102.3783035000000012  -0.5100088085869688
  70.8174362000000031   1.8016905000000001 100.3824081000000064  -0.4700076411544901
  69.9482802999999933   1.5799107999999999  99.9472351000000003   0.3100151237788440
  72.0697478999999959   1.2746972000000001  99.9136352999999957   0.0700081191839719
  72.4969635000000068   0.6047297000000000 100.6451035000000047   0.0900087029002113
  71.7620849999999990   0.5869955000000000  98.5295562999999959  -0.2800020958502165
  70.9630813999999930  -0.1821901000000000  98.5948867999999976   0.0900087029002113
  71.3052749999999946   1.4018682000000000  97.9281998000000016   0.0900087029002113
  72.9041442999999987  -0.1863025000000000  97.9539642000000015   0.6200241713805538
  72.9783019999999993  -0.4711100000000000  96.7666092000000049  -0.7600161050399606
  73.7033768000000009  -0.7344583000000000  98.7567978000000011  -0.7600161050399606
  73.0619506999999970   2.4208864999999999  99.6574020000000047   0.5100209609412374
  74.2529755000000051   2.4088740000000000 100.0386428999999993  -0.5100088085869688
  72.5869445999999954   3.5352665999999999  99.0341949000000028  -0.4700076411544901
  71.6972808999999955   3.5730599999999999  98.5857620000000026   0.3100151237788440
  73.3288498000000004   4.7792767999999999  98.7584381000000064   0.0700081191839719
  74.2593307000000067   4.4807477000000002  98.2985534999999970   0.0900087029002113
  72.4821472000000000   5.8072701000000002  97.9696045000000026  -0.1799991772690198
  71.9100418000000019   5.2873048999999996  97.1716995000000026   0.0900087029002113
  71.7068938999999972   6.1005682999999999  98.7093887000000052   0.0900087029002113
  73.1764450000000011   7.0612431000000004  97.3931503000000021  -0.0899965505459428
  73.5364990000000063   7.7401071000000004  98.1955338000000069   0.0900087029002113
  74.4515152000000029   6.7696762000000001  96.5232314999999943  -0.2700018039920968
  74.9181212999999957   7.7580131999999997  96.3237227999999988   0.0900087029002113
  75.2099685999999963   6.1294427000000002  97.0224074999999999   0.0900087029002113
  74.1490555000000029   6.2753791999999997  95.5753402999999935   0.0900087029002113
  72.1451186999999976   7.7874942000000003  96.4600142999999974  -0.2700018039920968
  71.7067032000000069   7.0630740999999997  95.7407532000000003   0.0900087029002113
  71.2237166999999971   8.0806731999999997  97.0071640000000031   0.0900087029002113
  72.6594771999999978   8.6265573999999994  95.9445189999999997   0.0900087029002113
  73.7799301000000014   5.3961290999999996 100.0265349999999955   0.5100209609412374
  74.9118042000000059   5.8084512000000004 100.1273575000000022  -0.5100088085869688
  72.9764861999999965   5.4226599000000002 101.0921630999999934  -0.4700076411544901
  72.0596160999999995   5.0475187000000004 100.9797516000000002   0.3100151237788440
  73.3867568999999946   5.7945824000000004 102.4179230000000018   0.0700081191839719
  73.7387695000000036   6.8152756999999999 102.4438933999999932   0.0900087029002113
  72.1408844000000045   5.6993584999999998 103.4221419999999938  -0.0899965505459428
  71.3376159999999970   6.2669357999999997 102.9055022999999949   0.0900087029002113
  71.8523940999999979   4.6357217000000004 103.5627441000000033   0.0900087029002113
  72.8277206000000064   5.6430525999999999 105.9444732999999985  -0.3600044307151738
  72.9215545999999932   4.6545962999999997 106.0633773999999931   0.3200154156369637
  72.3292541999999941   6.2600483999999996 104.8289108000000027  -0.0499953831134641
  72.7365874999999988   6.4869595000000002 107.0022888000000023   0.2500133726301260
  72.9815140000000042   6.1896677000000002 108.0219574000000051   0.1300098703326899
  72.1229935000000069   7.5902143000000004 106.6692580999999933  -0.7000143538912426
  71.8549194000000000   7.4408463999999999 105.3181763000000046   0.2200124970557670
  71.4322891000000055   8.2454224000000007 104.7291641000000055   0.1000089947583310
  74.5158768000000009   4.9717254999999998 103.0784682999999973   0.5100209609412374
  75.4993362000000019   5.4935407999999999 103.5937270999999953  -0.5100088085869688
  74.3988875999999948   3.5831412999999999 103.0162200999999982  -0.4700076411544901
  73.5351256999999947   3.2679060000000000 102.6307754999999986   0.3100151237788440
  75.3713608000000050   2.5394733000000000 103.3821334999999948   0.0700081191839719
  75.6497420999999974   2.7390468000000001 104.4063720999999987   0.0900087029002113
  74.7756423999999953   1.2016445000000000 103.1963042999999942  -0.1799991772690198
  74.3388671999999957   1.0039176999999999 102.1940842000000060   0.0900087029002113
  75.6066818000000040   0.4644806000000000 103.2133026000000058   0.0900087029002113
  73.6565704000000068   0.8608124000000000 104.1730270000000047  -0.1799991772690198
  74.1194305000000071   0.8081253000000000 105.1816405999999944   0.0900087029002113
  72.9825134000000020   1.7392097000000000 104.0813751000000025   0.0900087029002113
  72.8666840000000064  -0.3541733000000000 103.6612549000000030  -0.1799991772690198
  71.9249114999999932  -0.3270297000000000 104.2500076000000035   0.0900087029002113
  72.6680450000000064  -0.3364421000000000 102.5683060000000069   0.0900087029002113
  73.5378264999999942  -1.7352829000000001 103.8732300000000066   0.2100122051976473
  74.5084762999999981  -1.6318741999999999 103.3426819000000023   0.0500075354677326
  73.8108368000000041  -2.0248902000000002 104.9104918999999967   0.0500075354677326
  72.7888411999999931  -2.8419284999999999 103.2479019000000022  -0.3000026795664558
  71.8041458000000006  -2.6880171000000002 103.5450210999999996   0.3300157074950834
  72.7788086000000050  -2.6933014000000002 102.2186279000000013   0.3300157074950834
  73.0937423999999965  -3.7626224000000001 103.6233368000000041   0.3300157074950834
  76.5685500999999960   2.7495154999999998 102.5695419000000044   0.5100209609412374
  77.6923522999999960   2.7238970000000000 103.1281051999999931  -0.5100088085869688
  76.4744720000000058   3.0110513999999999 101.2306289999999933  -0.4700076411544901
  75.5974503000000055   2.8947083999999998 100.7709502999999955   0.3100151237788440
  77.6390609999999981   3.2647121000000001 100.4433441000000045   0.0700081191839719
  78.3634414999999933   2.4855735000000001 100.6293869000000001   0.0900087029002113
  77.2812576000000035   3.3011493999999999  98.9526671999999934  -0.1799991772690198
  76.4005279999999942   3.9545701000000002  98.7746582000000046   0.0900087029002113
  78.1939239999999955   3.4613358999999999  98.3397293000000019   0.0900087029002113
  76.8870239000000026   1.8996586000000000  98.5404357999999974   0.5500221283737161
  77.4816742000000005   0.9436525000000000  99.0120696999999979  -0.5500099760194476
  75.8846283000000028   1.7097910999999999  97.7046279999999996  -0.6200120190262852
  75.5834502999999955   0.7881473000000000  97.4599685999999963   0.3200154156369637
  75.6426239000000038   2.4987669000000001  97.1398697000000055   0.3000148319207244
  78.3232727000000040   4.5532783999999999 100.8196868999999936   0.5100209609412374
  79.5681000000000012   4.6214719000000004 100.8609313999999983  -0.5100088085869688
  77.6645584000000042   5.6730833000000001 101.2128601000000003  -0.4700076411544901
  76.6847609999999946   5.6610769999999997 101.3968505999999934   0.3100151237788440
  78.3564377000000007   6.7911134000000004 101.6705855999999955   0.0700081191839719
  79.2406768999999969   6.9496751000000003 101.0711136000000039   0.0900087029002113
  77.4442367999999988   8.0465239999999998 101.3390502999999967  -0.1799991772690198
  76.4119414999999975   7.7449383999999997 101.6178283999999934   0.0900087029002113
  77.7314453000000043   8.9337683000000006 101.9429015999999990   0.0900087029002113
  77.4937744000000066   8.4590960000000006  99.8689346000000029  -0.0899965505459428
  77.3233795000000015   7.5794395999999997  99.2120513999999929   0.0900087029002113
  76.3298264000000017   9.3418407000000006  99.4363402999999977  -0.2700018039920968
  76.5932312000000053   9.6031446000000003  98.3891296000000040   0.0900087029002113
  75.3255996999999979   8.9077739999999999  99.6298141000000044   0.0900087029002113
  76.3056564000000037  10.3558769000000002  99.8896254999999940   0.0900087029002113
  78.8680877999999979   9.0899353000000005  99.4070815999999979  -0.2700018039920968
  78.9022750999999971   9.3864336000000002  98.3369217000000049   0.0900087029002113
  79.0017548000000005  10.0057983000000004 100.0216216999999972   0.0900087029002113
  79.7077332000000069   8.4492835999999993  99.7518462999999969   0.0900087029002113
  78.8681334999999990   6.7384199999999996 103.1535109999999946   0.5100209609412374
  79.8123015999999978   7.4907775000000001 103.4620972000000023  -0.5100088085869688
  78.3082122999999939   5.8000574000000000 103.9454879999999974  -0.4700076411544901
  77.5200958000000071   5.3150481999999997 103.5744780999999932   0.3100151237788440
  78.9084167000000036   5.4736972000000002 105.2417374000000052   0.0700081191839719
  79.0561447000000044   6.3741851000000000 105.8194045999999986   0.0900087029002113
  78.0508956999999981   4.4323791999999997 106.0381241000000045  -0.1099971342621821
  76.9929810000000003   4.7595143000000002 105.9480056999999960   0.0900087029002113
  78.1677475000000044   3.4702107999999998 105.4950790000000040   0.0900087029002113
  78.5112076000000059   4.3316612000000001 107.8497772000000055  -0.2300006365596181
  77.9771881000000064   5.4506226000000000 108.3170776000000046   0.1600107459070489
  80.2967299999999966   4.7864833000000004 105.0800399999999968   0.5100209609412374
  81.2429199000000040   5.0864624999999997 105.7184371999999968  -0.5100088085869688
  80.4121094000000056   3.9248579000000001 104.0431289999999933  -0.4700076411544901
  79.5796966999999995   3.7538024999999999 103.5217437999999959   0.3100151237788440
  81.7357788000000056   3.3301930000000000 103.6553267999999974   0.0700081191839719
  82.1853866999999951   2.8625398000000000 104.5187836000000061   0.0900087029002113
  81.4474335000000025   2.3806118999999999 102.5103835999999973  -0.1799991772690198
  80.8523560000000003   2.8112339999999998 101.6768646000000018   0.0900087029002113
  82.4081726000000003   2.4127803000000001 101.9533919999999938   0.0900087029002113
  81.2061539000000039   0.9276088000000000 102.8031540000000064  -0.1799991772690198
  80.3044127999999944   0.5571706000000000 102.2702788999999939   0.0900087029002113
  81.9804610999999994   0.2233698000000000 102.4305573000000038   0.0900087029002113
  81.0093384000000043   0.6101828000000000 104.3243102999999934   0.5500221283737161
  81.7843170000000015  -0.0987343000000000 104.9545516999999961  -0.5500099760194476
  79.8276366999999993   0.9928427000000000 104.8894958000000059  -0.6200120190262852
  79.6875991999999940   1.0308518000000000 105.8789139000000006   0.3200154156369637
  79.2639618000000041   1.6208855000000000 104.3529967999999997   0.3000148319207244
  82.8229828000000055   4.4232607000000002 103.2743683000000061   0.5100209609412374
  83.9936371000000008   4.2610678999999996 103.5262984999999958  -0.5100088085869688
  82.4458618000000030   5.4813847999999998 102.5135192999999987  -0.4700076411544901
  81.4675979999999953   5.5091906000000002 102.3231583000000029   0.3100151237788440
  83.2991332999999941   6.6425270999999997 102.4115218999999968   0.0700081191839719
  84.3077698000000026   6.2696671000000004 102.3113632000000024   0.0900087029002113
  82.9024581999999981   7.4263906000000004 101.1317978000000011  -0.1799991772690198
  81.8064346000000029   7.5483083999999998 101.2667541999999941   0.0900087029002113
  83.3445052999999945   8.4424896000000000 101.0514603000000022   0.0900087029002113
  83.1841431000000000   6.6157336000000004  99.8064346000000029  -0.0899965505459428
  82.8005675999999937   5.5771712999999998  99.8990706999999958   0.0900087029002113
  82.6740036000000060   7.3640160999999997  98.6010971000000040  -0.2700018039920968
  81.6490631000000064   7.7402134000000000  98.8067551000000037   0.0900087029002113
  83.3124313000000001   8.2429409000000007  98.3682555999999977   0.0900087029002113
  82.6473923000000070   6.7931198999999998  97.6483764999999977   0.0900087029002113
  84.7118758999999955   6.5661963999999999  99.6287384000000031  -0.2700018039920968
  85.0796737999999948   5.6440210000000004 100.1273726999999951   0.0900087029002113
  85.0619736000000017   6.3327479000000002  98.6005173000000070   0.0900087029002113
  85.2070006999999947   7.5124588000000001  99.9349365000000063   0.0900087029002113
  83.2625809000000032   7.7576384999999997 103.5344237999999990   0.5100209609412374
  83.8682175000000001   8.8124380000000002 103.3709335000000067  -0.5100088085869688
  82.6173248000000058   7.4273844000000002 104.6806564000000037  -0.4700076411544901
  82.2159728999999970   6.5150714000000001 104.7054519999999940   0.3100151237788440
  82.7614594000000068   8.1002673999999999 105.9725647000000066  -0.0199945075391051
  83.7575760000000002   8.4253959999999992 106.2341842999999955   0.0900087029002113
  82.4095305999999965   7.4225779000000003 106.7362976000000003   0.0900087029002113
  81.8439635999999950   9.2961902999999992 106.2544098000000048   0.5100209609412374
  82.1111374000000040  10.0643414999999994 107.1552123999999964  -0.5100088085869688
  80.7522124999999988   9.4417086000000001 105.4326401000000004  -0.4700076411544901
  80.5576705999999945   8.7485008000000004 104.7429810000000003   0.3100151237788440
  79.7741852000000051  10.4161395999999993 105.7509917999999942   0.0700081191839719
  79.5450438999999960  10.4115085999999994 106.8063965000000053   0.0900087029002113
  80.3267898999999943  11.9092359999999999 105.5883407999999974   0.0500075354677326
  81.2334136999999998  12.1455401999999992 106.1854172000000034   0.0900087029002113
  80.5848770000000059  12.0147533000000006 104.5129012999999958   0.0900087029002113
  79.3375549000000007  12.8154488000000004 105.9577254999999951  -0.6600131864587639
  79.3644256999999982  13.5808935000000002 105.3789519999999982   0.4300186260762801
  78.5677642999999932  10.1413784000000007 104.8855972000000065   0.5100209609412374
  78.6305236999999977  10.3501958999999992 103.6663666000000035  -0.5100088085869688
  77.4774474999999967   9.6187258000000000 105.4218520999999953  -0.4700076411544901
  77.5372466999999972   9.3789090999999996 106.3877334999999960   0.3100151237788440
  76.2877273999999943   9.2120476000000000 104.6869430999999935   0.0700081191839719
  76.6871414000000016   8.5390644000000009 103.9426650999999993   0.0900087029002113
  75.2936858999999998   8.4671459000000002 105.6707382000000024  -0.1099971342621821
  74.7451705999999945   9.2412100000000006 106.2489089999999976   0.0900087029002113
  74.5217360999999983   7.9108371999999996 105.0972060999999940   0.0900087029002113
  76.1076965000000030   7.3999281000000003 106.8815689000000049  -0.2300006365596181
  75.5185165000000040   7.7752942999999997 108.0074386999999945   0.1600107459070489
  75.5373000999999960  10.2537775000000000 104.0063018999999969   0.5100209609412374
  75.5020142000000050  11.4491633999999998 104.3501358000000039  -0.5100088085869688
  74.7262343999999956   9.9000243999999995 103.0310439999999943  -0.4700076411544901
  74.8628463999999951   8.9545802999999999 102.7455977999999988   0.3100151237788440
  73.5300826999999941  10.5881386000000006 102.5715866000000034   0.0700081191839719
  73.8743896000000007  11.3402642999999994 101.8772124999999988   0.0900087029002113
  72.7584305000000029   9.5278510999999995 101.6822281000000032  -0.1799991772690198
  73.4040832999999964   9.2080783999999998 100.8365402000000017   0.0900087029002113
  72.6610260000000068   8.6365891000000001 102.3383407999999974   0.0900087029002113
  71.3438950000000034   9.9099426000000008 101.1995926000000026  -0.0899965505459428
  70.6758118000000053  10.2135096000000001 102.0337523999999974   0.0900087029002113
  71.3717575000000011  10.9808292000000005 100.1562346999999988  -0.2700018039920968
  72.1320647999999949  10.6757498000000002  99.4057770000000005   0.0900087029002113
  70.3934859999999958  11.0514097000000007  99.6343918000000031   0.0900087029002113
  71.6795348999999931  11.9841604000000004 100.5208205999999933   0.0900087029002113
  70.6479491999999993   8.6850261999999994 100.6002426000000014  -0.2700018039920968
  70.4362182999999931   7.9392680999999996 101.3960648000000049   0.0900087029002113
  69.6689834999999960   9.0679292999999994 100.2406158000000005   0.0900087029002113
  71.1697998000000069   8.0886420999999995  99.8215789999999998   0.0900087029002113
  72.5416565000000020  11.1517848999999991 103.5613632000000024   0.5100209609412374
  72.1878585999999984  10.5694008000000004 104.5868301000000002  -0.5100088085869688
  71.9250258999999943  12.3125266999999994 103.3418120999999985  -0.4700076411544901
  72.2343063000000001  12.8881043999999996 102.5887833000000029   0.3100151237788440
  70.9699173000000059  12.9427853000000006 104.2254561999999964   0.0700081191839719
  70.7742461999999932  12.3908071999999994 105.1328888000000035   0.0900087029002113
  71.3385925000000043  14.3879003999999995 104.4962615999999969  -0.1799991772690198
  71.2006836000000050  15.0599708999999997 103.6224136000000016   0.0900087029002113
  70.6330643000000009  14.8276223999999992 105.2332763999999941   0.0900087029002113
  72.7384871999999945  14.7059984000000004 105.1049500000000023  -0.0899965505459428
  73.4413375999999971  14.7090797000000002 104.2445373999999987   0.0900087029002113
  72.7012100000000032  16.1346893000000016 105.5573578000000055  -0.2700018039920968
  73.6058426000000026  16.1332321000000007 106.2023087000000032   0.0900087029002113
  72.8170623999999975  16.7585963999999983 104.6454162999999937   0.0900087029002113
  71.7790451000000047  16.4160423000000009 106.1094207999999952   0.0900087029002113
  73.2068557999999996  13.7790546000000003 106.1914596999999958  -0.2700018039920968
  74.2947692999999987  13.9474725999999993 106.3411789000000027   0.0900087029002113
  72.6466522000000055  13.9481591999999992 107.1358565999999968   0.0900087029002113
  73.1383895999999964  12.7137051000000003 105.8837967000000049   0.0900087029002113
  69.6433028999999948  12.9273787000000002 103.5114441000000056   0.5100209609412374
  69.4791335999999973  13.7177486000000002 102.6009293000000042  -0.5100088085869688
  68.5736541999999929  12.1854209999999998 103.9463195999999954  -0.4700076411544901
  68.6687622000000033  11.7145433000000008 104.8199615000000051   0.3100151237788440
  67.2357559000000009  12.3357200999999996 103.3290786999999966   0.0700081191839719
  67.2212447999999938  12.9236287999999995 102.4232329999999962   0.0900087029002113
  66.5706100000000021  11.0054102000000000 102.9645004000000057  -0.0899965505459428
  66.7114791999999994  10.3956202999999991 103.8824539000000016   0.0900087029002113
  65.0733871000000050  11.1706780999999999 102.6437301999999931  -0.2700018039920968
  65.0625229000000047  11.9110040999999995 101.8154068000000052   0.0900087029002113
  64.5769348000000036  10.2146405999999992 102.3719863999999973   0.0900087029002113
  64.5974503000000055  11.5986376000000000 103.5518265000000042   0.0900087029002113
  67.3467864999999932  10.2320279999999997 101.8689727999999945  -0.2700018039920968
  67.1041641000000055  10.6922683999999997 100.8873214999999988   0.0900087029002113
  68.4411850000000044  10.3174151999999992 102.0402298000000059   0.0900087029002113
  67.0604935000000069   9.1612224999999992 101.7932586999999955   0.0900087029002113
  66.4056549000000018  13.1160592999999999 104.3517379999999974   0.5100209609412374
  66.2181319999999971  12.6523561000000004 105.5036850000000044  -0.5100088085869688
  65.8495178000000010  14.3100757999999999 104.0347060999999940  -0.4700076411544901
  66.1519547000000046  14.6035929000000007 103.1311646000000053   0.3100151237788440
  65.0471419999999938  15.1623391999999999 104.8444443000000064   0.0700081191839719
  65.1219635000000068  14.7406234999999999 105.8358841000000012   0.0900087029002113
  65.4169693000000052  16.6585788999999984 104.7393112000000031  -0.0899965505459428
  65.1674576000000059  17.0382956999999990 103.7254714999999976   0.0900087029002113
  64.6323546999999934  17.4660797000000017 105.8350295999999986  -0.2700018039920968
  64.6413115999999945  18.5651608000000010 105.6730041999999941   0.0900087029002113
  63.5783004999999974  17.1151389999999992 105.8236236999999988   0.0900087029002113
  64.9720305999999965  17.2686558000000012 106.8742447000000055   0.0900087029002113
  66.9438782000000003  17.0663508999999998 104.9742049999999978  -0.1799991772690198
  66.8412476000000026  18.1698932999999982 105.0515441999999950   0.0900087029002113
  67.3268280000000061  16.8484286999999995 105.9940947999999992   0.0900087029002113
  68.0120620999999943  16.5039368000000017 103.9659652999999935  -0.2700018039920968
  67.8334578999999991  16.6560917000000011 102.8800200999999959   0.0900087029002113
  69.0666121999999945  16.7913722999999990 104.1650161999999966   0.0900087029002113
  68.0607375999999960  15.4146623999999992 104.1791305999999935   0.0900087029002113
  63.6215705999999983  14.9325341999999992 104.3793792999999965   0.5100209609412374
  63.4858741999999978  14.6586733000000002 103.1746978999999982  -0.5100088085869688
  62.6512870999999976  14.7785978000000000 105.3320389000000006  -0.4700076411544901
  62.9241828999999981  15.0670271000000007 106.2465590999999989   0.3100151237788440
  61.2444725000000005  14.5310182999999995 104.9903259000000020   0.0700081191839719
  61.1645241000000013  13.8886728000000002 104.1258011000000039   0.0900087029002113
  60.5384330999999989  13.7073174000000009 106.0890502999999967  -0.1799991772690198
  60.7349052000000000  14.3277321000000004 106.9894943000000040   0.0900087029002113
  59.4684409999999986  13.7398357000000004 105.7917632999999995   0.0900087029002113
  60.9040794000000005  12.2613649000000002 106.3601912999999968  -0.1799991772690198
  61.6454123999999979  12.2882957000000008 107.1872481999999991   0.0900087029002113
  60.0792235999999988  11.6904372999999993 106.8376540999999946   0.0900087029002113
  61.3758507000000009  11.5209817999999995 105.1820907999999974   0.5500221283737161
  60.6635399000000035  11.0242100000000001 104.2825775000000021  -0.5500099760194476
  62.6906127999999967  11.1529036000000001 105.1610184000000032  -0.6200120190262852
  63.0242615000000015  10.4624328999999996 104.5191956000000033   0.3200154156369637
  63.4253921999999974  11.6206130999999999 105.6522827000000007   0.3000148319207244
  60.4789962999999986  15.8160094999999998 104.8275299000000018   0.5100209609412374
  60.3622017000000000  16.6181240000000017 105.7686462000000063  -0.5100088085869688
  59.7843056000000033  16.1421013000000002 103.6731338999999963  -0.4700076411544901
  59.8784255999999999  15.5581178999999992 102.8705673000000047   0.3100151237788440
  59.1162415000000010  17.4141426000000017 103.5441742000000005  -0.0199945075391051
  59.8074913000000024  18.1703510000000001 103.8858184999999992   0.0900087029002113
  58.1552047999999999  17.4656048000000013 104.0342255000000051   0.0900087029002113
  59.0864600999999965  17.9685516000000014 102.1475448999999998   0.5100209609412374
  59.6327933999999971  17.4138240999999994 101.1734924000000007  -0.5100088085869688
  58.4308052000000018  19.1119689999999984 102.0115509000000031  -0.4700076411544901
  57.9630202999999966  19.5524044000000004 102.7739104999999995   0.3100151237788440
  58.5059204000000008  19.8700198999999991 100.7307509999999979   0.0700081191839719
  58.4918250999999998  19.1196383999999995  99.9541396999999989   0.0900087029002113
  57.4054489000000032  20.8653010999999999 100.7872313999999960  -0.1799991772690198
  57.6459121999999979  21.8377380000000016 101.2677154999999942   0.0900087029002113
  57.3014488000000028  21.1886119999999991  99.7294159000000064   0.0900087029002113
  56.1165465999999995  20.2151679999999985 101.0923995999999931  -0.2800020958502165
  56.0281409999999980  19.3600235000000005 100.3886641999999938   0.0900087029002113
  56.0675963999999993  19.7769279000000004 102.1121368000000018   0.0900087029002113
  54.9012755999999982  21.1456431999999985 101.1205750000000023   0.6200241713805538
  55.0394095999999990  22.2883853999999992 101.6010741999999993  -0.7600161050399606
  53.8511428999999993  20.6592464000000007 100.6769409000000053  -0.7600161050399606
  59.8117638000000014  20.5092545000000008 100.5971755999999999   0.5100209609412374
  60.3731537000000031  20.9873562000000007 101.5713425000000001  -0.5100088085869688
  60.3876038000000008  20.5741347999999995  99.3508300999999960  -0.4700076411544901
  59.8076706000000016  20.3253173999999994  98.5789642000000015   0.3100151237788440
  61.7425117000000014  21.1368866000000004  99.0792083999999988   0.0700081191839719
  62.4101791000000006  20.6432533000000014  99.7698211999999955   0.0900087029002113
  62.2001305000000002  20.6980208999999995  97.5990828999999991  -0.1799991772690198
  63.2768135000000029  20.9656944000000003  97.5405501999999984   0.0900087029002113
  62.3356628000000015  19.5959910999999991  97.5606078999999937   0.0900087029002113
  61.2756844000000029  20.9901942999999989  96.4091796999999957   0.0000060761771342
  61.4989547999999999  22.1638489000000014  95.6588820999999996  -0.1149972801912420
  62.4291839999999993  22.6871319000000007  95.8239594000000068   0.1150094325455104
  60.5991402000000008  22.6032027999999983  94.7080002000000007  -0.1149972801912420
  60.7760162000000008  23.5932464999999993  94.3143768000000051   0.1150094325455104
  59.5435753000000005  21.8553886000000013  94.3493270999999964   0.1100092866164506
  58.6987876999999969  22.3499164999999991  93.3510895000000005  -0.5400096841613279
  57.9695435000000003  21.7482700000000015  93.1842957000000069   0.4300186260762801
  60.0916709999999981  20.2615242000000002  96.0829468000000020  -0.1149972801912420
  59.8517302999999998  19.3806857999999984  96.6599731000000020   0.1150094325455104
  59.2436943000000014  20.6658344000000014  95.0148621000000020  -0.1149972801912420
  58.4211196999999984  20.0246315000000017  94.7344360000000023   0.1150094325455104
  62.0317383000000007  22.6047268000000017  99.2851868000000053   0.5100209609412374
  63.1361655999999982  22.8840256000000011  99.7829284999999970  -0.5100088085869688
  61.1157188000000033  23.5751896000000016  98.9543914999999998  -0.4700076411544901
  60.2035904000000031  23.3378468000000012  98.6292724999999990   0.3100151237788440
  61.2193984999999969  24.9493369999999999  99.1450042999999965   0.0700081191839719
  62.1299019000000001  25.2961902999999992  98.6790847999999983   0.0900087029002113
  60.0347214000000022  25.6824684000000012  98.4385300000000001  -0.1799991772690198
  59.1026458999999988  25.2431277999999999  98.8539047000000011   0.0900087029002113
  60.0024909999999991  26.7597617999999997  98.7081984999999946   0.0900087029002113
  60.1187897000000007  25.5841826999999995  96.9270858999999945  -0.2800020958502165
  60.8817252999999994  26.2338847999999984  96.4473801000000037   0.0900087029002113
  60.3359069999999988  24.5291958000000001  96.6547012000000052   0.0900087029002113
  58.7550583000000017  25.8840046000000008  96.2935257000000036   0.6200241713805538
  58.6229209999999981  26.9878348999999993  95.6776732999999950  -0.7600161050399606
  57.8445625000000021  25.0210171000000017  96.3611908000000028  -0.7600161050399606
  61.3381080999999995  25.3640651999999989 100.6013489000000050   0.5100209609412374
  62.2277259999999970  26.0816668999999983 101.0788498000000004  -0.5100088085869688
  60.4802971000000014  24.7024192999999990 101.3912277000000017  -0.4700076411544901
  59.7972794000000007  24.1074924000000017 100.9746245999999985   0.3100151237788440
  60.5027885000000012  24.8080940000000005 102.8133621000000062   0.0700081191839719
  60.4931411999999966  25.8449993000000013 103.1152419999999950   0.0900087029002113
  59.3448180999999977  24.1875362000000003 103.5237122000000056   0.1400101621908096
  59.4846343999999974  23.0967178000000004 103.6814727999999945   0.0900087029002113
  58.1600800000000007  24.2990475000000004 102.7428283999999934  -0.6600131864587639
  57.6099777000000017  23.7888565000000014 103.3417435000000069   0.4300186260762801
  59.0535469000000006  24.7647933999999985 104.9273452999999989  -0.2700018039920968
  59.8458443000000031  24.6087646000000007 105.6903992000000017   0.0900087029002113
  59.1439171000000030  25.8676433999999986 104.8279572000000002   0.0900087029002113
  58.0299721000000019  24.5366898000000013 105.2941971000000052   0.0900087029002113
  61.7793540999999991  24.1956978000000014 103.4151229999999941   0.5100209609412374
  62.3009567000000004  24.8036251000000014 104.3501511000000050  -0.5100088085869688
  62.3306808000000032  23.0561122999999988 102.8849869000000012  -0.4700076411544901
  62.0203247000000033  22.7560004999999990 101.9863052000000039   0.3100151237788440
  63.5396767000000011  22.4499911999999995 103.4181061000000028   0.0700081191839719
  63.5320014999999998  22.4894409000000017 104.4973602000000028   0.0900087029002113
  63.5505370999999997  20.9609814000000014 103.0964737000000042  -0.0899965505459428
  63.2819061000000005  20.9345016000000008 102.0187683000000050   0.0900087029002113
  64.9567413000000045  20.4544353000000001 103.4178619000000054  -0.2700018039920968
  65.1098633000000007  20.6745967999999998 104.4960097999999959   0.0900087029002113
  64.9504395000000017  19.3535861999999987 103.2681350999999950   0.0900087029002113
  65.7546844000000021  20.7852077000000008 102.7191466999999960   0.0900087029002113
  62.4384841999999978  20.1738491000000018 103.7749557000000067  -0.2700018039920968
  61.4222107000000008  20.6192588999999984 103.8309708000000029   0.0900087029002113
  62.2389144999999999  19.1902504000000000 103.2984847999999971   0.0900087029002113
  62.6276282999999978  20.0119247000000016 104.8576965000000030   0.0900087029002113
  64.7949294999999950  23.2782288000000008 103.1687241000000057   0.5100209609412374
  65.7229461999999955  23.3971404999999990 103.9412154999999984  -0.5100088085869688
  64.8623046999999957  24.0466671000000005 102.0116730000000018  -0.4700076411544901
  64.2463379000000003  23.9899750000000012 101.2297745000000049   0.3100151237788440
  65.9574508999999978  24.9541168000000013 101.7330170000000038   0.0700081191839719
  66.8644027999999935  24.4237213000000004 101.9830704000000026   0.0900087029002113
  66.1158295000000038  25.1042613999999986 100.1961517000000015  -0.1799991772690198
  65.1130753000000055  25.2935085000000015  99.7568358999999987   0.0900087029002113
  66.8077926999999931  25.9395485000000008  99.9557419000000067   0.0900087029002113
  66.5140152000000029  23.7879639000000012  99.4228286999999966  -0.0899965505459428
  65.9883269999999982  22.9543438000000002  99.9357224000000031   0.0900087029002113
  66.2593994000000066  23.8665008999999984  97.9215317000000027  -0.2700018039920968
  66.6924666999999971  23.0325927999999998  97.3287658999999934   0.0900087029002113
  65.1522369000000054  23.8829631999999989  97.8307113999999984   0.0900087029002113
  66.6178359999999969  24.8164119999999997  97.4704284999999970   0.0900087029002113
  67.9737549000000030  23.3185843999999989  99.6101227000000051  -0.2700018039920968
  67.9182662999999991  22.2114982999999988  99.5352783000000017   0.0900087029002113
  68.6217041000000023  23.5594825999999991  98.7403793000000007   0.0900087029002113
  68.3694153000000000  23.6240634999999983 100.6023177999999945   0.0900087029002113
  65.8892898999999943  26.2449589000000003 102.5253447999999992   0.5100209609412374
  66.9199828999999937  26.8447418000000013 102.8580398999999943  -0.5100088085869688
  64.6785660000000036  26.6790866999999992 102.7688064999999966  -0.4700076411544901
  63.8910446000000007  26.2551975000000013 102.3282166000000046   0.3100151237788440
  64.3598784999999936  27.7823925000000003 103.6977385999999939   0.0700081191839719
  65.0695038000000068  28.5287247000000015 103.3724670000000003   0.0900087029002113
  62.8669318999999973  28.1971835999999989 103.5877303999999981  -0.1799991772690198
  62.6490974000000023  28.2116776000000016 102.4983902000000029   0.0900087029002113
  62.2729758999999987  27.3921641999999999 104.0709305000000029   0.0900087029002113
  62.5371323000000032  29.6634865000000012 104.0496140000000054  -0.1799991772690198
  62.9003676999999968  29.9427662000000012 105.0617294000000044   0.0900087029002113
  63.0233916999999977  30.4093322999999991 103.3850936999999988   0.0900087029002113
  60.9924201999999980  29.8620415000000001 104.0737534000000011   0.2000119133395276
  60.4705314999999999  29.1023330999999992 104.6940764999999942   0.0900087029002113
  60.7797851999999992  30.7469234000000000 104.7110138000000035   0.0900087029002113
  60.3524894999999972  29.9307727999999997 102.7409057999999931  -0.7000143538912426
  59.7109298999999965  29.2504139000000016 102.3866119000000054   0.4400189179343997
  60.6959038000000035  30.7713031999999984 101.8357161999999931   0.6400247550967931
  61.4067573999999965  31.8549022999999991 102.0102385999999939  -0.8000172724724393
  61.3079338000000007  32.5478096000000008 101.2960128999999938   0.4600195016506390
  61.4763298000000020  31.9597453999999992 103.0022888000000023   0.4600195016506390
  60.1618270999999964  30.7121239000000017 100.6070861999999977  -0.8000172724724393
  60.2824097000000023  31.4040622999999997  99.8952713000000045   0.4600195016506390
  59.6242141999999973  29.8829287999999984 100.4541092000000049   0.4600195016506390
  64.6985626000000025  27.4642505999999997 105.1877518000000009   0.5100209609412374
  65.0361709999999960  28.2843266000000000 106.0275802999999968  -0.5100088085869688
  64.5849915000000010  26.1793727999999994 105.5754775999999993  -0.4700076411544901
  64.0902557000000002  25.5234069999999988 105.0107117000000017   0.3100151237788440
  65.0608749000000017  25.7127246999999990 106.8783875000000023   0.0700081191839719
  64.7122039999999998  26.3648337999999995 107.6655350000000055   0.0900087029002113
  64.4582290999999969  24.2999782999999994 106.9514159999999947  -0.2800020958502165
  64.4859160999999972  23.7377509999999994 105.9935760000000045   0.0900087029002113
  64.8999709999999936  23.6169070999999988 107.7081146000000018   0.0900087029002113
  63.0382004000000009  24.4410266999999983 107.3353881999999970   0.6200241713805538
  62.5555000000000021  25.4657650000000011 107.8702239999999932  -0.7600161050399606
  62.4363288999999995  23.3531283999999992 107.3414764000000048  -0.7600161050399606
  66.6291121999999945  25.6887131000000011 107.0241623000000004   0.5100209609412374
  67.2272490999999945  26.0182667000000016 108.0426941000000056  -0.5100088085869688
  67.3784179999999964  25.3159847000000013 105.9410019000000034  -0.4700076411544901
  66.9404602000000040  25.1734161000000007 105.0567702999999966   0.3100151237788440
  68.7574233999999933  24.9731293000000001 105.9699782999999940   0.0700081191839719
  69.0084305000000029  24.9192618999999986 107.0190201000000059   0.0900087029002113
  68.9941788000000003  23.5430640999999987 105.3415755999999988  -0.0899965505459428
  68.4394989000000038  23.5894584999999992 104.3800734999999946   0.0900087029002113
  70.0701751999999942  23.2784976999999991 105.2604522999999972   0.0900087029002113
  67.2353133999999955  21.7177886999999998 105.9222412000000020  -0.3600044307151738
  66.6136702999999954  21.8721256000000004 105.1543044999999950   0.3200154156369637
  68.2935561999999976  22.4527779000000010 106.2358322000000044  -0.0499953831134641
  67.0511321999999979  20.7994576000000002 106.9633407999999974   0.2500133726301260
  66.2749634000000043  20.0343380000000018 106.9478072999999938   0.1300098703326899
  67.9551163000000003  20.8895453999999994 107.8870009999999979  -0.7000143538912426
  68.7942886000000016  21.9804305999999983 107.3983077999999978   0.2200124970557670
  69.7184601000000015  22.1635361000000017 107.9323959000000031   0.1000089947583310
  69.7420043999999990  25.8750247999999985 105.1229553000000010   0.5100209609412374
  70.8547973999999954  25.4922332999999988 104.8594741999999940  -0.5100088085869688
  69.2778548999999941  27.1134337999999993 104.7226256999999947  -0.4700076411544901
  68.4282761000000050  27.3855952999999985 105.1677856000000020   0.3100151237788440
  70.0098876999999931  28.1030598000000005 103.9341507000000036   0.0700081191839719
  70.1044768999999945  27.6248569000000010 102.9704207999999994   0.0900087029002113
  69.1572342000000049  29.2634392000000005 103.7348175000000055  -0.0899965505459428
  68.3047942999999975  28.8822289000000012 103.1328505999999976   0.0900087029002113
  68.4955520999999976  29.8395289999999989 104.9701996000000008  -0.2700018039920968
  69.2677917000000036  29.8895282999999985 105.7673644999999993   0.0900087029002113
  68.0655746000000050  30.8634337999999993 104.9377441000000033   0.0900087029002113
  67.6978682999999961  29.1918888000000010 105.3927764999999965   0.0900087029002113
  69.8300476000000003  30.4869994999999996 103.0389861999999965  -0.1799991772690198
  69.0292435000000069  31.2045135000000009 102.7593535999999972   0.0900087029002113
  70.4674454000000026  31.0234528000000012 103.7740172999999970   0.0900087029002113
  70.5454102000000063  30.2453575000000008 101.7095642000000026  -0.2700018039920968
  71.4882431000000054  29.6921615999999986 101.9079741999999982   0.0900087029002113
  69.9146422999999970  29.6859168999999987 100.9860534999999970   0.0900087029002113
  70.7821808000000061  31.2662392000000011 101.3407059000000032   0.0900087029002113
  71.4229583999999988  28.4713631000000014 104.5552825999999982   0.5100209609412374
  72.4594574000000051  28.5323448000000006 103.9093399000000062  -0.5100088085869688
  71.5004043999999936  28.7205924999999986 105.8798598999999996  -0.4700076411544901
  70.6737822999999992  28.8465671999999991 106.4228363000000002   0.3100151237788440
  72.7511597000000023  28.8792973000000011 106.6428070000000048   0.0700081191839719
  73.4627533000000028  29.4548817000000014 106.0694503999999938   0.0900087029002113
  72.5788955999999956  29.6574993000000013 108.0042877000000061  -0.1799991772690198
  72.0103378000000021  29.1349276999999987 108.8030243000000041   0.0900087029002113
  73.6121062999999936  29.8761349000000003 108.3492432000000036   0.0900087029002113
  71.8107605000000007  31.0052586000000012 107.9084014999999965  -0.1799991772690198
  70.7475510000000014  30.9073162000000004 107.6012802000000050   0.0900087029002113
  71.7973250999999948  31.4951934999999992 108.9054488999999961   0.0900087029002113
  72.4169006000000053  32.0124969000000021 107.0336838000000057   0.5500221283737161
  71.7009963999999940  32.6872787000000002 106.2682266000000055  -0.5500099760194476
  73.7914123999999987  32.1166496000000024 107.0648345999999975  -0.6200120190262852
  74.1609497000000033  32.9403533999999993 106.6347580000000050   0.3200154156369637
  74.3075867000000017  31.6291428000000003 107.7690201000000059   0.3000148319207244
  73.3494797000000034  27.5704631999999989 107.1072311000000070   0.5100209609412374
  74.5581741000000022  27.3961390999999992 107.1652526999999964  -0.5100088085869688
  72.4767226999999963  26.6046562000000009 107.4492721999999958  -0.4700076411544901
  71.5185546999999957  26.7396622000000015 107.2090225000000032   0.3100151237788440
  72.8512649999999979  25.3741206999999989 108.0989150999999993   0.0700081191839719
  73.4143066000000033  25.4402714000000003 109.0181579999999997   0.0900087029002113
  71.5860366999999940  24.4014282000000016 108.3721618999999947  -0.1799991772690198
  71.1248015999999978  24.1979293999999996 107.3821259000000055   0.0900087029002113
  71.7624129999999951  23.3802775999999994 108.7727584999999948   0.0900087029002113
  70.5809478999999982  25.0903796999999997 109.2969894000000011  -0.1799991772690198
  70.2748717999999997  26.0709361999999985 108.8737335000000002   0.0900087029002113
  69.7440186000000040  24.3621349000000009 109.3564072000000067   0.0900087029002113
  71.1425629000000015  25.3733025000000012 110.6527404999999931  -0.1799991772690198
  71.7722701999999941  24.5376204999999992 111.0261306999999960   0.0900087029002113
  71.8317260999999974  26.2424087999999998 110.5893097000000012   0.0900087029002113
  70.0935439999999943  25.6690825999999994 111.6879272000000043   0.2100122051976473
  69.8779602000000040  26.7575436000000018 111.6322478999999959   0.0500075354677326
  69.1299132999999983  25.1278666999999984 111.5747298999999941   0.0500075354677326
  70.4869003000000021  25.2978725000000004 113.0832596000000052  -0.3000026795664558
  71.0694426999999962  26.0306110000000004 113.5364074999999957   0.3300157074950834
  69.6339798000000059  25.3720397999999996 113.6737136999999933   0.3300157074950834
  70.8975448999999998  24.3432350000000000 113.1235733000000039   0.3300157074950834
  73.7374039000000039  24.5400580999999995 107.1873245000000026   0.5100209609412374
  74.7801742999999988  23.9804554000000003 107.5434798999999941  -0.5100088085869688
  73.4246749999999935  24.5127200999999992 105.8941039999999987  -0.4700076411544901
  72.6304015999999990  25.0593661999999995 105.6404876999999942   0.3100151237788440
  74.1910095000000069  23.8457317000000018 104.8521956999999958   0.0700081191839719
  74.8908997000000056  23.1305294000000004 105.2584609999999969   0.0900087029002113
  73.1522750999999971  23.2502861000000003 103.8744202000000030  -0.1799991772690198
  72.3967437999999959  23.9206924000000001 103.4117660999999941   0.0900087029002113
  73.5633086999999932  22.7790947000000017 102.9560699000000028   0.0900087029002113
  72.2580872000000056  22.1215247999999995 104.4490128000000055  -0.0299947993972248
  72.3073729999999983  21.6745261999999990 105.7324141999999938  -0.1499983016946608
  73.0903777999999988  22.0042629000000005 106.3991776000000016   0.2200124970557670
  71.4552077999999966  20.6338958999999988 105.9207076999999941  -0.5100088085869688
  71.3432921999999934  20.0931758999999985 106.7254867999999988   0.3700168749275620
  70.7616500999999971  20.4648037000000009 104.6446227999999934   0.2400130807720063
  71.2349319000000065  21.3692473999999990 103.7504500999999948   0.1100092866164506
  70.6015395999999953  21.4245358000000010 102.5065536000000037  -0.2500012202758575
  71.0420074000000028  22.0650939999999984 101.7568358999999987   0.1700110377651686
  69.5406341999999995  20.6506653000000000 102.1194916000000035  -0.1999997609852592
  69.0438079999999985  20.8278445999999988 101.1770630000000040   0.1400101621908096
  69.8038253999999938  19.5344790999999987 104.2805785999999983  -0.2700018039920968
  69.5225295999999986  18.7478465999999990 104.9650421000000051   0.1600107459070489
  69.1805801000000002  19.6410407999999990 103.0907822000000067  -0.1399980098365411
  68.3863754000000057  18.9701327999999982 102.7983246000000008   0.1400101621908096
  74.9959259000000031  24.8120499000000017 104.0421982000000014   0.5100209609412374
  75.6365662000000043  24.4623145999999991 102.9950790000000040  -0.5100088085869688
  75.0108565999999968  26.1239795999999984 104.5409697999999992  -0.4700076411544901
  74.5311660999999930  26.4470710999999987 105.3530731000000031   0.3100151237788440
  75.7191849000000019  27.2784709999999997 103.9155654999999996   0.0700081191839719
  75.2945632999999930  28.2134590000000003 104.2500686999999999   0.0900087029002113
  77.2546844000000021  27.4593753999999990 104.2908783000000028   0.0500075354677326
  77.8889542000000006  26.5609950999999995 104.1329956000000010   0.0900087029002113
  77.7948073999999963  28.3202515000000012 103.8419875999999960   0.0900087029002113
  77.2215347000000065  27.6851120000000002 105.6984482000000014  -0.6600131864587639
  76.9467850000000055  26.9072113000000002 106.1893539000000004   0.4300186260762801
  75.6951370000000026  27.2872027999999993 102.4313812000000041   0.5100209609412374
  76.6762314000000060  27.2381783000000013 101.6581039000000004  -0.5100088085869688
  74.4464722000000023  27.3445205999999992 101.8648070999999931  -0.4700076411544901
  73.7430724999999967  27.4865704000000015 102.5569457999999941   0.3100151237788440
  74.0177154999999942  27.2398586000000016 100.4922332999999952   0.0700081191839719
  74.7217483999999956  26.5223578999999994 100.0973663000000045   0.0900087029002113
  72.5373076999999995  26.8468418000000000 100.3369751000000036  -0.0899965505459428
  71.8841323999999986  27.6953049000000000 100.6332625999999948   0.0900087029002113
  72.3016585999999961  26.5089569000000012  98.8199539000000016  -0.2700018039920968
  72.9363173999999930  27.1594352999999984  98.1808929000000035   0.0900087029002113
  72.7222519000000034  25.4957084999999992  98.6446152000000041   0.0900087029002113
  71.2893676999999997  26.4858322000000008  98.3627089999999953   0.0900087029002113
  72.0219040000000064  25.6235447000000001 101.2192534999999936  -0.1799991772690198
  72.6399384000000055  24.7311763999999989 100.9825438999999960   0.0900087029002113
  72.1449127000000061  25.9634913999999988 102.2697905999999932   0.0900087029002113
  70.5454102000000063  25.3309020999999994 101.0037460000000067  -0.2700018039920968
  69.9370270000000005  26.2212524000000009 101.2711182000000036   0.0900087029002113
  70.2592467999999997  25.1518420999999996  99.9452744000000024   0.0900087029002113
  70.2033768000000009  24.4519957999999988 101.5909881999999982   0.0900087029002113
  74.3427963000000034  28.5728740999999999  99.7707520000000017   0.5100209609412374
  73.6643143000000009  29.5996303999999988  99.9244690000000020  -0.5100088085869688
  75.2317352000000028  28.5625247999999985  98.7976227000000051  -0.4700076411544901
  75.8301849000000061  27.7774047999999993  98.6581496999999956   0.3100151237788440
  75.3256226000000026  29.6076622000000000  97.7813339000000070   0.0700081191839719
  74.7975464000000017  30.5217112999999998  98.0094681000000065   0.0900087029002113
  76.7744598000000025  30.0057526000000010  97.4802628000000055   0.1400101621908096
  77.4724425999999937  29.1867905000000007  97.2037658999999934   0.0900087029002113
  77.3425673999999930  30.5481300000000005  98.6875533999999988  -0.6600131864587639
  77.5966186999999934  29.7075806000000000  99.0755462999999992   0.4300186260762801
  76.7860947000000067  31.1695023000000013  96.4859466999999995  -0.2700018039920968
  76.5924758999999966  30.8245468000000002  95.4477614999999986   0.0900087029002113
  75.9968719000000021  31.8355350000000001  96.8956450999999959   0.0900087029002113
  77.7465590999999989  31.7235469999999999  96.5556411999999966   0.0900087029002113
  74.8439635999999950  29.1156158000000005  96.4450606999999991   0.5100209609412374
  74.3699265000000054  29.8697280999999997  95.5665817000000004  -0.5100088085869688
  74.9529189999999943  27.8420868000000006  96.2352371000000062  -0.4700076411544901
  75.4797362999999990  27.3115139000000013  96.8947677999999968   0.3100151237788440
  74.5315932999999973  27.1580714999999984  94.9660949999999957   0.0700081191839719
  73.8260650999999939  27.7805861999999983  94.4358902000000029   0.0900087029002113
  75.7705231000000055  26.7936115000000008  94.0907363999999973  -0.1799991772690198
  76.5936202999999978  26.4816646999999996  94.7686309999999992   0.0900087029002113
  75.5594710999999961  25.9373855999999989  93.4149704000000014   0.0900087029002113
  76.3627089999999953  27.9227103999999997  93.1653213999999963  -0.1799991772690198
  75.5248717999999997  28.3425827000000012  92.5686340000000030   0.0900087029002113
  76.6492003999999980  28.7801800000000014  93.8110808999999932   0.0900087029002113
  77.4450226000000015  27.4612636999999999  92.2687987999999990   0.5500221283737161
  77.2179564999999997  26.8482361000000012  91.2102966000000066  -0.5500099760194476
  78.6781234999999981  27.6782187999999998  92.7661666999999994  -0.6200120190262852
  79.5007552999999945  27.3361072999999983  92.3120346000000040   0.3200154156369637
  78.7533492999999964  28.1723843000000009  93.6322784000000041   0.3000148319207244
  73.8111267000000026  25.8406811000000012  95.3250275000000045   0.5100209609412374
  74.0869445999999954  25.2907848000000008  96.4158249000000040  -0.5100088085869688
  73.0024719000000033  25.2744846000000010  94.3852844000000033  -0.4700076411544901
  72.8971710000000002  25.7455502000000003  93.5129242000000005   0.3100151237788440
  72.2388306000000000  24.0035992000000000  94.4578857000000056   0.0700081191839719
  72.4573134999999979  23.4332409000000013  95.3485947000000067   0.0900087029002113
  70.8129653999999960  24.3053226000000002  94.5505904999999984  -0.0899965505459428
  70.5249404999999996  25.1654529999999994  93.9090805000000017   0.0900087029002113
  69.9789657999999974  23.1396370000000005  94.1714858999999933  -0.2700018039920968
  69.8254699999999957  23.0229053000000015  93.0773544000000044   0.0900087029002113
  70.1581268000000051  22.2023106000000006  94.7403793000000007   0.0900087029002113
  68.9351958999999965  23.3187466000000008  94.5073318000000029   0.0900087029002113
  70.5278320000000036  24.7982806999999994  95.9480896000000030  -0.2700018039920968
  70.6339111000000059  23.9003180999999998  96.5936355999999989   0.0900087029002113
  71.1667786000000007  25.6507567999999999  96.2632827999999989   0.0900087029002113
  69.4652023000000014  25.1225166000000009  95.9494475999999992   0.0900087029002113
  72.5948029000000048  23.0220298999999997  93.2984543000000031   0.5100209609412374
  72.5773848999999984  23.4312210000000007  92.1460342000000026  -0.5100088085869688
  72.8842850000000055  21.7290324999999989  93.5100326999999965  -0.4700076411544901
  72.9756241000000045  21.3676032999999990  94.4347152999999935   0.3100151237788440
  73.1565169999999938  20.7392901999999992  92.4396591000000001   0.0700081191839719
  73.6506270999999941  21.1994991000000006  91.5967712000000063   0.0900087029002113
  74.0730437999999936  19.4988670000000006  92.8427582000000058   0.1400101621908096
  74.0041808999999944  18.7271403999999997  92.0465011999999945   0.0900087029002113
  73.8165587999999957  19.0730323999999989  94.1198119999999960  -0.6600131864587639
  74.2747039999999998  18.2295933000000012  94.1019057999999973   0.4300186260762801
  75.5709915000000052  20.0312634000000003  92.8318634000000031  -0.2700018039920968
  75.6896973000000060  20.4542159999999988  91.8114089999999976   0.0900087029002113
  75.8084259000000031  20.8166827999999988  93.5809021000000030   0.0900087029002113
  76.2403563999999960  19.1552429000000011  92.9692000999999948   0.0900087029002113
  71.9001769999999993  20.1619987000000016  91.8959578999999991   0.5100209609412374
  70.9898452999999989  19.7617836000000011  92.6706772000000001  -0.5100088085869688
  71.7236556999999948  20.2327747000000002  90.5858383000000060  -0.4700076411544901
  72.4824981999999949  20.5009097999999987  89.9973906999999969   0.3100151237788440
  70.6209182999999996  19.6554412999999997  89.9355010999999962   0.0700081191839719
  70.2421341000000012  18.8336277000000010  90.5250319999999959   0.0900087029002113
  69.5188064999999966  20.7353020000000008  89.5239944000000065  -0.1799991772690198
  69.8216629000000069  21.6876335000000005  90.0094528000000054   0.0900087029002113
  69.4333266999999950  20.8491192000000005  88.4221497000000056   0.0900087029002113
  68.0816422000000046  20.4327353999999985  89.9337615999999969  -0.0899965505459428
  67.8397293000000019  19.5102291000000001  89.3638686999999976   0.0900087029002113
  67.9311217999999997  20.1011008999999987  91.4630736999999954  -0.2700018039920968
  68.3825377999999944  20.9933948999999984  91.9471740999999980   0.0900087029002113
  66.8946990999999969  20.0421809999999994  91.8588943000000029   0.0900087029002113
  68.2644805999999988  19.0703564000000014  91.7095870999999931   0.0900087029002113
  67.1367264000000006  21.5395965999999994  89.5659789999999987  -0.2700018039920968
  67.3721313000000066  21.8472766999999983  88.5247116000000034   0.0900087029002113
  66.1316527999999977  21.0668945000000001  89.5398330999999956   0.0900087029002113
  67.2253951999999941  22.3674849999999985  90.3015441999999950   0.0900087029002113
  70.9300841999999960  18.8502463999999996  88.6632003999999938   0.5100209609412374
  71.9301681999999971  19.0750941999999988  87.9850158999999934  -0.5100088085869688
  70.0079879999999974  17.8603209999999990  88.3559340999999989  -0.4700076411544901
  69.1594008999999943  17.7101916999999993  88.8573150999999939   0.3100151237788440
  70.1102448000000038  17.1693134000000001  87.1441573999999974   0.0700081191839719
  71.1159286000000037  17.1705627000000014  86.7504349000000019   0.0900087029002113
  70.0180205999999998  15.6450920000000000  87.3085097999999959  -0.2800020958502165
  70.0651093000000031  15.1582889999999999  86.3109436000000017   0.0900087029002113
  70.8353347999999983  15.2961072999999992  87.9752426000000014   0.0900087029002113
  68.8335036999999943  15.1865892000000002  88.0685806000000042   0.6200241713805538
  68.5515975999999938  13.9728718000000001  88.2089538999999974  -0.7600161050399606
  68.1443557999999996  16.0519771999999996  88.6939849999999979  -0.7600161050399606
  69.1981277000000006  17.8543452999999985  86.0259551999999985   0.5100209609412374
  68.4603653000000065  18.7893390999999994  86.3216704999999962  -0.5100088085869688
  69.2903900000000021  17.4503555000000006  84.7335128999999938  -0.4700076411544901
  69.8981627999999944  16.6857661999999998  84.5334473000000060   0.3100151237788440
  68.6085663000000068  18.0376204999999992  83.5919647000000055   0.0700081191839719
  68.1887360000000058  18.9758510999999999  83.9234313999999983   0.0900087029002113
  69.7298964999999953  18.4267482999999999  82.5756760000000014  -0.2700018039920968
  69.3773804000000069  18.6499595999999990  81.5459976000000069   0.0900087029002113
  70.2515410999999972  19.2583236999999983  83.0959624999999988   0.0900087029002113
  70.4245377000000019  17.5646038000000004  82.4835587000000032   0.0900087029002113
  67.4001693999999958  17.2371254000000000  83.1031569999999959   0.5100209609412374
  66.8698806999999960  17.3442611999999983  81.9963149999999956  -0.5100088085869688
  66.9002914000000004  16.3241061999999992  83.9570465000000041  -0.4700076411544901
  67.5030746000000050  16.2545184999999996  84.7481384000000020   0.3100151237788440
  65.7913360999999952  15.4626874999999995  83.8609847999999971   0.0700081191839719
  65.9521103000000011  14.7641858999999993  83.0531158000000005   0.0900087029002113
  65.4533614999999998  14.6469048999999991  85.1771927000000062  -0.1799991772690198
  65.2073287999999991  15.3657378999999992  85.9877852999999988   0.0900087029002113
  64.5959701999999965  13.9816655999999995  84.9391327000000018   0.0900087029002113
  66.6167449999999945  13.6903047999999998  85.5506744000000054  -0.2800020958502165
  67.6147995000000037  14.1613521999999996  85.4228745000000060   0.0900087029002113
  66.7219848999999954  13.3393640999999992  86.5995178000000010   0.0900087029002113
  66.8332290999999969  12.3549080000000000  84.8435745000000026   0.6200241713805538
  67.9739837999999992  11.8210554000000005  84.8412857000000002  -0.7600161050399606
  65.8723983999999945  11.9012794000000000  84.1231003000000044  -0.7600161050399606
  64.5315628000000032  16.2267760999999986  83.4722976999999986   0.5100209609412374
  64.1899185000000045  17.2912445000000012  83.9623337000000021  -0.5100088085869688
  63.7966957000000008  15.6331548999999992  82.4969710999999961  -0.4700076411544901
  64.0528640999999936  14.7545918999999994  82.1013411999999931   0.3100151237788440
  62.8870316000000003  16.3416882000000001  81.5805816999999962   0.0700081191839719
  62.9733086000000029  17.4030990999999986  81.7605056999999960   0.0900087029002113
  63.1983870999999979  16.0909633999999997  80.0948638999999929  -0.1799991772690198
  62.5168761999999987  16.6741600000000005  79.4393158000000028   0.0900087029002113
  64.1942061999999964  16.5578423000000008  79.9377594000000045   0.0900087029002113
  63.3415603999999988  14.5823183000000007  79.6435242000000017  -0.1399980098365411
  63.8172951000000026  14.7751608000000001  78.6582259999999991   0.0900087029002113
  64.0865631000000064  13.9504470999999999  80.1727065999999979   0.0900087029002113
  61.8447418000000013  13.7535609999999995  79.3261185000000069  -0.0899965505459428
  62.5289039999999972  12.5108566000000003  78.2500763000000035  -0.2200003447014985
  63.3345450999999997  11.9253540000000005  78.7424697999999950   0.0900087029002113
  61.8036841999999993  11.7865801000000001  77.8213576999999930   0.0900087029002113
  63.1064910999999995  13.0540848000000000  77.4718551999999931   0.0900087029002113
  61.4249648999999991  15.8538341999999997  81.8120346000000040   0.5100209609412374
  60.4843978999999976  16.4421368000000001  81.2154770000000070  -0.5100088085869688
  61.1516112999999990  14.9338531000000003  82.8125380999999976  -0.4700076411544901
  61.8895721000000023  14.3480071999999996  83.1384276999999940   0.3100151237788440
  59.7869719999999987  14.5595245000000002  83.1464461999999997   0.0700081191839719
  59.4034386000000012  14.1382207999999991  82.2289429000000069   0.0900087029002113
  59.6316986000000000  13.4265757000000008  84.1699677000000008  -0.1799991772690198
  59.7834549000000024  13.5978928000000003  85.2571410999999983   0.0900087029002113
  58.5549126000000015  13.1678523999999992  84.2589035000000024   0.0900087029002113
  60.2011948000000032  12.0485907000000001  83.6984862999999990  -0.2800020958502165
  59.3728408999999999  11.3438396000000008  83.9253845000000069   0.0900087029002113
  60.3153725000000023  11.8703488999999998  82.6078415000000064   0.0900087029002113
  61.4530716000000012  11.6091251000000000  84.4055938999999995   0.6200241713805538
  61.4552955999999995  10.4991950999999997  84.9971084999999960  -0.7600161050399606
  62.5121650999999972  12.3035640999999991  84.3266602000000063  -0.7600161050399606
  58.8905296000000007  15.7359475999999994  83.5620499000000052   0.5100209609412374
  59.3807334999999981  16.6218548000000013  84.2139358999999956  -0.5100088085869688
  57.5427589000000026  15.8765345000000000  83.3262404999999973  -0.2900023877083361
  56.7479361999999981  14.9204091999999999  82.5253754000000015   0.0000060761771342
  56.6550713000000030  13.9394034999999992  83.0385208000000006   0.0900087029002113
  57.2348785000000007  14.8133850000000002  81.5325241000000034   0.0900087029002113
  56.8964348000000015  17.1811751999999984  83.3850707999999941   0.0200066598933736
  57.6201362999999986  17.8005275999999988  82.8760986000000059   0.0900087029002113
  55.6293525999999972  17.1169949000000017  82.6732635000000045  -0.1799991772690198
  55.6870422000000005  17.5515231999999983  81.6523894999999982   0.0900087029002113
  54.8370894999999976  17.6070975999999995  83.2786102000000028   0.0900087029002113
  55.4069175999999999  15.5884923999999998  82.4566726999999986  -0.1799991772690198
  54.9725036999999972  15.3374567000000006  81.4654160000000047   0.0900087029002113
  54.7260703999999976  15.2307881999999992  83.2584305000000029   0.0900087029002113
  56.7330321999999967  17.5945110000000007  84.8618546000000009   0.5100209609412374
  56.8067627000000002  18.8089770999999999  85.0619125000000054  -0.5100088085869688
  56.5285530000000023  16.5922851999999992  85.7475739000000061  -0.4700076411544901
  56.4606856999999991  15.6734171000000000  85.3666687000000053   0.3100151237788440
  56.4861678999999981  16.8250847000000014  87.1434325999999970   0.0700081191839719
  55.8215369999999993  17.6125354999999999  87.4668273999999997   0.0900087029002113
  55.8671416999999977  15.5929298000000003  87.9414368000000053  -0.1799991772690198
  56.1735991999999982  15.6098985999999993  89.0092010000000045   0.0900087029002113
  54.7730559999999969  15.5467423999999994  87.7538985999999994   0.0900087029002113
  56.3298950000000005  14.2743453999999996  87.3378677000000039   0.0000060761771342
  55.5274925000000010  13.5251503000000000  86.5291519000000022  -0.1149972801912420
  54.5413513000000023  13.8928975999999995  86.2869033999999999   0.1150094325455104
  55.9929428000000016  12.3661136999999997  85.9489975000000044  -0.1149972801912420
  55.3851547000000011  11.8185672999999998  85.2438736000000006   0.1150094325455104
  57.2933616999999984  11.8704175999999997  86.2668457000000046  -0.1149972801912420
  57.7381171999999978  11.0725602999999992  85.6906433000000050   0.1150094325455104
  57.6639290000000031  13.8282919000000000  87.6927031999999969  -0.1149972801912420
  58.1909217999999981  14.4551753999999999  88.3967667000000006   0.1150094325455104
  58.1155510000000035  12.6222305000000006  87.1434097000000065  -0.1149972801912420
  59.1311950999999993  12.3148890000000009  87.3444061000000005   0.1150094325455104
  57.7895508000000007  17.2776432000000000  87.7301331000000033   0.5100209609412374
  57.8162651000000025  18.1245383999999987  88.5746917999999965  -0.5100088085869688
  58.9926186000000001  16.8500346999999984  87.2557144000000022  -0.4700076411544901
  59.0348281999999998  16.3461932999999995  86.3964310000000069   0.3100151237788440
  60.3186989000000011  17.3332118999999985  87.6899489999999986   0.0700081191839719
  60.3812789999999993  17.3674374000000000  88.7675933999999955   0.0900087029002113
  61.4665833000000035  16.4260501999999988  87.1894836000000026  -0.1799991772690198
  61.3152046000000013  16.3277873999999983  86.0932387999999946   0.0900087029002113
  62.4483528000000021  16.8619708999999993  87.4730758999999978   0.0900087029002113
  61.4265632999999980  15.0940961999999992  87.8679503999999980   0.0000060761771342
  60.9556465000000003  14.8575783000000001  89.2109679999999940  -0.1149972801912420
  60.4475555000000000  15.6108799000000005  89.7947311000000070   0.1150094325455104
  60.9716949000000028  13.5723438000000005  89.7114562999999947  -0.1149972801912420
  60.5979004000000003  13.5501498999999992  90.7244644000000022   0.1150094325455104
  61.5305176000000031  12.5526257000000001  89.0602722000000000   0.1100092866164506
  61.6138724999999994  11.3141899000000006  89.7516327000000018  -0.5400096841613279
  61.4900894000000022  10.5752325000000003  89.1514587000000063   0.4300186260762801
  61.9800567999999998  14.0434903999999996  87.2230224999999990  -0.1149972801912420
  62.4521064999999993  14.1293019999999991  86.2554473999999942   0.1150094325455104
  62.0267677000000006  12.6804371000000007  87.7889708999999954  -0.1149972801912420
  62.4116057999999967  11.8280238999999998  87.2488861000000071   0.1150094325455104
  60.6158524000000014  18.7369708999999993  87.1638260000000002   0.5100209609412374
  61.1744193999999979  19.5317973999999985  87.9067840999999959  -0.5100088085869688
  60.1308326999999991  19.1464119000000004  85.9940261999999933  -0.4700076411544901
  59.7258148000000020  18.4932231999999992  85.3589477999999957   0.3100151237788440
  60.5086287999999968  20.5042973000000011  85.5049896000000018   0.0700081191839719
  61.5780716000000012  20.5794086000000007  85.6355972000000065   0.0900087029002113
  60.2344093000000029  20.6922646000000015  83.9574051000000026  -0.1799991772690198
  59.1675796999999974  20.4133662999999999  83.8217163000000056   0.0900087029002113
  60.2380676000000008  21.7787818999999985  83.7254867999999988   0.0900087029002113
  61.1614456000000004  19.8482455999999985  83.0397109999999969  -0.1799991772690198
  61.1911125000000027  18.8173655999999987  83.4528961000000038   0.0900087029002113
  60.7955589000000032  19.7312584000000015  81.9972381999999982   0.0900087029002113
  62.6186981000000031  20.3047676000000017  82.9499741000000057  -0.1799991772690198
  63.1690636000000012  20.2555617999999988  83.9138183999999967   0.0900087029002113
  63.0450057999999984  19.4960479999999983  82.3186646000000053   0.0900087029002113
  62.8775863999999984  21.7205334000000008  82.3544846000000064   0.2100122051976473
  62.5245857000000029  21.7102146000000005  81.3011092999999931   0.0500075354677326
  62.4433098000000015  22.6202582999999997  82.8405151000000046   0.0500075354677326
  64.2937469000000021  22.0837994000000002  82.3150176999999985  -0.3000026795664558
  64.5802001999999931  21.9590072999999997  83.3069686999999988   0.3300157074950834
  64.8299942000000016  21.5080166000000013  81.6349335000000025   0.3300157074950834
  64.3881760000000014  23.1023235000000007  82.1271438999999930   0.3300157074950834
  59.9314841999999999  21.6519833000000013  86.3535614000000038   0.5100209609412374
  60.5363997999999981  22.7243957999999999  86.5330886999999933  -0.5100088085869688
  58.7349205000000012  21.4451789999999995  86.8434448000000003  -0.4700076411544901
  58.1919097999999977  20.6690578000000009  86.5323333999999988   0.3100151237788440
  58.1436653000000021  22.3077411999999988  87.8901366999999993   0.0700081191839719
  57.9754332999999988  23.2740669000000011  87.4381256000000064   0.0900087029002113
  56.6834601999999990  21.8716067999999986  88.2380294999999961  -0.1799991772690198
  55.9706382999999974  21.9976883000000001  87.3952332000000069   0.0900087029002113
  56.6949387000000016  20.7765197999999991  88.4250336000000061   0.0900087029002113
  56.0793571000000028  22.4086418000000016  89.5649719000000033  -0.2800020958502165
  56.8361739999999998  22.1059303000000007  90.3199005000000028   0.0900087029002113
  55.9448318000000029  23.5114650999999988  89.5619353999999959   0.0900087029002113
  54.7471046000000001  21.6659088000000004  89.7969741999999940   0.6200241713805538
  53.7795295999999965  22.2171364000000011  89.2238387999999958  -0.7600161050399606
  54.6381720999999985  20.6306648000000017  90.5334701999999965  -0.7600161050399606
  58.9685745000000026  22.5855904000000010  89.1307754999999986   0.5100209609412374
  59.0583877999999984  23.7134380000000000  89.5585860999999994  -0.5100088085869688
  59.7374001000000021  21.4780654999999996  89.6195067999999964  -0.4700076411544901
  59.6757392999999965  20.5848903999999990  89.1808242999999976   0.3100151237788440
  60.7450980999999999  21.5781898000000005  90.7609939999999966   0.0700081191839719
  60.1010666000000029  22.0873241000000000  91.4627150999999969   0.0900087029002113
  61.1724052000000000  20.1070004000000004  91.2219924999999989  -0.1799991772690198
  61.8732413999999977  19.5928782999999989  90.5300217000000060   0.0900087029002113
  61.6954650999999998  20.2275123999999984  92.1947174000000018   0.0900087029002113
  60.0411338999999984  19.1466750999999995  91.3822250000000054  -0.1399980098365411
  59.2230530000000002  19.4980659000000003  92.0467529000000013   0.0900087029002113
  59.6139908000000034  19.0017014000000017  90.3669205000000062   0.0900087029002113
  60.5932388000000017  17.5082225999999999  91.8491592000000026  -0.0899965505459428
  60.0799560999999969  17.6214981000000002  93.5029906999999980  -0.2200003447014985
  58.9694289999999981  17.6176853000000015  93.4708557000000013   0.0900087029002113
  60.3545798999999974  16.6407738000000016  93.9469375999999983   0.0900087029002113
  60.4704628000000000  18.5039921000000014  94.0534743999999989   0.0900087029002113
  61.8752173999999968  22.4342536999999993  90.3230209000000031   0.5100209609412374
  62.4234847999999971  23.2124480999999996  91.0778427000000050  -0.5100088085869688
  62.3243561000000028  22.3292788999999985  89.0278397000000012  -0.4700076411544901
  61.9692763999999983  21.7018641999999993  88.3391570999999942   0.3100151237788440
  63.3533706999999993  23.1419047999999989  88.5477065999999979   0.0700081191839719
  64.2482909999999947  23.1402931000000009  89.1522827000000007   0.0900087029002113
  63.7840728999999982  22.6408577000000015  87.2230224999999990  -0.1799991772690198
  64.2988205000000050  21.6596642000000017  87.3043289000000016   0.0900087029002113
  62.8672447000000005  22.5196284999999996  86.6073456000000022   0.0900087029002113
  64.8578186000000017  23.6163081999999989  86.5424194000000000  -0.2800020958502165
  64.6782532000000003  24.7091999000000015  86.4548491999999982   0.0900087029002113
  65.7650986000000017  23.3391036999999990  87.1206130999999999   0.0900087029002113
  65.0590514999999954  23.1250743999999990  85.1373520000000070   0.6200241713805538
  65.1669234999999958  21.8769436000000006  84.8238525000000010  -0.7600161050399606
  64.8790664999999933  23.9682750999999996  84.2270431999999971  -0.7600161050399606
  62.9959411999999972  24.6124381999999997  88.5883254999999963   0.5100209609412374
  63.6302414000000027  25.4401778999999983  89.1916580000000039  -0.5100088085869688
  61.8330727000000024  25.0049667000000007  87.9839020000000005  -0.4700076411544901
  61.3600502000000034  24.4502831000000000  87.3037642999999974   0.3100151237788440
  61.3123969999999971  26.3512458999999986  87.9575195000000036   0.0700081191839719
  62.1218834000000015  26.9339541999999987  87.5432967999999931   0.0900087029002113
  60.0096130000000016  26.4176272999999995  87.0735320999999942  -0.2700018039920968
  59.6073951999999991  27.4228954000000016  86.8246002000000061   0.0900087029002113
  60.2219809999999995  26.0258426999999983  86.0558242999999976   0.0900087029002113
  59.1618500000000012  25.8251686000000014  87.4792632999999995   0.0900087029002113
  60.9854278999999977  26.9460106000000010  89.3650664999999975   0.5100209609412374
  61.4134559999999965  28.0438289999999988  89.7109528000000012  -0.5100088085869688
  60.3183365000000009  26.1789531999999987  90.2493591000000066  -0.4700076411544901
  59.9713173000000026  25.2788906000000004  89.9974365000000063   0.3100151237788440
  60.3011551000000026  26.5319938999999998  91.6703796000000040   0.0700081191839719
  59.7478180000000023  27.4586639000000012  91.7092590000000030   0.0900087029002113
  59.3955956000000000  25.4077835000000007  92.3092345999999964  -0.1799991772690198
  59.8657226999999992  24.4144344000000011  92.1462401999999940   0.0900087029002113
  59.3056067999999996  25.5008945000000011  93.4126662999999979   0.0900087029002113
  57.9578437999999991  25.4804400999999991  91.6771087999999992   0.5500221283737161
  57.5799980000000033  26.3742961999999999  90.8949661000000049  -0.5500099760194476
  57.2261238000000034  24.4374466000000012  92.0100098000000060  -0.6200120190262852
  56.4391364999999965  24.2111167999999992  91.4360503999999992   0.3200154156369637
  57.6860962000000015  23.7512511999999987  92.5735396999999978   0.3000148319207244
  61.5922698999999980  26.7000312999999991  92.5453796000000040   0.5100209609412374
  61.7114371999999989  27.6699809999999999  93.2747803000000033  -0.5100088085869688
  62.6249274999999983  25.7806376999999998  92.4287491000000045  -0.4700076411544901
  62.5294724000000031  24.9866104000000000  91.8334121999999979   0.3100151237788440
  63.9951591000000022  26.0113486999999992  92.9436797999999982   0.0700081191839719
  63.8808593999999985  26.2496586000000001  93.9908370999999931   0.0900087029002113
  64.7520599000000061  24.6444702000000007  92.8483582000000069  -0.0899965505459428
  64.5244521999999989  24.2391033000000000  91.8393020999999976   0.0900087029002113
  66.2514725000000055  24.8841438000000004  92.8138504000000069  -0.2700018039920968
  66.5006027000000017  25.4062710000000003  91.8653563999999960   0.0900087029002113
  66.6731414999999998  25.5299644000000008  93.6134949000000063   0.0900087029002113
  66.8592452999999978  23.9557189999999984  92.7595139000000017   0.0900087029002113
  64.1231918000000007  23.7960567000000012  93.9642029000000036  -0.1799991772690198
  64.0180588000000057  24.1992225999999988  94.9941177000000039   0.0900087029002113
  63.1052666000000002  23.6136702999999990  93.5581207000000035   0.0900087029002113
  64.9731673999999941  22.5281829999999985  94.1511229999999983  -0.2700018039920968
  66.0464324999999945  22.7878876000000012  94.2734908999999988   0.0900087029002113
  64.6057586999999955  21.9623622999999988  95.0338287000000008   0.0900087029002113
  64.8529510000000045  21.8488578999999987  93.2802733999999987   0.0900087029002113
  64.7581481999999937  27.1763039000000006  92.3613358000000062   0.5100209609412374
  65.4054871000000020  27.9221478000000012  93.0574493000000018  -0.5100088085869688
  64.5949477999999999  27.4465579999999996  91.0509337999999957  -0.4700076411544901
  64.1136932000000002  26.8325806000000000  90.4300918999999936   0.3100151237788440
  64.9564972000000012  28.7242050000000013  90.5747374999999977   0.0700081191839719
  65.9919127999999944  28.9006347999999988  90.8261185000000069   0.0900087029002113
  64.7157593000000020  28.7591113999999983  89.0238724000000019  -0.1799991772690198
  63.6772118000000020  28.4606074999999983  88.7657623000000058   0.0900087029002113
  64.8783722000000012  29.8156548000000008  88.7212142999999998   0.0900087029002113
  65.6921844000000021  27.9870167000000016  88.0570450000000022  -0.1799991772690198
  65.6443100000000044  26.9207611000000000  88.3654784999999947   0.0900087029002113
  65.2988280999999944  27.9327793000000000  87.0194244000000054   0.0900087029002113
  67.1828766000000002  28.3606701000000001  88.0600280999999967   0.5500221283737161
  67.6354141000000055  29.2292270999999992  88.7920074000000028  -0.5500099760194476
  67.9884949000000063  27.7350922000000004  87.2035903999999960  -0.6200120190262852
  68.8884354000000059  28.1674213000000009  87.1470032000000003   0.3200154156369637
  67.5645599000000061  27.1350288000000006  86.5252074999999934   0.3000148319207244
  64.2599258000000049  29.9881153000000005  91.1673126000000025   0.5100209609412374
  64.9585189999999955  30.8991031999999990  91.5885085999999973  -0.5100088085869688
  62.9214172000000005  29.9724959999999996  91.4181595000000016  -0.4700076411544901
  62.3632125999999971  29.2064762000000009  91.1089096000000040   0.3100151237788440
  62.2049483999999993  31.0322646999999989  92.0332642000000050   0.0700081191839719
  62.5728721999999991  31.9506015999999988  91.6000290000000064   0.0900087029002113
  60.6371307000000002  30.8866404999999986  91.7858046999999999  -0.1099971342621821
  60.4637450999999970  30.7565670000000004  90.6961517000000015   0.0900087029002113
  60.2711563000000012  29.9173964999999988  92.1869887999999946   0.0900087029002113
  59.6050644000000034  32.4309425000000005  92.2278900000000021  -0.2300006365596181
  58.3991584999999986  31.8914146000000009  92.3295288000000056   0.1600107459070489
  62.5620231999999987  31.2741946999999989  93.4722747999999939   0.5100209609412374
  62.7698898000000014  32.3221130000000016  93.9527130000000028  -0.5100088085869688
  62.6736678999999981  30.1509895000000014  94.1699981999999949  -0.4700076411544901
  62.3990859999999969  29.2495766000000010  93.8443297999999970   0.3100151237788440
  63.2736968999999974  30.1130713999999990  95.4608688000000001   0.0700081191839719
  62.7129593000000014  30.8403224999999992  96.0292663999999974   0.0900087029002113
  63.0645980999999978  28.7427864000000000  96.0165863000000002  -0.1799991772690198
  62.0689926000000014  28.3232822000000013  95.7575455000000062   0.0900087029002113
  63.7709885000000014  28.1275215000000003  95.4192733999999945   0.0900087029002113
  63.5263939000000022  28.4806498999999995  97.5192641999999950  -0.0899965505459428
  64.4531096999999988  29.0591468999999982  97.7213820999999996   0.0900087029002113
  62.4493790000000004  28.8837985999999987  98.5322646999999989  -0.2700018039920968
  62.2639580000000024  29.9582157000000002  98.3188018999999969   0.0900087029002113
  61.5259895000000014  28.3106022000000017  98.3017731000000055   0.0900087029002113
  62.7838020000000014  28.5807494999999996  99.5474700999999982   0.0900087029002113
  63.8317604000000003  26.9843043999999992  97.7099685999999963  -0.2700018039920968
  64.6861420000000038  26.7592621000000008  97.0363921999999945   0.0900087029002113
  64.1063309000000032  26.7159805000000006  98.7525329999999997   0.0900087029002113
  62.9608536000000001  26.3813895999999986  97.3747939999999943   0.0900087029002113
  64.7109755999999976  30.4833621999999984  95.5468139999999977   0.5100209609412374
  65.1273422000000011  31.2173634000000000  96.4681319999999971  -0.5100088085869688
  65.5666808999999944  29.9592342000000009  94.6381607000000002  -0.4700076411544901
  65.2548294000000055  29.2427138999999983  94.0190048000000047   0.3100151237788440
  66.9430007999999930  30.4594059000000001  94.5645980999999978  -0.0199945075391051
  67.3777237000000042  29.9324779999999997  93.7280807000000067   0.0900087029002113
  67.3615264999999965  30.2285384999999991  95.5330734000000064   0.0900087029002113
  67.0467072000000002  31.9727345000000014  94.2975844999999993   0.5100209609412374
  67.8500595000000004  32.6778221000000002  94.9034347999999994  -0.5100088085869688
  66.1552582000000058  32.5256691000000018  93.4586029000000025  -0.4700076411544901
  65.6117935000000045  31.9099521999999993  92.8933028999999948   0.3100151237788440
  66.0345535000000012  33.9995461000000034  93.3355178999999993   0.0700081191839719
  67.0175858000000062  34.4464340000000036  93.3174438000000066   0.0900087029002113
  65.3950882000000036  34.1624831999999969  91.8855896000000030  -0.2700018039920968
  65.0295409999999947  35.2105103000000028  91.8373260000000045   0.0900087029002113
  66.2076263000000012  33.9638519000000016  91.1543884000000020   0.0900087029002113
  64.5326766999999961  33.4861603000000017  91.7034682999999973   0.0900087029002113
  65.2141953000000001  34.7621765000000025  94.3615874999999988   0.5100209609412374
  64.7071990999999969  35.8506584000000004  94.0983887000000010  -0.5100088085869688
  64.9354782000000057  34.1309432999999984  95.4546050999999949  -0.4700076411544901
  65.1235657000000003  33.1567650000000000  95.5526428000000010   0.3100151237788440
  64.5061950999999993  34.5996170000000021  96.7609329000000002   0.0700081191839719
  64.3587112000000019  35.6683960000000013  96.7123260000000045   0.0900087029002113
  63.1315955999999971  33.9285315999999995  97.1724624999999946  -0.1799991772690198
  62.4235686999999970  34.0468521000000024  96.3245162999999991   0.0900087029002113
  63.2684288000000024  32.8261642000000009  97.1923218000000020   0.0900087029002113
  62.4997673000000020  34.2953873000000016  98.5782470999999987  -0.2800020958502165
  63.2188033999999988  34.1277961999999988  99.4084395999999941   0.0900087029002113
  62.3085632000000018  35.3867225999999988  98.6603927999999968   0.0900087029002113
  61.2390822999999997  33.4902802000000008  99.0107421999999957   0.6200241713805538
  60.7144469999999998  33.8392944000000000 100.1144027999999935  -0.7600161050399606
  60.6889190999999997  32.6449660999999978  98.2751846000000029  -0.7600161050399606
  65.5260162000000008  34.4043807999999984  97.9158096000000029   0.5100209609412374
  65.9126052999999956  35.3299789000000004  98.6657332999999994  -0.5100088085869688
  66.0818024000000008  33.1837615999999969  98.0919951999999995  -0.4700076411544901
  65.6938324000000051  32.3607367999999980  97.6844176999999974   0.3100151237788440
  66.9944229000000036  33.0067901999999975  99.1640091000000012   0.0700081191839719
  66.9087982000000068  33.7719765000000010  99.9213409000000041   0.0900087029002113
  66.8143005000000016  31.4657611999999993  99.6151885999999962  -0.1799991772690198
  66.9399338000000057  30.7859917000000003  98.7454453000000001   0.0900087029002113
  67.5089951000000070  31.2729014999999997 100.4604796999999934   0.0900087029002113
  65.4803772000000066  31.0619830999999991 100.2926558999999997  -0.0899965505459428
  64.7066573999999974  31.2066516999999983  99.5085983000000027   0.0900087029002113
  65.4553604000000036  29.5692805999999990 100.5184631000000053  -0.2700018039920968
  64.4284286000000037  29.3142947999999990 100.8571776999999940   0.0900087029002113
  65.7975921999999969  28.9300728000000014  99.6766738999999973   0.0900087029002113
  66.1798401000000069  29.5314177999999998 101.3599090999999959   0.0900087029002113
  65.2240905999999967  31.8803024000000015 101.5929260000000056  -0.2700018039920968
  64.2724608999999987  31.6840477000000007 102.1316376000000048   0.0900087029002113
  66.0434340999999989  31.6018867000000014 102.2897033999999934   0.0900087029002113
  65.3216170999999974  32.9663085999999979 101.3798369999999949   0.0900087029002113
  68.5033951000000059  32.9828376999999975  98.7692032000000069   0.5100209609412374
  69.3997344999999939  32.9395026999999985  99.6422881999999959  -0.5100088085869688
  68.8323441000000003  33.1344375999999983  97.4649581999999981  -0.4700076411544901
  68.1986923000000047  33.0527573000000032  96.6995620999999943   0.3100151237788440
  70.0981826999999953  33.4956664999999987  97.0271149000000008  -0.0199945075391051
  70.5494079999999997  34.0896187000000026  97.8081511999999975   0.0900087029002113
  69.9791031000000032  34.0751990999999990  96.1235886000000050   0.0900087029002113
  70.8627089999999953  32.2652739999999980  96.5858841000000012   0.5100209609412374
  72.0575180000000017  32.1248207000000008  96.7965621999999968  -0.5100088085869688
  70.2908706999999993  31.3292198000000006  95.8044661999999931  -0.4700076411544901
  69.3581618999999989  31.4505118999999986  95.4737472999999994   0.3100151237788440
  71.1523665999999935  30.2389507000000002  95.2436294999999973   0.0700081191839719
  72.1785507000000024  30.5745296000000018  95.2163390999999990   0.0900087029002113
  71.1887969999999939  28.9392528999999996  96.1123580999999945  -0.1799991772690198
  71.4584351000000026  28.0960101999999985  95.4411163000000045   0.0900087029002113
  71.9067459000000042  29.0753899000000011  96.9492187999999970   0.0900087029002113
  69.8461760999999939  28.5176373000000005  96.6386336999999997   0.0000060761771342
  68.9648209000000065  27.8647671000000017  95.7996674000000041  -0.1149972801912420
  69.1410828000000066  27.8547477999999984  94.7341995000000026   0.1150094325455104
  67.6691665999999969  27.4578075000000013  96.2658234000000022  -0.1149972801912420
  67.0240631000000064  26.8173180000000002  95.6827315999999968   0.1150094325455104
  67.4714127000000019  27.5714873999999988  97.7261962999999980  -0.1149972801912420
  66.5947036999999966  27.1180228999999997  98.1645584000000042   0.1150094325455104
  69.6324692000000027  28.5806313000000003  98.0330428999999981  -0.1149972801912420
  70.3851851999999951  28.9609221999999988  98.7077254999999951   0.1150094325455104
  68.4170531999999980  28.1960963999999983  98.5918427000000008  -0.1149972801912420
  68.2326812999999959  28.2532519999999998  99.6544571000000019   0.1150094325455104
  71.0030517999999944  30.0412712000000006  93.7991867000000070   0.5100209609412374
  69.8981399999999979  30.0870646999999991  93.2362671000000063  -0.5100088085869688
  72.1670151000000004  29.8905029000000013  93.1444549999999936  -0.4700076411544901
  73.0325394000000045  29.9107665999999988  93.6388931000000042   0.3100151237788440
  72.3927536000000060  29.5635623999999986  91.7782516000000044   0.0700081191839719
  71.4236602999999945  29.7586860999999985  91.3432999000000052   0.0900087029002113
  73.5456161000000037  30.4159430999999998  91.2270812999999947  -0.1799991772690198
  74.3888550000000066  30.3353825000000015  91.9459533999999934   0.0900087029002113
  73.7475661999999943  29.9642161999999992  90.2323532000000057   0.0900087029002113
  73.1908188000000024  31.9370651000000016  91.1037598000000060  -0.2800020958502165
  73.0238190000000031  32.3746300000000033  92.1112212999999969   0.0900087029002113
  74.0799408000000028  32.5205344999999966  90.7823104999999941   0.0900087029002113
  72.0540771000000007  32.1696625000000012  90.0923767000000026   0.6200241713805538
  72.3474044999999961  32.2953376999999975  88.8511199999999945  -0.7600161050399606
  70.8327332000000069  32.2417068000000029  90.4770508000000007  -0.7600161050399606
  72.5640029999999996  28.0934658000000006  91.5197371999999945   0.5100209609412374
  73.0083388999999983  27.3526267999999995  92.3738936999999964  -0.5100088085869688
  71.9489288000000045  27.6186256000000014  90.4491653000000042  -0.4700076411544901
  71.2124328999999960  28.2021769999999989  90.1159514999999942   0.3100151237788440
  71.7474976000000026  26.2059040000000003  90.1080704000000026   0.0700081191839719
  71.7502135999999950  25.6608447999999996  91.0404357999999974   0.0900087029002113
  70.4703978999999947  25.9624862999999984  89.3499450999999993  -0.0899965505459428
  70.3753738000000055  26.7531815000000002  88.5752868999999947   0.0900087029002113
  70.4618758999999955  24.6018943999999991  88.5770035000000036  -0.2700018039920968
  69.4512253000000044  24.4534702000000017  88.1401137999999946   0.0900087029002113
  71.0722351000000003  24.6407565999999996  87.6494904000000048   0.0900087029002113
  70.7509079000000014  23.7938937999999993  89.2826385000000045   0.0900087029002113
  69.2332152999999977  25.9895476999999993  90.2804260000000056  -0.2700018039920968
  68.2642211999999944  25.9613170999999987  89.7376785000000012   0.0900087029002113
  69.2718124000000017  25.0488605000000000  90.8703002999999967   0.0900087029002113
  69.1919708000000071  26.9352798000000000  90.8619919000000067   0.0900087029002113
  72.8847351000000003  25.6650257000000011  89.2623138000000012   0.5100209609412374
  73.2882919000000044  26.3489341999999986  88.3822174000000018  -0.5100088085869688
  73.4529342999999955  24.4463080999999995  89.6578521999999936  -0.4700076411544901
  73.1133956999999981  24.0695857999999987  90.5162277000000017   0.3100151237788440
  74.5597915999999969  23.7951012000000013  89.0508269999999982   0.0700081191839719
  74.8535461000000026  24.3810786999999998  88.1924896000000018   0.0900087029002113
  75.7761916999999983  23.6460018000000005  89.9168624999999935  -0.1799991772690198
  76.1440659000000011  24.6715449999999983  90.1342238999999950   0.0900087029002113
  75.5466461000000038  23.1767864000000010  90.8973998999999964   0.0900087029002113
  77.0073318000000029  22.8666629999999991  89.1984176999999931  -0.0899965505459428
  76.6628342000000060  21.8172320999999982  89.0786437999999947   0.0900087029002113
  77.3625945999999942  23.5855198000000001  87.8987579000000068  -0.2700018039920968
  77.4287338000000034  24.6819515000000003  88.0654602000000040   0.0900087029002113
  78.3851547000000011  23.3173542000000005  87.5570220999999975   0.0900087029002113
  76.6924209999999960  23.3682040999999998  87.0397186000000005   0.0900087029002113
  78.1966323999999986  22.6951141000000014  90.1632385000000056  -0.2700018039920968
  79.0473175000000055  22.2805613999999998  89.5811767999999944   0.0900087029002113
  78.5890961000000061  23.6167945999999986  90.6436690999999968   0.0900087029002113
  77.9069365999999945  22.0673236999999993  91.0328750999999983   0.0900087029002113
  74.1594467000000037  22.5507908000000015  88.3498993000000041   0.5100209609412374
  73.8184813999999960  21.5636787000000005  88.9807358000000050  -0.5100088085869688
  74.1221237000000031  22.5023842000000016  87.0340499999999935  -0.4700076411544901
  74.2080153999999936  23.3610344000000012  86.5347060999999940   0.3100151237788440
  73.9573898000000014  21.3044356999999991  86.2040329000000014   0.0700081191839719
  74.2519683999999955  20.4102859000000016  86.7332916000000012   0.0900087029002113
  72.4939193999999958  21.1593437000000009  85.8608550999999949   0.0500075354677326
  72.4077300999999949  20.0987434000000000  85.5414429000000069   0.0900087029002113
  71.8871230999999966  21.4174594999999997  86.7549972999999994   0.0900087029002113
  72.0287093999999968  22.0415935999999988  84.8304214000000059  -0.6600131864587639
  72.6389999000000017  22.0077114000000016  84.0901566000000003   0.4300186260762801
  74.8693695000000048  21.3846531000000013  84.9937819999999959   0.5100209609412374
  74.8178786999999943  22.3886794999999985  84.3152390000000054  -0.5100088085869688
  75.5139693999999935  20.3184356999999984  84.6048430999999965  -0.4700076411544901
  75.2910384999999991  19.4522228000000013  85.0452728000000064   0.3100151237788440
  76.3450698999999986  20.2079430000000002  83.4648590000000041   0.0700081191839719
  76.4921417000000048  21.1220989000000010  82.9089050000000043   0.0900087029002113
  77.8330765000000042  19.6719970999999987  83.7760468000000031  -0.1799991772690198
  77.7724304000000046  18.6078471999999984  84.0894394000000034   0.0900087029002113
  78.5019226000000003  19.7228145999999995  82.8903885000000002   0.0900087029002113
  78.4802475000000044  20.3850364999999982  84.9732436999999976  -0.0899965505459428
  77.7920684999999992  20.4623165000000000  85.8419951999999995   0.0900087029002113
  79.7086333999999965  19.5426903000000003  85.3708266999999950  -0.2700018039920968
  80.2356567000000069  20.0869311999999987  86.1834563999999972   0.0900087029002113
  79.3751067999999975  18.5704345999999987  85.7924804999999964   0.0900087029002113
  80.3596419999999938  19.3266621000000001  84.4968413999999939   0.0900087029002113
  78.9641495000000049  21.8293457000000011  84.6616973999999942  -0.2700018039920968
  79.4063720999999987  21.8328075000000013  83.6425095000000027   0.0900087029002113
  78.1276550000000043  22.5555839999999996  84.7464980999999966   0.0900087029002113
  79.7051163000000003  22.1963119999999989  85.4037246999999979   0.0900087029002113
  75.7028808999999967  19.3055744000000011  82.4594955000000027   0.5100209609412374
  75.4033890000000042  18.1845187999999993  82.7818221999999935  -0.5100088085869688
  75.4833603000000011  19.7386893999999984  81.1797485000000023  -0.4700076411544901
  75.7558745999999985  20.6723900000000000  80.9607543999999990   0.3100151237788440
  74.9667586999999997  18.8549575999999988  80.1188812000000041  -0.0199945075391051
  75.7400360000000035  18.1466063999999996  79.8606414999999998   0.0900087029002113
  74.8510895000000005  19.4991225999999997  79.2597733000000062   0.0900087029002113
  73.5708541999999994  18.2235869999999984  80.2919006000000053   0.5100209609412374
  72.5313263000000035  18.9212398999999998  80.2887877999999944  -0.5100088085869688
  73.4715881000000053  16.8927650000000007  80.1666259999999937  -0.4700076411544901
  74.2251358000000039  16.3321055999999984  79.8321990999999969   0.3100151237788440
  72.1778640999999936  16.1799315999999997  80.3602371000000062   0.0700081191839719
  71.8147507000000047  16.5450611000000016  81.3095703000000043   0.0900087029002113
  71.1735381999999959  16.5230235999999984  79.1509781000000032   0.0500075354677326
  70.2817763999999983  15.8852472000000002  79.3307800000000043   0.0900087029002113
  70.7688445999999942  17.5576724999999989  79.1570052999999945   0.0900087029002113
  71.6356506000000053  16.2939624999999992  77.8651961999999997  -0.6600131864587639
  70.9143219000000045  15.9588280000000005  77.3276366999999993   0.4300186260762801
  72.2816772000000043  14.6321429999999992  80.3593520999999953   0.5100209609412374
  71.2682494999999960  13.8894911000000008  80.4432525999999939  -0.5100088085869688
  73.4628524999999968  14.0841712999999995  80.2168044999999950  -0.4700076411544901
  74.2733001999999942  14.6221236999999995  79.9981841999999972   0.3100151237788440
  73.7580489999999998  12.6828679999999991  80.5997925000000066   0.0700081191839719
  74.8349685999999963  12.6013307999999995  80.6037979000000036   0.0900087029002113
  73.1000595000000004  12.4250135000000004  81.9320144999999940  -0.0899965505459428
  73.2913817999999964  13.2691020999999996  82.6286010999999974   0.0900087029002113
  71.9988326999999941  12.2873391999999999  81.8803558000000038   0.0900087029002113
  74.8670273000000037  10.7275933999999999  82.7102126999999996  -0.3600044307151738
  75.7179184000000021  11.1752652999999995  82.4353026999999940   0.3200154156369637
  73.5559386999999987  11.1227970000000003  82.5119399999999956  -0.0499953831134641
  74.8902968999999956   9.5280456999999998  83.3892593000000062   0.2500133726301260
  75.8339385999999962   9.0278548999999995  83.6070938000000012   0.1300098703326899
  73.6395416000000012   9.0737609999999993  83.6267014000000017  -0.7000143538912426
  72.8152847000000065  10.1186351999999999  83.0745543999999967   0.2200124970557670
  71.7325134000000020  10.0965661999999998  83.0742110999999994   0.1000089947583310
  73.5771713000000034  11.5765008999999992  79.5084686000000005   0.5100209609412374
  74.1417617999999976  10.4780951000000009  79.6465988000000067  -0.5100088085869688
  72.8695297000000011  11.9260482999999997  78.4232941000000068  -0.4700076411544901
  72.3747252999999944  12.7909050000000004  78.4579010000000068   0.3100151237788440
  72.6460876000000013  11.2104969000000008  77.1995467999999931   0.0700081191839719
  71.9428101000000026  10.4074954999999996  77.3637999999999977   0.0900087029002113
  71.7807083000000006  11.9801663999999999  76.2456970000000069   0.0500075354677326
  71.6727676000000002  11.4735203000000006  75.2628478999999970   0.0900087029002113
  70.7829590000000053  12.2650146000000007  76.6427688999999930   0.0900087029002113
  72.2391968000000020  13.2859888000000002  75.9449462999999980  -0.6600131864587639
  71.7757110999999952  13.5929307999999995  75.1622772000000055   0.4300186260762801
  73.8688582999999994  10.6136446000000007  76.4803237999999936   0.5100209609412374
  75.0463180999999935  11.0718783999999992  76.6911087000000009  -0.5100088085869688
  73.6075057999999984   9.7069817000000000  75.5298003999999992  -0.4700076411544901
  72.6804276000000016   9.4277964000000001  75.2919006000000053   0.3100151237788440
  74.6149673000000035   9.2255468000000000  74.5520554000000004   0.0700081191839719
  75.5688399999999945   9.1182412999999993  75.0470351999999963   0.0900087029002113
  74.1244202000000030   7.8443250999999998  73.9546813999999983  -0.1799991772690198
  73.1307831000000022   7.9082561000000000  73.4618224999999967   0.0900087029002113
  74.8960036999999943   7.4100218000000000  73.2835845999999975   0.0900087029002113
  73.8429031000000009   6.8221382999999998  75.1008453000000031  -0.0899965505459428
  73.1547623000000016   7.3139285999999997  75.8212051000000002   0.0900087029002113
  73.1248779000000013   5.6231523000000001  74.4700317000000069  -0.2700018039920968
  73.7840271000000030   5.2736611000000000  73.6468124000000017   0.0900087029002113
  73.2557907000000057   4.7890705999999996  75.1921691999999950   0.0900087029002113
  72.0414885999999939   5.7400893999999996  74.2533951000000059   0.0900087029002113
  75.0449677000000008   6.5873461000000004  75.9889754999999951  -0.2700018039920968
  74.8331756999999982   5.7766576000000001  76.7185286999999931   0.0900087029002113
  75.9484024000000062   6.3027730000000002  75.4083251999999931   0.0900087029002113
  75.1452332000000069   7.3861407999999997  76.7546082000000069   0.0900087029002113
  74.7219542999999931  10.2727336999999999  73.4300994999999972   0.5100209609412374
  75.8514861999999965  10.5809382999999997  72.9780350000000055  -0.5100088085869688
  73.6101685000000003  10.9382105000000003  73.1005554000000046  -0.4700076411544901
  72.6901016000000055  10.5816192999999998  73.2431945999999954   0.3100151237788440
  73.6735306000000065  12.0241413000000001  72.1125411999999955   0.0700081191839719
  74.7268066000000033  12.2391957999999992  72.0088348000000025   0.0900087029002113
  73.0418777000000006  11.4527388000000006  70.7908249000000040  -0.1799991772690198
  71.9525603999999959  11.2434463999999998  70.8531494000000066   0.0900087029002113
  73.1278075999999970  12.1300030000000003  69.9143294999999938   0.0900087029002113
  73.7061156999999980  10.2047471999999999  70.3808135999999962   0.0000060761771342
  73.1006469999999950   8.9162178000000001  70.7589416999999941  -0.1149972801912420
  72.2138518999999945   8.9062804999999994  71.3752975000000021   0.1150094325455104
  73.7752227999999945   7.6956638999999996  70.3553696000000031  -0.1149972801912420
  73.4186095999999964   6.7116642000000004  70.6217728000000022   0.1150094325455104
  74.8705597000000012   7.8086319000000000  69.5511245999999943   0.1100092866164506
  75.4717789000000039   6.5934463000000001  69.0742415999999935  -0.5400096841613279
  76.4181442000000004   6.7522950000000002  69.1016692999999975   0.4300186260762801
  74.7777176000000026  10.2626533999999996  69.5314864999999998  -0.1149972801912420
  75.1094589000000070  11.1921034000000006  69.0927582000000058   0.1150094325455104
  75.3207091999999960   9.0626792999999992  69.0614470999999952  -0.1149972801912420
  76.2050629000000015   8.9424676999999999  68.4532927999999998   0.1150094325455104
  72.9837569999999971  13.3245954999999991  72.5584487999999936   0.5100209609412374
  71.8486556999999948  13.1726893999999994  73.0414580999999998  -0.5100088085869688
  73.5071259000000055  14.5420990000000003  72.4074248999999952  -0.4700076411544901
  74.4118117999999953  14.6483173000000004  72.0021286000000060   0.3100151237788440
  72.8568573000000015  15.8303661000000009  72.7729340000000064   0.0700081191839719
  72.5681763000000046  15.8882971000000008  73.8120193000000029   0.0900087029002113
  73.8623809999999992  16.9729823999999994  72.4651489000000026  -0.2800020958502165
  74.1662673999999953  16.9308280999999994  71.3973541000000012   0.0900087029002113
  73.3033829000000026  17.8893279999999990  72.7517928999999981   0.0900087029002113
  75.1180648999999931  16.9328594000000017  73.3524933000000061   0.6200241713805538
  76.0549316000000033  17.7324905000000008  73.1928864000000061  -0.7600161050399606
  75.0790482000000026  16.1367511999999991  74.3447189000000037  -0.7600161050399606
  71.5664062000000030  16.1714438999999999  71.9584502999999955   0.5100209609412374
  71.5296172999999982  16.1480770000000007  70.6808395000000047  -0.5100088085869688
  70.4463805999999977  16.4376239999999996  72.5723876999999931  -0.4700076411544901
  70.4185714999999988  16.5334110000000010  73.5643921000000063   0.3100151237788440
  69.1124343999999979  16.4188690000000008  71.9030762000000010   0.0700081191839719
  69.0303573999999998  15.5567864999999994  71.2577208999999954   0.0900087029002113
  67.8843459999999936  16.2485199000000016  72.8469924999999989   0.1400101621908096
  68.0197677999999968  16.9592400000000012  73.6901244999999960   0.0900087029002113
  67.9157103999999947  14.9420909999999996  73.4256744000000054  -0.6600131864587639
  67.7108994000000024  14.2666635999999993  72.7749404999999996   0.4300186260762801
  66.4970778999999936  16.4870185999999990  72.1890410999999972  -0.2700018039920968
  66.5271987999999936  15.9121590000000008  71.2388076999999953   0.0900087029002113
  65.6403045999999932  16.1772193999999985  72.8248595999999964   0.0900087029002113
  66.4051742999999988  17.4954490999999983  71.7319336000000050   0.0900087029002113
  68.9247665000000040  17.7415714000000015  71.1362380999999999   0.5100209609412374
  68.2148971999999958  17.8413715000000010  70.1584778000000000  -0.5100088085869688
  69.7201766999999961  18.8321895999999995  71.4719391000000002  -0.4700076411544901
  70.3131408999999934  18.7223721000000012  72.2658844000000045   0.3100151237788440
  69.8001632999999941  20.0881557000000015  70.7288894999999940   0.0700081191839719
  68.8779296999999957  20.6319027000000013  70.5866393999999957   0.0900087029002113
  70.6574860000000058  21.1155375999999997  71.4681549000000018  -0.1799991772690198
  71.6674347000000012  20.6828213000000005  71.6326751999999942   0.0900087029002113
  70.9349899000000050  22.0419254000000002  70.9212418000000042   0.0900087029002113
  69.9632263000000023  21.3755665000000015  72.8599853999999993  -0.1799991772690198
  70.1834487999999936  20.5925216999999989  73.6167296999999934   0.0900087029002113
  70.4140320000000060  22.3171673000000013  73.2400817999999987   0.0900087029002113
  68.4355316000000045  21.5036716000000006  72.8069916000000035   0.5500221283737161
  67.7584228999999993  20.5108165999999983  73.1106414999999998  -0.5500099760194476
  67.8521499999999946  22.6770762999999995  72.5578536999999955  -0.6200120190262852
  66.8693008000000049  22.7784633999999997  72.7119445999999954   0.3200154156369637
  68.4511794999999950  23.3817406000000005  72.1775741999999951   0.3000148319207244
  70.3361206000000010  19.9422625999999994  69.3519287000000020   0.5100209609412374
  69.7380524000000008  20.4307784999999988  68.4449158000000040  -0.5100088085869688
  71.3988037000000020  19.1320820000000005  69.1938018999999969  -0.4700076411544901
  71.7390670999999998  18.7253150999999995  70.0380554000000046   0.3100151237788440
  71.9825438999999960  18.7224350000000008  67.9349670000000003   0.0700081191839719
  72.2160187000000064  19.6078471999999984  67.3623046999999957   0.0900087029002113
  73.2041396999999989  17.7928771999999995  68.2144164999999987  -0.1799991772690198
  72.8020020000000017  16.8754081999999990  68.6948852999999957   0.0900087029002113
  73.6861037999999979  17.4815730999999985  67.2630309999999980   0.0900087029002113
  74.3099823000000015  18.4433612999999994  69.0532761000000050  -0.1799991772690198
  73.8978347999999983  19.0344200000000008  69.8989181999999971   0.0900087029002113
  75.0432662999999991  17.6672286999999990  69.3602448000000038   0.0900087029002113
  75.2657776000000069  19.5632725000000001  68.3981323000000003   0.2000119133395276
  76.0654143999999945  19.8834380999999993  69.0998306000000042   0.0900087029002113
  75.6808548000000059  19.0540123000000001  67.5022124999999988   0.0900087029002113
  74.5514069000000035  20.7758883999999995  67.8879775999999993  -0.7000143538912426
  74.3367920000000026  20.7362080000000013  66.9120865000000009   0.4400189179343997
  73.9077529999999996  21.6666527000000002  68.6285247999999939   0.6400247550967931
  73.9408416999999929  21.5427837000000011  69.9544982999999974  -0.8000172724724393
  73.5651854999999983  22.1600551999999986  70.6457671999999945   0.4600195016506390
  74.5453415000000064  20.9075947000000006  70.4352569999999929   0.4600195016506390
  73.2206039000000004  22.6268330000000013  68.0286483999999945  -0.8000172724724393
  72.6302871999999979  23.2397671000000017  68.5538559000000021   0.4600195016506390
  73.1474228000000011  22.7009639999999990  67.0340881000000053   0.4600195016506390
  70.9442824999999999  17.9435463000000013  67.1290587999999957   0.5100209609412374
  70.8223495000000014  18.2453308000000014  65.9757309000000021  -0.5100088085869688
  70.2326659999999947  16.9930515000000000  67.7193374999999946  -0.4700076411544901
  70.3509903000000065  16.8394966000000004  68.6973114000000038   0.3100151237788440
  69.2391738999999973  16.1776009000000016  66.9695052999999945   0.0700081191839719
  69.7539368000000053  15.6563987999999998  66.1759262000000064   0.0900087029002113
  68.4713974000000007  15.1810454999999997  67.8858108999999956  -0.0899965505459428
  67.9387511999999987  15.7612723999999993  68.6693573000000015   0.0900087029002113
  67.3359221999999988  14.4543505000000003  67.0302733999999987  -0.2700018039920968
  67.8522873000000004  14.0083283999999999  66.1534881999999982   0.0900087029002113
  66.7189254999999974  13.6716738000000007  67.5212479000000059   0.0900087029002113
  66.5685349000000031  15.2361325999999995  66.8451462000000021   0.0900087029002113
  69.4550629000000015  14.2319449999999996  68.6329802999999998  -0.1799991772690198
  70.0608749000000017  14.9006661999999999  69.2811508000000060   0.0900087029002113
  68.9026870999999943  13.4899435000000008  69.2483138999999994   0.0900087029002113
  70.3532562000000041  13.4102192000000002  67.6715011999999945  -0.2700018039920968
  69.7457581000000033  12.7953919999999997  66.9734650000000045   0.0900087029002113
  71.0616150000000033  14.1013965999999993  67.1666945999999996   0.0900087029002113
  70.9924850000000021  12.7253237000000006  68.2686920000000015   0.0900087029002113
  68.1737289000000004  16.9575767999999982  66.3432387999999946   0.5100209609412374
  67.8197478999999959  16.7677535999999989  65.1413268999999957  -0.5100088085869688
  67.6380843999999968  17.9341583000000000  67.0734405999999979  -0.4700076411544901
  67.9983521000000053  18.1457137999999993  67.9786835000000025   0.3100151237788440
  66.7774200000000064  19.0116386000000013  66.5648498999999987   0.0700081191839719
  65.9683761999999945  18.4080620000000010  66.1807098000000025   0.0900087029002113
  66.2584381000000064  19.9673386000000015  67.6983795000000015  -0.1799991772690198
  67.1118316999999962  20.4482727000000004  68.2225265999999948   0.0900087029002113
  65.8168639999999954  20.8420333999999983  67.1746902000000006   0.0900087029002113
  65.2980347000000023  19.4036732000000001  68.8154526000000004  -0.0899965505459428
  65.7226715000000041  18.4538422000000004  69.2050933999999955   0.0900087029002113
  65.2658385999999950  20.3474101999999988  70.0577164000000039  -0.2700018039920968
  64.5769348000000036  21.1982059000000014  69.8682938000000036   0.0900087029002113
  64.8685379000000069  19.7721081000000005  70.9211348999999984   0.0900087029002113
  66.2519608000000062  20.8167380999999985  70.2617110999999994   0.0900087029002113
  63.8941993999999980  19.0287323000000015  68.2757873999999987  -0.2700018039920968
  63.8548430999999965  18.7620335000000011  67.1979979999999983   0.0900087029002113
  63.5760231000000005  18.1459502999999991  68.8705901999999952   0.0900087029002113
  63.1952896000000024  19.8613013999999986  68.5052795000000003   0.0900087029002113
  67.3633269999999982  19.8819140999999995  65.4114608999999945   0.5100209609412374
  66.7946472000000000  20.0869807999999992  64.4143066000000033  -0.5100088085869688
  68.5847854999999953  20.3344172999999984  65.6200561999999934  -0.4700076411544901
  69.1470108000000039  20.0274563000000008  66.3840407999999940   0.3100151237788440
  69.2891005999999976  21.2142181000000001  64.7061767999999944   0.0700081191839719
  68.7338409000000041  22.1390056999999985  64.6527863000000025   0.0900087029002113
  70.5765533000000005  21.5515593999999986  65.4243773999999974  -0.2800020958502165
  70.2955780000000061  21.7850074999999990  66.4736022999999960   0.0900087029002113
  71.2947539999999975  20.7039146000000009  65.4219817999999975   0.0900087029002113
  71.3488083000000017  22.7080382999999983  64.8694305000000071   0.6200241713805538
  72.5353927999999968  22.7862700999999994  65.1971283000000028  -0.7600161050399606
  70.7976836999999932  23.5668277999999987  64.0722580000000050  -0.7600161050399606
  69.5454407000000003  20.6053715000000004  63.3333434999999980   0.5100209609412374
  69.1720581000000010  21.1323624000000017  62.2818947000000023  -0.5100088085869688
  69.9832152999999977  19.3027687000000014  63.3568611000000033  -0.4700076411544901
  70.2174911000000037  18.7775096999999995  64.1712569999999971   0.3100151237788440
  70.3301773000000026  18.4600791999999991  62.2151984999999996   0.0700081191839719
  71.0197677999999968  18.9262332999999998  61.5270348000000027   0.0900087029002113
  70.9424590999999936  17.1071396000000000  62.5114058999999997  -0.0899965505459428
  70.3128891000000067  16.5368117999999988  63.2274207999999973   0.0900087029002113
  71.0767136000000050  16.1546191999999991  61.3479691000000003  -0.2700018039920968
  71.6420288000000056  16.4626312000000006  60.4425011000000012   0.0900087029002113
  71.5535430999999988  15.2449826999999996  61.7716636999999977   0.0900087029002113
  70.0887527000000006  15.7900658000000007  60.9939423000000005   0.0900087029002113
  72.3629456000000033  17.4610996000000007  63.1215935000000030  -0.1799991772690198
  72.1022643999999957  18.2260875999999996  63.8839340000000036   0.0900087029002113
  72.6995162999999991  16.5621356999999989  63.6809731000000028   0.0900087029002113
  73.3419113000000067  17.9893512999999992  62.1895141999999979  -0.2700018039920968
  73.1616058000000038  19.0393505000000012  61.8743857999999989   0.0900087029002113
  74.3755569000000065  18.1049824000000008  62.5800667000000033   0.0900087029002113
  73.4244384999999937  17.3009757999999998  61.3213843999999995   0.0900087029002113
  68.9948806999999960  18.2933425999999990  61.4527472999999986   0.5100209609412374
  68.9427031999999969  18.2515925999999986  60.2494736000000017  -0.5100088085869688
  67.8953704999999985  18.1290511999999993  62.1928443999999985  -0.4700076411544901
  68.0687790000000064  18.1775626999999993  63.1734466999999995   0.3100151237788440
  66.5811690999999968  17.7990284000000010  61.5855559999999969   0.0700081191839719
  66.8058929000000035  17.3435935999999984  60.6324120000000022   0.0900087029002113
  65.7993316999999962  16.7793713000000011  62.4446754000000013  -0.1799991772690198
  66.4968262000000010  16.0583324000000012  62.9221039000000033   0.0900087029002113
  65.4267653999999936  17.3886737999999994  63.2957115000000030   0.0900087029002113
  64.9609604000000047  15.9631147000000002  61.5147362000000015   0.5500221283737161
  65.4560699000000028  15.3007258999999998  60.6048163999999971  -0.5500099760194476
  63.6351433000000029  16.1922454999999985  61.6471785999999966  -0.6200120190262852
  62.9629401999999985  15.9386901999999999  60.9515839000000028   0.3200154156369637
  63.3310661000000010  16.8697777000000002  62.3168715999999989   0.3000148319207244
  65.7900925000000001  19.0811634000000012  61.1261597000000023   0.5100209609412374
  64.5831984999999946  19.0620823000000001  60.7774506000000017  -0.5100088085869688
  66.5472259999999949  20.2221812999999990  61.0092162999999985  -0.4700076411544901
  67.5277327999999954  20.1253433000000008  61.1617279000000025   0.3100151237788440
  65.9297179999999940  21.4567471000000012  60.6057509999999979  -0.0199945075391051
  65.5077667000000048  21.4274157999999986  59.6120224000000007   0.0900087029002113
  66.7203521999999936  22.1880607999999988  60.6863555999999988   0.0900087029002113
  64.9035415999999969  21.9309310999999987  61.5572356999999997   0.5100209609412374
  63.8340644999999967  22.4000720999999992  61.1334305000000029  -0.5100088085869688
  65.1424789000000004  21.8208008000000007  62.8867759999999976  -0.4700076411544901
  65.9527206000000064  21.3573799000000015  63.2371178000000000   0.3100151237788440
  64.3126373000000058  22.5080090000000013  63.9227715000000032  -0.0199945075391051
  63.9741744999999966  23.4985770999999986  63.6570358000000027   0.0900087029002113
  64.8612442000000016  22.6632080000000009  64.8400268999999980   0.0900087029002113
  63.1438064999999966  21.7596759999999989  64.2429961999999932   0.5100209609412374
  62.2361716999999999  22.2389983999999998  64.9357300000000066  -0.5100088085869688
  63.0323218999999995  20.5379353000000009  63.7605361999999971  -0.4700076411544901
  63.9082336000000026  20.2682494999999996  63.3680190999999979   0.3100151237788440
  61.8899765000000031  19.6903973000000008  63.9219932999999969   0.0700081191839719
  61.2863045000000000  20.2105560000000004  64.6509781000000032   0.0900087029002113
  61.0131148999999979  19.3132744000000010  62.6683693000000019   0.0500075354677326
  61.6884307999999990  19.0853825000000015  61.8161162999999974   0.0900087029002113
  60.3712158000000017  18.4121112999999994  62.7693137999999990   0.0900087029002113
  60.1140517999999986  20.3589915999999995  62.3491440000000026  -0.6600131864587639
  59.5145874000000035  20.4135914000000014  63.0969771999999978   0.4300186260762801
  62.3336143000000007  18.3885174000000013  64.5807800000000043   0.5100209609412374
  63.4742049999999978  17.9413643000000000  64.2839431999999960  -0.5100088085869688
  61.4463196000000025  17.7414473999999984  65.3154830999999945  -0.2900023877083361
  60.5879096999999973  18.4535732000000010  66.2529296999999957   0.0000060761771342
  59.7744560000000007  18.8941574000000010  65.6377106000000055   0.0900087029002113
  61.2138367000000017  19.1929188000000011  66.7968979000000047   0.0900087029002113
  61.6802750000000017  16.3322314999999989  65.7070618000000053   0.0200066598933736
  62.5652274999999989  16.2789383000000001  66.3238448999999974   0.0900087029002113
  60.5424957000000035  15.9773587999999993  66.6624755999999934  -0.1799991772690198
  60.9421615999999986  15.3341750999999995  67.4754333000000059   0.0900087029002113
  59.6664467000000016  15.5599804000000006  66.1214904999999931   0.0900087029002113
  60.1178436000000005  17.3163489999999989  67.2632598999999942  -0.1799991772690198
  60.5100898999999970  17.4812869999999982  68.2895508000000007   0.0900087029002113
  59.0215835999999996  17.3741626999999994  67.4341277999999988   0.0900087029002113
  61.8070106999999993  15.2935695999999997  64.5805969000000033   0.5100209609412374
  61.1218872000000033  15.4082623000000005  63.6151314000000028  -0.5100088085869688
  62.7413406000000009  14.3159636999999993  64.6020965999999959  -0.2900023877083361
  63.7555847000000000  13.9793652999999996  65.6626511000000050   0.0000060761771342
  63.2477036000000012  13.7953796000000004  66.6334915000000052   0.0900087029002113
  64.5090713999999963  14.7757292000000007  65.8425673999999930   0.0900087029002113
  62.6107407000000009  13.1972713000000006  63.6801338000000001   0.0200066598933736
  62.5015410999999972  13.6340550999999994  62.6984520000000032   0.0900087029002113
  63.8760528999999977  12.3535395000000001  63.8097686999999993  -0.1799991772690198
  64.4815597999999994  12.6905613000000006  62.9413833999999994   0.0900087029002113
  63.7010841000000028  11.2613839999999996  63.7053336999999971   0.0900087029002113
  64.4653931000000000  12.7483930999999995  65.2176132000000024  -0.1799991772690198
  65.5676727000000028  12.8836230999999994  65.2499389999999977   0.0900087029002113
  64.2423095999999987  11.9250916999999994  65.9294586000000038   0.0900087029002113
  61.3542709000000031  12.3594828000000003  63.8434448000000003   0.5100209609412374
  60.9873961999999992  12.0047159000000008  64.9530486999999965  -0.5100088085869688
  60.6439475999999971  11.8634920000000008  62.7486496000000002  -0.4700076411544901
  60.9592972000000017  12.0644282999999994  61.8244247000000016   0.3100151237788440
  59.3264847000000017  11.1593160999999998  62.8416137999999975   0.0700081191839719
  58.9054374999999979  11.4051331999999999  63.8053017000000011   0.0900087029002113
  58.3288306999999975  11.7262249000000001  61.7177353000000011  -0.1799991772690198
  58.7208290000000019  11.4631013999999993  60.7120399000000006   0.0900087029002113
  57.4414786999999976  11.0631666000000006  61.8030967999999987   0.0900087029002113
  57.8741225999999997  13.2142525000000006  61.7325629999999990  -0.0899965505459428
  58.7477760000000018  13.8962164000000001  61.6553153999999992   0.0900087029002113
  56.8770256000000032  13.3737068000000008  60.5206146000000018  -0.2700018039920968
  57.3189315999999991  13.1487464999999997  59.5264206000000016   0.0900087029002113
  56.0035171999999974  12.7073116000000006  60.6856079000000008   0.0900087029002113
  56.5015793000000031  14.4184693999999993  60.5634651000000019   0.0900087029002113
  57.1758766000000023  13.3492765000000002  63.1151923999999980  -0.2700018039920968
  56.3115425000000016  14.0415211000000006  63.0255240999999984   0.0900087029002113
  56.7885361000000017  12.3582201000000005  63.4347420000000000   0.0900087029002113
  57.9076232999999974  13.7084551000000001  63.8700828999999999   0.0900087029002113
  59.5431595000000016   9.6741066000000000  62.7943763999999973   0.5100209609412374
  58.6078033000000005   8.8708495999999997  62.8667297000000005  -0.5100088085869688
  60.7491989000000032   9.1685161999999991  62.5897788999999989  -0.4700076411544901
  61.4994736000000017   9.8107939000000002  62.4534720999999990   0.3100151237788440
  61.0615807000000004   7.7874818000000001  62.4141730999999993   0.0700081191839719
  60.3816375999999977   7.1462173000000000  62.9553374999999988   0.0900087029002113
  60.9385452000000001   7.3126974000000002  60.9779662999999985   0.1400101621908096
  61.2407455000000027   6.2509923000000001  60.8523826999999997   0.0900087029002113
  61.7159766999999988   8.0589046000000000  60.0586205000000035  -0.6600131864587639
  61.5492439000000005   7.6744890000000003  59.1948928999999993   0.4300186260762801
  59.5249366999999978   7.4011655000000003  60.5148276999999979  -0.2700018039920968
  59.4104309000000015   6.7890072000000004  59.5947913999999983   0.0900087029002113
  58.8582305999999988   6.9375248000000003  61.2730255000000028   0.0900087029002113
  59.1950760000000002   8.4084968999999994  60.1819496000000029   0.0900087029002113
  62.4220771999999968   7.4976086999999998  62.9816322000000000   0.5100209609412374
  63.3980217000000010   8.1431664999999995  62.8192863000000017  -0.5100088085869688
  62.5701713999999996   6.3689226999999997  63.7641334999999998  -0.4700076411544901
  61.8216628999999998   5.8292260000000002  64.1415786999999966   0.3100151237788440
  63.8281211999999982   5.7878137000000001  64.2943192000000039   0.0700081191839719
  64.2714844000000056   6.3727597999999999  65.0865783999999934   0.0900087029002113
  63.4692993000000030   4.2731427999999996  64.7756042000000036  -0.1799991772690198
  62.7308616999999984   4.3289862000000001  65.6037979000000036   0.0900087029002113
  63.0132217000000026   3.6057971000000002  64.0133819999999929   0.0900087029002113
  64.6413878999999980   3.5569913000000000  65.3728408999999999   0.0000060761771342
  65.2559813999999960   3.9002640000000000  66.5896912000000043  -0.1149972801912420
  64.9286879999999940   4.7626895999999999  67.1513824000000028   0.1150094325455104
  66.2281646999999936   3.1366065000000001  67.2125472999999971  -0.1149972801912420
  66.5669556000000000   3.4524794000000001  68.1881714000000017   0.1150094325455104
  66.6953582999999952   1.9943643000000000  66.5688018999999969   0.1100092866164506
  67.6085738999999961   1.0624203999999999  67.2323990000000009  -0.5400096841613279
  67.4741745000000037   1.1481417000000000  68.1790694999999971   0.4300186260762801
  65.0835570999999931   2.3065996000000002  64.8407822000000067  -0.1149972801912420
  64.4258575000000064   1.8522650000000001  64.1145400999999993   0.1150094325455104
  65.9727172999999993   1.4490616000000001  65.4807280999999932  -0.1149972801912420
  66.1533965999999936   0.5219395999999999  64.9570846999999958   0.1150094325455104
  64.8648070999999931   5.6295776000000002  63.2159041999999971   0.5100209609412374
  65.9678726000000069   6.0815805999999997  63.2903175000000005  -0.5100088085869688
  64.5404434000000009   5.0716061999999997  61.9769249000000002  -0.4700076411544901
  63.7028579999999991   4.5620469999999997  61.7957802000000029   0.3100151237788440
  65.5685883000000018   4.9570508000000002  60.8901595999999969   0.0700081191839719
  66.4888306000000000   4.4774288999999996  61.1893882999999974   0.0900087029002113
  65.0678101000000026   4.0863189999999996  59.8301620000000014  -0.1799991772690198
  64.0173340000000053   4.3909792999999997  59.6352386000000010   0.0900087029002113
  65.6690521000000018   4.4109978999999999  58.9541321000000025   0.0900087029002113
  65.1371613000000025   2.5709976999999999  60.1239394999999988  -0.1799991772690198
  66.1721572999999950   2.3150431999999999  60.4363365000000030   0.0900087029002113
  64.6244736000000017   2.2777683999999998  61.0649414000000021   0.0900087029002113
  64.5017624000000040   1.8186214999999999  58.9638022999999976  -0.1799991772690198
  64.7419739000000050   0.7563380000000000  59.1832808999999997   0.0900087029002113
  63.3991736999999986   1.9496769000000000  59.0019684000000026   0.0900087029002113
  65.0121764999999954   2.2677185999999998  57.5753136000000012   0.2100122051976473
  64.5978621999999945   3.2553494000000001  57.2799491999999972   0.0500075354677326
  66.1171417000000048   2.1523192000000000  57.5828322999999997   0.0500075354677326
  64.5216369999999984   1.2243192000000001  56.5498122999999993  -0.3000026795664558
  64.7415160999999983   1.4660301000000000  55.5624771000000024   0.3300157074950834
  64.9833754999999940   0.3418064000000000  56.8490982000000002   0.3300157074950834
  63.4919701000000032   1.1869601000000001  56.6911887999999990   0.3300157074950834
  66.1100844999999993   6.3190917999999998  60.4864693000000031   0.5100209609412374
  67.3012923999999941   6.4989528999999999  60.3445968999999991  -0.5100088085869688
  65.2387923999999941   7.3434162000000001  60.4379654000000031  -0.4700076411544901
  64.2467345999999964   7.2673540000000001  60.5016517999999976   0.3100151237788440
  65.7403488000000067   8.7258568000000007  60.3208733000000024   0.0700081191839719
  66.3272704999999974   8.8093003999999997  59.4181175000000010   0.0900087029002113
  64.5501861999999988   9.8368053000000000  60.1993483999999981  -0.1799991772690198
  63.9846763999999979   9.7212686999999995  59.2500495999999970   0.0900087029002113
  63.8554115000000024   9.7432127000000008  61.0612335000000002   0.0900087029002113
  65.0315247000000056  11.2974215000000004  60.2582741000000013  -0.1799991772690198
  64.1778716999999972  12.0038909999999994  60.1776771999999980   0.0900087029002113
  65.4722366000000022  11.5917882999999993  61.2347260000000020   0.0900087029002113
  66.0395584000000042  11.5830506999999994  59.1011580999999993   0.2000119133395276
  66.9138260000000002  10.8984365000000007  59.1371498000000031   0.0900087029002113
  65.6333618000000030  11.3047400000000007  58.1052322000000032   0.0900087029002113
  66.4746322999999961  13.0590714999999999  59.1231841999999972  -0.7000143538912426
  65.9078369000000066  13.8104476999999992  59.4610825000000034   0.4400189179343997
  67.7142180999999965  13.5061941000000001  58.8979073000000000   0.6400247550967931
  68.6085510000000056  12.7084179000000006  58.3120345999999969  -0.8000172724724393
  69.3826370000000026  13.1988955000000008  57.9117393000000007   0.4600195016506390
  68.3892821999999967  11.7962989999999994  57.9656868000000003   0.4600195016506390
  68.0648269999999940  14.7487106000000008  59.1645660000000007  -0.8000172724724393
  68.9863892000000050  14.9800901000000000  58.8527908000000011   0.4600195016506390
  67.3371352999999999  15.2981882000000002  59.5750884999999997   0.4600195016506390
  66.6413498000000004   9.2136659999999999  61.4600715999999991   0.5100209609412374
  67.6530075000000011   9.9060240000000004  61.2181090999999995  -0.5100088085869688
  66.2543335000000013   8.8183813000000004  62.7064972000000012  -0.4700076411544901
  65.4488831000000033   8.2674722999999997  62.9108390999999969   0.3100151237788440
  67.0198211999999955   9.1871785999999993  63.8551215999999968   0.0700081191839719
  67.1502990999999980  10.2490091000000003  63.7071876999999986   0.0900087029002113
  66.1911697000000032   8.9925928000000006  65.1403198000000003  -0.1799991772690198
  65.4737015000000042   9.8244371000000008  65.3064040999999946   0.0900087029002113
  65.5931168000000042   8.0598296999999999  65.0591048999999941   0.0900087029002113
  66.9719467000000037   8.8198995999999994  66.4007033999999976   0.0000060761771342
  67.5032882999999941   7.5710769000000004  66.6952285999999930  -0.1149972801912420
  67.3609009000000043   6.6968765000000001  66.0772400000000033   0.1150094325455104
  68.1528854000000024   7.3910656000000001  67.9441451999999941  -0.1149972801912420
  68.5634536999999966   6.4622530999999999  68.3117522999999949   0.1150094325455104
  68.4180678999999969   8.5121459999999995  68.7313690000000008  -0.1149972801912420
  68.7336044000000044   8.2378225000000000  69.7271499999999946   0.1150094325455104
  67.3802184999999980   9.9561671999999994  67.1248322000000002  -0.1149972801912420
  67.0721283000000028  10.9160489999999992  66.7373962000000063   0.1150094325455104
  68.0049056999999948   9.7917623999999996  68.3069229000000036  -0.1149972801912420
  68.1363220000000069  10.6893940000000001  68.8929061999999988   0.1150094325455104
  68.4551314999999931   8.6205330000000000  63.7605971999999994   0.5100209609412374
  69.5007171999999969   9.2930784000000006  64.0471648999999985  -0.5100088085869688
  68.6315842000000060   7.3951720999999999  63.2136421000000013  -0.4700076411544901
  67.8841629000000069   6.7683134000000003  63.0077361999999965   0.3100151237788440
  69.9306030000000050   6.6982951000000002  62.9507332000000019   0.0700081191839719
  70.4091034000000064   6.5716710000000003  63.9106255000000019   0.0900087029002113
  69.7025833000000006   5.2293925000000003  62.4303512999999981  -0.1799991772690198
  69.1786879999999940   5.3435230000000002  61.4573059000000015   0.0900087029002113
  70.7051849000000061   4.7656144999999999  62.3118629000000013   0.0900087029002113
  68.8749619000000024   4.2994861999999996  63.3091087000000030  -0.0899965505459428
  67.9102325000000064   4.8471389000000000  63.3697165999999967   0.0900087029002113
  68.6680527000000041   2.9350828999999998  62.6685676999999970  -0.2700018039920968
  68.1376113999999973   2.1886127000000002  63.2976378999999980   0.0900087029002113
  68.1974792000000036   3.0264134000000000  61.6662979000000036   0.0900087029002113
  69.7065352999999988   2.5863914000000001  62.4834098999999981   0.0900087029002113
  69.3558654999999931   4.1712369999999996  64.6931304999999952  -0.2700018039920968
  68.4452895999999953   3.8899577000000001  65.2641373000000016   0.0900087029002113
  70.1767197000000067   3.4384231999999999  64.8464584000000031   0.0900087029002113
  69.7528609999999958   5.0661563999999997  65.2183380000000028   0.0900087029002113
  70.8024673000000035   7.3980779999999999  62.0313186999999999   0.5100209609412374
  72.0061646000000053   7.4905777000000002  62.1621590000000026  -0.5100088085869688
  70.1881180000000029   8.0304927999999993  61.0234375000000000  -0.4700076411544901
  69.2165451000000047   8.1079302000000002  60.8134841999999978   0.3100151237788440
  70.8758545000000026   8.8155880000000000  60.0153121999999968   0.0700081191839719
  71.7398148000000049   8.2065163000000005  59.7939719999999966   0.0900087029002113
  70.1225357000000002   9.0316609999999997  58.6383361999999977  -0.0899965505459428
  69.1481627999999944   9.5336637000000000  58.8197364999999976   0.0900087029002113
  70.7552337999999992   9.6734752999999998  57.9886398000000014   0.0900087029002113
  68.9550246999999956   6.8404756000000004  58.0240974000000023  -0.3600044307151738
  68.3566665999999969   6.6368708999999999  58.7990302999999983   0.3200154156369637
  69.8353881999999970   7.8506502999999999  57.7948990000000009  -0.0499953831134641
  68.9149780000000050   6.0393748000000000  56.9227295000000026   0.2500133726301260
  68.2013244999999984   5.2170677000000003  56.8718033000000034   0.1300098703326899
  69.6295546999999999   6.5550961000000001  55.9561806000000033  -0.7000143538912426
  70.2485274999999945   7.6949763000000004  56.4580687999999995   0.2200124970557670
  71.0045929000000058   8.2237729999999996  55.8909492000000014   0.1000089947583310
  71.4294739000000050  10.0792293999999991  60.5681267000000005   0.5100209609412374
  72.4966964999999988  10.5495014000000005  60.2500420000000005  -0.5100088085869688
  70.7971268000000009  10.6449689999999997  61.5618285999999983  -0.4700076411544901
  69.8519897000000043  10.3496895000000002  61.6781920999999969   0.3100151237788440
  71.2656936999999999  11.7896490000000007  62.2535895999999980   0.0700081191839719
  71.7460327000000007  12.4776133999999992  61.5736083999999977   0.0900087029002113
  70.0549622000000056  12.4326819999999998  63.0123978000000022  -0.0899965505459428
  69.6101378999999980  11.5833005999999994  63.5736580000000018   0.0900087029002113
  70.4656448000000069  13.4850311000000005  64.1268921000000063  -0.2700018039920968
  69.6026839999999964  14.0550403999999993  64.5327072000000044   0.0900087029002113
  70.9128036000000037  12.8706168999999999  64.9373626999999942   0.0900087029002113
  71.3467864999999932  14.0854777999999996  63.8148155000000017   0.0900087029002113
  69.0301361000000071  13.0718346000000007  62.0474205000000012  -0.1799991772690198
  69.4063033999999988  14.0216284000000009  61.6107062999999968   0.0900087029002113
  69.0003966999999960  12.3213577000000001  61.2287521000000012   0.0900087029002113
  67.6411437999999947  13.3596257999999999  62.5964889999999983  -0.2700018039920968
  67.5951004000000069  13.9052658000000005  63.5631752000000034   0.0900087029002113
  67.1640625000000000  14.0830841000000007  61.9012794000000000   0.0900087029002113
  67.0287933000000038  12.4338818000000000  62.5481109999999987   0.0900087029002113
  72.4561920000000015  11.5519257000000000  63.1702422999999982   0.5100209609412374
  73.2822495000000060  12.4469136999999996  63.3810920999999965  -0.5100088085869688
  72.6623534999999947  10.3419085000000006  63.7700614999999971  -0.4700076411544901
  72.0318984999999969   9.5696639999999995  63.7564087000000015   0.3100151237788440
  73.8202057000000025  10.0272169000000009  64.5058669999999950   0.0700081191839719
  74.0050277999999935  10.8807296999999998  65.1412811000000005   0.0900087029002113
  73.5376511000000050   8.7844809999999995  65.3735199000000051  -0.1799991772690198
  73.6139373999999975   7.8334064000000003  64.8043442000000027   0.0900087029002113
  74.2545776000000046   8.7497062999999997  66.2215347000000065   0.0900087029002113
  72.1124343999999979   8.8546124000000006  66.0034179999999964  -0.0899965505459428
  71.2683257999999995   8.7926997999999994  65.2837142999999998   0.0900087029002113
  72.0117644999999982   7.6522950999999999  66.9571686000000028  -0.2700018039920968
  72.9035034000000053   7.5723456999999996  67.6149979000000059   0.0900087029002113
  71.1640701000000035   7.8865999999999996  67.6360167999999931   0.0900087029002113
  71.9303665000000052   6.7073951000000003  66.3784942999999998   0.0900087029002113
  71.9061813000000001  10.1241158999999996  66.8743896000000007  -0.2700018039920968
  70.9527358999999933   9.9777231000000004  67.4255981000000020   0.0900087029002113
  72.6575851000000057  10.0801163000000003  67.6915587999999957   0.0900087029002113
  71.8543166999999983  11.1274595000000005  66.4001082999999994   0.0900087029002113
  75.1667403999999948   9.7871188999999994  63.7891311999999999   0.5100209609412374
  76.2282715000000053   9.6941938000000007  64.3618088000000057  -0.5100088085869688
  75.1193619000000012   9.6026381999999995  62.4620093999999995  -0.4700076411544901
  74.2288894999999940   9.5441760999999996  62.0174216999999999   0.3100151237788440
  76.3146210000000025   9.5336265999999998  61.6532630999999967   0.0700081191839719
  76.7808533000000040   8.6155453000000009  61.9790648999999974   0.0900087029002113
  76.0143889999999942   9.5554266000000005  60.1373671999999999   0.0500075354677326
  76.9438171000000040   9.5891637999999997  59.5296402000000029   0.0900087029002113
  75.4305573000000038   8.6256199000000002  59.9673003999999992   0.0900087029002113
  75.2398223999999942  10.6300630999999992  59.6498756000000014  -0.6600131864587639
  74.3187027000000029  10.5593319000000001  59.9109382999999980   0.4300186260762801
  77.3566437000000064  10.5266199000000000  61.8263663999999977   0.5100209609412374
  78.5432967999999931  10.2141780999999998  61.8196677999999977  -0.5100088085869688
  76.9196472000000000  11.7774304999999995  62.0572243000000014  -0.4700076411544901
  76.0012282999999940  12.1641215999999996  62.0257835000000028   0.3100151237788440
  77.9467544999999973  12.8292046000000006  62.2313918999999984   0.0700081191839719
  78.9241408999999976  12.6313305000000007  61.8167229000000020   0.0900087029002113
  77.5586243000000053  14.0419778999999991  61.4107856999999981  -0.1799991772690198
  78.1557312000000053  14.8981037000000001  61.7913398999999970   0.0900087029002113
  77.9140778000000012  13.8330792999999996  60.3791237000000010   0.0900087029002113
  76.1526946999999979  14.5102624999999996  61.4536895999999970  -0.0899965505459428
  75.6330794999999938  13.5944365999999999  61.0993385000000018   0.0900087029002113
  75.6079940999999991  14.9866399999999995  62.8250656000000021  -0.2700018039920968
  76.0638656999999938  15.9328898999999993  63.1871604999999974   0.0900087029002113
  74.5057982999999950  15.1231766000000007  62.8537102000000019   0.0900087029002113
  75.8143845000000027  14.1556081999999996  63.5329628000000000   0.0900087029002113
  75.8767090000000053  15.5912485000000007  60.4486198000000030  -0.2700018039920968
  76.3325119000000001  15.3458939000000001  59.4655837999999974   0.0900087029002113
  74.8128966999999960  15.8253155000000003  60.2298736999999988   0.0900087029002113
  76.3117371000000020  16.5783614999999998  60.7144928000000021   0.0900087029002113
  78.2345657000000045  13.1305961999999994  63.6715507999999986   0.5100209609412374
  78.8229522999999972  14.2036390000000008  64.0568695000000048  -0.5100088085869688
  77.6891861000000006  12.3366889999999998  64.5759888000000046  -0.4700076411544901
  77.1482161999999931  11.5850753999999991  64.2066192999999998   0.3100151237788440
  77.7543639999999954  12.5199689999999997  66.0375899999999945   0.0700081191839719
  78.1786345999999952  13.4882373999999992  66.2586060000000003   0.0900087029002113
  76.3377074999999934  12.4209452000000002  66.6972121999999956  -0.1799991772690198
  75.7012787000000031  11.5264816000000003  66.5262299000000041   0.0900087029002113
  76.4859924000000007  12.4612885000000002  67.7975311000000005   0.0900087029002113
  75.4235915999999946  13.6187372000000000  66.4128342000000060  -0.0899965505459428
  75.1842651000000046  13.5863809999999994  65.3283997000000056   0.0900087029002113
  74.0126190000000008  13.5551252000000009  67.1242828000000031  -0.2700018039920968
  73.5281295999999998  12.5910186999999993  66.8595427999999998   0.0900087029002113
  74.1542740000000009  13.6734618999999995  68.2198486000000059   0.0900087029002113
  73.3755874999999946  14.4268435999999998  66.8623199000000028   0.0900087029002113
  76.1135405999999932  14.9635277000000002  66.5550384999999949  -0.2700018039920968
  76.6998291000000023  15.1003264999999995  65.6212996999999945   0.0900087029002113
  75.4829483000000039  15.8656653999999993  66.7061080999999945   0.0900087029002113
  76.8164443999999946  14.9805402999999995  67.4152526999999964   0.0900087029002113
  78.7231598000000048  11.5217009000000008  66.7005156999999969   0.5100209609412374
  78.7854842999999931  10.3573275000000002  66.3896560999999963  -0.5100088085869688
  79.5564269999999993  12.0962467000000000  67.5338287000000008  -0.4700076411544901
  79.5181197999999938  13.0855274000000001  67.6515808000000050   0.3100151237788440
  80.7074661000000049  11.3826207999999998  68.1811141999999961  -0.0199945075391051
  81.2478104000000059  12.0894031999999996  68.7933730999999966   0.0900087029002113
  81.0149918000000042  10.8026371000000001  67.3235320999999942   0.0900087029002113
  80.3019484999999946  10.2231158999999998  69.0783844000000045   0.5100209609412374
  79.1292418999999967  10.1225538000000004  69.4299926999999997  -0.5100088085869688
  81.2932586999999955   9.4112519999999993  69.5715332000000046  -0.4700076411544901
  82.2313232000000056   9.4502392000000004  69.2360764000000017   0.3100151237788440
  81.1282805999999965   8.5274514999999997  70.7418976000000015   0.0700081191839719
  80.2767104999999930   7.9686808999999998  70.3827361999999965   0.0900087029002113
  82.4463501000000036   7.6753448999999998  71.0146026999999975  -0.2800020958502165
  83.1921616000000057   8.4173211999999999  71.3717651000000046   0.0900087029002113
  82.2918319999999994   6.9407934999999998  71.8336792000000059   0.0900087029002113
  82.9888382000000036   6.8969002000000001  69.8921126999999984   0.6200241713805538
  84.0995941000000045   6.3499350999999997  69.9825821000000019  -0.7600161050399606
  82.2406234999999981   6.6988453999999997  68.9326477000000040  -0.7600161050399606
  80.6229248000000069   9.1798409999999997  72.0002364999999998   0.5100209609412374
  81.1374282999999963  10.2830343000000006  72.3404311999999976  -0.5100088085869688
  79.5901030999999932   8.6710825000000007  72.7765579000000002  -0.2900023877083361
  78.5981979000000024   7.7392759000000000  72.3140869000000066   0.0000060761771342
  79.1134262000000064   6.7899323000000003  72.0540847999999983   0.0900087029002113
  78.1282729999999930   8.2500668000000008  71.4465713999999963   0.0900087029002113
  79.3086928999999969   9.1715163999999998  74.1180190999999979   0.0200066598933736
  78.7451401000000004  10.0827226999999997  73.9819640999999990   0.0900087029002113
  78.4994202000000030   7.9773746000000001  74.6750107000000014  -0.1799991772690198
  77.8255843999999968   8.3116912999999997  75.4926300000000055   0.0900087029002113
  79.2051009999999991   7.1617421999999999  74.9416350999999992   0.0900087029002113
  77.6161194000000023   7.7004384999999997  73.4799957000000035  -0.1799991772690198
  77.0185165000000040   8.6340199000000002  73.4050139999999942   0.0900087029002113
  76.9991378999999938   6.7767010000000001  73.4987030000000061   0.0900087029002113
  80.4840164000000016   9.4955397000000001  75.0013579999999962   0.5100209609412374
  81.3961182000000036   8.6790009000000001  75.1407241999999940  -0.5100088085869688
  80.5243224999999967  10.6145133999999999  75.7627487000000031  -0.4700076411544901
  79.7907181000000065  11.2706269999999993  75.6034774999999968   0.3100151237788440
  81.5276793999999967  10.8252925999999992  76.7475586000000050   0.0700081191839719
  82.4256591999999983  10.9943352000000001  76.1718216000000012   0.0900087029002113
  81.1654587000000021  12.2880955000000007  77.4432067999999987  -0.1799991772690198
  81.3473510999999974  13.1254901999999998  76.7360991999999982   0.0900087029002113
  80.0864791999999994  12.1622906000000004  77.6762389999999954   0.0900087029002113
  81.8532486000000006  12.5555371999999998  78.7860412999999937  -0.2800020958502165
  81.6023636000000039  11.7669802000000008  79.5273665999999935   0.0900087029002113
  82.9580535999999995  12.4623442000000004  78.7150496999999945   0.0900087029002113
  81.4420242000000059  13.9124660000000002  79.2367782999999974   0.6200241713805538
  82.3235320999999942  14.7861977000000007  79.4575272000000012  -0.7600161050399606
  80.2148894999999982  14.1066084000000007  79.5955734000000064  -0.7600161050399606
  81.8523253999999980   9.7462377999999994  77.7962646000000007   0.5100209609412374
  80.9668427000000008   9.1096105999999999  78.3941726999999986  -0.5100088085869688
  83.1700287000000031   9.4513206000000007  77.9852676000000002  -0.4700076411544901
  83.9294967999999955   9.9523171999999995  77.5775756999999970   0.3100151237788440
  83.5953903000000054   8.3121718999999992  78.7963562000000053   0.0700081191839719
  83.2154007000000036   7.4751029000000004  78.2294997999999993   0.0900087029002113
  85.1559067000000027   8.0862674999999999  78.9169540000000040  -0.0899965505459428
  85.6279526000000004   9.0594424999999994  79.1707916000000012   0.0900087029002113
  85.7155228000000022   7.0272430999999997  79.9179306000000054  -0.2700018039920968
  85.4007873999999987   6.0320497000000000  79.5373459000000054   0.0900087029002113
  86.8241881999999947   7.0242372000000000  79.9898833999999965   0.0900087029002113
  85.3160247999999939   7.1122866000000000  80.9511260999999962   0.0900087029002113
  85.7588805999999977   7.7342447999999999  77.5817413000000045  -0.2700018039920968
  86.8666458000000006   7.7454133000000001  77.4977341000000024   0.0900087029002113
  85.6203461000000061   6.7017951000000000  77.1955185000000057   0.0900087029002113
  85.3323364000000026   8.4585589999999993  76.8552703999999949   0.0900087029002113
  83.0197524999999956   8.4086780999999995  80.2241973999999942   0.5100209609412374
  82.8027419999999950   9.5136889999999994  80.6950302000000050  -0.5100088085869688
  82.6144943000000040   7.3475536999999997  80.8423080000000027  -0.2900023877083361
  82.2376632999999941   6.0769242999999999  80.2919921999999957   0.0000060761771342
  83.1447600999999992   5.4849218999999998  80.0449600000000032   0.0900087029002113
  81.7102509000000055   6.2095922999999997  79.3232040000000040   0.0900087029002113
  82.1800918999999936   7.3439598000000004  82.2863921999999945   0.0200066598933736
  81.2771225000000044   7.9335870999999996  82.3446732000000026   0.0900087029002113
  81.8216019000000045   5.9281877999999999  82.6296691999999950  -0.1799991772690198
  81.0358353000000022   5.9590063000000004  83.4144897000000043   0.0900087029002113
  82.6344832999999994   5.3099917999999997  83.0671310000000034   0.0900087029002113
  81.3223801000000037   5.3803729999999996  81.3321380999999946  -0.1799991772690198
  80.3100661999999943   5.6929398000000004  80.9977188000000012   0.0900087029002113
  81.2257843000000008   4.2740989000000003  81.2983550999999949   0.0900087029002113
  83.1658477999999945   8.0210799999999995  83.2211304000000069   0.5100209609412374
  84.3493270999999964   8.0468922000000003  83.0362777999999935  -0.5100088085869688
  82.6115570000000048   8.5645456000000006  84.3761826000000070  -0.4700076411544901
  81.6616898000000049   8.4551400999999995  84.6586532999999974   0.3100151237788440
  83.4866561999999988   9.2652283000000004  85.2599869000000012   0.0700081191839719
  84.4664841000000024   9.3233156000000008  84.8094710999999961   0.0900087029002113
  82.9642180999999965  10.6659688999999993  85.4182662999999991  -0.0899965505459428
  81.8869399999999956  10.6759252999999994  85.6897278000000000   0.0900087029002113
  83.7841339000000005  11.4023895000000000  86.4646912000000043  -0.2700018039920968
  83.6057739000000026  11.0210542999999994  87.4928359999999969   0.0900087029002113
  84.8791580000000039  11.2191782000000000  86.4240723000000060   0.0900087029002113
  83.6653289999999998  12.5042877000000008  86.3869780999999932   0.0900087029002113
  83.0594940000000008  11.4875450000000008  84.1590958000000029  -0.2700018039920968
  82.2414246000000020  11.1920842999999994  83.4678573999999998   0.0900087029002113
  82.9169311999999934  12.5622624999999992  84.4019470000000069   0.0900087029002113
  84.0592421999999999  11.3350896999999993  83.6991119000000054   0.0900087029002113
  83.6298675999999972   8.5284394999999993  86.5868377999999979   0.5100209609412374
  82.6133422999999993   8.2017603000000001  87.1799163999999962  -0.5100088085869688
  84.8696975999999950   8.2065915999999994  86.9369278000000065  -0.4700076411544901
  85.6319351000000069   8.4128779999999992  86.3282851999999963   0.3100151237788440
  85.1109390000000019   7.2224731000000002  87.9544525000000021   0.0700081191839719
  84.6654357999999974   6.2924232000000000  87.6335983000000027   0.0900087029002113
  86.6717223999999931   6.8878880000000002  88.0306853999999959  -0.1799991772690198
  86.9405059999999992   5.9504504000000003  88.5629272000000043   0.0900087029002113
  87.0283737000000031   6.7491073999999998  86.9876785000000012   0.0900087029002113
  87.5819091999999983   8.0128613000000009  88.7045135000000045  -0.1799991772690198
  87.4939116999999982   7.8233128000000001  89.7956848000000036   0.0900087029002113
  88.5832824999999957   7.7594256000000001  88.2954177999999956   0.0900087029002113
  87.3270111000000071   9.4600515000000005  88.3384551999999985   0.2000119133395276
  87.7387314000000060   9.6115197999999999  87.3177337999999992   0.0900087029002113
  86.2768477999999988   9.7944689000000000  88.1982802999999933   0.0900087029002113
  88.2319564999999955  10.1944160000000004  89.3485412999999937  -0.7000143538912426
  89.0994873000000069  10.5984944999999993  89.0585631999999947   0.4400189179343997
  87.9131088000000034  10.3801517000000008  90.5744780999999932   0.6400247550967931
  86.7003708000000017  10.1210480000000000  91.1208725000000044  -0.8000172724724393
  86.6191788000000003  10.3315772999999993  92.0950775000000021   0.4600195016506390
  85.9831848000000036   9.6089763999999995  90.6481933999999967   0.4600195016506390
  88.8283844000000045  10.8523989000000007  91.4378432999999973  -0.8000172724724393
  88.6215133999999978  10.9695167999999992  92.4091796999999957   0.4600195016506390
  89.7341689999999943  10.9126177000000002  91.0183944999999994   0.4600195016506390
  84.5564269999999993   7.5194774000000004  89.3493576000000047   0.5100209609412374
  84.6079787999999979   8.6491012999999999  89.8296432000000067  -0.5100088085869688
  84.1069107000000002   6.4571781000000001  90.0176926000000037  -0.4700076411544901
  83.9559174000000041   5.6334461999999998  89.4766998000000058   0.3100151237788440
  83.6353072999999938   6.3813848000000002  91.3556442000000004   0.0700081191839719
  82.6359252999999967   6.7866134999999996  91.2970810000000057   0.0900087029002113
  83.4942092999999943   4.8318892000000000  91.5804138000000023  -0.1799991772690198
  82.7551574999999957   4.3022428000000001  90.9419785000000047   0.0900087029002113
  84.4783553999999981   4.4041920000000001  91.2925644000000034   0.0900087029002113
  83.1909332000000035   4.3717107999999998  93.0220032000000003   0.5500221283737161
  84.0594635000000068   3.8737952999999998  93.7330551000000014  -0.5500099760194476
  81.8963928000000010   4.5136662000000003  93.4974517999999932  -0.6200120190262852
  81.6849442000000039   4.1292061999999996  94.3960495000000037   0.3200154156369637
  81.2250290000000064   5.1282433999999997  93.0832443000000040   0.3000148319207244
  84.3666687000000053   7.2408605000000001  92.4183426000000026   0.5100209609412374
  85.6031952000000018   7.3468660999999997  92.4810410000000047  -0.5100088085869688
  83.5918731999999949   7.9264745999999997  93.3433227999999957  -0.4700076411544901
  82.6215744000000001   7.9335623000000002  93.1142502000000007   0.3100151237788440
  84.2056122000000045   8.6971941000000008  94.4660109999999946   0.0700081191839719
  84.7451401000000004   9.5323515000000008  94.0443115000000063   0.0900087029002113
  83.1667022999999972   9.2988967999999996  95.3928680000000071  -0.1799991772690198
  82.6884536999999966   8.4528026999999994  95.9311217999999997   0.0900087029002113
  83.5028992000000017  10.0230111999999991  96.1654891999999961   0.0900087029002113
  82.0694275000000033  10.1122788999999997  94.7417831000000064  -0.0899965505459428
  81.3819426999999962   9.4994143999999991  94.1204376000000025   0.0900087029002113
  81.2073058999999944  10.7682867000000009  95.8834839000000017  -0.2700018039920968
  80.4608307000000025  10.0232296000000005  96.2327652000000029   0.0900087029002113
  81.7679061999999988  11.0775165999999992  96.7914657999999974   0.0900087029002113
  80.6368178999999969  11.6244315999999994  95.4640883999999943   0.0900087029002113
  82.6407547000000022  11.2348718999999999  93.9471817000000016  -0.2700018039920968
  83.3211136000000039  11.8904419000000008  94.5316925000000055   0.0900087029002113
  83.1182175000000001  10.7444181000000007  93.0720824999999934   0.0900087029002113
  81.7399750000000012  11.7076119999999992  93.5005874999999946   0.0900087029002113
  85.1657028000000054   7.8794689000000000  95.2844008999999943   0.5100209609412374
  84.9141845999999987   6.7418952000000001  95.6061248999999975  -0.5100088085869688
  86.2989196999999990   8.5240334999999998  95.5754088999999993  -0.4700076411544901
  86.3832474000000019   9.4588833000000001  95.2393265000000042   0.3100151237788440
  87.3963775999999939   8.0578804000000002  96.3934021000000030   0.0700081191839719
  87.2761536000000007   7.0103058999999996  96.6269149999999968   0.0900087029002113
  88.7912673999999953   8.1803855999999993  95.7749938999999983   0.1400101621908096
  89.5398177999999945   7.6661390999999997  96.4149474999999967   0.0900087029002113
  89.1691284000000053   9.5595511999999996  95.6315230999999955  -0.6600131864587639
  88.7126923000000005   9.9934425000000005  94.9069518999999957   0.4300186260762801
  88.8819809000000021   7.4553713999999998  94.3749923999999965  -0.2700018039920968
  88.7163848999999942   6.3698473000000000  94.5439453000000043   0.0900087029002113
  88.2276154000000048   7.8024253999999997  93.5469283999999988   0.0900087029002113
  89.8929061999999988   7.5488396000000000  93.9237746999999956   0.0900087029002113
  87.3218307000000067   8.9328240999999995  97.6575088999999963   0.5100209609412374
  86.4630813999999930   9.8212185000000005  97.7556533999999999  -0.5100088085869688
  88.1585082999999941   8.6525573999999992  98.6914672999999993  -0.4700076411544901
  88.9937134000000043   8.1146735999999997  98.6070404000000025   0.3100151237788440
  88.0171890000000019   9.2476281999999994 100.0264130000000051   0.0700081191839719
  86.9902725000000032   9.0459546999999993 100.2931746999999945   0.0900087029002113
  88.9806671000000051   8.4682025999999997 100.9856719999999939  -0.2700018039920968
  88.9322432999999961   8.9177684999999993 102.0004959000000042   0.0900087029002113
  88.7148590000000041   7.4030595000000003 101.1563873000000058   0.0900087029002113
  90.0358046999999999   8.4056777999999994 100.6435012999999969   0.0900087029002113
  88.2700119000000001  10.7135619999999996 100.0594176999999974   0.5100209609412374
  87.4619521999999989  11.4587517000000005 100.5247954999999962  -0.5100088085869688
  89.4052504999999940  11.1852845999999992  99.4766998000000058  -0.4700076411544901
  90.0745392000000038  10.4774636999999995  99.2644348000000036   0.3100151237788440
  89.7233504999999951  12.6004495999999993  99.3438720999999987   0.0700081191839719
  89.4792556999999960  13.1570339000000001 100.2366332999999941   0.0900087029002113
  91.3007584000000065  12.6477499000000009  99.1530762000000010  -0.1799991772690198
  91.3801574999999957  12.2962769999999999  98.1021346999999935   0.0900087029002113
  91.6350555000000071  13.7072295999999998  99.1612090999999936   0.0900087029002113
  92.0642928999999981  11.7541676000000006 100.1110840000000053  -0.2800020958502165
  92.2342529000000013  12.1428966999999997 101.1378859999999946   0.0900087029002113
  91.7545546999999999  10.6899309000000002 100.1871261999999945   0.0900087029002113
  93.4909743999999989  11.6438503000000004  99.5525054999999952   0.6200241713805538
  93.6611785999999995  11.1657591000000007  98.4142989999999998  -0.7600161050399606
  94.4782943999999958  12.1299218999999994 100.1806030000000050  -0.7600161050399606
  88.9897614000000061  13.3156891000000002  98.2222213999999951   0.5100209609412374
  88.8661498999999964  14.5676804000000004  98.2962035999999983  -0.5100088085869688
  88.3271332000000058  12.6292495999999996  97.2397995000000037  -0.4700076411544901
  88.4586105000000060  11.6532564000000001  97.0843581999999969   0.3100151237788440
  87.2846375000000023  13.2540770000000006  96.4790421000000009   0.0700081191839719
  87.7417831000000064  14.0760336000000006  95.9481887999999969   0.0900087029002113
  86.5576705999999945  12.4853696999999997  95.2977829000000014  -0.2800020958502165
  85.9425353999999970  11.6365499000000003  95.6658096000000029   0.0900087029002113
  85.9678116000000045  13.1474714000000006  94.6284485000000046   0.0900087029002113
  87.6088409000000041  11.7843617999999992  94.3644027999999935   0.6200241713805538
  87.4106902999999988  10.6358689999999996  93.9137496999999968  -0.7600161050399606
  88.6262360000000058  12.4808635999999993  94.0726394999999940  -0.7600161050399606
  86.1103058000000061  13.8768597000000007  97.3066711000000026   0.5100209609412374
  85.6659697999999992  14.9906340000000000  97.0822067000000004  -0.5100088085869688
  85.5551375999999948  13.1251154000000003  98.2242355000000060  -0.4700076411544901
  85.8980178999999993  12.2046652000000009  98.3951569000000035   0.3100151237788440
  84.5281142999999986  13.4109449000000005  99.0313720999999987   0.0700081191839719
  83.8882294000000002  14.0871209999999998  98.4839020000000005   0.0900087029002113
  83.7992705999999998  12.0392971000000006  99.2175139999999942  -0.1799991772690198
  83.5673903999999936  11.7913178999999992  98.1596602999999988   0.0900087029002113
  84.4568862999999936  11.2526588000000007  99.6453934000000032   0.0900087029002113
  82.4805297999999993  12.1434716999999992  99.9135208000000006   0.0000060761771342
  81.5815963999999951  13.2204084000000002  99.7147522000000066  -0.1149972801912420
  81.9202880999999934  13.9556655999999997  98.9998398000000037   0.1150094325455104
  80.3591918999999990  13.3561572999999996 100.4195708999999965  -0.1149972801912420
  79.7492522999999949  14.2318888000000001 100.2538299999999936   0.1150094325455104
  80.0137710999999996  12.3449267999999996 101.2646790000000010  -0.1149972801912420
  79.1340789999999998  12.4999695000000006 101.8717270000000070   0.1150094325455104
  82.0547408999999988  11.1091222999999992 100.8090514999999954  -0.1149972801912420
  82.6835022000000066  10.2727470000000007 101.0765228000000064   0.1150094325455104
  80.8621597000000065  11.3160399999999992 101.4841536999999931  -0.1149972801912420
  80.5444870000000037  10.5373640000000002 102.1617507999999930   0.1150094325455104
  84.7809295999999932  14.1646079999999994 100.2989883000000049   0.5100209609412374
  84.0751037999999937  15.1265078000000006 100.6261291999999941  -0.5100088085869688
  85.8732375999999960  13.8866978000000003 100.9941864000000038  -0.4700076411544901
  86.5114441000000056  13.2054957999999996 100.6439589999999953   0.3100151237788440
  86.0092772999999937  14.2043704999999996 102.4464188000000036   0.0700081191839719
  85.0242080999999956  14.2946948999999996 102.8798675999999972   0.0900087029002113
  86.6309738000000067  12.9344415999999995 103.1793823000000003  -0.1799991772690198
  87.5079269000000011  12.5241003000000006 102.6344986000000006   0.0900087029002113
  86.9338302999999968  13.2119397999999997 104.2116623000000004   0.0900087029002113
  85.5585784999999959  11.8085927999999996 103.3162307999999996  -0.1799991772690198
  85.3060913000000056  11.6206254999999992 102.2507552999999945   0.0900087029002113
  86.0736160000000012  10.8618860000000002 103.5860595999999987   0.0900087029002113
  84.3143234000000064  12.1219214999999991 104.1374129999999951   0.5500221283737161
  84.4139023000000037  12.2124901000000001 105.3425064000000049  -0.5500099760194476
  83.1024017000000015  12.3912449000000002 103.5381316999999939  -0.6200120190262852
  82.3222808999999955  12.8167925000000000 103.9967421999999999   0.3200154156369637
  82.9345169000000055  12.1975526999999992 102.5715407999999940   0.3000148319207244
  86.8210373000000004  15.4630623000000007 102.7076492000000059   0.5100209609412374
  87.1819076999999965  15.7953910999999998 103.7990341000000001  -0.5100088085869688
  87.1762772000000012  16.2723808000000005 101.5776290999999958  -0.4700076411544901
  87.1142806999999948  15.8912534999999995 100.6584395999999941   0.3100151237788440
  87.5426558999999997  17.6905478999999985 101.6178283999999934   0.0700081191839719
  88.3225020999999941  17.9376278000000013 102.3229445999999996   0.0900087029002113
  88.0325622999999950  18.0622253000000015 100.1830826000000059  -0.1799991772690198
  88.2350081999999958  19.1522617000000004 100.1112365999999980   0.0900087029002113
  88.9855347000000023  17.5067616000000008 100.0503159000000011   0.0900087029002113
  87.2122344999999939  17.6457404999999987  98.9541320999999954  -0.1799991772690198
  87.0025940000000020  16.5569114999999982  99.0235291000000046   0.0900087029002113
  86.1834793000000019  18.0651454999999999  98.9631576999999965   0.0900087029002113
  87.6481476000000015  17.8852024000000007  97.5671233999999998   0.2000119133395276
  88.3476334000000065  17.0623894000000007  97.3063506999999959   0.0900087029002113
  86.7958069000000023  17.7837086000000006  96.8617476999999951   0.0900087029002113
  88.3834839000000017  19.1327496000000004  97.2760619999999960  -0.7000143538912426
  89.3788756999999947  19.1743316999999998  97.1896591000000001   0.4400189179343997
  87.9705275999999969  20.3040675999999998  97.1528397000000012   0.6400247550967931
  86.7378463999999951  20.6143475000000009  97.0869751000000036  -0.8000172724724393
  86.5291213999999940  21.5913524999999993  97.0433807000000002   0.4600195016506390
  86.0115279999999984  19.9799252000000003  96.8224639999999965   0.4600195016506390
  88.8096924000000030  21.3048037999999984  96.9125824000000051  -0.8000172724724393
  88.3437423999999965  22.1734867000000015  96.7444305000000071   0.4600195016506390
  89.7442626999999931  21.0063190000000013  97.1062163999999939   0.4600195016506390
  86.4221497000000056  18.5887221999999994 102.0761566000000045   0.5100209609412374
  86.6748122999999993  19.5862845999999990 102.8052215999999959  -0.5100088085869688
  85.1567229999999995  18.3517437000000001 101.6257018999999957  -0.4700076411544901
  85.0021895999999941  17.5823974999999990 101.0106887999999969   0.3100151237788440
  83.9272461000000050  19.0014076000000003 102.0803070000000048   0.0700081191839719
  84.0830306999999948  20.0442008999999999 101.8463897999999972   0.0900087029002113
  82.6434325999999970  18.6560534999999987 101.2450714000000005  -0.1099971342621821
  82.0723724000000061  17.8583965000000013 101.7665709999999990   0.0900087029002113
  81.9726943999999946  19.5417346999999992 101.2458800999999937   0.0900087029002113
  83.1142272999999960  18.0583190999999985  99.5243911999999966  -0.2300006365596181
  83.2207336000000026  16.7616538999999989  99.7752380000000016   0.1600107459070489
  83.6064072000000067  18.8120402999999996 103.5341262999999969   0.5100209609412374
  83.6388321000000019  17.7216166999999984 104.0659713999999951  -0.5100088085869688
  83.2568358999999987  19.9375190999999994 104.1650695999999954  -0.4700076411544901
  83.0673218000000020  20.8073520999999992 103.7161942000000039   0.3100151237788440
  82.8158492999999964  19.9278584000000016 105.5410308999999955   0.0700081191839719
  83.6866607999999985  19.6961212000000003 106.1363448999999974   0.0900087029002113
  82.1791305999999935  21.2866669000000002 105.8949279999999931   0.0500075354677326
  81.1773299999999978  21.4496783999999998 105.4431000000000012   0.0900087029002113
  82.0081176999999997  21.2742366999999994 106.9926147000000043   0.0900087029002113
  83.0612945999999965  22.3655472000000017 105.5918503000000044  -0.6600131864587639
  83.1803893999999957  22.2810726000000017 104.6430205999999998   0.4300186260762801
  81.7661590999999959  18.9757689999999997 105.8657074000000051   0.5100209609412374
  80.7089995999999985  18.8708838999999990 105.1698150999999939  -0.5100088085869688
  81.9478225999999950  18.2218571000000011 106.9559402000000006  -0.4700076411544901
  82.7558211999999997  18.1818066000000016 107.5386505000000028   0.3100151237788440
  80.9190521000000018  17.3277625999999998 107.5163727000000051   0.0700081191839719
  80.5915222000000000  16.6742287000000005 106.7213820999999996   0.0900087029002113
  81.6401062000000053  16.6199036000000007 108.6643600000000021  -0.2700018039920968
  82.2745438000000036  15.8057976000000000 108.2532195999999942   0.0900087029002113
  82.2496871999999968  17.3071441999999998 109.2892151000000069   0.0900087029002113
  80.9912872000000021  16.1910705999999998 109.4577332000000069   0.0900087029002113
  79.6598969000000068  18.1770877999999989 108.0120316000000003   0.5100209609412374
  79.8057861000000059  19.3294372999999986 108.4660338999999993  -0.5100088085869688
  78.5182724000000007  17.5338115999999999 107.8393554999999964  -0.2900023877083361
  78.1326980999999989  16.6688042000000003 106.7886581000000064   0.0000060761771342
  78.2641296000000040  15.6214113000000001 107.1350860999999952   0.0900087029002113
  78.7224120999999997  16.7291355000000017 105.8490218999999968   0.0900087029002113
  77.2822036999999966  18.0842570999999985 108.4397430000000071   0.0200066598933736
  77.3554381999999947  19.1277064999999986 108.1709366000000045   0.0900087029002113
  76.1795197000000002  17.2418250999999998 107.8103104000000059  -0.1799991772690198
  75.2806015000000031  17.8409900999999991 107.5509643999999980   0.0900087029002113
  75.8649826000000047  16.3766441000000000 108.4322738999999984   0.0900087029002113
  76.7081299000000030  16.9371338000000016 106.4515533000000005  -0.1799991772690198
  76.6336746000000062  17.7672404999999998 105.7169113000000067   0.0900087029002113
  76.2387772000000012  16.0632075999999984 105.9512787000000031   0.0900087029002113
  77.2735595999999987  18.0915508000000003 109.9096909000000011   0.5100209609412374
  77.6424255000000016  17.1130580999999999 110.4591216999999972  -0.5100088085869688
  76.8487319999999983  19.2103557999999985 110.6163253999999938  -0.4700076411544901
  76.8211060000000003  20.0755252999999989 110.1216277999999988   0.3100151237788440
  76.8940048000000047  19.3036117999999988 112.1017226999999963   0.0700081191839719
  77.9328766000000002  19.0545825999999998 112.2602234000000010   0.0900087029002113
  76.6213149999999956  20.7759514000000003 112.5302886999999998  -0.2800020958502165
  75.8738632000000024  21.1226367999999987 111.7850112999999936   0.0900087029002113
  76.2583084000000042  20.8345318000000006 113.5786743000000030   0.0900087029002113
  77.6944275000000033  21.7769259999999996 112.3147278000000000   0.6200241713805538
  78.7849807999999996  21.4212284000000004 111.8489227000000028  -0.7600161050399606
  77.4054413000000068  23.0207748000000016 112.4119338999999940  -0.7600161050399606
  75.9237595000000027  18.3051682000000007 112.7677001999999931   0.5100209609412374
  74.8340302000000008  17.9974078999999989 112.3003159000000011  -0.5100088085869688
  76.3165512000000064  17.7197665999999998 113.8817673000000070  -0.2900023877083361
  77.5994948999999963  18.0728511999999988 114.6238022000000001   0.0000060761771342
  77.5425338999999951  19.1018313999999982 115.0388717999999955   0.0900087029002113
  78.5308990000000051  18.0056820000000002 114.0219040000000064   0.0900087029002113
  75.4694518999999957  16.8152161000000007 114.6553420999999986   0.0200066598933736
  75.0698624000000052  15.9747962999999995 114.1072388000000046   0.0900087029002113
  76.4653167999999965  16.1326388999999999 115.5900192000000004  -0.1799991772690198
  76.9850006000000064  15.3270817000000008 115.0284652999999935   0.0900087029002113
  76.0368729000000059  15.6680737000000008 116.5037612999999936   0.0900087029002113
  77.5672912999999937  17.1796627000000015 115.8845062000000041  -0.1799991772690198
  78.5745849999999990  16.7874030999999988 116.1410903999999960   0.0900087029002113
  77.2269516000000067  17.7514973000000005 116.7741699000000040   0.0900087029002113
  74.3976212000000032  17.5219479000000007 115.5367355000000060   0.5100209609412374
  74.3371506000000011  17.3753986000000005 116.7641296000000040  -0.5100088085869688
  73.5368117999999953  18.3781490000000005 115.0225219999999950  -0.4700076411544901
  73.5427169999999961  18.4693241000000015 114.0297165000000064   0.3100151237788440
  72.5234832999999952  19.0984134999999995 115.7930450000000064   0.0700081191839719
  73.0652541999999983  19.4464797999999988 116.6600722999999959   0.0900087029002113
  72.0697021000000007  20.3556919000000001 115.0441742000000005  -0.2800020958502165
  71.2376098999999954  20.9060440000000014 115.5331039000000004   0.0900087029002113
  72.8885956000000022  21.1036433999999993 114.9785689999999931   0.0900087029002113
  71.7166213999999940  20.1355685999999992 113.5658035000000012   0.6200241713805538
  71.5179061999999988  19.0802765000000001 112.9574738000000025  -0.7600161050399606
  71.6376343000000020  21.1826934999999992 112.8690796000000063  -0.7600161050399606
  71.3817367999999988  18.2155684999999998 116.4494171000000051   0.5100209609412374
  71.1700744999999984  18.4516734999999983 117.6552963000000034  -0.5100088085869688
  70.6891937000000041  17.2194824000000004 115.7387238000000025  -0.4700076411544901
  70.7794037000000031  16.9932957000000009 114.7719192999999933   0.3100151237788440
  69.4692916999999994  16.5061798000000017 116.2947616999999951   0.0700081191839719
  69.6470032000000003  16.3898678000000011 117.3536758000000049   0.0900087029002113
  68.0961304000000069  17.1935634999999998 116.0028228999999982  -0.1799991772690198
  68.1514434999999992  17.4578856999999985 114.9251404000000036   0.0900087029002113
  67.1741942999999964  16.6183167000000012 116.2339783000000040   0.0900087029002113
  67.7760009999999937  18.5821915000000004 116.6506576999999965  -0.0899965505459428
  68.5503310999999940  19.3612479999999998 116.4839020000000005   0.0900087029002113
  66.4896317000000039  19.0151691000000014 116.0774612000000019  -0.2700018039920968
  66.1483154000000013  19.8858947999999991 116.6771698000000015   0.0900087029002113
  66.6022339000000017  19.2271861999999985 114.9927062999999947   0.0900087029002113
  65.6511153999999948  18.2950687000000016 116.1899566999999962   0.0900087029002113
  67.6943129999999940  18.3909739999999999 118.1474915000000010  -0.2700018039920968
  67.1254806999999971  17.5094166000000016 118.5130156999999969   0.0900087029002113
  68.6528854000000024  18.1462439999999994 118.6530228000000022   0.0900087029002113
  67.4968948000000069  19.2970924000000004 118.7592925999999949   0.0900087029002113
  69.3980102999999957  15.0822524999999992 115.8117141999999973   0.5100209609412374
  70.0261153999999948  14.7457104000000001 114.8156051999999931  -0.5100088085869688
  68.7884063999999995  14.1561766000000002 116.5336075000000022  -0.4700076411544901
  68.3766327000000018  14.3797884000000007 117.4136352999999957   0.3100151237788440
  68.6746674000000041  12.7553616000000005 116.2607802999999933   0.0700081191839719
  69.6578140000000019  12.3659762999999998 116.0412749999999988   0.0900087029002113
  68.1723862000000054  12.0385846999999995 117.5389633000000060  -0.2700018039920968
  67.2197495000000060  12.4192762000000005 117.9654541000000023   0.0900087029002113
  68.1533127000000007  10.9330110999999999 117.4309769000000045   0.0900087029002113
  68.9841614000000050  12.2684897999999993 118.2617950000000064   0.0900087029002113
  67.6051331000000033  12.4728440999999997 115.1055297999999993   0.5100209609412374
  66.4713820999999996  13.0204343999999992 115.0952529999999996  -0.5100088085869688
  67.9273223999999942  11.5871258000000008 114.1288147000000066  -0.4700076411544901
  68.8347397000000001  11.1791277000000004 114.1930617999999953   0.3100151237788440
  67.1713790999999958  11.1083908000000005 113.0656127999999967   0.0700081191839719
  67.8958358999999945  10.4810704999999995 112.5675887999999958   0.0900087029002113
  66.0482254000000069  10.2713965999999992 113.7150879000000003  -0.1799991772690198
  65.2670363999999950  10.8264054999999999 114.2772522000000066   0.0900087029002113
  65.5645980999999978   9.8180437000000005 112.8235245000000049   0.0900087029002113
  66.6610412999999937   9.1014289999999995 114.5408553999999981  -0.2800020958502165
  67.5625000000000000   8.7773695000000007 113.9781035999999972   0.0900087029002113
  67.0301589999999976   9.5872382999999992 115.4693297999999970   0.0900087029002113
  65.7522278000000000   7.8975749000000004 114.8893432999999931   0.6200241713805538
  64.9551543999999978   7.4643655000000004 114.0261078000000055  -0.7600161050399606
  66.0460051999999962   7.3748407000000000 116.0054626000000013  -0.7600161050399606
  66.4207992999999988  12.1530590000000007 112.1989212000000009   0.5100209609412374
  65.2336578000000031  12.0084409999999995 111.7335204999999974  -0.5100088085869688
  67.0599670000000003  13.3203077000000008 111.8719025000000045  -0.4700076411544901
  67.9644470000000069  13.5827875000000002 112.1990356000000020   0.3100151237788440
  66.4306564000000037  14.3275070000000007 110.9761658000000040   0.0700081191839719
  65.3721084999999960  14.5123996999999996 111.0841826999999995   0.0900087029002113
  67.0755615000000063  15.7192983999999996 111.2568588000000034  -0.1099971342621821
  68.1844940000000008  15.6522608000000005 111.2467194000000035   0.0900087029002113
  66.8620834000000031  16.4323063000000005 110.4320144999999940   0.0900087029002113
  66.4532317999999975  16.2790184000000018 112.8645247999999981  -0.2300006365596181
  65.7427978999999993  17.2257880999999990 112.2690886999999975   0.1600107459070489
  66.6787415000000010  14.0715026999999999 109.4623184000000009   0.5100209609412374
  66.0125579999999985  14.6767550000000000 108.5986022999999960  -0.5100088085869688
  67.6964111000000059  13.1815023000000000 109.1913071000000031  -0.4700076411544901
  68.2388916000000023  12.8424978000000003 109.9560318000000052   0.3100151237788440
  68.4009551999999985  13.0908403000000000 107.8682861000000059   0.0700081191839719
  67.9488144000000034  13.7200737000000004 107.1159363000000013   0.0900087029002113
  69.8550797000000046  13.4149256000000001 108.2417068000000029  -0.1799991772690198
  70.2797240999999957  12.9473724000000008 109.1557006999999970   0.0900087029002113
  70.4952698000000026  13.0391159000000005 107.4151076999999930   0.0900087029002113
  70.0809174000000041  14.9691658000000007 108.3326339999999988   0.0000060761771342
  69.1537703999999991  15.8978213999999998 107.7937012000000010  -0.1149972801912420
  68.1833191000000056  15.6642799000000004 107.3812637000000052   0.1150094325455104
  69.4071426000000002  17.2834815999999982 107.9013901000000004  -0.1149972801912420
  68.6758803999999969  17.9794884000000010 107.5177077999999966   0.1150094325455104
  70.6420822000000044  17.7485846999999985 108.3794022000000012   0.1100092866164506
  70.8809203999999937  19.1140746999999998 108.4434890999999936  -0.5400096841613279
  71.5659713999999951  19.1794815000000014 109.1128310999999940   0.4300186260762801
  71.2434769000000045  15.4709997000000001 108.9660262999999958  -0.1149972801912420
  71.9345703000000043  14.7202853999999999 109.3199005000000028   0.1150094325455104
  71.5481567000000069  16.8004341000000004 108.9879913000000045  -0.1149972801912420
  72.4748687999999959  17.2375565000000002 109.3293457000000046   0.1150094325455104
  68.3948364000000026  11.6719121999999995 107.3096313000000066   0.5100209609412374
  69.0955811000000040  11.2206717000000005 106.4103470000000016  -0.5100088085869688
  67.6493377999999979  10.7199869000000003 107.9879456000000033  -0.4700076411544901
  67.0802077999999966  11.1034851000000003 108.7111510999999950   0.3100151237788440
  67.4789657999999974   9.2804278999999994 107.8217467999999997   0.0700081191839719
  68.4931107000000026   8.9276304000000000 107.7058028999999948   0.0900087029002113
  67.1041641000000055   8.5597581999999992 109.1160277999999977  -0.1799991772690198
  67.0787430000000029   7.4687276000000002 108.9078674000000007   0.0900087029002113
  67.8512192000000027   8.6243829999999999 109.9358138999999994   0.0900087029002113
  65.8408737000000031   9.0573549000000000 109.7677841000000001  -0.1799991772690198
  66.1623383000000018  10.0603046000000003 110.1214370999999943   0.0900087029002113
  65.0550994999999972   9.2635220999999994 109.0099029999999942   0.0900087029002113
  65.1915740999999969   8.0331115999999998 110.7273636000000039   0.2000119133395276
  65.8402327999999954   7.8089127999999999 111.6010361000000017   0.0900087029002113
  64.2634276999999940   8.5349454999999992 111.0752257999999983   0.0900087029002113
  64.9289473999999984   6.7268577000000001 110.0891723999999954  -0.7000143538912426
  64.9255447000000032   6.7015390000000004 109.0894928000000021   0.4400189179343997
  64.8894195999999965   5.5342345000000002 110.7309647000000012   0.6400247550967931
  65.0478286999999966   5.3729477000000001 112.0164261000000039  -0.8000172724724393
  65.3625030999999979   4.4609103000000001 112.2794265999999936   0.4600195016506390
  65.3391723999999954   6.1622491000000004 112.5569153000000000   0.4600195016506390
  64.7490844999999950   4.4436416999999997 110.0134888000000046  -0.8000172724724393
  64.8828582999999952   3.5978286000000002 110.5299148999999943   0.4600195016506390
  65.0315781000000044   4.3652481999999999 109.0574265000000054   0.4600195016506390
  66.6243972999999983   8.8074255000000008 106.6985626000000025   0.5100209609412374
  65.6604614000000026   9.5410137000000006 106.3524933000000061  -0.5100088085869688
  66.9264983999999998   7.6689200000000000 106.1056212999999957  -0.4700076411544901
  67.7978058000000061   7.2652916999999997 106.3738173999999930   0.3100151237788440
  66.0584182999999996   6.9650620999999999 105.1360930999999965   0.0700081191839719
  65.6263579999999962   7.6927013000000004 104.4650725999999992   0.0900087029002113
  66.7756805000000071   5.8132447999999997 104.4129104999999953  -0.0899965505459428
  66.9834900000000033   4.9331507999999999 105.0583266999999950   0.0900087029002113
  65.9020004000000057   5.3981228000000003 103.2127990999999980  -0.2700018039920968
  65.5152817000000027   6.3015980999999996 102.6946259000000055   0.0900087029002113
  66.3921966999999995   4.7023273000000003 102.4987258999999966   0.0900087029002113
  65.0130767999999932   4.8084201999999996 103.5232314999999943   0.0900087029002113
  68.0708846999999935   6.5012717000000002 103.8432999000000052  -0.2700018039920968
  68.7370681999999960   6.8536257999999997 104.6595992999999964   0.0900087029002113
  68.6670151000000004   5.7862387000000002 103.2369460999999973   0.0900087029002113
  67.9920348999999931   7.4263716000000004 103.2331389999999942   0.0900087029002113
  64.9025421000000051   6.4182658000000004 105.9531936999999999   0.5100209609412374
  65.1819076999999965   5.7891139999999996 107.0359725999999938  -0.5100088085869688
  63.6318892999999974   6.5954522999999998 105.6893692000000016  -0.2900023877083361
  63.0919951999999995   7.4894151999999998 104.6628647000000001   0.0000060761771342
  63.2695160000000030   7.1218738999999998 103.6295623999999975   0.0900087029002113
  63.5030403000000021   8.5042019000000000 104.8514633000000060   0.0900087029002113
  62.5901145999999997   6.2260609000000002 106.6418610000000058   0.0200066598933736
  62.9275397999999981   6.4302845000000000 107.6472626000000048   0.0900087029002113
  61.4000702000000018   7.0629429999999997 106.2416611000000017  -0.1799991772690198
  61.2645377999999994   7.9625367999999996 106.8793792999999965   0.0900087029002113
  60.3792724999999990   6.6489205000000000 106.3861770999999976   0.0900087029002113
  61.5877533000000028   7.4706650000000003 104.7975998000000004  -0.1799991772690198
  61.1387252999999973   8.4744396000000002 104.6390686000000017   0.0900087029002113
  61.0610732999999968   6.8787317000000003 104.0187987999999990   0.0900087029002113
  62.3152199000000024   4.8333076999999998 106.4647903000000042   0.5100209609412374
  62.6782188000000033   4.2016368000000002 105.4486313000000024  -0.5100088085869688
  61.6884346000000008   4.2467116999999996 107.4457474000000019  -0.4700076411544901
  61.6176109000000025   4.5915971000000004 108.3785095000000069   0.3100151237788440
  61.1551132000000024   2.9268394000000000 107.2717284999999947   0.0700081191839719
  61.9826393000000024   2.4481050999999998 106.7693253000000055   0.0900087029002113
  60.8623351999999969   2.2036817000000002 108.6362000000000023  -0.1799991772690198
  60.0280036999999993   2.8118088000000001 109.0465468999999956   0.0900087029002113
  60.4305992000000032   1.2011820000000000 108.4290237000000019   0.0900087029002113
  61.9549522000000010   2.1270946999999998 109.6051635999999974  -0.0899965505459428
  62.2254372000000018   3.1221942999999999 110.0186156999999980   0.0900087029002113
  61.6569061000000005   1.5188798999999999 110.9590529999999973  -0.2700018039920968
  60.8588219000000024   2.0672888999999999 111.5036850000000044   0.0900087029002113
  61.4314536999999987   0.4387902000000000 110.8290633999999955   0.0900087029002113
  62.5454178000000027   1.5676920000000001 111.6242447000000055   0.0900087029002113
  63.3623389999999986   1.5823982000000001 109.0878447999999992  -0.2700018039920968
  64.1513137999999969   1.7440534000000001 109.8531646999999936   0.0900087029002113
  63.2850571000000031   0.4840680000000000 108.9394608000000062   0.0900087029002113
  63.7175788999999995   2.1364133000000001 108.1927490000000063   0.0900087029002113
  59.9458580000000012   2.8695835999999999 106.4251861999999988   0.5100209609412374
  59.2014122000000000   3.8602645000000000 106.4910201999999941  -0.5100088085869688
  59.5623322000000002   1.8593401000000001 105.5870132000000012  -0.2900023877083361
  60.4797401000000008   0.8853778000000000 105.1587066999999962   0.0000060761771342
  60.3731384000000020  -0.0183880000000000 105.7960128999999938   0.0900087029002113
  61.5225525000000033   1.2661629000000001 105.1155243000000041   0.0900087029002113
  58.3539924999999968   1.9316333999999999 104.8388061999999934   0.0200066598933736
  58.3126754999999974   2.8637085000000000 104.2948150999999939   0.0900087029002113
  58.5084190000000035   0.7567725000000000 103.8899841000000066  -0.1799991772690198
  58.0342788999999968   1.0330831000000000 102.9239807000000013   0.0900087029002113
  58.0462952000000030  -0.2039461000000000 104.2026900999999981   0.0900087029002113
  60.0463104000000030   0.5617238000000000 103.7161255000000040  -0.1799991772690198
  60.4302864000000000   1.2851345999999999 102.9654160000000047   0.0900087029002113
  60.4583854999999986  -0.4367227000000000 103.4560852000000040   0.0900087029002113
  57.1395111000000000   1.8576463000000001 105.7016373000000016   0.5100209609412374
  56.1816292000000033   2.5231922000000000 105.3455658000000028  -0.5100088085869688
  57.1951790000000031   1.2202100000000000 106.8865813999999972  -0.4700076411544901
  57.9826583999999983   0.6461701000000000 107.0972213999999951   0.3100151237788440
  56.1543273999999997   1.2755597000000001 107.8993988000000002   0.0700081191839719
  55.2928885999999977   0.8744186000000000 107.3861617999999964   0.0900087029002113
  56.4681244000000007   0.2872006000000000 109.0589752000000061  -0.0899965505459428
  57.0615386999999998   0.8008597000000000 109.8453216999999995   0.0900087029002113
  55.0856514000000033  -0.0286661000000000 109.6713256999999970  -0.2700018039920968
  54.3019942999999969  -0.4049979000000000 108.9795380000000051   0.0900087029002113
  55.1220702999999972  -0.8430607000000000 110.4261474999999990   0.0900087029002113
  54.6852036000000012   0.8035753000000000 110.2888489000000050   0.0900087029002113
  57.1684188999999989  -0.9838910000000000 108.6841048999999941  -0.2700018039920968
  56.7857894999999999  -1.3241449999999999 107.6981353999999982   0.0900087029002113
  58.2673302000000035  -0.8329514000000000 108.6213759999999979   0.0900087029002113
  56.8770485000000008  -1.7705169999999999 109.4125595000000004   0.0900087029002113
  55.8717421999999999   2.6606974999999999 108.4482574000000028   0.5100209609412374
  54.7174721000000019   3.0550697000000002 108.3608550999999949  -0.5100088085869688
  56.8987465000000014   3.4556171999999998 108.7379150000000010  -0.4700076411544901
  57.8474159000000014   3.1526816000000002 108.7854918999999967   0.3100151237788440
  56.8119964999999993   4.8447699999999996 109.1389465000000030   0.0700081191839719
  56.0723456999999996   4.8365517000000002 109.9258727999999934   0.0900087029002113
  58.1369095000000016   5.2985673000000002 109.6837845000000016  -0.2800020958502165
  58.9430733000000018   5.0964121999999996 108.9465179000000035   0.0900087029002113
  58.1937561000000017   6.4041347999999996 109.7777023000000014   0.0900087029002113
  58.4760970999999969   4.8223013999999997 111.0945892000000015   0.6200241713805538
  59.4650687999999974   5.2996173000000004 111.5813445999999942  -0.7600161050399606
  57.8055000000000021   4.0133571999999997 111.6685485999999941  -0.7600161050399606
  56.2633513999999977   5.8174948999999998 108.0274352999999934   0.5100209609412374
  55.5916824000000034   6.7682576000000001 108.3585357999999985  -0.5100088085869688
  56.5383949000000001   5.6193776000000000 106.6551285000000036  -0.4700076411544901
  57.1732559000000009   4.8782262999999997 106.4510345000000058   0.3100151237788440
  55.8607140000000015   6.3053355000000000 105.5728148999999974   0.0700081191839719
  55.7238578999999987   7.3265538000000001 105.8965302000000008   0.0900087029002113
  56.7828635999999989   6.3897038000000004 104.3398971999999958  -0.1799991772690198
  57.1368713000000028   5.3809791000000002 104.0374527000000029   0.0900087029002113
  56.0985068999999967   6.7994070000000004 103.5665130999999946   0.0900087029002113
  58.0536651999999975   7.2714790999999996 104.3947067000000004  -0.0899965505459428
  58.7958641000000028   6.6382269999999997 104.9261779999999931   0.0900087029002113
  58.3871880000000019   7.8019566999999999 102.9491959000000065  -0.2700018039920968
  58.6943778999999992   6.9507060000000003 102.3047332999999952   0.0900087029002113
  57.4364547999999999   8.1598482000000008 102.4993743999999936   0.0900087029002113
  59.1690177999999989   8.5887699000000008 102.8861007999999941   0.0900087029002113
  57.8171959000000015   8.5740700000000007 105.2719040000000064  -0.2700018039920968
  57.0747642999999982   9.2055282999999992 104.7386321999999979   0.0900087029002113
  57.6024284000000009   8.3855781999999994 106.3455275999999969   0.0900087029002113
  58.7944107000000002   9.0890664999999995 105.3908463000000069   0.0900087029002113
  54.4732361000000012   5.7701701999999999 105.2402266999999938   0.5100209609412374
  53.7294655000000034   6.3037166999999998 104.4105377000000061  -0.5100088085869688
  54.1735686999999970   4.5947718999999996 105.7766036999999955  -0.4700076411544901
  54.8995780999999994   4.2436805000000000 106.3628235000000046   0.3100151237788440
  52.9037436999999997   3.9457201999999998 105.6824569999999994   0.0700081191839719
  52.9121590000000026   3.0909757999999998 106.3425751000000048   0.0900087029002113
  51.7131499999999988   4.8359202999999997 106.1583176000000037  -0.1799991772690198
  51.6066246000000035   5.8440384999999999 105.7037124999999946   0.0900087029002113
  50.7660941999999977   4.2844800999999997 105.9757689999999997   0.0900087029002113
  51.7857628000000005   4.9994129999999997 107.6677932999999996  -0.1799991772690198
  51.5243072999999967   4.0271754000000000 108.1376037999999937   0.0900087029002113
  52.7777099999999990   5.3801664999999996 107.9924239999999998   0.0900087029002113
  50.8160361999999992   6.1331867999999998 108.1161194000000023  -0.1799991772690198
  51.0080604999999991   7.0864053000000000 107.5786971999999935   0.0900087029002113
  49.8319130000000001   5.7813454000000002 107.7392425999999972   0.0900087029002113
  50.6377716000000007   6.5065154999999999 109.6343078999999960   0.2100122051976473
  51.4604950000000017   7.1858420000000001 109.9440842000000060   0.0500075354677326
  49.6645469999999989   7.0364680000000002 109.7136993000000018   0.0500075354677326
  50.5834388999999973   5.2579551000000002 110.3801497999999981  -0.3000026795664558
  49.8557776999999973   4.5334411000000001 110.2152863000000025   0.3300157074950834
  51.4639778000000021   4.7045897999999999 110.3741073999999998   0.3300157074950834
  50.5098877000000002   5.4969473000000004 111.3896407999999951   0.3300157074950834
  52.6936188000000030   3.2457809000000002 104.3436355999999989   0.5100209609412374
  51.6439438000000024   3.2579622000000001 103.7383575000000064  -0.5100088085869688
  53.7791289999999975   2.6927284999999999 103.8658905000000061  -0.4700076411544901
  54.6637154000000010   2.8101215000000002 104.3105697999999961   0.3100151237788440
  53.8717078999999970   2.0258205000000000 102.5750809000000032   0.0700081191839719
  53.5429192000000000   2.8576397999999998 101.9697951999999930   0.0900087029002113
  55.3564910999999995   1.8284216000000000 102.1945572000000055  -0.0899965505459428
  55.7862511000000012   1.0260551000000000 102.8316116000000022   0.0900087029002113
  55.5716208999999992   1.1125045000000000 100.8202514999999977  -0.2700018039920968
  56.6486396999999968   1.1584947999999999 100.5514832000000069   0.0900087029002113
  55.2754326000000020   0.0459866000000000 100.9158553999999981   0.0900087029002113
  55.0214653000000027   1.5673295000000000  99.9689101999999963   0.0900087029002113
  56.1044235000000029   3.1998875000000000 102.1240233999999987  -0.1799991772690198
  56.1179123000000004   3.5699974999999999 103.1714706000000064   0.0900087029002113
  57.1728516000000013   3.0945195999999999 101.8382186999999988   0.0900087029002113
  55.6124153000000021   4.2461243000000000 101.1543884000000020  -0.2700018039920968
  55.4357643000000024   3.8203084000000000 100.1435471000000064   0.0900087029002113
  54.6744498999999990   4.7313523000000002 101.4994887999999946   0.0900087029002113
  56.2777785999999978   5.1311121000000002 101.0627135999999950   0.0900087029002113
  53.0595665000000025   0.7376632000000000 102.3968430000000041   0.5100209609412374
  52.8246688999999989  -0.1061656000000000 103.2782059000000032  -0.5100088085869688
  52.5609436000000017   0.4079967000000000 101.1592864999999932  -0.4700076411544901
  52.7665671999999972   1.0488892999999999 100.4237671000000063   0.3100151237788440
  51.6808814999999981  -0.7629737000000000 100.9530182000000025   0.0700081191839719
  50.8816413999999995  -0.8000891000000000 101.6784363000000013   0.0900087029002113
  50.9041976999999974  -0.7517269000000000  99.5403366000000034   0.0500075354677326
  50.2867583999999965   0.1699670000000000  99.4805755999999946   0.0900087029002113
  51.6845398000000031  -0.5962436000000000  98.7649612000000019   0.0900087029002113
  50.0230942000000027  -1.9415971000000001  99.4136886999999945  -0.6600131864587639
  49.2531852999999984  -1.8115386000000000  99.9721909000000011   0.4300186260762801
  52.5450821000000019  -2.1501831999999999 101.0590286000000049   0.5100209609412374
  53.6708069000000023  -2.2619793000000001 100.4684448000000003  -0.5100088085869688
  52.1645888999999983  -3.1315954000000001 101.8433074999999945  -0.2900023877083361
  50.9511832999999967  -3.2038980000000001 102.7300567999999998   0.0000060761771342
  50.0363311999999993  -2.9464215999999999 102.1546706999999969   0.0900087029002113
  51.1206474000000028  -2.4206780999999999 103.4995880000000028   0.0900087029002113
  53.1469840999999974  -4.2227382999999996 102.0643996999999956   0.0200066598933736
  54.1651268000000030  -3.8774529000000002 102.1672211000000061   0.0900087029002113
  52.5600815000000026  -4.8414497000000001 103.3839339999999964  -0.1799991772690198
  52.8963966000000028  -4.1889757999999997 104.2178954999999974   0.0900087029002113
  52.9978180000000023  -5.7976717999999998 103.7421875000000000   0.0900087029002113
  51.0077209000000025  -4.6183604999999996 103.2816391000000067  -0.1799991772690198
  50.4623909000000026  -4.7034788000000001 104.2458495999999997   0.0900087029002113
  50.4758872999999966  -5.2139348999999999 102.5091323999999986   0.0900087029002113
  53.2780990999999986  -5.2807779000000004 101.0380401999999975   0.5100209609412374
  53.6937522999999999  -6.4204644999999996 101.3276671999999934  -0.5100088085869688
  53.0830344999999966  -4.9864302000000000  99.7497330000000062  -0.4700076411544901
  52.8696861000000027  -4.0540799999999999  99.4682846000000040   0.3100151237788440
  53.4586524999999995  -5.8771523999999999  98.6854172000000034   0.0700081191839719
  52.9047126999999975  -6.7943587000000001  98.8206329000000068   0.0900087029002113
  53.0651816999999966  -5.1320414999999997  97.3657455000000027  -0.1799991772690198
  53.6504668999999978  -4.1904478000000003  97.2938613999999973   0.0900087029002113
  53.4373627000000013  -5.7675877000000000  96.5339507999999995   0.0900087029002113
  51.5532111999999998  -4.8556781000000004  97.3030318999999935  -0.2800020958502165
  51.1211547999999993  -4.5092334999999997  98.2661666999999994   0.0900087029002113
  51.3645095999999981  -3.9584180999999998  96.6756287000000043   0.0900087029002113
  50.7981566999999998  -6.0506887000000003  96.7904663000000056   0.6200241713805538
  50.5386734000000004  -6.9577669999999996  97.6607208000000071  -0.7600161050399606
  50.2791022999999981  -6.1577253000000001  95.6325911999999931  -0.7600161050399606
  54.9317740999999984  -6.4769234999999998  98.5597000000000065   0.5100209609412374
  55.9912490999999974  -5.7625031000000000  98.6475753999999938  -0.5100088085869688
  55.0272330999999966  -7.8374267000000000  98.3877334999999960  -0.4700076411544901
  54.2339667999999975  -8.4384412999999991  98.4471436000000040   0.3100151237788440
  56.3369331000000031  -8.4847135999999992  98.3169479000000024   0.0700081191839719
  57.1171379000000030  -7.7824678000000000  98.0629196000000007   0.0900087029002113
  56.7854576000000009  -9.0695934000000005  99.6341400000000021  -0.1799991772690198
  56.5839195000000004  -8.4862604000000008 100.5579529000000036   0.0900087029002113
  56.1924019000000001  -9.9791030999999997  99.8694992000000070   0.0900087029002113
  58.2399902000000012  -9.5449877000000001  99.7176513999999941   0.5500221283737161
  59.1360741000000019  -9.1982212000000008  98.9542998999999952  -0.5500099760194476
  58.5075187999999997 -10.3324698999999995 100.7440947999999992  -0.6200120190262852
  59.4233284000000026 -10.5652246000000005 101.0713958999999988   0.3200154156369637
  57.7324752999999973 -10.5454177999999992 101.3390349999999955   0.3000148319207244
  56.3859824999999972  -9.4474286999999997  97.1803818000000064   0.5100209609412374
  55.8329887000000014 -10.5577620999999997  97.2617415999999935  -0.5100088085869688
  56.9841765999999978  -9.0632438999999998  96.0502701000000059  -0.4700076411544901
  57.4957161000000028  -8.2074832999999998  96.0463562000000053   0.3100151237788440
  57.0801658999999972  -9.9127253999999994  94.8291167999999942   0.0700081191839719
  57.3660392999999971 -10.8955154000000007  95.1737899999999968   0.0900087029002113
  55.6565551999999997  -9.8022794999999991  94.1184386999999987  -0.1799991772690198
  55.6207656999999998 -10.3361788000000008  93.1447905999999932   0.0900087029002113
  55.0176048000000009 -10.3673409999999997  94.8303070000000048   0.0900087029002113
  55.1205672999999976  -8.3983916999999995  93.7918549000000041  -0.0899965505459428
  55.8875237000000027  -7.6439719000000004  94.0692444000000023   0.0900087029002113
  54.7202224999999984  -8.3015985000000008  92.2947158999999999  -0.2700018039920968
  54.5224800000000016  -7.2314433999999999  92.0711517000000015   0.0900087029002113
  55.4987029999999990  -8.7372741999999999  91.6325377999999944   0.0900087029002113
  53.7882232999999985  -8.9022006999999999  92.2241592000000026   0.0900087029002113
  53.9074364000000017  -8.1167879000000003  94.7550734999999946  -0.2700018039920968
  53.3216095000000010  -7.1968436000000002  94.5433273000000014   0.0900087029002113
  53.2171211000000000  -8.9722375999999997  94.5938263000000035   0.0900087029002113
  54.1314621000000002  -8.0880098000000000  95.8428650000000033   0.0900087029002113
  58.2281075000000001  -9.4116754999999994  93.9915694999999971   0.5100209609412374
  58.9396285999999989  -8.5284347999999994  94.5158691000000033  -0.5100088085869688
  58.4419556000000000  -9.9372787000000002  92.7209320000000048  -0.4700076411544901
  57.8093529000000004 -10.6044892999999991  92.3353805999999935   0.3100151237788440
  59.4429474000000013  -9.4775437999999994  91.7843933000000050   0.0700081191839719
  59.1281165999999985  -9.8166045999999998  90.8085250999999971   0.0900087029002113
  59.4699286999999970  -7.8740454000000000  91.6752701000000059   0.0500075354677326
  58.4645804999999967  -7.4055609999999996  91.6110687000000041   0.0900087029002113
  59.8546637999999973  -7.4480041999999997  92.6264725000000055   0.0900087029002113
  60.2186927999999995  -7.4091858999999998  90.5360107000000056  -0.6600131864587639
  59.7741661000000022  -7.6766871999999999  89.7282715000000053   0.4300186260762801
  60.9456902000000014  -9.8096390000000007  92.0896149000000008   0.5100209609412374
  61.4262275999999972  -9.7264862000000001  93.1947021000000007  -0.5100088085869688
  61.6705054999999973 -10.2694483000000005  91.0409240999999980  -0.2900023877083361
  61.2376746999999995 -10.5429373000000002  89.6491089000000017   0.0000060761771342
  60.8675040999999979  -9.6018524000000003  89.1890410999999972   0.0900087029002113
  60.4496268999999984 -11.3200626000000000  89.5522842000000026   0.0900087029002113
  62.9637069999999994 -10.8597975000000009  91.4450530999999955   0.0200066598933736
  62.8324165000000008 -11.5017147000000008  92.3036041000000012   0.0900087029002113
  63.2089500000000015 -11.6851672999999998  90.2398148000000049  -0.1799991772690198
  62.8794364999999971 -12.7435188000000004  90.3148117000000070   0.0900087029002113
  64.2704697000000067 -11.8399781999999991  89.9507827999999989   0.0900087029002113
  62.5337029000000015 -11.0228871999999996  89.0486221000000029  -0.1799991772690198
  62.2693137999999990 -11.6892042000000007  88.1998367000000059   0.0900087029002113
  63.0820617999999982 -10.1192864999999994  88.7063828000000001   0.0900087029002113
  63.9800719999999998  -9.8129044000000007  91.7268753000000032   0.5100209609412374
  65.1140823000000069 -10.2092953000000009  91.9166412000000008  -0.5100088085869688
  63.6482887000000019  -8.4741353999999998  91.8130112000000054  -0.4700076411544901
  62.6771926999999991  -8.2980452000000007  91.6716842999999955   0.3100151237788440
  64.7416840000000064  -7.5765691000000004  92.1540069999999929   0.0700081191839719
  65.6638106999999991  -8.1110439000000003  91.9795761000000027   0.0900087029002113
  64.9045868000000041  -6.4213985999999998  91.1440963999999951  -0.1799991772690198
  63.9127960000000002  -5.9249362999999997  91.0793914999999998   0.0900087029002113
  65.7028808999999967  -5.8263216000000000  91.6369858000000050   0.0900087029002113
  65.3319778000000042  -6.7062907000000003  89.8033446999999967  -0.0299947993972248
  66.5947266000000013  -6.6463188999999998  89.2621307000000002  -0.1499983016946608
  67.5014647999999937  -6.5641974999999997  89.8430709999999948   0.2200124970557670
  66.5148010000000056  -7.0025196000000003  87.9464722000000023  -0.5100088085869688
  67.2702560000000034  -7.3935924000000002  87.4680175999999960   0.3700168749275620
  65.2350768999999957  -7.2224997999999996  87.5344467000000037   0.2400130807720063
  64.4472733000000062  -6.9839387000000004  88.6833419999999961   0.1100092866164506
  63.0627479999999991  -7.1767497000000002  88.5166779000000048  -0.2500012202758575
  62.3056144999999972  -6.9756169000000003  89.2601013000000023   0.1700110377651686
  62.5697364999999976  -7.3977985000000004  87.2749328999999960  -0.1999997609852592
  61.5018005000000016  -7.3798203000000004  87.1149750000000012   0.1400101621908096
  64.7358932000000067  -7.4393640000000003  86.3424454000000026  -0.2700018039920968
  65.3204192999999975  -7.4186325000000002  85.4345322000000067   0.1600107459070489
  63.3793296999999995  -7.4851761000000003  86.2045059000000009  -0.1399980098365411
  62.9625243999999995  -7.6071876999999999  85.2156753999999950   0.1400101621908096
  64.6870116999999993  -6.9173799000000002  93.5322495000000060   0.5100209609412374
  63.6105994999999993  -6.5493759999999996  93.9856185999999951  -0.5100088085869688
  65.8697128000000021  -6.6950908000000000  94.2104949999999945  -0.4700076411544901
  66.6945419000000044  -6.9854478999999996  93.7315825999999959   0.3100151237788440
  65.9484862999999990  -5.8028059000000001  95.2741240999999945   0.0700081191839719
  64.9591826999999995  -5.6397228000000004  95.6754837000000009   0.0900087029002113
  66.5690689000000049  -6.5787567999999998  96.4745941000000045  -0.1799991772690198
  65.8121261999999945  -7.3529486999999998  96.7235488999999973   0.0900087029002113
  67.4877014000000059  -7.0665006999999997  96.0840453999999937   0.0900087029002113
  66.8555297999999993  -5.7893967999999996  97.7415543000000042  -0.1799991772690198
  67.6528701999999953  -5.0490202999999996  97.5169754000000069   0.0900087029002113
  65.9320984000000010  -5.3619933000000000  98.1875533999999988   0.0900087029002113
  67.6210327000000007  -6.6483283000000002  98.8261185000000069   0.2000119133395276
  67.1832885999999974  -7.6633810999999996  98.9373855999999989   0.0900087029002113
  68.6598433999999997  -6.8394960999999999  98.4816895000000017   0.0900087029002113
  67.5987243999999947  -5.8729085999999997 100.0861969000000045  -0.7000143538912426
  66.7186355999999989  -5.6162790999999999 100.4856948999999986   0.4400189179343997
  68.6199265000000054  -5.7868995999999999 100.9868926999999985   0.6400247550967931
  68.3629379000000057  -5.3904338000000003 102.2149811000000028  -0.8000172724724393
  69.0492325000000022  -5.3497057000000003 102.9411544999999961   0.4600195016506390
  67.4243469000000033  -5.1759696000000002 102.4852676000000002   0.4600195016506390
  69.8531265000000019  -6.0324854999999999 100.7109528000000012  -0.8000172724724393
  70.5054779000000025  -6.0509418999999998 101.4686508000000060   0.4600195016506390
  70.1124190999999968  -6.4457955000000000  99.8380585000000025   0.4600195016506390
  66.6305313000000012  -4.5450796999999996  94.8949127000000061   0.5100209609412374
  67.5734405999999979  -4.5229583000000000  94.0699843999999956  -0.5100088085869688
  66.2363358000000062  -3.4199874000000001  95.4339752000000061  -0.4700076411544901
  65.4927138999999983  -3.3845095999999999  96.0971298000000047   0.3100151237788440
  66.7599945000000048  -2.1614833000000000  95.0692673000000070  -0.0199945075391051
  66.0830765000000042  -1.4604003000000001  95.5347213999999951   0.0900087029002113
  66.8817748999999964  -2.1234899000000000  93.9968262000000010   0.0900087029002113
  68.1747893999999945  -1.7569640000000000  95.5054092000000026   0.5100209609412374
  69.0305862000000019  -2.3662380999999999  96.1629638999999941  -0.5100088085869688
  68.5382462000000032  -0.5330158000000000  95.0525054999999952  -0.4700076411544901
  67.8831253000000032  -0.0020381000000000  94.5206450999999959   0.3100151237788440
  69.8441085999999984   0.0688270000000000  95.1727371000000062  -0.0199945075391051
  70.3624801999999931  -0.0882751000000000  96.1070785999999941   0.0900087029002113
  69.6782532000000003   1.1333888000000001  95.0979004000000003   0.0900087029002113
  70.7858353000000022  -0.3590170000000000  94.1455078000000043   0.5100209609412374
  70.6640091000000012  -1.3024013000000001  93.3679503999999980  -0.5100088085869688
  71.8568953999999991   0.4587463000000000  94.0245513999999929  -0.4700076411544901
  72.1255721999999935   1.0067770000000000  94.8128966999999960   0.3100151237788440
  72.9609755999999976   0.2917193000000000  93.0551375999999948   0.0700081191839719
  72.6479415999999958   0.3171504000000000  92.0218124000000017   0.0900087029002113
  73.8891143999999969   1.5183986000000000  93.1477280000000007  -0.1799991772690198
  73.3435364000000050   2.2695121999999999  92.5374068999999935   0.0900087029002113
  73.9794846000000064   1.9471645000000000  94.1686707000000069   0.0900087029002113
  75.3162918000000019   1.4238554999999999  92.5646667000000036  -0.2800020958502165
  75.8700027000000006   0.5208771000000000  92.8998641999999961   0.0900087029002113
  75.1596832000000035   1.3275405000000000  91.4689788999999962   0.0900087029002113
  76.2651137999999946   2.5483104999999999  92.8529053000000033   0.6200241713805538
  76.6510468000000031   2.7647965000000001  94.0380935999999963  -0.7600161050399606
  76.7724457000000058   3.1343253000000000  91.8710174999999936  -0.7600161050399606
  73.8627548000000047  -0.9497225000000000  93.1184157999999940   0.5100209609412374
  74.2750931000000065  -1.4505910000000000  92.0823974999999990  -0.5100088085869688
  74.1565628000000032  -1.4389004999999999  94.3010024999999956  -0.4700076411544901
  73.7286529999999942  -0.8940040000000000  95.0179291000000035   0.3100151237788440
  75.0307312000000053  -2.5933149000000002  94.5429459000000065   0.0700081191839719
  75.9993743999999936  -2.3330039999999999  94.1424789000000004   0.0900087029002113
  75.3549880999999999  -2.7864759000000001  96.0223388999999941   0.1400101621908096
  74.5602645999999964  -3.4191093000000001  96.4723357999999962   0.0900087029002113
  75.4183730999999966  -1.4532535000000000  96.5624236999999965  -0.6600131864587639
  74.5024338000000057  -1.2534173000000000  96.7691039999999987   0.4300186260762801
  76.7596970000000027  -3.4179561000000001  96.2346725000000021  -0.2700018039920968
  76.7294997999999993  -4.4178838999999996  95.7514038000000056   0.0900087029002113
  77.5541077000000030  -2.8090727000000002  95.7525176999999985   0.0900087029002113
  77.0363770000000017  -3.5917268000000000  97.2965468999999956   0.0900087029002113
  74.5722961000000026  -3.8692937000000001  93.9626616999999982   0.5100209609412374
  75.3539504999999963  -4.5171146000000002  93.3379288000000003  -0.5100088085869688
  73.2940978999999970  -4.2374786999999996  94.0753555000000006  -0.4700076411544901
  72.7689132999999941  -3.6994604999999998  94.7301254000000057   0.3100151237788440
  72.6569977000000051  -5.2911843999999997  93.4126511000000050   0.0700081191839719
  73.1790543000000042  -6.2129783999999999  93.6227492999999953   0.0900087029002113
  71.1497192000000069  -5.3773336000000000  93.8478012000000064  -0.1799991772690198
  70.6735840000000053  -4.3918590999999996  93.6568450999999982   0.0900087029002113
  70.7225112999999936  -6.0418792000000003  93.0666504000000003   0.0900087029002113
  70.9493484000000052  -5.8788866999999998  95.2956238000000013  -0.2800020958502165
  71.7012253000000044  -5.3851713999999999  95.9477234000000010   0.0900087029002113
  69.9156646999999936  -5.8595929000000000  95.7024155000000007   0.0900087029002113
  71.3446732000000026  -7.3807296999999998  95.3105620999999985   0.6200241713805538
  72.2312392999999986  -7.7346902000000002  96.1462479000000059  -0.7600161050399606
  70.7812804999999940  -8.2076902000000000  94.5494843000000031  -0.7600161050399606
  72.7241745000000037  -5.1098385000000004  91.9274444999999929   0.5100209609412374
  73.1413040000000052  -6.0174951999999999  91.2248153999999971  -0.5100088085869688
  72.5301742999999988  -3.7957972999999998  91.4835814999999997  -0.4700076411544901
  72.3795395000000070  -2.9796247000000000  92.0360184000000032   0.3100151237788440
  72.6927031999999969  -3.5226929000000000  90.0457152999999977  -0.0199945075391051
  72.5700302000000050  -2.4507563000000001  89.9977722000000000   0.0900087029002113
  71.9668197999999961  -4.0506082000000001  89.4450530999999955   0.0900087029002113
  74.0692138999999941  -3.8509376000000000  89.5674056999999948   0.5100209609412374
  74.1873092999999955  -4.5439829999999999  88.5331879000000015  -0.5100088085869688
  75.1327208999999954  -3.4512309999999999  90.2851028000000042  -0.4700076411544901
  74.9188460999999961  -2.8510005000000000  91.0519027999999935   0.3100151237788440
  76.5316085999999984  -3.8182285000000000  89.9554138000000023   0.0700081191839719
  76.7128371999999956  -3.5054273999999999  88.9377135999999950   0.0900087029002113
  77.5320052999999945  -3.0694742000000002  90.8965988000000067  -0.1799991772690198
  77.4284210000000002  -3.4716933000000001  91.9270400999999993   0.0900087029002113
  78.5356979000000024  -3.2999193999999998  90.4797058000000050   0.0900087029002113
  77.3543472000000065  -1.5658589999999999  90.9259796000000051  -0.0899965505459428
  76.3126601999999963  -1.1999021000000001  91.0495224000000007   0.0900087029002113
  78.1704024999999945  -0.8910477999999999  92.0048141000000044  -0.2700018039920968
  79.2542877000000061  -1.1303369000000001  92.0524139000000048   0.0900087029002113
  78.0927810999999963   0.2127760000000000  91.9054564999999997   0.0900087029002113
  77.7440337999999969  -1.2728702999999999  92.9570389000000006   0.0900087029002113
  77.7588805999999977  -0.9189602000000000  89.5955352999999945  -0.2700018039920968
  78.8113785000000036  -1.1947894999999999  89.3708266999999950   0.0900087029002113
  77.1249236999999965  -1.3545072000000000  88.7938385000000068   0.0900087029002113
  77.6223983999999945   0.1835887000000000  89.6041794000000067   0.0900087029002113
  76.8111267000000026  -5.2640877000000001  89.9948959000000031   0.5100209609412374
  77.3760300000000001  -5.8388432999999997  89.0419540000000040  -0.5100088085869688
  76.3796616000000057  -6.0492667999999998  91.0201035000000047  -0.4700076411544901
  76.0065460000000002  -5.5843043000000003  91.8192291000000012   0.3100151237788440
  76.5247879000000069  -7.4958385999999999  91.0565261999999933   0.0700081191839719
  77.5820693999999946  -7.6574559000000004  90.9067383000000007   0.0900087029002113
  76.1522446000000031  -7.9849477000000002  92.4430466000000024  -0.1799991772690198
  75.1614684999999980  -7.6157564999999998  92.7841796999999957   0.0900087029002113
  76.0695572000000055  -9.0927439000000003  92.4264907999999963   0.0900087029002113
  77.1489028999999960  -7.7590775000000001  93.5708084000000042  -0.1799991772690198
  76.7833251999999931  -6.9640449999999996  94.2553635000000014   0.0900087029002113
  77.1619644000000022  -8.5440749999999994  94.3568953999999991   0.0900087029002113
  78.6541900999999939  -7.5684284999999996  93.2519072999999992   0.5500221283737161
  79.2418059999999969  -6.4868889000000003  93.4873046999999957  -0.5500099760194476
  79.3506165000000010  -8.4768104999999991  92.6961593999999991  -0.6200120190262852
  80.3095397999999960  -8.3049268999999999  92.4704971000000029   0.3200154156369637
  78.8986359000000022  -9.3110017999999997  92.3801955999999933   0.3000148319207244
  75.8480835000000013  -8.2303925000000007  89.8868484000000052   0.5100209609412374
  76.3888855000000007  -9.1577395999999993  89.2352448000000038  -0.5100088085869688
  74.6447677999999968  -7.9286450999999998  89.5317078000000066  -0.4700076411544901
  74.1307907000000057  -7.2261248000000000  90.0178145999999941   0.3100151237788440
  74.0380707000000058  -8.2923860999999999  88.3342360999999983   0.0700081191839719
  74.0696563999999995  -9.3718576000000002  88.3223418999999978   0.0900087029002113
  72.5304871000000020  -7.8407111000000000  88.3849792000000036  -0.1799991772690198
  72.3323211999999955  -6.7632402999999996  88.5696563999999995   0.0900087029002113
  71.9154816000000068  -8.1790427999999995  87.5238113000000055   0.0900087029002113
  71.7299194000000000  -8.5141258000000004  89.6265487999999948  -0.1799991772690198
  71.9185791000000023  -9.6051865000000003  89.7177048000000070   0.0900087029002113
  72.0085753999999980  -7.9645228000000001  90.5509949000000063   0.0900087029002113
  70.1674880999999999  -8.5001382999999997  89.5248871000000008   0.2000119133395276
  69.6929015999999990  -8.9950819000000006  90.3990249999999946   0.0900087029002113
  69.7518005000000016  -7.4706573000000001  89.4838256999999970   0.0900087029002113
  69.7269440000000031  -9.1927242000000007  88.2680359000000010  -0.7000143538912426
  70.2698898000000014  -9.0531472999999991  87.4399489999999986   0.4400189179343997
  68.6432190000000020 -10.0034808999999996  88.0974654999999984   0.6400247550967931
  67.7308043999999967 -10.3167504999999995  88.9350890999999990  -0.8000172724724393
  67.0316543999999936 -10.8250817999999995  88.4322968000000031   0.4600195016506390
  67.6802749999999946  -9.8588600000000000  89.8226547000000011   0.4600195016506390
  68.5548629999999974 -10.4702158000000001  86.8630447000000032  -0.8000172724724393
  68.0108261000000027 -11.2738600000000009  86.6218491000000057   0.4600195016506390
  69.2003402999999935 -10.3039474000000002  86.1175841999999960   0.4600195016506390
  74.6306076000000047  -7.7820396000000001  87.0192870999999997   0.5100209609412374
  74.8727951000000047  -8.5795964999999992  86.0681229000000059  -0.5100088085869688
  75.0603408999999999  -6.4897356000000004  86.9338149999999956  -0.4700076411544901
  74.8653182999999984  -5.8526243999999998  87.6754760999999974   0.3100151237788440
  75.7174454000000026  -5.9455704999999996  85.7370528999999948   0.0700081191839719
  75.1099700999999982  -6.2240342999999996  84.8886185000000069   0.0900087029002113
  75.7167206000000022  -4.4375023999999996  85.8478699000000063  -0.1799991772690198
  74.7343750000000000  -3.9187216999999999  85.8607635000000045   0.0900087029002113
  76.0481795999999974  -4.1057267000000000  86.8550338999999951   0.0900087029002113
  76.6243056999999936  -3.6123080000000001  84.8741073999999998  -0.0899965505459428
  77.6324462999999980  -4.0186023999999998  85.1041107000000068   0.0900087029002113
  76.1335830999999956  -3.7908225000000000  83.3782654000000036  -0.2700018039920968
  76.8987656000000044  -3.2906100999999999  82.7469253999999950   0.0900087029002113
  76.0428619000000054  -4.8645152999999999  83.1075668000000007   0.0900087029002113
  75.2032547000000022  -3.2128732000000002  83.1917648000000014   0.0900087029002113
  76.7363280999999944  -2.0986899999999999  85.2134475999999950  -0.2700018039920968
  75.7379760999999974  -1.6915737000000000  85.4814910999999995   0.0900087029002113
  77.4366684000000021  -2.0276060000000000  86.0729752000000019   0.0900087029002113
  77.0858688000000001  -1.4591004000000001  84.3749542000000048   0.0900087029002113
  77.0008392000000015  -6.5540384999999999  85.3526992999999976   0.5100209609412374
  77.2753524999999968  -6.9408484000000001  84.2210388000000023  -0.5100088085869688
  77.8045654000000013  -6.9579982999999999  86.3324508999999978  -0.4700076411544901
  77.5814285000000012  -6.6252412999999999  87.2454070999999942   0.3100151237788440
  78.8730773999999997  -7.8475080000000004  86.2634048000000035   0.0700081191839719
  79.6484070000000060  -7.4724073000000004  85.6118163999999950   0.0900087029002113
  79.6635055999999935  -8.1045408000000005  87.6006926999999962  -0.1799991772690198
  78.9370270000000005  -8.4172200999999998  88.3809279999999973   0.0900087029002113
  80.4133223999999984  -8.9082041000000007  87.4387282999999940   0.0900087029002113
  80.2850722999999959  -6.7346057999999998  88.2194824000000040  -0.2800020958502165
  79.7543411000000049  -5.8568243999999998  87.7926865000000021   0.0900087029002113
  79.9698104999999941  -6.6976031999999996  89.2841721000000064   0.0900087029002113
  81.7374343999999979  -6.5634604000000003  88.1752014000000059   0.6200241713805538
  82.4882735999999994  -7.1097193000000001  88.9718170000000015  -0.7600161050399606
  82.1818466000000001  -5.7158160000000002  87.3028563999999960  -0.7600161050399606
  78.6416245000000060  -9.2586451000000007  85.7092896000000053   0.5100209609412374
  79.1171798999999965  -9.6647987000000004  84.6266403000000054  -0.5100088085869688
  77.8172607000000056 -10.0844115999999993  86.4043350000000032  -0.4700076411544901
  77.4640961000000061  -9.7033672000000006  87.2552718999999968   0.3100151237788440
  77.3382110999999952 -11.3522815999999995  85.9449462999999980   0.0700081191839719
  78.2575836000000038 -11.9052658000000005  85.8209381000000064   0.0900087029002113
  76.5477448000000038 -12.1292361999999994  87.0577545000000015  -0.1799991772690198
  75.6291274999999956 -11.5976113999999999  87.3861541999999929   0.0900087029002113
  76.2212600999999950 -13.1300668999999992  86.7027053999999993   0.0900087029002113
  77.2369460999999973 -12.3574438000000004  88.3927536000000060  -0.1799991772690198
  77.3824462999999980 -11.3405132000000002  88.8158339999999953   0.0900087029002113
  76.5171737999999948 -12.9656705999999993  88.9812469000000021   0.0900087029002113
  78.5780486999999965 -12.9945555000000006  88.3146210000000025   0.5500221283737161
  79.5372313999999960 -12.5984611999999991  88.9819564999999955  -0.5500099760194476
  78.6550445999999965 -14.1455164000000000  87.5533295000000038  -0.6200120190262852
  79.5279770000000070 -14.6323375999999996  87.5849151999999975   0.3200154156369637
  77.9950790000000040 -14.4003992000000007  86.8465881000000053   0.3000148319207244
  76.6809235000000058 -11.4230555999999996  84.5013428000000033   0.5100209609412374
  77.1957016000000067 -12.2292346999999992  83.7018889999999942  -0.5100088085869688
  75.7204818999999958 -10.5836801999999999  84.0963363999999984  -0.4700076411544901
  75.4014587000000063  -9.8927002000000002  84.7403716999999972   0.3100151237788440
  74.9775771999999989 -10.5350865999999996  82.8214722000000023   0.0700081191839719
  74.6100921999999969 -11.5392275000000009  82.6695938000000012   0.0900087029002113
  73.7739104999999995  -9.5161505000000002  83.0092621000000008  -0.0899965505459428
  74.2765808000000050  -8.6020059999999994  83.3913268999999957   0.0900087029002113
  73.3449097000000023  -9.3338671000000009  82.0007628999999980   0.0900087029002113
  71.7155608999999998 -10.8591566000000004  83.5107421999999957  -0.3600044307151738
  71.5851973999999984 -11.1036081000000006  82.5498809999999992   0.3200154156369637
  72.6350555000000071  -9.9037007999999993  83.8922194999999959  -0.0499953831134641
  70.7822800000000001 -10.9618558999999998  84.4803085000000067   0.2500133726301260
  69.9082108000000062 -11.6099987000000002  84.4171218999999979   0.1300098703326899
  71.0445861999999977 -10.1496610999999994  85.4889450000000011  -0.7000143538912426
  72.1861801000000014  -9.4582224000000004  85.0986862000000031   0.2200124970557670
  72.5952759000000043  -8.5792407999999991  85.5812987999999990   0.1000089947583310
  75.8070144999999940 -10.2343730999999991  81.6258698000000038   0.5100209609412374
  75.5489501999999931 -10.6903296000000001  80.5128708000000017  -0.5100088085869688
  76.8348694000000023  -9.3769665000000000  81.7679748999999987  -0.4700076411544901
  77.0453873000000016  -9.0472345000000001  82.6850203999999991   0.3100151237788440
  77.7481841999999972  -9.1667556999999995  80.7165679999999952   0.0700081191839719
  77.3094025000000045  -9.3289986000000003  79.7431488000000002   0.0900087029002113
  78.1289596999999958  -7.7186212999999997  80.4831772000000001  -0.1799991772690198
  78.4284514999999942  -7.3499084000000003  81.4875107000000014   0.0900087029002113
  78.9645995999999997  -7.6850871999999999  79.7518081999999993   0.0900087029002113
  77.0507659999999959  -6.6232882000000002  79.9212035999999983  -0.0899965505459428
  76.3293761999999987  -6.5266042000000004  80.7605819999999994   0.0900087029002113
  77.6693115000000063  -5.2432847000000002  79.6440429999999964  -0.2700018039920968
  78.2006607000000002  -4.9193401000000003  80.5643921000000063   0.0900087029002113
  78.2770844000000068  -5.2138038000000000  78.7144928000000021   0.0900087029002113
  76.7780991000000057  -4.6359510000000004  79.3772048999999953   0.0900087029002113
  76.2412185999999963  -7.1404657000000000  78.6781768999999969  -0.2700018039920968
  75.4721145999999976  -6.4189176999999997  78.3286590999999959   0.0900087029002113
  76.9004439999999931  -7.2015995999999998  77.7859878999999950   0.0900087029002113
  75.8092879999999951  -8.1369839000000006  78.9120788999999974   0.0900087029002113
  79.0616531000000009 -10.1139525999999993  80.8090744000000001   0.5100209609412374
  79.8224486999999954 -10.0819740000000007  79.8290252999999979  -0.5100088085869688
  79.2612227999999988 -11.0191277999999997  81.7969360000000023  -0.4700076411544901
  78.6021499999999946 -11.1412019999999998  82.5350037000000043   0.3100151237788440
  80.4002761999999933 -11.8588532999999998  82.0675963999999993   0.0700081191839719
  81.2132339000000059 -11.1481390000000005  82.0867767000000015   0.0900087029002113
  80.5159912000000020 -12.6553602000000005  83.3582611000000071   0.1400101621908096
  79.4976807000000036 -12.9768743999999998  83.6648711999999932   0.0900087029002113
  81.0335082999999941 -11.7290381999999997  84.2609711000000061  -0.6600131864587639
  80.4010238999999984 -11.0106649000000001  84.1867981000000043   0.4300186260762801
  81.4227982000000026 -13.9117516999999999  83.3299178999999981  -0.2700018039920968
  81.0643081999999993 -14.7351560999999993  82.6758499000000029   0.0900087029002113
  82.3612061000000040 -13.5289172999999998  82.8747939999999943   0.0900087029002113
  81.7206572999999992 -14.3005151999999995  84.3271483999999987   0.0900087029002113
  80.7108688000000001 -12.7639064999999992  80.8672485000000023   0.5100209609412374
  81.8939666999999929 -12.7924185000000001  80.4761658000000040  -0.5100088085869688
  79.7691422000000046 -13.4222803000000006  80.2255095999999952  -0.4700076411544901
  78.8410492000000005 -13.3179750000000006  80.5744780999999932   0.3100151237788440
  79.9857635000000045 -14.2703618999999993  79.0258941999999962   0.0700081191839719
  81.0100783999999976 -14.1681098999999993  78.6991881999999947   0.0900087029002113
  79.6831130999999999 -15.7906990000000000  79.3217697000000044  -0.2800020958502165
  80.2474823000000015 -16.1934681000000005  80.1898575000000022   0.0900087029002113
  78.6226195999999931 -15.7986774000000008  79.6528624999999977   0.0900087029002113
  79.8972701999999941 -16.7801361000000000  78.1840744000000001   0.6200241713805538
  80.6650925000000001 -16.4881382000000016  77.2535172000000046  -0.7600161050399606
  79.1985703000000001 -17.8501109999999983  78.1460570999999931  -0.7600161050399606
  79.1401977999999957 -13.6237726000000006  77.9062729000000047   0.5100209609412374
  78.3129425000000055 -12.7742281000000002  78.1162261999999998  -0.5100088085869688
  79.4508057000000036 -14.0114736999999998  76.6608733999999998  -0.4700076411544901
  80.0432052999999968 -14.8053740999999999  76.5477752999999979   0.3100151237788440
  78.7257003999999938 -13.4352836999999994  75.4916840000000064   0.0700081191839719
  78.8130950999999982 -12.3588342999999998  75.4878922000000046   0.0900087029002113
  79.3790512000000064 -13.9422111999999991  74.1727982000000026  -0.1799991772690198
  79.0079802999999998 -13.3832617000000003  73.2872390999999936   0.0900087029002113
  80.4658127000000007 -13.7114343999999999  74.1719817999999975   0.0900087029002113
  79.2551880000000040 -15.4533109999999994  73.9686126999999942  -0.1799991772690198
  79.6335602000000051 -15.9724693000000002  74.8750533999999988   0.0900087029002113
  78.2024688999999995 -15.7560835000000008  73.7830505000000016   0.0900087029002113
  80.0864409999999936 -16.0305385999999999  72.7860641000000044   0.5500221283737161
  80.9232329999999962 -15.3508396000000005  72.1724777000000017  -0.5500099760194476
  79.7893066000000033 -17.2316703999999987  72.3450011999999987  -0.6200120190262852
  80.3549500000000023 -17.6085987000000017  71.6115341000000001   0.3200154156369637
  79.0743637000000064 -17.7963753000000011  72.7572631999999970   0.3000148319207244
  77.2649155000000007 -13.8419179999999997  75.5127334999999960   0.5100209609412374
  76.8762741000000034 -14.8841237999999993  76.0355301000000026  -0.5100088085869688
  76.4172896999999978 -13.0221614999999993  74.8491592000000026  -0.4700076411544901
  76.7218704000000002 -12.1527071000000007  74.4679794000000044   0.3100151237788440
  74.9666672000000034 -13.2023601999999993  74.8260422000000034  -0.0199945075391051
  74.4987411000000037 -12.3467970000000005  74.3618622000000045   0.0900087029002113
  74.6213455000000039 -13.2548408999999996  75.8479995999999943   0.0900087029002113
  74.4348296999999945 -14.4864949999999997  74.2077407999999963   0.5100209609412374
  75.2005539000000027 -15.1124725000000009  73.3850860999999952  -0.5100088085869688
  73.2289047000000011 -14.8441676999999999  74.5473175000000055  -0.4700076411544901
  72.6615905999999967 -14.2829247000000006  75.1449432000000002   0.3100151237788440
  72.4600219999999950 -15.9687880999999994  73.9526824999999945   0.0700081191839719
  73.0920638999999994 -16.5966911000000010  73.3422165000000064   0.0900087029002113
  71.8724976000000026 -16.7676429999999996  75.1130219000000068  -0.1799991772690198
  72.7184677000000050 -17.2707081000000002  75.6283645999999976   0.0900087029002113
  71.3007506999999947 -16.0437355000000004  75.7321929999999952   0.0900087029002113
  70.9009857000000068 -17.8268699999999995  74.7194137999999981  -0.0299947993972248
  71.0918731999999949 -19.2153853999999988  74.8104248000000069  -0.1499983016946608
  72.0024872000000045 -19.7878571000000001  74.9077072000000044   0.2200124970557670
  69.8296356000000031 -19.7466849999999994  74.5916595000000058  -0.5100088085869688
  69.6884232000000026 -20.7000542000000003  74.7456894000000034   0.3700168749275620
  68.8452147999999937 -18.8109074000000014  74.5261993000000018   0.2400130807720063
  69.5035933999999997 -17.5786781000000012  74.7156066999999950   0.1100092866164506
  68.7644729999999953 -16.3901919999999990  74.8726424999999978  -0.2500012202758575
  69.1698303000000010 -15.4010420000000003  75.0265045000000015   0.1700110377651686
  67.3867568999999946 -16.5197944999999997  74.6781768999999969  -0.1999997609852592
  66.8328017999999986 -15.5958690999999998  74.7549743999999947   0.1400101621908096
  67.4569778000000042 -18.8968276999999993  74.2905121000000008  -0.2700018039920968
  66.9279633000000018 -19.8340874000000014  74.2005080999999933   0.1600107459070489
  66.7539977999999934 -17.7418461000000001  74.4606627999999944  -0.1399980098365411
  65.6910476999999986 -17.6697178000000008  74.2836532999999974   0.1400101621908096
  71.4517058999999932 -15.3798113000000001  73.0576934999999992   0.5100209609412374
  70.9885941000000003 -14.2762775000000008  73.2954636000000050  -0.5100088085869688
  71.0453490999999957 -16.0600470999999985  72.0080109000000022  -0.4700076411544901
  71.5910415999999969 -16.8639068999999999  71.7843170000000015   0.3100151237788440
  70.1114426000000037 -15.5322227000000002  71.0153961000000038   0.0700081191839719
  69.6280364999999932 -14.6758813999999997  71.4619370000000060   0.0900087029002113
  70.7119217000000049 -15.1109533000000003  69.7042388999999929  -0.0899965505459428
  71.1650314000000037 -15.9790791999999993  69.1794890999999978   0.0900087029002113
  69.7013855000000007 -14.5180140000000009  68.6924209999999960  -0.2700018039920968
  68.8423080000000027 -15.1233006000000003  68.3319397000000066   0.0900087029002113
  69.1084594999999950 -13.6938601000000002  69.1435622999999993   0.0900087029002113
  70.2405700999999993 -14.0455731999999998  67.8436660999999930   0.0900087029002113
  71.8064346000000029 -14.1140288999999992  70.0790405000000050  -0.2700018039920968
  72.3100357000000002 -13.8705806999999997  69.1191254000000015   0.0900087029002113
  71.4092559999999992 -13.1196851999999993  70.3754500999999948   0.0900087029002113
  72.5774612000000019 -14.4815798000000004  70.7894897000000043   0.0900087029002113
  69.0254288000000003 -16.5170726999999999  70.7338256999999970   0.5100209609412374
  69.2654799999999966 -17.5614719000000008  70.2102356000000043  -0.5100088085869688
  67.8020858999999945 -16.2271937999999984  71.0870438000000036  -0.4700076411544901
  67.6455765000000042 -15.3523768999999994  71.5389404000000013   0.3100151237788440
  66.7392119999999949 -17.1623115999999989  70.8534774999999968   0.0700081191839719
  66.9908980999999955 -17.9949875000000006  71.4935607999999974   0.0900087029002113
  65.4374923999999965 -16.5188693999999998  71.2880629999999940  -0.2700018039920968
  64.5907363999999973 -17.2293395999999994  71.4001236000000006   0.0900087029002113
  65.6291580000000039 -15.9434319000000002  72.2189026000000069   0.0900087029002113
  65.1292801000000026 -15.7110652999999996  70.5903624999999977   0.0900087029002113
  66.4285354999999953 -17.7883071999999984  69.5287093999999968   0.5100209609412374
  66.7042998999999952 -17.2279738999999985  68.4327315999999968  -0.5100088085869688
  66.0050734999999946 -19.1531638999999991  69.5511627000000061  -0.4700076411544901
  65.7601851999999951 -19.6299209999999995  70.3918381000000011   0.3100151237788440
  65.9203490999999957 -20.1140957000000000  68.5179519999999940   0.0700081191839719
  66.0633086999999932 -19.5892486999999988  67.5849457000000058   0.0900087029002113
  66.8759689000000037 -21.3040409000000004  68.8395004000000057   0.0500075354677326
  67.8942183999999997 -20.8601208000000007  68.8606872999999950   0.0900087029002113
  66.6607132000000036 -21.8612995000000012  69.7762222000000065   0.0900087029002113
  66.9657669000000055 -22.2717896000000017  67.7486190999999991  -0.6600131864587639
  67.2401581000000022 -21.7762488999999988  66.9735412999999937   0.4300186260762801
  64.4857406999999938 -20.6658858999999993  68.5301819000000023   0.5100209609412374
  64.0205840999999936 -21.6340141000000017  69.1285857999999962  -0.5100088085869688
  63.7529601999999969 -20.0762272000000017  67.5673903999999936  -0.4700076411544901
  64.1497497999999950 -19.2589970000000008  67.1566466999999960   0.3100151237788440
  62.3188857999999968 -20.3494662999999996  67.4006348000000060   0.0700081191839719
  61.8918304000000035 -20.6804561999999983  68.3357620000000026   0.0900087029002113
  61.5623093000000026 -19.1806048999999987  66.7995147999999972  -0.1799991772690198
  62.1706238000000013 -18.7056828000000017  66.0003128000000032   0.0900087029002113
  60.6710587000000032 -19.5154114000000014  66.2268829000000068   0.0900087029002113
  61.1900863999999984 -18.0822524999999992  67.6947555999999935   0.0000060761771342
  60.1811943000000014 -17.1471996000000004  67.2147140999999948  -0.1149972801912420
  59.7829741999999982 -17.3160610000000013  66.2251128999999992   0.1150094325455104
  59.9001464999999982 -15.9386921000000008  67.8684844999999939  -0.1149972801912420
  59.3273468000000008 -15.2159338000000002  67.3064116999999982   0.1150094325455104
  60.5579796000000030 -15.5868663999999999  69.1101302999999945  -0.1149972801912420
  60.4207877999999994 -14.6612501000000002  69.6494064000000037   0.1150094325455104
  61.8811340000000030 -17.7089214000000013  68.8721160999999995  -0.1149972801912420
  62.4837569999999971 -18.4578875999999994  69.3643493999999947   0.1150094325455104
  61.4840964999999997 -16.5338993000000016  69.5051193000000040  -0.1149972801912420
  61.9356269999999967 -16.4445267000000008  70.4821242999999953   0.1150094325455104
  61.9824523999999997 -21.5275382999999998  66.4833069000000023   0.5100209609412374
  62.6952933999999971 -21.7909374000000007  65.5074158000000040  -0.5100088085869688
  60.7784461999999976 -22.1543941000000011  66.7291259999999937  -0.4700076411544901
  60.2682799999999972 -22.0087012999999985  67.5732268999999945   0.3100151237788440
  60.3180428000000006 -23.2865982000000002  65.8340759000000020   0.0700081191839719
  61.2238883999999999 -23.8421897999999999  65.6412887999999981   0.0900087029002113
  59.3146210000000025 -24.2912731000000015  66.4329757999999941   0.1400101621908096
  59.6652527000000035 -24.7232589999999988  67.3946227999999934   0.0900087029002113
  59.0420074000000028 -25.3273219999999988  65.5280532999999963  -0.6600131864587639
  59.9030303999999987 -25.7167244000000004  65.3589324999999945   0.4300186260762801
  57.9457244999999972 -23.7423439000000016  66.7158278999999936  -0.2700018039920968
  57.2976837000000003 -24.5239219999999989  67.1669311999999934   0.0900087029002113
  58.1103324999999984 -22.8783646000000012  67.3946227999999934   0.0900087029002113
  57.3735428000000027 -23.3140278000000016  65.8652495999999985   0.0900087029002113
  59.9144515999999996 -22.7374152999999986  64.4019851999999986   0.5100209609412374
  60.1636428999999993 -23.3357276999999996  63.3442268000000013  -0.5100088085869688
  59.3416100000000029 -21.5400925000000001  64.3931807999999961  -0.4700076411544901
  58.9565200999999988 -21.1308955999999988  65.2167510999999962   0.3100151237788440
  59.0377846000000019 -20.7170352999999992  63.2581902000000014   0.0700081191839719
  59.2985954000000035 -21.1942291000000012  62.3250961000000032   0.0900087029002113
  57.4948157999999978 -20.3782597000000010  63.0779838999999996  -0.1799991772690198
  57.2174949999999995 -19.7202720999999990  63.9291381999999970   0.0900087029002113
  57.1653670999999974 -19.7944850999999993  62.1919822999999994   0.0900087029002113
  56.6824913000000024 -21.6483078000000013  63.1830292000000000  -0.1799991772690198
  56.7503890999999996 -21.9693451000000017  64.2444686999999988   0.0900087029002113
  55.6018867000000014 -21.3987923000000002  63.1170235000000019   0.0900087029002113
  57.0480727999999999 -22.6719092999999994  62.1423606999999976  -0.1799991772690198
  56.7243728999999988 -22.3731955999999990  61.1224022000000033   0.0900087029002113
  58.1149483000000018 -22.9732665999999988  62.2149581999999981   0.0900087029002113
  56.0362014999999971 -23.8037890999999995  62.3147201999999965   0.2100122051976473
  56.0106887999999969 -24.2174778000000011  63.3455123999999969   0.0500075354677326
  55.0102881999999980 -23.5101891000000016  62.0054893000000007   0.0500075354677326
  56.4667358000000021 -24.8970585000000000  61.4081459000000009  -0.3000026795664558
  57.4697952000000001 -25.1487732000000008  61.2981033000000011   0.3300157074950834
  55.9461517000000015 -25.7350749999999984  61.7372703999999999   0.3300157074950834
  56.0739287999999974 -24.7014771000000017  60.4652518999999984   0.3300157074950834
  59.7084273999999979 -19.3366852000000016  63.4079474999999988   0.5100209609412374
  59.0526848000000015 -18.4672470000000004  63.9658737000000031  -0.5100088085869688
  60.9309386999999987 -19.1388606999999986  62.9318274999999971  -0.2900023877083361
  61.7886505000000028 -20.1543579000000008  62.3679236999999986   0.0000060761771342
  61.5120926000000026 -20.5365199999999994  61.3620491000000001   0.0900087029002113
  61.7089348000000015 -21.0663795000000000  62.9973564000000010   0.0900087029002113
  61.5801620000000014 -17.8795947999999996  63.1848183000000034   0.0200066598933736
  61.3557472000000033 -17.4314841999999999  64.1415023999999931   0.0900087029002113
  63.1431846999999991 -18.2788639000000011  63.1958655999999976  -0.1799991772690198
  63.3014411999999993 -18.5375766999999989  64.2646713000000034   0.0900087029002113
  63.9419822999999994 -17.5416470000000011  62.9661751000000010   0.0900087029002113
  63.1892433000000011 -19.5303649999999998  62.3205109000000022  -0.1799991772690198
  63.8725777000000008 -20.3770999999999987  62.5450516000000007   0.0900087029002113
  63.3365364000000000 -19.2854977000000005  61.2468872000000033   0.0900087029002113
  61.3105011000000033 -16.8718852999999989  62.0635947999999971   0.5100209609412374
  61.6534424000000030 -15.7133026000000005  62.2161484000000016  -0.5100088085869688
  60.6187972999999971 -17.2890204999999995  60.9439277999999973  -0.4700076411544901
  60.3304787000000005 -18.2410582999999988  60.8768425000000022   0.3100151237788440
  60.2915306000000015 -16.3599110000000003  59.8496132000000003   0.0700081191839719
  60.9254837000000009 -15.4997510999999992  60.0065421999999984   0.0900087029002113
  60.4105263000000008 -17.0474815000000000  58.4944800999999970  -0.1799991772690198
  59.6541100000000029 -17.8530197000000008  58.3792915000000008   0.0900087029002113
  60.3028069000000002 -16.3310394000000016  57.6522026000000025   0.0900087029002113
  61.7397078999999991 -17.7591991000000000  58.1923980999999984  -0.1799991772690198
  61.8419266000000007 -18.6408042999999992  58.8607140000000015   0.0900087029002113
  61.7902107000000029 -18.1885300000000001  57.1689490999999990   0.0900087029002113
  63.0228386000000000 -16.9561652999999986  58.4716072000000011   0.2000119133395276
  63.1900596999999991 -16.4432945000000004  59.4428520000000020   0.0900087029002113
  63.9136008999999987 -17.5700053999999994  58.2184981999999991   0.0900087029002113
  62.8643416999999971 -15.8675546999999995  57.4759827000000030  -0.7000143538912426
  62.2255096000000023 -15.8871860999999992  56.7068863000000007   0.4400189179343997
  63.7313957000000002 -14.8736267000000009  57.2726479000000026   0.6400247550967931
  63.5587540000000004 -14.1854343000000007  56.1866684000000021  -0.8000172724724393
  64.1896667000000036 -13.4377460000000006  55.9795379999999980   0.4600195016506390
  62.8694305000000000 -14.5389824000000001  55.5543404000000010   0.4600195016506390
  64.6681289999999933 -14.4622516999999995  58.0797424000000007  -0.8000172724724393
  65.5151443000000029 -14.0867223999999993  57.7034949999999967   0.4600195016506390
  64.7777023000000014 -14.9676542000000001  58.9356421999999966   0.4600195016506390
  58.8012542999999965 -15.8899735999999994  59.8935089000000005   0.5100209609412374
  57.9804497000000012 -16.5348320000000015  60.5488167000000033  -0.5100088085869688
  58.5723763000000019 -14.7818278999999997  59.2192306999999971  -0.4700076411544901
  59.3189467999999991 -14.4163647000000008  58.6686973999999992   0.3100151237788440
  57.2763557000000034 -14.0161171000000007  59.1943168999999969   0.0700081191839719
  57.3926276999999985 -13.2030162999999998  58.4930687000000020   0.0900087029002113
  56.0543442000000027 -14.8086146999999997  58.7282447999999988   0.1400101621908096
  55.2003364999999988 -14.1449222999999993  58.4742621999999983   0.0900087029002113
  55.5764122000000000 -15.7462149000000000  59.7292252000000019  -0.6600131864587639
  56.3206138999999979 -16.1656094000000010  60.1672516000000002   0.4300186260762801
  56.3730850000000032 -15.5875281999999995  57.5013924000000003  -0.2700018039920968
  57.2159041999999971 -16.3069209999999991  57.5817108000000033   0.0900087029002113
  55.5212935999999999 -16.1379909999999995  57.0477790999999996   0.0900087029002113
  56.5737114000000005 -14.7849988999999997  56.7597617999999997   0.0900087029002113
  56.9994888000000017 -13.3278399000000007  60.5251923000000005   0.5100209609412374
  55.8672218000000029 -13.0202579000000007  60.9429207000000019  -0.5100088085869688
  58.1402779000000010 -13.0159301999999997  61.2052689000000001  -0.4700076411544901
  58.9838753000000011 -13.3551216000000004  60.7962417999999971   0.3100151237788440
  58.1969452000000018 -12.4022120999999999  62.5084267000000011   0.0700081191839719
  57.2948341000000028 -12.5536612999999999  63.0825729000000024   0.0900087029002113
  59.1671065999999968 -13.0905228000000005  63.4773064000000034  -0.0899965505459428
  60.1931380999999988 -12.8893708999999994  63.1016502000000017   0.0900087029002113
  59.1771393000000003 -12.3939056000000001  64.8513947000000002  -0.2700018039920968
  58.1699562000000014 -12.4948148999999997  65.3093491000000057   0.0900087029002113
  60.0011139000000000 -12.8089466000000005  65.4703674000000007   0.0900087029002113
  59.3879889999999975 -11.3252287000000003  64.6327895999999953   0.0900087029002113
  58.9350280999999967 -14.6226845000000001  63.6588782999999978  -0.1799991772690198
  59.1899681000000015 -15.1540126999999991  62.7170638999999994   0.0900087029002113
  59.7285309000000026 -15.0105723999999991  64.3328323000000069   0.0900087029002113
  57.6347312999999986 -15.1281938999999994  64.1287154999999984  -0.2700018039920968
  57.4392204000000035 -14.8284426000000007  65.1804961999999932   0.0900087029002113
  56.8325691000000006 -14.8270206000000009  63.4215012000000016   0.0900087029002113
  57.7266158999999988 -16.2096462000000017  63.8913536000000022   0.0900087029002113
  58.6028862000000004 -10.9971961999999994  62.1475372000000021   0.5100209609412374
  59.4150351999999984 -10.7981291000000006  61.2238006999999982  -0.5100088085869688
  58.0578232000000014  -9.9549436999999994  62.7955169999999967  -0.2900023877083361
  56.9164809999999974 -10.0999555999999995  63.6677741999999967   0.0000060761771342
  57.2285117999999997 -10.4027939000000007  64.6901474000000007   0.0900087029002113
  56.2013016000000007 -10.9010409999999993  63.3829917999999992   0.0900087029002113
  58.2225533000000013  -8.6150245999999999  62.2591475999999986   0.0200066598933736
  58.5702933999999971  -8.5885782000000006  61.2370032999999978   0.0900087029002113
  56.8268776000000031  -8.0125408000000000  62.5585785000000030  -0.1799991772690198
  56.2150420999999980  -8.3776454999999999  61.7061271999999974   0.0900087029002113
  56.7285079999999979  -6.9139546999999997  62.6918105999999966   0.0900087029002113
  56.1919249999999977  -8.6827307000000005  63.7634810999999999  -0.1799991772690198
  55.1374854999999968  -8.9355793000000006  63.5215302000000008   0.0900087029002113
  56.2900199999999984  -8.1720866999999995  64.7452849999999955   0.0900087029002113
  59.2585067999999993  -7.6824937000000002  62.9454459999999969   0.5100209609412374
  59.1726151000000016  -6.4773139999999998  62.7010841000000028  -0.5100088085869688
  60.1197128000000021  -8.1991738999999999  63.8296471000000025  -0.4700076411544901
  60.0115051000000008  -9.1792183000000005  63.9773445000000009   0.3100151237788440
  61.1321715999999995  -7.5923847999999996  64.6499634000000043   0.0700081191839719
  61.4550590999999997  -6.6444844999999999  64.2454529000000036   0.0900087029002113
  60.5574608000000012  -7.3478174000000003  66.0496368000000018  -0.1799991772690198
  60.2880134999999981  -8.3085202999999996  66.5382766999999973   0.0900087029002113
  61.3818168999999969  -6.9242859000000001  66.6623076999999995   0.0900087029002113
  59.3719826000000026  -6.4302330000000003  65.9893493999999947   0.5500221283737161
  58.2377967999999981  -6.8457521999999997  66.1857375999999960  -0.5500099760194476
  59.6016807999999969  -5.1831288000000004  65.5898360999999994  -0.6200120190262852
  58.8467216000000022  -4.6220264000000002  65.2504196000000007   0.3200154156369637
  60.5739173999999991  -5.0528326000000003  65.3954848999999996   0.3000148319207244
  62.2473564000000010  -8.6205931000000007  64.7122803000000033   0.5100209609412374
  62.0295982000000024  -9.7578105999999991  64.4458541999999994  -0.5100088085869688
  63.5167502999999982  -8.0520657999999994  65.0066223000000036  -0.4700076411544901
  63.6425132999999974  -7.0671225000000000  65.0964965999999947   0.3100151237788440
  64.6581955000000050  -8.9275722999999996  65.2157669000000055   0.0700081191839719
  64.9135741999999993  -9.5866431999999993  64.3991852000000051   0.0900087029002113
  65.8863067999999998  -7.9815883999999997  65.3650283999999999   0.0500075354677326
  66.1343307000000067  -7.4931231000000000  64.3984832999999952   0.0900087029002113
  65.6377791999999971  -7.2709336000000002  66.1820526000000058   0.0900087029002113
  67.0813217000000037  -8.7615490000000005  65.5833130000000040  -0.6600131864587639
  67.6773148000000049  -8.0893621000000007  65.9217682000000025   0.4300186260762801
  64.5997162000000031  -9.7901133999999992  66.4254532000000069   0.5100209609412374
  64.1535034000000053  -9.4152564999999999  67.4834976000000069  -0.5100088085869688
  65.1672592000000037 -10.9685059000000003  66.2440796000000063  -0.4700076411544901
  65.7617644999999982 -11.2586698999999992  65.4981688999999960   0.3100151237788440
  65.1825484999999958 -11.8283100000000001  67.4442824999999999   0.0700081191839719
  64.3502273999999943 -11.6760111000000002  68.1154326999999995   0.0900087029002113
  65.0094222999999971 -13.2359123000000007  66.9298629999999974  -0.1799991772690198
  65.7743454000000014 -13.4952802999999992  66.1670151000000004   0.0900087029002113
  64.9940261999999933 -13.9050303000000000  67.8166350999999992   0.0900087029002113
  63.5894317999999998 -13.4082364999999992  66.3543090999999947  -0.0899965505459428
  63.3731269999999967 -12.6925573000000007  65.5325241000000034   0.0900087029002113
  63.5088463000000019 -14.8988484999999997  65.8307724000000007  -0.2700018039920968
  62.4473343000000014 -15.1481189999999994  65.6177672999999970   0.0900087029002113
  64.1114654999999942 -14.9234799999999996  64.8977280000000007   0.0900087029002113
  63.8245429999999985 -15.5894031999999996  66.6418151999999964   0.0900087029002113
  62.4477005000000034 -13.3062591999999995  67.4045181000000042  -0.2700018039920968
  61.5443840000000009 -13.8094339000000002  66.9981307999999984   0.0900087029002113
  62.8311728999999985 -13.7607718000000006  68.3429641999999973   0.0900087029002113
  62.1180037999999968 -12.2470759999999999  67.4657593000000020   0.0900087029002113
  66.4512404999999973 -11.7476444000000004  68.1855469000000056   0.5100209609412374
  66.6200180000000017 -12.4593086000000000  69.2391738999999973  -0.5100088085869688
  67.3589249000000052 -10.8914757000000009  67.7516556000000065  -0.4700076411544901
  67.3084335000000067 -10.3461131999999996  66.9185638000000012   0.3100151237788440
  68.6893539000000004 -10.7089481000000006  68.3677444000000065   0.0700081191839719
  69.0798874000000040 -11.7118854999999993  68.4571456999999981   0.0900087029002113
  69.7043381000000011  -9.8600101000000002  67.5947876000000036  -0.1799991772690198
  69.1631622000000021  -8.9028949999999991  67.4355163999999974   0.0900087029002113
  70.6990813999999972  -9.9210978000000001  68.0857848999999931   0.0900087029002113
  70.0549393000000009 -10.3321694999999991  66.1921844000000021  -0.0899965505459428
  69.1150130999999988 -10.3475914000000007  65.6000671000000040   0.0900087029002113
  71.0203551999999974  -9.3454008000000002  65.4632263000000023  -0.2700018039920968
  71.9350203999999991  -9.2244109999999999  66.0821380999999946   0.0900087029002113
  71.2542267000000038  -9.7155360999999996  64.4421310000000034   0.0900087029002113
  70.5155563000000001  -8.3895883999999992  65.2064514000000059   0.0900087029002113
  70.6550902999999977 -11.7179728000000001  66.2394484999999946  -0.2700018039920968
  69.8937073000000026 -12.5197678000000003  66.3478164999999933   0.0900087029002113
  71.0951004000000069 -11.8774815000000000  65.2318420000000003   0.0900087029002113
  71.4140244000000024 -11.9302244000000002  67.0225829999999974   0.0900087029002113
  68.7092971999999946 -10.4189720000000001  69.8819732999999985   0.5100209609412374
  69.2429656999999992 -11.2048454000000000  70.6300734999999946  -0.5100088085869688
  67.9703063999999983  -9.4329128000000004  70.4457854999999995  -0.2900023877083361
  67.3755646000000041  -8.3099766000000006  69.6985167999999931   0.0000060761771342
  66.4373779000000013  -8.6427335999999997  69.2051543999999978   0.0900087029002113
  68.0012511999999987  -7.8804888999999996  68.8871077999999954   0.0900087029002113
  68.2343750000000000  -9.0493249999999996  71.8819351000000069   0.0200066598933736
  69.2409514999999942  -9.3419045999999994  72.1419754000000069   0.0900087029002113
  68.0146636999999998  -7.5072823000000000  71.9125442999999933  -0.1799991772690198
  68.9945297000000011  -7.0189133000000004  71.7236328000000043   0.0900087029002113
  67.6634750000000054  -7.1120443000000000  72.8896713000000034   0.0900087029002113
  66.9698944000000012  -7.2697272000000002  70.7850875999999971  -0.1799991772690198
  67.0937042000000048  -6.2383780000000000  70.3909912000000020   0.0900087029002113
  65.9147339000000017  -7.4336042000000004  71.0918273999999997   0.0900087029002113
  67.2825928000000033  -9.8064671000000008  72.8363875999999948   0.5100209609412374
  66.0882186999999988  -9.6305522999999997  72.7002944999999983  -0.5100088085869688
  67.8897551999999962 -10.4423341999999995  73.8428954999999974  -0.4700076411544901
  68.8630524000000008 -10.5901051000000006  74.0005950999999982   0.3100151237788440
  67.2258606000000043 -11.0615301000000006  74.9674224999999979   0.0700081191839719
  66.1615752999999955 -11.0513306000000000  74.7841872999999993   0.0900087029002113
  67.6799773999999985 -12.5333328000000002  75.1440963999999951   0.0500075354677326
  67.5978087999999957 -13.1221417999999996  74.2055435000000045   0.0900087029002113
  68.7337418000000042 -12.5842761999999997  75.4923476999999963   0.0900087029002113
  66.9929352000000051 -13.1745043000000006  76.1899872000000045  -0.6600131864587639
  66.0832900999999993 -13.2969436999999999  75.9086379999999963   0.4300186260762801
  67.5801009999999991 -10.3176851000000003  76.2029036999999931   0.5100209609412374
  68.6791077000000030  -9.7877978999999993  76.3138504000000069  -0.5100088085869688
  66.7848891999999950 -10.2922791999999994  77.2725676999999962  -0.4700076411544901
  65.9147949000000040 -10.7631291999999998  77.1491546999999969   0.3100151237788440
  66.8308640000000054  -9.5529212999999995  78.5908965999999936   0.0700081191839719
  66.6933441000000045  -8.5325126999999998  78.2649231000000043   0.0900087029002113
  65.8906783999999988 -10.0420122000000003  79.6621169999999950   0.1400101621908096
  64.8917313000000036  -9.8550730000000009  79.2132416000000035   0.0900087029002113
  66.0016250999999983  -9.2965268999999999  80.9135361000000017  -0.6600131864587639
  65.8913268999999957  -8.3784884999999996  80.6553801999999962   0.4300186260762801
  65.9579162999999937 -11.6150769999999994  79.9226685000000003  -0.2700018039920968
  66.8625107000000014 -11.8313378999999994  80.5303420999999986   0.0900087029002113
  65.0429000999999971 -11.7763071000000004  80.5318297999999970   0.0900087029002113
  66.0325698999999986 -12.1439295000000005  78.9484711000000061   0.0900087029002113
  68.2372131000000053  -9.3972349000000008  79.2163161999999943   0.5100209609412374
  68.9580916999999971 -10.3805408000000003  79.4454345999999987  -0.5100088085869688
  68.6762161000000049  -8.1674500000000005  79.5834198000000015  -0.4700076411544901
  68.1557616999999993  -7.3228865000000001  79.4842376999999942   0.3100151237788440
  69.9393921000000063  -7.9913821000000000  80.2933502000000061   0.0700081191839719
  70.6465148999999997  -8.7891177999999996  80.1201477000000040   0.0900087029002113
  70.7747116000000034  -6.7378558999999996  79.8290558000000061   0.1400101621908096
  70.4777069000000012  -5.7605032999999999  80.2659682999999973   0.0900087029002113
  70.6726302999999945  -6.5418978000000001  78.4448395000000005  -0.6600131864587639
  69.8939055999999965  -5.9807987000000002  78.4634857000000068   0.4300186260762801
  72.2688828000000001  -6.8652519999999999  80.1291427999999968  -0.2700018039920968
  72.4406508999999943  -7.0548758999999999  81.2102813999999995   0.0900087029002113
  72.5852050999999960  -7.8215332000000002  79.6603393999999980   0.0900087029002113
  72.9634247000000045  -6.0463262000000002  79.8440322999999950   0.0900087029002113
  69.7431792999999942  -7.7476959000000001  81.7803420999999986   0.5100209609412374
  70.6502990999999980  -7.8690671999999999  82.5251616999999982  -0.5100088085869688
  68.4838715000000064  -7.5793189999999999  82.2352371000000062  -0.4700076411544901
  67.7225875999999971  -7.6717434000000004  81.5981292999999965   0.3100151237788440
  68.0532149999999945  -7.6390095000000002  83.5920562999999959  -0.0199945075391051
  68.6734313999999983  -8.4387074000000002  83.9691925000000055   0.0900087029002113
  66.9916153000000065  -7.8344269000000004  83.6267014000000017   0.0900087029002113
  68.3655624000000017  -6.5275512000000004  84.5835570999999931   0.5100209609412374
  68.5240021000000041  -6.7276840000000000  85.7512282999999940  -0.5100088085869688
  68.4887238000000025  -5.3238997000000001  84.0561371000000008  -0.4700076411544901
  68.4025802999999968  -5.2583504000000003  83.0650253000000021   0.3100151237788440
  68.9041213999999940  -4.1586794999999999  84.7749022999999937   0.0700081191839719
  68.9899292000000059  -4.3589282000000003  85.8327026000000046   0.0900087029002113
  70.2869644000000022  -3.7718194000000000  84.2212676999999985  -0.1799991772690198
  70.2073668999999967  -3.4878838000000001  83.1501159999999970   0.0900087029002113
  70.7938156000000021  -2.9460719000000002  84.7649231000000043   0.0900087029002113
  71.4060822000000002  -4.8735651999999998  84.2780532999999963  -0.0899965505459428
  70.9483871000000050  -5.7836499000000003  83.8346710000000002   0.0900087029002113
  72.6706085000000002  -4.4635615000000000  83.5551300000000055  -0.2700018039920968
  73.1762542999999965  -3.6648356999999998  84.1388091999999972   0.0900087029002113
  73.3071975999999950  -5.3303713999999998  83.2763596000000064   0.0900087029002113
  72.3074112000000042  -3.9435432000000001  82.6429976999999951   0.0900087029002113
  71.8005141999999950  -5.2583408000000000  85.7636870999999985  -0.2700018039920968
  71.3593063000000001  -4.5415863999999999  86.4888839999999988   0.0900087029002113
  71.2609329000000002  -6.1936001999999997  86.0253296000000063   0.0900087029002113
  72.8931350999999950  -5.3691868999999999  85.9316254000000015   0.0900087029002113
  68.0154036999999931  -2.9824278000000000  84.6138992000000059   0.5100209609412374
  68.2810745000000026  -1.8488009000000001  84.9716034000000064  -0.5100088085869688
  66.7769470000000069  -3.2400479000000000  83.9657440000000008  -0.4700076411544901
  66.4593964000000028  -4.1629576999999998  83.7622298999999941   0.3100151237788440
  65.7783278999999936  -2.2160392000000000  83.5842284999999947   0.0700081191839719
  66.4413909999999959  -1.5327280000000001  83.0745009999999979   0.0900087029002113
  64.6586379999999963  -2.6294708000000000  82.6471252000000050   0.0500075354677326
  64.0861739999999998  -1.7132736000000000  82.3879165999999969   0.0900087029002113
  65.0269011999999975  -2.8417349000000001  81.6206511999999975   0.0900087029002113
  63.8282967000000028  -3.7030606000000001  83.0029906999999980  -0.6600131864587639
  62.9805526999999969  -3.3730001000000001  82.6964111000000059   0.4300186260762801
  65.1961593999999991  -1.3929632999999999  84.7022017999999974   0.5100209609412374
  64.9255828999999949  -0.1786151000000000  84.5126343000000020  -0.5100088085869688
  64.8958740000000063  -1.8159980000000000  85.8975753999999938  -0.2900023877083361
  64.6693953999999991  -3.2708290000000000  86.3080520999999976   0.0000060761771342
  65.5426558999999997  -3.9254997000000000  86.1003113000000013   0.0900087029002113
  63.7529372999999993  -3.6825325000000002  85.8337936000000070   0.0900087029002113
  64.5675049000000030  -0.8759948000000000  86.9472427000000039   0.0200066598933736
  63.8263930999999971  -0.1473903000000000  86.6535109999999946   0.0900087029002113
  63.8702278000000021  -1.8314509000000001  87.9071808000000061  -0.1799991772690198
  62.8760605000000012  -1.8531382999999999  87.4117202999999989   0.0900087029002113
  63.7628174000000030  -1.6426866000000000  88.9967498999999975   0.0900087029002113
  64.4322585999999973  -3.2182043000000000  87.8069229000000036  -0.1799991772690198
  63.7705841000000007  -4.0305084999999998  88.1766204999999985   0.0900087029002113
  65.4525833000000006  -3.0998271000000002  88.2303085000000067   0.0900087029002113
  65.7222442999999998   0.0246836000000000  87.4208145000000059   0.5100209609412374
  65.4585342000000026   1.2014601000000000  87.5936049999999966  -0.5100088085869688
  66.9091186999999934  -0.4897224000000000  87.5985260000000068  -0.4700076411544901
  67.0274428999999969  -1.4750440000000000  87.5028609999999958   0.3100151237788440
  68.0010529000000048   0.2597164000000000  87.9377135999999950   0.0700081191839719
  67.7196732000000026   0.7870754000000000  88.8372192000000069   0.0900087029002113
  69.2839354999999983  -0.6194465000000000  88.1795654000000013  -0.1799991772690198
  69.6784667999999954  -1.0399905000000000  87.2299270999999976   0.0900087029002113
  70.0102997000000045   0.0754645000000000  88.6526642000000038   0.0900087029002113
  69.1303328999999991  -1.8091322999999999  89.0979461999999955   0.0000060761771342
  68.7934113000000025  -1.6277336000000000  90.4517211999999944  -0.1149972801912420
  68.7548065000000008  -0.5924311000000000  90.7567748999999964   0.1150094325455104
  68.5880736999999954  -2.7213953000000002  91.3218994000000066  -0.1149972801912420
  68.4335022000000066  -2.5182058999999999  92.3712921000000051   0.1150094325455104
  68.8013306000000000  -4.0042676999999998  90.7849884000000031   0.1100092866164506
  68.8692551000000037  -5.0749668999999997  91.6920089999999988  -0.5400096841613279
  68.3840866000000034  -4.8232470000000003  92.4812163999999939   0.4300186260762801
  69.4176712000000009  -3.1457362000000000  88.6066208000000017  -0.1149972801912420
  69.9138640999999978  -3.3045444000000002  87.6605911000000049   0.1150094325455104
  69.1118316999999962  -4.2646569999999997  89.4182280999999932  -0.1149972801912420
  69.2820435000000003  -5.2470441000000001  89.0030823000000026   0.1150094325455104
  68.4078597999999971   1.2997376000000000  86.8928528000000000   0.5100209609412374
  68.7051773000000026   2.4500861000000000  87.1599425999999937  -0.5100088085869688
  68.4553832999999941   0.9895365000000000  85.6176909999999936  -0.4700076411544901
  68.4599838000000034   0.0456803000000000  85.2965621999999968   0.3100151237788440
  68.5660857999999962   2.0596136999999999  84.6240844999999950   0.0700081191839719
  69.4216308999999967   2.6296474999999999  84.9549712999999969   0.0900087029002113
  68.8335036999999943   1.4329993000000001  83.2454680999999965  -0.1799991772690198
  67.9911728000000011   0.7714818000000000  82.9501723999999996   0.0900087029002113
  68.8567886000000016   2.1769691000000000  82.4206695999999965   0.0900087029002113
  70.1407776000000069   0.7119321000000000  83.1359633999999943   0.0000060761771342
  71.4697570999999954   1.2420192000000001  83.2749785999999972  -0.1149972801912420
  71.7163773000000049   2.2096437999999998  83.6864242999999988   0.1150094325455104
  72.5862656000000044   0.4383183000000000  83.0468445000000060  -0.1149972801912420
  73.5962447999999938   0.7714255000000000  83.2349471999999935   0.1150094325455104
  72.3769913000000003  -0.8821573000000000  82.5577011000000027  -0.1149972801912420
  73.1957854999999995  -1.5653840000000001  82.3868712999999957   0.1150094325455104
  69.9980697999999961  -0.4744225000000000  82.4980544999999950  -0.1149972801912420
  69.0004729999999995  -0.8218202000000000  82.2732314999999943   0.1150094325455104
  71.0848923000000070  -1.2547235000000001  82.1582489000000038  -0.1149972801912420
  70.9962845000000016  -2.2156452999999998  81.6732941000000068   0.1150094325455104
  67.3896483999999987   3.0326259000000002  84.5631484999999969   0.5100209609412374
  67.6311721999999946   4.2552804999999996  84.4479065000000020  -0.5100088085869688
  66.1313171000000040   2.5229043999999998  84.7051849000000061  -0.4700076411544901
  65.9062119000000024   1.5642421000000000  84.8610381999999959   0.3100151237788440
  65.0258330999999998   3.4510481000000000  84.7842102000000040   0.0700081191839719
  65.0901108000000050   4.1230063000000001  83.9411544999999961   0.0900087029002113
  63.6611977000000024   2.7550466000000000  84.5537872000000021   0.0500075354677326
  63.3407515999999973   2.0999758000000002  85.3919525000000021   0.0900087029002113
  62.7879027999999977   3.4414608000000002  84.5765533000000005   0.0900087029002113
  63.5493659999999991   1.9998829000000000  83.3420868000000041  -0.6600131864587639
  63.9742583999999965   1.1620135000000000  83.5396652000000017   0.4300186260762801
  65.0061417000000006   4.3668484999999997  85.9360274999999945   0.5100209609412374
  64.4752655000000061   5.4820032000000003  85.7073287999999991  -0.5100088085869688
  65.5194244000000054   3.9716635000000000  87.1402283000000040  -0.4700076411544901
  65.6028900000000021   2.9864576000000000  87.2683104999999983   0.3100151237788440
  65.4120101999999974   4.8667388000000003  88.3276520000000005   0.0700081191839719
  64.7661666999999994   5.7074708999999997  88.1216201999999953   0.0900087029002113
  64.9835051999999962   4.0421128000000000  89.5841063999999960  -0.1799991772690198
  65.6694260000000014   3.2076997999999999  89.8440781000000044   0.0900087029002113
  65.1111525999999969   4.7489271000000004  90.4317168999999978   0.0900087029002113
  63.5078963999999999   3.4817605000000000  89.5629806999999971  -0.1399980098365411
  62.9675674000000001   4.3595046999999996  89.1483535999999930   0.0900087029002113
  63.4876174999999989   2.6364036000000000  88.8423690999999991   0.0900087029002113
  62.7784461999999976   3.0295633999999998  91.2182846000000040  -0.0899965505459428
  62.3983841000000012   4.7387022999999999  91.6382751000000013  -0.2200003447014985
  63.2894629999999978   5.2028866000000003  92.1124343999999979   0.0900087029002113
  61.9868736000000027   5.3625169000000001  90.8161850000000044   0.0900087029002113
  61.6699944000000002   4.7252644999999998  92.4770812999999947   0.0900087029002113
  66.7815856999999937   5.5360842000000003  88.6667328000000055   0.5100209609412374
  66.7814484000000022   6.3300538000000000  89.5770416000000012  -0.5100088085869688
  67.8260116999999951   5.2570237999999998  87.9702147999999937  -0.4700076411544901
  67.6766738999999973   4.5263347999999999  87.3085480000000018   0.3100151237788440
  69.1112976000000003   5.8993883000000000  88.0838698999999963  -0.0199945075391051
  69.0144958000000059   6.9449247999999999  88.3366012999999981   0.0900087029002113
  69.5223464999999976   5.7977762000000004  87.0903320000000036   0.0900087029002113
  69.9901123000000069   5.2889360999999999  89.1410828000000066   0.5100209609412374
  70.9106902999999988   5.9390631000000003  89.5976562000000030  -0.5100088085869688
  69.8054656999999992   3.9911134000000001  89.4244384999999937  -0.4700076411544901
  68.9212569999999971   3.5933347000000002  89.1921463000000045   0.3100151237788440
  70.6187896999999936   3.1553125000000000  90.2992095999999975   0.0700081191839719
  71.0815048000000047   3.7986333000000001  91.0329818999999958   0.0900087029002113
  69.7412795999999986   2.0802510000000001  90.9349670000000003  -0.1099971342621821
  69.4889450000000011   1.2728628000000000  90.2147140999999948   0.0900087029002113
  70.2475739000000061   1.5095425000000000  91.7426147000000043   0.0900087029002113
  68.2158965999999936   2.7068655000000001  91.6043472000000065  -0.2300006365596181
  68.7055663999999950   3.0876255000000001  92.7751769999999993   0.1600107459070489
  71.7012634000000020   2.5429666000000002  89.4998322000000002   0.5100209609412374
  72.5806884999999937   1.9489396000000001  90.1582870000000014  -0.5100088085869688
  71.6974486999999954   2.6633596000000002  88.1507567999999964  -0.4700076411544901
  70.9212035999999983   3.1776062999999999  87.7943953999999991   0.3100151237788440
  72.8058623999999952   2.3416994000000000  87.1891327000000018   0.0700081191839719
  73.6395569000000023   2.5713978000000002  87.8361282000000045   0.0900087029002113
  72.8605727999999999   0.9311869000000000  86.5924454000000026  -0.1799991772690198
  71.8861847000000012   0.7114227000000000  86.1060410000000047   0.0900087029002113
  73.7166061000000070   0.8834716000000000  85.8858795000000015   0.0900087029002113
  72.9810638000000012  -0.2039555000000000  87.5696259000000055  -0.0899965505459428
  72.0914458999999965  -0.1204530000000000  88.2298507999999941   0.0900087029002113
  72.7817612000000054  -1.5020437000000000  86.7746352999999999  -0.2700018039920968
  71.8202285999999930  -1.3761165000000000  86.2324828999999937   0.0900087029002113
  73.6365432999999996  -1.7828263000000000  86.1228561000000070   0.0900087029002113
  72.6978682999999961  -2.3980440999999999  87.4261474999999990   0.0900087029002113
  74.2695006999999947  -0.1391810000000000  88.3555450000000064  -0.2700018039920968
  74.3984145999999953   0.8532531000000000  88.8380202999999966   0.0900087029002113
  74.3659363000000013  -0.8234951000000000  89.2254486000000071   0.0900087029002113
  75.1049270999999976  -0.3935043000000000  87.6687545999999998   0.0900087029002113
  72.6652069000000012   3.3185365000000000  86.1059189000000060   0.5100209609412374
  71.5475311000000005   3.7655649000000002  85.7883072000000055  -0.5100088085869688
  73.7954864999999955   3.6824840999999999  85.3953094000000021  -0.4700076411544901
  74.6017075000000034   3.1218066000000002  85.5675430000000006   0.3100151237788440
  73.8608550999999949   4.6128216000000002  84.3239975000000044   0.0700081191839719
  73.0469513000000035   5.3220796999999997  84.3545380000000051   0.0900087029002113
  75.1438598999999954   5.5508528000000004  84.3723221000000052   0.0500075354677326
  74.8303145999999941   6.5799336000000004  84.0948257000000012   0.0900087029002113
  75.4989089999999976   5.5909338000000002  85.4242935000000045   0.0900087029002113
  76.2011490000000009   5.1968554999999999  83.5353470000000016  -0.6600131864587639
  77.0039139000000006   5.6811332999999999  83.7418289000000016   0.4300186260762801
  73.8398743000000053   3.9377887000000000  82.8929214000000059   0.5100209609412374
  74.5866240999999945   2.9449391000000000  82.6582564999999931  -0.5100088085869688
  73.1366272000000066   4.5040350000000000  81.9066466999999960  -0.4700076411544901
  72.5771332000000058   5.2919983999999998  82.1517867999999964   0.3100151237788440
  73.0116653000000042   4.1402621000000002  80.5154114000000050   0.0700081191839719
  72.6099624999999946   3.1383314000000002  80.4814606000000055   0.0900087029002113
  71.9476089000000059   4.9693693999999997  79.7944030999999967  -0.0899965505459428
  72.0508727999999934   6.0579495000000003  79.9910048999999930   0.0900087029002113
  71.9117432000000036   4.6982521999999998  78.3678893999999957  -0.2700018039920968
  71.0763855000000007   5.2935109000000002  77.9411010999999974   0.0900087029002113
  72.8285828000000066   5.0904312000000003  77.8780823000000026   0.0900087029002113
  71.7983856000000031   3.6030910000000000  78.2192687999999947   0.0900087029002113
  70.6108475000000055   4.5976094999999999  80.3937224999999955  -0.2700018039920968
  70.3749619000000024   3.5157728000000001  80.3025817999999987   0.0900087029002113
  70.4099503000000055   4.9362569000000001  81.4326096000000064   0.0900087029002113
  69.8214188000000036   5.0751308999999996  79.7747879000000069   0.0900087029002113
  74.4064941000000033   4.2286682000000004  79.8162612999999936   0.5100209609412374
  74.8415222000000000   3.3282365999999999  79.0766753999999992  -0.5100088085869688
  75.1671142999999944   5.3013420000000000  80.0817641999999950  -0.4700076411544901
  74.7935485999999941   5.9798999000000004  80.7094802999999956   0.3100151237788440
  76.5709762999999981   5.5262469999999997  79.5863724000000019   0.0700081191839719
  76.5854874000000052   5.6061964000000000  78.5094299000000007   0.0900087029002113
  77.1810531999999938   6.8430004000000002  80.0195999000000029  -0.1799991772690198
  76.8221740999999980   7.1192736999999999  81.0340958000000029   0.0900087029002113
  78.2852553999999969   6.7733511999999996  80.1206511999999975   0.0900087029002113
  76.8670958999999954   8.0363302000000001  79.0676117000000005  -0.1799991772690198
  77.1187285999999972   7.8214316000000004  78.0070343000000008   0.0900087029002113
  75.7569885000000056   8.0733861999999998  79.0425720000000069   0.0900087029002113
  77.5340805000000017   9.2842339999999997  79.5472106999999937   0.2000119133395276
  77.4549942000000016   9.3188151999999995  80.6548537999999979   0.0900087029002113
  78.6050797000000046   9.2674407999999993  79.2522048999999953   0.0900087029002113
  76.9240645999999941  10.4826955999999996  78.9161758000000049  -0.7000143538912426
  76.2579956000000010  10.3247651999999999  78.1872024999999979   0.4400189179343997
  77.4412078999999949  11.7082119000000002  78.9207076999999941   0.6400247550967931
  78.4642714999999953  12.0863847999999994  79.7313843000000020  -0.8000172724724393
  78.9777832000000046  12.9185914999999998  79.5222626000000048   0.4600195016506390
  79.0305634000000055  11.4620390000000008  80.2694397000000066   0.4600195016506390
  76.7475510000000014  12.6609181999999993  78.2361298000000005  -0.8000172724724393
  76.9760665999999958  13.6273307999999993  78.1185150000000021   0.4600195016506390
  75.8609694999999959  12.3915194999999994  77.8601302999999945   0.4600195016506390
  77.5599593999999968   4.4386668000000000  79.9713057999999961   0.5100209609412374
  78.4031829999999985   4.0297131999999998  79.1962584999999990  -0.5100088085869688
  77.4904709000000054   3.9352512000000002  81.2306899999999956  -0.4700076411544901
  76.8787918000000019   4.3397421999999999  81.9061508000000060   0.3100151237788440
  78.2414703000000031   2.7792963999999998  81.8052596999999935   0.0700081191839719
  79.2606200999999970   2.9719763000000001  81.5042191000000003   0.0900087029002113
  78.1039657999999974   2.4975483000000001  83.2849960000000067   0.1400101621908096
  77.1057662999999991   2.7172529999999999  83.7205048000000005   0.0900087029002113
  79.0156630999999976   3.4417670000000000  83.9381714000000017  -0.6600131864587639
  78.6586379999999963   4.3170923999999999  83.7709961000000050   0.4300186260762801
  78.4551392000000050   1.0967796000000001  83.8349532999999951  -0.2700018039920968
  77.7116318000000064   0.2894974000000000  83.6622849000000031   0.0900087029002113
  79.4297255999999976   0.8331376000000000  83.3712845000000016   0.0900087029002113
  78.6838455000000039   1.0448955000000000  84.9209136999999998   0.0900087029002113
  77.8976363999999961   1.4950488000000000  81.0636977999999999   0.5100209609412374
  78.7324294999999950   0.7104102000000000  80.5884094000000033  -0.5100088085869688
  76.6308594000000056   1.2807065000000000  80.8232955999999945  -0.4700076411544901
  76.0052795000000003   1.9814955999999999  81.1572876000000036   0.3100151237788440
  76.1515198000000026   0.1249485000000000  80.1102752999999979   0.0700081191839719
  76.5523833999999965  -0.7519832000000000  80.5967864999999932   0.0900087029002113
  74.5912780999999967   0.0259335000000000  80.2274780000000050  -0.1799991772690198
  74.2775574000000063  -0.0251724000000000  81.2920455999999945   0.0900087029002113
  74.2500916000000046   0.9832865000000000  79.7787093999999968   0.0900087029002113
  73.8906403000000012  -1.2038301000000000  79.6569824000000040   0.0000060761771342
  74.6035233000000062  -2.4119692000000001  79.2371140000000054  -0.1149972801912420
  75.6796798999999965  -2.3278196000000002  79.2719040000000064   0.1150094325455104
  73.8757781999999992  -3.4568121000000001  78.7466277999999988  -0.1149972801912420
  74.4581603999999970  -4.3084192000000003  78.4272385000000014   0.1150094325455104
  72.4894943000000040  -3.4633777000000001  78.6721954000000068  -0.1149972801912420
  71.9119644000000022  -4.2201319000000002  78.1621245999999985   0.1150094325455104
  72.4687500000000000  -1.1662272000000000  79.5509414999999933  -0.1149972801912420
  71.8139113999999950  -0.3480202000000000  79.8119353999999959   0.1150094325455104
  71.8222961000000026  -2.2367702000000000  78.9879760999999974  -0.1149972801912420
  70.7547607000000056  -2.2754325999999998  78.8289489999999944   0.1150094325455104
  76.5969086000000061   0.1424359000000000  78.6439361999999988   0.5100209609412374
  77.1768875000000065  -0.8308733000000000  78.1920395000000070  -0.5100088085869688
  76.4580002000000007   1.3148438000000000  77.9641723999999954  -0.4700076411544901
  76.1650314000000037   2.1257882000000001  78.4647140999999948   0.3100151237788440
  76.7746963999999963   1.4541991000000001  76.5573578000000055   0.0700081191839719
  76.2360228999999947   0.7229789000000000  75.9729384999999979   0.0900087029002113
  76.4349059999999980   2.8692082999999999  76.0636520000000047  -0.1799991772690198
  75.4484939999999966   3.0801506000000001  76.5292891999999938   0.0900087029002113
  77.1138992000000059   3.6626656000000000  76.4427490000000063   0.0900087029002113
  76.2964249000000052   2.9720452000000002  74.5568313999999930   0.0000060761771342
  77.3547286999999955   3.3947422999999999  73.7392044000000055  -0.1149972801912420
  78.1403045999999932   3.9329011000000000  74.2487564000000049   0.1150094325455104
  77.1675185999999940   3.5516350000000001  72.3452529999999996  -0.1149972801912420
  77.8909606999999937   4.0671377000000000  71.7310027999999988   0.1150094325455104
  75.9654998999999975   3.0818881999999999  71.7379226999999986  -0.1149972801912420
  75.8151474000000007   3.2663869999999999  70.6844787999999937   0.1150094325455104
  75.0436782999999963   2.6275225000000000  73.9626082999999994  -0.1149972801912420
  74.1626282000000003   2.4640922999999999  74.5654830999999945   0.1150094325455104
  74.9033356000000055   2.7059218999999999  72.4962158000000017  -0.1149972801912420
  73.9768600000000021   2.4242864000000002  72.0179672000000011   0.1150094325455104
  78.2404099000000031   1.2040162999999999  76.2793350000000032   0.5100209609412374
  78.7141876000000025   0.6154796000000000  75.3698806999999960  -0.5100088085869688
  79.1324462999999980   1.6504228000000001  77.2104949999999945  -0.4700076411544901
  78.8162612999999936   2.1754753999999998  77.9968566999999950   0.3100151237788440
  80.5382309000000021   1.5395610000000000  77.2561493000000041   0.0700081191839719
  80.8762969999999939   2.0149577000000001  76.3472366000000022   0.0900087029002113
  80.9834441999999939   2.4768734000000001  78.4475707999999941  -0.1799991772690198
  80.8163756999999947   3.5535724000000002  78.2304840000000041   0.0900087029002113
  80.3882904000000025   2.3060681999999999  79.3700256000000053   0.0900087029002113
  82.4496536000000049   2.3154181999999999  78.7624512000000010   0.0000060761771342
  82.8621368000000018   1.6059231000000000  79.9649505999999946  -0.1149972801912420
  82.1079102000000063   1.2372692999999999  80.6443787000000043   0.1150094325455104
  84.2305755999999946   1.4922863000000000  80.2674484000000064  -0.1149972801912420
  84.5544280999999955   0.9009653000000000  81.1111602999999945   0.1150094325455104
  85.2171859999999981   1.9743081000000000  79.3989028999999960   0.1100092866164506
  86.5933608999999933   1.6860975000000000  79.4364623999999964  -0.5400096841613279
  86.6520308999999997   1.2860502000000000  80.3071671000000009   0.4300186260762801
  83.4345856000000055   2.7968275999999999  77.8878937000000064  -0.1149972801912420
  83.1179656999999992   3.2480682999999999  76.9591675000000066   0.1150094325455104
  84.8069229000000036   2.6274848000000000  78.2216109999999958  -0.1149972801912420
  85.5436095999999964   2.9557264000000001  77.5033264000000059   0.1150094325455104
  81.0813598999999954   0.0920268000000000  77.4397354000000036   0.5100209609412374
  81.8572158999999999  -0.3873419000000000  76.6355666999999983  -0.5100088085869688
  80.4540786999999966  -0.5240753000000000  78.4631576999999965  -0.4700076411544901
  79.7367782999999974  -0.0474910000000000  78.9654998999999975   0.3100151237788440
  80.7375107000000014  -1.8905099999999999  78.7261581000000064   0.0700081191839719
  81.8049393000000009  -1.8883662000000001  78.8905182000000025   0.0900087029002113
  80.1725311000000005  -2.4641657000000001  80.1149750000000012  -0.1799991772690198
  79.0683211999999997  -2.4227159000000000  80.2304153000000042   0.0900087029002113
  80.4407042999999931  -3.5423148000000002  80.1151275999999939   0.0900087029002113
  80.8071898999999974  -1.7986761000000000  81.3284759999999949  -0.1799991772690198
  81.8550644000000034  -1.4532566000000000  81.1982651000000004   0.0900087029002113
  80.2961425999999960  -0.8471824999999999  81.5888671999999957   0.0900087029002113
  80.6925734999999946  -2.6829987000000002  82.6332778999999960   0.2000119133395276
  79.6458358999999945  -2.6976952999999999  83.0053405999999967   0.0900087029002113
  80.9506530999999967  -3.7296385999999999  82.3644484999999946   0.0900087029002113
  81.4815444999999983  -2.3446194999999999  83.7872696000000019  -0.7000143538912426
  81.9145584000000042  -1.4472221999999999  83.8720093000000020   0.4400189179343997
  81.5261078000000055  -3.1553922000000001  84.8963851999999974   0.6400247550967931
  82.3237304999999964  -2.9602187000000000  85.8773879999999963  -0.8000172724724393
  82.3448714999999964  -3.7130386999999998  86.5352783000000017   0.4600195016506390
  83.1371917999999965  -2.3914255999999998  85.7558594000000056   0.4600195016506390
  80.8028106999999949  -4.2390165000000000  85.0507506999999947  -0.8000172724724393
  81.0656586000000061  -4.7624316000000002  85.8612671000000063   0.4600195016506390
  80.2664718999999991  -4.5898608999999997  84.2831268000000051   0.4600195016506390
  80.3729553000000010  -2.8394132000000001  77.5619125000000054   0.5100209609412374
  81.1942978000000011  -3.6611856999999999  77.1623153999999971  -0.5100088085869688
  79.2627563000000066  -2.5440369000000000  76.9122619999999984  -0.4700076411544901
  78.6893081999999993  -1.8200947999999999  77.2878647000000001   0.3100151237788440
  78.9623260000000045  -3.1858952000000000  75.6458205999999933   0.0700081191839719
  79.1187668000000031  -4.2195853999999997  75.9167632999999995   0.0900087029002113
  77.5238494999999972  -2.8333788000000002  75.1826096000000064  -0.1799991772690198
  77.5399093999999991  -1.7234955000000001  75.1354522999999972   0.0900087029002113
  77.2011185000000069  -3.0254306999999998  74.1370086999999955   0.0900087029002113
  76.4243010999999939  -3.3401067000000002  76.1140900000000045  -0.0899965505459428
  76.5215759000000020  -3.1632516000000002  77.2065963999999951   0.0900087029002113
  75.0440521000000018  -2.6610049999999998  75.7670822000000044  -0.2700018039920968
  74.8833922999999970  -2.6040678000000002  74.6692352000000028   0.0900087029002113
  74.1896133000000049  -3.1918544999999998  76.2387314000000060   0.0900087029002113
  75.2161255000000040  -1.6496614999999999  76.1935806000000042   0.0900087029002113
  76.3194275000000033  -4.8237123000000004  76.0494766000000055  -0.2700018039920968
  75.9732819000000035  -5.0220861000000001  75.0125809000000032   0.0900087029002113
  77.2938919000000055  -5.2818594000000001  76.3230437999999936   0.0900087029002113
  75.5246963999999963  -5.1151356999999997  76.7690582000000035   0.0900087029002113
  79.9190978999999970  -2.8007320999999998  74.4020538000000045   0.5100209609412374
  80.3048325000000034  -3.7560913999999999  73.7291794000000067  -0.5100088085869688
  80.3290329000000014  -1.5150968000000000  74.1876601999999963  -0.4700076411544901
  79.8685073999999986  -0.8355702000000000  74.7534942999999998   0.3100151237788440
  81.3397597999999959  -1.1146807999999999  73.1573563000000036   0.0700081191839719
  80.9102325000000064  -1.5630246000000001  72.2736663999999962   0.0900087029002113
  81.3913727000000051   0.3554688000000000  73.1378631999999982   0.0500075354677326
  80.3588256999999970   0.7362163000000000  73.2901611000000059   0.0900087029002113
  82.1252594000000045   0.7137133000000000  73.8911209000000042   0.0900087029002113
  81.7498322000000002   0.8173125999999999  71.8312530999999979  -0.6600131864587639
  81.0537948999999998   0.7187789000000000  71.1774750000000012   0.4300186260762801
  82.6669617000000017  -1.7683764000000000  73.2957839999999976   0.5100209609412374
  83.2424010999999950  -2.1984892000000000  72.3275146000000007  -0.5100088085869688
  83.2074355999999966  -1.9094598000000000  74.5373459000000054  -0.4700076411544901
  82.7077788999999939  -1.5647278000000000  75.3282394000000011   0.3100151237788440
  84.4049224999999979  -2.6315862999999999  74.7875214000000028   0.0700081191839719
  85.1950760000000002  -2.2533357000000001  74.1558608999999933   0.0900087029002113
  84.7909851000000003  -2.3696975999999998  76.2755126999999931  -0.1799991772690198
  83.8701171999999957  -2.4881654000000002  76.8856734999999958   0.0900087029002113
  85.4636993000000018  -3.1885827000000000  76.6089934999999969   0.0900087029002113
  85.5294875999999960  -1.0346000000000000  76.5183181999999960   0.5500221283737161
  86.0946426000000002  -0.3856262000000000  75.6158446999999967  -0.5500099760194476
  85.5777283000000040  -0.5921030000000000  77.8402557000000002  -0.6200120190262852
  86.0737000000000023   0.2680819000000000  77.9589461999999997   0.3200154156369637
  85.0151977999999957  -1.0482749000000000  78.5298003999999992   0.3000148319207244
  84.3157271999999978  -4.1128391999999998  74.5509414999999933   0.5100209609412374
  85.2556610000000035  -4.7680563999999999  74.0381775000000033  -0.5100088085869688
  83.2038193000000064  -4.7500910999999997  74.9607239000000050  -0.4700076411544901
  82.5001831000000010  -4.2846193000000001  75.4919739000000050   0.3100151237788440
  82.8728866999999951  -6.1684407999999999  74.6880646000000041   0.0700081191839719
  83.7033234000000022  -6.7923182999999998  74.9839934999999969   0.0900087029002113
  81.7658691000000033  -6.7346124999999999  75.6340942000000069  -0.0899965505459428
  80.9617233000000027  -5.9771080000000003  75.7518921000000063   0.0900087029002113
  81.2709045000000003  -8.0510158999999994  74.9803085000000067  -0.2700018039920968
  80.7639312999999959  -7.9002980999999997  74.0032729999999930   0.0900087029002113
  82.1167449999999945  -8.7635802999999992  74.8748932000000025   0.0900087029002113
  80.4257202000000007  -8.4731006999999998  75.5649796000000009   0.0900087029002113
  82.2217406999999980  -6.8151802999999997  77.0754929000000004  -0.1799991772690198
  83.0259781000000032  -7.5759096000000001  77.1694030999999967   0.0900087029002113
  82.5499801999999931  -5.8474684000000003  77.5115128000000055   0.0900087029002113
  81.1148070999999931  -7.1360564000000002  78.0726242000000070  -0.2700018039920968
  81.5158691000000033  -7.4219327000000002  79.0684890999999936   0.0900087029002113
  80.4512634000000020  -6.2452778999999996  78.0959395999999941   0.0900087029002113
  80.5643386999999933  -8.0311222000000004  77.7118530000000050   0.0900087029002113
  82.7130966000000001  -6.3977709000000003  73.1416167999999942   0.5100209609412374
  83.3258285999999941  -7.2925209999999998  72.5572204999999997  -0.5100088085869688
  82.0560454999999962  -5.4744329000000000  72.4928436000000005  -0.4700076411544901
  81.4728621999999945  -4.9067369000000003  73.0687027000000029   0.3100151237788440
  81.9053497000000021  -5.4673486000000002  71.0578689999999966   0.0700081191839719
  81.4563979999999930  -6.4080801000000003  70.7752761999999933   0.0900087029002113
  80.8838120000000060  -4.5018143999999998  70.5916289999999975  -0.1799991772690198
  79.8949127000000061  -4.7244349000000003  71.0464249000000052   0.0900087029002113
  81.2093811000000017  -3.4927682999999998  70.9235228999999947   0.0900087029002113
  80.6011428999999993  -4.3600716999999998  69.1766204999999985   0.0000060761771342
  80.0715560999999951  -5.4420833999999996  68.4101639000000006  -0.1149972801912420
  79.7800368999999989  -6.3418899000000000  68.9314727999999945   0.1150094325455104
  79.6874160999999930  -5.2795528999999997  67.0579376000000025  -0.1149972801912420
  79.2928466999999983  -6.1687846000000004  66.5889130000000051   0.1150094325455104
  79.7504883000000007  -4.0746111999999997  66.4434738000000067   0.1100092866164506
  79.4148406999999992  -4.0204333999999999  65.1102218999999991  -0.5400096841613279
  79.0020142000000050  -4.8249687999999997  64.7878876000000048   0.4300186260762801
  80.7449416999999983  -3.1351705000000001  68.4738540999999969  -0.1149972801912420
  81.0088654000000048  -2.2631545000000002  69.0537948999999998   0.1150094325455104
  80.3159789999999987  -3.0250336999999998  67.1374588000000045  -0.1149972801912420
  80.5732955999999945  -2.2167547000000001  66.4689713000000069   0.1150094325455104
  83.1914368000000053  -5.3911119000000003  70.1563644000000011   0.5100209609412374
  83.3939285000000012  -6.2408809999999999  69.2727280000000007  -0.5100088085869688
  84.0543593999999956  -4.3572778999999997  70.2595062000000041  -0.4700076411544901
  84.0144652999999977  -3.7002106000000001  71.0082931999999971   0.3100151237788440
  85.0180510999999939  -4.1660857000000000  69.2591170999999974   0.0700081191839719
  84.9502640000000042  -4.6206794000000002  68.2817993000000030   0.0900087029002113
  84.8211974999999967  -2.7575169000000002  68.8406142999999986  -0.2700018039920968
  85.6802444000000065  -2.3616318999999999  68.2578429999999940   0.0900087029002113
  83.8503493999999989  -2.6070085000000001  68.3218459999999936   0.0900087029002113
  84.8704223999999954  -2.1217741999999999  69.7504119999999972   0.0900087029002113
  86.4529648000000037  -4.2310071000000002  69.7716140999999936   0.5100209609412374
  87.4260864000000026  -4.1722884000000002  69.0059585999999996  -0.5100088085869688
  86.7582016000000067  -4.3700656999999996  71.1048279000000036  -0.4700076411544901
  86.0914535999999941  -4.3916874000000004  71.8457564999999931   0.3100151237788440
  88.1005401999999975  -4.4533272000000004  71.4661483999999945   0.0700081191839719
  88.5584640999999948  -3.5615366000000002  71.0643845000000027   0.0900087029002113
  88.4253463999999951  -4.3519654000000001  73.0289230000000060  -0.1799991772690198
  87.9645995999999997  -5.1918506999999998  73.5916061000000070   0.0900087029002113
  89.4579391000000044  -4.6583446999999998  73.3013686999999976   0.0900087029002113
  88.0590363000000025  -3.0752210999999998  73.7934723000000048  -0.1799991772690198
  87.0267639000000059  -3.1046518999999999  74.2032013000000035   0.0900087029002113
  88.6745911000000007  -3.0880396000000001  74.7182693000000029   0.0900087029002113
  88.2223740000000021  -1.6528176999999999  73.1378402999999935   0.5500221283737161
  87.2149352999999934  -1.2984233000000001  72.4941788000000003  -0.5500099760194476
  89.4238892000000050  -1.0439373999999999  73.2014999000000017  -0.6200120190262852
  89.4397278000000000  -0.0710565000000000  72.9707336000000026   0.3200154156369637
  90.1626662999999979  -1.4398660999999999  73.7468872000000033   0.3000148319207244
  88.9540939000000037  -5.6600536999999997  70.9109497000000033   0.5100209609412374
  90.1237335000000002  -5.4546428000000002  70.6354522999999972  -0.5100088085869688
  88.4159851000000003  -6.8901047999999996  70.8579636000000050  -0.4700076411544901
  87.5005950999999982  -7.0092010000000000  71.2346648999999985   0.3100151237788440
  89.1227798000000035  -8.0134095999999992  70.2844391000000002   0.0700081191839719
  90.1856994999999984  -7.8681736000000004  70.4090499999999935   0.0900087029002113
  88.5215453999999937  -9.2400207999999999  70.9875487999999990  -0.2700018039920968
  87.4130401999999975  -9.2803488000000005  71.0502472000000012   0.0900087029002113
  88.8383026000000058 -10.2130145999999993  70.5548095999999987   0.0900087029002113
  89.0028609999999958  -9.2320366000000007  71.9888458000000071   0.0900087029002113
  88.9218063000000001  -8.1563244000000008  68.7820815999999979   0.5100209609412374
  89.4086760999999939  -9.0879059000000009  68.2020035000000036  -0.5100088085869688
  88.0855408000000040  -7.2848991999999999  68.1513518999999945  -0.4700076411544901
  87.8688736000000006  -6.4706454000000004  68.6843185000000034   0.3100151237788440
  87.8251494999999949  -7.2320808999999997  66.7075958000000071   0.0700081191839719
  86.9755707000000058  -6.5728102000000002  66.6077652000000029   0.0900087029002113
  88.9433516999999938  -6.6704879000000004  65.8471985000000046  -0.1799991772690198
  89.8443069000000065  -7.3200488000000004  65.8212357000000026   0.0900087029002113
  88.5053177000000062  -6.6823626000000003  64.8262634000000020   0.0900087029002113
  89.2470016000000044  -5.1728072000000003  66.1146545000000003  -0.1799991772690198
  88.2573012999999946  -4.6734289999999996  66.0409317000000016   0.0900087029002113
  89.6043319999999994  -4.9598680000000002  67.1448441000000003   0.0900087029002113
  90.2111893000000009  -4.5624327999999998  65.0955658000000028  -0.1799991772690198
  91.2792510999999962  -4.6208638999999998  65.3957977000000028   0.0900087029002113
  89.8825989000000050  -4.8825684000000003  64.0837020999999964   0.0900087029002113
  90.0650023999999974  -2.9468532000000001  65.1048354999999930   0.2100122051976473
  90.7507018999999957  -2.5732493000000001  64.3145446999999990   0.0500075354677326
  89.0326309000000009  -2.6306957999999998  64.8429488999999961   0.0500075354677326
  90.5666350999999992  -2.2836888000000002  66.2914580999999998  -0.3000026795664558
  90.6174088000000069  -1.2567455000000001  66.1352310000000045   0.3300157074950834
  90.0883101999999951  -2.5200776999999999  67.1841660000000047   0.3300157074950834
  91.5748214999999988  -2.4711063000000002  66.4647216999999983   0.3300157074950834
  87.1633910999999983  -8.5024537999999996  66.1341247999999950   0.5100209609412374
  87.1499328999999960  -8.7045239999999993  64.9470596000000029  -0.5100088085869688
  86.5397339000000017  -9.3193321000000005  66.9749527000000029  -0.4700076411544901
  86.5198517000000038  -9.0959500999999996  67.9464035000000024   0.3100151237788440
  85.5492325000000022 -10.2944422000000007  66.6026839999999964   0.0700081191839719
  85.8343887000000052 -10.9457903000000005  65.7897719999999993   0.0900087029002113
  85.2087783999999999 -11.1620045000000001  67.8544159000000064  -0.0899965505459428
  86.0751266000000044 -11.8025626999999993  68.1254119999999972   0.0900087029002113
  84.9181595000000016 -10.5475902999999995  68.7332535000000036   0.0900087029002113
  83.2266616999999940 -12.4707431999999994  68.7207259999999991  -0.3600044307151738
  83.2525329999999997 -12.2716188000000006  69.7003555000000006   0.3200154156369637
  84.0543976000000015 -12.1128826000000007  67.6389618000000041  -0.0499953831134641
  82.2997971000000064 -13.3628654000000004  68.2684174000000041   0.2500133726301260
  81.6366653000000042 -13.7865590999999998  69.0226363999999961   0.1300098703326899
  82.4598617999999988 -13.6222572000000000  66.9611359000000022  -0.7000143538912426
  83.5490036000000060 -12.8205872000000003  66.5926666000000012   0.2200124970557670
  84.0203475999999938 -12.8539314000000005  65.6181870000000060   0.1000089947583310
  84.2527541999999983  -9.6928052999999998  66.0734939999999966   0.5100209609412374
  83.7194824000000040 -10.1366835000000002  65.0929794000000044  -0.5100088085869688
  83.8248291000000023  -8.5827436000000006  66.7904357999999974  -0.4700076411544901
  84.3968887000000052  -8.3043364999999998  67.5580597000000012   0.3100151237788440
  82.6658630000000016  -7.8531484999999996  66.4347305000000006   0.0700081191839719
  82.5345839999999953  -7.2345619000000001  67.3102417000000059   0.0900087029002113
  82.7389679000000058  -6.9581232000000002  65.2162857000000002  -0.0899965505459428
  82.7641524999999945  -7.4934634999999998  64.2430954000000014   0.0900087029002113
  81.7721099999999979  -6.4152174000000004  65.1473007000000024   0.0900087029002113
  84.0421905999999979  -4.8904275999999998  65.8522949000000040  -0.3600044307151738
  83.2755736999999954  -4.5289802999999997  66.3830032000000045   0.3200154156369637
  84.0050200999999959  -6.1512222000000003  65.2644348000000036  -0.0499953831134641
  85.2088013000000046  -4.2750816000000000  65.4925231999999937   0.2500133726301260
  85.3184356999999949  -3.1959453000000000  65.5999603000000064   0.1300098703326899
  85.8778762999999969  -5.0931481999999999  64.6870040999999958  -0.7000143538912426
  85.1318665000000010  -6.2367467999999997  64.4849853999999993   0.2200124970557670
  85.3969574000000051  -6.9566450000000000  63.7205505000000016   0.1000089947583310
  81.3840789999999998  -8.6262875000000001  66.3265990999999957   0.5100209609412374
  80.6668853999999982  -8.4850940999999995  65.3275680999999935  -0.5100088085869688
  81.0550994999999972  -9.4548883000000004  67.2955551000000014  -0.4700076411544901
  81.7248383000000018  -9.5076751999999995  68.0322266000000013   0.3100151237788440
  79.7164535999999941 -10.1426953999999991  67.4811554000000058   0.0700081191839719
  79.5599442000000039 -10.7080354999999994  66.5743484000000052   0.0900087029002113
  79.6706542999999954 -11.1382455999999994  68.6557999000000052   0.0500075354677326
  78.7014465000000030 -11.6327113999999998  68.8804015999999990   0.0900087029002113
  80.4408569000000000 -11.8496255999999995  68.2883147999999949   0.0900087029002113
  80.1098099000000019 -10.3766002999999998  69.8517379999999974  -0.6600131864587639
  81.0035553000000021 -10.0442715000000007  69.7405624000000017   0.4300186260762801
  78.4272689999999955  -9.2637482000000002  67.5205993999999947   0.5100209609412374
  78.3863831000000033  -8.0684155999999998  67.8052138999999983  -0.5100088085869688
  77.3146591000000001  -9.8951378000000005  67.1058426000000026  -0.4700076411544901
  77.3433684999999969 -10.8456316000000008  66.8062744000000066   0.3100151237788440
  75.9963989000000026  -9.2787924000000004  66.9927138999999983   0.0700081191839719
  76.3315125000000023  -8.3306045999999991  66.5989684999999980   0.0900087029002113
  75.0275879000000003  -9.9789466999999998  66.0004578000000066  -0.1799991772690198
  74.8734359999999981 -11.0227652000000003  66.3483046999999999   0.0900087029002113
  74.0812224999999955  -9.4122915000000003  66.1331557999999973   0.0900087029002113
  75.5197296000000051 -10.0992774999999995  64.5129471000000052  -0.0899965505459428
  76.3172378999999950 -10.8621444999999994  64.3851929000000069   0.0900087029002113
  74.3006821000000031 -10.5369367999999994  63.7200812999999968  -0.2700018039920968
  74.5242233000000027 -10.8443880000000004  62.6761359999999996   0.0900087029002113
  73.8155823000000026 -11.4432249000000006  64.1415482000000026   0.0900087029002113
  73.5798187000000041  -9.7024021000000005  63.5850792000000027   0.0900087029002113
  76.1407166000000046  -8.8174981999999993  63.9250107000000014  -0.2700018039920968
  75.4358749000000017  -8.0014324000000006  64.1924896000000018   0.0900087029002113
  77.1594008999999943  -8.6553249000000001  64.3376923000000005   0.0900087029002113
  76.2630233999999945  -8.9320631000000006  62.8267212000000015   0.0900087029002113
  75.3517838000000069  -9.0132504000000004  68.3618469000000033   0.5100209609412374
  74.8325729000000024  -7.8964825000000003  68.5294647000000055  -0.5100088085869688
  75.3185425000000066  -9.7584666999999996  69.5282440000000008  -0.2900023877083361
  75.6727218999999991 -11.1879548999999994  69.5360794000000055   0.0000060761771342
  76.7267226999999963 -11.4350375999999994  69.7858123999999975   0.0900087029002113
  75.4206008999999966 -11.6617203000000007  68.5633011000000039   0.0900087029002113
  74.4615859999999969  -9.3764286000000006  70.7074965999999989   0.0200066598933736
  73.4730988000000025  -9.1901617000000009  70.3143005000000016   0.0900087029002113
  74.5416641000000055 -10.6447333999999998  71.6085128999999938  -0.1799991772690198
  73.6706389999999942 -10.7810887999999991  72.2845688000000024   0.0900087029002113
  75.4311217999999997 -10.6899080000000009  72.2726897999999949   0.0900087029002113
  74.7296295000000015 -11.8024845000000003  70.6158676000000014  -0.1799991772690198
  73.7695922999999993 -12.1193799999999996  70.1551895000000059   0.0900087029002113
  75.2818069000000065 -12.5914105999999997  71.1699677000000008   0.0900087029002113
  74.9117126000000013  -8.1242151000000007  71.5073241999999993   0.5100209609412374
  73.9942092999999943  -7.4551325000000004  71.9820251000000013  -0.5100088085869688
  76.1217728000000022  -7.6326407999999999  71.7945632999999930  -0.2900023877083361
  77.4526290999999958  -8.2097367999999999  71.3982543999999990   0.0000060761771342
  77.6581879000000015  -8.2418680000000002  70.3069076999999965   0.0900087029002113
  77.4070815999999979  -9.2080240000000000  71.8837051000000002   0.0900087029002113
  76.2289429000000069  -6.4152861000000003  72.6203842000000037   0.0200066598933736
  75.5724029999999942  -6.4623203000000000  73.4766235000000023   0.0900087029002113
  77.7720642000000026  -6.4678544999999996  73.1199493000000018  -0.1799991772690198
  77.8032912999999979  -7.1880592999999999  73.9653244000000001   0.0900087029002113
  78.1413651000000016  -5.4626583999999996  73.4157866999999982   0.0900087029002113
  78.5269317999999998  -7.2769370000000002  72.0289841000000024  -0.1799991772690198
  79.2951965000000030  -7.9487728999999998  72.4679794000000044   0.0900087029002113
  78.8818207000000058  -6.5756725999999999  71.2437362999999948   0.0900087029002113
  75.9499512000000010  -5.2064819000000000  71.7764281999999980   0.5100209609412374
  75.3861007999999941  -4.2850846999999996  72.3093566999999950  -0.5100088085869688
  76.3113708000000059  -5.1432915000000001  70.4945067999999964  -0.4700076411544901
  76.8992920000000026  -5.7839656000000002  70.0067673000000070   0.3100151237788440
  75.6899338000000057  -4.1863355999999996  69.6154099000000031   0.0700081191839719
  75.8484497000000033  -3.1800296000000001  69.9740524000000050   0.0900087029002113
  76.4526290999999958  -4.2836284999999998  68.2786942000000039  -0.0899965505459428
  77.5457763999999941  -4.3377781000000004  68.4695435000000003   0.0900087029002113
  76.2516021999999936  -5.4588236999999999  67.3768768000000051  -0.2700018039920968
  76.7414473999999984  -5.4928799000000001  66.3802718999999968   0.0900087029002113
  76.7024993999999936  -6.2900558000000002  67.9600219999999950   0.0900087029002113
  75.1728439000000037  -5.6734971999999999  67.2202834999999936   0.0900087029002113
  76.2287598000000060  -3.0126995999999999  67.4783249000000040  -0.2700018039920968
  75.2214584000000031  -2.5440714000000000  67.4856185999999951   0.0900087029002113
  76.7906341999999995  -2.1483021000000000  67.8923644999999993   0.0900087029002113
  76.4051666000000012  -3.1389987000000001  66.3887100000000032   0.0900087029002113
  74.1502456999999993  -4.2424039999999996  69.4105148000000014   0.5100209609412374
  73.4983978000000064  -3.1955013000000001  69.2399444999999929  -0.5100088085869688
  73.5041121999999945  -5.4252710000000004  69.5150146000000007  -0.4700076411544901
  73.9843979000000047  -6.2971057999999998  69.5718535999999972   0.3100151237788440
  72.0735779000000036  -5.4011148999999996  69.5647658999999976   0.0700081191839719
  71.6586151000000058  -4.9780768999999996  68.6618576000000047   0.0900087029002113
  71.5581130999999999  -6.8199896999999998  69.5527953999999937   0.0500075354677326
  72.1404572000000002  -7.2868241999999999  68.7298279000000036   0.0900087029002113
  71.6624450999999993  -7.3736547999999997  70.5103378000000021   0.0900087029002113
  70.1867675999999960  -6.9075828000000001  69.2120132000000012  -0.6600131864587639
  70.0362472999999994  -6.8910736999999997  68.2640305000000041   0.4300186260762801
  71.4622650000000021  -4.7429037000000003  70.7970734000000022   0.5100209609412374
  70.5972136999999975  -3.8707595000000001  70.6750870000000049  -0.5100088085869688
  72.1012877999999944  -4.9980988999999996  71.9955139000000059  -0.4700076411544901
  72.7903289999999998  -5.7168502999999999  72.0468369000000024   0.3100151237788440
  71.7512664999999998  -4.3213220000000003  73.1816788000000003   0.0700081191839719
  70.6933594000000056  -4.4344339000000002  73.3673095999999987   0.0900087029002113
  72.5173644999999993  -4.8411374000000000  74.3480452999999954  -0.1799991772690198
  73.5954361000000006  -4.7925471999999996  74.0839766999999938   0.0900087029002113
  72.3925171000000063  -4.3111658000000004  75.3164825000000064   0.0900087029002113
  72.2528458000000029  -6.3133429999999997  74.7054672000000011  -0.0899965505459428
  72.6304015999999990  -6.9335985000000004  73.8646087999999992   0.0900087029002113
  73.0141143999999969  -6.7264651999999998  75.9272232000000002  -0.2700018039920968
  74.1216431000000000  -6.6516848000000000  75.8815917999999954   0.0900087029002113
  72.7102660999999983  -6.2516278999999999  76.8845824999999934   0.0900087029002113
  72.7841492000000017  -7.8102802999999996  76.0096053999999981   0.0900087029002113
  70.7176055999999988  -6.5952821000000004  74.8263701999999995  -0.2700018039920968
  70.1630095999999952  -5.8890243000000000  75.4805374000000029   0.0900087029002113
  70.2620086999999955  -6.7020062999999999  73.8187180000000041   0.0900087029002113
  70.6757355000000018  -7.6083626999999998  75.2805022999999949   0.0900087029002113
  71.9484711000000061  -2.7601981000000002  73.0142211999999944   0.5100209609412374
  71.1530457000000069  -1.9574438000000001  73.4910354999999953  -0.5100088085869688
  73.0323638999999929  -2.3799038000000001  72.3021164000000027  -0.4700076411544901
  73.7440490999999980  -3.0532273999999999  72.1172866999999940   0.3100151237788440
  73.2706527999999935  -0.9323851000000000  72.0253371999999956   0.0700081191839719
  73.2731552000000050  -0.4728319000000000  73.0026854999999983   0.0900087029002113
  74.5681229000000059  -0.6518026000000000  71.4714203000000055  -0.1799991772690198
  74.7528381000000053  -1.2782952999999999  70.5726929000000069   0.0900087029002113
  74.6379242000000005   0.4237090000000000  71.2017440999999991   0.0900087029002113
  75.7128371999999956  -0.9423257000000000  72.5768355999999955  -0.1799991772690198
  75.5265045000000015  -0.2758613000000000  73.4459915000000052   0.0900087029002113
  75.5288467000000026  -1.9620751000000001  72.9775620000000060   0.0900087029002113
  77.1041565000000020  -0.7857923999999999  72.0143661000000037   0.5500221283737161
  77.4812241000000057  -1.2545767000000001  70.9464722000000023  -0.5500099760194476
  77.9486923000000047   0.0287741000000000  72.6886826000000070  -0.6200120190262852
  78.9140701000000035   0.0735988000000000  72.4317398000000026   0.3200154156369637
  77.6046829000000002   0.8366969000000000  73.1671371000000050   0.3000148319207244
  72.2288132000000047  -0.3113705000000000  71.1278686999999934   0.5100209609412374
  71.8942032000000069   0.8474655000000000  71.2453766000000002  -0.5100088085869688
  71.6948318000000029  -1.0570311999999999  70.1389999000000017  -0.4700076411544901
  72.2175064000000049  -1.8996537000000000  70.0350188999999972   0.3100151237788440
  70.5920409999999947  -0.6481870000000000  69.3256683000000038  -0.0199945075391051
  70.5290451000000047  -1.4263942999999999  68.5794601000000057   0.0900087029002113
  70.8598937999999947   0.3335096000000000  68.9638290000000040   0.0900087029002113
  69.2799682999999931  -0.4656601000000000  70.1129379000000057   0.5100209609412374
  68.5214615000000009   0.4650212000000000  69.9068450999999982  -0.5100088085869688
  69.0930709999999948  -1.2890326999999999  71.1442566000000056  -0.4700076411544901
  69.7104949999999945  -2.0559808999999998  71.3010254000000003   0.3100151237788440
  68.0237044999999938  -1.1401867999999999  72.1236724999999979   0.0700081191839719
  67.1398544000000044  -1.1394024000000000  71.5030364999999932   0.0900087029002113
  67.8691024999999968  -2.2735794000000000  73.0711898999999931  -0.1799991772690198
  68.6636962999999980  -2.2904167000000002  73.8475037000000043   0.0900087029002113
  67.0837479000000059  -1.9985811000000000  73.8073425000000043   0.0900087029002113
  67.4020308999999997  -3.6606888999999998  72.5328903000000054  -0.1799991772690198
  68.3173903999999936  -4.0000334000000004  72.0025329999999997   0.0900087029002113
  67.2740936000000005  -4.2809033000000003  73.4457321000000007   0.0900087029002113
  66.3376999000000040  -3.6140330000000001  71.4287032999999951   0.5500221283737161
  66.6372604000000024  -3.5703425000000002  70.2620086999999955  -0.5500099760194476
  65.1008834999999948  -3.6772013000000001  71.8662719999999950  -0.6200120190262852
  64.4966354000000024  -3.9229778999999998  71.1083373999999964   0.3200154156369637
  64.8971252000000050  -3.4416280000000001  72.8165359000000052   0.3000148319207244
  68.1382598999999942   0.1925074000000000  72.8787154999999984   0.5100209609412374
  67.1538010000000014   0.9256369000000000  73.0867156999999992  -0.5100088085869688
  69.3484038999999939   0.6089483000000000  73.2223282000000069  -0.4700076411544901
  70.1638336000000038   0.0541271000000000  73.0764618000000041   0.3100151237788440
  69.5254364000000038   1.8770400000000000  73.9093704000000002   0.0700081191839719
  68.8093566999999950   2.0971196000000001  74.6873245000000026   0.0900087029002113
  70.8844756999999959   1.8352153000000000  74.5370482999999950  -0.1799991772690198
  71.6771545000000003   1.5247674000000000  73.8231811999999934   0.0900087029002113
  71.1861724999999979   2.8779081999999998  74.7738800000000055   0.0900087029002113
  71.0688171000000040   0.8733185000000000  75.7357941000000068  -0.0899965505459428
  70.7238693000000040  -0.0786470000000000  75.2785262999999958   0.0900087029002113
  72.5311966000000012   0.6468107000000000  76.1216048999999941  -0.2700018039920968
  72.9625244000000066   1.6083106000000000  76.4734420999999998   0.0900087029002113
  72.6977691999999962  -0.1844245000000000  76.8396759000000031   0.0900087029002113
  73.0662841999999983   0.3190066000000000  75.2047881999999959   0.0900087029002113
  70.1006851000000069   1.2560441000000000  76.8646774000000050  -0.2700018039920968
  70.1713028000000065   0.4539026000000000  77.6301193000000040   0.0900087029002113
  70.5634459999999990   2.1646565999999998  77.3058242999999976   0.0900087029002113
  69.1099853999999993   1.5765733000000000  76.4772643999999957   0.0900087029002113
  69.3735808999999932   3.1198939999999999  72.9538193000000064   0.5100209609412374
  69.1630629999999940   4.1974244000000001  73.3595885999999950  -0.5100088085869688
  69.5424347000000012   2.8660021000000002  71.6486969000000045  -0.4700076411544901
  69.9354323999999963   1.9898330000000000  71.3805770999999964   0.3100151237788440
  69.1980286000000007   3.8372769000000000  70.6745377000000019   0.0700081191839719
  69.6749649000000062   4.7843765999999999  70.8793029999999931   0.0900087029002113
  69.7048491999999982   3.4593794000000000  69.2371521000000030  -0.1799991772690198
  69.3304442999999964   2.4483798000000001  68.9687804999999940   0.0900087029002113
  69.1366806000000054   4.1061563000000003  68.5348816000000056   0.0900087029002113
  71.1805420000000026   3.4451482000000002  68.8830794999999938  -0.0899965505459428
  71.4403458000000029   2.3725991000000000  69.0113297000000046   0.0900087029002113
  71.4796982000000014   3.6980591000000000  67.3635177999999968  -0.2700018039920968
  72.5488739000000038   3.6354158000000001  67.0681151999999940   0.0900087029002113
  70.9046630999999934   2.9258264999999999  66.8091583000000071   0.0900087029002113
  71.2338866999999993   4.7522459000000001  67.1133575000000064   0.0900087029002113
  72.1611862000000031   4.3340611000000004  69.6716461000000038  -0.2700018039920968
  72.0025253000000021   5.4327040000000002  69.6255034999999936   0.0900087029002113
  72.1904602000000040   4.0084695999999997  70.7334670999999986   0.0900087029002113
  73.2115172999999970   4.2813553999999998  69.3133773999999931   0.0900087029002113
  67.6898117000000070   4.1491436999999998  70.6987304999999964   0.5100209609412374
  67.2263183999999967   5.2934799000000003  70.6534194999999983  -0.5100088085869688
  66.7992401000000058   3.1508126000000001  70.9353638000000046  -0.4700076411544901
  67.1482467999999955   2.2275939000000000  71.0763855000000007   0.3100151237788440
  65.3628235000000046   3.3938359999999999  71.2549285999999995   0.0700081191839719
  64.7843627999999967   3.8792266999999998  70.4828033000000005   0.0900087029002113
  64.6907120000000049   1.9950578999999999  71.3637238000000025  -0.1799991772690198
  65.2219391000000002   1.2985188999999999  72.0470581000000010   0.0900087029002113
  63.6863784999999964   2.1774692999999998  71.8023299999999978   0.0900087029002113
  64.3276290999999958   1.2658252999999999  70.0572738999999984  -0.0299947993972248
  65.0122910000000047   0.1613701000000000  69.6384658999999999  -0.1499983016946608
  65.9557266000000055  -0.1887869000000000  70.0305405000000007   0.2200124970557670
  64.4305573000000038  -0.1857057000000000  68.4362258999999966  -0.5100088085869688
  64.7506331999999958  -0.8676230000000000  67.8156433000000050   0.3700168749275620
  63.4435424999999995   0.6563542999999999  68.0666199000000063   0.2400130807720063
  63.3588676000000035   1.6482916000000001  69.1071014000000048   0.1100092866164506
  62.4379196000000007   2.7293655999999999  68.9536362000000054  -0.2500012202758575
  62.4019546999999974   3.5688347999999999  69.6321563999999995   0.1700110377651686
  61.6056365999999969   2.6639659000000000  67.8239745999999997  -0.1999997609852592
  60.8531113000000019   3.4204609000000001  67.6571732000000026   0.1400101621908096
  62.6521110999999991   0.6419106999999999  67.0035172000000046  -0.2700018039920968
  62.7149314999999987  -0.1155999000000000  66.2362899999999968   0.1600107459070489
  61.7312507999999980   1.7254223000000000  66.8622436999999934  -0.1399980098365411
  61.1861839000000032   1.7842032000000001  65.9317398000000026   0.1400101621908096
  65.0507049999999936   4.1497374000000002  72.5193253000000055   0.5100209609412374
  64.2728958000000006   5.1171932000000000  72.5187224999999955  -0.5100088085869688
  65.7833557000000013   3.9147824999999998  73.6528167999999965  -0.4700076411544901
  66.2688370000000049   3.0450008000000000  73.6952208999999954   0.3100151237788440
  65.7296371000000050   4.7465834999999998  74.8452834999999936   0.0700081191839719
  64.7204590000000053   4.7242459999999999  75.2292709000000031   0.0900087029002113
  66.5101623999999987   4.1218500000000002  76.0432280999999932  -0.1799991772690198
  65.7302399000000008   3.9544635000000001  76.8165512000000064   0.0900087029002113
  66.8187103000000064   3.1612062000000001  75.5781783999999988   0.0900087029002113
  67.7183074999999945   4.8298888000000000  76.5709609999999969  -0.1799991772690198
  68.3148117000000070   3.9785320999999998  76.9629898000000026   0.0900087029002113
  68.3500518999999969   5.1814618000000001  75.7273864999999944   0.0900087029002113
  67.6251297000000022   5.8922442999999998  77.7023621000000020   0.2000119133395276
  68.6639480999999989   6.2691793000000002  77.8168488000000025   0.0900087029002113
  67.1100921999999969   6.7691011000000003  77.2549666999999971   0.0900087029002113
  67.0060272000000055   5.3324609000000001  78.9613037000000020  -0.7000143538912426
  66.5413132000000047   4.4470105000000002  78.9644622999999939   0.4400189179343997
  67.2701950000000011   5.6516209000000002  80.2240524000000050   0.6400247550967931
  67.9277191000000045   6.6995702000000001  80.5043335000000013  -0.8000172724724393
  67.7677077999999966   6.9235186999999998  81.4657059000000032   0.4600195016506390
  68.0519637999999958   7.4036469000000000  79.8051604999999995   0.4600195016506390
  67.0468445000000060   4.8637012999999998  81.2425766000000067  -0.8000172724724393
  67.0976562000000030   5.2888922999999997  82.1462554999999952   0.4600195016506390
  66.4158477999999945   4.1106123999999999  81.0562896999999936   0.4600195016506390
  66.0488280999999944   6.2079548999999998  74.5977630999999946   0.5100209609412374
  65.2924957000000035   7.1097549999999998  74.9354476999999974  -0.5100088085869688
  67.0874404999999996   6.4958343999999997  73.7900161999999966  -0.4700076411544901
  67.7609786999999955   5.7961574000000002  73.5645904999999942   0.3100151237788440
  67.4607390999999978   7.7769069999999996  73.3638839999999988   0.0700081191839719
  67.6190033000000028   8.4393338999999994  74.2020645000000059   0.0900087029002113
  68.8527069000000012   7.6575765999999996  72.5645446999999990  -0.1799991772690198
  68.8351822000000055   6.8814067999999997  71.7698287999999991   0.0900087029002113
  69.2039718999999991   8.5902519000000002  72.0735779000000036   0.0900087029002113
  70.0991211000000050   7.3707532999999996  73.4401397999999972  -0.2800020958502165
  69.7135695999999996   6.7067512999999996  74.2431107000000026   0.0900087029002113
  70.9217910999999930   7.0363116000000003  72.7725372000000021   0.0900087029002113
  70.6727829000000014   8.6161946999999994  74.1209335000000067   0.6200241713805538
  70.9500732000000056   8.6077452000000001  75.3648833999999965  -0.7600161050399606
  70.9266434000000032   9.5750264999999999  73.3906783999999988  -0.7600161050399606
  66.4771499999999946   8.4272404000000005  72.4599151999999975   0.5100209609412374
  66.1564864999999998   9.5803328000000008  72.6733856000000031  -0.5100088085869688
  65.8505935999999963   7.7258386999999997  71.5213698999999963  -0.4700076411544901
  66.2119141000000013   6.7966261000000001  71.5255508000000049   0.3100151237788440
  64.8743668000000042   8.1833791999999992  70.5399398999999931   0.0700081191839719
  65.3031540000000064   8.9806861999999992  69.9510116999999951   0.0900087029002113
  64.7593535999999972   7.0462303000000004  69.5020064999999931  -0.1799991772690198
  65.7642898999999943   7.0371370000000004  69.0283813000000066   0.0900087029002113
  64.6596375000000023   6.0470623999999997  69.9774474999999967   0.0900087029002113
  63.7700080999999983   7.2378292000000002  68.4359283000000005   0.0000060761771342
  63.9015540999999985   8.3748340999999993  67.5787506000000064  -0.1149972801912420
  64.7033463000000069   9.0983915000000000  67.5814819000000000   0.1150094325455104
  62.9173088000000007   8.6349076999999994  66.5927504999999940  -0.1149972801912420
  63.0707663999999966   9.4458398999999993  65.8961563000000012   0.1150094325455104
  61.7987289000000004   7.8942623000000003  66.4973830999999933  -0.1149972801912420
  60.9688453999999993   8.1732043999999995  65.8650130999999988   0.1150094325455104
  62.6813202000000018   6.3399600999999999  68.2597655999999944  -0.1149972801912420
  62.6429558000000029   5.3945350999999997  68.7804488999999961   0.1150094325455104
  61.6942519999999988   6.6812018999999996  67.3062819999999959  -0.1149972801912420
  60.8936234000000027   5.9770627000000003  67.1342772999999937   0.1150094325455104
  63.6479378000000011   8.7272692000000003  71.2212906000000032   0.5100209609412374
  63.2992934999999974   9.9334488000000007  71.1459578999999991  -0.5100088085869688
  62.9618682999999990   7.8485187999999999  71.9967575000000011  -0.4700076411544901
  63.2639235999999983   6.8996314999999999  71.9479828000000055   0.3100151237788440
  61.8019942999999969   8.2835350000000005  72.6779326999999995   0.0700081191839719
  61.2348404000000031   8.6765947000000008  71.8471222000000012   0.0900087029002113
  60.9595984999999985   7.1188425999999998  73.3688812000000041  -0.1799991772690198
  61.4868736000000027   6.5751147000000003  74.1816939999999931   0.0900087029002113
  59.9944763000000023   7.6167831000000001  73.6032409999999970   0.0900087029002113
  60.6441726999999986   6.0483431999999997  72.3366165000000052   0.0000060761771342
  59.8908234000000022   6.3280038999999997  71.1812896999999936  -0.1149972801912420
  59.6375846999999979   7.3482409000000004  70.9335174999999936   0.1150094325455104
  59.3508910999999983   5.2664236999999998  70.3672255999999976  -0.1149972801912420
  58.7763976999999969   5.5056658000000001  69.4845427999999998   0.1150094325455104
  59.6238060000000019   3.9442822999999998  70.7511977999999999  -0.1149972801912420
  59.2048034999999970   3.0980194000000001  70.2270965999999959   0.1150094325455104
  60.9253311000000011   4.6879587000000003  72.6555938999999995  -0.1149972801912420
  61.5559806999999992   4.4351292000000004  73.4950867000000017   0.1150094325455104
  60.5393218999999974   3.6338469999999998  71.8097609999999946  -0.1149972801912420
  60.8146857999999995   2.6035352000000000  71.9801254000000057   0.1150094325455104
  62.0884209000000027   9.4798708000000005  73.6645278999999960   0.5100209609412374
  61.2946586999999994  10.3668089000000005  73.6168593999999956  -0.5100088085869688
  63.2546577000000028   9.4892702000000000  74.4249649000000062  -0.4700076411544901
[truncated: 276,280 more chars]
