# Supplementary material for: Protein and Solvent Reorganization Drives Radical Pair Stability in Avian Cryptochrome 4a
Source: J Am Chem Soc. 2025 Nov 14;147(47):43934–45. doi: 10.1021/jacs.5c15726 (PMC12673606; doi:10.1021/jacs.5c15726)
Supplement: Supplementary file 2 [file ja5c15726_si_002.zip › Cry4a_data/TDDFT/dark_state/gas_phase/ds1_gas-phase.inp]

$molecule
0 1
N        61.5579528999999965       0.0203023000000000      78.8269042999999954
C        61.8497085999999996       0.5626393000000000      80.0543823000000003
O        62.9508476000000030       0.7180320000000000      80.4043044999999950
N        60.8009108999999981       1.1124607000000000      80.6745987000000042
H        60.9419594000000018       1.5784731999999999      81.5594863999999973
C        59.4197272999999981       1.0854796000000000      80.3137817000000069
O        58.6562423999999965       1.7274096999999999      81.0182190000000020
C        59.0662688999999972       0.3173003000000000      79.1408614999999998
N        57.7887421000000003       0.0903581000000000      78.7135468000000031
C        57.5940628000000032      -0.6111185000000000      77.5651931999999960
C        56.3030929999999969      -0.8748230000000000      77.1589584000000031
H        55.4345130999999967      -0.5607939000000000      77.7377929999999964
C        55.9494667000000021      -1.4833126000000001      75.9903335999999996
C        54.5318870999999987      -1.4898594999999999      75.5945435000000003
H        54.4403305000000017      -1.0023782999999999      74.6004104999999953
H        53.8062210000000007      -1.1697742000000000      76.3725280999999967
H        54.3062438999999983      -2.5764306000000001      75.5419693000000052
C        56.9582138000000029      -2.0635089999999998      75.3085556000000054
C        56.6804503999999980      -2.8296537000000002      74.0262680000000017
H        57.5288429000000008      -3.5340459000000002      73.8906783999999988
H        56.5597686999999993      -2.1857799999999998      73.1289443999999946
H        55.7035102999999978      -3.3532316999999998      74.1023026000000016
C        58.2411346000000023      -1.8916942999999999      75.6352538999999950
H        58.9147072000000023      -2.1499834000000000      74.8181229000000059
C        58.6525383000000033      -1.1039494999999999      76.7212219000000033
N        59.9750748000000016      -1.0215407999999999      77.2141953000000001
C        60.2699546999999995      -0.2305616000000000      78.3819351000000069
C        61.1513214000000005      -1.5338749000000000      76.4342728000000022
H        60.7752036999999987      -1.4080100000000000      75.3964844000000056
H        62.0512885999999995      -0.9155696000000000      76.6393967000000060
H        61.4773548202227857      -2.5578810624242418      76.6165187552775109
C        51.8057480000000012       2.7794213000000001      74.4621123999999952
H        52.4128532000000007       3.6052157999999999      74.8908310000000057
H        50.7967185999999984       3.1623437000000001      74.1983871000000050
C        51.6519203000000005       1.8296279000000000      75.6100615999999945
C        52.2224235999999991       1.7257973000000000      76.8216323999999986
H        52.8279113999999979       2.4882295000000001      77.2890548999999965
N        51.7716636999999977       0.5457206999999999      77.3880309999999980
H        52.0491638000000023       0.1374547000000000      78.2299880999999999
C        50.9036217000000022      -0.0872595000000000      76.5453033000000005
C        50.8040504000000013       0.6791760000000000      75.4263610999999941
C        49.9517899000000014       0.3371940000000000      74.3844222999999971
H        49.8297080999999977       1.0003021000000001      73.5407562000000041
C        49.3159484999999975      -0.8857292000000000      74.5128325999999959
H        48.7819366000000016      -1.2341050000000000      73.6411284999999936
C        50.2436790000000002      -1.3393354000000000      76.6836547999999993
H        50.3921204000000031      -2.0014124000000000      77.5239028999999960
C        49.4834784999999968      -1.7181641999999999      75.6165847999999983
H        48.9513129999999990      -2.6568581999999998      75.5713271999999989
H        52.3190032475265241       2.3864851122709454      73.5844620121692543
C        48.1327704999999995       3.4889855000000001      72.7302169999999961
H        49.1491623000000004       3.1741812000000000      73.0498427999999933
H        47.8653679000000025       2.9580202000000000      71.7916565000000020
C        48.1783065999999991       4.9560694999999999      72.4980316000000045
C        47.4815254000000024       5.6159463000000001      71.4541779000000048
H        46.9263953999999970       4.9925318000000001      70.7689132999999941
N        47.7252768999999972       6.9204378000000002      71.5589980999999966
H        47.1620788999999974       7.6375827999999997      71.2110138000000035
C        48.5650101000000021       7.1483797999999998      72.6423415999999946
C        48.9229011999999983       5.9309377999999997      73.1943741000000045
C        49.7394980999999987       5.8505944999999997      74.3278121999999968
H        49.9144020000000026       4.9293756000000002      74.8636855999999966
C        50.1026191999999995       7.0689240000000000      74.9441986000000071
H        50.6546287999999976       7.1592545999999997      75.8680724999999967
C        49.0582885999999974       8.3426161000000008      73.1453400000000045
H        48.7995491000000001       9.3261280000000006      72.7817993000000030
C        49.8176956000000004       8.3031845000000004      74.3336182000000036
H        50.1000366000000028       9.2018290000000000      74.8619384999999937
H        47.4558676863913931       3.1209873408153408      73.5012422497586897
C        40.0299643999999972       3.1477377000000000      70.7090378000000044
H        39.5657196000000013       3.7633397999999998      71.5089263999999929
H        40.0498848000000010       2.1425195000000001      71.1817626999999931
C        41.4551163000000003       3.6097283000000000      70.4941330000000050
C        41.9276389999999992       4.8913697999999997      70.7914200000000022
H        41.3521308999999988       5.5970025000000003      71.3721694999999983
N        43.2140960999999990       5.0009503000000004      70.3243408000000017
H        43.7758330999999998       5.7945761999999998      70.2395554000000004
C        43.5384102000000013       3.9114825999999998      69.5648575000000022
C        42.4357108999999966       3.0301947999999999      69.6826018999999945
C        42.4914360000000002       1.8681964000000000      69.0131302000000062
H        41.7197113000000002       1.1199576000000000      69.1179199000000040
C        43.6123771999999974       1.6344415999999999      68.1800690000000031
H        43.6651115000000019       0.7059446000000000      67.6309738000000067
C        44.5689429999999973       3.7663585999999998      68.7109755999999976
H        45.3261298999999980       4.5101599999999999      68.5113907000000069
C        44.6155052000000012       2.6159848999999999      68.0092163000000056
H        45.4114037000000010       2.3608302999999999      67.3252257999999983
H        39.3680182744724831       3.1393005539995884      69.8430954569618052
C        39.4996948000000003      -2.2228233999999998      68.6196135999999939
H        39.8244095000000016      -3.0430744000000001      67.9442824999999999
H        38.4906464000000028      -2.5847460999999998      68.9114380000000040
C        39.4565467999999981      -0.9997347000000000      67.7591476000000057
C        38.4463615000000019      -0.0463098000000000      67.6308594000000056
H        37.4349670000000003      -0.1518028000000000      67.9946517999999998
N        38.8305244000000016       0.9253994000000000      66.7662887999999981
H        38.4965515000000025       1.7972467999999999      66.4818267999999932
C        40.0430107000000035       0.5902798000000000      66.2160492000000005
C        40.4863891999999979      -0.5849093000000000      66.8383254999999963
C        41.6207351999999986      -1.2311392999999999      66.3333587999999992
H        42.0562133999999972      -2.1720394999999999      66.6357880000000051
C        42.3323097000000033      -0.6099842000000000      65.2926635999999974
H        43.1565513999999979      -1.1627053999999999      64.8666153000000065
C        40.7390747000000033       1.2301849000000000      65.1285629000000057
H        40.3072243000000014       2.1313694000000001      64.7189560000000057
C        41.9372253000000015       0.6566887000000000      64.7940674000000030
H        42.4227524000000003       1.1362511000000000      63.9569930999999983
H        40.2626058569805991      -2.2325963365583541      69.3980551256445182
C        36.0070763000000014      -0.4571039000000000      70.8642272999999960
H        36.3825721999999985      -0.7582144000000000      69.8628997999999939
H        36.6579055999999994      -1.0312562999999999      71.5578308000000050
C        34.6279487999999986      -1.0552717000000000      70.9423218000000020
C        34.1892853000000017      -1.5730401000000001      72.2010956000000022
H        34.7825812999999968      -1.4718720999999999      73.0978470000000016
C        32.9314041000000017      -2.1352490999999998      72.3711852999999934
H        32.5677681000000021      -2.4018161000000000      73.3525695999999954
C        31.9758281999999987      -2.0400372000000000      71.3245316000000003
O        30.5997963000000013      -2.4487719999999999      71.5287017999999932
H        30.6365870999999999      -3.1375674999999998      72.1963882000000012
C        33.7118377999999979      -1.1186149999999999      69.8801497999999981
H        34.1186332999999991      -0.7105897000000000      68.9666748000000069
C        32.4121779999999973      -1.5391123000000000      70.1006622000000021
H        31.6983661999999988      -1.5098000000000000      69.2907181000000065
H        36.0846872911079473       0.6301128013592613      70.8702587463214826
$end

$rem
SYM_IGNORE           true
EXCHANGE             wB97X-D
BASIS                6-31+G(d,p)
CIS_N_ROOTS          25
MAX_SCF_CYCLES       600
SCF_ALGORITHM        gdm
UNRESTRICTED         false
CIS_SINGLETS         true
CIS_TRIPLETS         false
SCF_CONVERGENCE      8
RPA                  false
MAX_CIS_CYCLES       600
CIS_CONVERGENCE      8
THRESH               14
S2THRESH             16
MEM_TOTAL            149000
CIS_MOMENTS          true
NTO_PAIRS            4
NBO                  2
MOLDEN_FORMAT=true
IQMOL_FCHK=true
$end
