# Supplementary material for: Protein and Solvent Reorganization Drives Radical Pair Stability in Avian Cryptochrome 4a
Source: J Am Chem Soc. 2025 Nov 14;147(47):43934–45. doi: 10.1021/jacs.5c15726 (PMC12673606; doi:10.1021/jacs.5c15726)
Supplement: Supplementary file 2 [file ja5c15726_si_002.zip › Cry4a_data/TDDFT/rpd/prot_sol/delta_scf_rpd.txt]

-0.321728902082254
0.54928794080561
0.233042734467902
-0.110345233843204
0.153153906320268
-0.937447620037346
0.112089871024544
0.101094892541119
-0.802819528747039
-0.985057692351437
-0.0880106528298435
0.0516772976332322
-0.772730716444525
0.170978124337232
-0.639905728732684
0.283286530068583
-0.567067153895073
-0.129094106143544
-0.555993327730597
0.0491889784035666
-0.1496909835501
0.338684061471565
-0.342623360608119
0.574390914397271
-0.0683650887265849
-0.504581365689828
-0.502436802621922
-0.20976119665155
-0.74578254864588
-0.255686260129329
-0.116324144408834
0.228853523081441
-0.343089059230124
-0.299475209669982
0.154731674962978
-0.432514522496158
-0.145017890925476
-0.640750386899854
0.0787991776085422
0.0690693768554713
