# Supplementary material for: Protein and Solvent Reorganization Drives Radical Pair Stability in Avian Cryptochrome 4a
Source: J Am Chem Soc. 2025 Nov 14;147(47):43934–45. doi: 10.1021/jacs.5c15726 (PMC12673606; doi:10.1021/jacs.5c15726)
Supplement: Supplementary file 2 [file ja5c15726_si_002.zip › Cry4a_data/TDDFT/rpd/prot_sol/d_prot_solv_CTD.txt]

-0.7146
0.9142
0.6092
-0.4956
0.5458
-1.3465
0.486
0.4697
-1.1792
-1.403
-0.4822
0.4368
-1.2019
0.564
-1.0113
0.6721
-0.9573
-0.5174
-0.9291
0.4149
-0.5152
0.6876
-0.7067
0.9449
-0.4084
-0.8448
-0.8473
-0.5621
-1.1493
-0.6431
-0.488
0.5886
-0.7313
-0.6695
0.5145
-0.8064
-0.4866
-1.0306
0.4569
0.4303

average: -0.2848
standard deviation: 0.7247
