# Supplementary material for: Protein and Solvent Reorganization Drives Radical Pair Stability in Avian Cryptochrome 4a
Source: J Am Chem Soc. 2025 Nov 14;147(47):43934–45. doi: 10.1021/jacs.5c15726 (PMC12673606; doi:10.1021/jacs.5c15726)
Supplement: Supplementary file 2 [file ja5c15726_si_002.zip › Cry4a_data/TDDFT/rpd/prot_sol/d_prot_solv_CTC.txt]

0.0441
1.4638
1.8553
0.3594
1.2738
-0.1709
1.0381
1.2018
0.3278
-0.155
0.3135
1.529
0.0433
1.0444
0.1443
1.6189
0.4894
0.9274
0.4094
1.318
0.5572
1.2629
0.0277
1.7891
1.0445
-0.1144
0.3115
0.6663
0.2399
0.0722
0.5733
1.5781
0.4761
0.363
1.5993
0.0987
0.4933
0.0804
1.686
1.3821

average: 0.7316
standard deviation: 0.6274
