# Supplementary material for: Protein and Solvent Reorganization Drives Radical Pair Stability in Avian Cryptochrome 4a
Source: J Am Chem Soc. 2025 Nov 14;147(47):43934–45. doi: 10.1021/jacs.5c15726 (PMC12673606; doi:10.1021/jacs.5c15726)
Supplement: Supplementary file 2 [file ja5c15726_si_002.zip › Cry4a_data/TDDFT/rpd/prot/d_prot_CTD.txt]

3.9407
4.9273
4.339
4.1827
3.9466
2.677
3.8651
3.5427
3.3061
3.9102
3.9428
3.7896
3.9314
3.8766
3.4751
2.9201
3.3524
3.3221
3.8528
3.5408
3.9132
3.7369
2.9509
3.3463
3.8492
2.9882
2.4118
3.302
3.4956
4.0734
3.1465
3.5458
3.547
4.3818
4.2592
4.997
3.1554
4.3357
4.3704
3.6491

average: 3.7024
standard deviation: 0.5527
