# Supplementary material for: Protein and Solvent Reorganization Drives Radical Pair Stability in Avian Cryptochrome 4a
Source: J Am Chem Soc. 2025 Nov 14;147(47):43934–45. doi: 10.1021/jacs.5c15726 (PMC12673606; doi:10.1021/jacs.5c15726)
Supplement: Supplementary file 2 [file ja5c15726_si_002.zip › Cry4a_data/TDDFT/rpd/prot/d1_prot.inp]

$molecule
0 1
N        72.2423552999999998     -14.3694009999999999      78.2177733999999987
C        73.3064803999999981     -13.5633306999999999      78.0458145000000059
O        74.2491378999999938     -13.9024353000000005      77.3149185000000045
N        73.3624039000000039     -12.3467646000000002      78.6044540000000040
H        74.2039108000000027     -11.7966213000000000      78.5080260999999950
C        72.3946075000000064     -11.8591709000000005      79.4018935999999940
O        72.6415099999999967     -10.7063284000000003      79.7208023000000026
C        71.3308257999999995     -12.7285929000000007      79.8971329000000026
N        70.2958526999999975     -12.4290418999999996      80.8166274999999956
C        69.3190307999999931     -13.3645697000000006      80.9886855999999966
C        68.3372879000000069     -12.9275445999999992      81.8869246999999945
H        68.3419571000000019     -11.9345511999999996      82.3364181999999971
C        67.2954253999999992     -13.7428989000000001      82.0436401000000046
C        66.2248230000000007     -13.1851739999999999      82.9418715999999989
H        66.2235107000000056     -12.0743007999999996      82.9584121999999979
H        66.3009337999999957     -13.6784554000000007      83.9344482000000056
H        65.1926270000000017     -13.3223610000000008      82.5544814999999943
C        67.2779770000000070     -14.9972496000000000      81.6302948000000015
C        66.0305481000000043     -15.7765474000000001      81.9138640999999978
H        65.2030105999999989     -15.6681737999999999      81.1805496000000062
H        65.7063751000000025     -15.7097101000000006      82.9744110000000035
H        66.3061828999999960     -16.8492813000000012      81.8267364999999955
C        68.0969848999999954     -15.4984435999999999      80.7457732999999962
H        67.8628386999999975     -16.4839516000000010      80.3432312000000053
C        69.1762085000000013     -14.6820611999999997      80.3206176999999997
N        70.1732559000000009     -15.0280465999999997      79.3417435000000069
C        71.2897949000000040     -14.0747461000000005      79.1533127000000007
C        70.0848770000000059     -16.3179778999999989      78.6486893000000009
H        68.9780959999999936     -16.3752841999999994      78.5709305000000029
H        70.5215682999999984     -16.1932544999999983      77.6347580000000050
H        70.5874128453026515     -17.1806587439238072      79.0861129913026843
C        64.0009995000000060      -8.9127779000000000      81.1319885000000056
H        64.7084961000000050      -8.5427303000000006      80.3594360000000023
H        63.1982039999999969      -8.1807383999999992      81.3642731000000055
C        64.8042831000000064      -9.0787201000000000      82.3619079999999997
C        66.1585007000000047      -9.1527633999999995      82.3883895999999964
H        66.7767410000000012      -8.8852901000000006      81.5442122999999981
N        66.5849608999999987      -9.3183936999999997      83.7998352000000040
H        67.4655379999999951      -9.6009788999999994      84.1117859000000010
C        65.4892578000000043      -9.4879055000000001      84.5824661000000049
C        64.3497619999999984      -9.2336940999999992      83.7824782999999940
C        63.0875015000000019      -9.4117488999999992      84.3169402999999988
H        62.1516646999999978      -9.3826999999999998      83.7786406999999969
C        62.9731025999999972      -9.7404031999999994      85.6706695999999965
H        61.9844322000000005      -9.9804764000000006      86.0330199999999934
C        65.4230651999999964      -9.7985276999999993      85.9239960000000025
H        66.3395232999999962      -9.9450520999999998      86.4762955000000062
C        64.1248092999999955      -9.7869530000000005      86.4952926999999931
H        63.9720383000000012     -10.0925569999999993      87.5198287999999991
H        63.5814696359004472      -9.8546703077339508      80.7785293292578217
C        60.4052581999999987      -6.5095185999999998      82.7107773000000037
H        61.1756516000000019      -7.2321948999999996      82.3664550999999960
H        59.8120650999999981      -7.3283005000000001      83.1712493999999936
C        59.8692283999999972      -5.6939554000000001      81.5278167999999965
C        58.6211547999999993      -5.2008523999999996      81.2296752999999967
H        57.6829719999999995      -5.5276503999999997      81.6532440000000008
N        58.6266135999999989      -4.5658063999999996      80.0121994000000001
H        57.9091720999999993      -4.0336289000000001      79.6189423000000005
C        59.9605864999999980      -4.5331067999999997      79.5592651000000046
C        60.7143402000000023      -5.2792516000000003      80.4949799000000041
C        62.0844345000000004      -5.3652386999999999      80.2534713999999951
H        62.7935524000000029      -5.6819429000000001      81.0039749000000029
C        62.6172713999999999      -4.5707440000000004      79.1942214999999976
H        63.6736069000000029      -4.7441367999999997      79.0510711999999955
C        60.4543152000000035      -3.8203740000000002      78.5234070000000060
H        59.8649673000000035      -3.2287216000000001      77.8385619999999960
C        61.8352965999999995      -3.8368614000000001      78.3501968000000062
H        62.4030456999999998      -3.3530958000000002      77.5691527999999977
H        60.6774189002518298      -5.9708652399652049      83.6184562691083926
C        54.9460219999999993      -3.5383570000000000      86.4928055000000029
H        55.3690453000000034      -2.5646949000000001      86.1651535000000024
H        55.6644974000000019      -3.9499542999999999      87.2335510000000056
C        54.9952086999999992      -4.3553267000000000      85.2086792000000059
C        55.0375481000000022      -4.1090530999999997      83.8179702999999989
H        55.1550101999999995      -3.1336659999999998      83.3694076999999965
N        55.0735321000000013      -5.2851705999999998      83.1366196000000031
H        54.9408225999999971      -5.3889946999999996      82.1752701000000059
C        54.8940734999999975      -6.3341507999999997      83.9558640000000054
C        54.8097838999999993      -5.7889360999999999      85.2788924999999978
C        54.5893477999999988      -6.6509051000000001      86.3604583999999988
H        54.6003188999999978      -6.4035883000000000      87.4117049999999978
C        54.3366698999999969      -8.0015020000000003      86.0321349999999967
H        54.0696105999999972      -8.7292851999999996      86.7840652000000006
C        54.6662711999999971      -7.7026919999999999      83.6487656000000044
H        54.6315688999999978      -8.0313643999999993      82.6205750000000023
C        54.4172210999999990      -8.4882927000000006      84.7547301999999974
H        54.3226508999999993      -9.5490417000000001      84.5750809000000032
H        53.9970515616707658      -3.2482324563654412      86.9437853846490469
C        53.4198570000000004      -7.4153938000000004      91.5529556000000042
H        53.0821074999999993      -8.3765497000000000      91.9961624000000029
H        53.4060096999999985      -6.7303610000000003      92.4275207999999964
C        52.4529265999999978      -7.0189028000000002      90.4999083999999954
C        52.0407791000000017      -5.7761860000000000      90.0262909000000064
H        52.0236319999999992      -4.8849920999999998      90.6361083999999977
N        51.4817162000000010      -5.9113974999999996      88.8295288000000056
H        51.1293640000000025      -5.2042583999999996      88.2564849999999979
C        51.3600883000000010      -7.1936454999999997      88.4801178000000021
C        52.0227813999999995      -7.9718466000000001      89.4560927999999933
C        52.1844024999999974      -9.2703819000000003      89.2810973999999931
H        52.7787170000000003      -9.8846711999999997      89.9412918000000019
C        51.5300713000000030      -9.8495273999999995      88.2589492999999976
H        51.5214843999999985     -10.9285706999999999      88.2143707000000035
C        50.7645949999999999      -7.8306284000000002      87.3568496999999979
H        50.2914505000000034      -7.2583947000000002      86.5725783999999976
C        50.8837051000000002      -9.1842442000000002      87.2294617000000017
H        50.3834305000000029      -9.8022776000000000      86.4985961999999944
H        54.4463044667399885      -7.5146240637652140      91.1998848524491166
C        55.0927620000000005      -2.0154421000000000      91.7810822000000002
H        55.5523949000000030      -3.0252731000000002      91.7236481000000055
H        55.6700629999999990      -1.2561221000000000      92.3507079999999974
C        53.7498894000000007      -2.1310414999999998      92.4282532000000003
C        52.9526978000000028      -1.0642484000000001      92.7804871000000020
H        53.3441162000000020      -0.0856487000000000      92.5448379999999986
C        51.7441596999999973      -1.2655658999999999      93.4234694999999959
H        51.1930083999999965      -0.3860030000000000      93.7218093999999979
C        51.2701111000000012      -2.5907822000000000      93.7141570999999942
O        50.0464133999999987      -2.6897316000000000      94.3191223000000036
H        49.9813271000000015      -3.5066508999999999      94.8191298999999930
C        53.2244529999999969      -3.3914768999999998      92.7611083999999977
H        53.6898308000000029      -4.2776709000000004      92.3555527000000041
C        52.0162467999999976      -3.6573311999999998      93.3439941000000033
H        51.7793159000000003      -4.6925993000000004      93.5401763999999929
H        55.0490305574862688      -1.6614444240943962      90.7510952066893566
$end

$external_charges
  90.5687255999999934  -1.3330154000000001  62.7015914999999993  -0.3000012850339989
  91.0882720999999975  -0.6330889000000000  62.1343460000000007   0.3300171020275403
  89.8217697000000044  -1.8206122000000000  62.1668892000000000   0.3300171020275403
  91.2022704999999974  -2.0632982000000002  63.0848769999999988   0.3300171020275403
  89.8532409999999970  -0.6837010000000000  63.8222426999999968   0.2100135997301042
  90.4757919000000044  -0.2800725000000000  64.6070480000000060   0.1000103892907879
  89.1124267999999944   0.5272472000000000  63.2681388999999967  -0.1799977827365629
  89.7871779999999973   1.2398925000000001  62.7473984000000016   0.0900100974326682
  88.2970963000000069   0.2907675000000000  62.5514488000000028   0.0900100974326682
  88.4647140999999948   1.4611472999999999  64.3729019000000022  -0.0899951560134858
  87.7615509000000031   0.8586700000000000  64.9868316999999962   0.0900100974326682
  89.4865417000000036   2.2169045999999999  65.3189315999999991  -0.2700004094596399
  89.9594498000000016   1.4291537999999999  65.9435349000000031   0.0900100974326682
  90.2651977999999957   2.7607385999999998  64.7425231999999937   0.0900100974326682
  88.8898391999999973   2.8931315000000000  65.9677657999999951   0.0900100974326682
  87.6238936999999964   2.6146457000000001  63.7433739000000017  -0.2700004094596399
  86.7919540000000040   2.1322676999999999  63.1870308000000023   0.0900100974326682
  87.1147614000000061   3.2482166000000001  64.5008011000000039   0.0900100974326682
  88.2106323000000003   3.2164168000000002  63.0167884999999970   0.0900100974326682
  88.9629974000000061  -1.7035129000000000  64.6455231000000055   0.5100223554736942
  88.1064987000000031  -2.3258839000000000  64.0300522000000001  -0.5100074140545120
  89.2376098999999954  -1.8834492000000000  65.9878082000000035  -0.4700062466220333
  90.0777434999999969  -1.4656332999999999  66.3248748999999975   0.3100165183113009
  88.6079253999999992  -2.7885683000000001  66.8693999999999988   0.0700095137164289
  87.8492583999999965  -3.3116462000000002  66.3061904999999996   0.0900100974326682
  89.6412734999999969  -3.7327119999999998  67.5931168000000042  -0.1799977827365629
  90.4190750000000065  -3.1320410000000001  68.1113358000000062   0.0900100974326682
  88.9761886999999945  -4.0860848000000001  68.4098891999999950   0.0900100974326682
  90.3524170000000026  -4.7906174999999998  66.8995438000000036   0.0000074707095912
  91.4829024999999945  -4.4977260000000001  66.0871429000000035  -0.1149958856587850
  91.7027511999999945  -3.4929323000000001  65.7578048999999965   0.1150108270779674
  92.3625336000000061  -5.5714373999999998  65.7664718999999991  -0.1149958856587850
  93.1811751999999984  -5.3821135000000000  65.0879592999999943   0.1150108270779674
  92.1855163999999974  -6.8457289000000001  66.2353363000000002  -0.1149958856587850
  92.7848510999999974  -7.6539111000000002  65.8428497000000021   0.1150108270779674
  90.2468872000000033  -6.0896400999999996  67.4349670000000003  -0.1149958856587850
  89.3542862000000042  -6.1784458000000004  68.0364531999999969   0.1150108270779674
  91.1712265000000031  -7.1102333000000000  67.0880051000000037  -0.1149958856587850
  90.8690337999999969  -8.0753640999999998  67.4669647000000055   0.1150108270779674
  87.8428191999999939  -1.9261614000000000  67.9018020999999976   0.5100223554736942
  88.3373413000000056  -0.9570867000000000  68.4553604000000036  -0.5100074140545120
  86.6065750000000065  -2.3465400000000001  68.1328888000000035  -0.4700062466220333
  86.1445999000000029  -3.1195848000000002  67.7051239000000038   0.3100165183113009
  85.8246994000000001  -1.6028385999999999  69.1021422999999970   0.0700095137164289
  86.4270858999999945  -1.0009364000000001  69.7663955999999956   0.0900100974326682
  84.6430129999999963  -0.7744379000000000  68.4882049999999936  -0.1799977827365629
  84.2825394000000045  -0.0931862000000000  69.2883759000000055   0.0900100974326682
  85.1066131999999982  -0.1239547000000000  67.7160109999999946   0.0900100974326682
  83.4661406999999969  -1.5850199000000000  67.9341201999999953  -0.1799977827365629
  83.9172820999999942  -2.4163519999999998  67.3513030999999955   0.0900100974326682
  82.8163071000000031  -1.8912804000000001  68.7816085999999984   0.0900100974326682
  82.5343246000000050  -0.7883628000000000  66.9984817999999933   0.2000133078719846
  81.8024367999999953  -0.1090111000000000  67.4854507000000012   0.0900100974326682
  83.2264404000000013  -0.1828168000000000  66.3750839000000070   0.0900100974326682
  81.7225722999999959  -1.6901816999999999  66.1805877999999979  -0.7000129593587856
  81.7295151000000004  -2.6683254000000001  66.3883972000000000   0.4400203124668566
  80.7170028999999971  -1.2847470000000001  65.4266128999999950   0.6400261496292500
  80.4486923000000047   0.0260380000000000  65.3061294999999973  -0.8000158779399824
  79.5428313999999972   0.1804995000000000  64.9116973999999942   0.4600208961830959
  80.9967421999999999   0.7694455000000000  65.6894913000000003   0.4600208961830959
  80.0382462000000032  -2.1734974000000000  64.7590942000000069  -0.8000158779399824
  79.7175292999999954  -1.7876810999999999  63.8940619999999981   0.4600208961830959
  80.6527863000000025  -2.9597609000000000  64.6948090000000064   0.4600208961830959
  85.2064055999999965  -2.5153139000000002  70.1426239000000038   0.5100223554736942
  84.8916701999999930  -2.0469732000000000  71.2573624000000052  -0.5100074140545120
  84.9947128000000021  -3.8381801000000002  69.8710709000000065  -0.4700062466220333
  85.2641830000000027  -4.2603210999999996  69.0089873999999952   0.3100165183113009
  84.3498687999999959  -4.7302055000000003  70.7736282000000045   0.0700095137164289
  84.4132462000000032  -4.3513140999999997  71.7829971000000029   0.0900100974326682
  82.8659210000000002  -5.0268034999999998  70.4186020000000070  -0.1799977827365629
  82.4701462000000021  -4.0020914000000003  70.2522888000000023   0.0900100974326682
  82.7635650999999939  -5.5324812000000003  69.4346618999999947   0.0900100974326682
  82.1195601999999951  -5.7931857000000004  71.5165099999999967  -0.1799977827365629
  82.6762848000000048  -6.7325796999999996  71.7212523999999974   0.0900100974326682
  82.0495300000000043  -5.2221146000000003  72.4669265999999936   0.0900100974326682
  80.6778182999999984  -6.1472650000000000  70.9578781000000021  -0.1799977827365629
  80.2586670000000026  -5.3353076000000001  70.3259276999999940   0.0900100974326682
  80.8293991000000034  -6.9255595000000003  70.1796798999999965   0.0900100974326682
  79.7255478000000011  -6.6083555000000000  72.0548172000000022   0.2100135997301042
  80.1400986000000017  -7.4937557999999997  72.5825958000000071   0.0500089300001895
  79.4003067000000016  -5.8735480000000004  72.8220139000000017   0.0500089300001895
  78.4217148000000037  -6.9669843000000000  71.4757613999999961  -0.3000012850339989
  78.5004272000000043  -7.2708196999999997  70.4842529000000013   0.3300171020275403
  77.9323195999999996  -7.6752234000000001  72.0592728000000022   0.3300171020275403
  77.8717117000000059  -6.0856652000000002  71.5244826999999930   0.3300171020275403
  85.2318496999999979  -5.9784784000000002  70.6661148000000026   0.5100223554736942
  86.0925445999999965  -6.2957014999999998  71.4588547000000034  -0.5100074140545120
  84.9925841999999960  -6.8190289000000002  69.5913161999999943  -0.4700062466220333
  84.3119278000000065  -6.5545496999999999  68.9125137000000052   0.3100165183113009
  85.6177138999999983  -8.1751261000000000  69.5424041999999929   0.0700095137164289
  85.1825180000000017  -8.8224219999999995  70.2894134999999949   0.0900100974326682
  85.2521286000000060  -8.8592901000000008  68.1773605000000060  -0.1799977827365629
  85.7279967999999997  -8.5766735000000001  67.2140349999999955   0.0900100974326682
  85.5216599000000031  -9.9364337999999996  68.2153320000000036   0.0900100974326682
  83.7600098000000060  -8.9296588999999997  67.7851943999999946  -0.2800007013177596
  83.5087584999999990  -9.8793019999999991  67.2661743000000030   0.0900100974326682
  83.0785522000000043  -8.9338645999999997  68.6626358000000039   0.0900100974326682
  83.3799209999999960  -7.8565407000000000  66.8169173999999941   0.6200255659130106
  83.1875229000000047  -6.6877922999999999  67.3124923999999965  -0.7600147105075037
  83.2793427000000008  -8.0851764999999993  65.5725173999999953  -0.7600147105075037
  87.0818100000000044  -8.3056067999999996  69.6215820000000036   0.5100223554736942
  87.8267136000000050  -7.5016183999999999  69.2042694000000012  -0.5100074140545120
  87.4509354000000059  -9.4657736000000003  70.2296524000000062  -0.4700062466220333
  86.8133086999999932 -10.0986509000000009  70.6619720000000058   0.3100165183113009
  88.8538970999999975  -9.7143783999999993  70.4231110000000058   0.0700095137164289
  89.5219802999999956  -8.9493208000000006  70.0560303000000033   0.0900100974326682
  89.2345047000000022  -9.9348831000000004  71.8755034999999936  -0.1799977827365629
  88.8150176999999985 -10.8548527000000004  72.3359528000000012   0.0900100974326682
  90.3303298999999953 -10.0847387000000008  71.9805527000000041   0.0900100974326682
  89.1010512999999946  -8.7262725999999997  72.8601761000000039  -0.0899951560134858
  89.1688537999999937  -7.7928914999999996  72.2614058999999997   0.0900100974326682
  87.7336348999999984  -8.7796783000000005  73.4951630000000051  -0.2700004094596399
  87.4325867000000017  -8.0074091000000003  74.2349547999999970   0.0900100974326682
  87.0597915999999969  -8.5718107000000003  72.6366424999999936   0.0900100974326682
  87.4534148999999985  -9.7886219000000008  73.8664169000000044   0.0900100974326682
  90.2247696000000019  -8.6488104000000003  73.8301620000000014  -0.2700004094596399
  90.1100311000000005  -7.8502283000000004  74.5939864999999998   0.0900100974326682
  90.5269164999999987  -9.6050920000000009  74.3082428000000021   0.0900100974326682
  91.1612243999999947  -8.4426556000000001  73.2690276999999952   0.0900100974326682
  89.2023544000000044 -10.9084205999999995  69.5762557999999984   0.5100223554736942
  90.3517456000000010 -11.4463042999999995  69.4619141000000013  -0.5100074140545120
  88.2315063000000066 -11.5405350000000002  68.9126968000000062  -0.4700062466220333
  87.3121490000000051 -11.1910752999999996  68.7493743999999936   0.3100165183113009
  88.4676589999999976 -12.8309393000000007  68.2431792999999942   0.0700095137164289
  88.9639815999999968 -13.3624820999999994  69.0416259999999937   0.0900100974326682
  87.2359160999999972 -13.7305078999999992  68.0235138000000035  -0.1799977827365629
  87.5351105000000018 -14.5906649000000002  67.3871764999999954   0.0900100974326682
  86.8419800000000066 -14.0770587999999996  69.0028228999999982   0.0900100974326682
  86.1285019000000034 -13.0115193999999992  67.2520293999999978  -0.1799977827365629
  86.0225753999999938 -12.0052137000000005  67.7107697000000002   0.0900100974326682
  86.4435349000000031 -12.8523636000000003  66.1985779000000036   0.0900100974326682
  84.7732239000000050 -13.7659673999999992  67.3273544000000044   0.2000133078719846
  84.7110366999999940 -14.7940512000000002  66.9108200000000011   0.0900100974326682
  84.6023940999999979 -13.8324479999999994  68.4231261999999987   0.0900100974326682
  83.7601700000000022 -12.9181069999999991  66.5815810999999940  -0.7000129593587856
  83.9311904999999996 -12.6390656999999997  65.6366577000000007   0.4400203124668566
  82.6152115000000009 -12.5297508000000004  67.1429976999999951   0.6400261496292500
  82.2823638999999929 -12.9460011000000002  68.3145217999999943  -0.8000158779399824
  82.7925644000000034 -13.6048373999999992  68.8673706000000010   0.4600208961830959
  81.3281783999999988 -12.8055458000000009  68.5787277000000017   0.4600208961830959
  81.7089385999999962 -11.8532829000000000  66.4696808000000061  -0.8000158779399824
  80.8735199000000051 -11.5398540000000001  66.9211655000000007   0.4600208961830959
  81.9159011999999933 -11.4390736000000004  65.5833434999999980   0.4600208961830959
  89.2412108999999987 -12.7023648999999992  67.0307999000000052   0.5100223554736942
  89.1028900000000021 -11.7156085999999995  66.2724228000000011  -0.5100074140545120
  90.1537017999999932 -13.6768550999999992  66.8498076999999995  -0.4700062466220333
  90.1267548000000005 -14.4302501999999997  67.5022507000000047   0.3100165183113009
  90.9220657000000045 -13.8470945000000007  65.6591568000000052   0.0700095137164289
  90.7166519000000022 -12.9564065999999993  65.0839310000000069   0.0900100974326682
  92.3914795000000026 -14.1706924000000001  65.9228820999999954  -0.1799977827365629
  92.4466094999999939 -15.2050885999999998  66.3245162999999991   0.0900100974326682
  92.8295212000000021 -14.3331633000000007  64.9148940999999979   0.0900100974326682
  93.1574020000000047 -13.0870934000000005  66.7238617000000005  -0.0899951560134858
  92.7197723000000025 -13.0089378000000000  67.7420424999999966   0.0900100974326682
  94.5958404999999942 -13.4467134000000001  66.9035568000000040  -0.2700004094596399
  95.1068649000000050 -13.5441874999999996  65.9218826000000035   0.0900100974326682
  95.1413193000000064 -12.8232298000000000  67.6438598999999954   0.0900100974326682
  94.6834640999999948 -14.4999904999999991  67.2459793000000019   0.0900100974326682
  92.9885941000000003 -11.6597910000000002  66.0491408999999976  -0.2700004094596399
  93.5620574999999945 -10.9097890999999994  66.6347733000000062   0.0900100974326682
  93.3079604999999930 -11.6947650999999997  64.9856110000000058   0.0900100974326682
  91.9516449000000051 -11.2791309000000002  66.1681442000000004   0.0900100974326682
  90.1931076000000047 -14.9641494999999995  64.8847504000000015   0.5100223554736942
  90.4623031999999938 -15.2247857999999994  63.6759567000000004  -0.5100074140545120
  89.2563095000000004 -15.7260790000000004  65.5250549000000007  -0.4700062466220333
  88.9701766999999961 -15.6671294999999997  66.4782943999999958   0.3100165183113009
  88.5053711000000050 -16.8018341000000007  64.8493651999999940   0.0700095137164289
  88.8844222999999971 -16.9300861000000005  63.8462296000000009   0.0900100974326682
  88.7158507999999983 -18.1256541999999996  65.5518646000000018  -0.0899951560134858
  88.2175751000000048 -18.1608257000000002  66.5442352000000028   0.0900100974326682
  88.3036651999999975 -18.9777889000000002  64.9702376999999984   0.0900100974326682
  90.9080811000000040 -18.0025139000000003  66.8516158999999988  -0.3600030361827169
  90.6601485999999994 -17.2726307000000006  67.4886398000000014   0.3200168101694206
  90.1846390000000042 -18.4191246000000000  65.7034759999999949  -0.0499939885810072
  92.0858001999999942 -18.7077407999999998  66.8610228999999947   0.2500147671625829
  92.8121567000000027 -18.5761547000000000  67.6630173000000070   0.1300112648651469
  92.1044387999999969 -19.5596160999999995  65.8685226000000057  -0.7000129593587856
  90.8744125000000054 -19.4565009999999994  65.1724853999999993   0.2200138915882239
  90.6715317000000027 -20.1215991999999986  64.3422012000000052   0.1000103892907879
  87.0137787000000031 -16.4453049000000000  64.5648955999999998   0.5100223554736942
  86.3301314999999931 -16.3029536999999998  65.5656814999999966  -0.5100074140545120
  86.7002868999999947 -16.3041228999999994  63.3208693999999994  -0.4700062466220333
  87.2438965000000053 -16.6005898000000016  62.5394592000000031   0.3100165183113009
  85.4182662999999991 -15.8445567999999994  62.8097992000000005   0.0700095137164289
  85.3020630000000040 -16.2047099999999986  61.7982712000000021   0.0900100974326682
  84.2056426999999985 -16.6663074000000009  63.4886780000000002  -0.2800007013177596
  84.4201965000000030 -17.7152652999999987  63.1920815000000005   0.0900100974326682
  84.0546264999999977 -16.5016670000000012  64.5769805999999988   0.0900100974326682
  82.9050902999999977 -16.3712158000000017  62.8077048999999974   0.6200255659130106
  81.8312224999999955 -16.6564674000000004  63.3498153999999971  -0.7600147105075037
  82.9558640000000054 -15.8976278000000004  61.6259879999999995  -0.7600147105075037
  85.3559340999999989 -14.3308668000000008  62.8245963999999972   0.5100223554736942
  84.3624267999999944 -13.7109547000000003  63.2557793000000004  -0.5100074140545120
  86.4369049000000018 -13.6509084999999999  62.3977660999999983  -0.4700062466220333
  87.3102875000000012 -14.1221247000000005  62.3020667999999986   0.3100165183113009
  86.4752579000000026 -12.2300739000000007  62.3319243999999983   0.0700095137164289
  85.6212234000000052 -11.7369527999999992  62.7722053999999972   0.0900100974326682
  87.7144928000000021 -11.6966781999999991  63.1891174000000007  -0.1799977827365629
  87.7830048000000005 -12.1660652000000002  64.1937561000000017   0.0900100974326682
  88.7274627999999979 -11.8834199999999992  62.7727508999999984   0.0900100974326682
  87.4603194999999971 -10.2506246999999995  63.5487098999999986   0.5500235229061731
  86.7512741000000034  -9.4462680999999993  62.9298514999999981  -0.5500085814869907
  88.1215210000000013  -9.7604846999999992  64.6630401999999975  -0.6200106244938284
  88.0111847000000012  -8.7979716999999997  64.9108123999999975   0.3200168101694206
  88.5959930000000071 -10.3583241000000008  65.3091583000000071   0.3000162264531813
  86.4637222000000065 -11.8000460000000000  60.8617058000000029   0.5100223554736942
  87.5300217000000060 -11.6176662000000004  60.2790488999999994  -0.5100074140545120
  85.3201293999999990 -11.5754909999999995  60.1586609000000010  -0.2900009931758792
  83.9728240999999969 -11.6600970999999998  60.6520500000000027   0.0000074707095912
  83.8573607999999950 -11.4051609000000003  61.7272224000000023   0.0900100974326682
  83.5945052999999945 -12.6883678000000000  60.4680518999999990   0.0900100974326682
  85.3285750999999948 -11.0824698999999995  58.8296051000000020   0.0200080544258305
  85.9246674000000041 -11.6501465000000000  58.1304512000000031   0.0900100974326682
  83.8725739000000061 -11.0399694000000004  58.3408394000000001  -0.1799977827365629
  83.7383118000000053 -12.0552883000000008  57.9102211000000011   0.0900100974326682
  83.7987136999999933 -10.2162188999999994  57.5990104999999986   0.0900100974326682
  83.1211318999999946 -10.8081150000000008  59.7043609999999987  -0.1799977827365629
  82.0541611000000017 -11.1095504999999992  59.7752837999999969   0.0900100974326682
  83.0953978999999947  -9.7653847000000003  60.0869408000000007   0.0900100974326682
  85.8315810999999940  -9.5633488000000000  58.8374061999999967   0.5100223554736942
  86.2882385000000056  -9.1147136999999994  57.7681465000000003  -0.5100074140545120
  85.7069931000000054  -8.7195167999999992  59.9328193999999996  -0.4700062466220333
  85.0722961000000026  -9.0087460999999998  60.6452292999999969   0.3100165183113009
  86.0222397000000001  -7.3354005999999998  59.9193611000000033   0.0700095137164289
  85.6818389999999965  -6.9421343999999996  58.9728583999999998   0.0900100974326682
  85.3871307000000002  -6.5481619999999996  61.0408820999999975  -0.0899951560134858
  85.1366119000000054  -7.2395201000000000  61.8736991999999972   0.0900100974326682
  86.1364822000000032  -5.2631268999999996  61.5026779000000019  -0.2700004094596399
  87.1554641999999973  -5.5311127000000004  61.8550758000000016   0.0900100974326682
  86.0830916999999971  -4.4953070000000004  60.7014809000000000   0.0900100974326682
  85.6262817000000069  -4.9090166000000002  62.4238853000000020   0.0900100974326682
  84.0085753999999980  -6.0462780000000000  60.5527725000000032  -0.2700004094596399
  84.1886291999999941  -5.4889001999999998  59.6087265000000031   0.0900100974326682
  83.3528289999999998  -6.9209847000000000  60.3547516000000002   0.0900100974326682
  83.5137404999999973  -5.3783697999999998  61.2899093999999991   0.0900100974326682
  87.5730666999999983  -7.1778139999999997  59.8662033000000022   0.5100223554736942
  88.1207808999999997  -6.4141940999999996  58.9738922000000017  -0.5100074140545120
  88.3671035999999930  -7.9465026999999999  60.6883965000000032  -0.4700062466220333
  87.9805755999999946  -8.6685352000000009  61.2569656000000009   0.3100165183113009
  89.8466109999999958  -7.9588776000000001  60.7047157000000013   0.0700095137164289
  90.2279357999999974  -6.9490031999999999  60.6708945999999969   0.0900100974326682
  90.3096465999999936  -8.6404485999999991  61.9680060999999966  -0.1799977827365629
  89.8879165999999969  -8.0219211999999995  62.7889252000000013   0.0900100974326682
  90.1338348000000025  -9.7328662999999995  62.0681762999999975   0.0900100974326682
  91.8723755000000040  -8.4859238000000001  62.1107864000000021  -0.0899951560134858
  92.3497085999999996  -8.9660711000000006  61.2299232000000018   0.0900100974326682
  92.4347992000000005  -7.0906710999999998  62.0907478000000026  -0.2700004094596399
  93.5203628999999950  -7.1927643000000003  62.3039283999999967   0.0900100974326682
  92.3480452999999954  -6.5458059000000004  61.1264229000000014   0.0900100974326682
  91.9646682999999996  -6.5395370000000002  62.9330977999999988   0.0900100974326682
  92.3814849999999979  -9.2701130000000003  63.3175850000000011  -0.2700004094596399
  91.9884109000000052 -10.3087310999999993  63.2846680000000035   0.0900100974326682
  93.4885405999999932  -9.3460874999999994  63.2629317999999969   0.0900100974326682
  92.0139846999999946  -8.8325911000000001  64.2703857000000056   0.0900100974326682
  90.4200438999999960  -8.5996552000000008  59.4417801000000026   0.5100223554736942
  91.2618561000000028  -8.0239896999999996  58.8671264999999977  -0.5100074140545120
  89.7981110000000058  -9.7215594999999997  58.8682327000000001  -0.4700062466220333
  88.9810867000000059 -10.1873064000000007  59.1992110999999994   0.3100165183113009
  90.2275084999999990 -10.2039003000000008  57.5834351000000026   0.0700095137164289
  91.2776793999999967 -10.4559803000000002  57.5848389000000012   0.0900100974326682
  89.4765471999999988 -11.5679846000000008  57.2198982000000029  -0.1799977827365629
  88.4042586999999997 -11.4286051000000004  57.4750328000000010   0.0900100974326682
  89.4314880000000016 -11.5385723000000002  56.1101990000000015   0.0900100974326682
  89.9060822000000002 -12.9136295000000008  57.7835311999999988  -0.0899951560134858
  90.2765121000000050 -12.8098326000000000  58.8257979999999989   0.0900100974326682
  88.7844008999999943 -13.9271755000000006  57.7584267000000011  -0.2700004094596399
  87.8060760000000045 -13.5904969999999992  58.1631927000000033   0.0900100974326682
  88.6088028000000065 -14.2618636999999993  56.7136955000000000   0.0900100974326682
  89.1445006999999947 -14.7730102999999993  58.3822975000000000   0.0900100974326682
  91.0994797000000034 -13.5531968999999997  57.0978088000000028  -0.2700004094596399
  91.4857178000000033 -14.3181914999999993  57.8048592000000028   0.0900100974326682
  90.8046264999999977 -14.0641593999999994  56.1563720999999987   0.0900100974326682
  91.8843918000000031 -12.8116044999999996  56.8365440000000035   0.0900100974326682
  90.0670546999999999  -9.2412375999999998  56.3907432999999969   0.5100223554736942
  90.9926604999999995  -9.0151272000000002  55.5788803000000016  -0.5100074140545120
  88.9815597999999994  -8.4636869000000008  56.2799949999999995  -0.4700062466220333
  88.2416687000000053  -8.4770555000000005  56.9481163000000024   0.3100165183113009
  88.8034057999999931  -7.3500066000000004  55.3493461999999994   0.0700095137164289
  89.0676117000000005  -7.6638922999999997  54.3503113000000013   0.0900100974326682
  87.4063720999999987  -6.7376107999999997  55.4239348999999990  -0.2700004094596399
  87.2475357000000002  -5.9317412000000003  54.6758269999999982   0.0900100974326682
  86.6787032999999951  -7.4581436999999999  54.9930687000000020   0.0900100974326682
  87.1923828000000043  -6.4652753000000001  56.4795723000000010   0.0900100974326682
  89.7718124000000017  -6.2204765999999996  55.6382065000000026   0.5100223554736942
  90.4460296999999969  -5.7012052999999998  54.7525902000000002  -0.5100074140545120
  90.0353699000000063  -5.7961545000000001  56.8915786999999966  -0.4700062466220333
  89.6294022000000012  -6.0834149999999996  57.7556914999999975   0.3100165183113009
  91.0606078999999937  -4.7708801999999997  57.1541824000000034   0.0700095137164289
  90.6840133999999978  -3.9656167000000000  56.5408935999999969   0.0900100974326682
  90.8970336999999944  -4.4932508000000002  58.6924629000000024  -0.2700004094596399
  91.5188828000000001  -3.6019442000000002  58.9230919000000029   0.0900100974326682
  89.8493729000000059  -4.2864461000000000  58.9990158000000022   0.0900100974326682
  91.2102431999999936  -5.3912258000000000  59.2668036999999970   0.0900100974326682
  92.5011367999999976  -5.1263775999999996  56.8324203000000026   0.5100223554736942
  93.1800079000000068  -4.3520956000000002  56.2407226999999992  -0.5100074140545120
  92.9098740000000021  -6.3808068999999996  57.1081160999999966  -0.4700062466220333
  92.3014983999999998  -7.0497961000000000  57.5280456999999998   0.3100165183113009
  94.1522293000000019  -6.8662348000000000  56.7024994000000007   0.0700095137164289
  94.8680648999999931  -6.1084838000000001  56.9849472000000006   0.0900100974326682
  94.5516357000000056  -8.2423201000000006  57.3550606000000016  -0.1799977827365629
  94.4797745000000049  -8.1269264000000003  58.4577103000000022   0.0900100974326682
  93.7657927999999998  -8.9653148999999992  57.0483893999999978   0.0900100974326682
  95.9986114999999955  -8.7959098999999998  57.0997924999999995  -0.0899951560134858
  96.0278397000000012  -9.1465578000000001  56.0459862000000015   0.0900100974326682
  97.0588074000000063  -7.6933045000000000  57.3670272999999966  -0.2700004094596399
  97.0747070000000036  -7.0269402999999997  56.4781914000000000   0.0900100974326682
  96.7176132000000024  -7.0563149000000003  58.2109183999999971   0.0900100974326682
  98.0713120000000060  -8.0565891000000001  57.6448212000000026   0.0900100974326682
  96.2533645999999976  -9.9938889000000000  57.9559593000000035  -0.2700004094596399
  97.3182754999999986 -10.3105688000000004  57.9560280000000034   0.0900100974326682
  95.8425826999999941  -9.8088093000000001  58.9715003999999965   0.0900100974326682
  95.6703567999999933 -10.8527269000000004  57.5599403000000009   0.0900100974326682
  94.4206542999999954  -6.8924909000000003  55.2190665999999979   0.5100223554736942
  95.4965439000000060  -6.4488192000000000  54.6919212000000030  -0.5100074140545120
  93.4578628999999950  -7.4308877000000004  54.4761200000000017  -0.4700062466220333
  92.6130904999999984  -7.8536409999999997  54.7949600000000032   0.3100165183113009
  93.6474457000000058  -7.5520367999999998  53.0320930000000033   0.0700095137164289
  94.6614914000000027  -7.8128538000000001  52.7673186999999970   0.0900100974326682
  92.7612534000000011  -8.7250662000000005  52.5847815999999995  -0.1799977827365629
  91.6845473999999996  -8.5495110000000007  52.7950821000000019   0.0900100974326682
  92.8637619000000001  -8.6973666999999999  51.4788703999999981   0.0900100974326682
  93.0160293999999936 -10.1330509000000006  53.1685447999999994  -0.1799977827365629
  92.5320739999999944 -10.2652683000000007  54.1598206000000033   0.0900100974326682
  92.5953978999999947 -10.9090890999999992  52.4938889000000017   0.0900100974326682
  94.5019683999999955 -10.3940678000000002  53.2836914000000021   0.5500235229061731
  95.4115828999999991  -9.8528528000000009  52.5963477999999967  -0.5500085814869907
  94.9262772000000012 -11.3260736000000009  54.1759453000000022  -0.6200106244938284
  95.8455199999999934 -11.7110023000000005  54.0934486000000021   0.3200168101694206
  94.2333069000000023 -11.9147701000000001  54.5921669000000023   0.3000162264531813
  93.3163147000000066  -6.2909451000000001  52.2741431999999975   0.5100223554736942
  93.0678101000000026  -6.1963958999999997  51.0905762000000010  -0.5100074140545120
  93.1381989000000061  -5.1779961999999999  52.9867210000000028  -0.4700062466220333
  93.1224593999999968  -5.2269081999999996  53.9823990000000009   0.3100165183113009
  92.9961165999999935  -3.8163428000000001  52.4405403000000021   0.0700095137164289
  92.8821259000000055  -4.0177101999999998  51.3856200999999970   0.0900100974326682
  91.7523498999999987  -2.9488485000000000  52.8887329000000008   0.0500089300001895
  91.7645035000000036  -1.8752055999999999  52.6032944000000029   0.0900100974326682
  90.8511581000000064  -3.3513272000000001  52.3786468999999997   0.0900100974326682
  91.4117583999999965  -3.0558603000000000  54.2772446000000031  -0.6600117919263071
  91.0673675999999972  -3.9508920000000001  54.3210029999999975   0.4300200206087370
  94.2277145000000047  -3.0497103000000001  52.6203766000000002   0.5100223554736942
  94.2177810999999963  -1.8959429999999999  52.0499228999999985  -0.5100074140545120
  95.2498549999999966  -3.6077064999999999  53.2629700000000028  -0.4700062466220333
  95.2054061999999988  -4.5963248999999999  53.3840561000000022   0.3100165183113009
  96.3392563000000024  -2.9131423999999999  53.8693237000000025   0.0700095137164289
  96.4810561999999976  -1.9066930000000000  53.5041542000000021   0.0900100974326682
  96.0569076999999965  -2.6984252999999998  55.3570594999999983   0.0500089300001895
  95.0862731999999937  -2.1855973999999998  55.5278549000000012   0.0900100974326682
  95.8665237000000019  -3.6434190000000002  55.9093857000000014   0.0900100974326682
  97.0839615000000009  -2.0916793000000000  56.1038818000000035  -0.6600117919263071
  96.9882889000000006  -1.1417356000000001  56.2041473000000025   0.4300200206087370
  97.7268066000000033  -3.6310565000000001  53.6430434999999974   0.5100223554736942
  97.8159026999999952  -4.8617606000000002  53.6649627999999979  -0.5100074140545120
  98.7993469000000033  -2.8117869000000000  53.5271262999999990  -0.4700062466220333
  98.8565674000000030  -1.8264434000000001  53.6679649000000012   0.3100165183113009
 100.1217804000000058  -3.4786324999999998  53.4630927999999983   0.0700095137164289
 100.0386658000000040  -4.5544066000000001  53.5099982999999995   0.0900100974326682
 100.8336867999999953  -3.0898914000000000  52.1371383999999978  -0.1799977827365629
 100.5963287000000008  -2.0296420999999998  51.9050635999999983   0.0900100974326682
 101.9416655999999932  -3.1482033999999999  52.1944884999999985   0.0900100974326682
 100.3070373999999987  -3.9327295000000002  50.9626541000000017  -0.2800007013177596
 100.4790114999999986  -5.0201159000000004  51.1121253999999965   0.0900100974326682
  99.2023621000000020  -3.8685860999999999  50.8631858999999977   0.0900100974326682
 100.9934769000000045  -3.6473314999999999  49.6430549999999968   0.6200255659130106
 102.2630462999999992  -3.7956802999999999  49.5963668999999996  -0.7600147105075037
 100.3692245000000014  -3.1502534999999998  48.6939429999999973  -0.7600147105075037
 100.9657516000000044  -3.1034288000000001  54.6699715000000026   0.5100223554736942
 102.2159958000000017  -3.2537839000000002  54.6555672000000001  -0.5100074140545120
 100.2508086999999932  -2.5655448000000001  55.7195206000000027  -0.4700062466220333
  99.3013610999999941  -2.3358276000000000  55.5200539000000006   0.3100165183113009
 100.7749785999999972  -2.1484163000000001  57.0591087000000030   0.0700095137164289
 101.3680343999999991  -2.8381555000000001  57.6413039999999981   0.0900100974326682
 101.5260162000000008  -0.7786691000000000  56.9437408000000005  -0.2700004094596399
 100.8049926999999997  -0.0711926000000000  56.4812164000000010   0.0900100974326682
 101.7880478000000011  -0.6041641000000000  58.0092049000000003   0.0900100974326682
 102.4053040000000010  -0.7694129000000000  56.2647095000000022   0.0900100974326682
  99.5377960000000002  -2.0130922999999998  57.9646682999999996   0.5100223554736942
  99.3555450000000064  -0.9048995000000000  58.4556770000000014  -0.5100074140545120
  98.8040618999999936  -3.1350660000000001  58.2544669999999982  -0.4700062466220333
  99.0906219000000021  -4.0786724000000003  58.1078528999999975   0.3100165183113009
  97.6076508000000018  -2.9882734000000002  59.1393126999999978   0.0700095137164289
  97.0039519999999982  -2.1438663000000000  58.8411331000000004   0.0900100974326682
  96.6404036999999931  -4.2082461999999996  59.1655960000000007  -0.1799977827365629
  96.2873306000000042  -4.3970766000000001  58.1292571999999979   0.0900100974326682
  97.1327133000000060  -5.0962467000000000  59.6166114999999976   0.0900100974326682
  95.3595885999999950  -3.9418544999999998  59.9682121000000024  -0.0899951560134858
  95.6433257999999995  -3.7824368000000002  61.0304756000000026   0.0900100974326682
  94.5188828000000001  -2.7676497000000002  59.3770752000000002  -0.2700004094596399
  94.5810699000000028  -2.8466741999999998  58.2706374999999994   0.0900100974326682
  93.4597626000000048  -2.7322061000000000  59.7107657999999972   0.0900100974326682
  94.9339293999999967  -1.7841187999999999  59.6848487999999975   0.0900100974326682
  94.4874039000000039  -5.2334394000000000  59.8838768000000030  -0.2700004094596399
  93.4667206000000022  -5.0901278999999997  60.2985954000000035   0.0900100974326682
  94.3653259000000020  -5.7343048999999997  58.8997268999999974   0.0900100974326682
  95.0183104999999983  -6.0097842000000004  60.4752693000000008   0.0900100974326682
  98.0519637999999958  -2.6680752999999999  60.5937041999999977   0.5100223554736942
  98.9106826999999953  -3.3650207999999999  61.1416778999999977  -0.5100074140545120
  97.5313644000000011  -1.5119894000000000  61.2162628000000026  -0.4700062466220333
  96.8786163000000045  -0.9288557000000000  60.7389069000000035   0.3100165183113009
  97.9115752999999955  -1.3171842000000000  62.6452904000000004   0.0700095137164289
  98.8667831000000064  -1.7719499999999999  62.8624495999999979   0.0900100974326682
  98.1944198999999998   0.1856495000000000  62.9700470000000010  -0.1799977827365629
  97.3939438000000024   0.5964780000000000  62.3183098000000015   0.0900100974326682
  98.1063766000000044   0.3537233000000000  64.0647278000000000   0.0900100974326682
  99.5521468999999968   0.6482901000000000  62.4749489000000011   0.0000074707095912
  99.8807831000000022   0.6783712000000000  61.1169930000000008  -0.1149958856587850
  99.0806046000000009   0.3744482000000000  60.4584045000000003   0.1150108270779674
 101.1307678000000010   1.2497798000000000  60.7315558999999965  -0.1149958856587850
 101.4565125000000023   1.2841859000000000  59.7024268999999990   0.1150108270779674
 102.0349274000000008   1.6003963999999999  61.7294312000000005   0.1100106811489075
 103.4008330999999998   1.8836569000000001  61.2889442000000031  -0.5400082896288710
 103.5239181999999971   1.4153912000000000  60.4599838000000034   0.4300200206087370
 100.4518127000000050   1.1941615000000001  63.4620093999999995  -0.1149958856587850
 100.2027053999999993   1.1156371000000000  64.5099486999999954   0.1150108270779674
 101.6510162000000008   1.6952769999999999  62.9873619000000033  -0.1149958856587850
 102.4467621000000008   2.0825992000000002  63.6063690000000008   0.1150108270779674
  96.7462158000000017  -1.9027053000000000  63.5057945000000004   0.5100223554736942
  95.5687027000000029  -1.5789074999999999  63.2508162999999968  -0.5100074140545120
  96.9351120000000037  -2.9280423999999998  64.4466323999999986  -0.2900009931758792
  97.9036789000000027  -3.9903979000000001  64.2953796000000040   0.0000074707095912
  98.8009720000000016  -3.4995012000000001  64.7292099000000007   0.0900100974326682
  98.2525710999999973  -4.2287087000000003  63.2678528000000000   0.0900100974326682
  95.9094695999999942  -3.3683581000000000  65.3260345000000058   0.0200080544258305
  95.0275574000000063  -3.6409813999999998  64.7654036999999931   0.0900100974326682
  96.4811171999999999  -4.7138556999999999  65.9771728999999993  -0.1799977827365629
  95.6383208999999965  -5.3930821000000000  66.2274857000000026   0.0900100974326682
  97.1434708000000029  -4.5542129999999998  66.8547439999999966   0.0900100974326682
  97.3809128000000044  -5.3491138999999999  64.8796997000000033  -0.1799977827365629
  96.8059082000000046  -5.9571098999999998  64.1489258000000007   0.0900100974326682
  98.2480010999999962  -5.8234420000000000  65.3871307000000002   0.0900100974326682
  95.4921721999999988  -2.2572594000000001  66.2918472000000065   0.5100223554736942
  96.0472182999999973  -2.2244408000000000  67.3727341000000024  -0.5100074140545120
  94.4705581999999993  -1.4591646000000000  65.9563674999999989  -0.4700062466220333
  94.0414734000000010  -1.4347646999999999  65.0567551000000037   0.3100165183113009
  94.0433730999999966  -0.4211090000000000  66.7687911999999955   0.0700095137164289
  94.7934723000000048  -0.3002536000000000  67.5363540999999969   0.0900100974326682
  94.0454711999999944   0.9382132000000000  65.9019851999999986  -0.0899951560134858
  93.6342163000000056   0.7116022000000000  64.8950958000000071   0.0900100974326682
  93.1353225999999950   2.0192809000000000  66.4680481000000043  -0.2700004094596399
  92.0693358999999987   1.8588384000000000  66.1992340000000041   0.0900100974326682
  93.2627257999999983   2.1449490000000000  67.5645370000000014   0.0900100974326682
  93.3423843000000062   2.9610934000000002  65.9162979000000036   0.0900100974326682
  95.4818953999999991   1.4171351000000001  65.6987838999999951  -0.2700004094596399
  95.6526566000000003   2.0356120999999998  64.7917786000000007   0.0900100974326682
  95.9406051999999931   2.0265371999999999  66.5065764999999942   0.0900100974326682
  96.1542510999999962   0.5649343999999999  65.4620742999999976   0.0900100974326682
  92.6700821000000019  -0.6829448000000000  67.4748687999999959   0.5100223554736942
  91.6559295999999932  -0.7405632000000000  66.7566527999999977  -0.5100074140545120
  92.6783905000000061  -0.8373438000000000  68.8240432999999996  -0.4700062466220333
  93.5027618000000018  -0.6853822000000001  69.3637923999999941   0.3100165183113009
  91.4530945000000060  -1.1475040999999999  69.5680542000000059   0.0700095137164289
  90.6451720999999964  -1.2982594000000001  68.8673782000000045   0.0900100974326682
  91.7709655999999967  -2.3383462000000002  70.5426407000000069  -0.1799977827365629
  92.2097473000000036  -3.2252779000000000  70.0375214000000028   0.0900100974326682
  92.5467605999999989  -2.0397859000000000  71.2797393999999969   0.0900100974326682
  90.5671616000000057  -2.8772552000000000  71.1575011999999987   0.0000074707095912
  90.1151732999999950  -4.1833214999999999  70.9409866000000022  -0.1149958856587850
  90.5958633000000049  -4.7167053000000001  70.1342316000000068   0.1150108270779674
  89.0071640000000031  -4.7572055000000004  71.6334762999999981  -0.1149958856587850
  88.6613693000000040  -5.7662797000000001  71.4644011999999975   0.1150108270779674
  88.2713928000000010  -3.8638799000000001  72.4853667999999942   0.1100106811489075
  87.0953063999999983  -4.2289715000000001  73.0674896000000018  -0.5400082896288710
  86.7073898000000014  -4.9900035999999997  72.6293792999999965   0.4300200206087370
  90.0064849999999979  -2.1830161000000001  72.2356338999999963  -0.1149958856587850
  90.3664550999999960  -1.2220662000000000  72.5723724000000061   0.1150108270779674
  88.7729949999999945  -2.6003571000000001  72.7833099000000061  -0.1149958856587850
  88.2942199999999957  -1.8461120000000000  73.3901749000000052   0.1150108270779674
  91.2458419999999961   0.1867557000000000  70.2170485999999983   0.5100223554736942
  92.1002655000000061   0.7443520000000000  70.8774489999999986  -0.5100074140545120
  90.0388260000000002   0.7090710000000000  69.9594574000000051  -0.4700062466220333
  89.3693008000000049   0.2320117000000000  69.3954085999999961   0.3100165183113009
  89.6014557000000025   1.8412322999999999  70.6585464000000059   0.0700095137164289
  90.3641891000000044   2.4568968000000000  71.1119537000000008   0.0900100974326682
  88.9643707000000035   2.8776190000000001  69.6383591000000024  -0.0899951560134858
  88.5467682000000025   3.6616949999999999  70.3055648999999931   0.0900100974326682
  90.0389023000000037   3.4615963000000001  68.7020720999999952  -0.2700004094596399
  89.5715102999999999   4.3010720999999998  68.1442794999999961   0.0900100974326682
  90.9624328999999960   3.8738872999999998  69.1618957999999964   0.0900100974326682
  90.3466796999999957   2.7099264000000001  67.9440536000000037   0.0900100974326682
  87.8351973999999984   2.1962172999999998  68.8496932999999984  -0.1799977827365629
  88.2641983000000039   1.4379599000000001  68.1602553999999969   0.0900100974326682
  87.1676635999999974   1.6259148999999999  69.5304871000000020   0.0900100974326682
  86.9347915999999969   3.1594044999999999  68.1390152000000029  -0.2700004094596399
  86.3401870999999943   2.4857779000000000  67.4855727999999999   0.0900100974326682
  86.1819305000000071   3.7714631999999999  68.6802215999999959   0.0900100974326682
  87.5025023999999974   3.8813686000000001  67.5138778999999971   0.0900100974326682
  88.7153473000000048   1.4901096000000000  71.8365706999999958   0.5100223554736942
  87.7913513000000023   0.6434277000000000  71.6858443999999935  -0.5100074140545120
  88.9571990999999969   2.0791618999999999  72.9726943999999946  -0.4700062466220333
  89.7720261000000050   2.6519767999999999  73.0168227999999999   0.3100165183113009
  88.3710327000000007   1.7494266000000001  74.2232056000000000   0.0700095137164289
  87.4497374999999977   1.2153613999999999  74.0432358000000050   0.0900100974326682
  89.3527756000000011   1.0520312999999999  75.1206130999999999  -0.1799977827365629
  89.7104262999999946   0.1498060000000000  74.5798721000000029   0.0900100974326682
  90.2424697999999950   1.7107207000000000  75.2148743000000053   0.0900100974326682
  88.8043059999999969   0.4653039000000000  76.4902191000000045  -0.0899951560134858
  88.1133803999999969   1.2690360999999999  76.8233184999999992   0.0900100974326682
  87.7876968000000062  -0.6042578000000000  76.2507324000000040  -0.2700004094596399
  88.2772827000000007  -1.4977579999999999  75.8076858999999956   0.0900100974326682
  87.2112197999999950  -0.8749623000000000  77.1610718000000020   0.0900100974326682
  86.9509276999999940  -0.3723218000000000  75.5576630000000051   0.0900100974326682
  89.9010925000000043   0.0460004000000000  77.4242248999999987  -0.2700004094596399
  90.5899811000000028   0.8607200000000000  77.7340317000000027   0.0900100974326682
  89.5389938000000001  -0.3609281000000000  78.3925322999999992   0.0900100974326682
  90.4854126000000036  -0.7844753000000000  76.9734497000000033   0.0900100974326682
  88.1055984000000052   3.1058048999999999  74.8227080999999998   0.5100223554736942
  89.0369033999999999   3.9314431999999999  74.7840194999999994  -0.5100074140545120
  86.9489669999999961   3.3667908000000000  75.4795914000000039  -0.4700062466220333
  86.2080231000000055   2.7063828000000001  75.5738601999999986   0.3100165183113009
  86.7051009999999991   4.5341768000000000  76.2749328999999960   0.0700095137164289
  87.6016541000000046   4.9753674999999999  76.6847305000000006   0.0900100974326682
  86.0538635000000056   5.6623191999999998  75.3939055999999965  -0.2800007013177596
  86.7650603999999959   5.7553185999999998  74.5454483000000039   0.0900100974326682
  85.0245972000000023   5.3422527000000004  75.1246567000000027   0.0900100974326682
  85.9805678999999969   7.0108975999999998  76.0651474000000007   0.6200255659130106
  86.6378097999999994   7.2528772000000004  77.0848770000000059  -0.7600147105075037
  85.3468857000000014   7.9142728000000000  75.4305648999999931  -0.7600147105075037
  85.8728638000000046   4.1294293000000000  77.4852065999999979   0.5100223554736942
  84.6387328999999937   4.0943546000000000  77.4472427000000039  -0.5100074140545120
  86.6465302000000008   3.8487874999999998  78.5701140999999978  -0.4700062466220333
  87.6337280000000050   3.9882054000000000  78.5686263999999994   0.3100165183113009
  86.1284255999999999   3.4058280000000001  79.8363800000000055   0.0700095137164289
  85.6075897000000055   2.4718654000000000  79.6852798000000035   0.0900100974326682
  87.3372954999999962   3.1220424000000002  80.8023529000000025  -0.1799977827365629
  87.9984893999999969   2.3837347000000002  80.3003159000000011   0.0900100974326682
  87.8768692000000016   4.0834111999999996  80.9400100999999950   0.0900100974326682
  86.9342575000000011   2.6325892999999998  82.2273177999999945  -0.1799977827365629
  86.1202926999999931   1.8767008000000001  82.2071990999999969   0.0900100974326682
  87.7675322999999992   1.9753251000000001  82.5559310999999951   0.0900100974326682
  86.8331909000000053   3.7581381999999999  83.3090210000000013   0.2000133078719846
  87.8700637999999969   3.9891741000000001  83.6343384000000043   0.0900100974326682
  86.3120040999999958   4.6503882000000001  82.9009017999999998   0.0900100974326682
  86.0022658999999976   3.2960725000000002  84.4285354999999953  -0.7000129593587856
  85.9834594999999950   2.3084977000000002  84.5845795000000038   0.4400203124668566
  85.5768585000000002   4.1293669000000000  85.3424988000000013   0.6400261496292500
  85.6915053999999969   5.4186645000000002  85.3768234000000064  -0.8000158779399824
  85.4459152000000017   5.7712059000000000  86.2798157000000003   0.4600208961830959
  86.2874755999999934   5.8804864999999999  84.7199097000000023   0.4600208961830959
  84.8658752000000050   3.6755886000000002  86.3725357000000002  -0.8000158779399824
  83.9979400999999939   4.0321673999999996  86.7182921999999934   0.4600208961830959
  84.9420853000000022   2.7134201999999998  86.6341170999999974   0.4600208961830959
  85.1134033000000017   4.3997278000000000  80.4925766000000067   0.5100223554736942
  84.1626511000000050   4.0315738000000003  81.1824722000000065  -0.5100074140545120
  85.4292145000000005   5.7282190000000002  80.4140625000000000  -0.4700062466220333
  86.2094649999999945   6.1114788000000004  79.9258652000000041   0.3100165183113009
  84.4815750000000065   6.6706938999999998  80.9440079000000026   0.0700095137164289
  84.3781661999999955   6.3673834999999999  81.9753723000000036   0.0900100974326682
  85.1802062999999947   8.0753345000000003  80.9923552999999998  -0.2700004094596399
  85.2165985000000035   8.5083570000000002  79.9698638999999929   0.0900100974326682
  84.6752014000000059   8.7748612999999995  81.6923141000000044   0.0900100974326682
  86.2419739000000050   7.9814848999999999  81.3056792999999942   0.0900100974326682
  83.1145020000000017   6.7512492999999996  80.2518462999999969   0.5100223554736942
  82.0980682000000002   6.7957368000000002  80.8853225999999950  -0.5100074140545120
  83.1112212999999969   6.6323504000000000  78.9207686999999964  -0.4700062466220333
  84.0285568000000040   6.6925001000000002  78.5349044999999961   0.3100165183113009
  81.9473267000000050   6.5237135999999998  78.0447845000000058   0.0700095137164289
  81.2800064000000049   7.3274083000000001  78.3189315999999991   0.0900100974326682
  82.3998031999999938   6.9966292000000001  76.6463851999999974  -0.1799977827365629
  82.5331345000000027   8.0976342999999993  76.5805892999999998   0.0900100974326682
  83.4395904999999942   6.6654878000000002  76.4378662000000020   0.0900100974326682
  81.5243911999999966   6.5900382999999998  75.4311066000000068   0.0000074707095912
  81.7491988999999961   5.3941711999999997  74.8100661999999943  -0.1149958856587850
  82.6415939000000037   4.8453058999999996  75.0723114000000038   0.1150108270779674
  80.8948134999999979   4.8110685000000002  73.8900986000000017  -0.1149958856587850
  81.0863113000000055   3.8087127000000001  73.5365142999999932   0.1150108270779674
  79.8430251999999996   5.6333818000000004  73.4044724000000031  -0.1149958856587850
  79.1905289000000039   5.2304535000000003  72.6440125000000023   0.1150108270779674
  80.4709473000000060   7.3725389999999997  74.9815215999999936  -0.1149958856587850
  80.3225632000000047   8.3156642999999999  75.4863892000000050   0.1150108270779674
  79.6487656000000044   6.9151610999999997  73.8413620000000037  -0.1149958856587850
  78.8566665999999969   7.4892073000000003  73.3836898999999931   0.1150108270779674
  81.1411056999999971   5.2159224000000002  78.2356795999999974   0.5100223554736942
  79.9404296999999957   5.1543665000000001  78.2406615999999957  -0.5100074140545120
  81.8707275000000010   4.0255489000000004  78.2815704000000068  -0.4700062466220333
  82.8667831000000064   4.0616798000000003  78.2573395000000005   0.3100165183113009
  81.2873230000000007   2.7992632000000000  78.4301453000000066   0.0700095137164289
  80.4824294999999950   2.7012138000000001  77.7167586999999997   0.0900100974326682
  82.3488540999999969   1.7686265000000001  78.0981749999999977  -0.1799977827365629
  82.9292908000000040   2.0735180000000000  77.2012634000000020   0.0900100974326682
  83.1624297999999982   1.5655965999999999  78.8269882000000024   0.0900100974326682
  81.7993850999999950   0.4455602000000000  77.6873626999999942  -0.0899951560134858
  81.0422058000000050   0.1669246000000000  78.4511336999999997   0.0900100974326682
  81.3093642999999986   0.5649282000000000  76.2161330999999933  -0.2700004094596399
  80.4486541999999929   1.2645986000000000  76.2790298000000035   0.0900100974326682
  82.1914290999999935   0.9990190000000000  75.6985930999999965   0.0900100974326682
  80.9621886999999987  -0.4034841000000000  75.7966536999999931   0.0900100974326682
  82.8627166999999929  -0.6219389000000000  77.7910918999999978  -0.2700004094596399
  83.3614577999999966  -0.5017522000000000  78.7765426999999931   0.0900100974326682
  82.4186325000000011  -1.6378071000000001  77.7195358000000027   0.0900100974326682
  83.6910782000000069  -0.4540713000000000  77.0700149999999979   0.0900100974326682
  80.6268921000000063   2.5930772000000002  79.7985534999999970   0.5100223554736942
  79.5463333000000006   2.0153496000000000  79.8194962000000032  -0.5100074140545120
  81.2124634000000043   3.0784425999999998  80.8929901000000058  -0.4700062466220333
  82.1351470999999975   3.4407651000000001  80.7862700999999959   0.3100165183113009
  80.5244751000000036   3.2590914000000000  82.2066039999999987   0.0700095137164289
  80.0070953000000031   2.3541601000000001  82.4891281000000021   0.0900100974326682
  81.4542770000000047   3.4925773000000002  83.4933472000000023   0.1400115567232666
  80.7963028000000065   3.5334647000000001  84.3876113999999973   0.0900100974326682
  82.3874663999999939   4.5646076000000004  83.3729857999999950  -0.6600117919263071
  82.7872849000000031   4.4026212999999998  82.5153655999999955   0.4300200206087370
  82.2912063999999930   2.2258608000000000  83.7039489999999944  -0.2700004094596399
  81.5851288000000068   1.3804852999999999  83.8492049999999978   0.0900100974326682
  83.0513306000000000   2.0198621999999999  82.9202956999999969   0.0900100974326682
  82.8203735000000023   2.3380225000000001  84.6743773999999974   0.0900100974326682
  79.3793639999999954   4.2315474000000002  82.2213897999999972   0.5100223554736942
  78.2869873000000069   3.9675305000000001  82.7479323999999963  -0.5100074140545120
  79.4772568000000064   5.4416270000000004  81.5860138000000035  -0.4700062466220333
  80.3799972999999994   5.8148245999999997  81.3865356000000020   0.3100165183113009
  78.3915939000000037   6.3439459999999999  81.3967818999999935   0.0700095137164289
  77.8859711000000061   6.5020638000000002  82.3379134999999991   0.0900100974326682
  78.7600326999999965   7.7578177000000004  80.8520203000000066   0.0500089300001895
  78.7933807000000002   7.6139311999999997  79.7508849999999967   0.0900100974326682
  77.9047852000000063   8.4054383999999995  81.1408768000000009   0.0900100974326682
  79.9401169000000067   8.3416948000000009  81.3420105000000007  -0.6600117919263071
  80.7220535000000012   7.8930730999999996  81.0119780999999932   0.4300200206087370
  77.2936707000000069   5.7385434999999996  80.4678650000000033   0.5100223554736942
  76.1419678000000033   6.1303596000000002  80.5501251000000025  -0.5100074140545120
  77.6514358999999956   4.7375192999999998  79.6620788999999974  -0.4700062466220333
  78.6216964999999988   4.5188579999999998  79.5929641999999973   0.3100165183113009
  76.7336959999999948   4.1483230999999998  78.6998901000000046   0.0700095137164289
  75.8992386000000039   4.7450504000000002  78.3622359999999958   0.0900100974326682
  77.4431610000000035   3.6653888000000001  77.4032593000000020   0.0500089300001895
  78.0521011000000016   2.7363949000000001  77.4250336000000061   0.0900100974326682
  76.6495361000000059   3.2998287999999998  76.7170715000000030   0.0900100974326682
  78.1153259000000020   4.6525445000000003  76.5879288000000003  -0.6600117919263071
  79.0233611999999965   4.7462692000000004  76.8850707999999941   0.4300200206087370
  76.0316085999999984   2.9820932999999998  79.3028259000000020   0.5100223554736942
  74.9206238000000013   2.6244144000000000  78.7867355000000060  -0.5100074140545120
  76.6586838000000057   2.2547668999999999  80.2411957000000058  -0.4700062466220333
  77.5504456000000033   2.5226464000000002  80.5975799999999936   0.3100165183113009
  76.0094986000000006   1.1183057999999999  80.8449248999999952   0.0700095137164289
  74.9686966000000012   1.3324107000000001  81.0380324999999999   0.0900100974326682
  75.9351958999999965  -0.1049986000000000  79.8430022999999949  -0.1799977827365629
  75.2298279000000036  -0.8977683000000000  80.1720885999999950   0.0900100974326682
  75.5337066999999962   0.3096049000000000  78.8936690999999968   0.0900100974326682
  77.2823257000000012  -0.8105564000000000  79.5293807999999984  -0.1399966153040842
  78.0329361000000006  -0.0593051000000000  79.2029952999999978   0.0900100974326682
  77.7599105999999978  -1.3042655999999999  80.4025802999999968   0.0900100974326682
  77.2167357999999950  -2.0749480999999999  78.2866286999999943  -0.0899951560134858
  79.0150680999999935  -2.2820342000000000  78.0990752999999955  -0.2199989501690415
  79.4001159999999970  -1.6004198999999999  77.3107451999999995   0.0900100974326682
  79.4861602999999945  -2.1928911000000002  79.1012877999999944   0.0900100974326682
  79.2741699000000040  -3.2542214000000000  77.6278686999999934   0.0900100974326682
  76.5174865999999980   0.6979086000000000  82.2111663999999962   0.5100223554736942
  77.5500792999999931   1.1563931000000001  82.7469787999999937  -0.5100074140545120
  75.7512360000000058  -0.2145166000000000  82.8992233000000027  -0.4700062466220333
  74.9510498000000069  -0.6285513000000000  82.4722747999999939   0.3100165183113009
  76.1543807999999984  -0.5551643000000001  84.2820815999999979   0.0700095137164289
  76.4865111999999954   0.3607296000000000  84.7481537000000031   0.0900100974326682
  74.9827346999999946  -1.0976607000000000  85.1472014999999942  -0.0899951560134858
  74.5727234000000010  -2.0430356999999999  84.7319030999999967   0.0900100974326682
  75.3030471999999946  -1.1197543000000001  86.2107924999999966   0.0900100974326682
  72.8771133000000049  -0.0169929000000000  84.2050780999999944  -0.3600030361827169
  72.7822800000000001  -0.5536331000000000  83.3666153000000065   0.3200168101694206
  73.9087372000000045  -0.0560427000000000  85.1301497999999981  -0.0499939885810072
  71.9870528999999948   0.9631381000000000  84.6247481999999991   0.2500147671625829
  71.1246337999999980   1.1341995000000000  83.9804840000000041   0.1300112648651469
  72.4190978999999970   1.5160031000000000  85.7458649000000008  -0.7000129593587856
  73.5824279999999931   0.8693137000000000  86.0887069999999994   0.2200138915882239
  74.0362700999999959   0.8596950000000000  87.0719832999999994   0.1000103892907879
  77.2567673000000070  -1.5997636000000000  84.3534393000000051   0.5100223554736942
  77.2642821999999967  -2.3892085999999999  85.3001404000000036  -0.5100074140545120
  78.1912688999999972  -1.6813568000000001  83.3975372000000021  -0.4700062466220333
  78.0617981000000043  -0.9729428000000000  82.7080459999999960   0.3100165183113009
  79.3198165999999958  -2.5681698000000002  83.3736648999999943   0.0700095137164289
  78.9141845999999987  -3.5437696000000001  83.5974350000000044   0.0900100974326682
  80.0311966000000012  -2.4733078000000002  82.0167464999999964  -0.0899951560134858
  79.2903594999999939  -2.8626866000000000  81.2860869999999949   0.0900100974326682
  80.3200377999999944  -1.0241612000000000  81.5779114000000050  -0.2700004094596399
  80.8417206000000022  -0.4578587000000000  82.3788222999999959   0.0900100974326682
  81.0013504000000069  -0.9424617000000000  80.7041550000000001   0.0900100974326682
  79.4051208000000059  -0.4655837000000000  81.2859267999999986   0.0900100974326682
  81.2425384999999949  -3.3796020000000002  81.8959808000000038  -0.1799977827365629
  82.0825042999999965  -2.8732052000000001  82.4178390999999948   0.0900100974326682
  81.0673752000000007  -4.3443394000000000  82.4183960000000013   0.0900100974326682
  81.6426620000000014  -3.6341440999999999  80.4944533999999976  -0.2700004094596399
  80.7413176999999962  -3.9636041999999998  79.9346847999999994   0.0900100974326682
  81.9730452999999954  -2.7623310000000001  79.8902130000000028   0.0900100974326682
  82.3741607999999985  -4.4536071000000002  80.3280029000000013   0.0900100974326682
  80.2780838000000045  -2.3594586999999998  84.5553893999999957   0.5100223554736942
  80.9199370999999985  -1.2992032000000000  84.7666245000000060  -0.5100074140545120
  80.4523314999999997  -3.3652644000000000  85.3689423000000005  -0.4700062466220333
  79.9310379000000069  -4.2052149999999999  85.2395630000000040   0.3100165183113009
  81.2262726000000015  -3.3984580000000002  86.6608276000000046  -0.0199931130066482
  80.7305374000000029  -4.0669661000000001  87.3491211000000050   0.0900100974326682
  81.3914261000000039  -2.3817897000000001  86.9856414999999998   0.0900100974326682
  82.5576552999999933  -4.0975409000000003  86.6490631000000064   0.5100223554736942
  83.1558608999999933  -4.4867134000000002  85.6165009000000055  -0.5100074140545120
  83.1350707999999941  -4.2645711999999998  87.8531646999999936  -0.4700062466220333
  82.5489120000000014  -4.0260539000000000  88.6235808999999932   0.3100165183113009
  84.5160369999999972  -4.6085314999999998  88.1859512000000052   0.0700095137164289
  85.2028655999999955  -3.8586862000000002  87.8220749000000040   0.0900100974326682
  84.7692719000000068  -4.6829371000000002  89.6955947999999950  -0.2700004094596399
  85.7980423000000059  -5.0371722999999999  89.9202652000000029   0.0900100974326682
  84.7582625999999948  -3.6176441000000001  90.0107955999999945   0.0900100974326682
  84.0453796000000040  -5.2634268000000004  90.3066101000000003   0.0900100974326682
  84.9386673000000059  -5.9256849000000003  87.6140823000000069   0.5100223554736942
  86.0030746000000050  -6.0217403999999997  87.0673294000000055  -0.5100074140545120
  84.1120070999999996  -6.9716152999999998  87.7155151000000046  -0.4700062466220333
  83.1993712999999957  -6.8069167000000004  88.0815582000000035   0.3100165183113009
  84.4220351999999963  -8.2198571999999999  87.0526581000000022   0.0700095137164289
  85.4494324000000063  -8.4969739999999998  87.2372436999999934   0.0900100974326682
  83.4489899000000008  -9.2936686999999996  87.4474639999999965  -0.1799977827365629
  82.3852080999999998  -9.1797447000000005  87.1479568000000029   0.0900100974326682
  83.7574158000000040 -10.2532501000000007  86.9801482999999962   0.0900100974326682
  83.4125365999999957  -9.6700973999999995  88.9431991999999951  -0.0899951560134858
  82.9963836999999955  -8.7837162000000006  89.4680481000000043   0.0900100974326682
  82.5129546999999945 -10.8185091000000000  89.2471237000000031  -0.2700004094596399
  82.4705734000000064 -10.9437771000000001  90.3502273999999943   0.0900100974326682
  81.5110473999999954 -10.6059722999999995  88.8166274999999956   0.0900100974326682
  82.9776229999999941 -11.6938715000000002  88.7449799000000041   0.0900100974326682
  84.8127669999999938  -9.9666958000000001  89.5835799999999978  -0.2700004094596399
  84.6884613000000002 -10.1050567999999998  90.6789016999999973   0.0900100974326682
  85.1586913999999950 -10.9601269000000006  89.2261581000000064   0.0900100974326682
  85.6098937999999947  -9.1929511999999995  89.5985260000000068   0.0900100974326682
  84.4476851999999951  -8.2302818000000002  85.5509414999999933   0.5100223554736942
  85.4214324999999945  -8.6855983999999999  84.8832397000000043  -0.5100074140545120
  83.4526062000000053  -7.6094112000000003  84.8293457000000046  -0.4700062466220333
  82.5946349999999967  -7.2848009999999999  85.2198944000000012   0.3100165183113009
  83.5218734999999981  -7.4418062999999997  83.4347915999999969   0.0700095137164289
  83.6162795999999986  -8.3814811999999996  82.9108657999999963   0.0900100974326682
  82.2019729999999953  -6.7876792000000004  82.9693374999999946  -0.1799977827365629
  81.8948592999999931  -6.0671153000000002  83.7572327000000030   0.0900100974326682
  82.3811874000000017  -6.1462773999999998  82.0800705000000050   0.0900100974326682
  81.1650771999999989  -7.8104662999999999  82.5720366999999982  -0.1799977827365629
  81.5821762000000064  -8.6465540000000001  81.9709473000000060   0.0900100974326682
  80.9327164000000039  -8.2428570000000008  83.5687180000000041   0.0900100974326682
  79.9334487999999936  -7.3713002000000003  81.7021636999999998   0.2000133078719846
  80.3584213000000034  -6.9643215999999999  80.7597808999999955   0.0900100974326682
  79.3597106999999937  -8.2839317000000001  81.4333495999999997   0.0900100974326682
  79.0346069000000000  -6.4497128000000004  82.3683395000000047  -0.7000129593587856
  78.8795395000000070  -6.6339927000000003  83.3389052999999933   0.4400203124668566
  78.2603912000000008  -5.5026378999999999  81.8516388000000035   0.6400261496292500
  78.1936646000000053  -5.3690014000000001  80.5380173000000070  -0.8000158779399824
  77.3392791999999929  -5.1063026999999996  80.0896912000000043   0.4600208961830959
  78.7717133000000018  -5.9728909000000003  79.9892272999999960   0.4600208961830959
  77.2646941999999939  -4.9925036000000000  82.5370407000000057  -0.8000158779399824
  76.6250839000000070  -4.3903451000000002  82.0592270000000070   0.4600208961830959
  76.8862761999999975  -5.3480201000000003  83.3916779000000048   0.4600208961830959
  84.6446533000000017  -6.5441684999999996  82.8353271000000007   0.5100223554736942
  85.2283783000000028  -6.8317914000000002  81.7999724999999955  -0.5100074140545120
  84.9510498000000069  -5.4993566999999999  83.5502395999999976  -0.4700062466220333
  84.3466415000000040  -5.1317215000000003  84.2527694999999994   0.3100165183113009
  86.1414108000000027  -4.7820739999999997  83.3150482000000068   0.0700095137164289
  86.2934570000000036  -4.4885821000000004  82.2868729000000059   0.0900100974326682
  86.3341750999999960  -3.5519444999999998  84.1178436000000005  -0.1799977827365629
  86.0041504000000003  -3.7542493000000001  85.1592177999999933   0.0900100974326682
  87.3933028999999948  -3.2181405999999999  84.0837630999999988   0.0900100974326682
  85.5568008000000049  -2.3772272999999999  83.5851135000000056  -0.0299934048647678
  84.5072784000000041  -1.7653563000000001  84.2672271999999936  -0.1499969071622038
  84.1877441000000033  -2.1336164000000002  85.2309113000000025   0.2200138915882239
  83.8368073000000038  -0.8855246000000000  83.4253005999999999  -0.5100074140545120
  82.9413909999999959  -0.5315832000000000  83.5850982999999985   0.3700182694600189
  84.5726929000000069  -0.8130438000000000  82.2674331999999993   0.2400144753044632
  85.6944732999999985  -1.6981816999999999  82.3355408000000040   0.1100106811489075
  86.7116469999999993  -1.7320876999999999  81.3720473999999996  -0.2499998257434005
  87.5017624000000040  -2.4528018999999999  81.5227050999999960   0.1700124322976256
  86.4281081999999969  -0.9741053000000000  80.1908722000000012  -0.1999983664528022
  87.0524597000000000  -1.0956357999999999  79.3180542000000059   0.1400115567232666
  84.3893889999999942   0.0096007000000000  81.1346053999999981  -0.2700004094596399
  83.4178924999999936   0.4793038000000000  81.0901412999999991   0.1600121404395059
  85.3400192000000004  -0.1146923000000000  80.0772247000000021  -0.1399966153040842
  85.1742554000000069   0.4741288000000000  79.1871643000000063   0.1400115567232666
  87.4848099000000019  -5.5476064999999997  83.4757996000000020   0.5100223554736942
  88.4328689999999966  -5.5172439000000004  82.7047424000000007  -0.5100074140545120
  87.5676497999999981  -6.3961005000000002  84.5269698999999974  -0.4700062466220333
  86.8270492999999988  -6.4907497999999997  85.1876907000000045   0.3100165183113009
  88.7386551000000026  -7.2664013000000001  84.7638015999999936   0.0700095137164289
  89.6248245000000026  -6.6764049999999999  84.5820999000000029   0.0900100974326682
  88.7436217999999997  -7.8391161000000000  86.1810531999999938  -0.0899951560134858
  88.5202483999999998  -7.1001649000000002  86.9800338999999951   0.0900100974326682
  88.0313644000000011  -8.6917542999999995  86.1758499000000029   0.0900100974326682
  90.9084548999999953  -8.0099707000000002  87.3912124999999946  -0.3600030361827169
  90.8116531000000009  -7.1632018000000004  87.9142913999999962   0.3200168101694206
  90.0220946999999967  -8.5765676000000006  86.5597075999999959  -0.0499939885810072
  91.8517302999999998  -8.9507712999999995  87.6393280000000061   0.2500147671625829
  92.6197585999999973  -8.5867424000000003  88.3217544999999973   0.1300112648651469
  91.5604629999999986 -10.0746450000000003  87.0651778999999948  -0.7000129593587856
  90.3441238000000055  -9.8793334999999995  86.4396361999999954   0.2200138915882239
  89.9125977000000063 -10.7754592999999996  86.0111007999999941   0.1000103892907879
  88.9227752999999979  -8.4238558000000001  83.8205643000000009   0.5100223554736942
  89.9934006000000011  -8.7387160999999995  83.3065796000000063  -0.5100074140545120
  87.8223114000000038  -9.0397701000000001  83.5043411000000049  -0.4700062466220333
  86.9194564999999955  -8.9269905000000005  83.9119263000000046   0.3100165183113009
  87.7120513999999929 -10.0457391999999999  82.4573134999999979   0.0700095137164289
  88.3321990999999969 -10.9146891000000004  82.6207962000000009   0.0900100974326682
  86.2656707999999952 -10.5548667999999992  82.3738861000000071  -0.1799977827365629
  85.8840102999999999 -10.8346394999999998  83.3790587999999957   0.0900100974326682
  85.5627213000000069  -9.7980842999999993  81.9646682999999996   0.0900100974326682
  85.9560546999999957 -11.7392529999999997  81.4909973000000036   0.0000074707095912
  85.8731613000000067 -11.6606722000000005  80.0847548999999930  -0.1149958856587850
  85.9101256999999947 -10.6929473999999995  79.6066971000000052   0.1150108270779674
  85.7643355999999955 -12.7913522999999998  79.3150253000000021  -0.1149958856587850
  85.8060988999999950 -12.7473992999999997  78.2367248999999987   0.1150108270779674
  85.5980682000000002 -14.0556058999999998  79.8594513000000035  -0.1149958856587850
  85.4774017000000015 -14.9388875999999993  79.2498168999999990   0.1150108270779674
  85.8602752999999979 -13.0765466999999997  82.0383910999999983  -0.1149958856587850
  85.9724654999999984 -13.2769364999999997  83.0936966000000012   0.1150108270779674
  85.7088088999999940 -14.2559260999999999  81.2221069000000000  -0.1149958856587850
  85.7554092000000026 -15.2522544999999994  81.6363067999999998   0.1150108270779674
  88.1267241999999982  -9.4270867999999997  81.1213074000000063   0.5100223554736942
  88.8602523999999931 -10.0324267999999996  80.3465271000000030  -0.5100074140545120
  87.6186904999999996  -8.2487879000000000  80.7180175999999960  -0.4700062466220333
  86.9195708999999965  -7.8108788000000002  81.2779007000000036   0.3100165183113009
  88.0849304000000046  -7.5832677000000004  79.5333633000000049   0.0700095137164289
  87.8801117000000005  -8.3139505000000007  78.7648848999999984   0.0900100974326682
  87.2638015999999936  -6.2786641000000003  79.2435531999999938  -0.1799977827365629
  86.1584091000000001  -6.3850384000000000  79.2771987999999936   0.0900100974326682
  87.2945480000000060  -5.5344123999999999  80.0678482000000002   0.0900100974326682
  87.6700210999999996  -5.4765315000000001  77.9519805999999988  -0.0899951560134858
  88.7292099000000007  -5.1470713999999997  78.0144423999999930   0.0900100974326682
  87.5908660999999995  -6.2100080999999996  76.6542740000000009  -0.2700004094596399
  88.1509094000000033  -7.1679143999999999  76.5986556999999948   0.0900100974326682
  86.5579757999999941  -6.6051617000000000  76.5479050000000001   0.0900100974326682
  87.7760772999999972  -5.5777435000000004  75.7596970000000027   0.0900100974326682
  86.8005370999999997  -4.1912025999999996  77.7984313999999983  -0.2700004094596399
  87.0746154999999931  -3.5970442000000000  76.9005585000000025   0.0900100974326682
  85.7234573000000069  -4.2896146999999996  77.5443649000000050   0.0900100974326682
  86.7996597000000065  -3.5107447999999999  78.6766585999999961   0.0900100974326682
  89.5423203000000001  -7.1943954999999997  79.5514220999999964   0.5100223554736942
  90.2507171999999969  -7.4444436999999999  78.5889511000000027  -0.5100074140545120
  90.1291808999999944  -6.7318543999999996  80.7199782999999940  -0.4700062466220333
  89.5360641000000044  -6.4452438000000001  81.4683608999999933   0.3100165183113009
  91.5614623999999964  -6.4549003000000003  80.8506545999999986   0.0700095137164289
  91.8584747000000021  -5.7653607999999998  80.0743027000000041   0.0900100974326682
  91.7624969000000021  -5.9997281999999998  82.3402633999999978  -0.1799977827365629
  91.1184463999999963  -5.1170777999999997  82.5413894999999940   0.0900100974326682
  91.3842163000000056  -6.9021534999999998  82.8664397999999949   0.0900100974326682
  93.2676009999999991  -5.7169552000000001  82.7464599999999990  -0.0899951560134858
  93.9545288000000056  -6.5237875000000001  82.4125899999999945   0.0900100974326682
  93.8442534999999936  -4.4689759999999996  82.2198486000000059  -0.2700004094596399
  94.8702315999999968  -4.3067956000000001  82.6140594000000021   0.0900100974326682
  93.9353408999999999  -4.3233705000000002  81.1222000000000065   0.0900100974326682
  93.2027740000000051  -3.6194940000000000  82.5379561999999964   0.0900100974326682
  93.4113006999999982  -5.7608924000000004  84.2565079000000026  -0.2700004094596399
  94.4489899000000008  -5.8322668000000002  84.6469192999999933   0.0900100974326682
  92.9741592000000026  -4.7902364999999998  84.5744018999999980   0.0900100974326682
  92.6920623999999975  -6.5013313000000004  84.6673126000000025   0.0900100974326682
  92.3125533999999988  -7.7767853999999996  80.5986098999999996   0.5100223554736942
  93.2691497999999939  -7.7256106999999998  79.8477172999999993  -0.5100074140545120
  91.9021300999999937  -8.9175462999999997  81.1709441999999939  -0.4700062466220333
  91.1182938000000036  -8.8204659999999997  81.7793807999999984   0.3100165183113009
  92.5097580000000050 -10.2317313999999993  80.8891524999999945   0.0700095137164289
  93.5529480000000007 -10.2418183999999997  81.1684874999999977   0.0900100974326682
  91.7699661000000049 -11.2684239999999996  81.7553024000000050  -0.1799977827365629
  90.6838149999999956 -11.1568003000000004  81.5499801999999931   0.0900100974326682
  91.9889754999999951 -12.2841930000000001  81.3621521000000030   0.0900100974326682
  92.1273192999999964 -11.1957749999999994  83.1964798000000059  -0.1799977827365629
  93.1739501999999931 -11.5494479999999999  83.3139496000000008   0.0900100974326682
  92.0539550999999960 -10.2226686000000004  83.7275238000000002   0.0900100974326682
  91.3122558999999967 -12.2791615000000007  83.9633788999999950   0.5500235229061731
  90.2580489999999998 -12.7038087999999991  83.5827560000000034  -0.5500085814869907
  91.8426513999999941 -12.7165584999999997  85.1117019999999940  -0.6200106244938284
  92.6699828999999937 -12.2727298999999999  85.4559708000000029   0.3200168101694206
  91.3967360999999983 -13.4470568000000004  85.6289443999999946   0.3000162264531813
  92.4689635999999950 -10.6370287000000001  79.4460906999999992   0.5100223554736942
  93.3760146999999989 -11.2734365000000007  78.9414825000000064  -0.5100074140545120
  91.2982712000000021 -10.2663059000000008  78.8132781999999992  -0.4700062466220333
  90.6523131999999947  -9.6207046999999992  79.2132186999999988   0.3100165183113009
  91.0341643999999945 -10.4262800000000002  77.4355773999999997   0.0700095137164289
  91.2255629999999940 -11.4822416000000000  77.3142548000000005   0.0900100974326682
  89.5355148000000014 -10.2846688999999998  77.1051025000000010   0.0500089300001895
  89.1823044000000067  -9.2313317999999995  77.0988006999999982   0.0900100974326682
  89.4822616999999951 -10.5282792999999995  76.0224457000000058   0.0900100974326682
  88.7074051000000026 -11.1365376000000005  77.8713683999999944  -0.6600117919263071
  88.7704315000000008 -10.8768081999999993  78.7934189000000060   0.4300200206087370
  91.9395980999999978  -9.6401977999999993  76.5021820000000048   0.5100223554736942
  92.4343262000000010 -10.1276693000000009  75.4611359000000022  -0.5100074140545120
  92.2732086000000038  -8.3803558000000002  76.8575897000000055  -0.4700062466220333
  91.7602614999999986  -7.9886527000000003  77.6175003000000032   0.3100165183113009
  93.2470093000000020  -7.5183119999999999  76.0900879000000003   0.0700095137164289
  92.9473724000000061  -7.5443869000000001  75.0528182999999984   0.0900100974326682
  93.0984420999999998  -6.0132469999999998  76.5210265999999990  -0.1799977827365629
  93.0673447000000067  -6.0208405999999997  77.6315689000000049   0.0900100974326682
  94.0471878000000032  -5.5020752000000002  76.2510300000000001   0.0900100974326682
  91.9621657999999940  -5.2721267000000003  75.8373031999999938  -0.0899951560134858
  91.1987457000000035  -6.0768589999999998  75.7746810999999951   0.0900100974326682
  91.4409179999999964  -4.0640912000000000  76.7493819999999971  -0.2700004094596399
  92.2187195000000060  -3.3385210000000001  77.0701674999999966   0.0900100974326682
  90.5830231000000055  -3.6082565999999998  76.2103577000000030   0.0900100974326682
  90.9727172999999993  -4.5468754999999996  77.6337127999999979   0.0900100974326682
  92.1009368999999936  -4.7984862000000001  74.3532409999999970  -0.2700004094596399
  92.4783553999999981  -5.5095067000000002  73.5875244000000066   0.0900100974326682
  91.0933227999999957  -4.5181316999999996  73.9784697999999992   0.0900100974326682
  92.6443634000000031  -3.8385239000000002  74.2210464000000059   0.0900100974326682
  94.6647490999999945  -8.0654020000000006  76.2200088999999963   0.5100223554736942
  95.4260405999999932  -8.0414457000000006  75.2563248000000016  -0.5100074140545120
  95.0970611999999988  -8.4580116000000007  77.5060883000000018  -0.4700062466220333
  94.5562362999999948  -8.2432070000000000  78.3156433000000050   0.3100165183113009
  96.3085327000000007  -9.1360884000000002  77.6653442000000069   0.0700095137164289
  97.1585082999999941  -8.5535239999999995  77.3419951999999995   0.0900100974326682
  96.5912017999999932  -9.4286680000000000  79.1779556000000042  -0.1799977827365629
  95.8263701999999995 -10.1542882999999993  79.5284271000000018   0.0900100974326682
  97.5414351999999951  -9.9913521000000003  79.0564346000000029   0.0900100974326682
  96.8819198999999998  -8.1310891999999999  79.9332275000000010  -0.2800007013177596
  97.4844054999999940  -7.4900370000000001  79.2546997000000033   0.0900100974326682
  96.0351181000000054  -7.5566177000000003  80.3658980999999955   0.0900100974326682
  97.6797028000000012  -8.4517117000000006  81.1797638000000035   0.6200255659130106
  98.8071898999999974  -7.9212531999999998  81.3427733999999987  -0.7600147105075037
  97.1783142000000026  -9.2424002000000005  82.0362166999999971  -0.7600147105075037
  96.4130401999999975 -10.3888368999999994  76.8890075999999993   0.5100223554736942
  97.5055083999999965 -10.7263783999999998  76.4406280999999979  -0.5100074140545120
  95.3451919999999973 -11.2011126999999995  76.7175139999999942  -0.4700062466220333
  94.4817275999999993 -11.0601511000000006  77.1956253000000032   0.3100165183113009
  95.3607406999999938 -12.4269981000000005  75.8487243999999947   0.0700095137164289
  96.2723694000000023 -12.9916257999999996  75.9773330999999956   0.0900100974326682
  94.1142882999999983 -13.2643795000000004  76.2421875000000000  -0.2800007013177596
  94.1641541000000046 -13.4083824000000007  77.3426895000000059   0.0900100974326682
  93.1824493000000018 -12.7332400999999997  75.9525756999999970   0.0900100974326682
  94.2886733999999933 -14.6536398000000005  75.7064514000000059   0.6200255659130106
  93.3624496000000050 -15.0664396000000007  74.9381637999999981  -0.7600147105075037
  95.2736359000000022 -15.3297729000000000  75.8914185000000003  -0.7600147105075037
  95.3152161000000007 -11.9673947999999992  74.3203658999999988   0.5100223554736942
  96.0898894999999982 -12.5188884999999992  73.5191956000000033  -0.5100074140545120
  94.6250153000000012 -10.9161520000000003  73.8061141999999961  -0.4700062466220333
  93.9927444000000065 -10.4644299000000007  74.4307632000000012   0.3100165183113009
  94.7467728000000022 -10.4413052000000004  72.4903335999999996   0.0700095137164289
  94.4094620000000049 -11.1706190000000003  71.7687224999999955   0.0900100974326682
  93.7982025000000021  -9.2928370999999999  72.3458710000000025  -0.1799977827365629
  92.7622681000000000  -9.6601353000000003  72.5078505999999976   0.0900100974326682
  93.9754944000000023  -8.4689054000000006  73.0697631999999970   0.0900100974326682
  93.6305617999999953  -8.6319856999999995  70.9173126000000025  -0.0899951560134858
  94.5970154000000036  -8.2010077999999993  70.5788651000000016   0.0900100974326682
  93.0914611999999977  -9.4983549000000007  69.8347777999999977  -0.2700004094596399
  93.6899338000000057 -10.3983115999999995  69.5774078000000031   0.0900100974326682
  91.9946822999999938  -9.6250295999999995  69.9586182000000036   0.0900100974326682
  93.1313324000000051  -8.9440583999999994  68.8727569999999929   0.0900100974326682
  92.5371552000000008  -7.5016993999999997  70.9858626999999984  -0.2700004094596399
  92.9773253999999980  -6.7259111000000003  71.6482390999999978   0.0900100974326682
  92.4472197999999992  -7.0815958999999999  69.9612960999999984   0.0900100974326682
  91.5251846000000029  -7.6848168000000001  71.4062119000000024   0.0900100974326682
  96.1379471000000052  -9.9539080000000002  72.0650557999999961   0.5100223554736942
  96.4881210000000067 -10.0636758999999998  70.8964081000000022  -0.5100074140545120
  96.9001236000000006  -9.4188870999999992  72.9942017000000050  -0.4700062466220333
  96.5100783999999976  -9.3319559000000005  73.9076156999999938   0.3100165183113009
  98.2722930999999988  -9.0063524000000008  72.7077941999999950   0.0700095137164289
  98.3072738999999984  -8.3845434000000001  71.8254471000000052   0.0900100974326682
  98.8477477999999934  -8.1956319999999998  73.9326781999999980  -0.0899951560134858
  98.0281829999999985  -7.4791808000000000  74.1547852000000063   0.0900100974326682
  99.0106583000000029  -8.8735838000000005  74.7976455999999956   0.0900100974326682
 100.2654036999999931  -6.1092215000000003  73.9050064000000049  -0.3600030361827169
  99.5136947999999961  -5.4586190999999999  73.7970351999999963   0.3200168101694206
 100.0234528000000012  -7.4637245999999999  73.7039871000000062  -0.0499939885810072
 101.6218566999999950  -5.8945289000000001  73.8454514000000017   0.2500147671625829
 102.1544724000000031  -4.9439229999999998  73.8731003000000044   0.1300112648651469
 102.2839127000000019  -7.0379399999999999  73.6888351000000057  -0.7000129593587856
 101.2819748000000004  -7.9972839000000002  73.5142440999999991   0.2200138915882239
 101.6352004999999963  -9.0210390000000000  73.5076217999999955   0.1000103892907879
  99.1363601999999986 -10.2576064999999996  72.3394394000000034   0.5100223554736942
  99.8203964000000070 -10.3385248000000001  71.3352737000000019  -0.5100074140545120
  99.1758499000000029 -11.3251238000000001  73.1995239000000026  -0.4700062466220333
  98.6616515999999990 -11.1913938999999996  74.0431595000000016   0.3100165183113009
  99.9029083000000071 -12.5639438999999999  72.9360503999999992   0.0700095137164289
 100.7346114999999998 -12.2527989999999996  72.3213576999999930   0.0900100974326682
 100.5420837000000063 -13.1935491999999996  74.1506348000000060  -0.1799977827365629
 100.9874343999999979 -14.1594362000000000  73.8296356000000031   0.0900100974326682
 101.3179932000000036 -12.4639912000000006  74.4669037000000031   0.0900100974326682
  99.7295989999999932 -13.5231809999999992  75.4793472000000065  -0.1799977827365629
 100.3845366999999982 -14.0778618000000009  76.1848372999999981   0.0900100974326682
  99.5585174999999936 -12.5360879999999995  75.9596557999999931   0.0900100974326682
  98.5023498999999987 -14.3286981999999998  75.2412032999999951  -0.1799977827365629
  97.8443450999999982 -14.3050546999999995  76.1360703000000001   0.0900100974326682
  97.8242568999999946 -13.8448914999999992  74.5060576999999995   0.0900100974326682
  98.6517639000000059 -15.7980880999999993  74.8345870999999931   0.2100135997301042
  99.0404129000000069 -15.9242562999999997  73.8014526000000046   0.0500089300001895
  99.3237457000000035 -16.4230651999999999  75.4608307000000025   0.0500089300001895
  97.3619460999999973 -16.5119705000000003  74.7256775000000033  -0.3000012850339989
  96.6146698000000015 -15.9489841000000006  75.1797791000000046   0.3300171020275403
  97.0070800999999960 -16.6053142999999999  73.7525634999999937   0.3300171020275403
  97.4134827000000030 -17.3877620999999998  75.2841872999999993   0.3300171020275403
  99.2839278999999948 -13.4463290999999998  71.8646011000000016   0.5100223554736942
  99.9805297999999993 -13.9556188999999993  71.0071106000000043  -0.5100074140545120
  97.9586867999999953 -13.5407066000000000  71.7696456999999981  -0.4700062466220333
  97.3499603000000064 -13.0864715999999994  72.4154967999999997   0.3100165183113009
  97.3856659000000064 -14.1719989999999996  70.5569916000000035   0.0700095137164289
  97.7738418999999936 -15.1797799999999992  70.5668715999999989   0.0900100974326682
  95.8337479000000059 -14.1534022999999998  70.6609878999999950  -0.1799977827365629
  95.5059509000000020 -13.0972060999999993  70.7673798000000005   0.0900100974326682
  95.4850998000000004 -14.4574222999999993  69.6508713000000057   0.0900100974326682
  95.3935012999999969 -15.1711922000000001  71.7718124000000017   0.5500235229061731
  96.2121201000000070 -15.9031315000000006  72.2909621999999956  -0.5500085814869907
  94.1466750999999960 -14.9030503999999997  72.2193527000000017  -0.6200106244938284
  93.8953170999999998 -15.1220178999999995  73.1621475000000032   0.3200168101694206
  93.7173920000000038 -14.1836891000000005  71.6732482999999974   0.3000162264531813
  97.8555221999999958 -13.4736098999999996  69.2658310000000057   0.5100223554736942
  98.3064193999999958 -14.1785926999999994  68.3637161000000049  -0.5100074140545120
  97.9295654000000013 -12.1478529000000002  69.1481170999999932  -0.4700062466220333
  97.5379180999999988 -11.6027412000000005  69.8853225999999950   0.3100165183113009
  98.6331176999999997 -11.4476861999999997  68.0074692000000027   0.0700095137164289
  98.2261124000000052 -11.8389015000000004  67.0867614999999944   0.0900100974326682
  98.1303328999999991  -9.9590148999999997  68.0086898999999931  -0.1799977827365629
  98.1212234000000052  -9.6803226000000002  69.0841293000000007   0.0900100974326682
  98.7897109999999969  -9.2353381999999993  67.4834747000000021   0.0900100974326682
  96.7371215999999947  -9.5892915999999992  67.4345093000000020  -0.0899951560134858
  95.9591750999999960  -9.9828959000000008  68.1231307999999984   0.0900100974326682
  96.4874877999999967  -8.0837830999999998  67.5719603999999947  -0.2700004094596399
  96.5174484000000064  -7.8232913000000002  68.6515732000000014   0.0900100974326682
  97.2370377000000019  -7.4963870000000004  66.9997101000000015   0.0900100974326682
  95.4390259000000043  -7.8390535999999997  67.2978209999999990   0.0900100974326682
  96.5256119000000012 -10.1524819999999991  66.0039519999999982  -0.2700004094596399
  95.4930724999999967  -9.9104519000000000  65.6729050000000001   0.0900100974326682
  97.3405379999999951  -9.7899218000000001  65.3415604000000059   0.0900100974326682
  96.6900100999999950 -11.2394371000000000  65.8432846000000040   0.0900100974326682
 100.1782532000000003 -11.5874223999999995  67.8029860999999983   0.5100223554736942
 100.6907654000000036 -11.5839663000000002  66.6837081999999981  -0.5100074140545120
 100.9126739999999955 -11.7615023000000001  68.9168472000000065  -0.4700062466220333
 100.5198441000000003 -11.8793267999999994  69.8255920000000003   0.3100165183113009
 102.3756943000000064 -12.1036061999999998  68.9444885000000056   0.0700095137164289
 102.8574828999999937 -11.3582047999999993  68.3291320999999954   0.0900100974326682
 103.0069885000000056 -11.9801129999999993  70.3326720999999964  -0.1099957397297252
 102.4181824000000063 -12.6836967000000005  70.9592513999999994   0.0900100974326682
 104.0483932000000067 -12.3667984000000004  70.3495482999999950   0.0900100974326682
 103.0096436000000040 -10.4153985999999996  71.1027451000000070  -0.2299992420271612
 103.9270477000000028  -9.9300642000000003  70.2790679999999952   0.1600121404395059
 102.5230483999999933 -13.4844007000000001  68.2126465000000053   0.5100223554736942
 103.5010757000000012 -13.7092580999999996  67.4866408999999976  -0.5100074140545120
 101.5872039999999998 -14.3987569999999998  68.3736954000000026  -0.4700062466220333
 100.9361571999999967 -14.3004292999999993  69.1223449999999957   0.3100165183113009
 101.6808242999999976 -15.6718550000000008  67.7003097999999994   0.0700095137164289
 102.6390762000000052 -16.1453762000000012  67.8550261999999975   0.0900100974326682
 100.6959839000000017 -16.6840323999999995  68.2771453999999949  -0.1799977827365629
  99.6230620999999985 -16.3956966000000008  68.2831879000000015   0.0900100974326682
 100.8774260999999939 -17.6590251999999985  67.7763596000000064   0.0900100974326682
 100.9558562999999936 -16.9299640999999994  69.7481460999999996  -0.1799977827365629
 101.9419173999999941 -17.4418201000000010  69.7458800999999937   0.0900100974326682
 100.8879546999999945 -16.0129966999999986  70.3717498999999975   0.0900100974326682
  99.9688720999999987 -17.9133205000000011  70.5209885000000014   0.5500235229061731
  99.3418427000000008 -17.6206913000000007  71.5248566000000068  -0.5500085814869907
  99.9318085000000025 -19.1269531000000015  70.0079345999999987  -0.6200106244938284
  99.6830139000000059 -19.8853264000000003  70.6104050000000001   0.3200168101694206
 100.3241043000000019 -19.3794022000000012  69.1234130999999934   0.3000162264531813
 101.4769287000000020 -15.6677760999999993  66.1790160999999983   0.5100223554736942
 102.0071563999999995 -16.4554462000000008  65.4654007000000036  -0.5100074140545120
 100.8033752000000050 -14.5338650000000005  65.6748352000000040  -0.4700062466220333
 100.0821380999999946 -14.1959552999999996  66.2745285000000024   0.3100165183113009
 100.7451324000000028 -14.2711200999999992  64.2467728000000022   0.0700095137164289
 100.9553374999999988 -15.1506738999999993  63.6563492000000011   0.0900100974326682
  99.2927475000000044 -13.7154483999999997  63.7743759000000026  -0.1799977827365629
  99.1218338000000045 -12.7312955999999993  64.2607421999999957   0.0900100974326682
  99.2736052999999998 -13.6531772999999994  62.6652869999999993   0.0900100974326682
  98.0892867999999964 -14.5529279999999996  64.1588210999999973  -0.0899951560134858
  97.8765259000000043 -14.5299311000000007  65.2490157999999951   0.0900100974326682
  96.8634414999999933 -14.0254908000000000  63.3830681000000027  -0.2700004094596399
  96.9840851000000015 -12.9318161000000007  63.5368461999999994   0.0900100974326682
  96.9825363000000067 -14.3661879999999993  62.3323249999999973   0.0900100974326682
  95.9518814000000049 -14.3947973000000005  63.8997687999999968   0.0900100974326682
  98.0951309000000009 -16.0271205999999999  63.7800407000000007  -0.2700004094596399
  97.1089096000000040 -16.3563937999999993  64.1715468999999956   0.0900100974326682
  98.0377502000000050 -16.1301516999999990  62.6753197000000029   0.0900100974326682
  98.9600219999999950 -16.6270351000000005  64.1355362000000042   0.0900100974326682
 101.7913513000000023 -13.2633486000000005  63.8769264000000021   0.5100223554736942
 102.0520171999999945 -13.0351286000000002  62.7014235999999983  -0.5100074140545120
 102.6079407000000003 -12.7275057000000000  64.8591689999999943  -0.4700062466220333
 102.4355316000000045 -12.9922751999999999  65.8047791000000046   0.3100165183113009
 103.7467575000000011 -11.8331022000000008  64.5632018999999957  -0.0199931130066482
 104.1418381000000011 -12.1611376000000000  63.6130981000000020   0.0900100974326682
 104.4690704000000068 -11.9765577000000008  65.3531875999999983   0.0900100974326682
 103.4092406999999980 -10.3166246000000008  64.5028686999999934   0.5100223554736942
 104.1522903000000042  -9.6082172000000003  63.8220214999999982  -0.5100074140545120
 102.2109145999999953  -9.8607902999999997  65.1567153999999960  -0.4700062466220333
 101.5897903000000042 -10.4781236999999994  65.6332703000000066   0.3100165183113009
 101.8044356999999991  -8.5469741999999993  65.0397415000000052   0.0700095137164289
 102.5377730999999955  -7.9892211000000000  64.4762496999999968   0.0900100974326682
 100.4203186000000017  -8.3589125000000006  64.3838501000000036   0.0500089300001895
 100.3219222999999971  -9.0078087000000000  63.4874306000000033   0.0900100974326682
  99.5915526999999940  -8.6692914999999999  65.0555114999999944   0.0900100974326682
 100.1685791000000023  -7.0420588999999998  63.8965607000000020  -0.6600117919263071
 100.8162154999999984  -6.8908100000000001  63.2042580000000029   0.4300200206087370
 101.7612380999999999  -7.9428339000000001  66.3975753999999938   0.5100223554736942
 102.0362396000000018  -8.5667553000000005  67.3970336999999944  -0.5100074140545120
 101.5599670000000003  -6.6126927999999996  66.5051270000000017  -0.4700062466220333
 101.2240905999999967  -6.1338024000000004  65.6977463000000057   0.3100165183113009
 101.7637023999999997  -5.7776798999999999  67.7612304999999964   0.0700095137164289
 101.9035796999999945  -6.4309754000000003  68.6097793999999936   0.0900100974326682
 102.9076996000000008  -4.6799058999999996  67.5918578999999937  -0.1099957397297252
 102.8458404999999942  -4.1036533999999998  66.6440048000000047   0.0900100974326682
 102.8632506999999947  -3.8860860000000002  68.3678665000000052   0.0900100974326682
 104.5991592000000026  -5.4847503000000000  67.4943466000000001  -0.2299992420271612
 104.5828475999999938  -5.7988172000000002  68.7814864999999998   0.1600121404395059
 100.4190750000000065  -5.0784530999999999  68.0920181000000042   0.5100223554736942
 100.0319748000000004  -4.2182341000000001  67.3251953000000043  -0.5100074140545120
  99.6599044999999961  -5.5231313999999996  69.0818634000000031  -0.4700062466220333
  99.8413467000000026  -6.3772006000000001  69.5631561000000005   0.3100165183113009
  98.3926392000000050  -4.9682288000000003  69.5856093999999956   0.0700095137164289
  97.6499100000000055  -5.0009975000000004  68.8022232000000002   0.0900100974326682
  97.8432846000000040  -5.6878114000000002  70.8113251000000048  -0.1799977827365629
  97.6116180000000071  -6.7593794000000003  70.6313552999999956   0.0900100974326682
  98.6732712000000021  -5.8590793999999997  71.5297317999999933   0.0900100974326682
  96.6190109000000064  -5.1096529999999998  71.5679702999999989  -0.0899951560134858
  96.7666167999999942  -4.0919533000000001  71.9884796000000051   0.0900100974326682
  95.3712996999999945  -4.8933042999999996  70.6802521000000041  -0.2700004094596399
  95.5967102000000040  -4.2348274999999997  69.8142775999999969   0.0900100974326682
  95.0044632000000036  -5.8306918000000003  70.2100829999999974   0.0900100974326682
  94.6003723000000036  -4.4120073000000000  71.3192748999999964   0.0900100974326682
  96.1362380999999999  -6.0376716000000004  72.7731933999999967  -0.2700004094596399
  96.1446533000000017  -7.0937023000000003  72.4281692999999933   0.0900100974326682
  96.8015670999999998  -6.1195025000000003  73.6591721000000064   0.0900100974326682
  95.1940993999999989  -5.6456308000000002  73.2125244000000066   0.0900100974326682
  98.5332108000000062  -3.4805199999999998  70.0559157999999940   0.5100223554736942
  99.4785155999999944  -3.1780157000000000  70.8088149999999956  -0.5100074140545120
  97.6344222999999971  -2.4999764000000000  69.5840378000000044  -0.4700062466220333
  96.9632797000000011  -2.6852252000000001  68.8704146999999978   0.3100165183113009
  97.5920409999999947  -1.1572477999999999  70.0021133000000049   0.0700095137164289
  98.3587646000000007  -1.0863296000000000  70.7594069999999959   0.0900100974326682
  97.9347305000000006  -0.0407615000000000  68.8940125000000023  -0.1799977827365629
  97.1199340999999947  -0.1253422000000000  68.1435012999999969   0.0900100974326682
  97.6799088000000069   0.9100134000000000  69.4092026000000004   0.0900100974326682
  99.3009643999999980  -0.1371921000000000  68.2756348000000060  -0.0899951560134858
  99.6046142999999944  -1.1814977000000000  68.0485915999999946   0.0900100974326682
  99.2622985999999941   0.7459395000000000  66.9948653999999948  -0.2700004094596399
  98.7910384999999991   1.7034206000000001  67.3038253999999938   0.0900100974326682
 100.2810668999999990   0.8081952999999999  66.5560607999999974   0.0900100974326682
  98.5069809000000021   0.2435616000000000  66.3534240999999980   0.0900100974326682
 100.4742049999999978   0.4238979000000000  69.0582962000000009  -0.2700004094596399
 100.3794556000000000  -0.0007243000000000  70.0805663999999950   0.0900100974326682
 101.4023437999999970   0.1100500000000000  68.5344771999999978   0.0900100974326682
 100.5125885000000068   1.5319843000000000  69.1288985999999994   0.0900100974326682
  96.2970504999999974  -0.8174751000000000  70.6347580000000050   0.5100223554736942
  95.2332152999999977  -0.7148258000000000  70.0309905999999955  -0.5100074140545120
  96.1726378999999980  -0.6282327000000000  71.9981384000000020  -0.4700062466220333
  97.0513152999999988  -0.6510512000000001  72.4686660999999930   0.3100165183113009
  94.9119491999999951  -0.3693281000000000  72.6994171000000051   0.0700095137164289
  94.1324158000000040  -0.3856967000000000  71.9521254999999940   0.0900100974326682
  94.7229918999999967  -1.2022851000000001  73.8882370000000037  -0.0899951560134858
  95.4863129000000015  -0.9351181000000000  74.6500015000000019   0.0900100974326682
  93.3079986999999988  -0.9488618000000000  74.3013839999999988  -0.2700004094596399
  93.1391373000000016   0.0917688000000000  74.6519470000000069   0.0900100974326682
  92.4465102999999999  -1.1034668999999999  73.6170958999999954   0.0900100974326682
  93.0296021000000053  -1.7086817000000001  75.0626220999999987   0.0900100974326682
  95.0616301999999962  -2.6773441000000000  73.5505600000000044  -0.2700004094596399
  96.1647339000000017  -2.6992815000000001  73.4201584000000054   0.0900100974326682
  94.7617568999999946  -3.4148578999999999  74.3254622999999981   0.0900100974326682
  94.5159072999999950  -3.0020169999999999  72.6389084000000054   0.0900100974326682
  94.9761124000000052   1.1536242999999999  73.1106948999999986   0.5100223554736942
  95.8313828000000001   1.6604772000000001  73.8482360999999941  -0.5100074140545120
  94.0247192000000069   2.0223059999999999  72.5861206000000010  -0.4700062466220333
  93.3781891000000002   1.6343961000000000  71.9337921000000051   0.3100165183113009
  93.8221587999999969   3.4559213999999998  72.7782744999999949   0.0700095137164289
  94.7558822999999961   3.7977504999999998  73.1998444000000035   0.0900100974326682
  93.3827895999999953   4.2308412000000004  71.5227509000000055  -0.0899951560134858
  92.4559631000000053   3.7312071000000002  71.1682358000000050   0.0900100974326682
  92.8461226999999951   5.6734815000000003  71.7371215999999947  -0.2700004094596399
  92.5897446000000031   6.1493158000000001  70.7664642000000015   0.0900100974326682
  91.9232482999999974   5.5046328999999998  72.3321990999999969   0.0900100974326682
  93.4929046999999969   6.3294711000000001  72.3581467000000060   0.0900100974326682
  94.5377730999999955   4.2227039000000000  70.5319977000000051  -0.1799977827365629
  94.2054367000000070   4.9283180000000000  69.7408142000000026   0.0900100974326682
  95.3904495000000026   4.7241568999999997  71.0377730999999955   0.0900100974326682
  94.9795151000000004   2.9348372999999999  69.9387207000000046  -0.2700004094596399
  94.0883788999999950   2.2781541000000001  69.8440247000000056   0.0900100974326682
  95.2288970999999975   3.1225985999999999  68.8724746999999979   0.0900100974326682
  95.7975921999999969   2.4850903000000000  70.5410461000000026   0.0900100974326682
  92.7697220000000016   3.6422951000000001  73.9044875999999960   0.5100223554736942
  91.6163712000000032   3.2994599000000000  73.6703873000000016  -0.5100074140545120
  93.0934677000000050   4.0792484000000000  75.1336593999999991  -0.4700062466220333
  94.0398177999999945   4.2624350000000000  75.3883514000000048   0.3100165183113009
  92.1028519000000045   4.3584155999999998  76.1427688999999930   0.0700095137164289
  91.2586823000000038   3.7388257999999999  75.8784485000000046   0.0900100974326682
  92.5751113999999973   3.5102649000000001  77.3375549000000007  -0.1799977827365629
  92.4316634999999991   2.4360656999999999  77.0929184000000021   0.0900100974326682
  93.6679306000000054   3.7084383999999999  77.3658829000000026   0.0900100974326682
  92.0587311000000028   3.8814747000000001  78.7545395000000070  -0.1799977827365629
  92.2260741999999993   3.0966988000000000  79.5229415999999958   0.0900100974326682
  92.5790482000000026   4.7856626999999996  79.1366730000000018   0.0900100974326682
  90.5465621999999968   4.2376975999999997  78.9915009000000055   0.5500235229061731
  89.6824340999999947   3.5869643999999998  78.6053466999999983  -0.5500085814869907
  90.2294846000000064   5.3879837999999998  79.6532363999999973  -0.6200106244938284
  89.2781676999999974   5.6941689999999996  79.6178665000000052   0.3200168101694206
  90.8800963999999993   6.0414915000000002  80.0400695999999954   0.3000162264531813
  91.5898360999999994   5.7571124999999999  76.4335860999999994   0.5100223554736942
  92.2929153000000042   6.5315509000000000  77.0789261000000039  -0.5100074140545120
  90.4095382999999941   6.1719407999999998  75.9869766000000055  -0.4700062466220333
  89.6521835000000067   5.6477256000000002  75.6053772000000066   0.3100165183113009
  90.0151824999999945   7.5551814999999998  76.0045319000000035  -0.0199931130066482
  90.2012863000000067   7.8733044000000003  77.0196990999999969   0.0900100974326682
  88.9423675999999972   7.4820007999999998  75.9039917000000059   0.0900100974326682
  90.5473250999999948   8.5248194000000002  74.9649734000000052   0.5100223554736942
  91.6244812000000053   8.3212203999999996  74.4392548000000005  -0.5100074140545120
  89.8870696999999979   9.6460676000000003  74.6393738000000013  -0.4700062466220333
  89.0390929999999940   9.9105225000000008  75.0921402000000029   0.3100165183113009
  90.1981887999999969  10.6002110999999992  73.5427016999999950   0.0700095137164289
  89.2492447000000055  11.1145201000000000  73.5051346000000052   0.0900100974326682
  91.2966461000000038  11.6101045999999997  73.9941558999999955  -0.1799977827365629
  92.1210556000000054  10.9693030999999994  74.3736801000000014   0.0900100974326682
  91.4949874999999935  12.2096567000000000  73.0800858000000062   0.0900100974326682
  90.7637023999999997  12.3897990999999994  75.1998978000000022  -0.2800007013177596
  89.7307052999999968  12.7982340000000008  75.1794967999999955   0.0900100974326682
  90.6506882000000047  11.7050915000000000  76.0674972999999994   0.0900100974326682
  91.7219314999999966  13.4809608000000001  75.6794890999999978   0.6200255659130106
  92.8727645999999964  13.6395473000000003  75.2192383000000007  -0.7600147105075037
  91.2251662999999979  14.3104992000000006  76.4806137000000064  -0.7600147105075037
  90.4814681999999948   9.9934902000000001  72.1061095999999964   0.5100223554736942
  91.3315352999999988  10.4784936999999996  71.3727722000000000  -0.5100074140545120
  89.7260131999999970   8.9221287000000000  71.7407836999999944  -0.4700062466220333
  89.0398026000000016   8.5631933000000000  72.3687057000000067   0.3100165183113009
  89.9521941999999939   8.0759153000000001  70.6113205000000050   0.0700095137164289
  90.9793472000000065   7.7688240999999998  70.7419890999999978   0.0900100974326682
  89.2986908000000028   6.7359685999999996  70.7434157999999940  -0.1799977827365629
  89.4282683999999932   6.1782159999999999  69.7913436999999988   0.0900100974326682
  89.6687850999999938   6.1544847000000003  71.6147536999999943   0.0900100974326682
  87.8295441000000068   6.7918991999999996  70.8964461999999997   0.0000074707095912
  86.9741135000000014   6.6884813000000003  69.6904677999999933  -0.1149958856587850
  87.4691391000000067   6.6768936999999999  68.7306671000000051   0.1150108270779674
  85.5397490999999945   6.5951943000000002  69.7771987999999936  -0.1149958856587850
  84.8227767999999998   6.5515571000000001  68.9706955000000050   0.1150108270779674
  84.9520416000000012   6.8582926000000004  70.9941711000000026   0.1100106811489075
  83.6048203000000001   6.8397364999999999  71.0361632999999983  -0.5400082896288710
  83.2488098000000036   7.1605406000000000  71.8679886000000039   0.4300200206087370
  87.1371917999999965   6.9406980999999996  72.0985184000000032  -0.1149958856587850
  87.8014754999999951   6.9649358000000001  72.9497223000000048   0.1150108270779674
  85.7020645000000059   7.0177912999999998  72.1650620000000060  -0.1149958856587850
  85.2615585000000067   7.2403464000000000  73.1256943000000064   0.1150108270779674
  89.8559417999999965   8.8378858999999999  69.2916945999999996   0.5100223554736942
  90.3236313000000024   8.4789189999999994  68.2598189999999931  -0.5100074140545120
  89.0782700000000034   9.9525784999999996  69.3030624000000017  -0.4700062466220333
  88.5050200999999959  10.2460079000000004  70.0641707999999994   0.3100165183113009
  88.8418120999999985  10.7386912999999993  68.1728363000000002   0.0700095137164289
  88.7335891999999973  10.2447634000000001  67.2185211000000038   0.0900100974326682
  87.5254668999999978  11.5703172999999992  68.4498367000000059  -0.1799977827365629
  87.5361785999999995  12.2304878000000006  69.3433608999999933   0.0900100974326682
  87.3576355000000007  12.2137069999999994  67.5597762999999958   0.0900100974326682
  86.2068253000000055  10.7110605000000003  68.6228485000000035  -0.2800007013177596
  85.6975098000000060  10.3509817000000002  67.7034606999999937   0.0900100974326682
  86.4465102999999999   9.8743353000000003  69.3133239999999944   0.0900100974326682
  85.0947113000000002  11.5711297999999996  69.1225357000000002   0.6200255659130106
  85.1707992999999988  11.9716024000000001  70.3216934000000009  -0.7600147105075037
  84.1827011000000027  11.9158715999999991  68.3215256000000011  -0.7600147105075037
  89.9477004999999963  11.6562424000000000  67.8826751999999942   0.5100223554736942
  90.3464278999999948  11.7860593999999992  66.7078475999999938  -0.5100074140545120
  90.5733414000000039  12.2344378999999996  68.9427871999999979  -0.4700062466220333
  90.1984482000000014  11.9815082999999998  69.8313217000000037   0.3100165183113009
  91.8192520000000059  13.0126638000000003  68.8332671999999945   0.0700095137164289
  91.6719894000000011  13.8568335000000005  68.1759262000000064   0.0900100974326682
  92.1338120000000060  13.5594853999999998  70.2091216999999972   0.1400115567232666
  92.3070601999999951  12.7958593000000000  70.9972687000000064   0.0900100974326682
  91.0438232000000056  14.3572740999999997  70.6466980000000007  -0.6600117919263071
  90.4240874999999988  13.7915401000000006  71.1130447000000032   0.4300200206087370
  93.3458251999999931  14.5318603999999993  70.2286911000000060  -0.2700004094596399
  93.2864684999999980  15.4161797000000007  69.5587768999999980   0.0900100974326682
  93.3667678999999993  14.9801701999999999  71.2450027000000006   0.0900100974326682
  94.3022461000000050  14.0435199999999991  69.9439239999999955   0.0900100974326682
  92.9426727000000028  12.1447514999999999  68.5041808999999944   0.5100223554736942
  93.6947097999999983  12.3716059000000005  67.5443192000000039  -0.5100074140545120
  93.0731124999999935  11.0247021000000007  69.2317046999999945  -0.4700062466220333
  92.3424911000000037  10.8282536999999994  69.8810272000000055   0.3100165183113009
  94.1327438000000001  10.0135840999999992  69.0278090999999989   0.0700095137164289
  95.0647354000000036  10.5452309000000000  69.1510009999999937   0.0900100974326682
  94.0723342999999943   8.8768224999999994  70.0262146000000030  -0.0899951560134858
  93.0184555000000017   8.5485878000000000  70.1523971999999958   0.0900100974326682
  94.9827805000000041   7.7263994000000000  69.6052628000000055  -0.2700004094596399
  95.2411728000000011   7.0661224999999996  70.4605942000000027   0.0900100974326682
  94.3954315000000008   7.1265969000000000  68.8775329999999997   0.0900100974326682
  95.9430694999999929   8.0643282000000003  69.1603164999999933   0.0900100974326682
  94.6295700000000011   9.3700199000000008  71.4183730999999966  -0.2700004094596399
  94.5017548000000005   8.5570620999999996  72.1647568000000064   0.0900100974326682
  95.7157669000000055   9.5673866000000007  71.2937163999999939   0.0900100974326682
  94.0361632999999983  10.2293328999999993  71.7975387999999981   0.0900100974326682
  94.1230316000000045   9.4774504000000004  67.5631027000000017   0.5100223554736942
  95.1716536999999931   9.5712499999999991  66.9381943000000064  -0.5100074140545120
  92.9778747999999950   8.9898156999999994  67.0185393999999945  -0.4700062466220333
  92.0664139000000006   9.0002346000000006  67.4224396000000041   0.3100165183113009
  92.9140244000000024   8.5176315000000002  65.6448517000000038   0.0700095137164289
  93.7059936999999934   7.7865424000000001  65.5764235999999983   0.0900100974326682
  91.5242843999999991   7.9635663000000001  65.4463120000000060  -0.1799977827365629
  91.4118270999999964   7.1420155000000003  66.1857300000000066   0.0900100974326682
  90.7619933999999944   8.7615546999999996  65.5745467999999931   0.0900100974326682
  91.3142090000000053   7.3703079000000002  64.0166092000000049  -0.0899951560134858
  91.4700928000000033   8.0810966000000004  63.1770859000000016   0.0900100974326682
  92.3988494999999972   6.3617020000000002  63.7466659999999976  -0.2700004094596399
  92.2394484999999946   5.8136181999999996  62.7935066000000006   0.0900100974326682
  93.4266510000000068   6.7680182000000002  63.6332816999999977   0.0900100974326682
  92.4245681999999960   5.6143508000000004  64.5683288999999974   0.0900100974326682
  89.8839416999999941   6.7998991000000002  63.8291511999999983  -0.2700004094596399
  89.7256165000000010   6.4301390999999999  62.7935219000000018   0.0900100974326682
  89.8389664000000039   5.8963112999999998  64.4739990000000063   0.0900100974326682
  89.0347976999999986   7.4878134999999997  64.0293197999999961   0.0900100974326682
  93.2677307000000013   9.5039434000000007  64.6857147000000055   0.5100223554736942
  94.0447463999999940   9.2047957999999994  63.8418159000000003  -0.5100074140545120
  92.7080382999999983  10.7395420000000001  64.7879257000000024  -0.4700062466220333
  92.0339965999999947  10.9081840999999997  65.5029372999999993   0.3100165183113009
  93.0949173000000059  11.8854655999999999  63.9947700999999967   0.0700095137164289
  92.9088440000000020  11.6150608000000002  62.9658585000000031   0.0900100974326682
  92.2599105999999978  13.1654634000000001  64.4112472999999994  -0.1799977827365629
  91.2320557000000036  12.9664774000000005  64.0394440000000031   0.0900100974326682
  92.2630539000000027  13.1805754000000004  65.5221405000000061   0.0900100974326682
  92.7083664000000027  14.4365796999999993  63.7305107000000035  -0.1799977827365629
  93.7071837999999957  14.7687644999999996  64.0859604000000047   0.0900100974326682
  92.8775863999999984  14.2184372000000003  62.6543579000000008   0.0900100974326682
  91.6744384999999937  15.5264787999999996  63.9258308000000000   0.2000133078719846
  91.9224396000000041  16.3856049000000006  63.2664985999999985   0.0900100974326682
  90.6553420999999986  15.2162304000000006  63.6103821000000025   0.0900100974326682
  91.6705627000000050  15.8548325999999999  65.3713302999999968  -0.7000129593587856
  92.5406341999999995  16.0070763000000014  65.8401642000000038   0.4400203124668566
  90.5532912999999979  15.9832009999999993  66.1568221999999935   0.6400261496292500
  89.3310318000000052  15.7015466999999997  65.7492218000000008  -0.8000158779399824
  88.5642318999999958  15.6499652999999999  66.3890380999999934   0.4600208961830959
  89.1756591999999983  15.4663038000000004  64.7897796999999969   0.4600208961830959
  90.7170409999999947  16.3967609000000003  67.4092712000000063  -0.8000158779399824
  89.8292236000000059  16.5689716000000011  67.8360519000000011   0.4600208961830959
  91.5827713000000045  16.4837589000000015  67.9021529999999984   0.4600208961830959
  94.5890961000000061  12.2517004000000007  63.9104004000000003   0.5100223554736942
  95.1330872000000056  12.4092435999999999  62.7950287000000031  -0.5100074140545120
  95.3122786999999931  12.3307628999999999  65.0331879000000015  -0.4700062466220333
  94.8741454999999974  12.0771017000000001  65.8920897999999937   0.3100165183113009
  96.7334136999999998  12.6395292000000001  65.0867310000000003   0.0700095137164289
  97.0469513000000035  13.4630547000000007  64.4623107999999974   0.0900100974326682
  97.2052230999999978  12.9300461000000002  66.5660323999999974  -0.2800007013177596
  96.5910949999999957  12.4154873000000006  67.3357010000000002   0.0900100974326682
  98.2462996999999945  12.5543919000000006  66.6629410000000036   0.0900100974326682
  97.1806030000000050  14.3529367000000008  66.9954146999999978   0.6200255659130106
  96.9047012000000052  15.2336177999999993  66.1411743000000030  -0.7600147105075037
  97.3867264000000006  14.7356710000000000  68.1970215000000053  -0.7600147105075037
  97.6351929000000069  11.5830984000000008  64.4767760999999950   0.5100223554736942
  98.7040939000000037  11.8788213999999996  64.0406875999999983  -0.5100074140545120
  97.1247252999999944  10.3230886000000002  64.4815750000000065  -0.4700062466220333
  96.3658523999999943  10.0320835000000006  65.0590210000000013   0.3100165183113009
  97.7895278999999960   9.1531897000000004  63.9520492999999988   0.0700095137164289
  98.8371735000000058   9.3390827000000005  63.7668723999999969   0.0900100974326682
  97.7593688999999983   8.0555219999999998  64.9571914999999933  -0.0899951560134858
  96.7296524000000062   7.7792678000000004  65.2697449000000063   0.0900100974326682
  98.1837387000000064   7.1176157000000000  64.5393829000000068   0.0900100974326682
  98.2325897000000055   9.2601203999999999  67.1912078999999949  -0.3600030361827169
  97.3425902999999977   9.7157239999999998  67.2086639000000048   0.3200168101694206
  98.6072082999999964   8.3618135000000002  66.2562484999999981  -0.0499939885810072
  99.2576904000000013   9.3925695000000005  68.0789489999999944   0.2500147671625829
  99.2681503000000021  10.0976963000000008  68.9100875999999971   0.1300112648651469
 100.2810898000000037   8.5943936999999995  67.7402725000000032  -0.7000129593587856
  99.8161010999999974   7.9022169000000000  66.5927886999999998   0.2200138915882239
 100.3483733999999998   7.1071844000000004  66.0853271000000007   0.1000103892907879
  97.1892699999999934   8.6016188000000007  62.6480292999999975   0.5100223554736942
  97.4165725999999950   7.4719696000000004  62.2304192000000000  -0.5100074140545120
  96.4184417999999965   9.4735879999999995  61.8933868000000018  -0.4700062466220333
  96.1423187000000041  10.3303508999999991  62.3220139000000017   0.3100165183113009
  95.7387848000000048   8.9082536999999995  60.7351951999999997   0.0700095137164289
  95.3376616999999982   7.9445477000000002  61.0122642999999982   0.0900100974326682
  94.5811920000000015   9.8000106999999996  60.2256965999999991  -0.0899951560134858
  94.0904845999999964  10.2201261999999993  61.1296005000000022   0.0900100974326682
  95.0597915999999969  11.0492649000000007  59.5456963000000030  -0.2700004094596399
  95.6445769999999982  11.6674670999999996  60.2599639999999965   0.0900100974326682
  95.6238708000000059  10.8141850999999996  58.6178627000000034   0.0900100974326682
  94.1302414000000027  11.5292177000000002  59.1716537000000002   0.0900100974326682
  93.5882416000000035   8.9547471999999999  59.4320373999999987  -0.1799977827365629
  92.7515334999999936   9.5593681000000004  59.0213356000000005   0.0900100974326682
  94.0137634000000020   8.4624815000000009  58.5315208000000027   0.0900100974326682
  92.7113418999999936   7.9874162999999996  60.2286377000000002  -0.2700004094596399
  93.2881316999999939   7.2576022000000000  60.8360900999999998   0.0900100974326682
  91.9849243000000030   8.5593815000000006  60.8446769999999972   0.0900100974326682
  91.9864349000000061   7.3897829000000002  59.6356163000000024   0.0900100974326682
  96.7428359999999969   8.5444192999999995  59.6195984000000010   0.5100223554736942
  96.4807816000000003   7.5337380999999999  58.9502562999999995  -0.5100074140545120
  97.7459335000000067   9.4044752000000003  59.4122046999999966  -0.4700062466220333
  98.0019455000000050  10.0956898000000006  60.0835380999999984   0.3100165183113009
  98.8408431999999948   9.1140337000000002  58.5235175999999981   0.0700095137164289
  98.4343948000000069   8.5690183999999991  57.6843719000000021   0.0900100974326682
  99.4353408999999999  10.3930874000000006  57.8897323999999998  -0.1799977827365629
  99.8003310999999940  11.0139026999999992  58.7357178000000033   0.0900100974326682
 100.3894272000000001  10.2412452999999992  57.3411025999999993   0.0900100974326682
  98.4303283999999934  11.2852630999999999  57.0672112000000027  -0.1799977827365629
  97.6325911999999931  11.6116799999999998  57.7682075999999967   0.0900100974326682
  98.8771973000000060  12.2475375999999994  56.7375793000000002   0.0900100974326682
  97.8520812999999947  10.6317739000000007  55.8184394999999967   0.5500235229061731
  96.7285233000000062  10.1238641999999999  55.8251571999999996  -0.5500085814869907
  98.7390213000000045  10.4988375000000005  54.7860184000000032  -0.6200106244938284
  98.5387039000000016   9.9320535999999997  53.9868773999999974   0.3200168101694206
  99.5697021000000007  11.0503587999999997  54.8622130999999982   0.3000162264531813
  99.9588164999999975   8.1624403000000001  59.0302428999999975   0.5100223554736942
 100.3834990999999945   7.1789031000000003  58.3187331999999969  -0.5100074140545120
 100.1771851000000026   8.2648639999999993  60.3902472999999986  -0.4700062466220333
  99.8166274999999956   9.0463094999999996  60.8935814000000022   0.3100165183113009
 101.1260910000000024   7.4716696999999996  61.1822433000000032   0.0700095137164289
 102.0183411000000007   7.3490767000000004  60.5862006999999991   0.0900100974326682
 101.6949768000000063   8.2106399999999997  62.3725280999999967  -0.1799977827365629
 100.8994904000000048   8.7201299999999993  62.9573020999999997   0.0900100974326682
 102.2626953000000043   7.5772938999999999  63.0872992999999980   0.0900100974326682
 102.6894530999999944   9.2730636999999998  61.8991089000000017  -0.1799977827365629
 103.3996735000000058   8.9215535999999993  61.1204224000000025   0.0900100974326682
 102.0804138000000023   9.9930964000000007  61.3117943000000025   0.0900100974326682
 103.3893889999999942  10.0206155999999993  63.0401230000000012  -0.1799977827365629
 103.9546203999999960  10.8506660000000004  62.5649070999999992   0.0900100974326682
 102.6009827000000030  10.4389000000000003  63.7017746000000002   0.0900100974326682
 104.2498245000000026   9.0555658000000001  63.9082031000000015   0.2100135997301042
 103.6543578999999937   8.1996211999999993  64.2917479999999983   0.0500089300001895
 105.0643386999999933   8.7102175000000006  63.2361716999999999   0.0500089300001895
 104.7459029999999984   9.8116664999999994  65.1740570000000048  -0.3000012850339989
 103.9363708000000059  10.1258583000000009  65.7463608000000050   0.3300171020275403
 105.3288574000000040   9.1210708999999994  65.6886977999999999   0.3300171020275403
 105.3011627000000061  10.6570549000000003  64.9319916000000035   0.3300171020275403
 100.7186966000000012   6.0552229999999998  61.4200896999999983   0.5100223554736942
 101.5837479000000059   5.2049159999999999  61.7071761999999993  -0.5100074140545120
  99.5143585000000002   5.6452631999999996  61.1986465000000024  -0.4700062466220333
  98.8893508999999966   6.3784146000000002  60.9420128000000005   0.3100165183113009
  99.1217575000000011   4.2628598000000002  61.1415482000000026   0.0700095137164289
  99.8844832999999994   3.5319710000000000  61.3661728000000011   0.0900100974326682
  97.9697723000000025   4.1144419000000001  62.1606827000000024  -0.1799977827365629
  97.1369171000000051   4.7897062000000004  61.8696556000000015   0.0900100974326682
  97.5962906000000032   3.0707301999999999  62.0864830000000012   0.0900100974326682
  98.3233108999999956   4.3729715000000002  63.5984267999999986  -0.0299934048647678
  99.5076980999999989   4.2282099999999998  64.2552718999999968  -0.1499969071622038
 100.3728255999999988   3.8242251999999999  63.7505568999999994   0.2200138915882239
  99.2894821000000007   4.4348774000000004  65.6215744000000001  -0.5100074140545120
  99.6836852999999934   3.8825685999999999  66.3230896000000030   0.3700182694600189
  97.9453125000000000   4.7030754000000004  65.8607025000000021   0.2400144753044632
  97.2855758999999978   4.5873575000000004  64.6031112999999948   0.1100106811489075
  95.9124984999999981   4.8593868999999996  64.5006027000000017  -0.2499998257434005
  95.4356384000000020   4.8467745999999998  63.5316619999999972   0.1700124322976256
  95.2169800000000066   5.1696849000000000  65.6803969999999993  -0.1999983664528022
  94.2406998000000016   5.6246008999999999  65.6008072000000055   0.1400115567232666
  97.2181091000000066   4.8612184999999997  67.0720215000000053  -0.2700004094596399
  97.6620331000000022   4.8834619999999997  68.0563125999999983   0.1600121404395059
  95.8478470000000016   5.1518287999999997  66.9178009000000031  -0.1399966153040842
  95.2328262000000052   5.4065022000000003  67.7682647999999972   0.1400115567232666
  98.5922317999999933   3.9358181999999999  59.7838515999999984   0.5100223554736942
  97.9666595000000058   2.8704877000000000  59.5946465000000032  -0.5100074140545120
  98.7931289999999933   4.8291187000000004  58.8108330000000024  -0.4700062466220333
  99.4236831999999993   5.5711322000000001  59.0248984999999990   0.3100165183113009
  98.6068953999999991   4.7378631000000002  57.3829422000000022   0.0700095137164289
  98.4667969000000056   5.7415123000000001  57.0094872000000024   0.0900100974326682
  99.6207122999999939   3.7676067000000000  56.6249122999999983   0.0500089300001895
  99.7767104999999930   2.9352247999999999  57.3440323000000021   0.0900100974326682
  99.2706146000000018   3.4274589999999998  55.6268920999999992   0.0900100974326682
 100.8551025000000010   4.5244268999999999  56.5050278000000006  -0.6600117919263071
 101.5248794999999973   3.8367064000000002  56.5095099999999988   0.4300200206087370
  97.1614990000000063   4.2215099000000000  57.0976447999999976   0.5100223554736942
  97.0339127000000019   3.1046925000000001  56.6384697000000017  -0.5100074140545120
  96.0968551999999931   5.0298109000000002  57.3479957999999996  -0.4700062466220333
  96.2615050999999937   5.8925489999999998  57.8197823000000000   0.3100165183113009
  94.6973952999999966   4.6585821999999997  57.1337090000000032   0.0700095137164289
  94.7032394000000011   3.5812206000000000  57.0585060000000013   0.0900100974326682
  93.9238052000000039   4.8043623000000002  58.4534263999999979  -0.0899951560134858
  94.0517502000000007   5.8664988999999998  58.7531165999999985   0.0900100974326682
  92.4559402000000006   4.4119215000000001  58.3719214999999991  -0.2700004094596399
  92.4445343000000008   3.3435972000000000  58.0671654000000004   0.0900100974326682
  91.9514312999999959   4.5934701000000002  59.3449706999999975   0.0900100974326682
  91.7592467999999997   4.8976679000000001  57.6556854000000030   0.0900100974326682
  94.5715713999999963   4.0277491000000003  59.6343231000000031  -0.1799977827365629
  94.0506134000000031   3.0487304000000002  59.5675506999999982   0.0900100974326682
  95.6498641999999961   3.7677380999999999  59.5710639999999998   0.0900100974326682
  94.3381499999999988   4.7343501999999997  60.9694976999999980  -0.2700004094596399
  95.0603026999999940   5.5489325999999997  61.1915016000000023   0.0900100974326682
  93.3304901000000058   5.1989473999999998  61.0249748000000025   0.0900100974326682
  94.4458618000000030   3.9861678999999999  61.7837104999999980   0.0900100974326682
  94.0141373000000016   5.4379020000000002  56.0225067000000010   0.5100223554736942
  93.9899673000000035   6.6427316999999997  56.1314354000000009  -0.5100074140545120
  93.6116942999999964   4.8714433000000001  54.9102439999999987  -0.4700062466220333
  93.5969848999999954   3.8772935999999998  54.8363838000000001   0.3100165183113009
  92.8625717000000037   5.5210451999999997  53.8501700999999997   0.0700095137164289
  92.9578247000000033   6.5762004999999997  54.0598984000000016   0.0900100974326682
  93.4564361999999988   5.4612769999999999  52.3998909000000026   0.1400115567232666
  92.7956695999999965   6.0921412000000004  51.7676543999999978   0.0900100974326682
  93.6116332999999941   4.0677175999999999  51.9095001000000025  -0.6600117919263071
  92.8827361999999965   3.7861381000000001  51.3518104999999991   0.4300200206087370
  94.9196319999999929   5.9935106999999999  52.3605919000000029  -0.2700004094596399
  95.5630112000000054   5.2708653999999999  52.9066352999999978   0.0900100974326682
  95.2634735000000035   6.1509036999999998  51.3159294000000017   0.0900100974326682
  94.9680938999999995   6.9744352999999997  52.8799819999999983   0.0900100974326682
  91.3682251000000036   5.1247540000000003  53.9159774999999968   0.5100223554736942
  90.5349274000000008   5.6695818999999998  53.3098297000000017  -0.5100074140545120
  91.0100860999999952   4.0454049000000003  54.6284751999999969  -0.4700062466220333
  91.6675261999999975   3.4251904000000000  55.0493354999999980   0.3100165183113009
  89.5588225999999992   3.7715193999999999  54.7967490999999995   0.0700095137164289
  88.9678497000000021   4.6581944999999996  54.9726830000000035   0.0900100974326682
  88.9069977000000051   2.9472873000000002  53.6689796000000001  -0.1799977827365629
  87.8180236999999977   2.8140132000000002  53.8441277000000014   0.0900100974326682
  88.8916016000000013   3.4859650000000002  52.6974297000000007   0.0900100974326682
  89.3334961000000050   1.4965843999999999  53.3502196999999967  -0.1799977827365629
  88.7647628999999938   0.7035273000000000  53.8811874000000017   0.0900100974326682
  89.0890426999999931   1.2826233000000000  52.2877768999999972   0.0900100974326682
  90.7630920000000003   1.1607429000000000  53.5971375000000023   0.5500235229061731
  91.0064545000000038   0.7231897000000000  54.7116356000000010  -0.5500085814869907
  91.7357559000000009   1.3720790000000000  52.7016486999999998  -0.6200106244938284
  91.5468445000000060   1.8538071000000000  51.8459319999999977   0.3200168101694206
  92.6627655000000061   1.1397493000000001  52.9960442000000000   0.3000162264531813
  89.4472504000000015   2.8922253000000002  56.0865478999999993   0.5100223554736942
  90.3361816000000033   2.3007228000000000  56.6276549999999972  -0.5100074140545120
  88.2640228000000064   2.8994563000000002  56.6645393000000013  -0.4700062466220333
  87.4811478000000022   3.2737913000000001  56.1736144999999993   0.3100165183113009
  87.9001465000000053   2.1170990000000001  57.8801422000000017   0.0700095137164289
  88.8239135999999974   1.6659208999999999  58.2110672000000022   0.0900100974326682
  87.4947968000000031   3.0943675000000002  58.9594001999999975  -0.0899951560134858
  86.8448257000000012   3.8776185999999999  58.5139999000000017   0.0900100974326682
  86.6808548000000059   2.4668405000000000  60.1449738000000025  -0.2700004094596399
  86.5395965999999959   3.1798856000000000  60.9851723000000021   0.0900100974326682
  85.6653366000000034   2.3481600000000000  59.7103004000000013   0.0900100974326682
  87.1594467000000037   1.5281716999999999  60.4973717000000022   0.0900100974326682
  88.7318115000000063   3.7674192999999998  59.5324973999999969  -0.2700004094596399
  89.4328461000000061   4.1632042000000000  58.7668571000000028   0.0900100974326682
  88.6181334999999990   4.6677947000000000  60.1733741999999978   0.0900100974326682
  89.3167801000000026   3.0119430999999999  60.0993958000000035   0.0900100974326682
  86.8156280999999979   1.0544686000000001  57.6750182999999979   0.5100223554736942
  85.7094955000000027   1.3831538999999999  57.1873474000000002  -0.5100074140545120
  87.0887909000000064  -0.1763231000000000  58.0542830999999993  -0.4700062466220333
  88.0181046000000009  -0.3189097000000000  58.3860359000000031   0.3100165183113009
  86.1637802000000050  -1.2862408000000001  58.0407180999999994   0.0700095137164289
  85.3641891000000044  -1.0682548000000001  57.3482169999999982   0.0900100974326682
  86.7533645999999976  -2.5977070000000002  57.7003326000000030   0.1400115567232666
  87.6665801999999985  -2.9726672000000001  58.2100105000000028   0.0900100974326682
  87.2467879999999951  -2.5978507999999998  56.3654938000000030  -0.6600117919263071
  88.0110854999999930  -2.0171234999999998  56.3514747999999983   0.4300200206087370
  85.7301635999999974  -3.7039434999999998  57.7249412999999976  -0.2700004094596399
  86.0922240999999957  -4.5988997999999999  57.1751328000000001   0.0900100974326682
  85.6319885000000056  -4.0718598000000004  58.7686501000000021   0.0900100974326682
  84.8134689000000037  -3.3708893999999998  57.1928940000000026   0.0900100974326682
  85.4646149000000008  -1.4943019000000000  59.3960914999999972   0.5100223554736942
  86.0976028000000042  -1.7596251999999999  60.4151725999999982  -0.5100074140545120
  84.1470718000000062  -1.3190843999999999  59.4030495000000016  -0.4700062466220333
  83.6566009999999949  -0.9752741000000000  58.6060294999999982   0.3100165183113009
  83.2620926000000026  -1.4798646000000000  60.5722771000000009   0.0700095137164289
  83.7776336999999955  -1.7739688000000000  61.4745636000000033   0.0900100974326682
  82.4615631000000064  -0.1664420000000000  60.8770980999999978  -0.1799977827365629
  81.9280624000000017   0.0553816000000000  59.9281578000000010   0.0900100974326682
  81.7257232999999985  -0.3531720000000000  61.6882591000000033   0.0900100974326682
  83.2882538000000068   1.1075307000000001  61.3506737000000015  -0.0899951560134858
  83.9457931999999971   1.3617353000000001  60.4919968000000026   0.0900100974326682
  82.2722777999999977   2.2100545999999999  61.5805969000000033  -0.2700004094596399
  81.6375579999999985   2.1049115999999999  62.4863548000000009   0.0900100974326682
  82.8176040999999969   3.1690295000000002  61.7121391000000017   0.0900100974326682
  81.6080855999999955   2.0801680000000000  60.6995316000000003   0.0900100974326682
  84.2372971000000064   0.7925516000000000  62.4966774000000029  -0.2700004094596399
  84.7596283000000028   1.7178081000000001  62.8213081000000031   0.0900100974326682
  83.8166427999999968   0.4013043000000000  63.4476241999999999   0.0900100974326682
  85.0050049000000030   0.0628940000000000  62.1612206000000000   0.0900100974326682
  82.2585068000000064  -2.5712196999999999  60.1957396999999972   0.5100223554736942
  82.0481032999999940  -2.7355062999999999  59.0321884000000026  -0.5100074140545120
  81.6684570000000036  -3.3115522999999998  61.1548232999999968  -0.4700062466220333
  81.8369521999999989  -3.1833657999999998  62.1290855000000022   0.3100165183113009
  80.4804153000000042  -4.1083970000000001  60.9657630999999967   0.0700095137164289
  80.3363800000000055  -4.3538017000000000  59.9239273000000026   0.0900100974326682
  80.5232620000000026  -5.4611254000000002  61.8163680999999983  -0.2800007013177596
  79.5590210000000013  -5.9556035999999999  61.5713500999999965   0.0900100974326682
  81.3338928000000010  -6.2093705999999997  61.6847533999999982   0.0900100974326682
  80.5897903000000042  -5.1961583999999998  63.3602637999999985   0.6200255659130106
  81.3745803999999993  -4.4336761999999998  63.9183006000000020  -0.7600147105075037
  79.8147201999999965  -6.0027533000000002  63.9908142000000026  -0.7600147105075037
  79.3163756999999947  -3.2686715000000000  61.4153518999999974   0.5100223554736942
  79.4674835000000002  -2.2776841999999999  62.1056670999999980  -0.5100074140545120
  78.0976485999999994  -3.6949185999999998  61.0247955000000033  -0.4700062466220333
  77.9680938999999995  -4.5495752999999999  60.5280113000000028   0.3100165183113009
  76.8431930999999935  -2.9482799000000002  61.2200431999999992   0.0700095137164289
  77.0459900000000033  -1.9162366000000000  60.9747733999999966   0.0900100974326682
  75.9397735999999952  -3.6070693000000000  60.1083755000000011  -0.2700004094596399
  74.9600448999999998  -3.0844537999999999  60.0719147000000007   0.0900100974326682
  76.3648299999999978  -3.5276322000000002  59.0849838000000034   0.0900100974326682
  75.7531127999999967  -4.6786808999999998  60.3344955000000027   0.0900100974326682
  76.1668090999999947  -3.1682096000000000  62.5453834999999998   0.5100223554736942
  74.9459152000000017  -3.0861163000000000  62.6830177000000006  -0.5100074140545120
  76.9224396000000041  -3.5660443000000002  63.5916747999999998  -0.4700062466220333
  77.8921126999999984  -3.7244871000000002  63.4224091000000030   0.3100165183113009
  76.3196334999999948  -3.9222670000000002  64.8646774000000050   0.0700095137164289
  75.7011107999999950  -4.8053359999999996  64.8013686999999976   0.0900100974326682
  77.4859466999999995  -4.1471404999999999  65.9460219999999993  -0.1799977827365629
  78.1400452000000030  -4.9213041999999998  65.4908829000000026   0.0900100974326682
  78.0653992000000017  -3.2182466999999999  66.1349639999999965   0.0900100974326682
  77.1134186000000028  -4.7616053000000003  67.3418044999999950  -0.2800007013177596
  78.0447082999999964  -5.0407095000000002  67.8794860999999941   0.0900100974326682
  76.7552871999999979  -3.8401363000000002  67.8487166999999971   0.0900100974326682
  76.1096801999999997  -5.9070476999999997  67.3575515999999936   0.6200255659130106
  74.9158859000000064  -5.6274680999999998  66.9920424999999966  -0.7600147105075037
  76.4738387999999958  -7.0076841999999999  67.7087173000000035  -0.7600147105075037
  75.4998398000000037  -2.8689114999999998  65.5133895999999964   0.5100223554736942
  75.8066024999999968  -1.6894005999999999  65.4687119000000024  -0.5100074140545120
  74.3725280999999967  -3.3062459999999998  66.1410216999999960  -0.4700062466220333
  74.2867279000000025  -4.2764020000000000  66.3541945999999996   0.3100165183113009
  73.2198257000000012  -2.4275019000000002  66.4827805000000041   0.0700095137164289
  73.1294936999999976  -1.5523326000000000  65.8564300999999972   0.0900100974326682
  71.8412323000000015  -3.1839468000000002  66.3101120000000037  -0.1799977827365629
  71.0198441000000003  -2.4676830999999999  66.5259857000000068   0.0900100974326682
  71.7977676000000002  -3.3819393999999998  65.2177657999999951   0.0900100974326682
  71.7067719000000068  -4.4087452999999996  67.2493668000000042  -0.1399966153040842
  70.9263229000000024  -5.0331283000000004  66.7642211999999944   0.0900100974326682
  72.5813979999999930  -5.0896153000000002  67.1734160999999972   0.0900100974326682
  71.3272170999999986  -4.1377344000000003  68.9795837000000063  -0.0899951560134858
  70.7035216999999960  -5.8537169000000002  69.0952072000000044  -0.2199989501690415
  70.1767272999999960  -6.1772022000000000  68.1720734000000022   0.0900100974326682
  71.5631637999999981  -6.5120873000000001  69.3439941000000033   0.0900100974326682
  69.9490128000000055  -5.9210099999999999  69.9079207999999994   0.0900100974326682
  73.3134459999999990  -1.8192184000000000  67.8961563000000012   0.5100223554736942
  72.5839538999999974  -0.9039871000000000  68.2007064999999955  -0.5100074140545120
  74.2433701000000070  -2.2985715999999998  68.8476868000000053  -0.4700062466220333
  74.6645203000000066  -3.1819031000000000  68.6570052999999945   0.3100165183113009
  74.2158737000000031  -1.8510932000000000  70.1859512000000052   0.0700095137164289
  73.2196732000000026  -2.1312978000000000  70.4948959000000031   0.0900100974326682
  75.1797791000000046  -2.5261263999999999  71.1839827999999954  -0.1799977827365629
  76.1891784999999970  -2.2983965999999998  70.7795485999999983   0.0900100974326682
  75.1849212999999992  -2.0639357999999999  72.1942673000000070   0.0900100974326682
  74.8354949999999945  -3.9646043999999998  71.5612335000000002  -0.2800007013177596
  74.0917129999999986  -4.0660347999999997  72.3802642999999932   0.0900100974326682
  74.2856749999999977  -4.4898381000000001  70.7511977999999999   0.0900100974326682
  75.9818573000000015  -4.9657226000000003  71.8059082000000046   0.6200255659130106
  75.7430573000000038  -6.1958709000000001  71.8043823000000003  -0.7600147105075037
  77.1403961000000038  -4.5639314999999998  72.1247939999999943  -0.7600147105075037
  74.3940505999999999  -0.3589281000000000  70.3950576999999953   0.5100223554736942
  75.2125549000000007   0.2350366000000000  69.6512833000000029  -0.5100074140545120
  73.6211624000000029   0.3348735000000000  71.3179398000000049  -0.2900009931758792
  72.6028213999999963  -0.1344234000000000  72.2936095999999964   0.0000074707095912
  73.1067275999999993  -0.8676810000000000  72.9589995999999985   0.0900100974326682
  71.7239074999999957  -0.6978947000000000  71.9137115000000051   0.0900100974326682
  73.3586501999999996   1.7438829000000000  71.1637115000000051   0.0200080544258305
  73.0379561999999964   1.9515502000000000  70.1535568000000040   0.0900100974326682
  72.1752242999999964   2.1736236000000000  72.1000899999999945  -0.1799977827365629
  71.2661284999999936   2.0984677999999999  71.4658890000000042   0.0900100974326682
  72.3607329999999962   3.2192229999999999  72.4266281000000021   0.0900100974326682
  72.1225203999999991   1.0648873999999999  73.1421813999999983  -0.1799977827365629
  71.0910187000000064   1.0300064000000000  73.5533905000000061   0.0900100974326682
  72.8547973999999954   1.3634917000000000  73.9225234999999969   0.0900100974326682
  74.5890045000000015   2.5357086999999998  71.3473433999999997   0.5100223554736942
  74.7625656000000021   3.5444021000000001  70.6790924000000018  -0.5100074140545120
  75.4234924000000007   2.1625988000000000  72.2692107999999962  -0.4700062466220333
  75.0788878999999980   1.4500535999999999  72.8754500999999948   0.3100165183113009
  76.6956787000000020   2.7455511000000001  72.5715102999999999   0.0700095137164289
  76.4842833999999954   3.8044378999999999  72.5495528999999948   0.0900100974326682
  77.3407059000000032   2.2465606000000000  73.9782486000000006  -0.1799977827365629
  78.4487227999999988   2.1699424000000000  74.0053864000000061   0.0900100974326682
  77.1093216000000012   3.0525365000000000  74.7070693999999946   0.0900100974326682
  76.8484573000000069   0.8817198000000001  74.4184189000000060   0.0000074707095912
  75.8107224000000031   0.7663706000000000  75.3740310999999963  -0.1149958856587850
  75.4043807999999984   1.7096894000000000  75.7078704999999985   0.1150108270779674
  75.2437744000000066  -0.4128340000000000  75.7155913999999939  -0.1149958856587850
  74.3675003000000032  -0.3597094000000000  76.3446579000000014   0.1150108270779674
  75.6497344999999939  -1.5644450999999999  75.0466231999999991  -0.1149958856587850
  75.0864409999999936  -2.4850390000000000  75.0868530000000050   0.1150108270779674
  77.3836136000000039  -0.2814662000000000  73.8903885000000002  -0.1149958856587850
  78.1769637999999958  -0.1085486000000000  73.1782912999999979   0.1150108270779674
  76.8272934000000021  -1.5474076999999999  74.2208633000000049  -0.1149958856587850
  77.2537537000000043  -2.4210896000000002  73.7505340999999959   0.1150108270779674
  77.6911316000000056   2.6351580999999999  71.4576339999999988   0.5100223554736942
  78.3627929999999964   3.5504894000000000  71.1018372000000056  -0.5100074140545120
  77.7469710999999961   1.4873596000000000  70.7727737000000019  -0.4700062466220333
  77.1175307999999973   0.7482832000000000  70.9998932000000025   0.3100165183113009
  78.6393738000000013   1.2742610000000001  69.6245193000000029   0.0700095137164289
  79.5658875000000023   1.7959263000000001  69.8138504000000069   0.0900100974326682
  78.8793258999999978  -0.2323228000000000  69.3284912000000020  -0.1799977827365629
  77.9718627999999967  -0.7998065000000000  69.0305098999999984   0.0900100974326682
  79.5938186999999999  -0.2392540000000000  68.4777451000000070   0.0900100974326682
  79.5185012999999969  -0.9552367000000000  70.4530182000000025   0.0000074707095912
  80.7296982000000014  -0.4886773000000000  71.0086823000000038  -0.1149958856587850
  81.2509536999999966   0.3375610000000000  70.5482178000000033   0.1150108270779674
  81.3406372000000033  -1.0619547000000000  72.1487731999999937  -0.1149958856587850
  82.2869033999999999  -0.6466638000000000  72.4626082999999994   0.1150108270779674
  80.7419052000000050  -2.1986911000000000  72.6732863999999950   0.1100106811489075
  81.3535233000000062  -2.8530242000000001  73.7645798000000070  -0.5400082896288710
  81.9673920000000038  -2.1998036000000001  74.1081923999999930   0.4300200206087370
  79.0217133000000018  -2.1634538000000001  70.9681549000000018  -0.1149958856587850
  78.1168670999999932  -2.6460129999999999  70.6293335000000013   0.1150108270779674
  79.6228179999999952  -2.7712683999999999  72.0516815000000008  -0.1149958856587850
  79.2330474999999979  -3.6964060999999999  72.4499282999999963   0.1150108270779674
  78.1550902999999977   1.9545690000000000  68.3699493000000018   0.5100223554736942
  78.8867034999999959   2.2722541999999999  67.4144057999999973  -0.5100074140545120
  76.8556899999999956   2.2949228000000002  68.3651732999999950  -0.4700062466220333
  76.2558594000000056   1.9239755000000001  69.0698699999999945   0.3100165183113009
  76.1588593000000031   3.2135791999999999  67.4073410000000024   0.0700095137164289
  76.5572815000000020   3.1905106999999999  66.4037857000000002   0.0900100974326682
  74.6381911999999943   2.9651496000000002  67.2927932999999996  -0.1799977827365629
  74.1566849000000019   2.9834559000000000  68.2938613999999973   0.0900100974326682
  74.1616820999999931   3.7446632000000002  66.6606292999999965   0.0900100974326682
  74.2303237999999936   1.5640590999999999  66.7072754000000003  -0.1799977827365629
  74.6456450999999959   0.7839455000000000  67.3805160999999941   0.0900100974326682
  73.1277007999999995   1.5554779000000001  66.8431243999999936   0.0900100974326682
  74.5197600999999992   1.2742110000000000  65.2615966999999983  -0.1799977827365629
  75.5906753999999950   1.5531716000000000  65.1633910999999983   0.0900100974326682
  74.2992248999999987   0.2121555000000000  65.0213088999999940   0.0900100974326682
  73.7082137999999958   2.1526988000000000  64.2190018000000009   0.2100135997301042
  72.6222458000000017   2.1822298000000000  64.4516373000000016   0.0500089300001895
  74.0158614999999998   3.2066916999999999  64.3886336999999997   0.0500089300001895
  73.9638824000000028   1.8181324000000001  62.8347663999999995  -0.3000012850339989
  74.9531707999999952   2.0921430999999999  62.6679497000000012   0.3300171020275403
  73.7503891000000067   0.8128828000000000  62.6750869999999978   0.3300171020275403
  73.3650054999999952   2.4613966999999999  62.2787551999999991   0.3300171020275403
  76.5190276999999952   4.6523070000000004  67.5750426999999974   0.5100223554736942
  76.7004929000000004   5.3130717000000001  66.5561828999999960  -0.5100074140545120
  76.6215286000000049   5.1650162000000002  68.7906875999999983  -0.4700062466220333
  76.0606765999999936   4.8071437000000001  69.5332336000000026   0.3100165183113009
  77.1490783999999934   6.4337640000000000  69.0647582999999941   0.0700095137164289
  76.5843505999999934   7.1548781000000004  68.4925079000000068   0.0900100974326682
  76.9576186999999976   6.6769876000000004  70.5387802000000050  -0.1799977827365629
  77.4052963000000034   5.9599862000000003  71.2597580000000050   0.0900100974326682
  77.6046982000000014   7.5683316999999999  70.6840439000000060   0.0900100974326682
  75.5844192999999933   6.9026484000000004  71.1474608999999987  -0.2800007013177596
  75.1110840000000053   5.9336047000000001  71.4143372000000056   0.0900100974326682
  75.8703079000000002   7.5820251000000001  71.9787520999999941   0.0900100974326682
  74.6600037000000043   7.7196807999999999  70.3673019000000011   0.6200255659130106
  75.1113129000000015   8.8491917000000004  69.9503708000000017  -0.7600147105075037
  73.4957351999999986   7.4258636999999998  70.0868454000000014  -0.7600147105075037
  78.5933761999999945   6.5397635000000003  68.6248245000000026   0.5100223554736942
  78.8993148999999931   7.5579128000000004  68.0351790999999935  -0.5100074140545120
  79.3759766000000013   5.4347835000000000  68.8580551000000014  -0.4700062466220333
  79.0654221000000064   4.6007638000000002  69.3074722000000065   0.3100165183113009
  80.7081450999999959   5.1365976000000000  68.3831634999999949   0.0700095137164289
  81.3027344000000056   5.8801927999999997  68.8929976999999951   0.0900100974326682
  81.3727035999999941   3.8545436999999998  68.9014664000000039  -0.1799977827365629
  80.6399535999999983   3.0328867000000002  68.7522048999999953   0.0900100974326682
  82.3353043000000042   3.5548207999999999  68.4346924000000030   0.0900100974326682
  81.7030869000000024   3.8692937000000001  70.3852234000000010  -0.1399966153040842
  82.0070113999999961   4.8695683000000001  70.7612380999999999   0.0900100974326682
  80.7317122999999981   3.6918011000000002  70.8943862999999936   0.0900100974326682
  82.8400345000000016   2.4962901999999998  70.8051758000000007  -0.0899951560134858
  83.9694365999999945   3.5723894000000000  71.7402572999999961  -0.2199989501690415
  84.6031188999999983   2.9090188000000001  72.3669127999999944   0.0900100974326682
  84.6040801999999985   4.1266546000000002  71.0161362000000054   0.0900100974326682
  83.5108642999999944   4.3190846000000001  72.4232406999999938   0.0900100974326682
  80.9352111999999977   5.3143840000000004  66.8473816000000056   0.5100223554736942
  81.8929061999999988   5.9394298000000001  66.3734359999999981  -0.5100074140545120
  80.0314635999999950   4.7381691999999997  66.0258330999999998  -0.4700062466220333
  79.1872786999999931   4.3725966999999999  66.4101715000000041   0.3100165183113009
  79.9362258999999966   4.7557688000000002  64.5790863000000002   0.0700095137164289
  80.9151535000000024   4.4822831000000001  64.2139739999999932   0.0900100974326682
  78.8114853000000011   3.7530882000000001  64.1682816000000003  -0.1799977827365629
  79.1488494999999972   2.7292448999999999  64.4370956000000064   0.0900100974326682
  77.8675307999999973   4.0502361999999996  64.6732025000000021   0.0900100974326682
  78.5532455000000027   3.7300882000000000  62.6626205000000027  -0.2800007013177596
  78.0175476000000003   4.6833758000000003  62.4662093999999968   0.0900100974326682
  79.4585114000000061   3.6352327000000000  62.0255814000000001   0.0900100974326682
  77.4662933000000038   2.7076139000000001  62.3201332000000008   0.6200255659130106
  76.3193054000000046   2.9137499000000000  62.7821007000000009  -0.7600147105075037
  77.6761092999999931   1.7859012999999999  61.4516525000000016  -0.7600147105075037
  79.7565383999999966   6.1366911000000002  64.0298233000000039   0.5100223554736942
  80.3505782999999951   6.5851253999999999  63.0617828000000031  -0.5100074140545120
  78.8766707999999994   6.9330235000000000  64.7006683000000038  -0.4700062466220333
  78.2729949999999945   6.6647185999999996  65.4473952999999966   0.3100165183113009
  78.5486984000000064   8.3061018000000004  64.2482071000000019   0.0700095137164289
  78.3316726999999986   8.3461447000000000  63.1909942999999998   0.0900100974326682
  77.2993010999999939   8.8302859999999992  64.9775925000000001  -0.2700004094596399
  76.5413055000000071   8.0639219000000004  64.7084274000000050   0.0900100974326682
  77.4492415999999935   8.8721665999999999  66.0776366999999993   0.0900100974326682
  76.9359359999999981   9.7992667999999998  64.5734176999999931   0.0900100974326682
  79.7726363999999961   9.2660265000000006  64.4574202999999954   0.5100223554736942
  79.9632110999999952  10.1752643999999997  63.6459655999999967  -0.5100074140545120
  80.6056212999999957   9.0335464000000005  65.5154265999999978  -0.4700062466220333
  80.1673354999999930   8.3847693999999997  66.1326751999999942   0.3100165183113009
  81.9021912000000043   9.5916242999999994  65.7896422999999970   0.0700095137164289
  81.6643906000000044  10.6425170999999992  65.7156372000000033   0.0900100974326682
  82.4988326999999941   9.1788024999999998  67.1712112000000019  -0.1799977827365629
  82.6326751999999942   8.1138525000000001  67.4580688000000066   0.0900100974326682
  83.4538651000000016   9.7339734999999994  67.2895737000000054   0.0900100974326682
  81.6037445000000048   9.6860800000000005  68.2609939999999966   0.5500235229061731
  80.5766753999999992  10.3174256999999994  68.0195235999999994  -0.5500085814869907
  81.9057540999999958   9.2931451999999997  69.5540466000000066  -0.6200106244938284
  81.2301407000000069   9.4876498999999992  70.2651824999999945   0.3200168101694206
  82.7755508000000049   8.8716164000000006  69.8105086999999997   0.3000162264531813
  82.8909148999999985   9.1917334000000004  64.7443236999999954   0.5100223554736942
  83.4882202000000007  10.1430396999999992  64.2751082999999994  -0.5100074140545120
  83.0502014000000059   7.9312104999999997  64.3327254999999951  -0.4700062466220333
  82.4946441999999962   7.2009524999999996  64.7227325000000064   0.3100165183113009
  83.9541473000000025   7.5747190000000000  63.2552376000000010   0.0700095137164289
  84.8844603999999947   8.1000966999999999  63.4130439999999993   0.0900100974326682
  84.2619399999999956   6.0803102999999998  63.2051201000000020  -0.0899951560134858
  83.2973328000000066   5.5669073999999998  63.0044022000000012   0.0900100974326682
  85.2790451000000047   5.8647055999999997  61.9915999999999983  -0.2700004094596399
  86.2400360000000035   6.3548083000000002  62.2573241999999993   0.0900100974326682
  85.4055175999999960   4.7609754000000004  61.9815941000000024   0.0900100974326682
  84.9399796000000009   6.1866908000000000  60.9837836999999965   0.0900100974326682
  84.7552642999999932   5.4754266999999999  64.4433516999999938  -0.1799977827365629
  84.1675491000000022   5.6352757999999996  65.3725203999999991   0.0900100974326682
  84.9478148999999974   4.3814278000000000  64.4637146000000030   0.0900100974326682
  86.1151732999999950   6.2364030000000001  64.9447174000000018  -0.2700004094596399
  86.5635300000000001   5.6914816000000004  65.8028412000000031   0.0900100974326682
  86.9299622000000056   6.2225156000000004  64.1895751999999931   0.0900100974326682
  85.9413299999999936   7.2977585999999999  65.2233353000000022   0.0900100974326682
  83.5746764999999954   8.1460589999999993  61.9024047999999993   0.5100223554736942
  84.4971084999999960   8.6270304000000007  61.2110213999999999  -0.5100074140545120
  82.2563399999999945   8.1659088000000004  61.6124687000000009  -0.4700062466220333
  81.6556243999999936   7.6771244999999997  62.2403602999999990   0.3100165183113009
  81.6878585999999984   8.7846489000000005  60.4320487999999969   0.0700095137164289
  82.0955199999999934   8.3992757999999998  59.5091742999999980   0.0900100974326682
  80.1622772000000055   8.5769748999999997  60.4778175000000005  -0.1799977827365629
  79.8368607000000026   8.8390360000000001  61.5072631999999970   0.0900100974326682
  79.7476807000000036   9.3582067000000002  59.8054276000000016   0.0900100974326682
  79.7009658999999999   7.2247399999999997  60.0817490000000021  -0.1799977827365629
  80.0292129999999986   6.9933852999999999  59.0458678999999975   0.0900100974326682
  80.2139052999999933   6.4441265999999997  60.6832962000000009   0.0900100974326682
  78.1563416000000046   6.9130358999999997  60.1202620999999979   0.5500235229061731
  77.2667236000000059   7.8087486999999998  60.1987801000000005  -0.5500085814869907
  77.7514419999999973   5.6365069999999999  60.1386146999999980  -0.6200106244938284
  76.7626800999999972   5.4940452999999998  60.0932503000000011   0.3200168101694206
  78.3868255999999946   4.9320617000000002  59.8223304999999996   0.3000162264531813
  82.0038909999999959  10.3657818000000006  60.3320769999999982   0.5100223554736942
  82.4150391000000013  10.7952347000000000  59.2840233000000012  -0.5100074140545120
  81.8390274000000062  11.0974894000000006  61.4210968000000008  -0.4700062466220333
  81.4304580999999956  10.7123985000000008  62.2449798999999970   0.3100165183113009
  82.1527023000000014  12.5103617000000007  61.3988265999999996   0.0700095137164289
  81.5263596000000064  13.0409260000000007  60.6969757000000030   0.0900100974326682
  81.7309189000000060  13.1579379999999997  62.7797736999999998  -0.1099957397297252
  80.6779556000000042  12.9480208999999995  63.0652771000000030   0.0900100974326682
  82.3634796000000051  12.6173915999999995  63.5159874000000002   0.0900100974326682
  82.0324935999999951  15.0526695000000004  62.9237442000000016  -0.2299992420271612
  81.4878922000000046  15.2643929000000007  61.7345427999999998   0.1600121404395059
  83.6512374999999935  12.7255163000000007  61.2326355000000007   0.5100223554736942
  83.9564132999999941  13.7768344999999997  60.6438484000000031  -0.5100074140545120
  84.5882567999999964  11.8773470000000003  61.8003692999999998  -0.4700062466220333
  84.2054825000000022  11.1507330000000007  62.3656349000000034   0.3100165183113009
  86.0480881000000011  11.9910650000000008  61.4951247999999993   0.0700095137164289
  86.3495482999999950  12.9862708999999992  61.7868308999999982   0.0900100974326682
  86.8733443999999935  11.0246581999999993  62.3223990999999984  -0.1799977827365629
  86.4432220000000058  10.0039529999999992  62.2358893999999978   0.0900100974326682
  87.9131851000000069  11.0844640999999999  61.9357795999999965   0.0900100974326682
  86.9969176999999974  11.3428125000000009  63.7799416000000008  -0.0899951560134858
  86.1734237999999948  12.0027208000000005  64.1273804000000069   0.0900100974326682
  86.9278488000000067  10.1102524000000003  64.6420516999999961  -0.2700004094596399
  87.6994399999999956   9.3858385000000002  64.3041611000000017   0.0900100974326682
  87.2932586999999955  10.4071379000000004  65.6483535999999930   0.0900100974326682
  85.9830017000000026   9.5258626999999994  64.6335677999999945   0.0900100974326682
  88.2903670999999974  12.2525624999999998  63.9795074000000028  -0.2700004094596399
  88.3317107999999962  12.5003928999999996  65.0617218000000008   0.0900100974326682
  89.2668685999999951  11.7334727999999995  63.8732605000000007   0.0900100974326682
  88.3166884999999979  13.1878375999999999  63.3804244999999966   0.0900100974326682
  86.3448333999999988  11.7865906000000003  60.0015677999999966   0.5100223554736942
  87.2014388999999994  12.5544671999999995  59.5413818000000035  -0.5100074140545120
  85.7155762000000010  10.8283156999999992  59.3318137999999990  -0.4700062466220333
  85.1107254000000069  10.2220391999999993  59.8423003999999992   0.3100165183113009
  85.8618546000000009  10.4476376000000002  57.9171448000000026  -0.0199931130066482
  85.0688933999999932   9.7562608999999991  57.6730002999999982   0.0900100974326682
  86.8332671999999945  10.0407772000000008  57.6778831000000025   0.0900100974326682
  85.7134398999999974  11.6470918999999995  57.0592650999999975   0.5100223554736942
  86.4914246000000020  11.8462534000000002  56.1526107999999979  -0.5100074140545120
  84.6246337999999980  12.4756736999999998  57.2126007000000030  -0.4700062466220333
  84.0119018999999980  12.2882624000000007  57.9764480999999989   0.3100165183113009
  84.2627028999999936  13.5380172999999999  56.3674164000000033   0.0700095137164289
  84.4066009999999949  13.3336305999999993  55.3167418999999967   0.0900100974326682
  82.9590682999999984  14.1804065999999995  56.6779747000000000  -0.2700004094596399
  82.1728133999999955  13.3981361000000003  56.6134186000000028   0.0900100974326682
  82.7781295999999998  14.5266666000000004  57.7180176000000031   0.0900100974326682
  82.7401351999999974  15.0292882999999993  55.9954833999999977   0.0900100974326682
  85.3182525999999939  14.7039279999999994  56.4771728999999993   0.5100223554736942
  85.6775207999999964  15.3047304000000004  55.4705505000000016  -0.5100074140545120
  85.8099593999999968  15.0429258000000008  57.6854629999999986  -0.4700062466220333
  85.4968795999999998  14.4830922999999991  58.4487267000000017   0.3100165183113009
  86.8062057000000067  16.0877933999999989  57.7837104999999980   0.0700095137164289
  86.6123809999999992  16.8484383000000015  57.0419158999999993   0.0900100974326682
  86.7083130000000040  16.7255268000000008  59.2205086000000023  -0.1799977827365629
  86.9278106999999949  15.9573698000000004  59.9925612999999984   0.0900100974326682
  87.4775925000000001  17.5268650000000008  59.2009353999999988   0.0900100974326682
  85.3425445999999965  17.4352169000000004  59.5983008999999981  -0.2800007013177596
  85.2455063000000024  18.1187056999999996  58.7278136999999987   0.0900100974326682
  84.5370560000000069  16.6869888000000017  59.7585181999999975   0.0900100974326682
  85.4337692000000004  18.3431910999999985  60.8372231000000028   0.6200255659130106
  85.3060303000000033  17.8274001999999996  61.9822464000000011  -0.7600147105075037
  85.5790709999999990  19.5817394000000000  60.7241287000000014  -0.7600147105075037
  88.2339706000000064  15.7109404000000001  57.4280547999999982   0.5100223554736942
  89.0871429000000035  16.6076717000000009  57.1254082000000025  -0.5100074140545120
  88.6140441999999950  14.3837109000000005  57.3888283000000001  -0.4700062466220333
  87.8923340000000053  13.7394409000000000  57.6297798000000014   0.3100165183113009
  90.0615920999999986  14.0108327999999993  57.3299025999999969   0.0700095137164289
  90.6125107000000014  14.9372825999999996  57.2622260999999995   0.0900100974326682
  90.5155716000000012  13.2145375999999999  58.6008987000000019  -0.1799977827365629
  90.1834716999999983  12.1543759999999992  58.6102218999999991   0.0900100974326682
  91.6162491000000045  13.1106824999999994  58.4910889000000012   0.0900100974326682
  90.1818389999999965  13.8433208000000008  59.9314918999999975  -0.0899951560134858
  89.0994873000000069  14.0809631000000000  60.0114325999999991   0.0900100974326682
  90.5482101000000057  12.8468780999999996  61.0017853000000017  -0.2700004094596399
  90.4788283999999976  13.4405049999999999  61.9383201999999997   0.0900100974326682
  89.8782120000000049  11.9606332999999996  61.0046195999999981   0.0900100974326682
  91.5837479000000059  12.4444180000000006  61.0020752000000002   0.0900100974326682
  91.0275879000000003  15.0831689999999998  60.0976600999999988  -0.2700004094596399
  90.8517609000000022  15.6689586999999992  59.1701583999999983   0.0900100974326682
  90.6862182999999931  15.5858345000000007  61.0277785999999978   0.0900100974326682
  92.1235808999999932  14.9015950999999998  60.1100731000000010   0.0900100974326682
  90.3699340999999947  13.1304131000000002  56.1367683000000000   0.5100223554736942
  91.4999923999999965  12.8320217000000003  55.7683029000000019  -0.5100074140545120
  89.3565521000000018  12.8729963000000005  55.2855530000000002  -0.4700062466220333
  88.4898376000000013  13.2686253000000001  55.5793114000000017   0.3100165183113009
  89.4971237000000031  12.2532443999999998  54.0058784000000003  -0.0199931130066482
  90.3814545000000038  12.7235413000000008  53.6019287000000020   0.0900100974326682
  88.5665436000000028  12.3764123999999995  53.4717826999999986   0.0900100974326682
  89.6494064000000037  10.7655039000000006  54.0239258000000007   0.5100223554736942
  90.6168976000000015  10.1438264999999994  53.6104850999999982  -0.5100074140545120
  88.6663513000000023  10.0749083000000006  54.5684165999999991  -0.4700062466220333
  87.8722152999999935  10.5363617000000005  54.9562340000000020   0.3100165183113009
  88.6719513000000035   8.5944938999999998  54.6005286999999981   0.0700095137164289
  89.1043015000000054   8.2127838000000004  53.6874199000000019   0.0900100974326682
  89.5090485000000058   8.1004467000000009  55.7770423999999991  -0.1799977827365629
  89.6566391000000067   7.0196037000000002  55.5665358999999981   0.0900100974326682
  90.5170975000000055   8.5655441000000003  55.8197783999999970   0.0900100974326682
  89.0272293000000019   8.2033710000000006  57.2257881000000026   0.0000074707095912
  88.2179107999999985   7.1904463999999999  57.7821426000000002  -0.1149958856587850
  87.8837738000000002   6.3479896000000000  57.1947708000000006   0.1150108270779674
  87.7795028999999971   7.2712712000000002  59.1059837000000030  -0.1149958856587850
  87.0815429999999964   6.6076379000000003  59.5947036999999966   0.1150108270779674
  88.2552414000000027   8.3471203000000003  59.8974151999999975  -0.1149958856587850
  87.9060439999999943   8.4335135999999995  60.9157486000000006   0.1150108270779674
  89.5034789999999987   9.2333584000000002  58.0253334000000009  -0.1149958856587850
  90.1920319000000035  10.0086527000000007  57.7232894999999999   0.1150108270779674
  89.0640869000000066   9.3014135000000007  59.3838768000000030  -0.1149958856587850
  89.4401397999999972  10.0799646000000003  60.0310515999999978   0.1150108270779674
  87.2618637000000064   8.0576285999999993  54.6267394999999993   0.5100223554736942
  86.3255767999999932   8.6450557999999997  55.1915283000000017  -0.5100074140545120
  87.1040648999999974   6.9004173000000000  53.8974953000000028  -0.4700062466220333
  87.6950377999999944   6.5251136000000001  53.1876334999999969   0.3100165183113009
  85.7794265999999936   6.2528968000000003  53.7754440000000002   0.0700095137164289
  85.0091247999999950   7.0056976999999998  53.8550109999999975   0.0900100974326682
  85.6563797000000022   5.5071200999999999  52.4282760999999979  -0.1799977827365629
  86.4359283000000005   4.7208753000000003  52.3364029000000031   0.0900100974326682
  84.6709823999999998   4.9941110999999996  52.4167786000000007   0.0900100974326682
  85.7605972000000065   6.4437952000000003  51.1838112000000010  -0.2800007013177596
  85.2716140999999936   7.4318514000000002  51.3215828000000016   0.0900100974326682
  86.8412933000000038   6.6478628999999998  51.0265045000000015   0.0900100974326682
  85.2386245999999943   5.6823005999999996  49.9864006000000032   0.6200255659130106
  86.0651244999999960   5.1782537000000000  49.1599807999999996  -0.7600147105075037
  83.9971924000000030   5.5363826999999999  49.9302788000000035  -0.7600147105075037
  85.5391845999999987   5.2714219000000000  54.9750900000000016   0.5100223554736942
  86.3832625999999948   4.3502903000000002  55.3437653000000012  -0.5100074140545120
  84.3057938000000036   5.3248277000000002  55.5308532999999969  -0.4700062466220333
  83.7378539999999987   6.1223473999999998  55.3427009999999981   0.3100165183113009
  83.8647232000000002   4.4365087000000001  56.5481339000000034   0.0700095137164289
  84.6530075000000011   3.9131935000000002  57.0688476999999992   0.0900100974326682
  83.1128005999999999   5.2248158000000000  57.5470161000000004  -0.0899951560134858
  82.1351470999999975   5.5307139999999997  57.1169738999999979   0.0900100974326682
  82.6939849999999979   4.2199726000000002  58.7374992000000020  -0.2700004094596399
  82.5341109999999958   3.1581795000000001  58.4522819999999967   0.0900100974326682
  83.4160004000000015   4.2222036999999997  59.5818938999999972   0.0900100974326682
  81.7444305000000071   4.6013327000000004  59.1702080000000024   0.0900100974326682
  83.8932724000000007   6.4669137000000001  58.0743064999999987  -0.2700004094596399
  83.5749129999999951   6.7923492999999997  59.0877495000000010   0.0900100974326682
  84.9661636000000016   6.1786846999999998  58.0864333999999971   0.0900100974326682
  83.6496963999999963   7.2389836000000001  57.3134536999999966   0.0900100974326682
  82.9772339000000017   3.3161410999999998  55.9221915999999979   0.5100223554736942
  82.0033188000000024   3.5751393000000000  55.2390937999999991  -0.5100074140545120
  83.3660507000000024   2.1136615000000001  56.1374320999999981  -0.4700062466220333
  84.1770247999999981   1.9630563000000001  56.6974791999999965   0.3100165183113009
  82.8064574999999934   0.9435132000000001  55.3497849000000031   0.0700095137164289
  82.1258392000000015   1.3055232000000001  54.5934142999999992   0.0900100974326682
  83.9035949999999957   0.0431129000000000  54.7748527999999979  -0.1799977827365629
  84.6277007999999995  -0.0510740000000000  55.6121825999999970   0.0900100974326682
  83.4859390000000019  -0.9298494000000000  54.4383659000000009   0.0900100974326682
  84.5488663000000003   0.6228653000000000  53.4463425000000001  -0.0899951560134858
  83.6868134000000055   0.7541582000000000  52.7579002000000017   0.0900100974326682
  85.1897124999999988   1.9726626000000000  53.5436667999999969  -0.2700004094596399
  85.6404648000000037   2.2871915999999999  52.5781555000000012   0.0900100974326682
  84.3192595999999952   2.6470579999999999  53.6913642999999965   0.0900100974326682
  85.9218903000000012   2.0503371000000001  54.3756561000000005   0.0900100974326682
  85.5828247000000033  -0.3499408000000000  52.9031295999999998  -0.2700004094596399
  86.3674773999999985  -0.6813573000000001  53.6164473999999984   0.0900100974326682
  85.0735092000000037  -1.3021532000000000  52.6419792000000015   0.0900100974326682
  86.1608123999999975  -0.0604927000000000  51.9995345999999969   0.0900100974326682
  82.0387955000000062   0.0555566000000000  56.3400115999999969   0.5100223554736942
  82.4867629999999963  -0.3189222000000000  57.4295769000000007  -0.5100074140545120
  80.7967758000000060  -0.2992911000000000  55.9243469000000033  -0.4700062466220333
  80.3686675999999949   0.0457816000000000  55.0926933000000005   0.3100165183113009
  80.1026305999999977  -1.3651654000000000  56.6736870000000010   0.0700095137164289
  80.4216080000000062  -1.2733159000000001  57.7014160000000018   0.0900100974326682
  78.6322937000000053  -0.9473555000000000  56.5796471000000025   0.0500089300001895
  78.5848083000000059   0.1297686000000000  56.8477478000000005   0.0900100974326682
  78.2642670000000038  -1.0412238000000000  55.5355873000000031   0.0900100974326682
  77.7687149000000062  -1.7680313999999999  57.4806213000000028  -0.6600117919263071
  77.5912552000000062  -1.2467535999999999  58.2669945000000027   0.4300200206087370
  80.2681579999999997  -2.8147931000000002  56.0956534999999974   0.5100223554736942
  80.5904235999999941  -3.0130856000000001  54.9403914999999969  -0.5100074140545120
  79.9503250000000065  -3.8158865000000000  56.9879378999999986  -0.4700062466220333
  79.6480025999999981  -3.5898005999999998  57.9106941000000006   0.3100165183113009
  79.8896790000000010  -5.2577018999999998  56.7445678999999998   0.0700095137164289
  79.7279281999999938  -5.6281805000000000  55.7430801000000002   0.0900100974326682
  81.1637726000000015  -5.9121413000000000  57.1703643999999969  -0.1799977827365629
  81.4784470000000027  -5.2424521000000004  57.9991112000000015   0.0900100974326682
  81.0319214000000017  -6.9630156000000003  57.5059319000000002   0.0900100974326682
  82.2723694000000023  -5.9494786000000000  56.0659942999999998  -0.0899951560134858
  82.4304656999999992  -4.8998603999999997  55.7379111999999992   0.0900100974326682
  83.5932921999999934  -6.5062499000000003  56.6579971000000029  -0.2700004094596399
  84.3665847999999983  -6.6008120000000003  55.8659096000000019   0.0900100974326682
  83.8246460000000013  -5.7014674999999997  57.3881493000000020   0.0900100974326682
  83.4544678000000033  -7.5377368999999996  57.0466880999999972   0.0900100974326682
  81.8826217999999955  -6.9637032000000003  54.9502487000000031  -0.2700004094596399
  81.8025894000000022  -7.9750714000000000  55.4030800000000028   0.0900100974326682
  80.8630294999999961  -6.8322228999999997  54.5289763999999977   0.0900100974326682
  82.6525649999999956  -7.0229654000000004  54.1514931000000033   0.0900100974326682
  78.8931122000000045  -5.8361793000000004  57.7408104000000009   0.5100223554736942
  78.3879622999999981  -5.2141270999999998  58.6736144999999993  -0.5100074140545120
  78.4279175000000066  -7.0814586000000004  57.4851645999999974  -0.4700062466220333
  78.7535857999999962  -7.7421479000000000  56.8132743999999974   0.3100165183113009
  77.2678604000000036  -7.6416297000000002  58.1693534999999997  -0.0199931130066482
  76.9673920000000038  -8.5487737999999993  57.6661568000000031   0.0900100974326682
  76.4754944000000023  -6.9081035000000002  58.1917229000000020   0.0900100974326682
  77.5269011999999975  -8.0099839999999993  59.6025925000000001   0.5100223554736942
  78.6326674999999966  -8.3985119000000008  59.9642868000000036  -0.5100074140545120
  76.5227660999999983  -7.9473028000000001  60.4289970000000025  -0.4700062466220333
  75.6273117000000070  -7.6482920999999999  60.1084290000000010   0.3100165183113009
  76.5423430999999965  -8.2051449000000005  61.8315125000000023   0.0700095137164289
  77.4066925000000055  -7.6701921999999998  62.1963882000000012   0.0900100974326682
  75.3387527000000006  -7.4079937999999999  62.4606361000000021   0.0500089300001895
  75.1794661999999931  -7.4858994000000001  63.5573959000000031   0.0900100974326682
  75.6184920999999974  -6.3461632999999997  62.2915878000000021   0.0900100974326682
  74.1309662000000031  -7.5929675000000003  61.7154197999999994  -0.6600117919263071
  74.1706848000000036  -7.0673022000000003  60.9131088000000034   0.4300200206087370
  76.5288848999999942  -9.5916108999999992  62.2394713999999993   0.5100223554736942
  76.0266036999999955 -10.4353608999999992  61.5326347000000027  -0.5100074140545120
  77.0986175999999972  -9.8944644999999998  63.3685607999999974  -0.4700062466220333
  77.2764815999999968  -9.1064509999999999  63.9528618000000009   0.3100165183113009
  77.3568192000000039 -11.2453374999999998  63.8317795000000032   0.0700095137164289
  77.8728713999999940 -11.8008518000000002  63.0626906999999974   0.0900100974326682
  78.2640533000000005 -11.3778428999999992  65.0231780999999955  -0.0899951560134858
  79.0946198000000038 -10.6608534000000006  64.8487930000000006   0.0900100974326682
  77.7277985000000058 -11.0463380999999998  65.9379729999999995   0.0900100974326682
  79.7169951999999995 -13.3377666000000001  64.5622024999999979  -0.3600030361827169
  80.1109237999999948 -13.1154498999999998  63.6703528999999975   0.3200168101694206
  78.7747192000000069 -12.7192706999999992  65.3031768999999969  -0.0499939885810072
  79.9479752000000019 -14.6279049000000008  65.2542648000000014   0.2500147671625829
  80.6730041999999941 -15.3087319999999991  64.8082732999999962   0.1300112648651469
  79.2341536999999931 -14.6749858999999994  66.4011078000000055  -0.7000129593587856
  78.4401016000000055 -13.5024881000000008  66.3372039999999998   0.2200138915882239
  77.7005996999999979 -13.4172753999999994  67.1238173999999930   0.1000103892907879
  75.9911879999999940 -12.0763569000000004  63.9855766000000017   0.5100223554736942
  75.0850295999999986 -11.7269401999999996  64.8036957000000058  -0.5100074140545120
  75.7479248000000069 -13.0962095000000005  63.1159668000000025  -0.4700062466220333
  76.4369125000000054 -13.2019119000000007  62.4031257999999980   0.3100165183113009
  74.4610901000000069 -13.7746706000000003  62.9349784999999997   0.0700095137164289
  73.9754638999999941 -13.9610442999999993  63.8814621000000002   0.0900100974326682
  73.4968185000000034 -12.8225707999999994  62.0984154000000004   0.0500089300001895
  72.6065368999999947 -13.4167976000000007  61.8007697999999976   0.0900100974326682
  73.0528488000000067 -12.1423626000000002  62.8563880999999967   0.0900100974326682
  74.1287688999999972 -12.1626968000000009  61.0039139000000006  -0.6600117919263071
  74.7945404000000025 -11.6009349999999998  61.4073639000000000   0.4300200206087370
  74.6219406000000021 -15.0912208999999997  62.2029762000000019   0.5100223554736942
  75.4933242999999976 -15.2301263999999996  61.3242836000000011  -0.5100074140545120
  73.7375717000000037 -16.0227031999999987  62.5764999000000017  -0.4700062466220333
  73.2187423999999965 -15.9798279000000001  63.4267882999999983   0.3100165183113009
  73.7082062000000064 -17.2554721999999998  61.8164252999999988   0.0700095137164289
  74.7282486000000006 -17.5323448000000006  61.5944633000000010   0.0900100974326682
  73.0345992999999964 -18.3707580999999998  62.6124915999999985  -0.1799977827365629
  72.0524520999999964 -18.0421256999999997  63.0146103000000011   0.0900100974326682
  72.8861617999999964 -19.2409649000000016  61.9379349000000019   0.0900100974326682
  73.7002640000000042 -18.8381805000000000  63.9554595999999975  -0.0899951560134858
  73.7520523000000026 -17.9453201000000000  64.6145781999999969   0.0900100974326682
  72.9002609000000064 -19.8578358000000001  64.7638855000000007  -0.2700004094596399
  73.4420853000000022 -20.0155907000000006  65.7208938999999930   0.0900100974326682
  71.9138947000000002 -19.4081916999999997  65.0072708000000006   0.0900100974326682
  72.7130585000000025 -20.7959765999999995  64.1989365000000021   0.0900100974326682
  75.0902099999999990 -19.4974384000000001  63.6619834999999981  -0.2700004094596399
  75.0783614999999998 -20.3689269999999993  62.9730071999999979   0.0900100974326682
  75.7695769999999982 -18.7379341000000004  63.2193145999999970   0.0900100974326682
  75.4636612000000042 -19.8797759999999997  64.6359786999999955   0.0900100974326682
  73.0457992999999988 -17.0926037000000015  60.4766578999999993   0.5100223554736942
  73.3564606000000055 -17.7985191000000000  59.5130195999999998  -0.5100074140545120
  72.0198974999999990 -16.1991005000000001  60.4020042000000004  -0.4700062466220333
  71.7293624999999935 -15.8546724000000001  61.2913588999999988   0.3100165183113009
  71.4215468999999956 -15.7953510000000001  59.1194838999999988   0.0700095137164289
  72.1175156000000044 -15.9744778000000007  58.3132935000000003   0.0900100974326682
  70.0392302999999998 -16.2950057999999984  58.8564872999999977  -0.1799977827365629
  69.3269805999999988 -15.9167813999999996  59.6206589000000022   0.0900100974326682
  69.5574646000000030 -16.0051993999999986  57.8982390999999978   0.0900100974326682
  69.7995224000000007 -17.8143120000000010  58.9721984999999975   0.0000074707095912
  69.6353912000000008 -18.3864422000000012  60.2489394999999988  -0.1149958856587850
  69.7359009000000043 -17.8051090000000016  61.1535683000000034   0.1150108270779674
  69.6822968000000031 -19.8063773999999988  60.4776764000000000  -0.1149958856587850
  69.5622252999999944 -20.3246421999999995  61.4175644000000034   0.1150108270779674
  69.4640961000000061 -20.5878715999999997  59.2829741999999982   0.1100106811489075
  69.2126616999999982 -21.9439811999999996  59.4909058000000002  -0.5400082896288710
  69.0485153000000054 -22.3440666000000014  58.6338233999999972   0.4300200206087370
  69.8773192999999964 -18.6944561000000000  57.8279724000000002  -0.1149958856587850
  69.8264159999999947 -18.2727336999999999  56.8350182000000004   0.1150108270779674
  69.6825943000000052 -20.0717697000000008  58.0029105999999999  -0.1149958856587850
  69.7019195999999965 -20.8120517999999990  57.2167778000000027   0.1150108270779674
  71.2422866999999940 -14.3171634999999995  59.3391571000000013   0.5100223554736942
  70.7021636999999998 -13.8948096999999997  60.4029388000000012  -0.5100074140545120
  71.7147140999999948 -13.5167903999999997  58.4310455000000033  -0.4700062466220333
  72.3042374000000052 -13.9465226999999992  57.7514763000000002   0.3100165183113009
  71.4001616999999982 -12.1049127999999993  58.1922339999999991   0.0700095137164289
  72.0386428999999993 -11.5524664000000001  58.8656959999999998   0.0900100974326682
  71.7534866000000022 -11.7494774000000000  56.7389411999999993  -0.2800007013177596
  72.8409958000000017 -11.7751149999999996  56.5131645000000020   0.0900100974326682
  71.2660216999999960 -12.5538445000000003  56.1475792000000027   0.0900100974326682
  71.1433791999999983 -10.4306421000000000  56.2551230999999987   0.6200255659130106
  70.6122589000000005 -10.4226112000000004  55.1217041000000023  -0.7600147105075037
  71.1481323000000003  -9.4236363999999995  57.0451545999999965  -0.7600147105075037
  70.0420227000000040 -11.6614780000000007  58.7551917999999986   0.5100223554736942
  69.0544739000000050 -12.2921019000000005  58.4106063999999989  -0.5100074140545120
  69.9069443000000064 -10.5498294999999995  59.3734549999999999  -0.4700062466220333
  70.7053223000000060 -10.0757636999999995  59.7365951999999965   0.3100165183113009
  68.5940322999999950 -10.0166825999999993  59.7059669000000000   0.0700095137164289
  68.0173034999999970 -10.8446207000000001  60.0910872999999981   0.0900100974326682
  68.6347427000000039  -9.0106830999999996  60.8839684000000005   0.1400115567232666
  69.5309218999999956  -8.3754872999999996  60.7174683000000002   0.0900100974326682
  68.6831894000000034  -9.7393847000000004  62.1171608000000006  -0.6600117919263071
  69.3678969999999993 -10.3944987999999992  61.9635162000000008   0.4300200206087370
  67.3367233000000027  -8.2354193000000002  61.0165596000000008  -0.2700004094596399
  66.4113997999999981  -8.8383341000000009  61.1373633999999981   0.0900100974326682
  67.4156569999999959  -7.5807551999999996  61.9107131999999964   0.0900100974326682
  67.2727509000000055  -7.4966369000000004  60.1892508999999976   0.0900100974326682
  67.7956389999999942  -9.6344165999999998  58.5046158000000034   0.5100223554736942
  66.5998459000000054  -9.9428958999999999  58.5020865999999984  -0.5100074140545120
  68.2974166999999994  -9.0160579999999992  57.3930549999999968  -0.4700062466220333
  69.2769164999999987  -8.8544845999999993  57.3008536999999976   0.3100165183113009
  67.5125579999999985  -8.7481728000000007  56.1908835999999994   0.0700095137164289
  66.6847762999999958  -8.1004018999999996  56.4390181999999996   0.0900100974326682
  68.3970336999999944  -7.8922781999999998  55.1629829000000029  -0.1799977827365629
  69.3202820000000060  -8.5099049000000004  55.1414528000000033   0.0900100974326682
  67.9380034999999936  -7.7737913000000001  54.1582107999999991   0.0900100974326682
  68.7015915000000064  -6.4510750999999997  55.6834221000000014  -0.1799977827365629
  69.4972915999999969  -6.5891742999999998  56.4463920999999971   0.0900100974326682
  69.1650695999999954  -5.9045037999999996  54.8344345000000004   0.0900100974326682
  67.5102463000000057  -5.6108808999999997  56.0973815999999985   0.5500235229061731
  66.5361481000000055  -5.3629451000000001  55.3550873000000010  -0.5500085814869907
  67.5021895999999941  -5.0281910999999999  57.2950019999999967  -0.6200106244938284
  66.7070769999999982  -4.4686947000000004  57.5290183999999982   0.3200168101694206
  68.3177108999999945  -5.0284909999999998  57.8737335000000002   0.3000162264531813
  66.9805755999999946 -10.0640201999999999  55.5860672000000022   0.5100223554736942
  65.8321456999999981 -10.1288880999999993  55.1567496999999989  -0.5100074140545120
  67.7987822999999992 -11.1456318000000003  55.4834670999999986  -0.4700062466220333
  68.7714232999999950 -11.0020322999999998  55.3180961999999994   0.3100165183113009
  67.2846755999999999 -12.4957761999999999  55.1547470000000004   0.0700095137164289
  66.9658507999999983 -12.5144815000000005  54.1230468999999985   0.0900100974326682
  68.4879532000000069 -13.5112190000000005  55.0854263000000017  -0.1799977827365629
  68.9774398999999931 -13.4652071000000007  56.0817260999999974   0.0900100974326682
  68.1026763999999929 -14.5527400999999994  55.0520744000000022   0.0900100974326682
  69.5542908000000040 -13.3913793999999999  54.0120888000000008  -0.1799977827365629
  69.1389999000000017 -13.5650749000000008  52.9963684000000015   0.0900100974326682
  69.7605896000000030 -12.3003712000000007  54.0502472000000012   0.0900100974326682
  70.7767486999999988 -14.3334513000000001  54.1719703999999993   0.2000133078719846
  71.6817626999999931 -13.9882811999999994  53.6277771000000030   0.0900100974326682
  71.0314026000000069 -14.5977964000000000  55.2205925000000022   0.0900100974326682
  70.3374251999999984 -15.6720609999999994  53.5916175999999993  -0.7000129593587856
  69.6512909000000064 -15.6788979000000008  52.8641776999999990   0.4400203124668566
  70.7397385000000014 -16.8927897999999992  53.9798850999999971   0.6400261496292500
  71.8347167999999954 -17.0631199000000002  54.6807593999999995  -0.8000158779399824
  72.0736541999999929 -18.0032959000000012  54.9236106999999976   0.4600208961830959
  72.4883727999999934 -16.3352070000000005  54.8878364999999988   0.4600208961830959
  70.1724777000000017 -18.0152549999999998  53.6203994999999978  -0.8000158779399824
  70.8681945999999954 -18.6868571999999986  53.3655700999999993   0.4600208961830959
  69.5896682999999996 -17.9231547999999989  52.8130225999999965   0.4600208961830959
  66.2295302999999933 -13.0980433999999999  56.0239716000000030   0.5100223554736942
  65.2770844000000068 -13.6703271999999991  55.5132065000000026  -0.5100074140545120
  66.2780913999999939 -13.0005158999999999  57.3596343999999974  -0.4700062466220333
  67.0709152000000017 -12.6112813999999993  57.8221817000000016   0.3100165183113009
  65.1119079999999997 -13.2349052000000000  58.1614264999999975   0.0700095137164289
  64.6880569000000065 -14.2189989000000008  58.0261077999999983   0.0900100974326682
  65.5516128999999950 -13.0922126999999993  59.6272124999999988  -0.0899951560134858
  66.0661240000000021 -12.1272593000000004  59.8233490000000003   0.0900100974326682
  64.3349304000000046 -13.1230744999999995  60.6079292000000009  -0.2700004094596399
  64.6884766000000013 -12.8950043000000001  61.6361847000000012   0.0900100974326682
  63.5823784000000032 -12.3488331000000002  60.3461455999999998   0.0900100974326682
  63.8455466999999999 -14.1193551999999993  60.6552886999999998   0.0900100974326682
  66.6509322999999938 -14.1287651000000007  59.8987655999999973  -0.1799977827365629
  66.1546630999999934 -15.1175555999999993  59.7971153000000015   0.0900100974326682
  67.4464645000000047 -14.1007023000000000  59.1237335000000002   0.0900100974326682
  67.2563552999999956 -14.0243874000000002  61.2862549000000030  -0.2700004094596399
  67.7733458999999954 -13.0537310000000009  61.4439429999999973   0.0900100974326682
  66.5078125000000000 -14.0350026999999997  62.1071663000000029   0.0900100974326682
  68.1077118000000041 -14.7140293000000000  61.4703789000000000   0.0900100974326682
  63.8882979999999989 -12.3240642999999999  57.8887215000000026   0.5100223554736942
  62.7778015000000025 -12.8019608999999992  57.7008705000000006  -0.5100074140545120
  64.0249709999999936 -10.9360455999999999  57.8173103000000026  -0.4700062466220333
  64.9583817000000039 -10.6023226000000008  57.9239845000000031   0.3100165183113009
  62.9722786000000028 -10.0028705999999996  57.3933601000000024   0.0700095137164289
  62.1970253000000000 -10.0887823000000001  58.1403503000000015   0.0900100974326682
  63.3168182000000002  -8.4744177000000001  57.4822617000000022  -0.1799977827365629
  64.1647490999999945  -8.3428249000000001  56.7765579000000002   0.0900100974326682
  62.4770546000000024  -7.8724531999999998  57.0739058999999997   0.0900100974326682
  63.7277717999999993  -8.0066585999999997  58.8707733000000033  -0.0899951560134858
  64.4024124000000029  -8.7813721000000005  59.2938498999999979   0.0900100974326682
  64.4024962999999957  -6.6828361000000003  58.6778908000000001  -0.2700004094596399
  64.3128738000000055  -6.1143960999999996  59.6282386999999972   0.0900100974326682
  65.4844283999999988  -6.7013049000000002  58.4261054999999985   0.0900100974326682
  63.8862647999999993  -5.9939470000000004  57.9755668999999969   0.0900100974326682
  62.4342461000000029  -7.7336855000000000  59.7122078000000016  -0.2700004094596399
  62.7217406999999980  -7.5007619999999999  60.7597809000000026   0.0900100974326682
  61.8124352000000030  -6.8722038000000003  59.3873748999999975   0.0900100974326682
  61.7493934999999965  -8.6001233999999993  59.8329735000000014   0.0900100974326682
  62.2993621999999974 -10.3206805999999993  56.0908202999999972   0.5100223554736942
  61.1002768999999972 -10.1476258999999995  55.9688720999999987  -0.5100074140545120
  63.0928000999999981 -10.6860905000000006  55.0794753999999998  -0.4700062466220333
  64.0641327000000018 -10.8031530000000000  55.2713776000000010   0.3100165183113009
  62.7385100999999992 -10.9480886000000002  53.7074280000000002   0.0700095137164289
  62.2886313999999999 -10.0416822000000003  53.3300209000000009   0.0900100974326682
  64.0703354000000047 -11.1557502999999993  52.9641189999999966  -0.2800007013177596
  64.5727004999999963 -10.1650571999999997  52.9858284000000026   0.0900100974326682
  64.7031554999999940 -11.8985824999999998  53.4952048999999974   0.0900100974326682
  64.1352004999999963 -11.6308784000000003  51.5026741000000001   0.6200255659130106
  63.2695502999999988 -11.2212371999999991  50.6777495999999985  -0.7600147105075037
  65.1513061999999934 -12.2279309999999999  51.1047629999999984  -0.7600147105075037
  61.7834930000000000 -12.2712049000000007  53.6235809000000003   0.5100223554736942
  60.6549529999999990 -12.2179336999999997  53.1053543000000019  -0.5100074140545120
  62.1161536999999981 -13.3293952999999998  54.3598061000000001  -0.4700062466220333
  62.9950980999999999 -13.2553797000000007  54.8245621000000014   0.3100165183113009
  61.3237647999999993 -14.4887561999999992  54.5105094999999977   0.0700095137164289
  61.2212371999999974 -14.9554595999999993  53.5419655000000034   0.0900100974326682
  61.9768448000000021 -15.5964117000000009  55.3175621000000035  -0.0899951560134858
  62.2164878999999971 -15.0819863999999999  56.2726821999999984   0.0900100974326682
  60.9744225000000029 -16.6855946000000017  55.7574347999999986  -0.2700004094596399
  60.5009459999999990 -16.9888668000000003  54.7992248999999987   0.0900100974326682
  61.5944022999999987 -17.4676894999999988  56.2455787999999970   0.0900100974326682
  60.2342757999999989 -16.3365153999999997  56.5088615000000019   0.0900100974326682
  63.2434616000000034 -16.1788235000000000  54.6580848999999986  -0.1799977827365629
  63.9524001999999996 -15.3618068999999995  54.4046936000000017   0.0900100974326682
  63.7928428999999966 -16.7241287000000014  55.4550437999999986   0.0900100974326682
  62.9914283999999967 -17.1318225999999996  53.4963837000000026  -0.2700004094596399
  62.7036133000000007 -16.6313609999999983  52.5471610999999967   0.0900100974326682
  63.9258002999999988 -17.6277484999999992  53.1567841000000030   0.0900100974326682
  62.2725067000000010 -17.9126015000000010  53.8247986000000012   0.0900100974326682
  59.9335250999999971 -14.1136149999999994  55.0785941999999977   0.5100223554736942
  58.8551063999999968 -14.6430588000000004  54.7448807000000031  -0.5100074140545120
  59.9885941000000003 -13.2235022000000004  56.1309242000000026  -0.4700062466220333
  60.8420372000000000 -12.7610835999999992  56.3585357999999985   0.3100165183113009
  58.8607749999999967 -13.1289777999999995  56.9769782999999990   0.0700095137164289
  58.2461166000000006 -14.0140781000000008  57.0490799000000024   0.0900100974326682
  59.3679351999999980 -12.7874365000000001  58.3572539999999975  -0.1799977827365629
  60.2031745999999970 -13.5073594999999997  58.4929389999999998   0.0900100974326682
  59.8019295000000000 -11.7685776000000004  58.4461173999999986   0.0900100974326682
  58.2353783000000007 -13.0720282000000001  59.3669815000000014   0.5500235229061731
  57.3986244000000028 -13.9251346999999992  59.1335106000000010  -0.5500085814869907
  58.2401504999999986 -12.3700361000000001  60.5424194000000000  -0.6200106244938284
  57.5495337999999990 -12.6237782999999997  61.2196692999999996   0.3200168101694206
  58.9338264000000009 -11.6823844999999995  60.7567824999999999   0.3000162264531813
  57.8927727000000019 -12.0084447999999995  56.4475174000000024   0.5100223554736942
  56.8402443000000019 -11.8322897000000005  57.0034409000000011  -0.5100074140545120
  58.3281058999999971 -11.2954369000000003  55.4312972999999971  -0.4700062466220333
  59.1717299999999966 -11.6089038999999996  55.0022963999999988   0.3100165183113009
  57.5186806000000033 -10.3654928000000002  54.7407378999999992  -0.0199931130066482
  56.5429535000000030 -10.8247336999999995  54.7994690000000020   0.0900100974326682
  57.7519264000000021 -10.3258743000000006  53.6869698000000000   0.0900100974326682
  57.5402717999999993  -9.0367203000000007  55.4469108999999989   0.5100223554736942
  56.6590613999999988  -8.2336197000000002  55.3652877999999973  -0.5100074140545120
  58.6480178999999993  -8.7988911000000005  56.1472663999999995  -0.4700062466220333
  59.3731804000000025  -9.4831047000000002  56.1471596000000019   0.3100165183113009
  59.1704979000000009  -7.4286189000000000  56.5650063000000003  -0.0199931130066482
  58.8394011999999975  -6.6312927999999998  55.9161185999999972   0.0900100974326682
  60.2321280999999971  -7.6072803000000002  56.4788398999999970   0.0900100974326682
  58.8819542000000027  -7.1732453999999999  57.9953384000000014   0.5100223554736942
  59.2757491999999999  -6.1642833000000001  58.5597992000000005  -0.5100074140545120
  58.2879752999999994  -8.1680326000000001  58.6822281000000032  -0.4700062466220333
  57.8394813999999968  -8.8965215999999998  58.1702080000000024   0.3100165183113009
  57.9144629999999978  -8.0857515000000006  60.1129188999999968   0.0700095137164289
  57.9162979000000036  -7.0581712999999997  60.4453125000000000   0.0900100974326682
  56.5505104000000003  -8.8148660999999997  60.2316628000000023   0.0500089300001895
  55.8632889000000006  -8.5113801999999996  59.4131584000000004   0.0900100974326682
  56.5412139999999965  -9.9187087999999992  60.1060944000000035   0.0900100974326682
  56.0561104000000014  -8.5957173999999998  61.5636977999999999  -0.6600117919263071
  55.1799316000000033  -8.2364949999999997  61.4059981999999991   0.4300200206087370
  58.9221153000000015  -8.6847543999999992  61.0295066999999989   0.5100223554736942
  59.5839653000000027  -9.6466855999999996  60.6115836999999971  -0.5100074140545120
  59.2857131999999964  -8.2300757999999998  62.2494583000000006  -0.2900009931758792
  58.8164786999999976  -7.0016527000000002  62.8284607000000008   0.0000074707095912
  57.7307129000000003  -6.8135041999999997  62.6869277999999994   0.0900100974326682
  59.3521270999999970  -6.2314829999999999  62.2332916000000012   0.0900100974326682
  59.9938010999999989  -9.1148261999999995  63.1970786999999987   0.0200080544258305
  60.9143562000000003  -9.3648558000000008  62.6906585999999990   0.0900100974326682
  60.2086983000000018  -8.2051888000000002  64.4124984999999981  -0.1799977827365629
  61.3117371000000020  -8.0810709000000003  64.4597320999999965   0.0900100974326682
  59.8918609999999987  -8.7489785999999992  65.3280486999999965   0.0900100974326682
  59.3340187000000014  -6.9999780999999999  64.2923964999999953  -0.1799977827365629
  59.9136008999999987  -6.0527468000000004  64.3265762000000052   0.0900100974326682
  58.5309334000000021  -6.9908904999999999  65.0600510000000014   0.0900100974326682
  59.2551383999999999 -10.4283675999999996  63.5515442000000021   0.5100223554736942
  58.0580750000000023 -10.4050797999999993  63.7385062999999974  -0.5100074140545120
  59.8420105000000007 -11.6243467000000003  63.6679267999999965  -0.2900009931758792
  61.3081894000000034 -11.8554144000000008  63.5901299000000009   0.0000074707095912
  61.8647690000000026 -11.3050870999999997  64.3786010999999974   0.0900100974326682
  61.6776236999999981 -11.4999418000000002  62.6044884000000010   0.0900100974326682
  59.2017097000000021 -12.7743015000000000  64.3648682000000036   0.0200080544258305
  58.1796302999999995 -12.9482260000000000  64.0623702999999978   0.0900100974326682
  60.0707092000000031 -13.9431782000000002  63.9474449000000007  -0.1799977827365629
  59.6697997999999998 -14.4240130999999998  63.0296249000000017   0.0900100974326682
  60.1139678999999987 -14.7397860999999999  64.7206649999999968   0.0900100974326682
  61.4657821999999996 -13.3564261999999996  63.7777328000000026  -0.1799977827365629
  62.0135497999999998 -13.9346657000000000  63.0031891000000002   0.0900100974326682
  61.9535979999999995 -13.4590253999999998  64.7706222999999994   0.0900100974326682
  59.0613060000000019 -12.5103664000000006  65.8532866999999982   0.5100223554736942
  59.9954871999999995 -11.9999503999999995  66.5064392000000026  -0.5100074140545120
  57.8597794000000007 -12.7767991999999992  66.3420334000000054  -0.4700062466220333
  57.1139870000000016 -13.0513124000000005  65.7399979000000059   0.3100165183113009
  57.4607849000000002 -12.4668130999999995  67.7187500000000000   0.0700095137164289
  58.2839851000000024 -11.9280328999999998  68.1642302999999998   0.0900100974326682
  56.1721114999999998 -11.5565909999999992  67.7021790000000010  -0.1799977827365629
  55.4762000999999998 -12.2332964000000004  67.1617279000000025   0.0900100974326682
  55.8925704999999979 -11.2947178000000008  68.7450637999999969   0.0900100974326682
  56.2318306000000021 -10.2299880999999999  66.8965759000000020  -0.0899951560134858
  56.3957939000000010 -10.4796046999999994  65.8264693999999935   0.0900100974326682
  54.7570723999999984  -9.6619291000000000  66.9423447000000067  -0.2700004094596399
  54.6438599000000025  -8.9205083999999992  66.1227035999999941   0.0900100974326682
  54.0151786999999999 -10.4888487000000001  66.9317092999999943   0.0900100974326682
  54.6031455999999977  -9.1146641000000006  67.8968734999999981   0.0900100974326682
  57.2271880999999993  -9.3023004999999994  67.5599593999999968  -0.2700004094596399
  56.8674506999999991  -8.9750519000000004  68.5588683999999944   0.0900100974326682
  58.2106017999999992  -9.7498845999999997  67.8185883000000018   0.0900100974326682
  57.5087279999999978  -8.4586430000000004  66.8941497999999939   0.0900100974326682
  57.2473297000000017 -13.7292708999999995  68.4927596999999935   0.5100223554736942
  57.2105063999999999 -13.7283515999999999  69.7071075000000064  -0.5100074140545120
  57.2307816000000003 -14.8859282000000004  67.8313904000000036  -0.4700062466220333
  57.3941878999999986 -14.9393969000000002  66.8493270999999964   0.3100165183113009
  57.0169487000000004 -16.1951694000000010  68.4377822999999950   0.0700095137164289
  57.1253777000000014 -16.0736294000000015  69.5054245000000037   0.0900100974326682
  55.7163696000000002 -16.9504584999999999  68.2633591000000024   0.1400115567232666
  54.9948349000000007 -16.4493712999999993  68.9435272000000055   0.0900100974326682
  55.7940216000000007 -18.2972755000000014  68.7328949000000051  -0.6600117919263071
  55.9511642000000009 -18.2383938000000008  69.6781158000000005   0.4300200206087370
  55.3749808999999971 -16.9849585999999988  66.8058089999999964  -0.2700004094596399
  54.3771095000000031 -17.3693962000000006  66.5045242000000059   0.0900100974326682
  55.3399506000000017 -15.9178753000000004  66.4985199000000051   0.0900100974326682
  56.1343268999999978 -17.6273288999999984  66.3107681000000042   0.0900100974326682
  58.2758330999999998 -17.0036544999999997  67.9337081999999981   0.5100223554736942
  58.7547226000000009 -16.7684879000000002  66.7652434999999969  -0.5100074140545120
  58.8484954999999985 -17.8575496999999999  68.8000107000000014  -0.4700062466220333
  58.5021057000000013 -18.0758362000000012  69.7090606999999949   0.3100165183113009
  60.0018005000000016 -18.6919556000000000  68.4726334000000065   0.0700095137164289
  60.8586426000000031 -18.1398372999999999  68.1157149999999945   0.0900100974326682
  60.4372940000000014 -19.4424229000000004  69.7772140999999948  -0.1799977827365629
  60.5714072999999971 -18.7169093999999987  70.6078567999999933   0.0900100974326682
  59.6054192000000000 -19.9848193999999992  70.2753220000000027   0.0900100974326682
  61.6544418000000007 -20.4266013999999991  69.7620392000000038   0.0000074707095912
  62.8807334999999981 -19.8216704999999997  69.7063521999999978  -0.1149958856587850
  62.8922005000000013 -18.7505340999999994  69.8439560000000057   0.1150108270779674
  64.0432129000000003 -20.6105099000000003  69.4928969999999993  -0.1149958856587850
  65.0355224999999990 -20.1849841999999988  69.5179442999999964   0.1150108270779674
  63.9330825999999988 -21.9437217999999987  69.5233307000000025   0.1100106811489075
  65.0818175999999937 -22.7150669000000001  69.3262253000000044  -0.5400082896288710
  65.7488173999999930 -22.1074084999999982  69.6540526999999940   0.4300200206087370
  61.5021857999999995 -21.8701037999999990  69.6303939999999955  -0.1149958856587850
  60.5195312000000030 -22.3127785000000003  69.5608978000000064   0.1150108270779674
  62.6846122999999977 -22.6279392000000001  69.5574874999999935  -0.1149958856587850
  62.6528624999999977 -23.7067660999999994  69.5965271000000030   0.1150108270779674
  59.6078720000000004 -19.7426394999999992  67.3615645999999941   0.5100223554736942
  60.4351082000000019 -19.9803925000000007  66.4421082000000069  -0.5100074140545120
  58.3718414000000010 -20.2763556999999999  67.3592376999999942  -0.4700062466220333
  57.7806969000000024 -19.9725703999999986  68.1023864999999944   0.3100165183113009
  57.7669945000000027 -21.1972331999999994  66.3663253999999938   0.0700095137164289
  58.3570404000000025 -22.1003627999999992  66.4174041999999929   0.0900100974326682
  56.2893410000000003 -21.6994858000000015  66.6688919000000055  -0.1799977827365629
  55.6494713000000019 -20.8486766999999986  66.9867172000000011   0.0900100974326682
  55.9019775000000010 -22.1098022000000007  65.7118530000000050   0.0900100974326682
  56.1604156000000003 -22.8726692000000007  67.6627807999999931  -0.1799977827365629
  56.0508117999999982 -22.3591480000000011  68.6418685999999951   0.0900100974326682
  55.1449013000000008 -23.2743758999999990  67.4586410999999941   0.0900100974326682
  57.1876030000000029 -24.0938206000000008  67.5400542999999942  -0.1799977827365629
  58.2001380999999967 -23.7896061000000003  67.8814468000000062   0.0900100974326682
  56.8133162999999968 -24.9286117999999988  68.1704102000000063   0.0900100974326682
  57.4056282000000024 -24.6635132000000006  66.1718903000000012   0.2100135997301042
  57.7916602999999967 -23.9129162000000015  65.4494552999999968   0.0500089300001895
  58.2397385000000014 -25.3962001999999991  66.2138747999999993   0.0500089300001895
  56.1928863999999990 -25.2778911999999991  65.6523437999999970  -0.3000012850339989
  56.2303771999999995 -26.3160018999999998  65.7024918000000042   0.3300171020275403
  55.3092498999999975 -25.0442008999999999  66.1485061999999999   0.3300171020275403
  56.0930938999999995 -25.0154953000000013  64.6509551999999985   0.3300171020275403
  57.7758102000000022 -20.6431255000000000  64.9853667999999942   0.5100223554736942
  58.1652602999999999 -21.3316917000000004  64.0369644000000022  -0.5100074140545120
  57.3201790000000031 -19.3840332000000011  64.8310546999999957  -0.4700062466220333
  57.0158348000000004 -18.8975334000000004  65.6463470000000058   0.3100165183113009
  57.5674057000000019 -18.6068001000000010  63.6155662999999976   0.0700095137164289
  57.1180228999999997 -19.2192745000000009  62.8478850999999992   0.0900100974326682
  56.8416100000000029 -17.1793727999999994  63.8303946999999994  -0.1799977827365629
  55.7952002999999976 -17.3607960000000006  64.1566391000000067   0.0900100974326682
  57.3528556999999992 -16.6148318999999987  64.6392440999999991   0.0900100974326682
  56.7973823999999965 -16.2879791000000012  62.5158004999999974  -0.1799977827365629
  56.2704468000000020 -15.3315973000000003  62.7207298000000009   0.0900100974326682
  57.8253058999999965 -16.0250206000000013  62.1863555999999988   0.0900100974326682
  56.0608330000000024 -17.0556106999999990  61.3354453999999976   0.2000133078719846
  56.7297821000000013 -17.9232043999999995  61.1507530000000017   0.0900100974326682
  55.0489768999999995 -17.2634945000000002  61.7444229000000036   0.0900100974326682
  56.2166901000000010 -16.3047848000000002  60.0420990000000003  -0.7000129593587856
  56.4885062999999974 -15.3433504000000003  60.0000877000000017   0.4400203124668566
  55.9894447000000000 -16.8608437000000002  58.8313599000000025   0.6400261496292500
  55.6381645000000020 -18.1205597000000012  58.7032737999999981  -0.8000158779399824
  55.2757033999999976 -18.3896389000000013  57.8109589000000028   0.4600208961830959
  55.3941956000000033 -18.5577697999999991  59.5689087000000015   0.4600208961830959
  56.1948241999999993 -16.1205730000000003  57.7776374999999973  -0.8000158779399824
  56.2016715999999974 -16.6280612999999988  56.9160042000000033   0.4600208961830959
  56.5962448000000009 -15.2405671999999992  58.0315056000000027   0.4600208961830959
  59.0075073000000003 -18.4419116999999986  63.2873153999999971   0.5100223554736942
  59.3022880999999984 -18.5802726999999983  62.0661582999999979  -0.5100074140545120
  59.9518012999999996 -18.1862868999999989  64.2531204000000002  -0.4700062466220333
  59.6390839000000028 -18.2928561999999992  65.1937865999999957   0.3100165183113009
  61.3877296000000001 -18.1339129999999997  63.9842949000000019   0.0700095137164289
  61.4399376000000004 -17.3389397000000010  63.2551230999999987   0.0900100974326682
  62.1499863000000019 -17.7306728000000007  65.2181091000000066  -0.1799977827365629
  61.6545485999999983 -16.9342766000000005  65.8136063000000036   0.0900100974326682
  62.1900253000000021 -18.6106377000000016  65.8951492000000059   0.0900100974326682
  63.6060828999999970 -17.4812736999999991  64.8737717000000060   0.0000074707095912
  64.6513518999999945 -18.0670260999999996  65.5712967000000049  -0.1149958856587850
  64.3758621000000062 -18.8798236999999993  66.2269440000000031   0.1150108270779674
  66.0077133000000060 -17.6601104999999983  65.3314208999999977  -0.1149958856587850
  66.6720963000000069 -18.2421246000000004  65.9529114000000050   0.1150108270779674
  66.2480086999999997 -16.6238861000000000  64.4487151999999952  -0.1149958856587850
  67.2443313999999930 -16.2118378000000014  64.3857193000000052   0.1150108270779674
  63.8849907000000030 -16.5093993999999995  63.9357451999999995  -0.1149958856587850
  63.0846137999999996 -16.0200272000000012  63.4006729000000036   0.1150108270779674
  65.2221985000000046 -16.0556793000000013  63.7222556999999981  -0.1149958856587850
  65.3664550999999960 -15.3003101000000008  62.9639626000000021   0.1150108270779674
  61.8697013999999967 -19.4246386999999991  63.3750686999999999   0.5100223554736942
  62.5142707999999985 -19.4078139999999983  62.2814789000000033  -0.5100074140545120
  61.4759902999999994 -20.6016158999999988  63.9154090999999980  -0.4700062466220333
  61.0481795999999974 -20.5794716000000015  64.8156891000000002   0.3100165183113009
  61.7194061000000005 -21.9458064999999998  63.3065909999999974   0.0700095137164289
  62.7937545999999998 -22.0381374000000001  63.2462081999999981   0.0900100974326682
  61.1099358000000024 -23.1120051999999987  64.2583922999999970  -0.1799977827365629
  60.0080337999999998 -22.9766025999999997  64.2159881999999982   0.0900100974326682
  61.4153441999999998 -24.0307521999999985  63.7134628000000021   0.0900100974326682
  61.7753601000000003 -23.2383422999999993  65.5974120999999997  -0.0899951560134858
  61.8159064999999970 -22.2143802999999984  66.0265732000000014   0.0900100974326682
  60.9845581000000010 -24.2223167000000004  66.4057159000000041  -0.2700004094596399
  61.1312522999999999 -25.2839622000000013  66.1129607999999962   0.0900100974326682
  61.3975600999999997 -24.2086104999999989  67.4370116999999993   0.0900100974326682
  59.9759177999999977 -23.7651195999999985  66.4947891000000055   0.0900100974326682
  63.1973990999999984 -23.7829285000000006  65.5380782999999951  -0.2700004094596399
  63.2602767999999998 -24.7947254000000008  65.0835036999999943   0.0900100974326682
  63.8451003999999998 -23.1879577999999995  64.8592452999999978   0.0900100974326682
  63.7017707999999985 -23.7950535000000016  66.5279160000000047   0.0900100974326682
  61.2201042000000015 -21.9619254999999995  61.8278770000000009   0.5100223554736942
  61.9484710999999990 -22.4439029999999988  60.9670218999999989  -0.5100074140545120
  59.9855652000000035 -21.4421977999999989  61.5115394999999978  -0.4700062466220333
  59.4238701000000020 -21.0049095000000001  62.2095984999999985   0.3100165183113009
  59.4355698000000032 -21.4585629000000004  60.1134033000000017   0.0700095137164289
  59.5102501000000004 -22.4845161000000004  59.7843932999999979   0.0900100974326682
  57.9964599999999990 -20.9874286999999988  60.1351166000000035  -0.0899951560134858
  57.3648109000000019 -21.6197300000000006  60.7950629999999990   0.0900100974326682
  57.9575310000000030 -19.9668236000000014  60.5723456999999996   0.0900100974326682
  56.1059799000000012 -21.7509231999999990  58.6009254000000013  -0.3600030361827169
  55.6708908000000022 -22.4596595999999984  59.1562500000000000   0.3200168101694206
  57.3020554000000004 -21.0624065000000016  58.7759665999999967  -0.0499939885810072
  55.5885123999999990 -21.3848038000000003  57.4421272000000016   0.2500147671625829
  54.5644226000000003 -21.7236271000000016  57.2854881000000020   0.1300112648651469
  56.3606606000000028 -20.5436496999999996  56.7940749999999994  -0.7000129593587856
  57.4771652000000017 -20.3001803999999986  57.6105155999999994   0.2200138915882239
  58.2979697999999971 -19.6383286000000012  57.3632735999999994   0.1000103892907879
  60.3391457000000031 -20.7181396000000007  59.1545867999999970   0.5100223554736942
  60.5690116999999972 -21.2596397000000010  58.0370559999999998  -0.5100074140545120
  60.8771095000000031 -19.5614814999999993  59.5762290999999991  -0.4700062466220333
  60.6545525000000012 -19.1672782999999995  60.4645348000000027   0.3100165183113009
  61.8171310000000034 -18.8379078000000000  58.7428474000000023   0.0700095137164289
  61.3474921999999978 -18.5665568999999984  57.8089293999999967   0.0900100974326682
  62.0468750000000000 -17.5637474000000005  59.5124473999999992  -0.0899951560134858
  62.3558998000000031 -17.8409519000000003  60.5429764000000006   0.0900100974326682
  63.0884590000000003 -16.7406845000000004  58.7757111000000023  -0.2700004094596399
  63.0437050000000028 -15.7199916999999996  59.2121696000000028   0.0900100974326682
  64.1118392999999998 -17.1635075000000015  58.8664703000000031   0.0900100974326682
  62.8050994999999972 -16.5605353999999991  57.7166634000000016   0.0900100974326682
  60.7677841000000001 -16.6966915000000000  59.6492156999999992  -0.1799977827365629
  60.5814361999999988 -16.1696129000000006  58.6891174000000007   0.0900100974326682
  59.8974915000000010 -17.3338183999999984  59.9156265000000019   0.0900100974326682
  60.8851050999999970 -15.5718993999999995  60.7066344999999998  -0.2700004094596399
  61.4511718999999985 -14.7358417999999993  60.2430649000000003   0.0900100974326682
  59.9831772000000001 -15.0450648999999999  61.0851860000000002   0.0900100974326682
  61.5347136999999975 -15.9067744999999992  61.5434073999999995   0.0900100974326682
  63.1058159000000032 -19.5521412000000012  58.4691199999999967   0.5100223554736942
  63.7151946999999979 -19.5216160000000016  57.3982085999999967  -0.5100074140545120
  63.7130318000000031 -20.1810931999999994  59.4527969000000027  -0.4700062466220333
  63.2897796999999969 -20.2467250999999990  60.3531075000000001   0.3100165183113009
  64.8855056999999960 -20.9227008999999988  59.2910538000000003   0.0700095137164289
  65.6238402999999977 -20.3010978999999985  58.8064269999999993   0.0900100974326682
  65.5284500000000065 -21.3991222000000008  60.6469001999999975  -0.1799977827365629
  65.1158218000000062 -22.3306235999999991  61.0900345000000016   0.0900100974326682
  66.5762404999999973 -21.5898895000000017  60.3305739999999986   0.0900100974326682
  65.5938491999999940 -20.3812885000000001  61.7960434000000021  -0.0899951560134858
  64.6046218999999979 -20.2924118000000000  62.2938957000000002   0.0900100974326682
  66.2599486999999954 -21.0548400999999998  63.0154265999999978  -0.2700004094596399
  67.3391876000000025 -21.2509326999999999  62.8390312000000009   0.0900100974326682
  66.2118834999999990 -20.3738288999999995  63.8919181999999992   0.0900100974326682
  65.7611770999999976 -22.0303363999999995  63.1996727000000007   0.0900100974326682
  66.1019744999999972 -19.0382347000000003  61.3578986999999998  -0.2700004094596399
  65.3627548000000047 -18.4846858999999988  60.7402802000000008   0.0900100974326682
  66.1582336000000026 -18.3175488000000009  62.2015609999999981   0.0900100974326682
  67.0298233000000039 -19.0500317000000017  60.7469254000000021   0.0900100974326682
  64.6951523000000037 -22.0342808000000012  58.3881073000000015   0.5100223554736942
  65.5610199000000051 -22.3744563999999997  57.6032027999999983  -0.5100074140545120
  63.5466498999999985 -22.6594620000000013  58.3200034999999986  -0.4700062466220333
  62.7690505999999999 -22.4334182999999996  58.9015999000000008   0.3100165183113009
  63.3531493999999995 -23.8437653000000012  57.4882050000000007   0.0700095137164289
  64.2051392000000050 -24.5028210000000009  57.5666695000000033   0.0900100974326682
  62.1655044999999973 -24.6202679000000018  57.9653549000000012   0.0500089300001895
  61.2887764000000033 -23.9859715000000016  57.7136878999999965   0.0900100974326682
  62.1173057999999969 -25.5586491000000002  57.3725280999999967   0.0900100974326682
  62.3059768999999974 -24.9386921000000008  59.3598633000000007  -0.6600117919263071
  63.0611115000000026 -25.5260390999999984  59.4398537000000005   0.4300200206087370
  63.2609062000000009 -23.4134712000000000  56.0456123000000019   0.5100223554736942
  63.5698661999999999 -24.1965445999999993  55.1496277000000035  -0.5100074140545120
  62.8554687999999970 -22.1396999000000001  55.7820510999999968  -0.4700062466220333
  62.7323761000000033 -21.5010605000000012  56.5376967999999991   0.3100165183113009
  62.8818168999999969 -21.6075802000000010  54.4523735000000002   0.0700095137164289
  62.7717170999999965 -22.4436588000000015  53.7776526999999973   0.0900100974326682
  61.7099151999999975 -20.6170502000000013  54.2774047999999993  -0.1799977827365629
  61.9362221000000019 -19.9660663999999990  55.1487999000000002   0.0900100974326682
  61.7642784000000020 -19.9905815000000011  53.3614882999999978   0.0900100974326682
  60.2415313999999995 -20.9849129000000012  54.3936538999999968  -0.0899951560134858
  60.0761870999999985 -21.5737933999999996  55.3211212000000003   0.0900100974326682
  59.4893112000000031 -19.6862335000000002  54.5281943999999967  -0.2700004094596399
  58.3908996999999985 -19.8512421000000003  54.5524483000000018   0.0900100974326682
  59.8337669000000005 -19.1837215000000008  55.4572487000000010   0.0900100974326682
  59.8966713000000013 -19.0863036999999984  53.6864891000000028   0.0900100974326682
  59.7791252000000028 -21.8312358999999994  53.2537307999999996  -0.2700004094596399
  60.5256347999999988 -22.6469516999999989  53.1457672000000017   0.0900100974326682
  58.7588768000000030 -22.2627944999999983  53.3384284999999991   0.0900100974326682
  59.7310866999999988 -21.1888083999999992  52.3485793999999984   0.0900100974326682
  64.2666092000000049 -21.0377903000000011  54.0581207000000035   0.5100223554736942
  64.4744033999999999 -20.6655501999999984  52.9156570000000031  -0.5100074140545120
  65.2460480000000018 -21.0018101000000001  55.0088196000000025  -0.4700062466220333
  64.9283446999999967 -21.3863219999999998  55.8720855999999984   0.3100165183113009
  66.6068573000000015 -20.4542254999999997  54.7718544000000023   0.0700095137164289
  66.6339188000000036 -19.8751773999999983  53.8606071000000028   0.0900100974326682
  66.9892502000000007 -19.5060882999999983  55.9054412999999997  -0.1799977827365629
  66.7721710000000002 -19.9911156000000005  56.8811188000000030   0.0900100974326682
  68.0101317999999964 -19.0915070000000000  55.7631415999999973   0.0900100974326682
  66.2488022000000001 -18.2518996999999992  55.8914718999999991  -0.0899951560134858
  65.1565781000000044 -18.4534644999999990  55.8643035999999995   0.0900100974326682
  66.5660323999999974 -17.3435974000000002  57.0722884999999991  -0.2700004094596399
  66.0425034000000011 -16.3648090000000010  57.0252953000000034   0.0900100974326682
  66.3358611999999965 -17.6442070000000015  58.1167870000000022   0.0900100974326682
  67.6458587999999992 -17.0824451000000010  57.0823479000000020   0.0900100974326682
  66.6330489999999998 -17.3297749000000003  54.6738548000000009  -0.2700004094596399
  66.2522888000000023 -17.7242278999999989  53.7075462000000030   0.0900100974326682
  66.0846023999999943 -16.3651905000000006  54.7295684999999992   0.0900100974326682
  67.7291869999999960 -17.2059326000000006  54.5417404000000019   0.0900100974326682
  67.7486267000000026 -21.4669723999999995  54.6897086999999971   0.5100223554736942
  68.8419647000000055 -20.9971007999999983  54.6018828999999997  -0.5100074140545120
  67.4849930000000029 -22.7649231000000007  54.7725448999999998  -0.4700062466220333
  66.5182190000000020 -22.9974841999999988  54.6998940000000005   0.3100165183113009
  68.5031051999999931 -23.7876529999999988  54.7984618999999995  -0.0199931130066482
  69.1291733000000050 -23.6370925999999990  53.9314269999999993   0.0900100974326682
  67.9968795999999998 -24.7411232000000005  54.8307113999999984   0.0900100974326682
  69.5859832999999952 -23.7650566000000012  55.9241943000000035   0.5100223554736942
  69.3418197999999961 -23.4485588000000007  57.0912170000000003  -0.5100074140545120
  70.8012619000000001 -24.1537571000000000  55.6181563999999966  -0.4700062466220333
  70.9982528999999971 -24.3582058000000004  54.6624336000000000   0.3100165183113009
  71.8350066999999939 -24.3562526999999989  56.5993728999999988   0.0700095137164289
  71.3451079999999962 -24.8954239000000008  57.3966903999999971   0.0900100974326682
  72.9383239999999944 -25.2020377999999994  55.9689177999999998  -0.2800007013177596
  73.3076324000000028 -24.7573222999999984  55.0201491999999988   0.0900100974326682
  73.7589951000000070 -25.1760234999999994  56.7173423999999997   0.0900100974326682
  72.5441665999999969 -26.6205654000000003  55.6743813000000003   0.6200255659130106
  73.2230835000000013 -27.3303204000000015  54.8726157999999984  -0.7600147105075037
  71.5251312000000041 -27.1242161000000017  56.1690369000000018  -0.7600147105075037
  72.4137877999999944 -23.0235461999999984  57.1947402999999994   0.5100223554736942
  72.7408295000000038 -22.1523991000000002  56.3769951000000020  -0.5100074140545120
  72.6531982000000056 -22.8678665000000017  58.5110816999999983  -0.2900009931758792
  72.1790924000000018 -23.8359528000000012  59.5435714999999988   0.0000074707095912
  72.8203735000000023 -24.7428761000000002  59.5197105000000022   0.0900100974326682
  71.1000137000000052 -24.0258807999999995  59.3596268000000009   0.0900100974326682
  73.3139342999999997 -21.6991481999999998  59.1919708000000000   0.0200080544258305
  72.5854796999999934 -20.9072226999999984  59.2847366000000022   0.0900100974326682
  73.5792541999999941 -22.1473712999999996  60.6215590999999989  -0.1799977827365629
  73.5305634000000055 -21.2901211000000004  61.3265914999999993   0.0900100974326682
  74.5964661000000007 -22.5923766999999991  60.6611747999999977   0.0900100974326682
  72.4826355000000007 -23.2261485999999984  60.9244385000000008  -0.1799977827365629
  71.5672607000000056 -22.6997795000000018  61.2699051000000026   0.0900100974326682
  72.8649979000000059 -23.9668026000000012  61.6589813000000007   0.0900100974326682
  74.6467743000000041 -21.1238403000000012  58.5857657999999972   0.5100223554736942
  75.4734191999999950 -21.9257945999999997  58.0625343000000029  -0.5100074140545120
  75.0201416000000023 -19.8280582000000010  58.6200600000000023  -0.4700062466220333
  74.3272094999999950 -19.1220187999999993  58.7440528999999998   0.3100165183113009
  76.3223801000000037 -19.3968048000000017  58.1979560999999990   0.0700095137164289
  76.4099425999999937 -19.6880646000000006  57.1616630999999984   0.0900100974326682
  76.5792847000000023 -17.8638878000000005  58.4767456000000010  -0.1799977827365629
  76.3876343000000020 -17.4829673999999997  59.5026587999999990   0.0900100974326682
  77.6414185000000003 -17.7979659999999988  58.1576499999999967   0.0900100974326682
  75.7646103000000011 -17.0367928000000006  57.4647141000000019  -0.2800007013177596
  74.6980896000000030 -16.8752460000000006  57.7307090999999986   0.0900100974326682
  76.2852553999999969 -16.0554771000000009  57.4812926999999974   0.0900100974326682
  75.8871917999999965 -17.3392276999999986  55.9689941000000033   0.6200255659130106
  77.0415344000000033 -17.6180668000000011  55.5007133000000010  -0.7600147105075037
  74.8203354000000047 -17.2623940000000005  55.4199295000000021  -0.7600147105075037
  77.4441986000000071 -20.1921520000000001  58.9709891999999982   0.5100223554736942
  77.4528198000000003 -20.4713478000000002  60.1439972000000012  -0.5100074140545120
  78.4059905999999955 -20.6974030000000013  58.2211112999999969  -0.4700062466220333
  78.3218001999999984 -20.5711097999999986  57.2357367999999980   0.3100165183113009
  79.6514664000000039 -21.3526820999999991  58.6289901999999969   0.0700095137164289
  79.4931564000000037 -21.8703727999999984  59.5635108999999972   0.0900100974326682
  80.0602111999999977 -22.3084507000000016  57.5262755999999982  -0.0899951560134858
  79.8223876999999931 -21.7542991999999984  56.5931739999999976   0.0900100974326682
  81.5284881999999982 -22.7660769999999992  57.4797324999999972  -0.2700004094596399
  81.7617797999999993 -23.3022156000000003  56.5350341999999983   0.0900100974326682
  82.0685196000000019 -21.7957973000000003  57.4443473999999981   0.0900100974326682
  81.8120956000000064 -23.3528996000000006  58.3794669999999982   0.0900100974326682
  79.2355804000000035 -23.5483989999999999  57.7056084000000027  -0.2700004094596399
  78.1775513000000046 -23.2755755999999998  57.5044936999999976   0.0900100974326682
  79.4892272999999960 -24.3222617999999997  56.9498825000000011   0.0900100974326682
  79.3332443000000040 -23.9753304000000007  58.7266463999999999   0.0900100974326682
  80.7299727999999988 -20.2907180999999994  59.0080948000000021   0.5100223554736942
  80.8820266999999973 -19.3312263000000009  58.3010749999999973  -0.5100074140545120
  81.4576416000000023 -20.4372329999999991  60.1568068999999994  -0.2900009931758792
  81.4112930000000006 -21.5455722999999999  61.0658225999999971   0.0000074707095912
  81.3391266000000002 -22.5818232999999999  60.6717490999999995   0.0900100974326682
  80.5636291999999941 -21.4164257000000013  61.7722855000000024   0.0900100974326682
  82.2261046999999934 -19.3627986999999990  60.7045059000000009   0.0200080544258305
  81.4996261999999945 -18.5642128000000000  60.7340889000000033   0.0900100974326682
  82.7031936999999999 -19.8631306000000016  62.0985755999999967  -0.1799977827365629
  81.9620742999999976 -19.4278240000000011  62.8025435999999999   0.0900100974326682
  83.7264938000000001 -19.5442886000000016  62.3910027000000014   0.0900100974326682
  82.6067199999999957 -21.3889694000000006  61.9328345999999996  -0.1799977827365629
  82.6495589999999964 -21.8850918000000014  62.9259833999999998   0.0900100974326682
  83.5824432000000002 -21.6118087999999986  61.4505347999999998   0.0900100974326682
  83.4083099000000061 -18.9930629999999994  59.8105927000000008   0.5100223554736942
  83.8249969000000021 -19.8639049999999990  59.0723266999999979  -0.5100074140545120
  83.9369736000000017 -17.7498530999999993  59.7399024999999995  -0.4700062466220333
  83.7378616000000022 -16.9890918999999982  60.3527717999999993   0.3100165183113009
  85.0233230999999989 -17.4743271000000000  58.7981910999999968   0.0700095137164289
  84.8600921999999969 -17.9817047000000017  57.8588714999999993   0.0900100974326682
  85.0929031000000009 -16.0412120999999992  58.2912636000000006  -0.0899951560134858
  85.8220366999999982 -16.0041617999999985  57.4538116000000016   0.0900100974326682
  83.6996002000000061 -15.6233578000000009  57.8468170000000015  -0.2700004094596399
  83.6222992000000005 -14.5784272999999995  57.4774055000000033   0.0900100974326682
  83.2751999000000040 -16.2403641000000007  57.0261421000000013   0.0900100974326682
  82.9171218999999979 -15.7469788000000008  58.6257668000000010   0.0900100974326682
  85.6536255000000040 -15.0205183000000009  59.2876548999999997  -0.2700004094596399
  85.6814269999999993 -14.0170659999999998  58.8115959000000004   0.0900100974326682
  84.9175261999999975 -15.0223560000000003  60.1198005999999978   0.0900100974326682
  86.6760558999999944 -15.2291202999999999  59.6690406999999965   0.0900100974326682
  86.4627609000000064 -17.9426956000000004  59.1811294999999973   0.5100223554736942
  86.8298340000000053 -17.7871531999999988  60.4066771999999972  -0.5100074140545120
  87.2646026999999975 -18.4714165000000001  58.1447220000000016  -0.4700062466220333
  86.8167495999999943 -18.6091441999999994  57.2646828000000028   0.3100165183113009
  88.6071776999999940 -18.9836978999999992  58.1728821000000025   0.0700095137164289
  88.5554503999999980 -19.9842948999999983  58.5760306999999969   0.0900100974326682
  89.3042221000000040 -19.1953658999999988  56.7856407000000019  -0.1799977827365629
  90.3101882999999930 -19.5816726999999986  57.0560417000000015   0.0900100974326682
  88.9032593000000020 -19.9526862999999999  56.0785254999999978   0.0900100974326682
  89.3666458000000006 -17.8235531000000016  56.0643882999999974  -0.1799977827365629
  88.4175034000000011 -17.6723347000000004  55.5070991999999990   0.0900100974326682
  89.5865555000000029 -16.9123057999999986  56.6606979000000024   0.0900100974326682
  90.5757294000000002 -17.8326434999999996  55.1441459999999992   0.2000133078719846
  90.7276001000000036 -18.8428402000000013  54.7073784000000032   0.0900100974326682
  90.3580627000000050 -17.1285418999999983  54.3127823000000021   0.0900100974326682
  91.7935485999999941 -17.4338112000000010  55.9237250999999986  -0.7000129593587856
  91.8052672999999970 -17.6207695000000015  56.9060248999999985   0.4400203124668566
  92.9366454999999974 -17.2898196999999989  55.3526343999999995   0.6400261496292500
  93.1149979000000059 -17.0205115999999990  54.0841216999999972  -0.8000158779399824
  94.0646667000000036 -17.2135792000000016  53.8374213999999967   0.4600208961830959
  92.3276671999999934 -17.1095065999999996  53.4740409999999997   0.4600208961830959
  94.0343399000000062 -17.4916954000000011  56.0602111999999977  -0.8000158779399824
  94.8918761999999987 -17.6172503999999996  55.5613327000000012   0.4600208961830959
  93.9348983999999945 -17.6214066000000003  57.0467682000000025   0.4600208961830959
  89.5582122999999939 -18.2027625999999998  59.0116615000000024   0.5100223554736942
  89.4777832000000046 -16.9789962999999986  59.1226462999999995  -0.5100074140545120
  90.5667877000000061 -18.9274197000000015  59.5769080999999971  -0.4700062466220333
  90.6290206999999981 -19.9071235999999985  59.4028090999999989   0.3100165183113009
  91.6179961999999932 -18.3536776999999987  60.3387108000000012   0.0700095137164289
  91.1008300999999960 -17.9168796999999991  61.1802216000000030   0.0900100974326682
  92.5349884000000031 -19.4120102000000010  60.9697341999999978  -0.1799977827365629
  93.2441330000000050 -19.9422569000000003  60.2987098999999986   0.0900100974326682
  93.2227019999999982 -18.9226837000000003  61.6921729999999968   0.0900100974326682
  91.8596725000000021 -20.4111881000000004  61.8564415000000025   0.5500235229061731
  90.6306991999999951 -20.4141827000000013  62.0235061999999999  -0.5500085814869907
  92.6175918999999936 -21.3346634000000002  62.4325600000000023  -0.6200106244938284
  92.2044295999999974 -22.0145817000000008  63.0383720000000025   0.3200168101694206
  93.5956726000000003 -21.4440136000000017  62.2553977999999972   0.3000162264531813
  92.5252227999999945 -17.2738285000000005  59.7442206999999996   0.5100223554736942
  92.9190674000000030 -17.2693976999999990  58.5708121999999989  -0.5100074140545120
  92.8534621999999956 -16.1690253999999989  60.4952086999999992  -0.4700062466220333
  92.4471817000000016 -15.9820433000000008  61.3862647999999993   0.3100165183113009
  93.9103774999999956 -15.2717009000000008  60.0060424999999995   0.0700095137164289
  93.7355576000000070 -15.0165491000000006  58.9712753000000021   0.0900100974326682
  93.9882049999999936 -13.9298009999999994  60.8538016999999982  -0.1799977827365629
  94.2020949999999999 -14.1442709000000004  61.9227103999999997   0.0900100974326682
  94.8393860000000046 -13.2810048999999992  60.5556526000000019   0.0900100974326682
  92.6653060999999951 -13.0490685000000006  60.6526222000000033  -0.0899951560134858
  91.8028946000000019 -13.6262559999999997  60.2558326999999991   0.0900100974326682
  92.0710296999999969 -12.4883041000000006  62.0972671999999974  -0.2700004094596399
  92.9607620000000026 -11.9894637999999993  62.5375481000000022   0.0900100974326682
  91.2072600999999992 -11.8129024999999999  61.9181785999999974   0.0900100974326682
  91.8602371000000062 -13.2892208000000007  62.8378257999999974   0.0900100974326682
  93.0423507999999941 -11.8954143999999999  59.7801207999999988  -0.2700004094596399
  92.1313248000000016 -11.3305615999999993  59.4880752999999984   0.0900100974326682
  93.8483046999999999 -11.2672749000000003  60.2162513999999973   0.0900100974326682
  93.4223328000000066 -12.2549180999999994  58.7999725000000026   0.0900100974326682
  95.2370528999999948 -15.9805364999999995  60.0231895000000009   0.5100223554736942
  95.5958786000000060 -16.6660480000000000  60.9629401999999985  -0.5100074140545120
  96.0982208000000071 -15.7700566999999996  59.0022583000000012  -0.4700062466220333
  95.8160323999999974 -15.2047357999999999  58.2310333000000000   0.3100165183113009
  97.4710158999999976 -16.2830124000000005  58.9281197000000034   0.0700095137164289
  97.5652771000000030 -17.1264515000000017  59.5960463999999988   0.0900100974326682
  97.8728789999999975 -16.8062877999999998  57.4880829000000020   0.1400115567232666
  96.9582290999999969 -17.3061904999999996  57.1036110000000008   0.0900100974326682
  98.8956450999999959 -17.7922286999999990  57.4979743999999968  -0.6600117919263071
  98.8440169999999938 -17.9835147999999982  56.5586394999999982   0.4300200206087370
  98.3324661000000049 -15.6656761000000007  56.5493126000000004  -0.2700004094596399
  98.4091415000000040 -16.0127735000000015  55.4967155000000005   0.0900100974326682
  97.5367432000000036 -14.8905287000000008  56.5318030999999976   0.0900100974326682
  99.2906418000000031 -15.2090110999999997  56.8774642999999998   0.0900100974326682
  98.4093780999999979 -15.2127923999999997  59.3713225999999992   0.5100223554736942
  98.2242202999999989 -13.9754944000000005  59.2684783999999993  -0.5100074140545120
  99.6003951999999941 -15.7376328000000001  59.7768555000000035  -0.4700062466220333
  99.7697449000000063 -16.7180882000000004  59.7133102000000022   0.3100165183113009
 100.8350142999999974 -15.0865869999999997  60.1381568999999985   0.0700095137164289
 100.5985031000000021 -14.3074569999999994  60.8476791000000006   0.0900100974326682
 101.6831664999999987 -16.1740570000000012  60.8278808999999967  -0.2700004094596399
 101.0221252000000050 -16.6608066999999984  61.5764809000000000   0.0900100974326682
 102.1918488000000025 -16.8822745999999988  60.1394118999999989   0.0900100974326682
 102.5066451999999941 -15.6566019000000001  61.3649483000000018   0.0900100974326682
 101.6038132000000047 -14.3923501999999992  59.0495262000000025   0.5100223554736942
 102.2636870999999985 -13.3640509000000005  59.2550735000000017  -0.5100074140545120
 101.5877761999999933 -14.9294100000000007  57.8067435999999972  -0.4700062466220333
 101.1876144000000011 -15.8344383000000004  57.6850318999999985   0.3100165183113009
 102.4417724999999990 -14.5159368999999998  56.6515387999999973   0.0700095137164289
 103.4834517999999974 -14.5616465000000002  56.9329680999999965   0.0900100974326682
 102.2140045000000015 -15.5052929000000006  55.5598792999999986  -0.1799977827365629
 101.1678390999999948 -15.6941824000000008  55.2371101000000024   0.0900100974326682
 102.6635437000000053 -15.0466461000000002  54.6533088999999990   0.0900100974326682
 102.7778473000000048 -16.8985805999999990  55.6906470999999996  -0.2800007013177596
 103.8707885999999974 -16.7265529999999991  55.7917174999999972   0.0900100974326682
 102.4273376000000013 -17.3234253000000002  56.6555176000000031   0.0900100974326682
 102.4834900000000033 -17.7788028999999987  54.4895554000000004   0.6200255659130106
 103.0293807999999984 -18.9145144999999992  54.6039008999999993  -0.7600147105075037
 101.7238997999999981 -17.4902897000000017  53.5908165000000025  -0.7600147105075037
 102.1861114999999955 -13.0958748000000007  56.1285706000000033   0.5100223554736942
 103.1068343999999968 -12.4361572000000002  55.7203789000000000  -0.5100074140545120
 100.8730316000000045 -12.7936115000000008  56.1208304999999967  -0.4700062466220333
 100.1496886999999987 -13.4260634999999997  56.3868942000000004   0.3100165183113009
 100.2495193000000029 -11.5232600999999999  55.8386039999999966   0.0700095137164289
 100.6252135999999950 -11.2287931000000007  54.8698195999999996   0.0900100974326682
  98.6700591999999972 -11.6859778999999993  55.7400969999999987  -0.2800007013177596
  98.4507827999999989 -11.9660577999999997  56.7926140000000004   0.0900100974326682
  98.1161117999999988 -10.7398214000000003  55.5605125000000015   0.0900100974326682
  98.2192383000000007 -12.8482924000000001  54.8678779999999975   0.6200255659130106
  98.9478607000000068 -13.2588711000000004  53.9228324999999984  -0.7600147105075037
  97.0736083999999977 -13.3192043000000009  55.0338515999999984  -0.7600147105075037
 100.5776977999999957 -10.3336495999999993  56.7965164000000016   0.5100223554736942
 100.7992476999999951  -9.2398375999999995  56.3987160000000003  -0.5100074140545120
 100.5508803999999969 -10.6245604000000000  58.1329802999999998  -0.4700062466220333
 100.2795334000000054 -11.5561542999999993  58.3621291999999983   0.3100165183113009
 101.0103912000000008  -9.7278280000000006  59.2165488999999994   0.0700095137164289
 100.5249251999999984  -8.7729157999999998  59.0792389000000000   0.0900100974326682
 100.5459976000000069 -10.2566748000000008  60.5983620000000016  -0.1799977827365629
 100.8488234999999946 -11.3114299999999997  60.7718734999999981   0.0900100974326682
 101.0851973999999984  -9.7272911000000004  61.4128226999999995   0.0900100974326682
  99.0707550000000055 -10.0528822000000009  60.8126105999999993   0.0000074707095912
  98.5782700000000034  -8.7731656999999998  61.1475829999999974  -0.1149958856587850
  99.2408905000000061  -7.9223341999999999  61.0891037000000026   0.1150108270779674
  97.3177337999999992  -8.6317109999999992  61.6198921000000013  -0.1149958856587850
  96.8713074000000063  -7.6597923999999997  61.7698134999999979   0.1150108270779674
  96.4447555999999935  -9.7181224999999998  61.7932891999999967  -0.1149958856587850
  95.4097823999999974  -9.4117241000000007  61.8300247000000027   0.1150108270779674
  98.2176742999999988 -11.1501999000000005  61.0178489999999982  -0.1149958856587850
  98.7159575999999959 -12.0866813999999998  60.8150596999999991   0.1150108270779674
  96.9178847999999959 -11.0017385000000001  61.4425888000000029  -0.1149958856587850
  96.2329483000000039 -11.8294458000000002  61.3323134999999979   0.1150108270779674
 102.5085983000000027  -9.4512423999999999  59.2445373999999987   0.5100223554736942
 103.0419311999999934  -8.3432692999999993  59.3625716999999966  -0.5100074140545120
 103.2789382999999930 -10.5259295000000002  59.1083144999999988  -0.4700062466220333
 102.7770615000000021 -11.3862486000000001  59.1527023000000014   0.3100165183113009
 104.6658019999999993 -10.6044598000000008  58.8005257000000015   0.0700095137164289
 105.1846924000000030 -10.2291688999999995  59.6701888999999994   0.0900100974326682
 105.1772614000000061 -12.1027564999999999  58.8316001999999969  -0.1799977827365629
 104.5516128999999950 -12.8058920000000001  58.2412757999999968   0.0900100974326682
 106.2459259000000031 -12.1746931000000007  58.5364570999999998   0.0900100974326682
 105.2310104000000024 -12.6086626000000006  60.2810287000000002  -0.1799977827365629
 105.9199219000000056 -11.9936199000000006  60.8986396999999968   0.0900100974326682
 104.2279816000000068 -12.4323730000000001  60.7250938000000033   0.0900100974326682
 105.7226256999999947 -14.0831528000000006  60.5390853999999976   0.5500235229061731
 106.6182938000000036 -14.3316631000000001  61.2794799999999995  -0.5500085814869907
 104.8974685999999963 -15.0253552999999993  60.0745468000000002  -0.6200106244938284
 105.1612777999999935 -15.9876366000000001  60.1410217000000031   0.3200168101694206
 104.0557708999999988 -14.7805356999999997  59.5932845999999969   0.3000162264531813
 105.1866684000000021  -9.7958344999999998  57.6186217999999997   0.5100223554736942
 106.2239455999999933  -9.1567506999999999  57.7542686000000032  -0.5100074140545120
 104.5345078000000001  -9.8321094999999996  56.4758491999999990  -0.4700062466220333
 103.8000336000000061 -10.4840794000000006  56.3041725000000000   0.3100165183113009
 104.8395615000000021  -8.8882837000000006  55.3902130000000028   0.0700095137164289
 105.9148177999999945  -8.7895412000000004  55.4119529999999969   0.0900100974326682
 104.4469069999999959  -9.5807170999999993  54.0587386999999993  -0.1799977827365629
 104.7793044999999950  -8.9190149000000005  53.2304955000000035   0.0900100974326682
 105.0660247999999939 -10.5023174000000008  54.0179939000000005   0.0900100974326682
 102.9147186000000005  -9.7809028999999992  53.8630791000000002  -0.1799977827365629
 102.4867172000000011 -10.6377162999999992  54.4261131000000020   0.0900100974326682
 102.4245834000000031  -8.9306716999999995  54.3838386999999983   0.0900100974326682
 102.3604354999999941  -9.7713222999999996  52.4091377000000023   0.2000133078719846
 102.4886474999999990  -8.8404778999999998  51.8163375999999971   0.0900100974326682
 102.9974212999999992 -10.3503741999999992  51.7068024000000008   0.0900100974326682
 100.9839171999999934 -10.2332754000000001  52.3308066999999966  -0.7000129593587856
 100.7786559999999980 -11.2028999000000002  52.1977729999999980   0.4400203124668566
  99.9399642999999998  -9.4741172999999996  52.4321823000000009   0.6400261496292500
 100.0036163000000045  -8.1461077000000000  52.5621262000000016  -0.8000158779399824
  99.1258162999999968  -7.6681232000000001  52.5938033999999988   0.4600208961830959
 100.8649597000000000  -7.6416358999999998  52.5023231999999993   0.4600208961830959
  98.7767410000000012 -10.0302323999999992  52.2049828000000034  -0.8000158779399824
  97.9297028000000012  -9.5417356000000009  52.4145049999999983   0.4600208961830959
  98.8380126999999931 -10.9459199999999992  51.8077965000000020   0.4600208961830959
 104.1935576999999995  -7.5657177000000004  55.4852715000000032   0.5100223554736942
 104.5332108000000062  -6.7212110000000003  54.6352692000000033  -0.5100074140545120
 103.2207717999999943  -7.3365631000000002  56.4361304999999973  -0.4700062466220333
 103.0801467999999943  -7.9670839000000004  57.1955261000000021   0.3100165183113009
 102.8054580999999956  -6.0175967000000004  56.7287216000000001   0.0700095137164289
 102.7080916999999971  -5.4153070000000003  55.8375625999999983   0.0900100974326682
 101.3139496000000008  -6.0222844999999996  57.2731933999999967  -0.1099957397297252
 101.2357406999999938  -6.9266281000000003  57.9137916999999973   0.0900100974326682
 101.1412047999999970  -5.1159530000000002  57.8920974999999984   0.0900100974326682
 100.0830916999999971  -6.2161144999999998  55.8498917000000006  -0.2299992420271612
 100.4055938999999995  -7.4361625000000000  55.4460219999999993   0.1600121404395059
 103.5882950000000022  -5.2659769000000001  57.7271728999999993   0.5100223554736942
 103.9875336000000061  -5.7679857999999999  58.7998771999999974  -0.5100074140545120
 103.8302841000000001  -3.9986041000000001  57.4590262999999979  -0.4700062466220333
 103.4820632999999930  -3.5250447000000000  56.6537323000000015   0.3100165183113009
 104.6739196999999990  -3.2002282000000002  58.3405190000000005   0.0700095137164289
 105.6282654000000036  -3.7053874000000002  58.3617172000000011   0.0900100974326682
 104.9000244000000066  -1.7839187000000001  57.7292594999999977   0.0500089300001895
 103.8483582000000069  -1.4561335000000000  57.5847168000000025   0.0900100974326682
 105.3295059000000009  -0.9854802000000000  58.3714066000000003   0.0900100974326682
 105.4372939999999943  -1.8969368000000000  56.3934173999999970  -0.6600117919263071
 106.3860473999999954  -1.9855674999999999  56.5099982999999995   0.4300200206087370
 104.2135849000000007  -2.9846982999999998  59.7185210999999967   0.5100223554736942
 103.0671233999999998  -2.6638503000000000  59.9775963000000019  -0.5100074140545120
 105.1058960000000013  -3.2498464999999999  60.7456626999999969  -0.4700062466220333
 106.0257416000000035  -3.5936818000000001  60.5734634000000014   0.3100165183113009
 104.9134444999999971  -3.1498284000000001  62.2186240999999995   0.0700095137164289
 104.0216980000000007  -3.7155998000000001  62.4446297000000001   0.0900100974326682
 106.1332168999999936  -3.6783248999999998  63.1029929999999979  -0.2700004094596399
 106.4906540000000064  -4.6019186999999997  62.5994681999999969   0.0900100974326682
 106.9898070999999931  -3.0107480999999998  63.3373145999999991   0.0900100974326682
 105.6803589000000017  -3.9230545000000001  64.0875472999999971   0.0900100974326682
 104.6866150000000033  -1.6742007000000001  62.6599082999999979   0.5100223554736942
 105.2445907999999974  -0.7680067000000000  62.0301247000000018  -0.5100074140545120
 103.8101348999999942  -1.3392466000000001  63.7536545000000032  -0.2900009931758792
 102.8013686999999976  -2.3101465999999999  64.2502364999999998   0.0000074707095912
 103.2125244000000066  -3.2664651999999998  64.6384658999999999   0.0900100974326682
 102.1136245999999943  -2.5715946999999999  63.4177818000000002   0.0900100974326682
 104.1327057000000025  -0.3056973000000000  64.7824477999999999   0.0200080544258305
 103.9556960999999973   0.6021404000000000  64.2248687999999959   0.0900100974326682
 103.2227630999999946  -0.7875441000000000  66.0598221000000052  -0.1799977827365629
 102.8530044999999973   0.1684371000000000  66.4884262000000064   0.0900100974326682
 103.8192520000000059  -1.4132773999999999  66.7576674999999966   0.0900100974326682
 102.0969620000000049  -1.6282258999999999  65.4445496000000020  -0.1799977827365629
 101.2074432000000002  -1.0589234999999999  65.0996322999999961   0.0900100974326682
 101.6809386999999987  -2.2869904000000001  66.2365570000000048   0.0900100974326682
 105.5724486999999954  -0.1650045000000000  65.1883468999999991   0.5100223554736942
 106.1941757000000024  -1.1380980000000001  65.6461792000000059  -0.5100074140545120
 106.1536942000000039   1.0492500000000000  65.1166534000000041  -0.4700062466220333
 105.6306914999999975   1.7903076000000000  64.7027511999999945   0.3100165183113009
 107.4463654000000048   1.4139913000000000  65.6953505999999976   0.0700095137164289
 108.1502074999999934   0.6611463000000000  65.3724899000000050   0.0900100974326682
 107.9242935000000045   2.8177569000000000  65.2717133000000018  -0.2800007013177596
 107.1099624999999946   3.5275397000000002  65.5313110000000023   0.0900100974326682
 108.8428954999999974   3.1281736000000002  65.8140410999999972   0.0900100974326682
 108.1689910999999995   2.9343374000000000  63.7769356000000016   0.6200255659130106
 108.0719909999999970   2.0469496000000000  62.9166527000000002  -0.7600147105075037
 108.4858322000000044   4.1192107000000000  63.4805411999999976  -0.7600147105075037
 107.3311005000000051   1.3505043000000001  67.2460174999999936   0.5100223554736942
 106.2261886999999945   1.4069039000000001  67.8186950999999993  -0.5100074140545120
 108.4163360999999952   1.0999996999999999  68.0180205999999998  -0.2900009931758792
 109.7568129999999940   0.8782261000000000  67.4479903999999948   0.0000074707095912
 110.1426392000000050   1.6994582000000000  66.8068695000000048   0.0900100974326682
 109.8656768999999969  -0.0795238000000000  66.8955612000000031   0.0900100974326682
 108.1958008000000007   0.5057348000000000  69.3210983000000027   0.0200080544258305
 107.4122772000000055  -0.2331353000000000  69.2400664999999975   0.0900100974326682
 109.5589827999999954  -0.1263422000000000  69.5874328999999960  -0.1799977827365629
 109.5312576000000035  -1.1344042000000001  69.1212158000000017   0.0900100974326682
 109.8357086000000038  -0.1691419000000000  70.6625671000000040   0.0900100974326682
 110.5523452999999989   0.7586831000000001  68.7816772000000043  -0.1799977827365629
 111.4812241000000057   0.1605121000000000  68.6645659999999936   0.0900100974326682
 110.8265228000000064   1.7364454000000000  69.2323760999999962   0.0900100974326682
 107.6636886999999945   1.3693104000000000  70.5196837999999957   0.5100223554736942
 106.7915038999999950   0.9401756999999999  71.2633361999999977  -0.5100074140545120
 108.0705185000000057   2.6078458000000002  70.7603988999999984  -0.4700062466220333
 108.7083511000000016   3.0454365999999999  70.1313705000000027   0.3100165183113009
 107.4093857000000014   3.4532902000000001  71.6990737999999936   0.0700095137164289
 107.4929276000000016   3.0106679999999999  72.6806564000000037   0.0900100974326682
 108.1578827000000018   4.8569560000000003  71.6925887999999958  -0.2800007013177596
 108.0491408999999976   5.4123273000000003  70.7365188999999930   0.0900100974326682
 107.8182448999999963   5.5045890999999996  72.5289688000000012   0.0900100974326682
 109.6373978000000022   4.6689572000000004  71.8923798000000005   0.6200255659130106
 110.0191345000000069   3.9852991000000002  72.9139251999999942  -0.7600147105075037
 110.4547119000000066   5.3178339000000001  71.1638106999999991  -0.7600147105075037
 105.9171676999999931   3.8008191999999998  71.4371643000000063   0.5100223554736942
 105.1320266999999973   3.8823685999999999  72.3379058999999955  -0.5100074140545120
 105.5909881999999982   3.9254869999999999  70.0963287000000008  -0.4700062466220333
 106.3635941000000003   3.9650742999999999  69.4674224999999979   0.3100165183113009
 104.1732559000000009   3.9755992999999998  69.7604522999999972   0.0700095137164289
 103.6992340000000041   4.7057133000000002  70.3996963999999963   0.0900100974326682
 104.0246735000000058   4.2577786000000000  68.3034667999999954  -0.1799977827365629
 104.4385757000000012   5.2800031000000001  68.1690215999999936   0.0900100974326682
 104.6510772999999972   3.5354896000000000  67.7375717000000037   0.0900100974326682
 102.6566925000000055   4.1524853999999998  67.6712875000000054  -0.0899951560134858
 102.2007598999999942   3.1485859999999999  67.8077926999999931   0.0900100974326682
 101.6704407000000003   5.1992474000000000  68.1960449000000040  -0.2700004094596399
 101.8950042999999965   6.2490839999999999  67.9101485999999994   0.0900100974326682
 100.7059784000000064   4.9517240999999999  67.7032317999999975   0.0900100974326682
 101.6958159999999936   5.1257729999999997  69.3043212999999980   0.0900100974326682
 102.7143250000000023   4.2717723999999997  66.1732329999999962  -0.2700004094596399
 103.0918197999999961   5.2877903000000002  65.9292221000000040   0.0900100974326682
 103.4384995000000060   3.4734151000000000  65.9039535999999941   0.0900100974326682
 101.7974930000000029   4.0940985999999997  65.5714263999999929   0.0900100974326682
 103.4514999000000017   2.6905264999999998  70.1978454999999997   0.5100223554736942
 102.3789596999999958   2.7775259000000001  70.7446671000000009  -0.5100074140545120
 104.0642548000000005   1.4822470999999999  70.0687331999999969  -0.4700062466220333
 105.0036774000000008   1.4966221000000000  69.7351531999999992   0.3100165183113009
 103.5225906000000009   0.3402172000000000  70.7519683999999955   0.0700095137164289
 102.5070496000000020   0.1670183000000000  70.4277878000000044   0.0900100974326682
 104.1365737999999936  -1.0310798999999999  70.3287353999999993  -0.2700004094596399
 105.2046509000000043  -1.0532421999999999  70.6337814000000037   0.0900100974326682
 103.7220382999999941  -1.9550175999999999  70.7856979000000024   0.0900100974326682
 104.1187362999999948  -1.1124982000000001  69.2208633000000049   0.0900100974326682
 103.4351501000000013   0.4476415000000000  72.3055496000000062   0.5100223554736942
 102.3818511999999998   0.1267686000000000  72.8906020999999953  -0.5100074140545120
 104.5242310000000003   0.8844135000000000  72.9935073999999986  -0.4700062466220333
 105.3909454000000068   0.9445444000000000  72.5044249999999977   0.3100165183113009
 104.5835876000000013   1.0693311999999999  74.3847733000000062   0.0700095137164289
 104.2945251000000013   0.1771558000000000  74.9203796000000040   0.0900100974326682
 106.0541762999999946   1.4727471999999999  74.7833023000000026  -0.1799977827365629
 106.3679352000000051   2.4164471999999999  74.2880173000000070   0.0900100974326682
 106.0006561000000005   1.7115206999999999  75.8670197000000002   0.0900100974326682
 107.1985473999999954   0.4586102000000000  74.6000671000000040  -0.2800007013177596
 106.9108123999999975  -0.4750399000000000  75.1290664999999933   0.0900100974326682
 107.2685622999999993   0.1993244000000000  73.5220183999999932   0.0900100974326682
 108.4913712000000032   0.8106203000000000  75.3099899000000050   0.6200255659130106
 109.5883560000000045   0.5952092000000000  74.6825790000000040  -0.7600147105075037
 108.5004272000000043   1.0365375999999999  76.5150375000000054  -0.7600147105075037
 103.5224685999999963   2.0175059000000002  74.8717194000000035   0.5100223554736942
 102.8050841999999960   1.7588891000000000  75.8402327999999954  -0.5100074140545120
 103.3564147999999960   3.1984667999999998  74.2040558000000061  -0.4700062466220333
 103.9789351999999951   3.3977156000000002  73.4512100000000032   0.3100165183113009
 102.2832489000000038   4.1717854000000001  74.3960036999999943   0.0700095137164289
 102.5151443000000029   4.7131758000000001  75.3012772000000012   0.0900100974326682
 102.2364730999999978   5.2561159000000002  73.2535933999999997  -0.1099957397297252
 102.5971451000000059   4.6834382999999997  72.3725203999999991   0.0900100974326682
 101.1937331999999969   5.6268883000000001  73.1559067000000027   0.0900100974326682
 103.2602004999999963   6.6534127999999999  73.5035095000000069  -0.2299992420271612
 104.3635405999999932   6.1666784000000003  72.9545516999999961   0.1600121404395059
 100.9229964999999964   3.5723894000000000  74.5576705999999945   0.5100223554736942
 100.1854172000000034   4.0154551999999999  75.4350814999999955  -0.5100074140545120
 100.5212554999999952   2.5562649000000000  73.7210998999999987  -0.4700062466220333
 101.1528014999999954   2.2006736000000000  73.0364608999999945   0.3100165183113009
  99.2075423999999941   1.9463440000000001  73.6224976000000026   0.0700095137164289
  98.5302963000000034   2.3743097999999998  74.3467940999999968   0.0900100974326682
  98.7181702000000030   1.9485315000000001  72.1887207000000046  -0.1799977827365629
  99.5952225000000055   1.7809200999999999  71.5276489000000026   0.0900100974326682
  97.7821349999999967   1.3892602999999999  71.9757003999999938   0.0900100974326682
  98.3237991000000022   3.4066968000000002  71.9079056000000065   0.0000074707095912
  97.5705719000000045   4.1983351999999998  72.8288344999999993  -0.1149958856587850
  97.0234451000000035   3.7902752999999998  73.6658173000000005   0.1150108270779674
  97.4280700999999993   5.5916385999999996  72.6143265000000042  -0.1149958856587850
  96.8298264000000017   6.1878595000000001  73.2873993000000041   0.1150108270779674
  98.0669936999999976   6.1826905999999999  71.5568085000000025   0.1100106811489075
  97.8666000000000054   7.5319443000000001  71.3771591000000001  -0.5400082896288710
  97.3093413999999939   7.8939041999999997  72.0700149999999979   0.4300200206087370
  99.0359650000000045   4.0851736000000001  70.8651351999999974  -0.1149958856587850
  99.6848755000000040   3.5057898000000001  70.2251052999999956   0.1150108270779674
  98.8062285999999972   5.4412707999999999  70.5736847000000012  -0.1149958856587850
  99.4134750000000054   5.9271859999999998  69.8243255999999946   0.1150108270779674
  99.2639084000000054   0.4337916000000000  74.0406035999999972   0.5100223554736942
  98.6546172999999982  -0.4261090000000000  73.4587326000000047  -0.5100074140545120
 100.0770111000000071   0.0851564000000000  75.0519562000000064  -0.4700062466220333
 100.7697905999999932   0.7433707000000001  75.3362273999999985   0.3100165183113009
 100.0035247999999939  -1.1902851000000001  75.7596206999999993   0.0700095137164289
 100.2376938000000024  -1.9232615000000000  75.0017852999999945   0.0900100974326682
 101.0146941999999939  -0.9455431000000000  76.9902802000000008  -0.1799977827365629
 101.2898177999999945  -1.7918624000000001  77.6553878999999938   0.0900100974326682
 101.9722519000000034  -0.5609893000000000  76.5785750999999948   0.0900100974326682
 100.5226669000000044   0.0955501000000000  77.9980850000000032  -0.1799977827365629
 100.1123122999999993   0.9925253000000001  77.4868469000000033   0.0900100974326682
  99.6549911000000037  -0.3500845000000000  78.5299377000000050   0.0900100974326682
 101.5397262999999981   0.5229973000000000  79.0409470000000027   0.2000133078719846
 101.6879349000000019  -0.3955654000000000  79.6480712999999980   0.0900100974326682
 102.4012146000000030   0.9497069000000000  78.4841080000000062   0.0900100974326682
 100.8397216999999983   1.5410904999999999  79.9247055000000017  -0.7000129593587856
  99.9113540999999969   1.8678132999999999  79.7474823000000015   0.4400203124668566
 101.5129699999999957   2.1897422999999998  80.8590393000000063   0.6400261496292500
 102.6607436999999976   1.7102018999999999  81.3156891000000002  -0.8000158779399824
 103.2136382999999995   2.3639847999999999  81.8322830000000039   0.4600208961830959
 103.0630340999999959   0.8537763000000000  80.9921188000000001   0.4600208961830959
 100.9809036000000049   3.1589421999999998  81.5116119000000054  -0.8000158779399824
 101.3939285000000012   3.1385733999999998  82.4221038999999962   0.4600208961830959
  99.9940796000000063   3.3052912000000001  81.4425734999999946   0.4600208961830959
  98.5693435999999963  -1.5182891999999999  76.2864914000000027   0.5100223554736942
  97.7177353000000011  -0.6602012000000000  76.3799515000000042  -0.5100074140545120
  98.3065947999999992  -2.7318186999999998  76.7255707000000058  -0.4700062466220333
  98.8711547999999993  -3.5081074000000001  76.4560165000000040   0.3100165183113009
  97.1885986000000059  -3.0061669000000002  77.5134048000000035   0.0700095137164289
  96.3378677000000039  -2.8035557000000000  76.8796691999999950   0.0900100974326682
  97.1315307999999931  -4.4514012000000003  77.8840179000000035  -0.0899951560134858
  98.0227737000000019  -4.6668811000000003  78.5113601999999986   0.0900100974326682
  95.9077300999999949  -4.8540172999999998  78.7638550000000066  -0.2700004094596399
  96.1372223000000048  -4.6343122000000001  79.8284606999999937   0.0900100974326682
  95.0080872000000056  -4.2673397000000000  78.4796524000000062   0.0900100974326682
  95.5615082000000058  -5.9075788999999999  78.6970443999999958   0.0900100974326682
  97.2021332000000058  -5.3374576999999999  76.6337891000000013  -0.2700004094596399
  96.3358383000000060  -5.0381597999999999  76.0058516999999938   0.0900100974326682
  98.1040497000000045  -5.1914524999999996  76.0017014000000017   0.0900100974326682
  97.1406096999999988  -6.3989944000000003  76.9557647999999972   0.0900100974326682
  97.0514145000000070  -2.0772042000000002  78.8079070999999942   0.5100223554736942
  98.0575409000000064  -2.0067860999999998  79.5689926000000014  -0.5100074140545120
  95.9357071000000019  -1.4307772000000001  78.9771346999999935  -0.2900009931758792
  94.7968979000000047  -1.1982413999999999  78.0602341000000024   0.0000074707095912
  94.2392882999999983  -2.1226601999999999  77.7978439000000037   0.0900100974326682
  95.3001174999999989  -0.8409062000000000  77.1364365000000021   0.0900100974326682
  95.7399901999999940  -0.6002515000000000  80.1746749999999935   0.0200080544258305
  96.1277541999999983   0.3859294000000000  79.9661636000000016   0.0900100974326682
  94.2250899999999945  -0.2019729000000000  80.0883484000000010  -0.1799977827365629
  94.1702118000000041   0.6792337000000001  80.7627334999999960   0.0900100974326682
  93.4915390000000031  -0.9969363999999999  80.3418503000000044   0.0900100974326682
  93.9075011999999987  -0.0471240000000000  78.6026154000000048  -0.1799977827365629
  94.1727599999999967   0.9798318000000000  78.2719878999999992   0.0900100974326682
  92.8759842000000049  -0.2838474000000000  78.2645949999999999   0.0900100974326682
  96.1015091000000012  -1.0742796999999999  81.5987549000000030   0.5100223554736942
  95.9794387999999969  -2.2780654000000000  81.9041061000000070  -0.5100074140545120
  96.4909897000000001  -0.1587670000000000  82.4747619999999984  -0.4700062466220333
  96.6686020000000070   0.7565832000000000  82.1217879999999951   0.3100165183113009
  96.6959839000000017  -0.4757524000000000  83.8675384999999949   0.0700095137164289
  97.4375153000000012  -1.2584221000000000  83.9303512999999981   0.0900100974326682
  97.3316956000000033   0.7675582000000000  84.5294724000000031  -0.1799977827365629
  96.7013244999999984   1.6803395999999999  84.4680251999999996   0.0900100974326682
  97.6242751999999996   0.5649970000000000  85.5819397000000066   0.0900100974326682
  98.7419890999999978   1.2385237000000000  84.0391998000000058  -0.0899951560134858
  98.6711425999999960   1.5145656999999999  82.9653701999999953   0.0900100974326682
  99.1701355000000007   2.6059709000000000  84.6698913999999974  -0.2700004094596399
 100.0568161000000060   2.9375309999999999  84.0883484000000010   0.0900100974326682
  98.4382248000000004   3.4384277000000001  84.5947723000000025   0.0900100974326682
  99.5256805000000071   2.4832716000000001  85.7152939000000060   0.0900100974326682
  99.9720611999999988   0.2530053000000000  84.2876586999999944  -0.2700004094596399
 100.9419860999999941   0.6443527000000000  83.9129104999999953   0.0900100974326682
  99.9229888999999929  -0.0393990000000000  85.3583679000000046   0.0900100974326682
  99.8075867000000017  -0.6953634000000000  83.7328109999999981   0.0900100974326682
  95.4510116999999951  -0.8431499000000000  84.6273879999999963   0.5100223554736942
  94.4055785999999983  -0.3719281000000000  84.2424088000000069  -0.5100074140545120
  95.5098342999999943  -1.5119829000000000  85.7425156000000044  -0.2900009931758792
  96.6669540000000040  -2.0377358999999999  86.4204483000000039   0.0000074707095912
  97.6111144999999993  -1.4644083000000001  86.3014069000000035   0.0900100974326682
  96.8694382000000047  -3.0435104000000002  85.9941330000000050   0.0900100974326682
  94.2988129000000015  -1.7391253000000000  86.5437088000000045   0.0200080544258305
  93.5320586999999932  -2.2569718000000001  85.9866408999999976   0.0900100974326682
  94.8465118000000018  -2.5714446999999998  87.7853317000000004  -0.1799977827365629
  94.7352371000000062  -3.6266191000000001  87.4558562999999936   0.0900100974326682
  94.2603531000000032  -2.4480580999999999  88.7210158999999976   0.0900100974326682
  96.3185883000000018  -2.3613086000000001  87.8518447999999950  -0.1799977827365629
  96.9390029999999996  -3.1359661000000001  88.3511581000000064   0.0900100974326682
  96.6141204999999985  -1.5037267000000001  88.4933623999999952   0.0900100974326682
  93.7193908999999934  -0.4461025000000000  87.0369491999999951   0.5100223554736942
  92.4971237000000031  -0.3596156000000000  87.2136536000000007  -0.5100074140545120
  94.5233458999999954   0.6051280000000000  87.3588637999999946  -0.4700062466220333
  95.4643097000000012   0.4044418000000000  87.6202468999999979   0.3100165183113009
  94.0574569999999994   1.9413441000000000  87.6848296999999945   0.0700095137164289
  93.1465072999999961   1.8764008000000001  88.2613297000000046   0.0900100974326682
  95.1969222999999971   2.7452762000000002  88.4165572999999938  -0.0899951560134858
  94.6853638000000046   3.6511201999999998  88.8065186000000040   0.0900100974326682
  95.6290283000000017   1.8714883000000000  89.6086348999999984  -0.2700004094596399
  96.4904784999999947   2.2394856999999999  90.2059631000000053   0.0900100974326682
  94.7573699999999945   1.7619389999999999  90.2887268000000063   0.0900100974326682
  95.9162520999999941   0.8561388000000000  89.2609558000000050   0.0900100974326682
  96.3303985999999952   3.1133611000000001  87.3833237000000054  -0.2700004094596399
  96.0997085999999996   3.9208807999999999  86.6559905999999955   0.0900100974326682
  97.1422119000000066   3.5139711000000000  88.0273894999999982   0.0900100974326682
  96.7069855000000018   2.2584605000000000  86.7819518999999957   0.0900100974326682
  93.5846786000000037   2.7157075000000002  86.3460082999999941   0.5100223554736942
  92.8147964000000059   3.6853072999999998  86.5131911999999943  -0.5100074140545120
  94.0689162999999979   2.4931215999999998  85.1068496999999979  -0.4700062466220333
  94.7461852999999934   1.7615951999999999  85.0937880999999976   0.3100165183113009
  93.4781799000000007   3.1112361000000002  83.9275207999999964   0.0700095137164289
  93.4183349999999990   4.1837353999999998  84.0395888999999983   0.0900100974326682
  94.2458649000000008   2.6460392000000001  82.6625595000000004  -0.2800007013177596
  94.0402298000000059   1.5542716999999999  82.6711044000000044   0.0900100974326682
  93.7410736000000071   2.9717433000000000  81.7279891999999961   0.0900100974326682
  95.6723099000000019   3.1311235000000002  82.6111602999999945   0.6200255659130106
  96.4699935999999951   2.6472704000000000  81.7490082000000058  -0.7600147105075037
  95.9735107000000056   4.1517916000000001  83.2297362999999990  -0.7600147105075037
  92.0067291000000012   2.7813696999999999  83.8124083999999954   0.5100223554736942
  91.2083511000000016   3.6081641000000002  83.4139785999999930  -0.5100074140545120
  91.7143097000000012   1.5418030000000000  84.1728209999999990  -0.4700062466220333
  92.5117950000000064   0.9454631999999999  84.2219008999999943   0.3100165183113009
  90.3412703999999991   1.0044316000000000  84.2152863000000025   0.0700095137164289
  89.8363418999999936   1.6204149999999999  83.4859009000000043   0.0900100974326682
  90.2769470000000069  -0.4349777000000000  83.6574631000000011  -0.1799977827365629
  90.6322403000000065  -1.1643728000000000  84.4164580999999998   0.0900100974326682
  89.2387465999999989  -0.6804323000000000  83.3473053000000021   0.0900100974326682
  91.0204925999999972  -0.6089452000000000  82.2615356000000020  -0.0899951560134858
  92.0926285000000036  -0.3653906000000000  82.4213486000000017   0.0900100974326682
  90.8732528999999971  -1.9506363000000000  81.5466231999999991  -0.2700004094596399
  91.1331940000000031  -2.8132931999999999  82.1966781999999938   0.0900100974326682
  89.8432312000000053  -2.0910479999999998  81.1546478000000064   0.0900100974326682
  91.5041808999999944  -1.9961735000000000  80.6332931999999971   0.0900100974326682
  90.5454330000000027   0.4471102000000000  81.1814040999999946  -0.2700004094596399
  90.8033370999999931   1.4963158000000001  81.4402007999999995   0.0900100974326682
  91.0139771000000053   0.2296304000000000  80.1977844000000033   0.0900100974326682
  89.4487838999999951   0.4848537000000000  81.0074462999999980   0.0900100974326682
  89.5366058000000038   1.0822997999999999  85.4561614999999932   0.5100223554736942
  88.3316497999999939   1.0446188000000001  85.4108353000000022  -0.5100074140545120
  90.2467651000000046   1.3016671000000000  86.6241913000000068  -0.4700062466220333
  91.2384643999999980   1.2219112999999999  86.5596007999999983   0.3100165183113009
  89.6812819999999959   1.5705590000000000  87.9176178000000021   0.0700095137164289
  90.4377594000000045   2.0237495999999999  88.5411301000000037   0.0900100974326682
  88.6188736000000006   2.6826577000000000  87.9779053000000033  -0.1799977827365629
  87.7492294000000044   2.3932910000000001  87.3499831999999969   0.0900100974326682
  88.2711792000000059   2.8901126000000001  89.0125045999999998   0.0900100974326682
  89.0845261000000050   4.1095610000000002  87.5335845999999975  -0.1799977827365629
  90.0781020999999953   4.3472843000000001  87.9701919999999973   0.0900100974326682
  89.4195785999999941   4.1374855000000004  86.4746779999999973   0.0900100974326682
  88.0108718999999979   5.2292031999999997  87.8606261999999987  -0.1799977827365629
  87.0998610999999983   4.6560011000000001  87.5852584999999948   0.0900100974326682
  87.8608932000000067   5.4387770000000000  88.9413222999999959   0.0900100974326682
  88.2468108999999998   6.5978130999999998  87.1318054000000046   0.2100135997301042
  88.3329772999999960   6.5445633000000001  86.0254288000000003   0.0500089300001895
  87.4454575000000034   7.3272833999999998  87.3768158000000028   0.0500089300001895
  89.4648514000000006   7.3015084000000003  87.5752563000000066  -0.3000012850339989
  90.3735733000000039   6.9284859000000001  87.2336655000000007   0.3300171020275403
  89.3862227999999988   8.2783584999999995  87.2271575999999982   0.3300171020275403
  89.3639679000000058   7.3253956000000002  88.6100768999999957   0.3300171020275403
  89.2158050999999972   0.3018362000000000  88.5906219000000021   0.5100223554736942
  88.2702407999999963   0.2097556000000000  89.2682953000000055  -0.5100074140545120
  90.0719375999999983  -0.7977752000000000  88.4757996000000020  -0.4700062466220333
  90.8629683999999997  -0.6894884000000000  87.8786850000000044   0.3100165183113009
  89.7189254999999974  -2.0165172000000000  89.1630629999999940   0.0700095137164289
  89.0655593999999979  -1.8120997000000001  89.9983672999999982   0.0900100974326682
  89.1007385000000056  -3.0286043000000000  88.1513367000000017  -0.0899951560134858
  88.8932647999999972  -4.0439100000000003  88.5518799000000030   0.0900100974326682
  87.6889725000000055  -2.4217396000000000  87.7730789000000016  -0.2700004094596399
  87.2266235000000023  -3.0536666000000001  86.9848937999999947   0.0900100974326682
  87.0695266999999973  -2.2787842999999999  88.6842117000000059   0.0900100974326682
  87.9448090000000064  -1.4833269000000000  87.2361908000000028   0.0900100974326682
  90.0125885000000068  -3.1550596000000000  86.8758773999999931  -0.1799977827365629
  89.7759551999999985  -2.3618711999999999  86.1348038000000003   0.0900100974326682
  91.1020431999999971  -3.1452911000000001  87.0933684999999969   0.0900100974326682
  89.7070618000000053  -4.4085450000000002  86.1481170999999932  -0.2700004094596399
  88.8630675999999937  -4.9885973999999997  86.5788498000000004   0.0900100974326682
  89.5431137000000064  -4.1425780999999997  85.0819549999999936   0.0900100974326682
  90.5940322999999950  -5.0484409000000001  85.9527968999999956   0.0900100974326682
  90.8489227000000028  -2.7493937000000002  89.7667007000000012   0.5100223554736942
  91.9952545000000015  -2.4857016000000001  89.4881057999999996  -0.5100074140545120
  90.5210648000000049  -3.7114248000000001  90.6362304999999964  -0.4700062466220333
  89.5758132999999930  -3.9392668999999998  90.8567275999999993   0.3100165183113009
  91.5580139000000059  -4.5919436999999999  91.2222672000000046   0.0700095137164289
  92.2798003999999992  -4.0011977999999999  91.7667388999999929   0.0900100974326682
  91.0091476000000057  -5.6410117000000000  92.2471694999999983   0.0500089300001895
  90.4749527000000029  -5.1362838999999996  93.0803528000000000   0.0900100974326682
  90.1966247999999950  -6.1479149000000000  91.6839827999999954   0.0900100974326682
  91.8584517999999974  -6.6731800999999997  92.8342133000000018  -0.6600117919263071
  92.2844695999999942  -6.2872138000000000  93.6030654999999996   0.4300200206087370
  92.3818816999999939  -5.5128880000000002  90.2220458999999977   0.5100223554736942
  91.8249816999999950  -6.0551405000000003  89.3038406000000009  -0.5100074140545120
  93.6683807000000002  -5.7325048000000001  90.3496016999999938  -0.2900009931758792
  94.6362457000000035  -4.9017229000000002  91.2121123999999952   0.0000074707095912
  94.5156173999999965  -5.0892653000000001  92.3004990000000021   0.0900100974326682
  94.4984893999999969  -3.8122240999999999  91.0437622000000033   0.0900100974326682
  94.4375533999999988  -6.5547747999999997  89.4629821999999990   0.0200080544258305
  94.0734711000000061  -6.5438495000000003  88.4462584999999990   0.0900100974326682
  95.7992705999999998  -5.8560103999999997  89.3870239000000026  -0.1799977827365629
  95.5888061999999934  -5.0066347000000002  88.7024918000000042   0.0900100974326682
  96.6443481000000020  -6.4482441000000001  88.9754257000000024   0.0900100974326682
  96.0126266000000044  -5.3477077000000000  90.7735672000000022  -0.1799977827365629
  96.7542571999999979  -4.5246190999999998  90.8562163999999939   0.0900100974326682
  96.3512192000000027  -6.1595459000000004  91.4522323999999998   0.0900100974326682
  94.4753723000000036  -7.8719158000000000  90.0051497999999981   0.5100223554736942
  95.1084060999999963  -8.7422161000000003  89.4186554000000058  -0.5100074140545120
  93.9199753000000044  -8.0543957000000006  91.2200775000000021  -0.4700062466220333
  93.5934448000000003  -7.2544636999999996  91.7175751000000048   0.3100165183113009
  94.0113601999999986  -9.4190807000000003  91.8358841000000012   0.0700095137164289
  95.0678635000000014  -9.6407851999999998  91.8682098000000025   0.0900100974326682
  93.7433623999999952  -9.4374990000000007  93.4192046999999945  -0.1799977827365629
  92.6702193999999935  -9.1920195000000007  93.5689620999999931   0.0900100974326682
  93.8640441999999950 -10.4698677000000000  93.8115920999999986   0.0900100974326682
  94.6714400999999981  -8.4714431999999995  94.2032776000000069  -0.2800007013177596
  95.6952514999999977  -8.8998212999999993  94.1520462000000009   0.0900100974326682
  94.6794814999999943  -7.4902496000000003  93.6822051999999985   0.0900100974326682
  94.4392090000000053  -8.2128572000000002  95.6096038999999962   0.6200255659130106
  94.7069931000000054  -9.2061510000000002  96.3980178999999993  -0.7600147105075037
  94.0728682999999961  -7.0600022999999998  96.0448532000000057  -0.7600147105075037
  93.2853393999999980 -10.6157979999999998  91.1666488999999984   0.5100223554736942
  92.1399078000000031 -10.4815731000000003  90.6907729999999930  -0.5100074140545120
  93.8436126999999942 -11.8700332999999993  91.1845322000000067  -0.4700062466220333
  94.6691742000000005 -12.1345129000000007  91.6769713999999993   0.3100165183113009
  93.4056853999999959 -13.0456505000000007  90.3962097000000000   0.0700095137164289
  92.8034897000000001 -12.6787147999999998  89.5782166000000046   0.0900100974326682
  94.6790847999999983 -13.9687967000000004  90.0686568999999935  -0.1799977827365629
  95.3970795000000038 -13.9731845999999997  90.9164657999999974   0.0900100974326682
  94.5240325999999982 -15.0519151999999998  89.8759459999999990   0.0900100974326682
  95.2448119999999960 -13.3168612000000000  88.8514174999999966   0.5500235229061731
  94.5389861999999965 -12.6083908000000005  88.0572585999999973  -0.5500085814869907
  96.5047607000000056 -13.5818501000000005  88.6846924000000030  -0.6200106244938284
  97.0320281999999992 -12.9983597000000000  88.0670166000000023   0.3200168101694206
  96.9642714999999953 -13.9574222999999993  89.4895477000000028   0.3000162264531813
  92.4171829000000002 -13.7772608000000005  91.2753067000000016   0.5100223554736942
  92.4739531999999969 -14.9665031000000006  91.4625396999999936  -0.5100074140545120
  91.4140014999999977 -13.0380000999999996  91.7347946000000007  -0.4700062466220333
  91.2895278999999960 -12.0655508000000005  91.5535354999999953   0.3100165183113009
  90.4953461000000061 -13.5862216999999994  92.7154845999999964   0.0700095137164289
  90.9022216999999983 -14.4745722000000008  93.1755753000000055   0.0900100974326682
  90.1909713999999951 -12.6015967999999994  93.8493804999999952  -0.1799977827365629
  89.5150146000000007 -11.7700271999999995  93.5562896999999936   0.0900100974326682
  89.5646667000000036 -13.1200808999999996  94.6065063000000066   0.0900100974326682
  91.4870681999999960 -12.0280065999999994  94.4971771000000018  -0.0899951560134858
  92.0682982999999950 -11.5202475000000000  93.6979979999999983   0.0900100974326682
  91.2152939000000060 -11.0169134000000000  95.6433334000000031  -0.2700004094596399
  90.5324477999999999 -10.2056626999999995  95.3117981000000043   0.0900100974326682
  90.7992172000000011 -11.6132726999999996  96.4833069000000023   0.0900100974326682
  92.0776596000000040 -10.4993172000000001  96.1152878000000044   0.0900100974326682
  92.3593673999999965 -13.2049331999999993  94.9114227000000028  -0.2700004094596399
  93.2359237999999948 -12.6634369000000007  95.3270645000000059   0.0900100974326682
  91.8652191000000045 -13.9014129999999998  95.6220856000000055   0.0900100974326682
  92.7840118000000018 -13.7755860999999999  94.0579833999999977   0.0900100974326682
  89.1229706000000022 -14.0338277999999992  92.0940018000000009   0.5100223554736942
  88.2448806999999960 -14.6076306999999996  92.7733154000000013  -0.5100074140545120
  88.8729095000000058 -13.6193247000000000  90.8080901999999952  -0.4700062466220333
  89.4782103999999947 -13.0441561000000004  90.2632904000000025   0.3100165183113009
  87.6631011999999998 -14.0468121000000004  90.1726455999999956   0.0700095137164289
  86.8257445999999931 -14.0708369999999992  90.8543015000000054   0.0900100974326682
  87.2262343999999956 -13.0808277000000004  89.0588455000000039   0.0500089300001895
  87.2120513999999929 -12.0916566999999997  89.5644759999999991   0.0900100974326682
  88.0005263999999983 -12.9696444999999994  88.2699051000000026   0.0900100974326682
  85.8609924000000007 -13.2497615999999994  88.5455855999999955  -0.6600117919263071
  85.7974013999999983 -12.7307739000000009  87.7404709000000054   0.4300200206087370
  87.9611969000000045 -15.3646908000000000  89.4572449000000063   0.5100223554736942
  89.0595322000000067 -15.5621738000000001  88.9049301000000014  -0.5100074140545120
  87.0962219000000033 -16.4250335999999990  89.5251236000000006  -0.2900009931758792
  86.1156387000000052 -16.5249367000000014  90.6402511999999945   0.0000074707095912
  85.1365966999999983 -16.1561050000000002  90.2664108000000027   0.0900100974326682
  86.4488907000000069 -15.8776130999999996  91.4794387999999969   0.0900100974326682
  87.4068527000000017 -17.7219410000000011  89.0050506999999982   0.0200080544258305
  88.4136275999999981 -17.9871520999999994  89.2922286999999955   0.0900100974326682
  86.2562865999999957 -18.6741370999999994  89.5577164000000039  -0.1799977827365629
  86.6102982000000026 -19.7196120999999991  89.6841048999999941   0.0900100974326682
  85.3339385999999962 -18.6748256999999995  88.9383698000000038   0.0900100974326682
  86.0151366999999993 -18.0197257999999998  90.9296570000000060  -0.1799977827365629
  86.8260803000000010 -18.4311675999999984  91.5679245000000037   0.0900100974326682
  85.0224228000000011 -18.1680527000000005  91.4059601000000015   0.0900100974326682
  87.3720856000000055 -17.6417694000000012  87.4662476000000026   0.5100223554736942
  88.3312836000000061 -18.1725655000000010  86.8968353000000064  -0.5100074140545120
  86.3806838999999940 -16.9884051999999990  86.8812027000000029  -0.4700062466220333
  85.6277541999999983 -16.6146984000000018  87.4173507999999941   0.3100165183113009
  86.2894897000000043 -16.6897124999999988  85.4725112999999936   0.0700095137164289
  86.3508759000000055 -17.6917323999999994  85.0742721999999958   0.0900100974326682
  85.0743637000000064 -15.9020843999999997  85.0835114000000061  -0.1799977827365629
  85.1450272000000012 -14.9438410000000008  85.6412734999999969   0.0900100974326682
  85.1027602999999999 -15.5784930999999993  84.0210570999999931   0.0900100974326682
  83.7794341999999972 -16.5132426999999993  85.4067153999999960  -0.0299934048647678
  83.0719909999999970 -17.2738838000000001  84.5679779000000025  -0.1499969071622038
  83.3608932000000067 -17.4959431000000016  83.5512999999999977   0.2200138915882239
  81.9660645000000017 -17.8574409000000003  85.1702880999999934  -0.5100074140545120
  81.2260971000000040 -18.4526710999999999  84.9450836000000038   0.3700182694600189
  81.9379578000000066 -17.4557551999999987  86.4589461999999997   0.2400144753044632
  83.0788498000000004 -16.6619205000000008  86.6494751000000036   0.1100106811489075
  83.3909072999999950 -16.1147956999999984  87.9785308999999955  -0.2499998257434005
  84.2587891000000013 -15.4721937000000000  87.9944457999999941   0.1700124322976256
  82.5874404999999996 -16.5466575999999996  88.9804000999999971  -0.1999983664528022
  82.8364181999999971 -16.1821136000000010  89.9660568000000040   0.1400115567232666
  81.0753174000000030 -17.8088398000000012  87.4785538000000003  -0.2700004094596399
  80.1497803000000033 -18.3581046999999984  87.3884888000000046   0.1600121404395059
  81.4703903000000054 -17.2900275999999984  88.7563399999999945  -0.1399966153040842
  80.8199920999999932 -17.5958767000000016  89.5624619000000024   0.1400115567232666
  87.5149384000000055 -15.9170283999999995  84.8733215000000030   0.5100223554736942
  87.7962418000000042 -14.7729482999999995  85.2302475000000044  -0.5100074140545120
  88.1729888999999929 -16.4834670999999986  83.8326569000000035  -0.4700062466220333
  87.9852065999999979 -17.4217091000000011  83.5525741999999951   0.3100165183113009
  89.3412017999999932 -15.9364939000000003  83.2474289000000027   0.0700095137164289
  89.8424454000000026 -15.1845484000000006  83.8388061999999934   0.0900100974326682
  90.4501953000000043 -17.0066394999999986  83.2575606999999991  -0.1799977827365629
  90.2350387999999981 -17.7097091999999989  82.4246674000000041   0.0900100974326682
  91.3857268999999945 -16.5181579999999997  82.9104155999999932   0.0900100974326682
  90.6008606000000043 -17.7069091999999983  84.5739822000000032  -0.1799977827365629
  90.6658249000000040 -16.9413738000000009  85.3765106000000031   0.0900100974326682
  89.7355498999999952 -18.3121146999999986  84.9193573000000015   0.0900100974326682
  91.8767775999999969 -18.6302719000000003  84.5448532000000057   0.2000133078719846
  92.7275161999999966 -18.0256042000000001  84.1641235000000023   0.0900100974326682
  92.1247101000000015 -19.0140704999999990  85.5575484999999958   0.0900100974326682
  91.5475311000000005 -19.8712043999999999  83.7445754999999963  -0.7000129593587856
  91.5927276999999975 -19.6776714000000013  82.7645263999999941   0.4400203124668566
  91.7278594999999939 -21.1503239000000001  84.1091002999999944   0.6400261496292500
  91.6824493000000018 -22.0813464999999987  83.1769409000000053  -0.8000158779399824
  92.2615737999999936 -22.8928127000000003  83.2553177000000062   0.4600208961830959
  91.5838470000000058 -21.5357379999999985  82.3447266000000013   0.4600208961830959
  91.8738708000000059 -21.5040626999999986  85.3714752000000061  -0.8000158779399824
  91.6200484999999958 -22.4371319000000007  85.6263351000000057   0.4600208961830959
  91.6458664000000027 -20.7742825000000018  86.0160216999999960   0.4600208961830959
  89.0411148000000026 -15.4784965999999997  81.8740233999999987   0.5100223554736942
  88.5880889999999965 -16.2678471000000009  81.0860976999999963  -0.5100074140545120
  89.3451079999999962 -14.2600888999999995  81.4080048000000005  -0.4700062466220333
  89.7859267999999986 -13.6878557000000001  82.0951919999999973   0.3100165183113009
  89.2160796999999945 -13.6881112999999992  80.1143799000000030  -0.0199931130066482
  89.5131149000000050 -12.6632309000000003  80.2810973999999931   0.0900100974326682
  88.2399292000000059 -14.0026969999999995  79.7758864999999986   0.0900100974326682
  90.1189880000000016 -14.3070573999999997  79.0541381999999970   0.5100223554736942
  90.9759216000000066 -15.1303891999999998  79.3398514000000006  -0.5100074140545120
  89.9434356999999949 -13.9049568000000008  77.7903519000000045  -0.4700062466220333
  89.2977676000000002 -13.1517838999999999  77.6910933999999997   0.3100165183113009
  90.8188324000000051 -14.2520074999999995  76.6065978999999970  -0.0199931130066482
  91.7275848000000025 -14.7212323999999999  76.9535750999999948   0.0900100974326682
  90.8932190000000020 -13.2920513000000007  76.1173629999999974   0.0900100974326682
  90.1476593000000008 -15.1532364000000008  75.5833281999999969   0.5100223554736942
  89.3827744000000024 -16.0575484999999993  75.9083176000000037  -0.5100074140545120
  90.4302902000000017 -14.9785309000000009  74.2680892999999998  -0.4700062466220333
  91.1111144999999993 -14.3390350000000009  73.9194640999999990   0.3100165183113009
  89.9940033000000028 -15.9763403000000004  73.3254242000000005   0.0700095137164289
  88.9230117999999976 -16.1139793000000004  73.3046721999999988   0.0900100974326682
  90.2161255000000040 -15.5445270999999998  71.8710556000000054  -0.1799977827365629
  89.3721007999999983 -14.8538598999999998  71.6591109999999958   0.0900100974326682
  91.1377106000000055 -14.9280691000000001  71.8005675999999937   0.0900100974326682
  90.4175414999999987 -16.5960827000000002  70.7473221000000052  -0.2800007013177596
  91.2654114000000050 -17.2871914000000011  70.9417648000000014   0.0900100974326682
  89.4594345000000004 -17.1561394000000007  70.6956406000000044   0.0900100974326682
  90.6737442000000016 -15.8691186999999996  69.4770965999999959   0.6200255659130106
  89.8568802000000062 -15.9099559999999993  68.4560012999999969  -0.7600147105075037
  91.7183380000000028 -15.2515640000000001  69.2928847999999959  -0.7600147105075037
  90.6867294000000044 -17.4243392999999998  73.5061646000000053   0.5100223554736942
  90.0997696000000019 -18.4795170000000013  73.2626723999999996  -0.5100074140545120
  91.9317321999999990 -17.5234851999999997  74.1340789999999998  -0.4700062466220333
  92.3372497999999950 -16.6695290000000007  74.4508132999999930   0.3100165183113009
  92.6986083999999977 -18.7736340000000013  74.4509811000000070   0.0700095137164289
  92.7923049999999989 -19.2884959999999985  73.5062408000000005   0.0900100974326682
  93.9888535000000047 -18.4878615999999987  74.9235534999999970   0.1400115567232666
  93.9517593000000062 -18.0339756000000015  75.9369278000000065   0.0900100974326682
  94.6144790999999969 -17.5102271999999992  74.0960464000000059  -0.6600117919263071
  94.3184356999999949 -16.6687945999999982  74.4509429999999952   0.4300200206087370
  94.8854065000000020 -19.7410488000000015  74.8813095000000004  -0.2700004094596399
  94.4446868999999936 -20.5258293000000016  75.5326232999999974   0.0900100974326682
  95.0943603999999993 -20.1608772000000016  73.8741301999999962   0.0900100974326682
  95.8236007999999941 -19.3844603999999983  75.3577193999999935   0.0900100974326682
  91.9184723000000048 -19.5687503999999990  75.4186325000000011   0.5100223554736942
  91.8171538999999939 -20.8205947999999985  75.3647002999999955  -0.5100074140545120
  91.3677521000000041 -18.8872585000000015  76.4902495999999985  -0.4700062466220333
  91.4491119000000054 -17.8996983000000007  76.6003264999999942   0.3100165183113009
  90.6370009999999979 -19.5621510000000001  77.5554199000000040   0.0700095137164289
  91.2454070999999942 -20.4093418000000000  77.8356476000000015   0.0900100974326682
  90.4586410999999941 -18.5528221000000002  78.6764754999999951  -0.1799977827365629
  90.0479964999999964 -17.5930232999999987  78.2963637999999946   0.0900100974326682
  89.6346053999999981 -18.9487227999999988  79.3077926999999931   0.0900100974326682
  91.6523743000000053 -18.3796120000000016  79.6726531999999992  -0.2800007013177596
  92.5208281999999969 -17.8879242000000005  79.1844482000000056   0.0900100974326682
  91.4096451000000059 -17.7548999999999992  80.5587387000000064   0.0900100974326682
  92.0877150999999969 -19.7557429999999989  80.1430510999999939   0.6200255659130106
  91.2326201999999995 -20.5356635999999995  80.7533951000000059  -0.7600147105075037
  93.2077026000000046 -20.2309550999999992  79.8898010000000056  -0.7600147105075037
  89.2524109000000010 -19.9927196999999985  77.1107254000000069   0.5100223554736942
  88.7822876000000036 -21.0098686000000008  77.5814589999999953  -0.5100074140545120
  88.6756287000000043 -19.2820053000000016  76.1308288999999974  -0.4700062466220333
  89.1189650999999969 -18.4198990000000009  75.8979415999999958   0.3100165183113009
  87.3408127000000007 -19.5853691000000012  75.4407120000000049  -0.0199931130066482
  87.0237122000000056 -18.7203711999999989  74.8771210000000025   0.0900100974326682
  86.6286925999999937 -19.8154678000000004  76.2193984999999969   0.0900100974326682
  87.3377609000000064 -20.6426620000000014  74.4615783999999934   0.5100223554736942
  86.4579925999999972 -21.5050315999999988  74.3775710999999973  -0.5100074140545120
  88.3745193000000029 -20.6705150999999994  73.6479340000000064  -0.4700062466220333
  88.9686355999999989 -19.8729705999999986  73.5775299000000018   0.3100165183113009
  88.5972442999999998 -21.7675896000000009  72.7092971999999946   0.0700095137164289
  87.5978393999999980 -21.8280601999999995  72.3044052000000050   0.0900100974326682
  89.6259766000000013 -21.4773005999999995  71.6554260000000056  -0.1799977827365629
  90.5393906000000044 -21.1690749999999994  72.2076873999999975   0.0900100974326682
  89.9263382000000036 -22.3715973000000012  71.0686187999999959   0.0900100974326682
  89.3828964000000070 -20.3830413999999998  70.5817490000000021  -0.0899951560134858
  88.9527358999999933 -19.4948882999999995  71.0920943999999935   0.0900100974326682
  90.8397903000000042 -20.0619906999999991  70.0373306000000042  -0.2700004094596399
  91.3213042999999942 -21.0404529999999994  69.8250275000000045   0.0900100974326682
  90.8286284999999936 -19.4769229999999993  69.0929337000000032   0.0900100974326682
  91.3600311000000005 -19.5125655999999985  70.8508453000000031   0.0900100974326682
  88.4883575000000064 -20.8605957000000011  69.4396286000000060  -0.2700004094596399
  88.9710007000000047 -21.7615337000000011  69.0040970000000016   0.0900100974326682
  87.4729233000000050 -21.1188907999999991  69.8091124999999977   0.0900100974326682
  88.3301696999999990 -20.1547318000000004  68.5963820999999996   0.0900100974326682
  88.9588164999999975 -23.0681170999999985  73.4142685000000057   0.5100223554736942
  88.5616150000000033 -24.1311703000000009  73.0323257000000012  -0.5100074140545120
  89.8332367000000005 -23.0181675000000006  74.4687346999999988  -0.4700062466220333
  90.3741988999999961 -22.2145367000000000  74.7044372999999950   0.3100165183113009
  90.1141815000000008 -24.1437798000000008  75.3588637999999946   0.0700095137164289
  90.3841553000000033 -24.9567394000000000  74.7011336999999997   0.0900100974326682
  91.3153228999999982 -24.0220203000000012  76.3710174999999936  -0.1799977827365629
  91.3482360999999941 -22.9570808000000000  76.6858978000000064   0.0900100974326682
  91.1340026999999964 -24.8073997000000013  77.1356277000000006   0.0900100974326682
  92.7492218000000008 -24.3357315000000014  75.7512282999999940  -0.1799977827365629
  93.1562270999999953 -23.5219498000000016  75.1137161000000049   0.0900100974326682
  93.4998092999999955 -24.5039824999999993  76.5528640999999936   0.0900100974326682
  92.8007125999999971 -25.4441184999999983  74.6728286999999966   0.5500235229061731
  92.8323745999999943 -25.1432284999999993  73.4913635000000056  -0.5500085814869907
  92.6177062999999947 -26.6987838999999987  75.1348495000000014  -0.6200106244938284
  92.7146072000000032 -27.4759692999999992  74.5130767999999932   0.3200168101694206
  92.4164963000000057 -26.7798900999999994  76.1110381999999959   0.3000162264531813
  88.8465041999999983 -24.5971946999999993  76.0671920999999998   0.5100223554736942
  88.6418151999999964 -25.7842026000000004  76.1415329000000014  -0.5100074140545120
  87.9634247000000045 -23.6746444999999994  76.5796584999999936  -0.4700062466220333
  88.0482254000000069 -22.6834239999999987  76.5140839000000028   0.3100165183113009
  86.7631073000000015 -24.0413169999999994  77.3646621999999979   0.0700095137164289
  86.9173813000000024 -24.8087711000000013  78.1087112000000019   0.0900100974326682
  86.1928024000000050 -22.9379500999999983  78.2838363999999984  -0.1799977827365629
  86.9042969000000056 -22.8360939000000016  79.1310196000000019   0.0900100974326682
  86.1201705999999945 -21.9472351000000003  77.7863159000000053   0.0900100974326682
  84.7400741999999951 -23.1141891000000008  78.8574828999999937  -0.1799977827365629
  84.4956817999999998 -22.0585097999999995  79.1027145000000047   0.0900100974326682
  84.0910187000000064 -23.4099998000000014  78.0056991999999951   0.0900100974326682
  84.5477371000000062 -24.1591911000000010  79.8514708999999954   0.2000133078719846
  83.4679184000000021 -24.0900955000000003  80.1035155999999944   0.0900100974326682
  84.7856979000000024 -25.1788406000000009  79.4799727999999988   0.0900100974326682
  85.3452834999999936 -23.7959156000000007  81.0307236000000017  -0.7000129593587856
  85.9682387999999946 -23.0140151999999993  81.0071106000000043   0.4400203124668566
  85.2158737000000031 -24.3777083999999995  82.1803283999999934   0.6400261496292500
  84.4903946000000019 -25.4428482000000002  82.4089661000000007  -0.8000158779399824
  84.0017241999999982 -25.5872765000000015  83.2694015999999948   0.4600208961830959
  84.0258407999999974 -25.8390369000000000  81.6169967999999955   0.4600208961830959
  85.8157424999999989 -23.9166908000000014  83.2679825000000022  -0.8000158779399824
  85.5137787000000031 -24.2205486000000008  84.1715851000000015   0.4600208961830959
  86.4397658999999976 -23.1752490999999985  83.0213088999999940   0.4600208961830959
  85.8292388999999929 -24.7769413000000007  76.3982848999999931   0.5100223554736942
  84.9374160999999930 -25.5951766999999997  76.6812972999999971  -0.5100074140545120
  85.7492675999999960 -24.3061714000000002  75.1220473999999996  -0.4700062466220333
  86.2864074999999957 -23.5148182000000006  74.8405532999999963   0.3100165183113009
  84.9007110999999952 -24.8295382999999994  74.0796966999999995   0.0700095137164289
  84.0003738000000055 -25.0371513000000014  74.6388855000000007   0.0900100974326682
  84.7076492000000059 -23.7236443000000001  72.9488297000000046  -0.1799977827365629
  84.0868607000000026 -22.9273911000000012  73.4124297999999982   0.0900100974326682
  85.7007674999999978 -23.2693976999999990  72.7446135999999939   0.0900100974326682
  84.2675705000000050 -24.2024231000000007  71.5897903000000042  -0.0899951560134858
  84.8437957999999952 -25.1203479999999999  71.3454590000000053   0.0900100974326682
  82.7608489999999932 -24.6118050000000004  71.4954070999999942  -0.2700004094596399
  82.5351715000000041 -25.5113792000000004  72.1070938000000012   0.0900100974326682
  82.2292175000000043 -23.7292689999999986  71.9111252000000007   0.0900100974326682
  82.5142058999999932 -24.9539776000000018  70.4675902999999977   0.0900100974326682
  84.7072830000000039 -23.2613163000000007  70.4776992999999976  -0.2700004094596399
  84.4677504999999940 -23.6895446999999990  69.4809264999999954   0.0900100974326682
  84.1514130000000051 -22.3023795999999983  70.5535964999999976   0.0900100974326682
  85.8027191000000045 -23.0981674000000012  70.5656891000000002   0.0900100974326682
  85.4285126000000048 -26.2002009999999999  73.6264419999999973   0.5100223554736942
  84.7533492999999964 -27.1733149999999988  73.5050049000000030  -0.5100074140545120
  86.7866669000000002 -26.4017142999999983  73.5703582999999952  -0.4700062466220333
  87.5239258000000007 -25.7328377000000010  73.5151749000000052   0.3100165183113009
  87.4220504999999974 -27.7338467000000009  73.5205535999999995   0.0700095137164289
  87.0083388999999983 -28.2147578999999986  72.6465072999999961   0.0900100974326682
  88.9677886999999998 -27.6821689999999982  73.3002701000000059  -0.1799977827365629
  89.4222182999999973 -27.1143761000000012  74.1401596000000040   0.0900100974326682
  89.4290694999999971 -28.6928462999999994  73.3081435999999940   0.0900100974326682
  89.3827361999999965 -27.0300827000000012  71.9513625999999960  -0.2800007013177596
  88.6666641000000055 -26.2477188000000012  71.6205139000000059   0.0900100974326682
  90.4116439999999955 -26.6144600000000011  72.0054702999999989   0.0900100974326682
  89.3265533000000005 -27.9635944000000016  70.6758727999999934   0.6200255659130106
  88.6021346999999935 -28.9913692000000012  70.6174469000000045  -0.7600147105075037
  90.0012207000000046 -27.5993136999999997  69.6820373999999987  -0.7600147105075037
  87.1034240999999980 -28.6201344000000013  74.6430205999999998   0.5100223554736942
  86.8518294999999938 -29.7832699000000005  74.4018860000000046  -0.5100074140545120
  87.1294479000000024 -28.0997848999999995  75.8805847000000000  -0.4700062466220333
  87.5392685000000057 -27.2108115999999995  76.0697403000000065   0.3100165183113009
  86.8446502999999979 -28.8466759000000010  77.0800705000000050   0.0700095137164289
  87.4613647000000043 -29.7093010000000000  76.8752594000000045   0.0900100974326682
  87.2769851999999986 -27.9848765999999998  78.2545013000000012  -0.1799977827365629
  86.7018127000000050 -27.0353260000000013  78.2975844999999993   0.0900100974326682
  86.9436874000000017 -28.4529858000000004  79.2053451999999965   0.0900100974326682
  88.7806168000000042 -27.7169151000000014  78.4805908000000017  -0.1799977827365629
  88.9583740000000063 -26.6287288999999987  78.3443069000000065   0.0900100974326682
  89.0865783999999934 -28.0195198000000012  79.5048598999999996   0.0900100974326682
  89.7603682999999961 -28.5789280000000012  77.6486663999999962   0.5500235229061731
  89.9871825999999970 -29.7632274999999993  77.9527358999999933  -0.5500085814869907
  90.1999282999999963 -28.0460701000000014  76.5235825000000034  -0.6200106244938284
  89.8362807999999973 -27.1864127999999994  76.1647719999999993   0.3200168101694206
  90.7981032999999940 -28.6815968000000012  76.0354308999999944   0.3000162264531813
  85.3934478999999982 -29.2907982000000011  77.0315398999999985   0.5100223554736942
  85.0525054999999952 -30.3558884000000013  77.5130767999999932  -0.5100074140545120
  84.5346375000000023 -28.4847354999999993  76.4595946999999967  -0.4700062466220333
  84.9051666000000012 -27.6226215000000010  76.1227341000000024   0.3100165183113009
  83.1056824000000063 -28.7262993000000009  76.3224258000000049   0.0700095137164289
  82.8656464000000028 -29.0991992999999987  77.3071747000000045   0.0900100974326682
  82.3380813999999930 -27.4956284000000011  75.9556350999999950  -0.0899951560134858
  82.5892410000000012 -26.5659752000000005  76.5096970000000027   0.0900100974326682
  82.5291823999999963 -27.1820774000000007  74.9070739999999944   0.0900100974326682
  80.3352280000000007 -27.9441738000000015  77.3600615999999945  -0.3600030361827169
  80.7315368999999947 -27.9971503999999989  78.2766495000000049   0.3200168101694206
  80.8870086999999955 -27.7414932000000007  76.0744246999999945  -0.0499939885810072
  79.0813445999999942 -28.4276142000000007  77.1229782000000057   0.2500147671625829
  78.3826447000000002 -28.6705532000000005  77.9235457999999994   0.1300112648651469
  78.8092041000000023 -28.5230311999999984  75.8082351999999986  -0.7000129593587856
  79.9667357999999950 -28.0763226000000010  75.1332931999999971   0.2200138915882239
  80.0467376999999942 -28.1581459000000009  74.0563582999999994   0.1000103892907879
  82.7438125999999983 -29.8135699999999986  75.2808074999999945   0.5100223554736942
  82.0192183999999997 -30.7233601000000007  75.6384201000000047  -0.5100074140545120
  83.3797073000000069 -29.7710915000000007  74.0955428999999981  -0.4700062466220333
  83.9849471999999935 -28.9861794000000010  73.9877852999999988   0.3100165183113009
  83.2724532999999951 -30.6578808000000009  72.9472580000000050   0.0700095137164289
  82.3549576000000059 -31.2263450999999996  72.9852448000000038   0.0900100974326682
  83.1645812999999947 -29.8072890999999984  71.6154480000000007  -0.1799977827365629
  84.0647201999999965 -29.1773014000000011  71.4505996999999979   0.0900100974326682
  83.1778029999999973 -30.5219935999999983  70.7649459999999948   0.0900100974326682
  82.0027312999999936 -28.7394618999999985  71.5018996999999956  -0.0899951560134858
  82.1961364999999944 -27.9464569000000012  72.2555923000000035   0.0900100974326682
  82.1217117000000059 -28.0600567000000005  70.0447998000000069  -0.2700004094596399
  82.1083983999999987 -28.7843894999999996  69.2024841000000066   0.0900100974326682
  81.3593673999999965 -27.2568835999999983  69.9550018000000051   0.0900100974326682
  83.1227188000000012 -27.5884724000000006  69.9452285999999930   0.0900100974326682
  80.5844727000000063 -29.3337764999999990  71.5684813999999960  -0.2700004094596399
  80.5374450999999993 -29.9740658000000018  70.6617583999999965   0.0900100974326682
  80.3802108999999945 -30.0803680000000000  72.3654784999999947   0.0900100974326682
  79.7880629999999940 -28.5674591000000007  71.4553070000000048   0.0900100974326682
  84.4648360999999994 -31.6821917999999982  72.9241561999999988   0.5100223554736942
  84.7541350999999992 -32.3004111999999992  71.9277572999999961  -0.5100074140545120
  85.2015762000000052 -31.8670062999999999  74.0447539999999975  -0.4700062466220333
  85.0409697999999992 -31.4337653999999986  74.9282227000000063   0.3100165183113009
  86.1859589000000028 -32.9221343999999974  74.2667007000000012   0.0700095137164289
  86.9314269999999993 -32.9185524000000029  73.4852448000000038   0.0900100974326682
  87.0505828999999949 -32.6196709000000027  75.5056457999999964   0.1400115567232666
  86.4738921999999945 -31.9884547999999995  76.2150955000000039   0.0900100974326682
  88.1779937999999959 -31.8966941999999989  75.1797638000000035  -0.6600117919263071
  87.8231049000000041 -31.0722331999999994  74.8393097000000012   0.4300200206087370
  87.5059052000000008 -33.9201430999999971  76.0536728000000011  -0.2700004094596399
  88.2485733000000039 -33.7416916000000029  76.8604660000000024   0.0900100974326682
  86.6705093000000062 -34.5406113000000019  76.4428405999999967   0.0900100974326682
  87.9311600000000055 -34.4582710000000034  75.1796494000000024   0.0900100974326682
  85.5026703000000055 -34.2493819999999971  74.3089752000000061   0.5100223554736942
  86.0337600999999950 -35.2566222999999965  73.7878417999999954  -0.5100074140545120
  84.3646545000000003 -34.3234749000000008  74.9713516000000055  -0.4700062466220333
  83.9987564000000049 -33.5153389000000033  75.4263610999999941   0.3100165183113009
  83.4727936000000028 -35.5154762000000019  74.9711989999999986   0.0700095137164289
  84.0142287999999979 -36.4495087000000026  74.9997405999999955   0.0900100974326682
  82.7999573000000026 -35.5048446999999996  76.3827895999999953  -0.2800007013177596
  83.5759125000000012 -35.6386909000000003  77.1665572999999938   0.0900100974326682
  82.2683487000000042 -34.5382232999999985  76.5145111000000071   0.0900100974326682
  81.8545531999999980 -36.6219978000000026  76.6535187000000064   0.6200255659130106
  81.1768722999999994 -36.6052284000000014  77.7044372999999950  -0.7600147105075037
  81.7634658999999999 -37.5909653000000006  75.9039458999999965  -0.7600147105075037
  82.5843964000000028 -35.4833603000000011  73.7327271000000053   0.5100223554736942
  81.7442779999999942 -34.6226883000000001  73.5923767000000026  -0.5100074140545120
  82.8139647999999937 -36.4552307000000013  72.7780304000000058  -0.4700062466220333
  83.6145705999999933 -37.0338325999999967  72.9131545999999986   0.3100165183113009
  82.1102676000000002 -36.6962584999999990  71.5493239999999986   0.0700095137164289
  81.6511459000000031 -35.7703934000000032  71.2356719999999939   0.0900100974326682
  83.0748825000000011 -37.1273689000000005  70.4448928999999993  -0.1799977827365629
  82.4243239999999986 -37.2169189000000031  69.5487442000000016   0.0900100974326682
  83.8163375999999971 -36.3107680999999971  70.3117447000000055   0.0900100974326682
  83.8295516999999961 -38.5916976999999974  70.6023406999999992  -0.1799977827365629
  82.9992218000000008 -39.3297997000000024  70.5939254999999974   0.0900100974326682
  84.4270324999999957 -38.7140960999999990  69.6737061000000040   0.0900100974326682
  84.7096023999999943 -38.8536110000000008  71.7907256999999959   0.5500235229061731
  84.4465179000000035 -38.5939712999999998  72.9760665999999958  -0.5500085814869907
  85.8335189999999955 -39.5623245000000026  71.4899292000000059  -0.6200106244938284
  86.1166534000000041 -40.0443459000000033  72.3190764999999942   0.3200168101694206
  86.0772704999999974 -39.7083854999999986  70.5311508000000060   0.3000162264531813
  81.0451812999999959 -37.8002777000000023  71.6065597999999994   0.5100223554736942
  80.1512069999999994 -37.8981666999999973  70.7287520999999941  -0.5100074140545120
  80.9880219000000068 -38.3985939000000016  72.7253570999999965  -0.4700062466220333
  81.5012282999999940 -38.0927505000000011  73.5235366999999940   0.3100165183113009
  80.1979675000000043 -39.5290755999999988  73.1604308999999944  -0.0199931130066482
  80.4407578000000001 -39.6688995000000020  74.2034531000000044   0.0900100974326682
  80.5021667000000036 -40.3664703000000031  72.5499954000000002   0.0900100974326682
  78.6738739000000038 -39.4559517000000000  73.0080032000000045   0.5100223554736942
  78.0638732999999974 -38.4231148000000005  72.9529876999999942  -0.5100074140545120
  77.9438782000000003 -40.6187515000000019  72.9545135000000045  -0.4700062466220333
  78.4399413999999950 -41.4713707000000014  72.8096924000000030   0.3100165183113009
  76.4872512999999969 -40.6493262999999985  73.1022033999999934   0.0700095137164289
  76.0830840999999936 -40.0378685000000019  72.3089980999999966   0.0900100974326682
  75.9605255000000028 -42.1031532000000013  72.8321303999999969  -0.1799977827365629
  76.3442000999999948 -42.3941765000000004  71.8309174000000041   0.0900100974326682
  76.4447784000000041 -42.8577422999999982  73.4881897000000066   0.0900100974326682
  74.4473189999999931 -42.4168281999999977  72.8210983000000027  -0.0299934048647678
  73.6444015999999948 -42.6697464000000011  71.7422866999999940  -0.1499969071622038
  73.9085388000000023 -42.4641532999999995  70.7154694000000035   0.2200138915882239
  72.3717651000000046 -43.1080818000000008  72.2394256999999982  -0.5100074140545120
  71.5514296999999999 -43.2199744999999993  71.7226105000000018   0.3700182694600189
  72.4252319000000000 -43.1739502000000002  73.5643081999999993   0.2400144753044632
  73.7397765999999990 -42.7676468000000014  73.9218520999999953   0.1100106811489075
  74.0196762000000064 -42.7527084000000031  75.3120346000000040  -0.2499998257434005
  74.9542464999999964 -42.4462471000000008  75.7582016000000067   0.1700124322976256
  73.0844878999999992 -43.1750716999999966  76.2433089999999964  -0.1999983664528022
  73.4102630999999946 -43.1963348000000025  77.2727890000000031   0.1400115567232666
  71.4124527000000029 -43.4728165000000004  74.4393462999999969  -0.2700004094596399
  70.3893508999999966 -43.7195587000000003  74.1969452000000018   0.1600121404395059
  71.7783507999999983 -43.4683762000000016  75.7421875000000000  -0.1399966153040842
  70.9847641000000067 -43.7091141000000007  76.4340439000000060   0.1400115567232666
  75.9486160000000012 -40.1095047000000022  74.4028320000000036   0.5100223554736942
  76.5692138999999941 -40.3327445999999981  75.4307175000000001  -0.5100074140545120
  74.7965240000000051 -39.4237899999999968  74.3994904000000048  -0.4700062466220333
  74.3653029999999973 -39.2238311999999993  73.5230942000000027   0.3100165183113009
  74.1903992000000017 -38.7133484000000010  75.4731522000000012   0.0700095137164289
  74.7838057999999961 -38.9679946999999984  76.3388596000000064   0.0900100974326682
  74.2643204000000026 -37.2180595000000025  75.2648697000000055  -0.0899951560134858
  73.4889526000000046 -36.8043327000000033  74.5852050999999960   0.0900100974326682
  73.9214096000000040 -36.4827270999999982  76.6007538000000068  -0.2700004094596399
  74.5955811000000040 -36.7019272000000001  77.4561767999999944   0.0900100974326682
  73.9549789000000004 -35.3758087000000003  76.5117493000000053   0.0900100974326682
  72.9236221000000029 -36.7576140999999978  77.0047378999999950   0.0900100974326682
  75.6440659000000011 -36.7243880999999988  74.7637177000000008  -0.2700004094596399
  76.2786025999999993 -36.9337958999999998  75.6513137999999969   0.0900100974326682
  75.9045715000000030 -36.9277992000000026  73.7030105999999989   0.0900100974326682
  75.6512450999999970 -35.6167640999999975  74.6775207999999964   0.0900100974326682
  72.8385695999999996 -39.1455574000000013  75.7783507999999983   0.5100223554736942
  71.9230804000000035 -39.0468673999999965  74.9422912999999937  -0.5100074140545120
  72.5148238999999961 -39.5394095999999990  77.0356292999999965  -0.4700062466220333
  73.2691422000000046 -39.5600128000000026  77.6872330000000062   0.3100165183113009
  71.2496871999999968 -40.0118828000000022  77.4922104000000047   0.0700095137164289
  70.7991791000000035 -40.6638985000000019  76.7585068000000064   0.0900100974326682
  71.4452895999999953 -40.9787102000000019  78.7137984999999958  -0.2700004094596399
  72.0515213000000045 -40.5083733000000024  79.5172806000000065   0.0900100974326682
  70.5176314999999931 -41.4275169000000005  79.1289290999999935   0.0900100974326682
  71.9506760000000014 -41.9264336000000029  78.4296721999999988   0.0900100974326682
  70.2417449999999945 -38.8724174000000033  77.7227172999999993   0.5100223554736942
  70.5491104000000036 -37.8003883000000016  78.3070679000000069  -0.5100074140545120
  68.9990004999999940 -39.1215630000000019  77.1557693000000029  -0.4700062466220333
  68.8489531999999969 -39.9440154999999990  76.6125641000000002   0.3100165183113009
  67.9571227999999934 -38.0460776999999979  76.9030532999999963   0.0700095137164289
  68.4897765999999990 -37.1125754999999984  77.0091094999999939   0.0900100974326682
  67.3105391999999938 -38.1262283000000011  75.4395064999999931   0.0500089300001895
  66.7797089000000028 -39.1005706999999987  75.4960097999999959   0.0900100974326682
  66.5585327000000007 -37.3293036999999970  75.2558975000000032   0.0900100974326682
  68.2252120999999931 -38.3049278000000015  74.3302536000000060  -0.6600117919263071
  68.5935898000000037 -39.1905745999999979  74.2911452999999966   0.4300200206087370
  66.8290405000000050 -38.0017319000000029  77.8962936000000070   0.5100223554736942
  66.0572585999999973 -37.0739440999999985  77.9201355000000007  -0.5100074140545120
  66.7840271000000030 -39.1275253000000021  78.6976929000000069  -0.4700062466220333
  67.5806579999999997 -39.7045784000000026  78.5352096999999958   0.3100165183113009
  65.8409958000000017 -39.2463837000000026  79.8254088999999993   0.0700095137164289
  64.8979262999999946 -38.9633217000000016  79.3816757000000024   0.0900100974326682
  65.7762909000000064 -40.7435303000000033  80.3253631999999982  -0.1799977827365629
  64.7958298000000070 -40.9257889000000006  80.8150482000000068   0.0900100974326682
  66.0219649999999945 -41.5017966999999999  79.5514145000000070   0.0900100974326682
  66.7730712999999980 -41.0141106000000022  81.4890288999999939   0.0000074707095912
  68.1034011999999933 -40.5962219000000033  81.3914108000000027  -0.1149958856587850
  68.4969940000000008 -40.0974312000000026  80.5180892999999998   0.1150108270779674
  69.0278931000000000 -40.8065033000000028  82.4165954999999997  -0.1149958856587850
  70.0206909000000053 -40.4009628000000021  82.2889480999999989   0.1150108270779674
  68.6158065999999991 -41.4539795000000026  83.5770569000000023  -0.1149958856587850
  69.3169173999999941 -41.5994719999999987  84.3855590999999947   0.1150108270779674
  66.3793182000000002 -41.8144721999999973  82.5760726999999974  -0.1149958856587850
  65.3790740999999969 -42.2140387999999973  82.6552199999999999   0.1150108270779674
  67.2880935999999963 -42.0526543000000004  83.5739212000000009  -0.1149958856587850
  67.0086746000000062 -42.6406403000000012  84.4356688999999960   0.1150108270779674
  66.0481948999999986 -38.0876541000000017  80.8910828000000066   0.5100223554736942
  67.0793457000000046 -37.4940033000000028  81.2551880000000040  -0.5100074140545120
  64.8577193999999935 -37.6715926999999979  81.4081726000000003  -0.4700062466220333
  64.0348663000000045 -38.1946525999999977  81.2000122000000033   0.3100165183113009
  64.6468581999999969 -36.4262046999999995  82.0530853000000064   0.0700095137164289
  65.4538040000000052 -36.2074280000000002  82.7367325000000022   0.0900100974326682
  64.6574554000000035 -35.2263870000000026  81.0163498000000004   0.1400115567232666
  65.3372803000000033 -35.4109497000000033  80.1572266000000013   0.0900100974326682
  64.9364623999999964 -33.9224091000000030  81.5887069999999994  -0.6600117919263071
  65.8742751999999996 -33.8115882999999968  81.7614058999999997   0.4300200206087370
  63.3257560999999995 -35.1680297999999993  80.2630156999999969  -0.2700004094596399
  62.5423316999999983 -34.8261603999999991  80.9727249000000029   0.0900100974326682
  63.4576911999999993 -34.4464187999999965  79.4286345999999952   0.0900100974326682
  63.0897330999999966 -36.1950721999999985  79.9111632999999983   0.0900100974326682
  63.3546905999999979 -36.3723105999999987  82.8711165999999935   0.5100223554736942
  62.5738753999999986 -37.3111649000000014  82.7635345000000058  -0.5100074140545120
  63.1612091000000007 -35.3955154000000007  83.7678374999999988  -0.4700062466220333
  63.9573974999999990 -34.8064003000000000  83.8819885000000056   0.3100165183113009
  62.0124358999999998 -35.2744865000000019  84.6223068000000040   0.0700095137164289
  61.7795715000000030 -36.3269652999999977  84.6891097999999971   0.0900100974326682
  62.4891014000000027 -34.5366057999999967  85.9016417999999931  -0.1799977827365629
  62.8405990999999986 -33.5306090999999995  85.5874175999999949   0.0900100974326682
  61.6528739999999971 -34.4470939999999999  86.6276093000000031   0.0900100974326682
  63.4856910999999968 -35.2801819000000023  86.7343673999999965  -0.1799977827365629
  63.2743492000000032 -36.3704146999999978  86.7668457000000046   0.0900100974326682
  64.4118117999999953 -35.0813064999999966  86.1537857000000002   0.0900100974326682
  63.4971122999999977 -34.6367607000000035  88.1696091000000024  -0.1799977827365629
  63.3075637999999969 -33.5456199999999995  88.0812758999999943   0.0900100974326682
  62.6923942999999966 -35.0581589000000022  88.8092728000000022   0.0900100974326682
  64.8942794999999961 -34.6380004999999969  88.9001312000000041   0.2100135997301042
  65.6549911000000037 -34.0111427000000006  88.3876113999999973   0.0500089300001895
  64.6624603000000064 -34.0256996000000029  89.7977218999999991   0.0500089300001895
  65.2968903000000012 -35.9533996999999985  89.3047255999999976  -0.3000012850339989
  64.6009827000000030 -36.3614388000000019  89.9610901000000069   0.3300171020275403
  65.3579024999999945 -36.5677109000000016  88.4677733999999987   0.3300171020275403
  66.2165985000000035 -35.8316344999999998  89.7747420999999974   0.3300171020275403
  60.7928046999999978 -34.6145781999999969  84.0715485000000058   0.5100223554736942
  60.9555205999999998 -33.8379706999999996  83.0846480999999955  -0.5100074140545120
  59.5756950000000032 -34.7520980999999978  84.5901946999999979  -0.2900009931758792
  59.2649840999999995 -35.7816124000000002  85.5555190999999979   0.0000074707095912
  59.8302497999999972 -35.6313056999999986  86.5000916000000046   0.0900100974326682
  59.5687828000000010 -36.7111206000000010  85.0282287999999937   0.0900100974326682
  58.5291824000000034 -33.7004889999999975  84.6369095000000016   0.0200080544258305
  58.2504386999999966 -33.5801276999999985  83.6004638999999941   0.0900100974326682
  57.3718147000000016 -34.2794494999999984  85.5473784999999936  -0.1799977827365629
  56.4399032999999974 -34.1946830999999989  84.9484711000000061   0.0900100974326682
  57.2915381999999980 -33.8760223000000025  86.5794295999999974   0.0900100974326682
  57.7359505000000013 -35.7762336999999988  85.6302337999999992  -0.1799977827365629
  57.3270339999999976 -36.2367972999999992  84.7055739999999986   0.0900100974326682
  57.4039536000000012 -36.3044815000000014  86.5494919000000067   0.0900100974326682
  59.0390244000000024 -32.3563041999999967  85.2362442000000016   0.5100223554736942
  59.7469101000000009 -32.3822823000000000  86.2802582000000058  -0.5100074140545120
  58.7560004999999990 -31.1767615999999990  84.5813904000000036  -0.4700062466220333
  58.0024567000000033 -31.0405617000000014  83.9429398000000049   0.3100165183113009
  59.3379973999999990 -29.9636059000000010  85.0531464000000028   0.0700095137164289
  59.4621391000000017 -29.9061221999999987  86.1244506999999970   0.0900100974326682
  60.7079505999999967 -29.5275153999999986  84.5144729999999953  -0.1799977827365629
  61.1882591000000033 -28.9334792999999983  85.3211593999999991   0.0900100974326682
  61.3375816000000000 -30.4426537000000010  84.5346451000000059   0.0900100974326682
  60.9467429999999979 -28.7573776000000016  83.2423401000000069  -0.1799977827365629
  60.6276741000000001 -27.6937332000000005  83.2766646999999978   0.0900100974326682
  62.0038719000000000 -28.8830546999999989  82.9245300000000043   0.0900100974326682
  60.2584457000000029 -29.4341754999999985  81.9928740999999945   0.2000133078719846
  60.8596076999999980 -30.3403357999999983  81.7652893000000063   0.0900100974326682
  59.2547264000000027 -29.9073734000000009  82.0472182999999973   0.0900100974326682
  60.3344955000000027 -28.5012168999999993  80.8073272999999972  -0.7000129593587856
  60.8984680000000012 -27.6770344000000001  80.8589706000000064   0.4400203124668566
  59.9164505000000034 -28.7129021000000009  79.5981292999999965   0.6400261496292500
  59.9512290999999991 -27.7486172000000018  78.6798325000000034  -0.8000158779399824
  59.4140930000000012 -27.8258018000000007  77.8398743000000053   0.4600208961830959
  60.2750435000000024 -26.8293457000000011  78.9036330999999933   0.4600208961830959
  59.5457038999999995 -29.9200668000000007  79.1978835999999973  -0.8000158779399824
  59.3885497999999998 -30.0780372999999983  78.2230301000000026   0.4600208961830959
  59.8084182999999996 -30.6916617999999985  79.7772140999999948   0.4600208961830959
  58.3646545000000003 -28.7647610000000000  84.7389450000000011   0.5100223554736942
  57.7202873000000025 -28.6919746000000018  83.7099379999999940  -0.5100074140545120
  58.3206367000000014 -27.8367022999999989  85.6658630000000016  -0.4700062466220333
  58.9659996000000035 -27.8476619999999997  86.4257202000000007   0.3100165183113009
  57.2409058000000002 -26.8859081000000018  85.7884063999999995   0.0700095137164289
  56.4331130999999999 -27.1813563999999985  85.1352691999999962   0.0900100974326682
  56.8321533000000017 -26.7574557999999989  87.2118530000000050   0.1400115567232666
  56.1760597000000033 -25.8831425000000017  87.4104384999999979   0.0900100974326682
  57.9471358999999993 -26.7167281999999986  88.1551208000000059  -0.6600117919263071
  57.9342155000000005 -25.7803210999999983  88.3662491000000045   0.4300200206087370
  55.9863968000000014 -27.9842109999999984  87.5752257999999983  -0.2700004094596399
  55.5686072999999965 -27.9462356999999990  88.6039734000000010   0.0900100974326682
  55.1625214000000028 -28.1880379000000012  86.8582839999999976   0.0900100974326682
  56.6985626000000025 -28.8367958000000009  87.5598755000000040   0.0900100974326682
  57.7533340000000024 -25.5846766999999993  85.3504791000000012   0.5100223554736942
  56.9568404999999984 -24.6471003999999994  85.1129760999999974  -0.5100074140545120
  59.0614509999999981 -25.4760418000000008  85.0411224000000061  -0.4700062466220333
  59.7254752999999994 -26.2196350000000002  85.0531387000000052   0.3100165183113009
  59.5780983000000006 -24.2697162999999989  84.4513244999999984   0.0700095137164289
  58.9651566000000003 -23.4202441999999991  84.7141799999999989   0.0900100974326682
  60.9119759000000016 -23.9850768999999993  85.0325394000000045  -0.0899951560134858
  60.8630409000000014 -24.3217697000000008  86.0901642000000038   0.0900100974326682
  62.1110802000000035 -24.8038348999999982  84.4149933000000061  -0.2700004094596399
  61.7873153999999971 -25.8615054999999998  84.3109589000000028   0.0900100974326682
  62.2565268999999972 -24.3739623999999999  83.4009094000000033   0.0900100974326682
  63.0476875000000021 -24.7021446000000005  85.0038452000000007   0.0900100974326682
  61.3712386999999993 -22.4955959000000014  85.0320586999999932  -0.1799977827365629
  61.6025199999999984 -22.0477714999999996  84.0419693000000052   0.0900100974326682
  60.5502280999999982 -21.9401131000000014  85.5337523999999974   0.0900100974326682
  62.4342461000000029 -22.2206916999999997  86.1555481000000043  -0.2700004094596399
  63.4438400000000016 -22.6040801999999985  85.8946686000000028   0.0900100974326682
  62.4001579000000035 -21.1297244999999982  86.3627776999999952   0.0900100974326682
  62.2866707000000019 -22.6952667000000012  87.1491927999999945   0.0900100974326682
  59.6115989999999982 -24.2877064000000011  82.9855194000000012   0.5100223554736942
  59.6680489000000023 -25.4086245999999996  82.5037307999999996  -0.5100074140545120
  59.4739417999999986 -23.2446917999999982  82.1748962000000063  -0.2900009931758792
  59.1450080999999983 -21.8570041999999987  82.4522017999999974   0.0000074707095912
  59.8765563999999983 -21.3171786999999995  83.0907516000000044   0.0900100974326682
  58.1998940000000005 -21.7908173000000005  83.0324631000000011   0.0900100974326682
  59.1865500999999981 -23.5744304999999983  80.7877196999999967   0.0200080544258305
  58.3796081999999998 -24.2922344000000017  80.7888870000000026   0.0900100974326682
  58.6976737999999969 -22.2890015000000012  80.0693054000000046  -0.1799977827365629
  57.5913048000000032 -22.2893104999999991  79.9679184000000021   0.0900100974326682
  59.1538849000000013 -22.0192337000000009  79.0928726000000069   0.0900100974326682
  59.0151214999999993 -21.1581782999999994  81.0573044000000067  -0.1799977827365629
  58.3443717999999976 -20.2883053000000011  80.8907623000000058   0.0900100974326682
  60.0352172999999993 -20.8276481999999987  80.7666550000000001   0.0900100974326682
  60.3922805999999994 -24.0827637000000010  80.1104736000000059   0.5100223554736942
  60.2684937000000005 -24.7848511000000009  79.1166153000000065  -0.5100074140545120
  61.6412392000000011 -23.6360072999999993  80.5103912000000008  -0.4700062466220333
  61.5892525000000006 -22.8926410999999987  81.1727448000000038   0.3100165183113009
  62.9015732000000014 -24.1506423999999988  80.0332259999999991   0.0700095137164289
  63.1232872000000000 -23.7902126000000003  79.0395812999999947   0.0900100974326682
  64.1226195999999931 -23.8164252999999988  80.9189072000000067  -0.1799977827365629
  64.0406646999999936 -24.3297194999999995  81.9008101999999951   0.0900100974326682
  65.0986862000000031 -24.0796986000000004  80.4581450999999959   0.0900100974326682
  64.2839431999999960 -22.3208064999999998  81.0403670999999974   0.5500235229061731
  63.3990402000000017 -21.4972476999999991  80.7837600999999950  -0.5500085814869907
  65.5387649999999979 -21.8970756999999985  81.3641891000000044  -0.6200106244938284
  66.2938994999999949 -22.5501690000000004  81.4210510000000056   0.3200168101694206
  65.6692429000000004 -20.9076786000000006  81.4280167000000006   0.3000162264531813
  63.0601424999999978 -25.5762329000000008  79.8545531999999980   0.5100223554736942
  62.4433707999999967 -26.4194583999999999  80.4786682000000013  -0.5100074140545120
  63.9963492999999985 -25.9278088000000011  78.9895705999999933  -0.4700062466220333
  64.4452438000000001 -25.2216282000000014  78.4475249999999988   0.3100165183113009
  64.5839385999999962 -27.2871838000000011  78.8827667000000048   0.0700095137164289
  63.8013419999999982 -28.0203190000000006  79.0110549999999989   0.0900100974326682
  65.3709487999999936 -27.5329875999999985  77.6040801999999985   0.0500089300001895
  64.7618255999999946 -27.2441749999999985  76.7209854000000036   0.0900100974326682
  66.3128966999999960 -26.9630946999999992  77.4548187000000041   0.0900100974326682
  65.6719130999999976 -28.8430861999999983  77.2958069000000023  -0.6600117919263071
  66.1716536999999931 -28.8963451000000013  76.4778747999999950   0.4300200206087370
  65.5513152999999988 -27.6038665999999999  79.9987105999999955   0.5100223554736942
  66.3847655999999944 -26.7667712999999985  80.3754425000000055  -0.5100074140545120
  65.6242522999999949 -28.8861446000000015  80.4794768999999945  -0.4700062466220333
  65.0001067999999975 -29.5974560000000011  80.1656569999999959   0.3100165183113009
  66.6742172000000011 -29.3502197000000002  81.4485703000000001   0.0700095137164289
  67.1396941999999939 -28.4634953000000017  81.8528519000000045   0.0900100974326682
  66.0673752000000007 -30.0778713000000018  82.6947174000000018  -0.1799977827365629
  65.9348525999999993 -31.1605759000000013  82.4837493999999936   0.0900100974326682
  66.8541335999999973 -30.0289935999999997  83.4776229999999941   0.0900100974326682
  64.6949996999999968 -29.5701275000000017  83.1995162999999991  -0.0899951560134858
  63.9279213000000013 -29.6894492999999997  82.4047393999999969   0.0900100974326682
  64.3585434000000021 -30.2768288000000005  84.5165786999999966  -0.2700004094596399
  65.1905136000000027 -30.2355175000000003  85.2517241999999982   0.0900100974326682
  63.4756812999999980 -29.7669697000000006  84.9580612000000031   0.0900100974326682
  64.0838394000000022 -31.3421936000000017  84.3621140000000054   0.0900100974326682
  64.7480544999999950 -28.0093974999999986  83.4464492999999976  -0.2700004094596399
  65.5651320999999996 -27.6793307999999989  84.1230240000000009   0.0900100974326682
  64.9783400999999969 -27.4525603999999994  82.5130539000000027   0.0900100974326682
  63.7996139999999983 -27.5939559999999986  83.8491745000000037   0.0900100974326682
  67.7536620999999997 -30.1611213999999990  80.8316879000000057   0.5100223554736942
  68.7173537999999979 -30.3540515999999982  81.5481491000000034  -0.5100074140545120
  67.6514587000000063 -30.3844624000000003  79.5010223000000025  -0.4700062466220333
  66.8584517999999974 -30.1334933999999990  78.9513321000000019   0.3100165183113009
  68.7869338999999940 -31.0178222999999988  78.8333434999999980   0.0700095137164289
  68.9682159000000041 -31.9249286999999988  79.3907470999999987   0.0900100974326682
  68.4790114999999986 -31.4505157000000004  77.3904265999999978  -0.1799977827365629
  68.2198714999999964 -30.5113506000000001  76.8564377000000007   0.0900100974326682
  69.3151093000000031 -31.9300364999999999  76.8378677000000039   0.0900100974326682
  67.2497635000000002 -32.3640670999999998  77.2788390999999990  -0.0899951560134858
  66.3781357000000014 -31.8468723000000011  77.7339171999999934   0.0900100974326682
  66.8936539000000039 -32.5876883999999976  75.8396529999999984  -0.2700004094596399
  66.0336685000000045 -33.2903403999999981  75.8077926999999931   0.0900100974326682
  66.5744475999999992 -31.6469954999999992  75.3421325999999993   0.0900100974326682
  67.6983948000000026 -33.0788344999999993  75.2518615999999980   0.0900100974326682
  67.4530410999999930 -33.7565765000000013  77.8441009999999949  -0.2700004094596399
  67.9996414000000016 -34.3533553999999981  77.0829085999999961   0.0900100974326682
  68.0010070999999954 -33.5793839000000034  78.7941818000000040   0.0900100974326682
  66.5281525000000045 -34.3205681000000027  78.0907287999999937   0.0900100974326682
  70.1329345999999987 -30.3177166000000007  78.8570785999999941   0.5100223554736942
  71.1534652999999935 -31.0390778000000012  78.9875183000000050  -0.5100074140545120
  70.1209563999999972 -28.9637260000000012  78.8022385000000014  -0.2900009931758792
  69.1771164000000027 -28.2037143999999991  77.9514618000000041   0.0000074707095912
  68.1286925999999937 -28.1865310999999998  78.3186568999999935   0.0900100974326682
  68.9227142000000015 -28.6770114999999990  76.9790497000000045   0.0900100974326682
  71.2388686999999976 -28.1523876000000008  79.1895142000000050   0.0200080544258305
  72.0978317000000004 -28.4100360999999992  78.5876769999999993   0.0900100974326682
  70.7255629999999940 -26.7073441000000003  78.8770904999999942  -0.1799977827365629
  71.5432129000000003 -25.9593924999999999  78.7974777000000017   0.0900100974326682
  70.0522385000000014 -26.4270020000000017  79.7151642000000038   0.0900100974326682
  69.7608795000000015 -26.8466492000000017  77.6812668000000031  -0.1799977827365629
  70.2972031000000044 -26.7001285999999993  76.7193831999999958   0.0900100974326682
  68.8886566000000045 -26.1588096999999991  77.6610412999999937   0.0900100974326682
  71.7022934000000021 -28.2311401000000011  80.5971451000000059   0.5100223554736942
  70.9896927000000062 -28.2002315999999986  81.5888901000000004  -0.5100074140545120
  73.0978470000000016 -28.1837063000000008  80.6982346000000064  -0.4700062466220333
  73.6539154000000025 -28.1356868999999996  79.8721007999999983   0.3100165183113009
  73.7500457999999952 -28.2985210000000009  81.9674377000000050   0.0700095137164289
  73.0687180000000041 -28.4272574999999996  82.7954636000000050   0.0900100974326682
  74.7729187000000053 -29.4451655999999993  81.9346084999999960   0.0500089300001895
  75.5054779000000025 -29.4014378000000001  82.7687301999999931   0.0900100974326682
  74.2083892999999932 -30.3966063999999996  82.0365601000000026   0.0900100974326682
  75.4804459000000065 -29.4730319999999999  80.6395035000000036  -0.6600117919263071
  74.9477234000000010 -29.8160515000000004  79.9182967999999931   0.4300200206087370
  74.5192107999999962 -27.1305809000000018  82.4170380000000051   0.5100223554736942
  74.9954680999999965 -27.0758286000000012  83.5662688999999972  -0.5100074140545120
  74.7903747999999950 -26.1491718000000013  81.5345611999999988  -0.4700062466220333
  74.3926620000000014 -26.1194133999999991  80.6208115000000021   0.3100165183113009
  75.6628798999999930 -24.9677334000000002  81.7410660000000036   0.0700095137164289
  75.0139999000000017 -24.1841583000000000  81.3786316000000056   0.0900100974326682
  76.1895676000000037 -24.5984611999999991  83.0721359000000064   0.1400115567232666
  76.8415526999999940 -25.4259337999999993  83.4250258999999943   0.0900100974326682
  75.2395477000000028 -24.3628253999999984  84.0488739000000038  -0.6600117919263071
  74.7882309000000021 -25.2093792000000008  84.0844498000000016   0.4300200206087370
  76.9656525000000045 -23.2226771999999997  82.9835891999999973  -0.2700004094596399
  76.2960738999999961 -22.4200152999999993  82.6071242999999953   0.0900100974326682
  77.2945098999999942 -22.9025935999999994  83.9953766000000002   0.0900100974326682
  77.8295135000000045 -23.2102642000000010  82.2850722999999959   0.0900100974326682
  76.9184036000000049 -25.1631354999999992  80.8640288999999939   0.5100223554736942
  77.8655167000000006 -25.9046993000000008  81.1885451999999930  -0.5100074140545120
  76.9791641000000055 -24.5591201999999988  79.6800003000000032  -0.4700062466220333
  76.2530289000000039 -23.9307556000000012  79.4118347000000000   0.3100165183113009
  78.1297607000000056 -24.7712840999999990  78.7931365999999969   0.0700095137164289
  78.4129104999999953 -25.8109034999999984  78.8667831000000064   0.0900100974326682
  77.8257370000000037 -24.2689589999999988  77.3494263000000046   0.1400115567232666
  77.7864531999999969 -23.1616858999999984  77.4314193999999958   0.0900100974326682
  76.5956572999999992 -24.8371467999999993  76.9686660999999930  -0.6600117919263071
  75.8974379999999940 -24.2677821999999992  77.3001938000000024   0.4300200206087370
  78.8516158999999988 -24.8935566000000001  76.3643493999999947  -0.2700004094596399
  78.8433074999999945 -24.4198589000000013  75.3594283999999988   0.0900100974326682
  79.8724365000000063 -24.8161659000000014  76.7959290000000010   0.0900100974326682
  78.7069015999999948 -25.9820136999999995  76.1951293999999990   0.0900100974326682
  79.3802184999999980 -24.1000614000000013  79.2857895000000070   0.5100223554736942
  80.4862061000000040 -24.5991324999999996  79.1998520000000070  -0.5100074140545120
  79.1728058000000061 -22.9822558999999984  79.9186401000000046  -0.4700062466220333
  78.2655563000000001 -22.5740584999999996  79.8532715000000053   0.3100165183113009
  80.2384871999999945 -22.1312046000000002  80.5467910999999930  -0.0199931130066482
  81.0461806999999936 -22.7909851000000003  80.8273544000000044   0.0900100974326682
  79.8013458000000071 -21.4115658000000018  81.2231215999999989   0.0900100974326682
  80.9605636999999945 -21.2145462000000009  79.6410675000000055   0.5100223554736942
  82.1741942999999964 -20.8965454000000008  79.8728638000000046  -0.5100074140545120
  80.3666991999999993 -20.8374537999999987  78.4934539999999998  -0.4700062466220333
  79.4655304000000058 -21.1599654999999984  78.2143554999999964   0.3100165183113009
  81.0235291000000046 -20.1441459999999992  77.3405075000000011   0.0700095137164289
  82.0904160000000047 -20.2413616000000012  77.4772949000000040   0.0900100974326682
  80.5161819000000065 -20.7650967000000009  75.9351958999999965  -0.1799977827365629
  79.4086989999999986 -20.8534317000000016  75.9387894000000045   0.0900100974326682
  80.8763275000000021 -20.1219214999999991  75.1039580999999998   0.0900100974326682
  81.0480347000000023 -22.1166362999999997  75.6159133999999966  -0.0899951560134858
  80.5629425000000055 -22.8315219999999997  76.3144379000000015   0.0900100974326682
  80.7184601000000015 -22.5346240999999985  74.1487960999999984  -0.2700004094596399
  79.6345519999999993 -22.4960994999999997  73.9080048000000005   0.0900100974326682
  81.2398452999999989 -21.8368225000000002  73.4591980000000007   0.0900100974326682
  81.1225433000000038 -23.5567607999999993  73.9867248999999987   0.0900100974326682
  82.5154723999999931 -22.2943877999999991  75.8346405000000061  -0.2700004094596399
  82.6162491000000045 -22.2738762000000001  76.9408722000000012   0.0900100974326682
  82.8259658999999999 -23.2458038000000009  75.3522186000000005   0.0900100974326682
  83.0907593000000020 -21.5180836000000006  75.2862625000000065   0.0900100974326682
  80.6485061999999999 -18.6882781999999992  77.3034820999999965   0.5100223554736942
  81.1921463000000045 -17.8502158999999985  76.6133040999999935  -0.5100074140545120
  79.6169661999999931 -18.3243408000000017  78.1619948999999963  -0.4700062466220333
  79.3294144000000045 -19.0651912999999986  78.7640380999999934   0.3100165183113009
  78.8876190000000008 -17.0964850999999989  78.0064086999999944   0.0700095137164289
  78.5274505999999946 -17.0649242000000001  76.9887314000000060   0.0900100974326682
  77.6855620999999985 -17.0497760999999990  78.9778136999999987   0.0500089300001895
  77.2117310000000003 -16.0522060000000018  78.8567505000000040   0.0900100974326682
  77.0141524999999945 -17.8768233999999993  78.6623534999999947   0.0900100974326682
  78.0232924999999966 -17.2312316999999986  80.3984298999999965  -0.6600117919263071
  77.5406494000000066 -16.5471362999999982  80.8681945999999954   0.4300200206087370
  79.6669540000000040 -15.7666950000000003  78.1051407000000069   0.5100223554736942
  79.2533416999999929 -14.7861633000000001  77.4300460999999984  -0.5100074140545120
  80.6684874999999977 -15.5347337999999997  78.9115752999999955  -0.2900009931758792
  80.9563141000000002 -16.2712497999999997  80.1610947000000067   0.0000074707095912
  81.1835403000000042 -17.3261623000000000  79.8968124000000017   0.0900100974326682
  80.1775513000000046 -16.1371478999999987  80.9420319000000035   0.0900100974326682
  81.3048325000000034 -14.2376356000000008  78.9403534000000064   0.0200080544258305
  80.4633026000000058 -13.5609845999999994  78.9212265000000031   0.0900100974326682
  82.1406860000000023 -14.1454114999999998  80.2838057999999961  -0.1799977827365629
  81.4844894000000011 -13.5643844999999992  80.9665451000000047   0.0900100974326682
  83.1568069000000065 -13.7000083999999998  80.2252426000000014   0.0900100974326682
  82.3068085000000025 -15.6474761999999998  80.6670608999999956  -0.1799977827365629
  82.4858626999999984 -15.6940012000000007  81.7625503999999950   0.0900100974326682
  83.1455535999999995 -16.1456164999999991  80.1353912000000008   0.0900100974326682
  82.2158965999999936 -14.1895924000000004  77.7154921999999999   0.5100223554736942
  82.4725341999999983 -13.0781717000000004  77.1755370999999997  -0.5100074140545120
  82.7005386000000016 -15.3387727999999992  77.2035446000000007  -0.4700062466220333
  82.3217544999999973 -16.1908722000000012  77.5563353999999947   0.3100165183113009
  83.5349654999999984 -15.3882092999999998  76.0174865999999980   0.0700095137164289
  84.3241347999999959 -14.6672610999999993  76.1719283999999988   0.0900100974326682
  84.0818328999999949 -16.7462158000000017  75.6429901000000058  -0.1799977827365629
  83.2872085999999996 -17.5073298999999984  75.4893340999999936   0.0900100974326682
  84.7581023999999985 -16.6905289000000003  74.7632904000000025   0.0900100974326682
  84.8904418999999990 -17.3036841999999993  76.8819809000000021   0.0000074707095912
  86.1165237000000019 -16.6805534000000009  77.2512817000000069  -0.1149958856587850
  86.5311508000000060 -15.8910283999999997  76.6420746000000008   0.1150108270779674
  86.8695067999999964 -17.0364207999999984  78.3801574999999957  -0.1149958856587850
  87.8181610000000035 -16.5616856000000006  78.5828704999999985   0.1150108270779674
  86.3868865999999969 -18.0907973999999996  79.2043151999999964   0.1100106811489075
  86.9698180999999977 -18.3251190000000008  80.3991927999999945  -0.5400082896288710
  87.6091614000000050 -17.6230145000000000  80.5402222000000023   0.4300200206087370
  84.4499588000000045 -18.3608703999999996  77.6714706000000064  -0.1149958856587850
  83.5203934000000032 -18.8271027000000011  77.3800430000000006   0.1150108270779674
  85.1825561999999934 -18.7205067000000014  78.7935791000000023  -0.1149958856587850
  84.8408813000000066 -19.5926857000000005  79.3311233999999956   0.1150108270779674
  82.7654648000000037 -14.8512135000000001  74.7134322999999938   0.5100223554736942
  83.3166199000000063 -14.0576247999999993  73.9700851000000057  -0.5100074140545120
  81.4805374000000029 -15.2399073000000005  74.5208892999999932  -0.4700062466220333
  80.9410247999999939 -15.7227726000000008  75.2062911999999955   0.3100165183113009
  80.6021881000000064 -14.6693859000000000  73.5742415999999935   0.0700095137164289
  81.1064300999999972 -14.6907864000000004  72.6194229000000036   0.0900100974326682
  79.2060318000000052 -15.3531504000000005  73.5075455000000062  -0.1799977827365629
  78.8183898999999997 -15.1769485000000000  74.5337066999999962   0.0900100974326682
  78.5441208000000017 -14.8858975999999998  72.7473679000000004   0.0900100974326682
  79.2192534999999936 -16.8697051999999985  73.1853408999999999   0.0000074707095912
  80.1808548000000059 -17.4206466999999989  72.3095322000000067  -0.1149958856587850
  80.9685058999999967 -16.8811836000000000  71.8045883000000060   0.1150108270779674
  80.1998291000000023 -18.8444804999999995  72.0757751000000013  -0.1149958856587850
  80.9691466999999960 -19.3708056999999982  71.5303191999999939   0.1150108270779674
  79.1000214000000028 -19.5622977999999996  72.5387343999999956  -0.1149958856587850
  79.0844727000000063 -20.5836411000000012  72.1879959000000042   0.1150108270779674
  78.2125168000000031 -17.7128715999999997  73.7569885000000056  -0.1149958856587850
  77.4616776000000016 -17.2253512999999998  74.3611144999999993   0.1150108270779674
  78.0554503999999980 -19.0694064999999995  73.3546599999999955  -0.1149958856587850
  77.1522216999999983 -19.5897903000000007  73.6371002000000061   0.1150108270779674
  80.3233031999999980 -13.1688270999999997  73.8658218000000062   0.5100223554736942
  80.4117583999999965 -12.2914113999999994  72.9458237000000054  -0.5100074140545120
  80.0974654999999984 -12.7998952999999993  75.1390990999999957  -0.4700062466220333
  79.9503631999999982 -13.4143629000000004  75.9103317000000004   0.3100165183113009
  79.6484145999999953 -11.5040540999999994  75.5252761999999933   0.0700095137164289
  78.7139968999999979 -11.3330430999999994  75.0114669999999961   0.0900100974326682
  79.1369475999999992 -11.4467297000000006  77.0330124000000040   0.0500089300001895
  78.2396240000000063 -12.0389385000000004  77.3130493000000030   0.0900100974326682
  79.9610061999999999 -11.8251142999999992  77.6749496000000050   0.0900100974326682
  79.0430144999999982 -10.1201010000000000  77.5422286999999955  -0.6600117919263071
  78.1914977999999934  -9.7561473999999997  77.2891311999999999   0.4300200206087370
  80.6231384000000020 -10.4464673999999995  75.1012802000000050   0.5100223554736942
  80.2004699999999957  -9.4077243999999993  74.6084517999999974  -0.5100074140545120
  81.9479294000000067 -10.7288656000000007  75.2557907000000057  -0.4700062466220333
  82.2143935999999940 -11.6334286000000002  75.5794754000000069   0.3100165183113009
  82.9211655000000007  -9.7330971000000002  74.9319305000000071   0.0700095137164289
  82.5350875999999971  -8.7276602000000008  74.8516922000000022   0.0900100974326682
  84.1518630999999999  -9.6955165999999995  75.8948592999999931  -0.1799977827365629
  84.5264358999999956 -10.7345343000000000  76.0151215000000064   0.0900100974326682
  84.9862136999999933  -9.0672083000000008  75.5161590999999959   0.0900100974326682
  83.8435439999999943  -9.3692998999999997  77.3927460000000025  -0.1399966153040842
  83.0896912000000043 -10.0760573999999998  77.8008040999999935   0.0900100974326682
  84.8481215999999989  -9.4016742999999998  77.8661498999999964   0.0900100974326682
  83.1526717999999931  -7.6938108999999999  77.7838593000000031  -0.0899951560134858
  83.3997726000000057  -7.9256152999999996  79.5940018000000009  -0.2199989501690415
  84.3690109000000064  -8.3824816000000002  79.8875350999999938   0.0900100974326682
  83.3027648999999997  -6.9316969000000004  80.0808640000000054   0.0900100974326682
  82.6440582000000035  -8.6189356000000004  80.0212401999999940   0.0900100974326682
  83.5555496000000062  -9.9055394999999997  73.5948867999999976   0.5100223554736942
  84.4003371999999956  -9.0395144999999992  73.2233582000000069  -0.5100074140545120
  83.1424102999999945 -10.9210138000000008  72.8501433999999932  -0.4700062466220333
  82.3924255000000016 -11.3859490999999995  73.3142241999999982   0.3100165183113009
  83.4496154999999931 -11.2957745000000003  71.5138321000000019  -0.0199931130066482
  83.3160706000000033 -10.4311237000000006  70.8806229000000059   0.0900100974326682
  82.8174590999999936 -12.1295155999999995  71.2461394999999982   0.0900100974326682
  84.8812255999999934 -11.8222331999999994  71.4501494999999949   0.5100223554736942
  85.5272522000000066 -11.7418584999999993  70.3528594999999939  -0.5100074140545120
  85.2489623999999964 -12.5998058000000004  72.5143585000000002  -0.4700062466220333
  84.5900955000000039 -12.7270144999999992  73.2517394999999993   0.3100165183113009
  86.4465256000000011 -13.5277718999999994  72.5027694999999994   0.0700095137164289
  87.0663452000000007 -13.0577220999999994  71.7535782000000069   0.0900100974326682
  86.9939269999999993 -13.6204491000000001  73.9622879000000069  -0.1099957397297252
  86.4550552000000039 -14.4370937000000001  74.4886321999999979   0.0900100974326682
  88.0437622000000033 -13.9839716000000003  73.9579085999999961   0.0900100974326682
  86.8386687999999936 -12.1546649999999996  75.1057892000000038  -0.2299992420271612
  87.8743668000000042 -11.4812794000000000  74.6267318999999958   0.1600121404395059
  86.1070557000000036 -14.9067535000000007  71.9254607999999962   0.5100223554736942
  86.9861449999999934 -15.7411451000000007  71.7367325000000022  -0.5100074140545120
  84.8584060999999963 -15.2122641000000005  71.6298294000000055  -0.4700062466220333
  84.1144713999999993 -14.6396178999999993  71.9654770000000070   0.3100165183113009
  84.5797119000000066 -16.4815025000000013  70.9852829000000014   0.0700095137164289
  85.3509750000000054 -16.8234652999999987  70.3110274999999945   0.0900100974326682
  84.0180739999999986 -17.5855350000000001  72.0315932999999973  -0.1799977827365629
  84.8138428000000033 -17.7727089000000014  72.7839507999999995   0.0900100974326682
  83.0931625000000054 -17.2747096999999989  72.5628585999999984   0.0900100974326682
  83.8867950000000064 -19.0342292999999998  71.4087982000000068  -0.0899951560134858
  83.0080185000000057 -19.1448688999999987  70.7380981000000020   0.0900100974326682
  85.1424178999999981 -19.2940845000000003  70.5745543999999967  -0.2700004094596399
  85.2530746000000050 -20.3926009999999991  70.4507140999999990   0.0900100974326682
  85.3081817999999998 -18.7295780000000001  69.6321259000000055   0.0900100974326682
  85.9244384999999937 -18.9098453999999982  71.2638474000000031   0.0900100974326682
  83.6369858000000050 -19.9761257000000008  72.5984191999999950  -0.2700004094596399
  84.6051178000000021 -20.2060679999999984  73.0925445999999965   0.0900100974326682
  82.9272461000000050 -19.5142726999999994  73.3176421999999945   0.0900100974326682
  83.2423248000000058 -20.9731997999999997  72.3078766000000002   0.0900100974326682
  83.3641128999999950 -16.1024455999999994  70.1186904999999996   0.5100223554736942
  82.8593903000000012 -15.0128841000000008  70.2077026000000046  -0.5100074140545120
  82.9484862999999990 -16.9912300000000016  69.1914596999999958  -0.4700062466220333
  83.3511733999999933 -17.9014874000000006  69.2488098000000036   0.3100165183113009
  81.8346405000000061 -16.8061408999999990  68.3224105999999978   0.0700095137164289
  81.3900375000000054 -15.8282813999999998  68.4343338000000045   0.0900100974326682
  82.3740463000000034 -16.7330913999999993  66.8157120000000049   0.0500089300001895
  82.7217940999999968 -15.6940641000000003  66.6318207000000058   0.0900100974326682
  83.1547317999999933 -17.5215302000000008  66.7590332000000046   0.0900100974326682
  81.2844695999999942 -17.1473255000000009  65.9327087000000063  -0.6600117919263071
  81.6203842000000037 -16.9819430999999987  65.0487365999999980   0.4300200206087370
  80.7521895999999941 -17.8436927999999995  68.5782547000000022   0.5100223554736942
  81.0634459999999990 -19.0042133000000000  68.8257140999999990  -0.5100074140545120
  79.4516373000000016 -17.3944492000000004  68.5817870999999997  -0.4700062466220333
  79.2163773000000049 -16.4430274999999995  68.3988724000000019   0.3100165183113009
  78.2697067000000004 -18.3167553000000005  68.6029587000000021   0.0700095137164289
  78.3274688999999995 -18.7815970999999990  69.5760879999999986   0.0900100974326682
  76.9174270999999976 -17.4487075999999988  68.6098633000000007  -0.0899951560134858
  77.0211410999999941 -16.6527518999999984  67.8417435000000069   0.0900100974326682
  75.5630416999999994 -18.0907440000000008  68.2857819000000035  -0.2700004094596399
  75.5403823999999986 -18.5129395000000017  67.2583771000000041   0.0900100974326682
  75.3104935000000069 -18.8794135999999995  69.0264205999999945   0.0900100974326682
  74.8435515999999978 -17.2447529000000017  68.3164215000000041   0.0900100974326682
  76.6896361999999954 -16.7363758000000011  69.9907532000000003  -0.2700004094596399
  77.5285262999999958 -16.0487269999999995  70.2310257000000036   0.0900100974326682
  75.6932678000000010 -16.2486725000000014  70.0516051999999974   0.0900100974326682
  76.5988770000000017 -17.4772986999999986  70.8136214999999964   0.0900100974326682
  78.1548080000000027 -19.3231888000000005  67.4830855999999955   0.5100223554736942
  77.8046570000000060 -20.4543284999999990  67.6032103999999947  -0.5100074140545120
  78.6515808000000050 -18.8345088999999994  66.2667464999999964  -0.4700062466220333
  78.8581161000000037 -17.8594456000000008  66.2914200000000022   0.3100165183113009
  78.6740874999999988 -19.5303916999999991  64.9548721000000029   0.0700095137164289
  77.7995147999999972 -20.1492271000000009  64.8186187999999959   0.0900100974326682
  79.0286559999999980 -18.6113567000000018  63.7248688000000030  -0.1799977827365629
  80.1302871999999979 -18.4782447999999988  63.6699523999999997   0.0900100974326682
  78.8096313000000066 -19.2235469999999999  62.8239937000000026   0.0900100974326682
  78.2921905999999979 -17.2867870000000003  63.8386803000000000  -0.1799977827365629
  77.2256011999999998 -17.3548927000000006  64.1421126999999984   0.0900100974326682
  78.7930297999999993 -16.7553939999999990  64.6760024999999956   0.0900100974326682
  78.0661010999999974 -16.3939285000000012  62.5775222999999983   0.2000133078719846
  77.3003616000000022 -16.8884411000000014  61.9423637000000014   0.0900100974326682
  77.6684874999999977 -15.4363402999999995  62.9765778000000012   0.0900100974326682
  79.4066849000000019 -16.0329608999999991  61.9732094000000018  -0.7000129593587856
  80.2350311000000005 -16.1728076999999999  62.5156897999999970   0.4400203124668566
  79.5941543999999936 -15.8621654999999997  60.6598700999999991   0.6400261496292500
  78.5820312000000030 -15.8522873000000004  59.8409156999999965  -0.8000158779399824
  78.8537139999999965 -15.4865273999999999  58.9507484000000019   0.4600208961830959
  77.7314528999999936 -15.4965648999999992  60.2281722999999971   0.4600208961830959
  80.7965851000000015 -15.8078164999999995  60.0775908999999970  -0.8000158779399824
  80.8082351999999986 -16.1407947999999983  59.1347274999999968   0.4600208961830959
  81.6569977000000051 -15.8146915000000003  60.5871544000000029   0.4600208961830959
  79.7197951999999930 -20.6391525000000016  64.9900283999999999   0.5100223554736942
  79.4278029999999973 -21.7639923000000017  64.7133407999999974  -0.5100074140545120
  80.9090499999999935 -20.3926791999999999  65.5366058000000038  -0.4700062466220333
  81.3782195999999942 -19.5201855000000002  65.6490783999999934   0.3100165183113009
  81.9469986000000006 -21.2955456000000005  65.9447097999999983   0.0700095137164289
  82.2380904999999984 -21.8104382000000001  65.0410767000000050   0.0900100974326682
  83.1535338999999993 -20.5604820000000004  66.5006484999999969   0.1400115567232666
  82.9701156999999938 -20.0796852000000001  67.4852905000000050   0.0900100974326682
  83.6800307999999973 -19.6239032999999985  65.5459976000000069  -0.6600117919263071
  84.3470688000000024 -19.2207812999999987  66.1064987000000031   0.4300200206087370
  84.3135300000000001 -21.5316085999999984  66.8696364999999986  -0.2700004094596399
  84.8589400999999981 -21.8249911999999995  65.9472655999999944   0.0900100974326682
  85.0891876000000025 -20.9833564999999993  67.4458922999999970   0.0900100974326682
  84.0242767000000015 -22.3287544000000011  67.5874251999999984   0.0900100974326682
  81.5921630999999934 -22.4735717999999984  66.8441085999999984   0.5100223554736942
  81.7449187999999936 -23.5905895000000001  66.4064635999999950  -0.5100074140545120
  80.8713608000000050 -22.2180861999999983  67.9707717999999943  -0.4700062466220333
  80.7022247000000021 -21.2616291000000004  68.1956940000000031   0.3100165183113009
  80.2352599999999967 -23.2254925000000014  68.8559494000000001   0.0700095137164289
  81.0135803000000010 -23.9496536000000013  69.0462035999999983   0.0900100974326682
  79.6058196999999979 -22.4592476000000012  70.1141891000000044  -0.1799977827365629
  80.2645949999999999 -21.8903789999999994  70.8046341000000012   0.0900100974326682
  78.7975081999999958 -21.8585223999999982  69.6450499999999977   0.0900100974326682
  78.8803864000000061 -23.4028148999999992  71.0466002999999944   0.0000074707095912
  77.7475739000000061 -22.9651622999999994  71.5908660999999995  -0.1149958856587850
  77.4523468000000008 -21.9938812000000006  71.2222823999999974   0.1150108270779674
  77.1255263999999983 -23.6836319000000017  72.6547317999999933  -0.1149958856587850
  76.2623214999999988 -23.3188132999999986  73.1915740999999969   0.1150108270779674
  77.5626450000000034 -24.9869862000000005  73.0386658000000040  -0.1149958856587850
  77.1198349000000007 -25.5001582999999989  73.8794860999999941   0.1150108270779674
  79.3149413999999950 -24.6994438000000009  71.4592209000000054  -0.1149958856587850
  80.2561110999999983 -24.9849452999999997  71.0130233999999945   0.1150108270779674
  78.6008300999999960 -25.5915545999999985  72.3317641999999950  -0.1149958856587850
  79.0166701999999930 -26.5710200999999984  72.5165023999999931   0.1150108270779674
  79.1363982999999962 -24.1539536000000012  68.1688232000000056   0.5100223554736942
  79.1903915000000040 -25.3788489999999989  68.1297760000000068  -0.5100074140545120
  78.2769547000000046 -23.4519309999999983  67.3754729999999995  -0.4700062466220333
  78.3023223999999942 -22.4570408000000015  67.4351577999999989   0.3100165183113009
  77.2655105999999989 -24.1023731000000012  66.5100249999999988   0.0700095137164289
  76.5898209000000065 -24.6639328000000013  67.1380996999999979   0.0900100974326682
  76.4301453000000066 -23.0061339999999994  65.9027099999999990  -0.1799977827365629
  76.4154816000000068 -22.0582503999999986  66.4820327999999989   0.0900100974326682
  76.8909912000000020 -22.6375484000000000  64.9613953000000066   0.0900100974326682
  74.9803847999999959 -23.3967056000000007  65.5459290000000010   0.0000074707095912
  73.8772354000000036 -22.6899413999999986  66.0811539000000039  -0.1149958856587850
  74.0812683000000050 -21.8784542000000002  66.7639846999999946   0.1150108270779674
  72.5791092000000049 -23.0717831000000011  65.7787857000000002  -0.1149958856587850
  71.7624663999999939 -22.5298614999999991  66.2324600000000032   0.1150108270779674
  72.3197937000000053 -24.1256179999999993  64.8189392000000026  -0.1149958856587850
  71.3090210000000013 -24.4615803000000014  64.6404572000000002   0.1150108270779674
  74.6516646999999978 -24.3099689000000012  64.5153198000000003  -0.1149958856587850
  75.4561690999999968 -24.9249802000000003  64.1399001999999996   0.1150108270779674
  73.3479614000000026 -24.7258415000000014  64.1969603999999947  -0.1149958856587850
  73.2097397000000001 -25.5229168000000008  63.4814490999999990   0.1150108270779674
  77.8346939000000049 -25.0220298999999997  65.3549651999999952   0.5100223554736942
  77.3880920000000003 -26.2088813999999992  65.1737212999999969  -0.5100074140545120
  78.7594528000000054 -24.5405520999999993  64.4922485000000023  -0.4700062466220333
  79.0010833999999988 -23.5753802999999991  64.4284439000000049   0.3100165183113009
  79.4817962999999992 -25.3391055999999999  63.5505714000000026   0.0700095137164289
  78.7623671999999999 -25.7042998999999988  62.8326186999999976   0.0900100974326682
  80.5122757000000036 -24.4559898000000011  62.8463668999999996  -0.1799977827365629
  79.9879760999999974 -23.5618267000000010  62.4464797999999988   0.0900100974326682
  81.1530913999999939 -24.1667957000000015  63.7066231000000016   0.0900100974326682
  81.3658446999999967 -25.1622257000000005  61.7251740000000026   0.0000074707095912
  82.7981948999999986 -25.3097305000000006  61.7697410999999974  -0.1149958856587850
  83.4216080000000062 -24.8474903000000005  62.5208014999999975   0.1150108270779674
  83.5059966999999972 -25.9720821000000015  60.7162590000000009  -0.1149958856587850
  84.5843277000000029 -26.0201205999999985  60.7524109000000010   0.1150108270779674
  82.7155151000000046 -26.6718654999999991  59.7569884999999985   0.1100106811489075
  83.3502120999999931 -27.4804820999999997  58.8585891999999973  -0.5400082896288710
  82.6573714999999964 -27.7381248000000014  58.2460594000000000   0.4300200206087370
  80.6739426000000037 -25.8960341999999990  60.7739983000000024  -0.1149958856587850
  79.5968093999999979 -25.9684199999999983  60.7432899000000006   0.1150108270779674
  81.3552399000000008 -26.6212349000000010  59.7359046999999990  -0.1149958856587850
  80.6999588000000045 -27.0658874999999988  59.0015410999999972   0.1150108270779674
  80.1687241000000057 -26.6219405999999985  64.1434631000000053   0.5100223554736942
  79.9335097999999959 -27.7105807999999989  63.6354332000000014  -0.5100074140545120
  80.9095992999999964 -26.5224857000000007  65.2256316999999939  -0.4700062466220333
  81.0134811000000070 -25.5887756000000017  65.5594025000000045   0.3100165183113009
  81.6456527999999935 -27.5533752000000014  65.8347777999999977   0.0700095137164289
  82.1477431999999936 -28.1517753999999982  65.0889815999999968   0.0900100974326682
  82.6892318999999958 -26.9870701000000004  66.8240279999999984  -0.1799977827365629
  82.1506195000000048 -26.3694495999999994  67.5741959000000065   0.0900100974326682
  83.3204269000000011 -27.7312621999999998  67.3551635999999974   0.0900100974326682
  83.6652985000000058 -26.1269130999999994  66.0848770000000059  -0.1799977827365629
  84.2401961999999997 -26.6573066999999995  65.2958983999999987   0.0900100974326682
  83.3045654000000013 -25.2206726000000003  65.5529784999999947   0.0900100974326682
  84.6828308000000050 -25.6238002999999992  67.1378478999999970   0.2000133078719846
  84.1621094000000056 -24.8867683000000000  67.7858810000000034   0.0900100974326682
  85.1068267999999932 -26.4801979000000003  67.7045288000000056   0.0900100974326682
  85.6699904999999973 -24.8754616000000013  66.3012314000000060  -0.7000129593587856
  85.5261916999999983 -24.8324776000000007  65.3125610000000023   0.4400203124668566
  86.8638152999999988 -24.6057758000000000  66.7966765999999978   0.6400261496292500
  87.6444244000000054 -24.1025238000000002  65.8872910000000047  -0.8000158779399824
  88.5992355000000060 -23.9487933999999996  66.1416626000000036   0.4600208961830959
  87.2462234000000052 -24.0173549999999985  64.9739531999999969   0.4600208961830959
  87.1922684000000032 -24.6574859999999987  68.0615004999999940  -0.8000158779399824
  88.1421126999999984 -24.5552577999999997  68.3570557000000036   0.4600208961830959
  86.5949631000000011 -25.2756900999999985  68.5724335000000025   0.4600208961830959
  80.6652985000000058 -28.5838241999999987  66.5041350999999992   0.5100223554736942
  80.8739242999999988 -29.7480946000000017  66.4066925000000055  -0.5100074140545120
  79.5737685999999940 -28.0885905999999999  67.1522980000000018  -0.4700062466220333
  79.5457229999999953 -27.0993633000000003  67.2733611999999965   0.3100165183113009
  78.4193877999999955 -28.8630141999999985  67.6883545000000026   0.0700095137164289
  78.7189941000000033 -29.6510467999999996  68.3633727999999934   0.0900100974326682
  77.5877990999999980 -27.8837699999999984  68.5434874999999977  -0.1799977827365629
  78.2394256999999982 -27.3561802000000007  69.2724228000000011   0.0900100974326682
  77.1097641000000067 -27.0103663999999988  68.0505675999999937   0.0900100974326682
  76.4550399999999968 -28.6081065999999993  69.3616942999999964  -0.0899951560134858
  75.7342986999999965 -29.0297871000000001  68.6288605000000018   0.0900100974326682
  76.7965545999999932 -29.8316765000000004  70.3118285999999983  -0.2700004094596399
  77.3411406999999969 -30.6612358000000000  69.8122481999999991   0.0900100974326682
  77.4718933000000050 -29.4257811999999994  71.0950851000000057   0.0900100974326682
  75.9802550999999937 -30.2466602000000009  70.9409102999999988   0.0900100974326682
  75.6355209000000031 -27.5750312999999991  70.1447524999999956  -0.2700004094596399
  74.8194045999999986 -28.2308865000000004  70.5164336999999932   0.0900100974326682
  76.1044006000000053 -27.1417655999999994  71.0540084999999948   0.0900100974326682
  75.2584990999999945 -26.7271366000000015  69.5337982000000068   0.0900100974326682
  77.5838470000000058 -29.6452331999999998  66.5670776000000046   0.5100223554736942
  77.3008880999999946 -30.7941703999999987  66.6842270000000070  -0.5100074140545120
  77.3706284000000011 -28.9750976999999992  65.3419113000000067  -0.4700062466220333
  77.5697327000000030 -28.0037383999999996  65.2378692999999998   0.3100165183113009
  76.9784470000000027 -29.7088451000000013  64.1169433999999967   0.0700095137164289
  76.0333099000000061 -30.1967049000000003  64.3043670999999932   0.0900100974326682
  76.6545562999999959 -28.8143233999999993  62.8896293999999969   0.0500089300001895
  77.5402145000000047 -28.1509627999999985  62.7901764000000000   0.0900100974326682
  76.3754729999999995 -29.3568324999999994  61.9611281999999974   0.0900100974326682
  75.5569839000000059 -27.9995688999999999  63.2204436999999970  -0.6600117919263071
  75.7878876000000048 -27.4747257000000005  63.9903946000000019   0.4300200206087370
  77.9361954000000026 -30.7735766999999996  63.6693420000000003   0.5100223554736942
  77.5602798000000035 -31.8994788999999983  63.3916968999999995  -0.5100074140545120
  79.2215652000000006 -30.4784278999999998  63.6751136999999972  -0.4700062466220333
  79.5136794999999950 -29.5940989999999999  64.0309752999999944   0.3100165183113009
  80.1645431999999971 -31.5140114000000011  63.2917441999999966   0.0700095137164289
  79.8177718999999968 -31.8712997000000016  62.3333587999999992   0.0900100974326682
  81.5820006999999947 -30.8871250000000011  63.0490227000000019  -0.1799977827365629
  82.1095885999999950 -30.6520462000000009  63.9980773999999997   0.0900100974326682
  82.2857513000000012 -31.5805205999999998  62.5408173000000005   0.0900100974326682
  81.4939727999999945 -29.7677078000000002  62.0579871999999995   0.5500235229061731
  80.5321655000000050 -29.5101241999999999  61.3198318000000029  -0.5500085814869907
  82.5453720000000004 -28.9115505000000006  62.1596602999999988  -0.6200106244938284
  82.6381302000000062 -28.1944714000000012  61.4688682999999969   0.3200168101694206
  83.1011505000000028 -28.8119888000000017  62.9850005999999993   0.3000162264531813
  80.2305527000000041 -32.7585945000000009  64.2698058999999944   0.5100223554736942
  80.1579741999999982 -33.9183616999999984  63.8218079000000031  -0.5100074140545120
  80.2318953999999991 -32.6128998000000010  65.6415558000000061  -0.4700062466220333
  80.2438659999999970 -31.7025700000000015  66.0479583999999988   0.3100165183113009
  80.0123367000000059 -33.6958847000000006  66.6355896000000030   0.0700095137164289
  80.8207550000000055 -34.3805847000000000  66.4257202000000007   0.0900100974326682
  79.9211501999999996 -33.2347907999999990  68.0709839000000017  -0.0899951560134858
  79.1815186000000040 -32.4096375000000023  68.1509398999999974   0.0900100974326682
  79.5135956000000022 -34.3765602000000001  69.1350173999999953  -0.2700004094596399
  78.5607758000000018 -34.9222984000000025  68.9658431999999948   0.0900100974326682
  80.2950821000000019 -35.1657599999999988  69.1626433999999932   0.0900100974326682
  79.4613418999999936 -33.8675727999999978  70.1211852999999934   0.0900100974326682
  81.2875061000000017 -32.6069946000000002  68.5858764999999977  -0.1799977827365629
  81.4198990000000009 -31.6080855999999990  68.1179276000000016   0.0900100974326682
  81.2369079999999997 -32.3630485999999991  69.6685791000000023   0.0900100974326682
  82.5817566000000056 -33.4739837999999992  68.3730391999999938  -0.2700004094596399
  82.7529449000000028 -33.7754096999999973  67.3174972999999994   0.0900100974326682
  83.4916458000000006 -32.9025725999999992  68.6557616999999993   0.0900100974326682
  82.5475844999999993 -34.4677773000000016  68.8685379000000069   0.0900100974326682
  78.7869033999999999 -34.5641974999999988  66.5049056999999948   0.5100223554736942
  78.8110427999999956 -35.7894554000000014  66.4457474000000019  -0.5100074140545120
  77.6212996999999945 -33.8392982000000018  66.3593139999999977  -0.4700062466220333
  77.6687012000000010 -32.8434257999999986  66.3615111999999954   0.3100165183113009
  76.2823029000000048 -34.4314003000000000  66.2253036000000037   0.0700095137164289
  76.1111449999999934 -35.0733146999999974  67.0768051000000014   0.0900100974326682
  75.2560349000000031 -33.2576599000000002  66.2052154999999942  -0.1799977827365629
  75.4563292999999931 -32.7561072999999965  67.1761168999999967   0.0900100974326682
  75.2951508000000018 -32.4630165000000019  65.4297638000000035   0.0900100974326682
  73.8160400000000010 -33.8008994999999999  66.1284560999999940   0.0000074707095912
  73.2646790000000010 -34.4643477999999988  67.2963103999999959  -0.1149958856587850
  74.0020370000000014 -34.7956657000000007  68.0125045999999998   0.1150108270779674
  71.9639892999999944 -34.8890152000000029  67.3596878000000032  -0.1149958856587850
  71.6945723999999984 -35.4497756999999964  68.2425079000000068   0.1150108270779674
  71.1414871000000062 -34.6238022000000001  66.1548233000000039   0.1100106811489075
  69.8414154000000025 -35.2595978000000017  66.1241988999999961  -0.5400082896288710
  69.4134750000000054 -35.0923270999999986  65.2812880999999976   0.4300200206087370
  73.0183334000000031 -33.6188622000000024  64.9888306000000000  -0.1149958856587850
  73.4143753000000032 -33.1698836999999997  64.0899581999999981   0.1150108270779674
  71.6330338000000069 -34.0274811000000028  65.0173111000000006  -0.1149958856587850
  71.0407486000000006 -33.9854088000000019  64.1151885999999962   0.1150108270779674
  76.1755447000000032 -35.2693214000000026  64.9029617000000059   0.5100223554736942
  75.5148010000000056 -36.2990874999999988  64.9466019000000045  -0.5100074140545120
  76.7098236000000071 -34.8005370999999997  63.7385520999999997  -0.4700062466220333
  77.1918639999999954 -33.9278182999999984  63.7415886000000000   0.3100165183113009
  76.6884613000000002 -35.4937056999999996  62.5021057000000013   0.0700095137164289
  75.6789931999999936 -35.8579253999999992  62.3808250000000015   0.0900100974326682
  77.0285721000000052 -34.4771842999999976  61.3409881999999982  -0.2700004094596399
  78.1174393000000009 -34.2806511000000000  61.2405205000000024   0.0900100974326682
  76.7223587000000009 -34.9437179999999969  60.3803138999999973   0.0900100974326682
  76.4415283000000017 -33.5464592000000010  61.4940680999999998   0.0900100974326682
  77.6277084000000031 -36.6587943999999979  62.4930992000000032   0.5100223554736942
  77.3788985999999994 -37.6785430999999988  61.8049126000000015  -0.5100074140545120
  78.8420792000000006 -36.6046028000000021  63.1602553999999969  -0.4700062466220333
  79.1539154000000025 -35.8182219999999987  63.6878737999999984   0.3100165183113009
  79.6770705999999933 -37.7789688000000012  63.1803169000000011   0.0700095137164289
  79.5860366999999940 -38.3164519999999982  62.2479934999999998   0.0900100974326682
  81.1624146000000053 -37.4054107999999985  63.3316001999999969  -0.1799977827365629
  81.2212296000000009 -36.6671867000000020  64.1597823999999974   0.0900100974326682
  81.7368088000000057 -38.2547454999999985  63.7594032000000013   0.0900100974326682
  81.9433975000000032 -36.8039703000000031  62.1628493999999989  -0.1799977827365629
  82.1827621000000050 -35.7395058000000034  62.3724593999999968   0.0900100974326682
  82.9672012000000052 -37.2294425999999987  62.0912093999999968   0.0900100974326682
  81.3566131999999982 -36.9551658999999972  60.7837676999999985   0.5500235229061731
  81.1515808000000050 -38.0908660999999995  60.2526320999999996  -0.5500085814869907
  80.8595200000000034 -35.8026122999999998  60.2235832000000002  -0.6200106244938284
  80.1898651000000058 -36.0481300000000005  59.5226746000000020   0.3200168101694206
  80.9025192000000004 -34.8764534000000026  60.5982513000000012   0.3000162264531813
  79.2083281999999969 -38.8509330999999989  64.1860657000000003   0.5100223554736942
  79.5626450000000034 -40.0093575000000001  64.1678847999999959  -0.5100074140545120
  78.4382401000000016 -38.4126320000000021  65.2555617999999953  -0.4700062466220333
  78.1017609000000022 -37.4759521000000007  65.1970900999999969   0.3100165183113009
  78.0550003000000032 -39.3473587000000009  66.3801727000000028   0.0700095137164289
  79.0069579999999974 -39.7474784999999997  66.6965332000000046   0.0900100974326682
  77.3583603000000011 -38.5492133999999993  67.5163878999999980  -0.2700004094596399
  76.5599442000000039 -37.8929328999999981  67.1087875000000054   0.0900100974326682
  76.8328704999999985 -39.2455902000000023  68.2043151999999964   0.0900100974326682
  78.1376037999999937 -37.9628562999999986  68.0486525999999969   0.0900100974326682
  77.2553635000000014 -40.5275115999999969  65.7761840999999947   0.5100223554736942
  76.5483626999999984 -40.4184607999999983  64.7768935999999940  -0.5100074140545120
  77.1443557999999996 -41.6907157999999995  66.4796829000000002  -0.4700062466220333
  77.6486739999999998 -41.9921454999999995  67.2851639000000006   0.3100165183113009
  76.1936721999999946 -42.7112388999999979  66.0427779999999984   0.0700095137164289
  75.6956557999999973 -42.3465385000000012  65.1565628000000032   0.0900100974326682
  76.9246825999999970 -44.0393104999999991  65.6647109999999969  -0.1799977827365629
  77.5823974999999990 -44.4881171999999978  66.4394989000000038   0.0900100974326682
  76.2076186999999976 -44.8585968000000008  65.4435425000000066   0.0900100974326682
  77.9486694000000000 -43.7208710000000025  64.4413756999999947  -0.1799977827365629
  77.5325775000000021 -43.1655960000000007  63.5737000000000023   0.0900100974326682
  78.7914657999999974 -43.1602821000000034  64.8993530000000050   0.0900100974326682
  78.4063416000000046 -45.0078583000000023  63.7757300999999970  -0.1799977827365629
  77.5810546999999957 -45.7514609999999990  63.7588158000000007   0.0900100974326682
  78.6078339000000028 -44.9892463999999990  62.6833152999999967   0.0900100974326682
  79.7456130999999999 -45.6825905000000034  64.2577514999999977   0.2100135997301042
  79.7968063000000001 -46.7629547000000017  64.0037460000000067   0.0500089300001895
  80.5433883999999978 -45.0583724999999973  63.8014411999999993   0.0500089300001895
  79.8298568999999958 -45.4320220999999975  65.6943741000000045  -0.3000012850339989
  79.7998580999999945 -44.4811211000000029  66.1144867000000005   0.3300171020275403
  79.0143127000000050 -45.9502831000000000  66.0789642000000015   0.3300171020275403
  80.7219542999999931 -45.9052086000000017  65.9430466000000024   0.3300171020275403
  75.1887817000000069 -43.0868874000000019  67.1557846000000040   0.5100223554736942
  75.6231231999999949 -43.4470214999999982  68.3453521999999936  -0.5100074140545120
  73.8758239999999944 -43.0805626000000004  66.7774505999999946  -0.4700062466220333
  73.7462311000000028 -43.0061110999999983  65.7917175000000043   0.3100165183113009
  72.6530608999999998 -43.3890456999999969  67.4951247999999993   0.0700095137164289
  71.8538970999999975 -43.5791778999999977  66.7939910999999995   0.0900100974326682
  72.8589400999999981 -44.6446266000000023  68.3733978000000064  -0.0899951560134858
  73.2778473000000048 -45.4747619999999984  67.7653655999999955   0.0900100974326682
  73.5686493000000041 -44.4546126999999984  69.2067719000000068   0.0900100974326682
  70.3555450000000064 -45.2672805999999994  68.4971541999999971  -0.3600030361827169
  70.0262909000000064 -44.5905342000000005  67.8386687999999936   0.3200168101694206
  71.6467743000000041 -45.3143920999999992  69.0150909000000041  -0.0499939885810072
  69.5856399999999979 -46.1077956999999969  69.2448882999999995   0.2500147671625829
  68.5035323999999974 -46.2189864999999998  69.1757278000000042   0.1300112648651469
  70.2815781000000044 -46.7293396000000030  70.1869278000000065  -0.7000129593587856
  71.5955505000000016 -46.3117598999999984  69.9978026999999940   0.2200138915882239
  72.4396286000000060 -46.6818847999999988  70.5665130999999946   0.1000103892907879
  72.1348952999999966 -42.2099266000000028  68.2522964000000059   0.5100223554736942
  72.8946686000000028 -41.3831443999999991  68.6827468999999979  -0.5100074140545120
  70.7910155999999944 -42.1433182000000031  68.3415526999999940  -0.4700062466220333
  70.2492598999999984 -42.8017540000000025  67.8248671999999999   0.3100165183113009
  69.9833449999999999 -41.0903664000000006  68.9255524000000008   0.0700095137164289
  69.8801040999999969 -40.3288878999999980  68.1666794000000067   0.0900100974326682
  68.4977951000000047 -41.6204643000000019  69.1999054000000058  -0.0899951560134858
  67.9496154999999931 -41.7352752999999979  68.2404099000000031   0.0900100974326682
  68.5654221000000064 -42.5858688000000001  69.7455597000000012   0.0900100974326682
  67.4791488999999984 -40.6674957000000035  71.3595657000000045  -0.3600030361827169
  67.8958358999999945 -41.2840003999999965  72.0276108000000050   0.3200168101694206
  67.6150817999999987 -40.6896057000000013  69.9967804000000058  -0.0499939885810072
  66.5086060000000003 -39.8135490000000019  71.6954345999999987   0.2500147671625829
  66.1185379000000069 -39.7063788999999971  72.7075882000000036   0.1300112648651469
  65.9351958999999965 -39.3285713000000001  70.6157149999999945  -0.7000129593587856
  66.6146927000000062 -39.8732528999999971  69.5626984000000022   0.2200138915882239
  66.3851317999999964 -39.6018028000000015  68.5397109999999969   0.1000103892907879
  70.5111541999999929 -40.4555015999999981  70.2480316000000045   0.5100223554736942
  70.9348906999999969 -41.0399093999999991  71.2636413999999974  -0.5100074140545120
  70.5178832999999941 -39.0860825000000034  70.2367705999999998  -0.4700062466220333
  70.3429641999999973 -38.5532150000000016  69.4124755999999934   0.3100165183113009
  70.7990341000000001 -38.3174666999999971  71.4082030999999944   0.0700095137164289
  70.4224166999999994 -38.8395920000000032  72.2753524999999968   0.0900100974326682
  72.3235396999999978 -38.0710945000000009  71.6152344000000056   0.0500089300001895
  72.6365737999999936 -37.5247955000000033  70.6998671999999999   0.0900100974326682
  72.5494690000000020 -37.4690895000000026  72.5212479000000059   0.0900100974326682
  73.1138916000000023 -39.2136307000000031  71.8695373999999987  -0.6600117919263071
  72.6441345000000069 -40.0255088999999984  71.6651305999999977   0.4300200206087370
  70.2196808000000061 -36.8492469999999983  71.2754745000000014   0.5100223554736942
  70.6915436000000028 -36.1028670999999974  70.4174347000000012  -0.5100074140545120
  69.2071227999999934 -36.4773865000000015  72.1293182000000002  -0.4700062466220333
  68.7127456999999993 -37.1432457000000014  72.6827011000000027   0.3100165183113009
  68.5190352999999988 -35.1917838999999972  72.0870666999999941   0.0700095137164289
  68.5887756000000053 -34.8735657000000003  71.0573729999999983   0.0900100974326682
  67.1306457999999964 -35.4035186999999993  72.8022155999999967  -0.1799977827365629
  66.7856979000000024 -36.3760261999999983  72.3904342999999955   0.0900100974326682
  67.2757263000000023 -35.5076942000000031  73.8987656000000044   0.0900100974326682
  66.1365203999999949 -34.1978454999999997  72.5486755000000016  -0.0899951560134858
  66.6487656000000044 -33.2575187999999997  72.8448257000000012   0.0900100974326682
  65.8231506000000053 -34.1823539999999966  71.0485457999999994  -0.2700004094596399
  65.1494675000000001 -33.3254433000000034  70.8336410999999941   0.0900100974326682
  66.6946106000000043 -34.0414619000000016  70.3740082000000058   0.0900100974326682
  65.3088912999999991 -35.1561966000000012  70.9019622999999939   0.0900100974326682
  64.8358917000000048 -34.4638634000000010  73.4072800000000001  -0.2700004094596399
  64.9972534000000053 -34.6955948000000021  74.4817962999999992   0.0900100974326682
  64.2800979999999953 -33.5065688999999978  73.3123549999999966   0.0900100974326682
  64.2214431999999960 -35.2875709999999998  72.9850464000000017   0.0900100974326682
  69.2472458000000017 -34.0508728000000005  72.7934798999999941   0.5100223554736942
  69.0154265999999978 -32.9493942000000004  72.3057708999999988  -0.5100074140545120
  70.1802368000000030 -34.1031227000000001  73.7896346999999935  -0.2900009931758792
  70.3732528999999971 -35.2212981999999997  74.6777038999999974   0.0000074707095912
  71.1314620999999931 -35.9028624999999977  74.2361984000000064   0.0900100974326682
  69.3958358999999945 -35.7343254000000030  74.8033370999999931   0.0900100974326682
  70.9719771999999978 -32.9556846999999991  74.2582931999999971   0.0200080544258305
  70.2633667000000059 -32.2427443999999994  74.6532363999999973   0.0900100974326682
  71.7578658999999988 -33.4553833000000012  75.4183196999999979  -0.1799977827365629
  71.9370499000000052 -32.6221999999999994  76.1310806000000042   0.0900100974326682
  72.7352218999999991 -33.8492508000000001  75.0662307999999996   0.0900100974326682
  70.8989715999999959 -34.5738868999999980  76.0057373000000069  -0.1799977827365629
  70.0970535000000012 -34.1948623999999981  76.6747589000000005   0.0900100974326682
  71.5660476999999986 -35.3466110000000029  76.4441757000000024   0.0900100974326682
  71.6246643000000063 -31.9673862000000000  73.2479857999999950   0.5100223554736942
  71.4382935000000003 -30.7625789999999988  73.3743896000000007  -0.5100074140545120
  72.2815398999999985 -32.4339409000000032  72.1552199999999999  -0.2900009931758792
  72.8239975000000044 -33.8211822999999967  72.1522827000000007   0.0000074707095912
  72.0219345000000004 -34.5663833999999994  72.3412017999999932   0.0900100974326682
  73.6447371999999945 -33.8873328999999970  72.8981780999999955   0.0900100974326682
  72.8675841999999960 -31.6056309000000013  71.1509781000000032   0.0200080544258305
  73.4533844000000045 -30.8200226000000015  71.6049041999999929   0.0900100974326682
  73.7925491000000022 -32.5654792999999998  70.3568267999999932  -0.1799977827365629
  74.7816162000000020 -32.4267348999999996  70.8434601000000015   0.0900100974326682
  73.9660415999999969 -32.4500961000000032  69.2655410999999930   0.0900100974326682
  73.3810806000000042 -34.0155563000000001  70.6707535000000036  -0.1799977827365629
  74.2660141000000067 -34.6810607999999974  70.5795746000000008   0.0900100974326682
  72.5820235999999994 -34.4640502999999967  70.0425110000000046   0.0900100974326682
  71.7327956999999969 -30.8876972000000016  70.3618850999999950   0.5100223554736942
  71.9653473000000048 -29.7403335999999996  70.0748748999999975  -0.5100074140545120
  70.5265961000000061 -31.4536590999999994  70.0326919999999973  -0.4700062466220333
  70.2242736999999977 -32.3771132999999978  70.2559279999999973   0.3100165183113009
  69.4350052000000062 -30.6969260999999989  69.4379119999999972   0.0700095137164289
  69.8685988999999950 -30.3439635999999986  68.5138855000000007   0.0900100974326682
  68.2683562999999936 -31.6318759999999983  69.1473311999999964  -0.0899951560134858
  67.8997420999999974 -31.9622707000000013  70.1419525000000021   0.0900100974326682
  67.1501999000000040 -30.7991065999999982  68.4759140000000031  -0.2700004094596399
  67.4924544999999938 -30.0858115999999995  67.6959152000000017   0.0900100974326682
  66.4462508999999955 -31.4154835000000006  67.8768615999999980   0.0900100974326682
  66.5998459000000054 -30.1560364000000014  69.1955643000000009   0.0900100974326682
  68.7453917999999931 -32.8174858000000000  68.3091735999999941  -0.2700004094596399
  69.4793015000000054 -33.4524193000000025  68.8500595000000004   0.0900100974326682
  67.8860320999999942 -33.3635559000000015  67.8645934999999980   0.0900100974326682
  69.2907486000000006 -32.3768158000000028  67.4473648000000026   0.0900100974326682
  68.9361495999999931 -29.5233002000000013  70.2321625000000012   0.5100223554736942
  68.9227676000000002 -28.3483868000000001  69.9215468999999956  -0.5100074140545120
  68.8193588000000034 -29.8415984999999999  71.5606307999999984  -0.4700062466220333
  68.9776305999999977 -30.7727889999999995  71.8797454999999985   0.3100165183113009
  68.2668838999999963 -28.7537078999999984  72.4993896000000007   0.0700095137164289
  67.4984893999999969 -28.2678547000000009  71.9163666000000035   0.0900100974326682
  67.8457030999999944 -29.2804603999999991  73.8852614999999986   0.0500089300001895
  67.4443358999999987 -30.3141289000000000  73.8162765999999948   0.0900100974326682
  68.7939606000000055 -29.4975814999999990  74.4218903000000012   0.0900100974326682
  67.0034942999999998 -28.4512424000000017  74.6333084000000042  -0.6600117919263071
  66.1495895000000047 -28.4212570000000007  74.1956557999999973   0.4300200206087370
  69.2567901999999975 -27.6639060999999984  72.7125091999999995   0.5100223554736942
  69.0029983999999956 -26.4735355000000006  72.7439040999999946  -0.5100074140545120
  70.5772628999999938 -28.0863228000000014  72.8902206000000064  -0.4700062466220333
  70.7918090999999947 -29.0477084999999988  72.7362442000000016   0.3100165183113009
  71.7487105999999955 -27.1970749000000005  72.9695128999999980   0.0700095137164289
  71.4875107000000014 -26.5064048999999997  73.7576447000000002   0.0900100974326682
  73.0178374999999988 -27.8771018999999995  73.5274811000000028  -0.1799977827365629
  72.7049789000000004 -28.3451023000000006  74.4853058000000061   0.0900100974326682
  73.2600479000000036 -28.7536887999999990  72.8893204000000026   0.0900100974326682
  74.2735519000000011 -27.1000137000000016  73.6968535999999972  -0.0899951560134858
  74.6445159999999959 -26.6331692000000011  72.7594299000000007   0.0900100974326682
  74.1559524999999979 -26.1085814999999997  74.9061736999999965  -0.2700004094596399
  73.4643707000000035 -25.2996501999999985  74.5873413000000056   0.0900100974326682
  73.7756423999999953 -26.5686187999999994  75.8432159000000041   0.0900100974326682
  75.0812377999999967 -25.5362110000000015  75.1310119999999984   0.0900100974326682
  75.3988724000000019 -28.1031779999999998  74.0025253000000021  -0.2700004094596399
  76.3751754999999974 -27.5792980000000014  73.9207458000000059   0.0900100974326682
  75.2413635000000056 -28.3436604000000010  75.0756911999999943   0.0900100974326682
  75.4400329999999997 -28.9383698000000003  73.2710342000000026   0.0900100974326682
  71.9310073999999986 -26.3343430000000005  71.7624663999999939   0.5100223554736942
  72.0583266999999950 -25.1063918999999984  71.8832625999999948  -0.5100074140545120
  71.6964873999999952 -26.8707293999999983  70.5879974000000061  -0.4700062466220333
  71.5998993000000041 -27.8565483000000000  70.4746703999999937   0.3100165183113009
  71.6635665999999958 -26.0990104999999986  69.3611678999999981   0.0700095137164289
  72.6255569000000065 -25.6081009000000002  69.3600081999999958   0.0900100974326682
  71.5342406999999980 -26.9630547000000007  68.0858001999999942  -0.1799977827365629
  70.7117690999999979 -27.6996116999999984  68.2097167999999954   0.0900100974326682
  71.4198607999999950 -26.3202591000000012  67.1868819999999971   0.0900100974326682
  72.8338547000000034 -27.7110061999999999  67.8440094000000045  -0.1799977827365629
  73.6361694000000000 -26.9838981999999987  67.5951613999999950   0.0900100974326682
  73.0266189999999966 -28.2946929999999988  68.7694625999999971   0.0900100974326682
  72.6910400000000010 -28.5838412999999996  66.5819168000000019   0.5500235229061731
  72.5583649000000008 -28.0701999999999998  65.4820785999999941  -0.5500085814869907
  72.6337661999999966 -29.9347725000000011  66.7943343999999968  -0.6200106244938284
  72.4698104999999941 -30.5825062000000010  66.0503159000000011   0.3200168101694206
  72.7734985000000023 -30.2298831999999997  67.7395247999999981   0.3000162264531813
  70.6250304999999940 -25.0198993999999999  69.3197403000000065   0.5100223554736942
  70.8425673999999930 -23.8528252000000016  68.9194411999999943  -0.5100074140545120
  69.4046478000000064 -25.3123244999999990  69.8620300000000043  -0.4700062466220333
  69.2194061000000005 -26.2710742999999987  70.0632628999999980   0.3100165183113009
  68.2086182000000036 -24.4503899000000011  69.8534011999999933  -0.0199931130066482
  67.3529204999999962 -25.1060447999999994  69.9191437000000064   0.0900100974326682
  68.1405182000000025 -23.8613433999999991  68.9507445999999931   0.0900100974326682
  68.2821349999999967 -23.3500842999999989  70.8452682000000067   0.5100223554736942
  67.6068649000000050 -22.3395843999999997  70.5641937000000041  -0.5100074140545120
  69.0984954999999985 -23.4857158999999989  71.9061583999999954  -0.4700062466220333
  69.5214081000000022 -24.3759003000000014  72.0568770999999941   0.3100165183113009
  69.4740752999999955 -22.3917217000000015  72.7882538000000068   0.0700095137164289
  68.5270691000000056 -21.9976406000000004  73.1263045999999974   0.0900100974326682
  70.2773437999999970 -22.8749789999999997  73.9696959999999990  -0.1799977827365629
  71.2524489999999986 -23.2991485999999988  73.6478881999999970   0.0900100974326682
  70.6598969000000068 -21.9683628000000013  74.4854660000000024   0.0900100974326682
  69.7226409999999959 -23.8144913000000003  75.0929871000000020  -0.1799977827365629
  69.7360764000000017 -24.8687153000000016  74.7426224000000019   0.0900100974326682
  70.4378281000000044 -23.7658404999999995  75.9417801000000026   0.0900100974326682
  68.3357697000000002 -23.4828091000000008  75.5259932999999961   0.5500235229061731
  67.5055923000000035 -24.3730240000000009  75.4289473999999984  -0.5500085814869907
  68.1211243000000053 -22.1949043000000010  75.8685226000000057  -0.6200106244938284
  67.1635437000000053 -21.9469776000000003  76.0153885000000002   0.3200168101694206
  68.8038101000000069 -21.5827713000000010  76.2675629000000015   0.3000162264531813
  70.1595839999999953 -21.2631416000000009  72.0113907000000069   0.5100223554736942
  69.8715820000000036 -20.0855998999999983  72.1828079000000002  -0.5100074140545120
  70.9991837000000032 -21.5784434999999988  71.0665436000000028  -0.4700062466220333
  71.0677414000000027 -22.5372334000000016  70.8019027999999935   0.3100165183113009
  71.7551574999999957 -20.6261368000000012  70.1668015000000054   0.0700095137164289
  72.1263351000000057 -19.8050746999999987  70.7621917999999965   0.0900100974326682
  72.9797667999999931 -21.3335132999999999  69.4336624000000029  -0.1799977827365629
  72.4370346000000040 -22.0129432999999999  68.7421951000000035   0.0900100974326682
  73.5965805000000017 -20.5931281999999989  68.8807678000000010   0.0900100974326682
  73.9058227999999957 -22.0979519000000018  70.3657455000000027  -0.0899951560134858
  73.3848418999999978 -22.8238945000000015  71.0259857000000068   0.0900100974326682
  74.8704070999999942 -22.9214230000000008  69.6003798999999930  -0.2700004094596399
  75.5302886999999998 -23.5694389000000015  70.2159652999999935   0.0900100974326682
  74.4285888999999941 -23.5088806000000012  68.7673111000000006   0.0900100974326682
  75.5925751000000048 -22.2397823000000017  69.1022186000000005   0.0900100974326682
  74.6544800000000066 -21.2056235999999991  71.3131331999999958  -0.2700004094596399
  74.0424500000000023 -20.3297825000000003  71.6175231999999937   0.0900100974326682
  74.9410247999999939 -21.6937046000000002  72.2691573999999974   0.0900100974326682
  75.5424727999999988 -20.7210177999999985  70.8538589000000059   0.0900100974326682
  70.8355789000000016 -19.8703709000000011  69.1587219000000033   0.5100223554736942
  70.9921951000000035 -18.6788157999999989  68.8886719000000056  -0.5100074140545120
  69.7545623999999975 -20.5619353999999994  68.7225418000000019  -0.4700062466220333
  69.6611862000000031 -21.5535183000000004  68.7678757000000047   0.3100165183113009
  68.5510483000000050 -20.0011691999999996  68.0975188999999972   0.0700095137164289
  68.9672317999999933 -19.3523731000000012  67.3410415999999969   0.0900100974326682
  67.5533370999999931 -21.0008450000000018  67.5359420999999998  -0.1799977827365629
  66.9578323000000069 -21.4867972999999992  68.3381499999999988   0.0900100974326682
  66.8158492999999964 -20.5303383000000004  66.8510590000000064   0.0900100974326682
  68.1579514000000017 -22.1185149999999986  66.7359390000000019  -0.0899951560134858
  68.7096480999999955 -22.7231692999999986  67.4871749999999935   0.0900100974326682
  67.0912399000000050 -23.0972672000000010  66.2005233999999945  -0.2700004094596399
  66.4117583999999965 -23.3400783999999994  67.0453109999999981   0.0900100974326682
  66.3427276999999975 -22.5010376000000001  65.6361160000000012   0.0900100974326682
  67.4603271000000007 -23.9406184999999994  65.5785446000000007   0.0900100974326682
  69.0948867999999976 -21.7333488000000017  65.5799942000000016  -0.2700004094596399
  69.9214858999999933 -21.0601024999999993  65.8927154999999942   0.0900100974326682
  69.5492629999999963 -22.6326217999999990  65.1118316999999962   0.0900100974326682
  68.4048920000000038 -21.2542228999999985  64.8528976000000057   0.0900100974326682
  67.7809677000000050 -19.0516280999999985  68.9645081000000033   0.5100223554736942
  67.2329102000000063 -18.0143203999999990  68.5225906000000009  -0.5100074140545120
  67.6197509999999937 -19.3337669000000005  70.2678604000000036  -0.4700062466220333
  67.8470611999999988 -20.2331867000000010  70.6330794999999938   0.3100165183113009
  67.1414718999999991 -18.3174342999999986  71.2090148999999997   0.0700095137164289
  66.2312012000000010 -17.9406013000000009  70.7665252999999979   0.0900100974326682
  66.9109497000000033 -18.8889369999999985  72.5978546000000051  -0.1799977827365629
  67.7362365999999980 -19.5310726000000017  72.9731979000000024   0.0900100974326682
  66.8007659999999959 -18.1334514999999996  73.4049605999999955   0.0900100974326682
  65.6361770999999976 -19.6243152999999992  72.7747420999999974  -0.0299934048647678
  65.4573364000000026 -21.0085563999999998  72.8409041999999971  -0.1499969071622038
  66.1270751999999931 -21.7884445000000007  72.5098189999999931   0.2200138915882239
  64.1050261999999975 -21.3014450000000011  73.0585556000000054  -0.5100074140545120
  63.6507683000000029 -22.1544704000000010  72.9222716999999960   0.3700182694600189
  63.3576775000000012 -20.1356086999999988  73.1113052000000039   0.2400144753044632
  64.2784118999999947 -19.0695610000000002  73.0068665000000010   0.1100106811489075
  63.8231964000000005 -17.7622813999999991  73.2205734000000064  -0.2499998257434005
  64.4776839999999964 -16.9114284999999995  73.1018981999999937   0.1700124322976256
  62.4384994999999989 -17.5042666999999987  73.4656448000000069  -0.1999983664528022
  62.0265045000000015 -16.5060921000000000  73.4828567999999933   0.1400115567232666
  62.0398520999999974 -19.9069728999999995  73.4915618999999936  -0.2700004094596399
  61.3144379000000015 -20.6906241999999985  73.6529998999999975   0.1600121404395059
  61.5602149999999995 -18.6163692000000012  73.6551208000000059  -0.1399966153040842
  60.5324402000000035 -18.3502463999999996  73.8532639000000017   0.1400115567232666
  67.9310379000000069 -17.0593947999999997  71.3326720999999964   0.5100223554736942
  67.4059830000000062 -15.9625682999999992  71.4126052999999956  -0.5100074140545120
  69.2749175999999949 -17.1866817000000012  71.2530746000000050  -0.4700062466220333
  69.7662887999999981 -18.0524100999999995  71.1975326999999965   0.3100165183113009
  70.1037826999999965 -15.9994926000000000  70.9741820999999931   0.0700095137164289
  70.1712112000000019 -15.2607975000000007  71.7591553000000033   0.0900100974326682
  71.5566024999999968 -16.3542786000000007  71.0769195999999965  -0.1799977827365629
  71.7542877000000061 -16.9493369999999999  71.9940643000000051   0.0900100974326682
  71.7777023000000014 -16.9073582000000009  70.1390839000000028   0.0900100974326682
  72.5533446999999967 -15.1519518000000009  70.8254852000000028  -0.1799977827365629
  72.4723891999999950 -14.3830004000000002  71.6232834000000054   0.0900100974326682
  73.5331496999999956 -15.6410551000000009  71.0128021000000018   0.0900100974326682
  72.7278289999999998 -14.4344873000000007  69.4263763000000012   0.2000133078719846
  72.9627303999999981 -15.1515302999999992  68.6109084999999936   0.0900100974326682
  71.7900161999999966 -13.9192847999999998  69.1273955999999998   0.0900100974326682
  73.8212127999999979 -13.4060755000000000  69.5828857000000056  -0.7000129593587856
  74.1622543000000007 -13.2295894999999994  70.5062180000000041   0.4400203124668566
  74.2146606000000020 -12.5598164000000008  68.6631851000000069   0.6400261496292500
  73.9365844999999950 -12.7187338000000008  67.3712845000000016  -0.8000158779399824
  74.2255782999999951 -12.0244570000000000  66.7121429000000035   0.4600208961830959
  73.4809874999999977 -13.5598840999999997  67.0799178999999981   0.4600208961830959
  74.9151916999999941 -11.4470548999999995  69.0418090999999947  -0.8000158779399824
  75.1803055000000029 -10.7519969999999994  68.3735199000000051   0.4600208961830959
  75.2126236000000006 -11.3479176000000006  69.9913939999999997   0.4600208961830959
  69.7366638000000023 -15.2216138999999995  69.7374039000000039   0.5100223554736942
  69.4543532999999940 -14.0019940999999992  69.7751540999999946  -0.5100074140545120
  69.6538773000000049 -15.9056157999999996  68.6245956000000064  -0.4700062466220333
  69.6950377999999944 -16.9000187000000004  68.6835937999999970   0.3100165183113009
  69.5332946999999990 -15.2725352999999995  67.2996597000000065   0.0700095137164289
  70.2755508000000049 -14.5088595999999992  67.1200637999999969   0.0900100974326682
  69.7315444999999983 -16.3418941000000011  66.1816939999999931  -0.1799977827365629
  69.1567534999999936 -17.2575073000000003  66.4377898999999985   0.0900100974326682
  69.4777298000000059 -15.8753127999999997  65.2058868000000018   0.0900100974326682
  71.2103958000000006 -16.7477093000000004  65.9614944000000065  -0.2800007013177596
  71.7320023000000049 -17.3284969000000011  66.7520293999999978   0.0900100974326682
  71.2022934000000021 -17.4886264999999987  65.1336670000000026   0.0900100974326682
  71.9882431000000054 -15.5816955999999998  65.4611206000000010   0.6200255659130106
  72.8671035999999930 -15.0905150999999993  66.2416228999999959  -0.7600147105075037
  71.8061447000000044 -15.0899304999999995  64.2962952000000030  -0.7600147105075037
  68.1618576000000047 -14.6602020000000000  67.1771240000000063   0.5100223554736942
  67.9510269000000022 -13.7221393999999997  66.4365386999999998  -0.5100074140545120
  67.1605911000000049 -15.3220004999999997  67.8371582000000046  -0.4700062466220333
  67.4179000999999971 -16.1285361999999992  68.3637465999999989   0.3100165183113009
  65.7702332000000069 -14.9130192000000008  68.0270691000000056   0.0700095137164289
  65.3928985999999952 -14.8147888000000005  67.0199051000000026   0.0900100974326682
  64.9016723999999954 -15.9936714000000002  68.6980819999999994  -0.1799977827365629
  64.6856384000000020 -16.8450279000000016  68.0177611999999954   0.0900100974326682
  65.3890915000000064 -16.4420642999999984  69.5900955000000039   0.0900100974326682
  63.5442122999999981 -15.4098433999999997  69.1547393999999969   0.0000074707095912
  62.5179710000000028 -15.3127565000000008  68.1640625000000000  -0.1149958856587850
  62.7654151999999996 -15.3962687999999996  67.1161117999999988   0.1150108270779674
  61.2291870000000031 -14.8365258999999998  68.5293120999999985  -0.1149958856587850
  60.4490699999999990 -14.7011050999999995  67.7948150999999939   0.1150108270779674
  60.9618874000000019 -14.4551163000000003  69.8320846999999958  -0.1149958856587850
  60.0110321000000013 -14.0791778999999995  70.1798552999999998   0.1150108270779674
  63.2707328999999987 -14.9771500000000000  70.4900436000000070  -0.1149958856587850
  63.9966431000000000 -15.0357771000000007  71.2875518999999969   0.1150108270779674
  61.9801787999999974 -14.4329596000000002  70.8196030000000007  -0.1149958856587850
  61.6442450999999991 -14.0926962000000007  71.7879867999999988   0.1150108270779674
  65.6813202000000018 -13.5655651000000006  68.7198029000000048   0.5100223554736942
  65.0281753999999950 -12.7095994999999995  68.2052154999999942  -0.5100074140545120
  66.2970963000000069 -13.4109382999999998  69.9117279000000025  -0.4700062466220333
  66.8040771000000007 -14.2304487000000002  70.1674347000000012   0.3100165183113009
  66.3586578000000031 -12.2543144000000002  70.7421570000000060   0.0700095137164289
  65.3457108000000062 -11.8800831000000002  70.7594069999999959   0.0900100974326682
  66.8015594000000021 -12.4633789000000004  72.2518234000000064  -0.1799977827365629
  67.7714919999999950 -13.0042381000000002  72.2838440000000020   0.0900100974326682
  66.8145827999999966 -11.5561284999999998  72.8929595999999975   0.0900100974326682
  65.7847823999999974 -13.3224449000000007  72.9753493999999989   0.0000074707095912
  64.4364089999999976 -12.8922577000000000  72.9090652000000006  -0.1149958856587850
  64.1301650999999993 -12.1075373000000006  72.2331695999999965   0.1150108270779674
  63.5037574999999990 -13.5095062000000006  73.7732848999999931  -0.1149958856587850
  62.5091705000000033 -13.1069058999999992  73.8962097000000000   0.1150108270779674
  63.8455962999999969 -14.5527554000000006  74.7530593999999979  -0.1149958856587850
  63.0735168000000002 -15.0176867999999999  75.3481445000000036   0.1150108270779674
  66.1626433999999932 -14.3828878000000007  73.8360901000000069  -0.1149958856587850
  67.1817245000000014 -14.7401075000000006  73.8201140999999978   0.1150108270779674
  65.1734313999999983 -14.9981431999999995  74.6822357000000068  -0.1149958856587850
  65.4836348999999984 -15.8114071000000003  75.3215942000000069   0.1150108270779674
  67.1586685000000045 -11.0809574000000008  70.0626831000000010   0.5100223554736942
  66.6812285999999972  -9.9474707000000002  69.9468307000000067  -0.5100074140545120
  68.3243027000000041 -11.4751978000000001  69.4286345999999952  -0.4700062466220333
[truncated: 276,257 more chars]
