# Supplementary material for: Protein and Solvent Reorganization Drives Radical Pair Stability in Avian Cryptochrome 4a
Source: J Am Chem Soc. 2025 Nov 14;147(47):43934–45. doi: 10.1021/jacs.5c15726 (PMC12673606; doi:10.1021/jacs.5c15726)
Supplement: Supplementary file 2 [file ja5c15726_si_002.zip › Cry4a_data/TDDFT/rpd/gas_phase/d1_gas-phase.inp]

$molecule
0 1
N        72.2423552999999998     -14.3694009999999999      78.2177733999999987
C        73.3064803999999981     -13.5633306999999999      78.0458145000000059
O        74.2491378999999938     -13.9024353000000005      77.3149185000000045
N        73.3624039000000039     -12.3467646000000002      78.6044540000000040
H        74.2039108000000027     -11.7966213000000000      78.5080260999999950
C        72.3946075000000064     -11.8591709000000005      79.4018935999999940
O        72.6415099999999967     -10.7063284000000003      79.7208023000000026
C        71.3308257999999995     -12.7285929000000007      79.8971329000000026
N        70.2958526999999975     -12.4290418999999996      80.8166274999999956
C        69.3190307999999931     -13.3645697000000006      80.9886855999999966
C        68.3372879000000069     -12.9275445999999992      81.8869246999999945
H        68.3419571000000019     -11.9345511999999996      82.3364181999999971
C        67.2954253999999992     -13.7428989000000001      82.0436401000000046
C        66.2248230000000007     -13.1851739999999999      82.9418715999999989
H        66.2235107000000056     -12.0743007999999996      82.9584121999999979
H        66.3009337999999957     -13.6784554000000007      83.9344482000000056
H        65.1926270000000017     -13.3223610000000008      82.5544814999999943
C        67.2779770000000070     -14.9972496000000000      81.6302948000000015
C        66.0305481000000043     -15.7765474000000001      81.9138640999999978
H        65.2030105999999989     -15.6681737999999999      81.1805496000000062
H        65.7063751000000025     -15.7097101000000006      82.9744110000000035
H        66.3061828999999960     -16.8492813000000012      81.8267364999999955
C        68.0969848999999954     -15.4984435999999999      80.7457732999999962
H        67.8628386999999975     -16.4839516000000010      80.3432312000000053
C        69.1762085000000013     -14.6820611999999997      80.3206176999999997
N        70.1732559000000009     -15.0280465999999997      79.3417435000000069
C        71.2897949000000040     -14.0747461000000005      79.1533127000000007
C        70.0848770000000059     -16.3179778999999989      78.6486893000000009
H        68.9780959999999936     -16.3752841999999994      78.5709305000000029
H        70.5215682999999984     -16.1932544999999983      77.6347580000000050
H        70.5874128453026515     -17.1806587439238072      79.0861129913026843
C        64.0009995000000060      -8.9127779000000000      81.1319885000000056
H        64.7084961000000050      -8.5427303000000006      80.3594360000000023
H        63.1982039999999969      -8.1807383999999992      81.3642731000000055
C        64.8042831000000064      -9.0787201000000000      82.3619079999999997
C        66.1585007000000047      -9.1527633999999995      82.3883895999999964
H        66.7767410000000012      -8.8852901000000006      81.5442122999999981
N        66.5849608999999987      -9.3183936999999997      83.7998352000000040
H        67.4655379999999951      -9.6009788999999994      84.1117859000000010
C        65.4892578000000043      -9.4879055000000001      84.5824661000000049
C        64.3497619999999984      -9.2336940999999992      83.7824782999999940
C        63.0875015000000019      -9.4117488999999992      84.3169402999999988
H        62.1516646999999978      -9.3826999999999998      83.7786406999999969
C        62.9731025999999972      -9.7404031999999994      85.6706695999999965
H        61.9844322000000005      -9.9804764000000006      86.0330199999999934
C        65.4230651999999964      -9.7985276999999993      85.9239960000000025
H        66.3395232999999962      -9.9450520999999998      86.4762955000000062
C        64.1248092999999955      -9.7869530000000005      86.4952926999999931
H        63.9720383000000012     -10.0925569999999993      87.5198287999999991
H        63.5814696359004472      -9.8546703077339508      80.7785293292578217
C        60.4052581999999987      -6.5095185999999998      82.7107773000000037
H        61.1756516000000019      -7.2321948999999996      82.3664550999999960
H        59.8120650999999981      -7.3283005000000001      83.1712493999999936
C        59.8692283999999972      -5.6939554000000001      81.5278167999999965
C        58.6211547999999993      -5.2008523999999996      81.2296752999999967
H        57.6829719999999995      -5.5276503999999997      81.6532440000000008
N        58.6266135999999989      -4.5658063999999996      80.0121994000000001
H        57.9091720999999993      -4.0336289000000001      79.6189423000000005
C        59.9605864999999980      -4.5331067999999997      79.5592651000000046
C        60.7143402000000023      -5.2792516000000003      80.4949799000000041
C        62.0844345000000004      -5.3652386999999999      80.2534713999999951
H        62.7935524000000029      -5.6819429000000001      81.0039749000000029
C        62.6172713999999999      -4.5707440000000004      79.1942214999999976
H        63.6736069000000029      -4.7441367999999997      79.0510711999999955
C        60.4543152000000035      -3.8203740000000002      78.5234070000000060
H        59.8649673000000035      -3.2287216000000001      77.8385619999999960
C        61.8352965999999995      -3.8368614000000001      78.3501968000000062
H        62.4030456999999998      -3.3530958000000002      77.5691527999999977
H        60.6774189002518298      -5.9708652399652049      83.6184562691083926
C        54.9460219999999993      -3.5383570000000000      86.4928055000000029
H        55.3690453000000034      -2.5646949000000001      86.1651535000000024
H        55.6644974000000019      -3.9499542999999999      87.2335510000000056
C        54.9952086999999992      -4.3553267000000000      85.2086792000000059
C        55.0375481000000022      -4.1090530999999997      83.8179702999999989
H        55.1550101999999995      -3.1336659999999998      83.3694076999999965
N        55.0735321000000013      -5.2851705999999998      83.1366196000000031
H        54.9408225999999971      -5.3889946999999996      82.1752701000000059
C        54.8940734999999975      -6.3341507999999997      83.9558640000000054
C        54.8097838999999993      -5.7889360999999999      85.2788924999999978
C        54.5893477999999988      -6.6509051000000001      86.3604583999999988
H        54.6003188999999978      -6.4035883000000000      87.4117049999999978
C        54.3366698999999969      -8.0015020000000003      86.0321349999999967
H        54.0696105999999972      -8.7292851999999996      86.7840652000000006
C        54.6662711999999971      -7.7026919999999999      83.6487656000000044
H        54.6315688999999978      -8.0313643999999993      82.6205750000000023
C        54.4172210999999990      -8.4882927000000006      84.7547301999999974
H        54.3226508999999993      -9.5490417000000001      84.5750809000000032
H        53.9970515616707658      -3.2482324563654412      86.9437853846490469
C        53.4198570000000004      -7.4153938000000004      91.5529556000000042
H        53.0821074999999993      -8.3765497000000000      91.9961624000000029
H        53.4060096999999985      -6.7303610000000003      92.4275207999999964
C        52.4529265999999978      -7.0189028000000002      90.4999083999999954
C        52.0407791000000017      -5.7761860000000000      90.0262909000000064
H        52.0236319999999992      -4.8849920999999998      90.6361083999999977
N        51.4817162000000010      -5.9113974999999996      88.8295288000000056
H        51.1293640000000025      -5.2042583999999996      88.2564849999999979
C        51.3600883000000010      -7.1936454999999997      88.4801178000000021
C        52.0227813999999995      -7.9718466000000001      89.4560927999999933
C        52.1844024999999974      -9.2703819000000003      89.2810973999999931
H        52.7787170000000003      -9.8846711999999997      89.9412918000000019
C        51.5300713000000030      -9.8495273999999995      88.2589492999999976
H        51.5214843999999985     -10.9285706999999999      88.2143707000000035
C        50.7645949999999999      -7.8306284000000002      87.3568496999999979
H        50.2914505000000034      -7.2583947000000002      86.5725783999999976
C        50.8837051000000002      -9.1842442000000002      87.2294617000000017
H        50.3834305000000029      -9.8022776000000000      86.4985961999999944
H        54.4463044667399885      -7.5146240637652140      91.1998848524491166
C        55.0927620000000005      -2.0154421000000000      91.7810822000000002
H        55.5523949000000030      -3.0252731000000002      91.7236481000000055
H        55.6700629999999990      -1.2561221000000000      92.3507079999999974
C        53.7498894000000007      -2.1310414999999998      92.4282532000000003
C        52.9526978000000028      -1.0642484000000001      92.7804871000000020
H        53.3441162000000020      -0.0856487000000000      92.5448379999999986
C        51.7441596999999973      -1.2655658999999999      93.4234694999999959
H        51.1930083999999965      -0.3860030000000000      93.7218093999999979
C        51.2701111000000012      -2.5907822000000000      93.7141570999999942
O        50.0464133999999987      -2.6897316000000000      94.3191223000000036
H        49.9813271000000015      -3.5066508999999999      94.8191298999999930
C        53.2244529999999969      -3.3914768999999998      92.7611083999999977
H        53.6898308000000029      -4.2776709000000004      92.3555527000000041
C        52.0162467999999976      -3.6573311999999998      93.3439941000000033
H        51.7793159000000003      -4.6925993000000004      93.5401763999999929
H        55.0490305574862688      -1.6614444240943962      90.7510952066893566
$end

$rem
SYM_IGNORE           true
EXCHANGE             wB97X-D
BASIS                6-31+G(d,p)
CIS_N_ROOTS          25
MAX_SCF_CYCLES       600
SCF_ALGORITHM        gdm
UNRESTRICTED         false
CIS_SINGLETS         true
CIS_TRIPLETS         false
SCF_CONVERGENCE      8
RPA                  false
MAX_CIS_CYCLES       600
CIS_CONVERGENCE      8
THRESH               14
S2THRESH             16
MEM_TOTAL            149000
CIS_MOMENTS          true
NBO                  2
MOLDEN_FORMAT=true
IQMOL_FCHK=true
$end
