# Supplementary material for: Protein and Solvent Reorganization Drives Radical Pair Stability in Avian Cryptochrome 4a
Source: J Am Chem Soc. 2025 Nov 14;147(47):43934–45. doi: 10.1021/jacs.5c15726 (PMC12673606; doi:10.1021/jacs.5c15726)
Supplement: Supplementary file 2 [file ja5c15726_si_002.zip › Cry4a_data/TDDFT/rpc/prot_sol/c_prot_sol_CTD.txt]

1.555
0.217
0.1623
1.7579
1.8784
2.5232
0.4851
1.2211
-0.0035
1.8741
0.3258
0.2709
1.7583
0.8929
1.3146
0.8044
1.5683
0.3973
-0.1185
2.1135
-0.3435
1.9318
1.6233
0.7679
1.2274
2.0453
-0.3723
2.2436
2.3328
0.2844
1.4753
0.7645
0.975
2.3224
0.8752
1.8782
2.0467
1.9494
0.1517
0.6058

average: 1.1446
standard deviation: 0.8335
