# Supplementary material for: Protein and Solvent Reorganization Drives Radical Pair Stability in Avian Cryptochrome 4a
Source: J Am Chem Soc. 2025 Nov 14;147(47):43934–45. doi: 10.1021/jacs.5c15726 (PMC12673606; doi:10.1021/jacs.5c15726)
Supplement: Supplementary file 2 [file ja5c15726_si_002.zip › Cry4a_data/TDDFT/rpc/prot_sol/c_prot_sol_CTC.txt]

0.5261
-1.1264
-0.7315
0.8634
0.5951
1.1752
-0.3679
0.5413
-1.2092
1.2614
-0.505
-0.6918
0.6103
-0.3289
0.3946
-0.7204
0.4288
-0.5476
-1.2106
0.6336
-1.3962
0.7169
0.8609
-0.5016
0.3114
1.1434
-1.2256
1.1137
0.5464
-0.5768
0.3796
-0.4584
-0.344
1.0513
-0.5113
0.947
1.079
0.8435
-0.4549
-0.7179

average: 0.0599
standard deviation: 0.8119
