# Supplementary material for: Protein and Solvent Reorganization Drives Radical Pair Stability in Avian Cryptochrome 4a
Source: J Am Chem Soc. 2025 Nov 14;147(47):43934–45. doi: 10.1021/jacs.5c15726 (PMC12673606; doi:10.1021/jacs.5c15726)
Supplement: Supplementary file 2 [file ja5c15726_si_002.zip › Cry4a_data/TDDFT/rpc/prot_sol/delta_SCF_rpc.txt]

0.172822096704643
-0.763495616285626
-0.403954784037487
0.487256520411293
0.256652917876569
0.841386330358686
-0.0631521735687933
0.218478621722019
-0.840867798126407
0.907409565133531
-0.158677700775571
-0.338040027481416
0.270749503374109
-0.00245822618965467
0.0746092859319004
-0.37544670372844
0.0470185862361002
-0.217615669322396
-0.843267340131044
0.2765397410218
-0.991251322623465
0.369307830925732
0.523375096009837
-0.182600660216303
0.0150102790112673
0.804831351975468
-0.844678387291449
0.750603752925901
0.199465015121787
-0.236123337027736
0.0507095731707952
-0.13783190165804
-0.0147282709636904
0.718840451684734
-0.162899511346718
0.602843369253253
0.759143767781293
0.523279665612183
-0.104771141868135
-0.33903880290411
