# Supplementary material for: Protein and Solvent Reorganization Drives Radical Pair Stability in Avian Cryptochrome 4a
Source: J Am Chem Soc. 2025 Nov 14;147(47):43934–45. doi: 10.1021/jacs.5c15726 (PMC12673606; doi:10.1021/jacs.5c15726)
Supplement: Supplementary file 2 [file ja5c15726_si_002.zip › Cry4a_data/TDDFT/rpc/prot_sol/c1_prot_sol_unrestricted.inp]

$molecule
0 1
N        68.2916488999999984     -15.7277450999999999      82.9365844999999950
C        69.1021956999999958     -14.8651885999999998      82.3718642999999986
O        69.9273605000000060     -15.2133207000000006      81.5800629000000015
N        69.3305588000000057     -13.7027903000000002      82.9847488000000055
H        70.0831527999999935     -13.0855283999999994      82.7151412999999991
C        68.4784927000000039     -13.1714535000000001      83.9181595000000016
O        68.7742767000000015     -12.0135354999999997      84.2671966999999995
C        67.4164504999999963     -13.9674540000000000      84.4994278000000065
N        66.4443816999999939     -13.5065507999999994      85.3577805000000041
C        65.4061583999999954     -14.3014174000000001      85.6490096999999935
C        64.3769759999999991     -13.7703056000000004      86.4412307999999996
H        64.5080032000000045     -12.7776116999999996      86.8719253999999950
C        63.2347449999999967     -14.3936729000000003      86.6829299999999989
C        62.1728821000000025     -13.6184378000000006      87.3275603999999959
H        62.5656127999999967     -13.1069344999999995      88.2322388000000046
H        61.3754311000000001     -14.2933578000000008      87.7055435000000045
H        61.8073577999999983     -12.7944621999999999      86.6781158000000005
C        63.2232894999999999     -15.7668418999999993      86.5749969000000021
C        62.1975249999999988     -16.6772765999999990      86.9818192000000039
H        62.5715598999999969     -17.6014651999999998      87.4720229999999930
H        61.6986160000000012     -17.0129185000000014      86.0476074000000040
H        61.3760261999999983     -16.2769107999999996      87.6136168999999967
C        64.0670319000000035     -16.4080657999999993      85.7154464999999988
H        63.9851378999999980     -17.4730777999999987      85.4983292000000006
C        65.2463302999999968     -15.6611899999999995      85.2134932999999961
N        66.2875290000000064     -16.2149448000000014      84.3246840999999989
C        67.3608475000000055     -15.3461542000000009      83.9249573000000026
C        66.1340866000000034     -17.5250549000000007      83.7430496000000062
H        65.0582808999999997     -17.7212047999999989      83.5468673999999965
H        66.4941788000000003     -17.5726642999999996      82.6931000000000012
H        66.5334047539807187     -18.3183588185933601      84.3749624932423075
C        60.2584190000000035      -9.6431208000000002      85.2610092000000037
H        60.9641457000000031      -9.2465916000000004      84.5000610000000023
H        59.4358749000000017      -8.9562749999999998      85.5542374000000052
C        61.0645370000000014      -9.9520683000000005      86.4863129000000015
C        62.4100493999999983      -9.9694184999999997      86.5456695999999965
H        63.0300407000000007      -9.7953758000000004      85.6786498999999964
N        62.8266982999999968     -10.4078026000000001      87.7368163999999950
H        63.7739600999999965     -10.5443639999999998      87.9282227000000063
C        61.7760085999999973     -10.5579699999999992      88.5680236999999977
C        60.6161308000000005     -10.3267030999999996      87.7833786000000060
C        59.3335876000000013     -10.4882021000000005      88.4463042999999942
H        58.4420280000000005     -10.5265398000000001      87.8379821999999990
C        59.3191757000000024     -10.5479078000000008      89.8285750999999948
H        58.3192558000000005     -10.5111456000000008      90.2350311000000005
C        61.7131881999999976     -10.6900128999999993      89.9825363000000067
H        62.5548286000000004     -10.8102312000000005      90.6485595999999987
C        60.4517632000000020     -10.6863136000000001      90.5940247000000056
H        60.2179069999999967     -10.6646012999999993      91.6481856999999991
H        59.8132838573664927     -10.5364179581063784      84.8228598052592275
C        56.7554207000000019      -7.2770171000000001      86.1905364999999932
H        57.5190314999999970      -8.0454311000000001      85.9440460000000002
H        55.8252296000000001      -7.7934203000000002      86.5105286000000007
C        56.4557799999999972      -6.4845600000000001      85.0359954999999985
C        55.3226928999999998      -5.6948651999999997      84.7386627000000061
H        54.4444350999999997      -5.7497964000000001      85.3647919000000002
N        55.5438765999999973      -4.8382649000000004      83.6924515000000042
H        55.0582236999999992      -4.1358509000000003      83.2198638999999929
C        56.8115692000000010      -5.0366821000000002      83.2717360999999983
C        57.4656334000000015      -5.9646511000000002      84.0438613999999973
C        58.7868805000000023      -6.2320055999999999      83.7862396000000018
H        59.2733230999999989      -6.8895759999999999      84.4914856000000043
C        59.4237517999999980      -5.6850905000000003      82.6282882999999941
H        60.3475074999999990      -6.0925064000000004      82.2447585999999973
C        57.4677773000000016      -4.3767490000000002      82.2379683999999997
H        56.9584655999999967      -3.6811286999999999      81.5874938999999983
C        58.8115997000000021      -4.7431654999999999      81.8532790999999946
H        59.1926230999999987      -4.3977241999999999      80.9036025999999993
H        57.1868979942317139      -6.8079745263538936      87.0748025282233584
C        51.1549301000000014      -3.3464873000000002      89.9900741999999951
H        51.5536269999999988      -2.4149183999999999      89.5345154000000036
H        51.9044074999999978      -3.5876169000000000      90.7739487000000054
C        51.2428359999999969      -4.3198179999999997      88.8894729999999953
C        51.5913315000000026      -3.9102646999999999      87.6710891999999973
H        51.8216895999999991      -2.8658717000000000      87.5208358999999945
N        51.5453224000000034      -5.0059699999999996      86.8024444999999929
H        51.2700577000000024      -4.9914575000000001      85.8661804000000046
C        51.1487045000000009      -6.0742626000000000      87.4876098999999954
C        50.9540519999999972      -5.7208462000000004      88.7827453999999960
C        50.5833854999999986      -6.6320715000000003      89.7600860999999952
H        50.4607849000000002      -6.2912488000000000      90.7775421000000051
C        50.2984085000000007      -7.9388627999999999      89.3452759000000043
H        50.1119385000000008      -8.7796450000000004      89.9969787999999937
C        50.9738540999999969      -7.3310046000000000      87.0896912000000043
H        51.1619911000000016      -7.6196589000000001      86.0661240000000021
C        50.5593567000000021      -8.3019227999999998      88.0602188000000012
H        50.5359687999999991      -9.3063220999999992      87.6639557000000025
H        50.1658626417506710      -3.2194282002240238      90.4301895805495946
C        49.5307083000000006      -7.6644582999999997      94.5374984999999981
H        49.2491721999999967      -8.6717891999999992      94.9121322999999961
H        49.3488197000000000      -6.9410509999999999      95.3608626999999984
C        48.7210425999999970      -7.3289609000000002      93.3029784999999947
C        48.2294769000000016      -6.0792941999999996      92.9661406999999969
H        48.3788108999999977      -5.2214437000000000      93.6050414999999987
N        47.6092338999999996      -6.1871995999999996      91.7008667000000059
H        47.6238022000000001      -5.5855845999999998      90.9324799000000041
C        47.4753341999999989      -7.5039968000000004      91.3392029000000036
C        48.2508620999999991      -8.2496165999999995      92.2508315999999979
C        48.5586776999999969      -9.5958518999999995      91.9912491000000045
H        49.2080612000000031     -10.1865539999999992      92.6203536999999955
C        47.7611350999999971     -10.2518472999999997      90.9956511999999975
H        47.7215919000000000     -11.3242463999999998      90.8739853000000011
C        46.8881301999999991      -8.0782366000000003      90.2536697000000032
H        46.2838248999999990      -7.4314790000000004      89.6348648000000026
C        46.9682503000000011      -9.4863271999999998      90.1088943000000029
H        46.4225234999999969     -10.0068368999999997      89.3358077999999978
H        50.6049601413048649      -7.7501397361174700      94.3739696861537567
C        50.2736014999999981      -2.5810423000000000      95.2536240000000021
H        50.8990974000000023      -3.4961798000000002      95.3284378000000032
H        50.4998855999999989      -1.9937773000000001      96.1691742000000005
C        48.8488121000000035      -2.9752710000000002      95.3806380999999988
C        47.7014313000000030      -2.2603445000000000      94.8129653999999960
H        47.8558463999999972      -1.2906883000000000      94.3631668000000019
C        46.3710899000000012      -2.7302162999999999      94.9075164999999998
H        45.5450019999999967      -2.3057504000000000      94.3563232000000056
C        46.1291847000000033      -3.9012272000000001      95.6512146000000030
O        44.8312035000000009      -4.4036865000000001      95.7838057999999961
H        44.3000526000000008      -3.8291089999999999      95.2276154000000048
C        48.4658240999999990      -4.2171000999999997      95.8929595999999975
H        49.2013129999999990      -4.9753137000000001      96.1178512999999981
C        47.1606025999999972      -4.6590223000000002      96.1531142999999986
H        46.8961143000000007      -5.6211843000000004      96.5662688999999972
H        50.5432689363535772      -1.9829300316519984      94.3831981339883725
$end

$external_charges
  86.7977523999999931  -3.1880194999999998  67.6639861999999965  -0.3000012850339989
  85.9059830000000062  -3.2497126999999999  67.1324386999999945   0.3300171020275403
  87.4010009999999937  -4.0198578999999999  67.5035476999999986   0.3300171020275403
  87.3346252000000050  -2.5222112999999999  67.0723189999999931   0.3300171020275403
  86.7567748999999964  -2.7960908000000000  69.0788115999999945   0.2100135997301042
  87.7631226000000026  -2.8318593999999999  69.4692000999999948   0.1000103892907879
  86.2138061999999934  -1.4002437999999999  69.3889388999999994  -0.1799977827365629
  85.1060181000000000  -1.4391309999999999  69.3139266999999961   0.0900100974326682
  86.3095473999999996  -1.1720265000000001  70.4720229999999930   0.0900100974326682
  86.6988144000000034  -0.2268454000000000  68.5446548000000035  -0.0899951560134858
  86.5803757000000047  -0.5837867000000000  67.4992371000000020   0.0900100974326682
  85.9321288999999950   1.1011770999999999  68.6647109999999969  -0.2700004094596399
  84.8323668999999967   1.0215026000000000  68.5288086000000050   0.0900100974326682
  86.3199081000000064   1.5452492000000000  69.6063919000000055   0.0900100974326682
  86.2213820999999996   1.7335730000000000  67.7982712000000021   0.0900100974326682
  88.2650299000000018  -0.0096218000000000  68.7790145999999964  -0.2700004094596399
  88.8819275000000033  -0.8553662000000000  68.4069061000000005   0.0900100974326682
  88.3581542999999954   0.9857779000000000  68.2944183000000038   0.0900100974326682
  88.5088348000000025   0.0325529000000000  69.8621140000000054   0.0900100974326682
  85.8547896999999978  -3.7963030000000000  69.8334578999999991   0.5100223554736942
  84.6743163999999950  -3.8520401000000000  69.5439453000000043  -0.5100074140545120
  86.4038848999999942  -4.3810238999999997  70.8581848000000036  -0.4700062466220333
  87.3408050999999972  -4.1867942999999999  71.1382674999999978   0.3100165183113009
  85.6593627999999967  -5.1341752999999999  71.8888244999999984   0.0700095137164289
  84.9949569999999994  -5.7703772000000004  71.3229599000000007   0.0900100974326682
  86.4884643999999980  -5.9940319000000004  72.7872696000000019  -0.1799977827365629
  87.2190932999999973  -5.3453740999999999  73.3161697000000032   0.0900100974326682
  85.9213180999999935  -6.4686604000000001  73.6163712000000032   0.0900100974326682
  87.2032013000000035  -7.1546368999999999  72.1095351999999963   0.0000074707095912
  87.0159912000000020  -8.4532404000000003  72.5554961999999932  -0.1149958856587850
  86.1160354999999953  -8.7100954000000002  73.0944671999999969   0.1150108270779674
  87.7556686000000070  -9.5204772999999996  71.9733200000000011  -0.1149958856587850
  87.3741073999999998 -10.5027770999999994  72.2097626000000048   0.1150108270779674
  88.8147124999999988  -9.2713918999999994  71.0820465000000041  -0.1149958856587850
  89.4204864999999955 -10.0985669999999992  70.7426071000000007   0.1150108270779674
  88.2809752999999944  -6.8508949000000001  71.2170181000000042  -0.1149958856587850
  88.5369414999999975  -5.8668079000000004  70.8530731000000031   0.1150108270779674
  89.1092910999999930  -7.9327439999999996  70.7855605999999966  -0.1149958856587850
  89.9672774999999945  -7.7371892999999998  70.1594542999999931   0.1150108270779674
  84.9708861999999954  -4.1109508999999997  72.7951355000000007   0.5100223554736942
  85.5916748000000069  -3.1394009999999999  73.2029342999999955  -0.5100074140545120
  83.6912841999999983  -4.3674679000000003  73.0878524999999968  -0.4700062466220333
  83.2489470999999952  -5.1575689000000002  72.6706085000000002   0.3100165183113009
  82.9493255999999946  -3.5086423999999998  74.0154876999999942   0.0700095137164289
  83.6232909999999947  -3.0986449999999999  74.7530974999999955   0.0900100974326682
  82.3712539999999933  -2.2936630000000000  73.2966461000000038  -0.1799977827365629
  81.8921660999999972  -1.6016798999999999  74.0218658000000005   0.0900100974326682
  83.2527694999999994  -1.9248902999999999  72.7298430999999965   0.0900100974326682
  81.2336501999999996  -2.7380787999999998  72.2861252000000007  -0.1799977827365629
  81.8385085999999973  -3.2558064000000000  71.5112534000000011   0.0900100974326682
  80.6147614000000061  -3.4362116000000000  72.8893661000000037   0.0900100974326682
  80.4238280999999944  -1.5276428000000000  71.6280212000000063   0.2000133078719846
  80.1119079999999997  -0.8476100000000000  72.4493484000000052   0.0900100974326682
  80.9096298000000047  -0.9106596000000000  70.8421096999999946   0.0900100974326682
  79.2314453000000043  -2.2914629000000000  71.1735077000000018  -0.7000129593587856
  79.1126861999999988  -3.2615501999999998  71.3852157999999974   0.4400203124668566
  78.1232605000000007  -1.7388414999999999  70.6127089999999953   0.6400261496292500
  78.0585860999999994  -0.4092066000000000  70.3942947000000032  -0.8000158779399824
  77.1137999999999977  -0.1456896000000000  70.5890732000000014   0.4600208961830959
  78.9126815999999991   0.0618527000000000  70.6147842000000026   0.4600208961830959
  76.9825210999999996  -2.3897061000000002  70.4373092999999955  -0.8000158779399824
  76.2014465000000030  -1.8584719999999999  70.1091385000000002   0.4600208961830959
  76.9431000000000012  -3.3882555999999999  70.4006653000000000   0.4600208961830959
  81.8932800000000043  -4.2968621000000002  74.8322220000000016   0.5100223554736942
  81.4088820999999996  -3.8541900999999998  75.8258514000000048  -0.5100074140545120
  81.5187073000000026  -5.5089040000000002  74.4454726999999963  -0.4700062466220333
  81.9383162999999968  -5.9747949000000000  73.6703033000000005   0.3100165183113009
  80.5372619999999984  -6.3401923000000000  75.1377791999999971   0.0700095137164289
  80.5253830000000050  -6.0283008000000002  76.1716995000000026   0.0900100974326682
  79.1265259000000043  -6.0011320000000001  74.5792083999999988  -0.1799977827365629
  79.0245819000000012  -4.8948330999999996  74.5841293000000007   0.0900100974326682
  79.1906204000000002  -6.2674117000000003  73.5025023999999974   0.0900100974326682
  77.9537811000000005  -6.8182516000000000  75.1390762000000052  -0.1799977827365629
  77.1380005000000040  -6.4006543000000002  74.5110167999999931   0.0900100974326682
  78.1094666000000046  -7.9112128999999998  75.0145339999999976   0.0900100974326682
  77.4604796999999934  -6.6875963000000000  76.5798949999999934  -0.1799977827365629
  78.3200073000000003  -6.5703969000000004  77.2740249999999946   0.0900100974326682
  76.7733230999999989  -5.8286895999999997  76.7361602999999945   0.0900100974326682
  76.6635590000000064  -7.9176754999999996  77.1133269999999982   0.2100135997301042
  77.2384414999999933  -8.8678817999999993  77.0826645000000070   0.0500089300001895
  76.4515152000000029  -7.7050141999999999  78.1829680999999965   0.0500089300001895
  75.3870849999999990  -8.0939054000000006  76.3292541999999941  -0.3000012850339989
  75.4949036000000007  -8.1272116000000008  75.2953949000000051   0.3300171020275403
  74.8864441000000056  -8.9586314999999992  76.6176909999999936   0.3300171020275403
  74.6974182000000013  -7.3311542999999997  76.4847182999999973   0.3300171020275403
  80.7943267999999932  -7.8871446000000001  75.3423690999999991   0.5100223554736942
  81.1500091999999995  -8.3563165999999995  76.4564742999999964  -0.5100074140545120
  80.7371597000000065  -8.7540139999999997  74.2960814999999997  -0.4700062466220333
  80.5210799999999978  -8.3925724000000006  73.3923798000000005   0.3100165183113009
  81.2479476999999974 -10.0779485999999991  74.2519530999999944   0.0700095137164289
  80.8332824999999957 -10.5620765999999993  75.1237792999999954   0.0900100974326682
  80.7928313999999972 -10.8487805999999996  72.8898391999999973  -0.1799977827365629
  81.0913010000000014 -11.9070683000000006  73.0488205000000050   0.0900100974326682
  79.6869353999999959 -10.8465556999999997  72.7833786000000060   0.0900100974326682
  81.4900207999999964 -10.4565400999999998  71.5773391999999973  -0.2800007013177596
  82.5706710999999984 -10.6946572999999994  71.6764373999999975   0.0900100974326682
  81.1137542999999965 -11.0848484000000003  70.7418976000000015   0.0900100974326682
  81.1758422999999993  -9.0405426000000002  71.1790237000000019   0.6200255659130106
  80.0431137000000064  -8.5075970000000005  71.3437042000000048  -0.7600147105075037
  82.0820540999999935  -8.4000473000000007  70.5753097999999994  -0.7600147105075037
  82.7955704000000026 -10.2953968000000007  74.2891235000000023   0.5100223554736942
  83.5914611999999977  -9.5074462999999998  73.8385849000000007  -0.5100074140545120
  83.2561568999999935 -11.4141463999999999  74.9005051000000037  -0.4700062466220333
  82.6466140999999936 -12.1217355999999992  75.2494965000000064   0.3100165183113009
  84.6142578000000043 -11.7268562000000003  75.1356583000000029   0.0700095137164289
  85.2426375999999948 -11.0608605999999998  74.5629425000000055   0.0900100974326682
  85.0506362999999936 -11.7189627000000005  76.6672745000000049  -0.1799977827365629
  84.3445128999999980 -12.4067211000000004  77.1798248000000058   0.0900100974326682
  86.0960082999999941 -12.0192232000000008  76.8939132999999941   0.0900100974326682
  84.9672470000000004 -10.3245591999999995  77.3710174999999936  -0.0899951560134858
  85.0925598000000036  -9.6067456999999994  76.5323486000000059   0.0900100974326682
  83.6214676000000026 -10.0873547000000006  78.0635300000000001  -0.2700004094596399
  83.4230881000000011  -9.0209179000000006  78.3036879999999940   0.0900100974326682
  82.7404784999999947 -10.3207912000000004  77.4281845000000004   0.0900100974326682
  83.4928512999999981 -10.6449765999999997  79.0158081000000010   0.0900100974326682
  86.1380843999999968 -10.1332416999999992  78.3517838000000069  -0.2700004094596399
  87.0998763999999994 -10.2210350000000005  77.8026275999999939   0.0900100974326682
  86.0435638000000012  -9.1313858000000003  78.8226013000000023   0.0900100974326682
  86.0737534000000011 -10.9504242000000005  79.1017151000000069   0.0900100974326682
  84.9207382000000024 -13.1553153999999992  74.6687088000000045   0.5100223554736942
  86.0433426000000026 -13.6866274000000008  74.7649993999999936  -0.5100074140545120
  83.9124984999999981 -13.9043416999999998  74.1302184999999980  -0.4700062466220333
  82.9590988000000067 -13.6134471999999995  74.1509398999999974   0.3100165183113009
  84.1070251000000013 -15.1148404999999997  73.4872665000000040   0.0700095137164289
  84.5795059000000009 -15.7921486000000009  74.1832657000000069   0.0900100974326682
  82.6874619000000024 -15.7116889999999998  73.1663283999999976  -0.1799977827365629
  82.7341614000000050 -16.7227668999999999  72.7082137999999958   0.0900100974326682
  82.2762909000000064 -15.7391272000000004  74.1980743000000018   0.0900100974326682
  81.7113494999999972 -14.9009104000000008  72.2349624999999946  -0.1799977827365629
  81.7502135999999950 -13.8252267999999994  72.5101317999999964   0.0900100974326682
  82.1263962000000021 -14.9927940000000000  71.2085114000000061   0.0900100974326682
  80.3074874999999935 -15.5036591999999995  72.2742537999999968   0.2000133078719846
  80.4003220000000027 -16.6107425999999982  72.2661133000000007   0.0900100974326682
  79.8603133999999955 -15.2037115000000007  73.2460556000000054   0.0900100974326682
  79.5949248999999952 -15.1277466000000000  71.0404510000000045  -0.7000129593587856
  79.9271774000000050 -15.4383534999999998  70.1498717999999997   0.4400203124668566
  78.9146041999999994 -13.9811353999999994  70.9526137999999946   0.6400261496292500
  78.4157562000000041 -13.3619956999999996  71.9990157999999951  -0.8000158779399824
  78.3623505000000051 -13.9534950000000002  72.8035507000000024   0.4600208961830959
  77.8493880999999988 -12.5642575999999995  71.7920302999999933   0.4600208961830959
  78.7450027000000006 -13.4664792999999996  69.7630539000000027  -0.8000158779399824
  78.3735427999999956 -12.5452136999999997  69.6477584999999948   0.4600208961830959
  78.6092910999999930 -14.1223316000000008  69.0204619999999949   0.4600208961830959
  84.9774170000000026 -14.9458570000000002  72.2779311999999976   0.5100223554736942
  84.8113785000000036 -14.0002850999999993  71.4661712999999992  -0.5100074140545120
  85.8411942000000039 -15.9910688000000007  72.0245132000000012  -0.4700062466220333
  86.0804595999999975 -16.7080479000000004  72.6746674000000041   0.3100165183113009
  86.6075210999999996 -16.0394114999999999  70.7330017000000026   0.0700095137164289
  86.3753204000000068 -15.2296019000000005  70.0572128000000021   0.0900100974326682
  88.0816879000000057 -16.1599274000000008  71.1382294000000002  -0.1799977827365629
  88.1323775999999981 -17.0308247000000001  71.8261947999999961   0.0900100974326682
  88.6150054999999952 -16.5572146999999994  70.2482528999999971   0.0900100974326682
  88.7915572999999938 -14.8937568999999996  71.7041396999999989  -0.0899951560134858
  88.3929672000000011 -14.7181931000000006  72.7262039000000016   0.0900100974326682
  90.2916031000000032 -15.0708628000000004  71.7468566999999950  -0.2700004094596399
  90.7563933999999932 -14.2496147000000004  72.3332367000000005   0.0900100974326682
  90.4462508999999955 -15.9461346000000006  72.4134140000000031   0.0900100974326682
  90.6095657000000045 -15.2483796999999992  70.6972351000000003   0.0900100974326682
  88.5467148000000037 -13.6215218999999994  70.8639220999999964  -0.2700004094596399
  87.4548187000000041 -13.4194859999999991  70.8991012999999981   0.0900100974326682
  88.9906234999999981 -12.6976309000000001  71.2925110000000046   0.0900100974326682
  88.7933196999999979 -13.6999779000000004  69.7834854000000036   0.0900100974326682
  86.1148833999999965 -17.2210864999999984  69.9043960999999996   0.5100223554736942
  86.5297927999999956 -17.4497147000000012  68.7858582000000069  -0.5100074140545120
  85.2809067000000027 -18.1099415000000015  70.5119552999999968  -0.4700062466220333
  85.3290023999999931 -18.1705666000000008  71.5059509000000020   0.3100165183113009
  84.5559769000000045 -19.2234783000000000  69.8279265999999978   0.0700095137164289
  85.0285796999999945 -19.3983115999999995  68.8726882999999930   0.0900100974326682
  84.5953827000000018 -20.6328315999999994  70.4992371000000020  -0.0899951560134858
  83.9306870000000060 -20.5787791999999996  71.3878174000000030   0.0900100974326682
  84.1638564999999943 -21.4226817999999994  69.8479004000000003   0.0900100974326682
  86.7393493999999947 -20.4558639999999983  71.8630219000000068  -0.3600030361827169
  86.3404617000000059 -19.7473258999999999  72.4451370000000026   0.3200168101694206
  86.0382003999999938 -21.0670852999999987  70.8754349000000019  -0.0499939885810072
  87.9346847999999994 -20.9889851000000007  71.8610840000000053   0.2500147671625829
  88.6636809999999969 -20.8567734000000016  72.6605758999999978   0.1300112648651469
  88.0635986000000059 -21.9430923000000000  70.9576110999999941  -0.7000129593587856
  86.8471222000000012 -22.0073165999999993  70.3713989000000026   0.2200138915882239
  86.5998840000000030 -22.7344359999999988  69.6078186000000017   0.1000103892907879
  83.1377028999999936 -18.7975540000000017  69.5642394999999993   0.5100223554736942
  82.3885192999999987 -18.6403941999999994  70.4787826999999965  -0.5100074140545120
  82.7559662000000031 -18.7038574000000004  68.3088225999999992  -0.4700062466220333
  83.3310165000000040 -19.1554317000000012  67.6310349000000031   0.3100165183113009
  81.6035004000000015 -18.1142979000000004  67.7747573999999986   0.0700095137164289
  81.7435454999999962 -18.4508170999999983  66.7581253000000032   0.0900100974326682
  80.2429503999999980 -18.8506068999999989  68.3687438999999983  -0.2800007013177596
  80.4319610999999952 -19.9450454999999991  68.3404388000000012   0.0900100974326682
  80.0252150999999969 -18.5569419999999994  69.4178772000000066   0.0900100974326682
  79.0216903999999971 -18.5100422000000009  67.5888367000000017   0.6200255659130106
  77.8718185000000034 -18.8949737999999989  68.1682280999999932  -0.7600147105075037
  79.0578461000000061 -17.8217964000000002  66.5433196999999979  -0.7600147105075037
  81.4985808999999932 -16.6215304999999987  68.0139084000000054   0.5100223554736942
  80.7084121999999979 -16.1624546000000002  68.8028716999999972  -0.5100074140545120
  82.2854842999999931 -15.8027228999999991  67.2697220000000016  -0.4700062466220333
  83.1040038999999950 -16.1978015999999982  66.8599166999999994   0.3100165183113009
  82.1917114000000026 -14.3530169000000001  67.3369064000000037   0.0700095137164289
  81.2380294999999961 -14.1017531999999992  67.7770691000000056   0.0900100974326682
  83.4124680000000041 -13.8085766000000003  68.2634658999999999  -0.1799977827365629
  83.3572235000000035 -14.4181757000000008  69.1906433000000050   0.0900100974326682
  84.4015045000000015 -14.0743132000000006  67.8327332000000069   0.0900100974326682
  83.3108368000000041 -12.3802146999999998  68.5340728999999982   0.5500235229061731
  82.4481200999999970 -11.7289876999999994  67.8395995999999997  -0.5500085814869907
  84.0971526999999952 -11.8384932999999997  69.5181426999999985  -0.6200106244938284
  84.1872711000000038 -10.8427372000000002  69.4995650999999981   0.3200168101694206
  84.5137557999999984 -12.3015279999999994  70.3004760999999974   0.3000162264531813
  82.2700119000000001 -13.7201404999999994  65.8816147000000001   0.5100223554736942
  83.3768996999999956 -13.4212456000000007  65.5136185000000069  -0.5100074140545120
  81.1603546000000051 -13.4985131999999997  65.2176055999999988  -0.2900009931758792
  79.8976288000000068 -14.0632657999999999  65.6337738000000002   0.0000074707095912
  79.2487717000000060 -13.2563334000000008  66.0364684999999980   0.0900100974326682
  80.0141907000000003 -14.9547977000000003  66.2863846000000052   0.0900100974326682
  81.0792313000000036 -13.0788039999999999  63.7563170999999969   0.0200080544258305
  81.7289734000000010 -13.8058671999999998  63.2919655000000034   0.0900100974326682
  79.6049957000000035 -13.3565521000000000  63.3814812000000032  -0.1799977827365629
  79.4932632000000012 -13.7948179000000000  62.3667106999999987   0.0900100974326682
  79.0675659000000053 -12.3846769000000005  63.4123420999999965   0.0900100974326682
  79.1802291999999994 -14.4249381999999997  64.3605651999999964  -0.1799977827365629
  79.5597915999999969 -15.4174042000000000  64.0361175999999972   0.0900100974326682
  78.0931930999999935 -14.4131354999999992  64.5897674999999936   0.0900100974326682
  81.5890883999999943 -11.6921195999999998  63.4901389999999992   0.5100223554736942
  81.9976730000000060 -11.5794954000000008  62.3299293999999975  -0.5100074140545120
  81.3911362000000054 -10.7334566000000002  64.4031600999999938  -0.4700062466220333
  80.8459473000000060 -10.8489494000000004  65.2298583999999977   0.3100165183113009
  81.8773804000000069  -9.3858662000000006  64.3052978999999993   0.0700095137164289
  81.6003723000000036  -9.1873044999999998  63.2804831999999990   0.0900100974326682
  81.1174088000000069  -8.3914413000000003  65.2040252999999979  -0.0899951560134858
  81.2887955000000062  -8.7104768999999997  66.2543411000000049   0.0900100974326682
  81.4425200999999959  -6.8269266999999996  65.1668624999999935  -0.2700004094596399
  82.4665985000000035  -6.6763963999999998  65.5704956000000010   0.0900100974326682
  81.6196671000000009  -6.6571902999999999  64.0832900999999993   0.0900100974326682
  80.6983565999999968  -6.1805620000000001  65.6794510000000002   0.0900100974326682
  79.6579665999999946  -8.6076651000000002  64.8511199999999945  -0.2700004094596399
  79.0937346999999988  -7.7895513000000003  65.3477706999999981   0.0900100974326682
  79.4473267000000050  -8.4939088999999992  63.7662239000000000   0.0900100974326682
  79.2273864999999944  -9.5559645000000000  65.2379607999999962   0.0900100974326682
  83.3704986999999988  -9.1935605999999996  64.3261641999999938   0.5100223554736942
  83.8796233999999998  -8.6030587999999995  63.4138565000000014  -0.5100074140545120
  84.0952910999999972  -9.7490825999999995  65.2634276999999940  -0.4700062466220333
  83.6959915000000052 -10.1463861000000009  66.0860595999999987   0.3100165183113009
  85.5551681999999971  -9.8005694999999999  65.1798095999999987   0.0700095137164289
  85.9068831999999958  -8.7799014999999994  65.1491393999999957   0.0900100974326682
  86.0445023000000049 -10.5480394000000004  66.4669494999999984  -0.1799977827365629
  85.7031630999999976 -10.0012989000000001  67.3718719000000021   0.0900100974326682
  85.5637894000000045 -11.5496330000000000  66.4603958000000006   0.0900100974326682
  87.5735396999999978 -10.8147373000000009  66.5373153999999971  -0.0899951560134858
  87.7526778999999948 -11.3391026999999998  65.5743637000000064   0.0900100974326682
  88.4380874999999946  -9.6107960000000006  66.4829787999999979  -0.2700004094596399
  88.0799712999999969  -9.0944242000000006  65.5667724999999990   0.0900100974326682
  88.3281936999999999  -9.0099497000000000  67.4109954999999985   0.0900100974326682
  89.4804915999999935  -9.9062996000000005  66.2372512999999969   0.0900100974326682
  87.9720992999999964 -11.8480310000000006  67.6243743999999936  -0.2700004094596399
  89.0633926000000002 -12.0538921000000006  67.6565932999999973   0.0900100974326682
  87.6135177999999968 -11.4276456999999994  68.5882339000000059   0.0900100974326682
  87.4786376999999931 -12.8360119000000008  67.5031127999999967   0.0900100974326682
  86.1120300000000043 -10.4608526000000008  63.9545821999999973   0.5100223554736942
  86.9943619000000012  -9.8579311000000001  63.4098128999999986  -0.5100074140545120
  85.6013564999999943 -11.6127386000000001  63.4682198000000000  -0.4700062466220333
  84.7440337999999969 -11.9749365000000001  63.8257484000000019   0.3100165183113009
  86.1225052000000062 -12.3204212000000002  62.3433647000000022   0.0700095137164289
  87.1754760999999974 -12.5260134000000001  62.4674873000000019   0.0900100974326682
  85.3231964000000005 -13.6131811000000003  62.2464179999999985  -0.1799977827365629
  85.3385772999999972 -14.0082941000000005  63.2846680000000035   0.0900100974326682
  84.2410277999999977 -13.4413327999999996  62.0629119999999972   0.0900100974326682
  85.8121108999999933 -14.6895741999999991  61.2424965000000014  -0.0899951560134858
  85.8482742000000059 -14.3738012000000008  60.1779326999999995   0.0900100974326682
  87.2154311999999976 -14.9919499999999992  61.5735321000000013  -0.2700004094596399
  87.9396895999999941 -14.1595429999999993  61.4436912999999976   0.0900100974326682
  87.2519989000000038 -15.3267354999999998  62.6322556000000006   0.0900100974326682
  87.5027084000000031 -15.8526229999999995  60.9324111999999971   0.0900100974326682
  84.9561539000000039 -15.9591036000000006  61.3302345000000031  -0.2700004094596399
  83.8881530999999967 -15.8283138000000001  61.0534363000000013   0.0900100974326682
  85.2927016999999950 -16.6399708000000004  60.5193824999999990   0.0900100974326682
  85.0593338000000045 -16.4772034000000005  62.3076019000000016   0.0900100974326682
  86.0578536999999955 -11.4948397000000000  61.0986632999999983   0.5100223554736942
  87.0851135000000056 -11.4985455999999999  60.3881111000000033  -0.5100074140545120
  84.9643326000000059 -10.7533188000000006  60.7853545999999980  -0.4700062466220333
  84.1156464000000028 -10.9300995000000007  61.2778015000000025   0.3100165183113009
  84.8335952999999989  -9.6697073000000007  59.7871170000000021   0.0700095137164289
  84.9240417000000036 -10.1437673999999998  58.8209495999999987   0.0900100974326682
  83.3867340000000041  -9.1642294000000000  59.7898520999999974  -0.2700004094596399
  83.1528244000000001  -8.6803702999999999  60.7622107999999983   0.0900100974326682
  83.2465897000000012  -8.4764967000000002  58.9286308000000005   0.0900100974326682
  82.6638564999999943  -9.9987803000000000  59.6661452999999966   0.0900100974326682
  85.7797852000000063  -8.5382967000000001  60.0166588000000019   0.5100223554736942
  86.3416442999999987  -7.9673252000000003  59.1045913999999968  -0.5100074140545120
  86.0220565999999991  -8.1606369000000001  61.3068352000000019  -0.4700062466220333
  85.4940490999999980  -8.5087279999999996  62.0775794999999988   0.3100165183113009
  87.0936736999999965  -7.1566805999999996  61.6134376999999986   0.0700095137164289
  86.8524474999999967  -6.2480368999999998  61.0818557999999996   0.0900100974326682
  87.1532059000000032  -6.7960390999999998  63.1119385000000008  -0.2700004094596399
  86.1331557999999973  -6.4507665999999997  63.3850669999999994   0.0900100974326682
  87.3900069999999971  -7.6049213000000000  63.8357924999999966   0.0900100974326682
  87.7514496000000008  -5.8655080999999996  63.2145957999999979   0.0900100974326682
  88.5257950000000022  -7.7028708000000004  61.2513008000000028   0.5100223554736942
  89.3337250000000012  -7.0547437999999998  60.6039200000000022  -0.5100074140545120
  88.8826140999999978  -8.9830055000000009  61.5700568999999973  -0.4700062466220333
  88.2732314999999943  -9.5430335999999993  62.1259766000000013   0.3100165183113009
  90.1615371999999979  -9.5653524000000001  61.2545166000000023   0.0700095137164289
  90.8798522999999960  -8.8106574999999996  61.5388947000000002   0.0900100974326682
  90.3446198000000038 -10.7915001000000004  62.1457061999999993  -0.1799977827365629
  90.2268143000000009 -10.3965902000000003  63.1774445000000000   0.0900100974326682
  89.5764312999999959 -11.5644072999999992  61.9293709000000021   0.0900100974326682
  91.6743850999999950 -11.5412388000000004  62.1492423999999986  -0.0899951560134858
  91.6871490000000051 -12.2253094000000004  61.2739066999999977   0.0900100974326682
  92.9711532999999974 -10.6969442000000008  62.2262801999999979  -0.2700004094596399
  93.0444489000000061  -9.9710807999999993  63.0641747000000024   0.0900100974326682
  93.8612212999999969 -11.3605155999999994  62.2685966000000022   0.0900100974326682
  93.0969620000000049 -10.0799111999999997  61.3109893999999969   0.0900100974326682
  91.8424911000000037 -12.4326638999999997  63.4504700000000028  -0.2700004094596399
  91.0940094000000045 -13.2335901000000007  63.6310081000000025   0.0900100974326682
  92.8529357999999974 -12.8943176000000008  63.4654388000000012   0.0900100974326682
  91.8022078999999991 -11.7004938000000003  64.2851105000000018   0.0900100974326682
  90.4195174999999978  -9.7247324000000006  59.8090630000000019   0.5100223554736942
  91.6015320000000060  -9.6083955999999997  59.3964728999999991  -0.5100074140545120
  89.3233795000000015 -10.0325737000000004  59.0690421999999984  -0.4700062466220333
  88.4670028999999971 -10.3112469000000004  59.4967803999999987   0.3100165183113009
  89.2436066000000068 -10.0826674000000001  57.6413536000000022   0.0700095137164289
  90.0432358000000050 -10.6905698999999998  57.2445678999999998   0.0900100974326682
  88.0386658000000040 -10.8583431000000008  57.0479088000000019  -0.1799977827365629
  87.0319977000000051 -10.4087151999999996  57.1849976000000026   0.0900100974326682
  88.1571959999999990 -10.8868313000000008  55.9436188000000030   0.0900100974326682
  87.9983825999999993 -12.3424025000000004  57.5075988999999979  -0.1799977827365629
  87.4795151000000004 -12.4954262000000007  58.4779967999999997   0.0900100974326682
  87.2828369000000066 -12.8361988000000000  56.8158912999999970   0.0900100974326682
  89.2718581999999969 -13.0902472000000003  57.3367843999999991   0.5500235229061731
  89.4550858000000062 -13.7935113999999999  56.3332480999999987  -0.5500085814869907
  90.2364196999999990 -13.0820284000000004  58.2925376999999969  -0.6200106244938284
  91.0924530000000061 -13.5415229999999998  58.0557250999999965   0.3200168101694206
  90.0489501999999931 -12.5744065999999997  59.1334724000000023   0.3000162264531813
  89.4856719999999939  -8.7545327999999998  56.8995857000000029   0.5100223554736942
  90.1887360000000058  -8.6519145999999996  55.9336242999999982  -0.5100074140545120
  88.8366776000000016  -7.6231460999999996  57.4067038999999966  -0.4700062466220333
  88.1480255000000028  -7.8084264000000001  58.1034430999999998   0.3100165183113009
  88.8972397000000001  -6.2802300000000004  56.7917212999999990   0.0700095137164289
  88.9598998999999964  -6.4127793000000004  55.7217216000000022   0.0900100974326682
  87.5882110999999952  -5.3895612000000002  56.9648972000000029   0.0500089300001895
  87.7177657999999951  -4.3246994000000001  56.6757469000000000   0.0900100974326682
  86.8213348000000025  -5.7914833999999997  56.2687035000000009   0.0900100974326682
  87.0211639000000048  -5.5165229000000000  58.2268600000000021  -0.6600117919263071
  86.5464706000000064  -6.3472486000000004  58.1483954999999995   0.4300200206087370
  90.1302795000000003  -5.5736474999999999  57.2843590000000020   0.5100223554736942
  90.7150115999999969  -4.8266958999999998  56.5470314000000016  -0.5100074140545120
  90.6403121999999968  -5.8930264000000001  58.4977683999999982  -0.4700062466220333
  90.2261886999999945  -6.4881910999999999  59.1820907999999974   0.3100165183113009
  91.8195496000000020  -5.3075866999999999  58.9952393000000015   0.0700095137164289
  91.8813095000000004  -4.3290930000000003  58.5423241000000019   0.0900100974326682
  91.7961806999999936  -5.1872372999999996  60.5537757999999968   0.0500089300001895
  91.7376632999999941  -6.1906309000000004  61.0271529999999984   0.0900100974326682
  92.7258223999999984  -4.6788406000000000  60.8878898999999976   0.0900100974326682
  90.6820830999999998  -4.3532805000000003  60.9505806000000021  -0.6600117919263071
  89.8849182000000013  -4.8720645999999999  60.8201980999999989   0.4300200206087370
  93.1228332999999964  -6.0859752000000000  58.5844001999999975   0.5100223554736942
  93.3785323999999974  -7.1437244000000000  59.1515770000000032  -0.5100074140545120
  93.9327315999999968  -5.5227164999999996  57.6245917999999975  -0.4700062466220333
  93.6022109999999969  -4.6658844999999998  57.2364997999999972   0.3100165183113009
  95.2457657000000069  -6.0329756999999997  57.3915671999999972   0.0700095137164289
  95.1083754999999940  -7.0908623000000004  57.2230491999999984   0.0900100974326682
  95.9802475000000044  -5.4676103999999999  56.1483688000000001  -0.1799977827365629
  96.1953278000000012  -4.3807554000000000  56.2308846000000031   0.0900100974326682
  97.0129395000000017  -5.8756328000000000  56.1108893999999978   0.0900100974326682
  95.1989441000000056  -5.7553834999999998  54.8439559999999986  -0.2800007013177596
  94.8485107000000056  -6.8003016000000001  54.7037505999999993   0.0900100974326682
  94.3999100000000055  -4.9850010999999999  54.7953261999999981   0.0900100974326682
  95.9763564999999943  -5.5838970999999997  53.6663094000000029   0.6200255659130106
  95.6649323000000038  -4.6121224999999999  52.8192252999999994  -0.7600147105075037
  96.8273544000000044  -6.4209665999999999  53.4219932999999969  -0.7600147105075037
  96.1598740000000021  -6.0914501999999997  58.6530837999999974   0.5100223554736942
  96.8067779999999942  -7.0452437000000003  58.9403572000000011  -0.5100074140545120
  96.1291504000000003  -5.0181322000000002  59.4037209000000033  -0.4700062466220333
  95.7039795000000026  -4.2468060999999997  58.9365043999999969   0.3100165183113009
  96.6082382000000024  -4.9965763000000001  60.7649193000000025   0.0700095137164289
  96.8706664999999987  -5.9891071000000000  61.1002196999999967   0.0900100974326682
  97.6244049000000018  -3.7695219999999998  60.9277115000000009  -0.2700004094596399
  98.2213897999999972  -3.9019333999999999  61.8552932999999996   0.0900100974326682
  98.3066405999999944  -3.8368590000000000  60.0534438999999978   0.0900100974326682
  97.0676574999999957  -2.8086283000000001  60.8955192999999966   0.0900100974326682
  95.4571075000000064  -4.7694402000000000  61.7432213000000019   0.5100223554736942
  94.7501220999999987  -3.7428720000000002  61.6178169000000011  -0.5100074140545120
  95.2410430999999988  -5.5361414000000000  62.7881165000000010  -0.4700062466220333
  95.6295929000000058  -6.4433103000000003  62.9297790999999975   0.3100165183113009
  94.2434006000000011  -5.2972239999999999  63.7622871000000018   0.0700095137164289
  93.7398757999999930  -4.3578805999999997  63.5876503000000000   0.0900100974326682
  93.1723709000000042  -6.4060544999999998  63.8348350999999994  -0.1799977827365629
  92.5884781000000032  -6.5923967000000001  62.9081992999999997   0.0900100974326682
  93.6424636999999933  -7.3903480000000004  64.0458145000000059   0.0900100974326682
  92.0661925999999937  -6.1969494999999997  64.9170380000000051  -0.0899951560134858
  92.5163193000000064  -6.0639504999999998  65.9240264999999965   0.0900100974326682
  91.0300826999999941  -5.1130943000000002  64.7555770999999964  -0.2700004094596399
  90.2273787999999968  -5.2104621000000000  65.5174865999999980   0.0900100974326682
  91.4118804999999952  -4.0721635999999997  64.8264235999999983   0.0900100974326682
  90.6406860000000023  -5.3074988999999997  63.7333793999999969   0.0900100974326682
  91.4453811999999999  -7.5521339999999997  65.0664977999999934  -0.2700004094596399
  91.0483092999999997  -7.9346318000000000  64.1019440000000031   0.0900100974326682
  92.1638717999999955  -8.3171166999999997  65.4310303000000033   0.0900100974326682
  90.6027679000000035  -7.5636716000000002  65.7905121000000008   0.0900100974326682
  94.9403534000000064  -5.2240247999999996  65.1165313999999995   0.5100223554736942
  95.8935242000000017  -5.9611950000000000  65.3368758999999955  -0.5100074140545120
  94.5361403999999936  -4.2625184000000003  65.8935089000000005  -0.4700062466220333
  93.8501282000000003  -3.5895855000000001  65.6278992000000017   0.3100165183113009
  94.9583968999999968  -4.2657499000000003  67.2754211000000026   0.0700095137164289
  95.6807632000000012  -5.0046071999999997  67.5895538000000045   0.0900100974326682
  95.5244521999999989  -2.8788965000000002  67.6538848999999942  -0.1799977827365629
  94.8183822999999961  -2.1019703999999999  67.2903213999999963   0.0900100974326682
  95.5570907999999974  -2.7449598000000002  68.7562942999999933   0.0900100974326682
  96.8778381000000053  -2.6707730000000001  67.0611724999999979   0.0000074707095912
  98.0768738000000013  -2.9192838999999999  67.7919921999999957  -0.1149958856587850
  98.0628281000000044  -3.0432703000000001  68.8647614000000061   0.1150108270779674
  99.3631438999999972  -2.9173026000000002  67.1962280000000050  -0.1149958856587850
 100.2438202000000018  -3.1076950999999999  67.7916565000000020   0.1150108270779674
  99.4357758000000018  -2.5880234000000000  65.8210677999999945   0.1100106811489075
 100.7327422999999982  -2.4178183000000000  65.1901778999999948  -0.5400082896288710
 101.3114548000000070  -2.9322585999999999  65.7576751999999942   0.4300200206087370
  97.0593491000000057  -2.4329307000000000  65.6664963000000057  -0.1149958856587850
  96.1846541999999971  -2.2666255999999998  65.0552368000000030   0.1150108270779674
  98.2862243999999947  -2.3717248000000000  65.0366058000000038  -0.1149958856587850
  98.4071045000000026  -2.3141441000000000  63.9649428999999969   0.1150108270779674
  93.6657943999999958  -4.5122108000000001  68.1659470000000027   0.5100223554736942
  92.6292418999999967  -3.8130964999999999  68.0708846999999935  -0.5100074140545120
  93.6045074000000028  -5.6415218999999999  68.9088516000000055  -0.2900009931758792
  94.2281875999999983  -6.8832135000000001  68.4812163999999939   0.0000074707095912
  95.3246460000000013  -6.7488022000000001  68.5997543000000007   0.0900100974326682
  93.9893950999999959  -7.0450686999999999  67.4083176000000037   0.0900100974326682
  92.6558380000000028  -5.9023136999999997  69.9794846000000064   0.0200080544258305
  91.6933898999999997  -5.9674950000000004  69.4938506999999959   0.0900100974326682
  93.0554199000000040  -7.2511109999999999  70.5487976000000003  -0.1799977827365629
  92.3005370999999997  -7.7439890000000000  71.1980743000000018   0.0900100974326682
  93.9096375000000023  -7.0183562999999998  71.2199554000000035   0.0900100974326682
  93.4863814999999931  -8.0212374000000004  69.2577057000000025  -0.1799977827365629
  92.5652618000000018  -8.3614473000000000  68.7379837000000009   0.0900100974326682
  93.9629745000000014  -8.9560431999999999  69.6228408999999999   0.0900100974326682
  92.5933837999999980  -4.7513652000000004  70.9833069000000023   0.5100223554736942
  93.3533783000000028  -4.6980719999999998  71.8805770999999964  -0.5100074140545120
  91.4300841999999960  -3.9651394000000000  70.8664093000000008  -0.4700062466220333
  90.9789657999999974  -3.8576025999999999  69.9838333000000006   0.3100165183113009
  91.1960143999999957  -2.9142275000000000  71.7968216000000012   0.0700095137164289
  91.9367522999999949  -2.8889716000000001  72.5823517000000038   0.0900100974326682
  91.2739487000000054  -1.6479609000000000  71.0365371999999979  -0.0899951560134858
  90.7155991000000057  -1.7871850000000000  70.0861739999999998   0.0900100974326682
  90.7515487999999948  -0.3850943000000000  71.8517151000000069  -0.2700004094596399
  89.8122252999999944  -0.5125497000000000  72.4311600000000055   0.0900100974326682
  91.4466323999999986  -0.1458396000000000  72.6847458000000017   0.0900100974326682
  90.6877975000000021   0.4918061000000000  71.1725234999999969   0.0900100974326682
  92.7403716999999972  -1.3144943000000000  70.7242126000000013  -0.2700004094596399
  93.3934784000000064  -1.5784050000000001  71.5833587999999992   0.0900100974326682
  93.0066527999999977  -1.8552970000000000  69.7909697999999992   0.0900100974326682
  92.8452147999999937  -0.2445452000000000  70.4439773999999943   0.0900100974326682
  89.8483429000000058  -3.0679579000000001  72.4929733000000027   0.5100223554736942
  88.7687607000000014  -3.2621939000000002  71.9037093999999968  -0.5100074140545120
  89.8773804000000069  -3.0582704999999999  73.8436202999999978  -0.4700062466220333
  90.6430663999999950  -2.8695778999999999  74.4536362000000054   0.3100165183113009
  88.6360854999999930  -3.1037075999999999  74.5748061999999976   0.0700095137164289
  87.8417510999999962  -3.3733493999999999  73.8945693999999946   0.0900100974326682
  88.7961731000000043  -4.3176870000000003  75.4822082999999964  -0.1799977827365629
  89.3612976000000003  -5.0947317999999999  74.9244003000000021   0.0900100974326682
  89.4719848999999954  -4.0169262999999997  76.3111420000000038   0.0900100974326682
  87.5624923999999965  -4.8688893000000002  76.1016845999999987   0.0000074707095912
  87.2961731000000043  -6.2845426000000000  76.0086211999999932  -0.1149958856587850
  87.9013061999999934  -6.8275389999999998  75.2977295000000026   0.1150108270779674
  86.1422881999999959  -6.8370952999999997  76.4688263000000035  -0.1149958856587850
  86.0056380999999988  -7.8720007000000001  76.1918639999999954   0.1150108270779674
  85.1732482999999974  -6.0634750999999998  77.0907593000000020   0.1100106811489075
  83.9122849000000031  -6.5087285000000001  77.6265716999999995  -0.5400082896288710
  83.4428177000000062  -5.7341151000000004  77.9446640000000031   0.4300200206087370
  86.5650634999999937  -4.1245193000000002  76.7868500000000012  -0.1149958856587850
  86.6896973000000060  -3.0588077999999999  76.9098282000000069   0.1150108270779674
  85.4022140999999948  -4.7285218000000002  77.2718581999999969  -0.1149958856587850
  84.6536406999999969  -4.1020383999999996  77.7339783000000040   0.1150108270779674
  88.3568267999999932  -1.7711349999999999  75.2733688000000001   0.5100223554736942
  89.1216735999999941  -1.2812007999999999  76.1319809000000021  -0.5100074140545120
  87.3619460999999973  -1.0359586000000001  74.7232208000000071  -0.4700062466220333
  86.7515944999999959  -1.3647438999999999  74.0067214999999976   0.3100165183113009
  87.0551834000000042   0.3068324000000000  75.1814956999999993   0.0700095137164289
  87.9454802999999998   0.6882735000000000  75.6592712000000063   0.0900100974326682
  86.7152939000000060   1.3006570000000000  73.9816131999999982  -0.0899951560134858
  86.5258560000000045   2.3269000000000002  74.3627395999999976   0.0900100974326682
  87.9671096999999946   1.3677691000000001  73.0838928000000010  -0.2700004094596399
  88.8446198000000038   1.6721983000000000  73.6934966999999972   0.0900100974326682
  88.1727448000000038   0.3935630000000000  72.5909881999999982   0.0900100974326682
  87.8378447999999992   2.1265953000000000  72.2827682000000067   0.0900100974326682
  85.4703063999999983   0.7977853000000000  73.2763901000000004  -0.1799977827365629
  85.7480086999999997  -0.1278022000000000  72.7282256999999959   0.0900100974326682
  84.6259689000000037   0.5074310000000000  73.9375380999999976   0.0900100974326682
  84.9593811000000017   1.8256599000000000  72.2140121000000050  -0.2700004094596399
  85.8154755000000051   2.2983940000000000  71.6867828000000031   0.0900100974326682
  84.2483978000000064   1.3127694999999999  71.5315551999999997   0.0900100974326682
  84.4410247999999939   2.6898727000000000  72.6817398000000026   0.0900100974326682
  85.9608383000000060   0.1811645000000000  76.1843262000000010   0.5100223554736942
  85.0001450000000034  -0.5365620000000000  76.0022964000000059  -0.5100074140545120
  86.1373595999999964   0.7732543000000000  77.3865662000000043  -0.4700062466220333
  86.9613341999999960   1.3038257000000000  77.5697937000000053   0.3100165183113009
  85.3201751999999942   0.5037248000000000  78.5046616000000057   0.0700095137164289
  84.3788985999999994   0.0764277000000000  78.1919173999999941   0.0900100974326682
  86.0760039999999975  -0.4113191000000000  79.5104141000000055  -0.1799977827365629
  86.2536925999999937  -1.3442254000000000  78.9338530999999932   0.0900100974326682
  87.0596084999999960   0.0764839000000000  79.6803665000000052   0.0900100974326682
  85.2278519000000045  -0.8940347000000000  80.7830962999999969  -0.0899951560134858
  85.0554427999999945  -0.0202217000000000  81.4472121999999956   0.0900100974326682
  83.8673248000000058  -1.4191560999999999  80.4320984000000010  -0.2700004094596399
  83.9742355000000060  -2.3123002000000001  79.7800368999999989   0.0900100974326682
  83.3277968999999956  -1.7659726000000000  81.3392714999999953   0.0900100974326682
  83.2074965999999989  -0.7003422000000000  79.9008026000000058   0.0900100974326682
  85.9241332999999941  -2.0213584999999998  81.5670395000000070  -0.2700004094596399
  85.8428573999999998  -2.9210899000000001  80.9203567999999933   0.0900100974326682
  86.9803847999999959  -1.8067660000000001  81.8364715999999959   0.0900100974326682
  85.4093093999999979  -2.1520326000000001  82.5428466999999983   0.0900100974326682
  85.0990142999999932   1.8050724000000000  79.2054595999999975   0.5100223554736942
  86.0621261999999945   2.6100857000000000  79.4286194000000023  -0.5100074140545120
  83.8720778999999936   2.1714950000000002  79.6382217000000026  -0.4700062466220333
  83.0786437999999947   1.6846733000000000  79.2812119000000024   0.3100165183113009
  83.7053604000000036   3.1806507000000002  80.6939696999999967   0.0700095137164289
  84.6768340999999936   3.3820682000000000  81.1206817999999998   0.0900100974326682
  83.1774444999999929   4.5138483000000003  80.1182938000000036  -0.2800007013177596
  83.8748322000000002   4.9318013000000001  79.3611298000000005   0.0900100974326682
  82.1822891000000055   4.3748741000000004  79.6442870999999997   0.0900100974326682
  83.1288071000000031   5.5164165000000001  81.1875229000000047   0.6200255659130106
  82.5231093999999956   6.5523218999999999  80.8207321000000007  -0.7600147105075037
  83.5931472999999983   5.2546619999999997  82.3305588000000057  -0.7600147105075037
  82.9252089999999953   2.5997545999999998  81.8952866000000057   0.5100223554736942
  81.7441864000000038   2.4163871000000001  81.7360534999999970  -0.5100074140545120
  83.5769118999999989   2.2598319000000000  82.9933089999999964  -0.4700062466220333
  84.5626450000000034   2.4053683000000001  82.9592743000000041   0.3100165183113009
  82.9441147000000001   1.7145292999999999  84.1804580999999956   0.0700095137164289
  82.3140716999999995   0.8770536000000000  83.9195251000000013   0.0900100974326682
  83.9709624999999988   1.3114444999999999  85.2758179000000069  -0.1799977827365629
  84.6739273000000026   0.4858499000000000  85.0338516000000055   0.0900100974326682
  84.7204818999999958   2.1288887999999999  85.3415375000000012   0.0900100974326682
  83.3700714000000005   1.0760710000000000  86.7038040000000052  -0.1799977827365629
  83.2565079000000026   2.0787206000000000  87.1686707000000069   0.0900100974326682
  82.2992095999999975   0.7808043000000000  86.6837615999999969   0.0900100974326682
  84.2181853999999959   0.2289704000000000  87.6422194999999959   0.2000133078719846
  84.3216934000000009  -0.8296788000000000  87.3214798000000059   0.0900100974326682
  85.2079010000000068   0.7327920999999999  87.6728516000000013   0.0900100974326682
  83.4757689999999997   0.3111261000000000  88.9968108999999998  -0.7000129593587856
  82.7491760000000056  -0.3048948000000000  89.3011017000000038   0.4400203124668566
  83.5672760000000068   1.3137757999999999  89.8176880000000040   0.6400261496292500
  84.4470977999999945   2.2647693000000002  89.7617340000000041  -0.8000158779399824
  84.4977264000000048   2.7543723999999998  90.6322097999999983   0.4600208961830959
  85.2478789999999975   2.2318444000000000  89.1636809999999969   0.4600208961830959
  82.7020569000000023   1.4309125000000000  90.8098296999999945  -0.8000158779399824
  82.5189666999999929   2.3355812999999999  91.1946030000000007   0.4600208961830959
  82.0812836000000061   0.6938549000000001  91.0770186999999964   0.4600208961830959
  81.9505615000000063   2.7050413999999998  84.7752609000000064   0.5100223554736942
  80.8193588000000034   2.3716623999999999  85.1493988000000002  -0.5100074140545120
  82.3278198000000003   3.9698329000000001  84.8786010999999974  -0.4700062466220333
  83.1183852999999999   4.3354305999999996  84.3934784000000064   0.3100165183113009
  81.4573211999999955   4.9905261999999997  85.3762435999999951   0.0700095137164289
  81.2734832999999952   4.6395410999999998  86.3809432999999984   0.0900100974326682
  82.1169280999999955   6.4364042000000001  85.4647980000000018  -0.2700004094596399
  83.0125885000000068   6.3759356000000000  86.1193466000000001   0.0900100974326682
  82.4681168000000042   6.6862459000000003  84.4408035000000012   0.0900100974326682
  81.4152145000000047   7.2444863000000002  85.7630233999999945   0.0900100974326682
  80.2134094000000033   5.1626624999999997  84.5582047000000046   0.5100223554736942
  79.1099853999999993   5.1193379999999999  85.1206588999999951  -0.5100074140545120
  80.2729111000000017   5.2536868999999999  83.2177429000000046  -0.4700062466220333
  81.1477050999999960   5.2295493999999998  82.7400970000000058   0.3100165183113009
  79.0380554000000046   5.2500558000000002  82.4401397999999972   0.0700095137164289
  78.5010451999999930   6.1540622999999997  82.6867064999999997   0.0900100974326682
  79.3953475999999938   5.3391051000000003  80.8862151999999952  -0.1799977827365629
  80.0493926999999985   6.2106117999999997  80.6694183000000038   0.0900100974326682
  79.8982161999999931   4.3868803999999999  80.6128845000000069   0.0900100974326682
  78.2027283000000040   5.3814172999999998  79.8955459999999960   0.0000074707095912
  77.2766876000000025   6.3510422999999996  80.2456741000000022  -0.1149958856587850
  77.4153366000000034   7.0335374000000002  81.0711287999999968   0.1150108270779674
  76.0529937999999959   6.3510733000000004  79.5500792999999931  -0.1149958856587850
  75.2452239999999932   7.0236254000000002  79.7982559000000009   0.1150108270779674
  75.8339844000000056   5.4165172999999998  78.5218277000000029  -0.1149958856587850
  74.9468535999999972   5.4379667999999999  77.9062729000000047   0.1150108270779674
  78.0024185000000045   4.4049363000000001  78.9584274000000050  -0.1149958856587850
  78.6448974999999990   3.5522919000000002  78.7952652000000029   0.1150108270779674
  76.8032455000000027   4.3908924999999996  78.2170638999999994  -0.1149958856587850
  76.6769943000000040   3.6885724000000000  77.4063873000000058   0.1150108270779674
  78.1119690000000020   4.0011330000000003  82.7498702999999978   0.5100223554736942
  76.9253005999999999   4.0583137999999996  82.8863678000000021  -0.5100074140545120
  78.7719192999999933   2.8413029000000001  82.8409805000000006  -0.4700062466220333
  79.7350387999999981   2.9098774999999999  82.5925598000000036   0.3100165183113009
  78.1678619000000054   1.5306867000000000  82.8996582000000046   0.0700095137164289
  77.4004364000000038   1.5529116000000001  82.1400756999999970   0.0900100974326682
  79.2353363000000002   0.5301247000000000  82.3933028999999948  -0.1799977827365629
  79.6277541999999983   0.8493912000000000  81.4041672000000034   0.0900100974326682
  80.0777893000000063   0.6648800000000000  83.1049423000000047   0.0900100974326682
  78.8237000000000023  -0.9241970000000000  82.2365417000000036  -0.0899951560134858
  78.0736083999999977  -1.1600703000000001  83.0214310000000069   0.0900100974326682
  78.3424605999999955  -1.1885827000000000  80.7990111999999954  -0.2700004094596399
  77.5316391000000067  -0.4322502000000000  80.7294846000000064   0.0900100974326682
  79.1040725999999950  -0.9136908000000000  80.0382919000000044   0.0900100974326682
  77.9761352999999957  -2.2325257999999999  80.6974716000000001   0.0900100974326682
  80.0479201999999930  -1.8367221000000000  82.3615036000000060  -0.2700004094596399
  80.7721710000000002  -1.5606239000000000  81.5655440999999968   0.0900100974326682
  80.5259704999999997  -1.8016473000000000  83.3637848000000048   0.0900100974326682
  79.8221817000000016  -2.9148337999999998  82.2164688000000012   0.0900100974326682
  77.5312729000000047   1.2090514000000001  84.2687607000000014   0.5100223554736942
  76.4419632000000036   0.7309108000000000  84.3276824999999945  -0.5100074140545120
  78.1731491000000034   1.5550866000000001  85.3868255999999946  -0.4700062466220333
  79.0833892999999932   1.9308779000000000  85.2310714999999988   0.3100165183113009
  77.5959624999999988   1.5689177999999999  86.7481765999999936   0.0700095137164289
  77.2602463000000057   0.5794556000000000  87.0214157000000057   0.0900100974326682
  78.6016082999999952   1.9710276000000000  87.8398590000000041   0.1400115567232666
  78.2002640000000042   2.3887434000000001  88.7878798999999930   0.0900100974326682
  79.6441803000000021   2.9097962000000002  87.4412765999999948  -0.6600117919263071
  80.2291641000000055   2.3256000999999999  86.9533004999999974   0.4300200206087370
  79.2704010000000068   0.6886549000000000  88.2216643999999945  -0.2700004094596399
  78.5266189999999966  -0.0486527000000000  88.5924758999999966   0.0900100974326682
  79.8778992000000017   0.2587077000000000  87.3967896000000053   0.0900100974326682
  80.0215606999999949   0.7830667000000000  89.0347672000000046   0.0900100974326682
  76.4538193000000064   2.5263550000000001  86.8446959999999990   0.5100223554736942
  75.5211257999999930   2.2841878000000002  87.5327606000000031  -0.5100074140545120
  76.5030974999999955   3.6985096999999998  86.1159820999999965  -0.4700062466220333
  77.3901671999999934   4.0633325999999999  85.8439484000000022   0.3100165183113009
  75.3252868999999947   4.5788602999999997  85.9912108999999987   0.0700095137164289
  74.9345931999999948   4.6523972000000002  86.9953766000000002   0.0900100974326682
  75.7494812000000053   5.9288764000000000  85.3927917000000036   0.0500089300001895
  76.1924743999999947   5.7762523000000003  84.3854294000000067   0.0900100974326682
  74.8579024999999945   6.5818156999999999  85.5071944999999971   0.0900100974326682
  76.6547240999999957   6.5817404000000002  86.3459167000000036  -0.6600117919263071
  77.5484771999999936   6.2320867000000000  86.3221664000000004   0.4300200206087370
  74.1535949999999957   3.9751452999999999  85.1435089000000005   0.5100223554736942
  72.9996414000000016   4.1513190000000000  85.4710541000000035  -0.5100074140545120
  74.5783004999999974   3.2257566000000000  84.0874862999999948  -0.4700062466220333
  75.5569076999999965   3.0794763999999999  83.9652404999999931   0.3100165183113009
  73.6024323000000038   2.7467598999999998  83.0889587000000063   0.0700095137164289
  72.9128570999999965   3.5309796000000002  82.8134689000000037   0.0900100974326682
  74.2337418000000042   2.3002441000000000  81.8359755999999976   0.0500089300001895
  74.9571990999999969   1.5261244000000000  82.1701431000000042   0.0900100974326682
  73.4987945999999965   1.8348722000000000  81.1448821999999979   0.0900100974326682
  74.9230041999999941   3.3548681999999999  81.1585158999999976  -0.6600117919263071
  75.7426758000000007   3.5032236999999999  81.6357421999999957   0.4300200206087370
  72.7824782999999940   1.5732303000000001  83.6408234000000022   0.5100223554736942
  71.5598372999999981   1.4976745000000000  83.4708099000000061  -0.5100074140545120
  73.5088042999999942   0.6140929000000001  84.2065505999999999  -0.4700062466220333
  74.4888686999999976   0.7457670000000000  84.3336182000000036   0.3100165183113009
  72.9537887999999981  -0.5718867000000000  84.7992325000000022   0.0700095137164289
  71.9300613000000055  -0.3279446000000000  85.0418930000000017   0.0900100974326682
  72.7370681999999960  -1.7112042000000001  83.8032761000000050  -0.1799977827365629
  72.2992248999999987  -2.6184921000000001  84.2717360999999983   0.0900100974326682
  71.8963394000000022  -1.3250568000000000  83.1881637999999981   0.0900100974326682
  73.8798522999999960  -2.1875198000000000  82.8484801999999974  -0.1399966153040842
  73.5244141000000013  -3.0375079999999999  82.2275848000000025   0.0900100974326682
  74.1311110999999983  -1.2910820000000001  82.2421875000000000   0.0900100974326682
  75.4245911000000007  -2.8150783000000001  83.6832581000000033  -0.0899951560134858
  76.1021956999999958  -3.8022466000000001  82.3339157000000057  -0.2199989501690415
  75.4869766000000055  -4.6880592999999999  82.0671616000000057   0.0900100974326682
  76.1864242999999988  -3.1939818999999998  81.4080428999999981   0.0900100974326682
  77.0379104999999953  -4.3162931999999996  82.6413421999999969   0.0900100974326682
  73.7292479999999983  -1.0393585999999999  86.0814514000000059   0.5100223554736942
  74.8501662999999979  -0.7004234000000000  86.4039535999999941  -0.5100074140545120
  72.9255294999999961  -1.7579351999999999  86.8850783999999976  -0.4700062466220333
  72.0605620999999985  -2.0418769999999999  86.4786148000000026   0.3100165183113009
  73.2854842999999931  -2.2076134999999999  88.3025588999999940   0.0700095137164289
  73.5708694000000065  -1.2893195000000000  88.7941742000000005   0.0900100974326682
  72.0191573999999974  -2.5739486000000000  89.1510619999999960  -0.0899951560134858
  71.5146407999999951  -3.3990431000000001  88.6042479999999983   0.0900100974326682
  72.3702468999999979  -2.8439654999999999  90.1699523999999997   0.0900100974326682
  71.2589722000000023  -0.0204404000000000  89.5384903000000065  -0.3600030361827169
  72.1335373000000004   0.4542439000000000  89.6376113999999973   0.3200168101694206
  71.0294724000000031  -1.4238748999999999  89.2850037000000043  -0.0499939885810072
  70.0280991000000057   0.5520183000000000  89.7385330000000039   0.2500147671625829
  69.9393462999999969   1.5562491000000001  90.1529464999999988   0.1300112648651469
  69.0710373000000004  -0.3404196000000000  89.6386641999999938  -0.7000129593587856
  69.6861343000000062  -1.5451678000000000  89.3223342999999943   0.2200138915882239
  69.1564864999999998  -2.4618804000000001  89.0942840999999959   0.1000103892907879
  74.2979813000000036  -3.2947687999999999  88.2757186999999988   0.5100223554736942
  74.0586471999999958  -4.3048371999999997  88.8901824999999945  -0.5100074140545120
  75.4516373000000016  -3.1684882999999999  87.6293488000000025  -0.4700062466220333
  75.6447371999999945  -2.3952559999999998  87.0303191999999939   0.3100165183113009
  76.6005095999999952  -3.9847828999999999  87.7159424000000030   0.0700095137164289
  76.2832564999999931  -5.0144824999999997  87.6419448999999986   0.0900100974326682
  77.5077438000000001  -3.6883849999999998  86.5266646999999978  -0.0899951560134858
  76.9605789000000016  -3.9524705000000000  85.5965041999999983   0.0900100974326682
  77.9500809000000032  -2.2365632000000000  86.5365067000000039  -0.2700004094596399
  78.4489975000000044  -1.8590032000000001  85.6184386999999987   0.0900100974326682
  77.0412749999999988  -1.6023487000000001  86.6150054999999952   0.0900100974326682
  78.5310286999999931  -2.0065148000000002  87.4551392000000050   0.0900100974326682
  78.7246703999999937  -4.5705352000000001  86.4001616999999982  -0.1799977827365629
  79.4561539000000039  -4.3463807000000001  87.2057724000000007   0.0900100974326682
  78.4103621999999945  -5.6285968000000004  86.5268250000000023   0.0900100974326682
  79.4256438999999972  -4.4786549000000004  84.9961928999999969  -0.2700004094596399
  78.6128922000000046  -4.6189784999999999  84.2518462999999969   0.0900100974326682
  79.7671279999999996  -3.4768176000000000  84.6585082999999941   0.0900100974326682
  80.1700744999999984  -5.2580179999999999  84.7265091000000012   0.0900100974326682
  77.2667083999999988  -3.8512900000000001  89.1133118000000053   0.5100223554736942
  77.3964844000000056  -2.7453599000000000  89.6810913000000056  -0.5100074140545120
  77.4993134000000055  -4.9863137999999996  89.7778320000000036  -0.4700062466220333
  77.2074432000000002  -5.8695016000000004  89.4189377000000007   0.3100165183113009
  77.9394072999999992  -5.0366821000000002  91.2287826999999965  -0.0199931130066482
  77.2440643000000051  -5.7217526000000003  91.6909485000000046   0.0900100974326682
  78.2031020999999953  -4.0704383999999996  91.6328048999999965   0.0900100974326682
  79.3275833000000006  -5.6278471999999997  91.2985534999999970   0.5100223554736942
  80.0127715999999936  -5.9100827999999996  90.3156586000000061  -0.5100074140545120
  79.8493804999999952  -5.7594399000000003  92.4953461000000061  -0.4700062466220333
  79.3432083000000006  -5.4046550000000000  93.2775955000000039   0.3100165183113009
  81.1977844000000033  -6.2523866000000003  92.8069076999999965   0.0700095137164289
  81.9702376999999984  -5.6247220000000002  92.3876572000000067   0.0900100974326682
  81.3244324000000063  -6.2727050999999996  94.3452453999999960  -0.2700004094596399
  81.3402404999999931  -5.2177686999999997  94.6933594000000056   0.0900100974326682
  80.4416655999999932  -6.7521272000000003  94.8198090000000064   0.0900100974326682
  82.2493438999999995  -6.8850635999999996  94.4074326000000070   0.0900100974326682
  81.4267348999999996  -7.6572770999999999  92.2856445000000036   0.5100223554736942
  82.3930435000000045  -7.9400506000000002  91.6190720000000027  -0.5100074140545120
  80.4380797999999970  -8.5191402000000007  92.5521087999999992  -0.4700062466220333
  79.6022490999999945  -8.2767610999999999  93.0385741999999993   0.3100165183113009
  80.5224915000000010  -9.9094180999999999  92.0192870999999997   0.0700095137164289
  81.4261017000000038 -10.4444523000000000  92.2715072999999961   0.0900100974326682
  79.4063033999999988 -10.8372059000000007  92.6006851000000069  -0.1799977827365629
  78.5521698000000015 -10.1302233000000008  92.5303573999999998   0.0900100974326682
  79.2742537999999968 -11.7212876999999995  91.9409332000000035   0.0900100974326682
  79.6471329000000026 -11.2435846000000002  94.0676346000000052  -0.0899951560134858
  80.0575561999999934 -10.3524159999999998  94.5888747999999993   0.0900100974326682
  78.3976669000000044 -11.7528439000000002  94.8030777000000029  -0.2700004094596399
  78.6499785999999972 -11.9823856000000006  95.8604201999999930   0.0900100974326682
  77.5981979000000024 -10.9857426000000000  94.8851242000000070   0.0900100974326682
  77.9819183000000038 -12.6547756000000007  94.3050766000000067   0.0900100974326682
  80.7245025999999939 -12.4064207000000000  94.2853393999999980  -0.2700004094596399
  80.7571410999999983 -12.5338945000000006  95.3885192999999987   0.0900100974326682
  80.3703232000000014 -13.3614578000000002  93.8417357999999950   0.0900100974326682
  81.7570572000000055 -12.2209406000000005  93.9196167000000059   0.0900100974326682
  80.6212921000000051  -9.9705057000000004  90.4587630999999988   0.5100223554736942
  81.4610901000000069 -10.7288131999999994  89.9436568999999935  -0.5100074140545120
  79.7737273999999985  -9.1916981000000000  89.7332305999999988  -0.4700062466220333
  78.9184494000000001  -8.8546753000000002  90.1191330000000050   0.3100165183113009
  79.8935622999999993  -8.8934937000000005  88.2803497000000021   0.0700095137164289
  79.8860320999999942  -9.8239564999999995  87.7321014000000048   0.0900100974326682
  78.7069931000000054  -8.0135869999999993  87.9109267999999986  -0.1799977827365629
  78.2632980000000060  -7.3248857999999997  88.6613617000000005   0.0900100974326682
  78.9360886000000050  -7.5146908999999997  86.9450377999999944   0.0900100974326682
  77.4712296000000009  -8.8924570000000003  87.5527191000000045  -0.1799977827365629
  77.8940125000000023  -9.8761816000000007  87.2563248000000016   0.0900100974326682
  76.7865905999999967  -9.0836801999999999  88.4065475000000021   0.0900100974326682
  76.6279830999999945  -8.4437218000000005  86.3398514000000006   0.2000133078719846
  77.2474136000000016  -7.7924265999999998  85.6868285999999983   0.0900100974326682
  76.1517714999999953  -9.2398415000000007  85.7285004000000015   0.0900100974326682
  75.5603332999999964  -7.6250838999999999  86.8256836000000050  -0.7000129593587856
  75.2523498999999987  -7.6345272000000000  87.7770308999999997   0.4400203124668566
  74.7043610000000058  -6.9321321999999999  86.0037003000000055   0.6400261496292500
  74.8291550000000001  -6.8208079000000001  84.7309340999999989  -0.8000158779399824
  74.1193770999999941  -6.3979730999999997  84.1675261999999975   0.4600208961830959
  75.5088425000000001  -7.3363041999999998  84.2091140999999936   0.4600208961830959
  73.7575073000000003  -6.2890487000000004  86.5730743000000018  -0.8000158779399824
  73.2230988000000025  -5.7846837000000004  85.8948211999999955   0.4600208961830959
  73.4604262999999946  -6.3239112000000004  87.5272827000000007   0.4600208961830959
  81.2743073000000038  -8.2731104000000002  87.8680648999999931   0.5100223554736942
  82.0254288000000003  -8.8281012000000008  87.0184784000000064  -0.5100074140545120
  81.7841262999999969  -7.1443995999999999  88.4989395000000059  -0.4700062466220333
  81.1336823000000038  -6.5948281000000000  89.0174942000000016   0.3100165183113009
  83.0659713999999951  -6.5770096999999996  88.1702652000000029   0.0700095137164289
  83.0873260000000045  -6.1533246000000004  87.1770630000000040   0.0900100974326682
  83.3228072999999938  -5.3520927000000000  89.1087341000000066  -0.1799977827365629
  83.0059203999999937  -5.6211972000000001  90.1390152000000029   0.0900100974326682
  84.4140395999999953  -5.2163873000000001  89.2672347999999971   0.0900100974326682
  82.6329956000000010  -4.1182508000000002  88.6307982999999950  -0.0299934048647678
  81.5895157000000069  -3.5207860000000002  89.2760085999999973  -0.1499969071622038
  81.3922577000000018  -3.7216160000000000  90.3186797999999982   0.2200138915882239
  81.0628051999999997  -2.5318301000000001  88.4891357000000056  -0.5100074140545120
  80.2541961999999955  -2.0132648999999998  88.6618347000000000   0.3700182694600189
  81.7502288999999962  -2.5218989999999999  87.2787017999999932   0.2400144753044632
  82.7723998999999964  -3.4611926000000000  87.3377303999999981   0.1100106811489075
  83.6015014999999977  -3.7198595999999999  86.2059555000000017  -0.2499998257434005
  84.2161102000000028  -4.6079226000000002  86.2060393999999945   0.1700124322976256
  83.5026627000000019  -2.8428342000000000  85.1551055999999988  -0.1999983664528022
  84.1707382000000024  -2.9338524000000001  84.3114319000000023   0.1400115567232666
  81.4951018999999945  -1.7899286999999999  86.1018294999999938  -0.2700004094596399
  80.6443634000000031  -1.1881200999999999  85.8181533999999999   0.1600121404395059
  82.4618988000000002  -1.9228778000000000  85.0930481000000043  -0.1399966153040842
  82.3370895000000047  -1.2304136999999999  84.2737122000000056   0.1400115567232666
  84.1741028000000000  -7.6177526000000002  88.3182373000000069   0.5100223554736942
  85.1102599999999967  -7.6138778000000000  87.4725799999999936  -0.5100074140545120
  84.1522369000000054  -8.4683904999999999  89.3900680999999935  -0.4700062466220333
  83.3825455000000062  -8.4203539000000003  90.0219498000000016   0.3100165183113009
  85.1670380000000051  -9.5213021999999992  89.6012573000000003   0.0700095137164289
  86.1234283000000005  -9.0249433999999997  89.6743926999999985   0.0900100974326682
  85.0335464000000059 -10.1863852000000001  91.0140456999999969  -0.0899951560134858
  85.4008864999999986  -9.4589338000000005  91.7691573999999974   0.0900100974326682
  83.9464569000000012 -10.2787228000000006  91.2239074999999957   0.0900100974326682
  87.0017165999999946 -11.8937120000000007  91.2551574999999957  -0.3600030361827169
  87.7294693000000052 -11.3397836999999999  90.8507766999999973   0.3200168101694206
  85.6527710000000013 -11.5568828999999997  91.3222884999999991  -0.0499939885810072
  87.1161957000000058 -13.1504344999999994  91.8459091000000001   0.2500147671625829
  88.0579757999999941 -13.6888656999999991  91.9519348000000036   0.1300112648651469
  85.9708938999999930 -13.5769252999999992  92.2735595999999987  -0.7000129593587856
  85.0536117999999988 -12.6415004999999994  91.9139861999999965   0.2200138915882239
  83.9925613000000055 -12.7157935999999996  92.1177596999999935   0.1000103892907879
  85.1030807000000067 -10.5972328000000005  88.4829330000000027   0.5100223554736942
  86.1113205000000050 -11.0056925000000003  87.9452208999999954  -0.5100074140545120
  83.9023894999999982 -11.0830479000000004  88.1253966999999960  -0.4700062466220333
  83.1351851999999951 -10.7633133000000001  88.6760100999999992   0.3100165183113009
  83.6910095000000069 -12.0043421000000006  87.0340805000000017   0.0700095137164289
  84.4787673999999953 -12.7350873999999994  87.1429214000000059   0.0900100974326682
  82.2695999000000029 -12.5047455000000003  87.0980605999999966  -0.1799977827365629
  81.9653473000000048 -12.8800678000000008  88.0985031000000021   0.0900100974326682
  81.5746764999999954 -11.6740379000000001  86.8504257000000024   0.0900100974326682
  82.1143265000000042 -13.7208529000000006  86.2353058000000061   0.0000074707095912
  81.8199462999999980 -13.5862627000000007  84.8938445999999942  -0.1149958856587850
  81.7740936000000005 -12.6545314999999992  84.3496245999999985   0.1150108270779674
  81.4898223999999942 -14.6941214000000002  84.0933761999999945  -0.1149958856587850
  81.3109130999999934 -14.6096000999999998  83.0316543999999936   0.1150108270779674
  81.3977126999999996 -15.9364281000000005  84.7381668000000019  -0.1149958856587850
  81.1165160999999983 -16.7593670000000010  84.0977859000000052   0.1150108270779674
  82.0615997000000021 -14.9968471999999995  86.8268967000000060  -0.1149958856587850
  82.1129607999999962 -15.0266037000000008  87.9052657999999951   0.1150108270779674
  81.6647262999999981 -16.1343861000000004  86.0557785000000024  -0.1149958856587850
  81.5339203000000055 -17.0668086999999993  86.5848083000000059   0.1150108270779674
  84.1877213000000069 -11.3059463999999998  85.6635131999999970   0.5100223554736942
  84.9014205999999945 -11.9835423999999993  84.8645096000000052  -0.5100074140545120
  83.8722381999999982 -10.0178556000000007  85.3335189999999955  -0.4700062466220333
  83.1524277000000041  -9.5176333999999994  85.8085480000000018   0.3100165183113009
  84.4169921999999957  -9.3962716999999998  84.1218719000000021   0.0700095137164289
  84.0649185000000045 -10.0288609999999991  83.3204498000000058   0.0900100974326682
  83.8249435000000034  -8.0113810999999995  83.8976897999999949  -0.1799977827365629
  82.7828827000000018  -8.2674170000000000  83.6098022000000043   0.0900100974326682
  83.8419188999999960  -7.4985223000000003  84.8830872000000056   0.0900100974326682
  84.2953720000000004  -7.1719995000000001  82.6402053999999993  -0.0899951560134858
  85.3978118999999936  -7.0652752000000003  82.7272186000000005   0.0900100974326682
  84.0752868999999947  -7.9388256000000004  81.3113936999999964  -0.2700004094596399
  84.4971771000000018  -7.3053422000000001  80.5020676000000037   0.0900100974326682
  84.6623076999999995  -8.8801068999999995  81.2504806999999971   0.0900100974326682
  83.0197600999999992  -8.1469488000000005  81.0341109999999958   0.0900100974326682
  83.6821364999999986  -5.8362645999999998  82.6672592000000037  -0.2700004094596399
  83.8468170000000015  -5.2682433000000000  83.6077652000000029   0.0900100974326682
  84.2185973999999931  -5.2004184999999996  81.9308929000000035   0.0900100974326682
  82.6407851999999963  -5.8367829000000002  82.2800902999999977   0.0900100974326682
  85.9088744999999960  -9.3685721999999991  84.0951462000000021   0.5100223554736942
  86.5296859999999981  -9.7556323999999996  83.0780945000000060  -0.5100074140545120
  86.5877914000000004  -8.9109373000000005  85.1739807000000013  -0.4700062466220333
  86.1059036000000049  -8.5680904000000009  85.9766311999999999   0.3100165183113009
  88.0026854999999983  -8.8034821000000001  85.3363953000000066   0.0700095137164289
  88.4029083000000071  -8.1872548999999992  84.5448990000000009   0.0900100974326682
  88.3725739000000061  -8.1950921999999995  86.6818695000000048  -0.1799977827365629
  87.8827667000000048  -7.2005052999999997  86.6097259999999949   0.0900100974326682
  87.9777298000000059  -8.7364511000000000  87.5680694999999929   0.0900100974326682
  89.8716124999999977  -7.8891821000000002  86.8804549999999978  -0.0899951560134858
  90.4715041999999983  -8.8221816999999998  86.9433441000000045   0.0900100974326682
  90.3645324999999957  -6.9182448000000001  85.7940140000000042  -0.2700004094596399
  91.4541626000000036  -6.8926888000000002  86.0094069999999959   0.0900100974326682
  90.2453308000000050  -7.1397804999999996  84.7118683000000061   0.0900100974326682
  89.9006957999999941  -5.9361701000000000  86.0279007000000036   0.0900100974326682
  90.1043090999999947  -7.2496238000000002  88.2240218999999968  -0.2700004094596399
  89.1785964999999976  -6.7306523000000000  88.5527115000000009   0.0900100974326682
  90.3023223999999942  -8.0534306000000004  88.9649734000000052   0.0900100974326682
  90.9363479999999953  -6.5149597999999997  88.1760941000000003   0.0900100974326682
  88.7412795999999986 -10.2061787000000006  85.1296767999999986   0.5100223554736942
  89.7846298000000047 -10.3251656999999994  84.4689864999999998  -0.5100074140545120
  88.1539154000000025 -11.2912216000000001  85.6916504000000003  -0.4700062466220333
  87.3236313000000024 -11.1673164000000007  86.2294997999999993   0.3100165183113009
  88.5731583000000029 -12.6822938999999995  85.4449615000000051   0.0700095137164289
  89.6138382000000036 -12.7904614999999993  85.7126999000000040   0.0900100974326682
  87.7257689999999997 -13.6353121000000002  86.3584060999999963  -0.1799977827365629
  86.6842194000000035 -13.2647896000000003  86.4687804999999940   0.0900100974326682
  87.5940247000000056 -14.6923741999999997  86.0428390999999948   0.0900100974326682
  88.4438705000000027 -13.7853116999999994  87.7712097000000000  -0.1799977827365629
  89.4405746000000050 -14.2406463999999993  87.5880355999999978   0.0900100974326682
  88.4781952000000018 -12.7713871000000001  88.2240905999999967   0.0900100974326682
  87.7073287999999991 -14.7693834000000006  88.6339645000000047   0.5500235229061731
  86.5629349000000019 -15.1077279999999998  88.4062653000000012  -0.5500085814869907
  88.4785233000000062 -15.2912921999999991  89.6475525000000033  -0.6200106244938284
  89.4352188000000012 -15.0205316999999994  89.7543029999999931   0.3200168101694206
  88.0166245000000060 -15.8814601999999994  90.3096390000000042   0.3000162264531813
  88.4631957999999941 -13.0273476000000006  83.9637146000000030   0.5100223554736942
  89.3820572000000055 -13.7265244000000006  83.4728621999999945  -0.5100074140545120
  87.3953323000000069 -12.5936947000000004  83.2935944000000035  -0.4700062466220333
  86.7574233999999933 -12.0515670999999998  83.8350525000000033   0.3100165183113009
  87.1703186000000017 -12.7356061999999994  81.8659667999999954   0.0700095137164289
  87.4436263999999994 -13.7597275000000003  81.6588744999999960   0.0900100974326682
  85.6546478000000064 -12.5070323999999999  81.3946152000000041   0.0500089300001895
  85.4634628000000021 -11.4128647000000001  81.3707962000000009   0.0900100974326682
  85.6393355999999955 -12.8216801000000000  80.3292160000000024   0.0900100974326682
  84.6323471000000040 -13.1616534999999999  82.0809631000000053  -0.6600117919263071
  84.6306610000000035 -12.7317934000000008  82.9393386999999933   0.4300200206087370
  88.0624846999999988 -11.9628048000000007  80.8971329000000026   0.5100223554736942
  88.5112000000000023 -12.4493828000000004  79.8654022000000055  -0.5100074140545120
  88.3884735000000035 -10.6982508000000003  81.2589798000000059  -0.4700062466220333
  87.9266281000000021 -10.3532095000000002  82.0723952999999966   0.3100165183113009
  89.3829575000000034  -9.8760060999999997  80.7002487000000031   0.0700095137164289
  89.0905228000000022  -9.7631817000000005  79.6667403999999948   0.0900100974326682
  89.4591522000000055  -8.4775218999999993  81.3540038999999950  -0.1799977827365629
  89.6370543999999967  -8.6559086000000001  82.4360657000000003   0.0900100974326682
  90.3390502999999967  -7.8959694000000002  81.0048598999999996   0.0900100974326682
  88.2998427999999933  -7.6027836999999998  81.0047607000000056  -0.0899951560134858
  87.3567809999999980  -8.1832361000000002  81.0943756000000064   0.0900100974326682
  88.3236770999999976  -6.4117230999999997  81.8624114999999932  -0.2700004094596399
  87.5013275000000021  -5.6991652999999998  81.6380615000000063   0.0900100974326682
  88.2197646999999989  -6.7925892000000001  82.9009094000000033   0.0900100974326682
  89.2669525000000021  -5.8294081999999996  81.7884978999999959   0.0900100974326682
  88.3716507000000036  -7.0856934000000003  79.5649032999999974  -0.2700004094596399
  87.5507202000000007  -6.3686670999999997  79.3497772000000055   0.0900100974326682
  89.3854903999999948  -6.6529588999999998  79.4264526000000046   0.0900100974326682
  88.3573532000000057  -7.8799009000000000  78.7881469999999950   0.0900100974326682
  90.7269821000000007 -10.5289391999999999  80.6978531000000032   0.5100223554736942
  91.3819809000000021 -10.7209939999999992  79.6297225999999938  -0.5100074140545120
  91.0442580999999933 -11.1101665000000001  81.9031753999999950  -0.4700062466220333
  90.5703964000000070 -10.9628239000000001  82.7679061999999988   0.3100165183113009
  92.1631545999999986 -12.0749788000000002  82.0888901000000004   0.0700095137164289
  93.0463715000000064 -11.5712451999999999  81.7247696000000019   0.0900100974326682
  92.4731749999999977 -12.3263216000000000  83.6398544000000044  -0.1799977827365629
  91.6336898999999931 -12.7710304000000008  84.2158965999999936   0.0900100974326682
  93.2733535999999930 -13.0969782000000006  83.6513747999999993   0.0900100974326682
  93.2455063000000024 -11.1877479999999991  84.3760376000000036  -0.2800007013177596
  94.0972595000000069 -10.9141616999999993  83.7172774999999945   0.0900100974326682
  92.6706161000000037 -10.2435226000000004  84.4867782999999974   0.0900100974326682
  93.6425171000000063 -11.7045507000000004  85.7111052999999998   0.6200255659130106
  92.8820189999999997 -11.5598449999999993  86.6785354999999953  -0.7600147105075037
  94.6861801000000014 -12.4133519999999997  85.9038848999999942  -0.7600147105075037
  92.1538620000000037 -13.3584890000000005  81.3138275000000021   0.5100223554736942
  93.2431792999999942 -13.7463522000000005  80.8933334000000031  -0.5100074140545120
  90.9590148999999997 -14.0543250999999998  81.1474915000000010  -0.4700062466220333
  90.1138535000000047 -13.8450489000000001  81.6332168999999936   0.3100165183113009
  90.9546509000000043 -15.0631217999999993  80.1599044999999961   0.0700095137164289
  91.7604369999999960 -15.6967926000000002  80.4998549999999966   0.0900100974326682
  89.7189177999999998 -15.9173259999999992  80.3498459000000054  -0.2800007013177596
  89.5045776000000046 -15.9780940999999999  81.4382781999999992   0.0900100974326682
  88.7937392999999986 -15.4339943000000002  79.9693756000000064   0.0900100974326682
  89.8751144000000011 -17.3442402000000016  79.9500656000000021   0.6200255659130106
  88.9308395000000047 -18.0866794999999989  79.5650710999999973  -0.7600147105075037
  90.9603043000000042 -17.9413586000000009  80.1971130000000016  -0.7600147105075037
  91.1872177000000050 -14.6108217000000007  78.7038802999999945   0.5100223554736942
  91.9594115999999957 -15.2379303000000004  77.9717559999999992  -0.5100074140545120
  90.4882431000000054 -13.5830316999999994  78.2881469999999950  -0.4700062466220333
  89.8230515000000054 -13.1934280000000008  78.9203873000000016   0.3100165183113009
  90.5830306999999948 -13.1018915000000007  76.9219666000000046   0.0700095137164289
  90.5273131999999947 -13.9049672999999991  76.2019882000000024   0.0900100974326682
  89.4154663000000056 -12.0375166000000000  76.6919860999999941  -0.1799977827365629
  88.3639526000000046 -12.3800267999999996  76.7984160999999972   0.0900100974326682
  89.5602569999999929 -11.2401780999999996  77.4519882000000024   0.0900100974326682
  89.4993972999999983 -11.1931285999999997  75.4480437999999936  -0.0899951560134858
  90.5476912999999968 -10.8772868999999996  75.2592544999999973   0.0900100974326682
  88.9934386999999987 -12.1313162000000005  74.3021851000000026  -0.2700004094596399
  89.7379913000000045 -12.9342421999999999  74.1143722999999994   0.0900100974326682
  88.1747208000000029 -12.6817998999999997  74.8130646000000041   0.0900100974326682
  88.7356719999999939 -11.5196953000000004  73.4112319999999983   0.0900100974326682
  88.5969391000000002  -9.9657430999999992  75.4440155000000061  -0.2700004094596399
  88.9315414000000004  -9.2093048000000000  76.1857451999999995   0.0900100974326682
  88.7419433999999967  -9.5229645000000005  74.4354323999999963   0.0900100974326682
  87.5074615000000051 -10.1464604999999999  75.5653228999999982   0.0900100974326682
  91.9975661999999943 -12.5879440000000002  76.5356902999999988   0.5100223554736942
  92.5451050000000066 -12.8372487999999993  75.4559325999999970  -0.5100074140545120
  92.7115478999999993 -11.8369245999999997  77.4442061999999964  -0.4700062466220333
  92.2700499999999977 -11.4569148999999992  78.2533339999999953   0.3100165183113009
  94.1176375999999948 -11.5404081000000005  77.3695984000000010   0.0700095137164289
  94.3050079000000068 -11.0314426000000001  76.4356613000000067   0.0900100974326682
  94.6064681999999948 -10.5460080999999999  78.5669785000000047  -0.0899951560134858
  94.2164764000000048  -9.5156840999999996  78.4232406999999938   0.0900100974326682
  94.1664885999999939 -10.9456805999999993  79.5055923000000035   0.0900100974326682
  96.9327545000000015  -9.8688316000000000  77.8922957999999994  -0.3600030361827169
  96.6606522000000012  -9.9279118000000004  76.9318466000000001   0.3200168101694206
  96.0667267000000038 -10.3797587999999994  78.8191451999999941  -0.0499939885810072
  98.1560364000000050  -9.8158750999999995  78.4933166999999941   0.2500147671625829
  99.0222167999999954  -9.4204282999999993  77.9627990999999980   0.1300112648651469
  98.1061478000000022 -10.2261667000000003  79.7548522999999960  -0.7000129593587856
  96.7537994000000054 -10.5024271000000002  79.9725418000000019   0.2200138915882239
  96.5371322999999961 -10.8300686000000006  80.9817962999999992   0.1000103892907879
  95.0743865999999969 -12.7639875000000007  77.3736037999999979   0.5100223554736942
  95.9994812000000053 -12.8345050999999994  76.5784378000000032  -0.5100074140545120
  94.8545761000000027 -13.8182677999999992  78.1965789999999998  -0.4700062466220333
  93.9993591000000066 -13.7353276999999991  78.7022934000000021   0.3100165183113009
  95.5017699999999934 -15.1895962000000004  78.0246810999999951   0.0700095137164289
  96.5438232000000056 -14.9073820000000001  77.9951934999999992   0.0900100974326682
  95.3929442999999964 -15.9646626000000005  79.3492126000000013  -0.1799977827365629
  96.0685272000000055 -15.4788189000000003  80.0853271000000007   0.0900100974326682
  94.4647216999999983 -15.7611951999999995  79.9248046999999957   0.0900100974326682
  95.6241684000000021 -17.4953995000000013  79.3407516000000044  -0.1799977827365629
  96.5170516999999961 -17.8137970000000010  78.7613525000000010   0.0900100974326682
  95.7326659999999947 -17.6889476999999999  80.4293746999999968   0.0900100974326682
  94.3515548999999965 -18.2950839999999992  78.9249496000000050  -0.1799977827365629
  93.5596390000000042 -17.5191994000000015  78.8529204999999962   0.0900100974326682
  94.5197143999999980 -18.6807040999999998  77.8966826999999995   0.0900100974326682
  93.9797667999999931 -19.3889961000000000  79.9494858000000050   0.2100135997301042
  94.6986694000000000 -20.2187538000000018  79.7791442999999987   0.0500089300001895
  94.0466080000000062 -19.0364323000000013  81.0009383999999955   0.0500089300001895
  92.6878509999999949 -19.8667487999999999  79.5845565999999991  -0.3000012850339989
  92.6950377999999944 -20.1326312999999999  78.5791473000000025   0.3300171020275403
  92.3484267999999986 -20.6248530999999993  80.2103881999999970   0.3300171020275403
  91.9414062000000030 -19.1428012999999986  79.6021499999999946   0.3300171020275403
  95.3105086999999997 -15.8611754999999999  76.7238540999999969   0.5100223554736942
  96.2229995999999943 -16.4100380000000001  76.0816650000000010  -0.5100074140545120
  94.0351868000000053 -15.9327164000000003  76.3544464000000005  -0.4700062466220333
  93.3253174000000030 -15.5605344999999993  76.9473801000000037   0.3100165183113009
  93.5719375999999983 -16.5650234000000012  75.0948563000000036   0.0700095137164289
  93.9866104000000036 -17.5621796000000003  75.1067656999999969   0.0900100974326682
  92.0376815999999991 -16.5650024000000009  75.1448821999999979  -0.1799977827365629
  91.6833038000000045 -15.5668057999999991  75.4800644000000034   0.0900100974326682
  91.5613251000000048 -16.7539042999999985  74.1591262999999969   0.0900100974326682
  91.5056914999999975 -17.5840701999999993  76.1415405000000050   0.5500235229061731
  92.2734679999999940 -18.4103373999999995  76.5435561999999976  -0.5500085814869907
  90.2853699000000063 -17.4893187999999995  76.6325606999999991  -0.6200106244938284
  90.1683426000000026 -17.8966121999999999  77.5383300999999960   0.3200168101694206
  89.6439208999999977 -16.7944755999999984  76.3073882999999995   0.3000162264531813
  94.0361252000000007 -15.9555597000000002  73.8663635000000056   0.5100223554736942
  94.4620972000000023 -16.6272640000000003  72.9136275999999981  -0.5100074140545120
  93.9799423000000047 -14.5857972999999994  73.7180022999999949  -0.4700062466220333
  93.5410004000000015 -13.9438820000000003  74.3419265999999936   0.3100165183113009
  94.6043396000000030 -13.9077263000000002  72.6263275000000021   0.0700095137164289
  94.2913360999999952 -14.3391514000000004  71.6870193000000029   0.0900100974326682
  94.2372284000000064 -12.4445952999999996  72.5959930000000071  -0.1799977827365629
  94.1848145000000017 -12.0944413999999991  73.6490706999999958   0.0900100974326682
  94.9799270999999976 -11.7429123000000004  72.1596832000000035   0.0900100974326682
  92.8629913000000045 -12.0962914999999995  72.0656508999999943  -0.0899951560134858
  92.1508560000000045 -12.6021385000000006  72.7521744000000012   0.0900100974326682
  92.5948180999999977 -10.6355076000000004  72.3176804000000004  -0.2700004094596399
  92.5460587000000032 -10.2028046000000003  73.3397903000000042   0.0900100974326682
  93.2485199000000051  -9.9783744999999993  71.7051696999999990   0.0900100974326682
  91.5855636999999945 -10.4816523000000004  71.8794249999999977   0.0900100974326682
  92.6831284000000011 -12.4067077999999995  70.5667342999999931  -0.2700004094596399
  92.9435196000000019 -13.4810447999999994  70.4557266000000055   0.0900100974326682
  91.6512833000000029 -12.1928786999999996  70.2147827000000007   0.0900100974326682
  93.3386536000000007 -11.8116617000000002  69.8955231000000055   0.0900100974326682
  96.1054687999999970 -14.0826720999999999  72.5104599000000007   0.5100223554736942
  96.5719603999999947 -14.4154319999999991  71.4530182000000025  -0.5100074140545120
  96.9071426000000002 -13.9567450999999991  73.6502150999999969  -0.4700062466220333
  96.5119629000000003 -13.8153676999999995  74.5545577999999978   0.3100165183113009
  98.3374557000000067 -14.3952884999999995  73.7289580999999998   0.0700095137164289
  98.8115386999999998 -13.8394861000000002  72.9335174999999936   0.0900100974326682
  98.9816437000000064 -14.0388727000000006  75.0606841999999972  -0.1099957397297252
  98.2194594999999993 -14.3511419000000000  75.8062515000000019   0.0900100974326682
  99.9602737000000019 -14.5596285000000005  75.1343231000000031   0.0900100974326682
  99.2350311000000005 -12.2477283000000003  75.2983856000000031  -0.2299992420271612
  98.9134674000000018 -12.0905476000000007  76.5741272000000066   0.1600121404395059
  98.6348571999999990 -15.8062696000000003  73.3235473999999954   0.5100223554736942
  99.7160721000000052 -16.1286334999999994  72.8595351999999963  -0.5100074140545120
  97.6813353999999947 -16.7530631999999997  73.5099411000000060  -0.4700062466220333
  96.8263321000000019 -16.5653609999999993  73.9871597000000065   0.3100165183113009
  97.8297806000000065 -18.1001204999999992  72.9399260999999939   0.0700095137164289
  98.8845824999999934 -18.2929001000000007  73.0688705000000027   0.0900100974326682
  96.9812163999999939 -19.1481227999999994  73.7919768999999945  -0.1799977827365629
  97.5946959999999990 -19.3810958999999983  74.6884689000000037   0.0900100974326682
  95.9810333000000071 -18.8230742999999983  74.1501540999999946   0.0900100974326682
  96.6850739000000061 -20.4624671999999990  73.0597458000000017  -0.1799977827365629
  96.0133972000000000 -21.0358696000000016  73.7338333000000006   0.0900100974326682
  96.1229706000000022 -20.2414589000000014  72.1272658999999976   0.0900100974326682
  98.0083846999999935 -21.1624088000000015  72.7912139999999965   0.5500235229061731
  98.9733123999999975 -21.2793120999999985  73.6154937999999959  -0.5500085814869907
  98.0483169999999973 -21.8421078000000009  71.6826781999999980  -0.6200106244938284
  98.8727188000000012 -22.3085175000000007  71.3620070999999996   0.3200168101694206
  97.1856765999999936 -21.9033107999999999  71.1805954000000014   0.3000162264531813
  97.6932144000000022 -18.2006912000000014  71.4007416000000035   0.5100223554736942
  98.3761597000000023 -19.0093861000000004  70.7656403000000012  -0.5100074140545120
  97.0691223000000036 -17.2310599999999994  70.7218170000000015  -0.4700062466220333
  96.5409240999999980 -16.5451622000000000  71.2163467000000026   0.3100165183113009
  97.1945723999999984 -16.9442787000000017  69.2987899999999968   0.0700095137164289
  97.4005202999999966 -17.8661403999999990  68.7751999000000040   0.0900100974326682
  95.8540344000000033 -16.3676719999999989  68.7648848999999984  -0.1799977827365629
  95.7431945999999954 -15.3260546000000009  69.1351089000000059   0.0900100974326682
  95.8764113999999950 -16.2495116999999993  67.6604155999999932   0.0900100974326682
  94.5063552999999956 -17.0796528000000016  69.2771300999999937  -0.0899951560134858
  94.4883269999999982 -17.0804653000000002  70.3879852000000028   0.0900100974326682
  93.2746735000000058 -16.3988438000000016  68.7885895000000005  -0.2700004094596399
  92.4809417999999965 -16.8751125000000002  69.4029770000000070   0.0900100974326682
  93.3704986999999988 -15.3716202000000006  69.2008361999999977   0.0900100974326682
  93.0090942000000069 -16.4380340999999994  67.7105102999999957   0.0900100974326682
  94.4369887999999946 -18.5253791999999997  68.6923141000000044  -0.2700004094596399
  93.4766616999999940 -19.0661507000000015  68.8326110999999941   0.0900100974326682
  94.6020125999999948 -18.3806781999999984  67.6032103999999947   0.0900100974326682
  95.2494812000000053 -19.2047099999999986  69.0279845999999964   0.0900100974326682
  98.3031768999999969 -15.9337844999999998  68.9509429999999952   0.5100223554736942
  98.4988785000000036 -15.7346486999999993  67.7771149000000008  -0.5100074140545120
  99.1474761999999998 -15.5546150000000001  69.9733733999999998  -0.4700062466220333
  98.9691466999999960 -15.8214264000000000  70.9173126000000025   0.3100165183113009
 100.1704102000000063 -14.5150099000000008  69.8950499999999977  -0.0199931130066482
 100.7362595000000027 -14.7420425000000002  69.0036087000000009   0.0900100974326682
 100.7298126000000025 -14.6571902999999999  70.8078917999999931   0.0900100974326682
  99.7872466999999972 -13.0213851999999992  69.8389281999999980   0.5100223554736942
 100.5135345000000058 -12.2471466000000007  69.2590942000000069  -0.5100074140545120
  98.6635590000000064 -12.6103381999999993  70.5055007999999930  -0.4700062466220333
  98.0679320999999931 -13.2827395999999993  70.9380721999999935   0.3100165183113009
  98.3136748999999952 -11.1956538999999999  70.4284743999999989   0.0700095137164289
  98.9816284000000053 -10.5339203000000001  69.8971252000000050   0.0900100974326682
  97.0295943999999935 -11.1403475000000007  69.6533431999999948   0.0500089300001895
  97.1158065999999991 -11.5678824999999996  68.6315307999999931   0.0900100974326682
  96.2553252999999955 -11.7469873000000007  70.1698836999999997   0.0900100974326682
  96.5799025999999969  -9.8338690000000000  69.4544678000000033  -0.6600117919263071
  97.0929184000000021  -9.4635086000000008  68.7324981999999949   0.4300200206087370
  98.1030425999999949 -10.4709778000000000  71.8000411999999955   0.5100223554736942
  97.7003021000000018 -11.1271296000000000  72.7003937000000064  -0.5100074140545120
  98.4462357000000026  -9.1642361000000001  71.9496994000000001  -0.4700062466220333
  98.7929459000000065  -8.6804828999999994  71.1498337000000021   0.3100165183113009
  98.2454833999999977  -8.2482862000000008  73.0908507999999983   0.0700095137164289
  98.2309340999999989  -8.8071508000000005  74.0148925999999960   0.0900100974326682
  99.3812790000000064  -7.1209806999999996  73.0527419999999950  -0.1099957397297252
 100.2491607999999985  -7.6743959999999998  73.4708786000000060   0.0900100974326682
  99.5083084000000042  -6.9084386999999996  71.9696883999999955   0.0900100974326682
  99.1105727999999999  -5.7225336999999996  74.1188506999999959  -0.2299992420271612
  98.3710022000000066  -6.2560678000000003  75.0801009999999991   0.1600121404395059
  96.9417877000000061  -7.6066212999999996  73.0886229999999983   0.5100223554736942
  96.5810012999999969  -6.8497390999999999  72.2073441000000003  -0.5100074140545120
  96.1396332000000058  -7.9030695000000000  74.1514358999999956  -0.4700062466220333
  96.3346863000000013  -8.6981640000000002  74.7204590000000053   0.3100165183113009
  94.9404143999999945  -7.1617493999999997  74.5295258000000018   0.0700095137164289
  94.4675368999999989  -6.9538945999999999  73.5810622999999993   0.0900100974326682
  93.9779129000000069  -8.0262937999999995  75.4782409999999970  -0.1799977827365629
  93.6941680999999988  -8.9679871000000002  74.9615021000000041   0.0900100974326682
  94.4539108000000027  -8.1392307000000006  76.4757385000000056   0.0900100974326682
  92.6022873000000004  -7.5863589999999999  75.8410492000000005  -0.0899951560134858
  92.6552657999999951  -6.5339970999999997  76.1932678000000010   0.0900100974326682
  91.6291504000000003  -7.7423954000000004  74.6338805999999977  -0.2700004094596399
  91.6070327999999989  -8.8375444000000005  74.4481964000000005   0.0900100974326682
  90.6232909999999947  -7.3237604999999997  74.8513870000000026   0.0900100974326682
  92.0067214999999976  -7.2297362999999999  73.7234191999999950   0.0900100974326682
  91.9742202999999989  -8.3536605999999995  77.0187073000000026  -0.2700004094596399
  90.9574508999999978  -7.9105067000000000  77.0830078000000043   0.0900100974326682
  91.8935852000000040  -9.4326714999999997  76.7666016000000013   0.0900100974326682
  92.5542755000000028  -8.2309798999999995  77.9582747999999981   0.0900100974326682
  95.2394637999999958  -5.7950020000000002  75.0507202000000007   0.5100223554736942
  96.2263640999999978  -5.6648154000000002  75.7217255000000051  -0.5100074140545120
  94.5183104999999983  -4.7409406000000001  74.6616973999999942  -0.4700062466220333
  93.6879349000000019  -4.8713145000000004  74.1255187999999947   0.3100165183113009
  94.7569275000000033  -3.3935680000000001  75.1432877000000019   0.0700095137164289
  95.5914764000000048  -3.3244935999999998  75.8253097999999994   0.0900100974326682
  95.1713103999999959  -2.3738999000000001  74.0421448000000026  -0.1799977827365629
  94.3311767999999944  -2.4866991000000001  73.3239745999999997   0.0900100974326682
  95.2443466000000001  -1.2852257000000000  74.2513579999999962   0.0900100974326682
  96.4355391999999938  -2.7154913000000001  73.3422546000000040  -0.0899951560134858
  96.5231093999999956  -3.8081714999999998  73.1613846000000052   0.0900100974326682
  96.4455185000000057  -2.0566208000000001  71.9494705000000039  -0.2700004094596399
  96.3528747999999950  -0.9495343000000001  71.9397658999999976   0.0900100974326682
  97.2979279000000048  -2.3340876000000002  71.2931671000000051   0.0900100974326682
  95.5518112000000031  -2.4712429000000000  71.4359436000000017   0.0900100974326682
  97.6898955999999998  -2.3511312000000002  74.1461105000000060  -0.2700004094596399
  97.6854706000000022  -1.3799876000000000  74.6857224000000031   0.0900100974326682
  97.9330750000000023  -3.1346886000000000  74.8952560000000034   0.0900100974326682
  98.5505600000000044  -2.3740811000000002  73.4439315999999991   0.0900100974326682
  93.4809113000000025  -3.0432518000000002  75.8384628000000021   0.5100223554736942
  92.4717483999999956  -3.0753889000000001  75.1663666000000035  -0.5100074140545120
  93.4657287999999937  -2.7979471999999999  77.1602019999999982  -0.4700062466220333
  94.3034210000000002  -2.7976407999999999  77.7008361999999977   0.3100165183113009
  92.2560653999999971  -2.3911872000000001  77.8899535999999983   0.0700095137164289
  91.4473342999999943  -2.5933858999999999  77.2033157000000045   0.0900100974326682
  92.0659332000000035  -3.1926508000000000  79.1293105999999966  -0.0899951560134858
  92.7708205999999933  -2.8190157000000000  79.9025039999999933   0.0900100974326682
  90.6039885999999939  -3.1059139000000000  79.6282424999999989  -0.2700004094596399
  90.6509094000000033  -3.5075797999999998  80.6630324999999999   0.0900100974326682
  90.2097167999999954  -2.0672831999999999  79.6173552999999998   0.0900100974326682
  89.9315720000000027  -3.7100222000000000  78.9823150999999939   0.0900100974326682
  92.4342651000000046  -4.7368464000000001  79.0209351000000026  -0.2700004094596399
  92.2303466999999983  -5.2404184000000003  79.9900283999999999   0.0900100974326682
  91.7330474999999979  -5.0876317000000002  78.2338028000000065   0.0900100974326682
  93.4178162000000043  -4.9960760999999998  78.5740128000000055   0.0900100974326682
  92.2878570999999965  -0.8855972000000000  78.0794829999999962   0.5100223554736942
  93.3022078999999991  -0.3658319000000000  78.5505753000000055  -0.5100074140545120
  91.1794739000000050  -0.2039205000000000  77.5973969000000068  -0.4700062466220333
  90.5845183999999932  -0.7156796000000000  76.9824677000000008   0.3100165183113009
  91.1282805999999965   1.2332449999999999  77.5614623999999964   0.0700095137164289
  91.9557190000000020   1.7257855000000000  78.0504913000000045   0.0900100974326682
  90.8775482000000068   1.8793157000000000  76.1540604000000059  -0.0899951560134858
  89.7978286999999966   1.6621859000000001  76.0078658999999988   0.0900100974326682
  91.1745681999999960   3.3867368999999998  76.2470016000000044  -0.2700004094596399
  92.2031020999999953   3.6798223999999999  76.5479050000000001   0.0900100974326682
  90.9662476000000026   3.8905460999999999  75.2789611999999977   0.0900100974326682
  90.4507523000000049   3.9204834000000002  76.8993301000000002   0.0900100974326682
  91.5396805000000029   1.2164514000000000  74.9938431000000065  -0.1799977827365629
  91.2022551999999962   0.1582646000000000  75.0205002000000007   0.0900100974326682
  91.0669479000000024   1.6659983000000000  74.0945281999999992   0.0900100974326682
  93.0536041000000012   1.2339199999999999  74.9900970000000058  -0.2700004094596399
  93.3662872000000021   2.2847691000000001  75.1697235000000035   0.0900100974326682
  93.5171126999999984   0.6033117000000000  75.7786559999999980   0.0900100974326682
  93.3920441000000068   0.6984298000000000  74.0773925999999960   0.0900100974326682
  89.9371490000000051   1.5276368000000000  78.5283356000000055   0.5100223554736942
  88.7984466999999995   1.3328255000000000  78.2097854999999953  -0.5100074140545120
  90.2556380999999988   1.9820963000000000  79.7276305999999977  -0.4700062466220333
  91.1000595000000004   2.4841242000000001  79.8976822000000055   0.3100165183113009
  89.1739043999999978   2.2853753999999999  80.7213897999999972   0.0700095137164289
  88.2008132999999930   1.9116591999999999  80.4388656999999938   0.0900100974326682
  89.5562057000000067   1.5807739000000001  82.0724411000000060  -0.1799977827365629
  90.1682205000000039   0.6856173000000000  81.8306656000000032   0.0900100974326682
  90.1569214000000017   2.2557942999999998  82.7188263000000035   0.0900100974326682
  88.4019622999999939   0.9232783000000000  82.8196563999999995  -0.1799977827365629
  87.8648376000000013   0.2302829000000000  82.1373138000000012   0.0900100974326682
  88.6888351000000057   0.4365190000000000  83.7762527000000006   0.0900100974326682
  87.2296905999999979   1.8775470000000001  83.2198410000000024   0.5500235229061731
  86.1499100000000055   1.8321285000000000  82.6200561999999934  -0.5500085814869907
  87.4914703000000031   2.9692709000000002  84.0090560999999951  -0.6200106244938284
  86.7578964000000070   3.5548419999999998  84.3539885999999939   0.3200168101694206
  88.3586884000000055   2.9353148999999998  84.5058288999999974   0.3000162264531813
  89.1434174000000041   3.8097903999999998  80.8529816000000068   0.5100223554736942
  90.1610260000000068   4.3169807999999996  81.3705520999999976  -0.5100074140545120
  88.0551987000000054   4.4650420999999998  80.3924636999999933  -0.4700062466220333
  87.2839354999999983   3.9674391999999998  80.0031508999999943   0.3100165183113009
  87.8847046000000063   5.8947514999999999  80.6194686999999988  -0.0199931130066482
  88.4426650999999993   6.1380935000000001  81.5115890999999948   0.0900100974326682
  86.8807448999999963   6.2759428000000002  80.7341765999999978   0.0900100974326682
  88.6009827000000030   6.6955023000000002  79.5508803999999969   0.5100223554736942
  89.7770157000000069   6.5541596000000002  79.1916427999999968  -0.5100074140545120
  87.9312057000000067   7.6166773000000001  79.0154876999999942  -0.4700062466220333
  86.9817505000000040   7.7344828000000003  79.2959366000000045   0.3100165183113009
  88.4384766000000013   8.5538959999999999  77.9944839000000059   0.0700095137164289
  87.6603699000000063   9.2984848000000007  77.9136809999999969   0.0900100974326682
  89.5871657999999940   9.4583463999999999  78.4421004999999951  -0.1799977827365629
  90.5892486999999988   8.9788618000000007  78.4572449000000063   0.0900100974326682
  89.5849532999999951  10.2184849000000000  77.6318511999999998   0.0900100974326682
  89.2511977999999999  10.2348222999999994  79.7402953999999937  -0.2800007013177596
  88.3971557999999931  10.9414244000000007  79.6651763999999929   0.0900100974326682
  89.0160293999999936   9.5466145999999998  80.5801696999999990   0.0900100974326682
  90.4803390999999948  10.9861363999999995  80.2379073999999974   0.6200255659130106
  91.3778762999999969  10.2783593999999994  80.7599563999999930  -0.7600147105075037
  90.5530700999999993  12.2202158000000001  80.0397109999999969  -0.7600147105075037
  88.5863341999999960   8.0068997999999993  76.5343551999999931   0.5100223554736942
  89.3432846000000040   8.5384273999999998  75.6845550999999972  -0.5100074140545120
  87.8771361999999954   6.9311446999999999  76.2093430000000041  -0.4700062466220333
  87.1528244000000001   6.5797467000000003  76.7974700999999982   0.3100165183113009
  88.1645888999999983   6.1079749999999997  75.0252990999999980   0.0700095137164289
  89.2001877000000007   5.8220329000000000  75.1355972000000065   0.0900100974326682
  87.4103317000000004   4.7715649999999998  74.9693221999999935  -0.1799977827365629
  87.7906418000000031   4.1564816999999996  74.1259079000000014   0.0900100974326682
  87.6534652999999935   4.1640692000000001  75.8671875000000000   0.0900100974326682
  85.8727951000000047   4.9243392999999998  74.8563003999999950   0.0000074707095912
  85.3623656999999980   5.2591495999999998  73.6176604999999995  -0.1149958856587850
  85.9240723000000060   5.3737297000000002  72.7023697000000055   0.1150108270779674
  83.9497910000000047   5.2253622999999996  73.4224090999999959  -0.1149958856587850
  83.5401001000000036   5.3839420999999996  72.4357909999999947   0.1150108270779674
  83.0877533000000028   5.1423812000000000  74.4970627000000007   0.1100106811489075
  81.6643753000000032   5.1733623000000000  74.2720108000000039  -0.5400082896288710
  81.2797699000000051   5.4258232000000000  75.1145858999999945   0.4300200206087370
  84.9846344000000045   4.7018342000000004  75.9257584000000065  -0.1149958856587850
  85.4036102000000028   4.4322800999999998  76.8839873999999952   0.1150108270779674
  83.5951385000000045   4.8415146000000000  75.7619552999999968  -0.1149958856587850
  82.8801270000000017   4.5450353999999997  76.5151137999999946   0.1150108270779674
  88.2188567999999975   6.8243079000000000  73.6788788000000068   0.5100223554736942
  89.0295485999999983   6.4605975000000004  72.8487930000000006  -0.5100074140545120
  87.4113617000000005   7.8313636999999998  73.3921509000000043  -0.4700062466220333
  86.8446579000000014   8.2802792000000007  74.0786896000000041   0.3100165183113009
  87.4205704000000026   8.5413084000000001  72.1316680999999988   0.0700095137164289
  87.3869780999999932   7.8329325000000001  71.3171310000000034   0.0900100974326682
  86.1363372999999939   9.3919344000000002  71.9149246000000062  -0.1799977827365629
  86.0267029000000036  10.0156869999999998  72.8277434999999969   0.0900100974326682
  86.1713637999999946  10.1004237999999997  71.0598602000000028   0.0900100974326682
  84.8130721999999935   8.5815772999999993  71.7361755000000016  -0.2800007013177596
  84.6807251000000036   8.1844739999999998  70.7070465000000041   0.0900100974326682
  84.9000853999999947   7.5875586999999998  72.2247238000000067   0.0900100974326682
  83.6567840999999959   9.4421902000000006  72.1727676000000002   0.6200255659130106
  83.4199753000000044   9.5249462000000005  73.4052504999999940  -0.7600147105075037
  82.9133910999999983  10.0380926000000006  71.3643950999999959  -0.7600147105075037
  88.6593627999999967   9.3762530999999996  71.7898711999999932   0.5100223554736942
  89.0499954000000002   9.5344838999999997  70.6459808000000038  -0.5100074140545120
  89.2571793000000042   9.9568615000000005  72.8099823000000015  -0.4700062466220333
  88.7832108000000062   9.9051685000000003  73.6855927000000008   0.3100165183113009
  90.5508803999999969  10.6446322999999996  72.6568146000000041   0.0700095137164289
  90.5511702999999954  10.9078054000000009  71.6093673999999965   0.0900100974326682
  90.7927856000000020  11.8636245999999996  73.4543838999999963   0.1400115567232666
  91.7667847000000023  12.3365144999999998  73.2052917000000036   0.0900100974326682
  90.6704864999999955  11.5705328000000005  74.8440322999999950  -0.6600117919263071
  89.7341765999999978  11.4613457000000007  75.0256653000000000   0.4300200206087370
  89.7692947000000032  12.9062480999999991  73.1311263999999994  -0.2700004094596399
  89.7442092999999943  13.1738090999999997  72.0531234999999981   0.0900100974326682
  88.7525100999999950  12.4963826999999998  73.3113402999999977   0.0900100974326682
  89.8218994000000066  13.8200740999999994  73.7607955999999945   0.0900100974326682
  91.6987685999999940   9.7060575000000000  72.7585296999999969   0.5100223554736942
  92.7635422000000034   9.8979244000000008  72.0954818999999958  -0.5100074140545120
  91.5325394000000045   8.5436277000000000  73.4345550999999972  -0.4700062466220333
  90.7235031000000021   8.3718976999999999  73.9913176999999962   0.3100165183113009
  92.4141922000000022   7.4112663000000003  73.2975768999999957   0.0700095137164289
  93.3726807000000036   7.8637819000000002  73.5047531000000021   0.0900100974326682
  92.2593688999999983   6.2319678999999999  74.2311248999999975  -0.0899951560134858
  91.2302399000000008   5.8756827999999999  74.0114669999999961   0.0900100974326682
  93.2964171999999934   5.1135440000000001  73.9779891999999961  -0.2700004094596399
  94.3249358999999998   5.5139914000000001  73.8510665999999958   0.0900100974326682
  93.3994751000000036   4.4553924000000000  74.8671111999999965   0.0900100974326682
  92.9754410000000036   4.4161862999999997  73.1748733999999956   0.0900100974326682
  92.3747558999999967   6.7575954999999999  75.7452849999999955  -0.2700004094596399
  92.1763152999999988   6.0280943000000002  76.5593948000000069   0.0900100974326682
  93.3628082000000035   7.2317615000000002  75.9276504999999986   0.0900100974326682
  91.5576096000000064   7.4527535000000000  76.0339965999999947   0.0900100974326682
  92.4999695000000060   6.9267073000000003  71.8288040000000052   0.5100223554736942
  93.5561600000000055   6.7819829000000000  71.2808074999999945  -0.5100074140545120
  91.3491211000000050   6.8388824000000001  71.1068573000000015  -0.4700062466220333
  90.4972228999999970   6.8740262999999997  71.6236190999999991   0.3100165183113009
  91.3270416000000012   6.2569613000000004  69.7409592000000060   0.0700095137164289
  91.9217452999999978   5.3571986999999996  69.6848602000000028   0.0900100974326682
  89.9666748000000069   5.6350284000000004  69.3035736000000071  -0.1799977827365629
  89.2030258000000060   6.4292230999999997  69.4464416999999941   0.0900100974326682
  90.1171798999999965   5.4319921000000004  68.2217026000000004   0.0900100974326682
  89.5140533000000005   4.3802114000000003  70.0713425000000001  -0.0899951560134858
  89.7743607000000026   4.5023108000000001  71.1444931000000054   0.0900100974326682
  88.0051270000000017   4.2860870000000002  69.8263321000000019  -0.2700004094596399
  87.7371062999999936   4.0646386000000003  68.7711333999999965   0.0900100974326682
  87.6760405999999932   3.4156928000000000  70.4333266999999950   0.0900100974326682
  87.4638290000000040   5.1516561999999997  70.2646332000000058   0.0900100974326682
  90.2366104000000036   3.1432071000000001  69.5170975000000055  -0.2700004094596399
  89.9978942999999987   3.0327267999999998  68.4376907000000045   0.0900100974326682
  91.3468551999999931   3.1547258000000000  69.4777526999999964   0.0900100974326682
  89.8832854999999995   2.2927504000000001  70.1385573999999963   0.0900100974326682
  91.8529281999999938   7.2264423000000004  68.7340927000000050   0.5100223554736942
  92.3923491999999982   6.9112195999999999  67.7312926999999974  -0.5100074140545120
  91.6077118000000041   8.5153961000000002  69.0367736999999977  -0.4700062466220333
  91.1672133999999943   8.7855443999999991  69.8894118999999989   0.3100165183113009
  92.0451888999999994   9.6989135999999991  68.2524109000000010   0.0700095137164289
  91.9455566000000033   9.6584892000000000  67.1777725000000032   0.0900100974326682
  91.2770766999999950  10.9865741999999997  68.7372284000000064  -0.1799977827365629
  90.1943665000000010  10.7522383000000001  68.8218307000000067   0.0900100974326682
  91.6184157999999940  11.1692228000000000  69.7785949999999957   0.0900100974326682
  91.5136719000000056  12.2519092999999994  67.8938064999999966  -0.1799977827365629
  92.6122971000000064  12.4150390999999996  67.8669433999999967   0.0900100974326682
  91.1588593000000031  12.0590600999999999  66.8587952000000030   0.0900100974326682
  90.9410857999999962  13.5828313999999999  68.4576186999999976   0.2000133078719846
  91.1779099000000031  14.4262008999999995  67.7742690999999979   0.0900100974326682
  89.8587418000000042  13.3816956999999999  68.6072692999999987   0.0900100974326682
  91.5931625000000054  13.9441413999999995  69.7160338999999993  -0.7000129593587856
  92.5252303999999981  13.6347121999999992  69.9044724000000031   0.4400203124668566
  91.2219695999999942  14.9564971999999994  70.4588317999999987   0.6400261496292500
  90.2804337000000032  15.7563858000000003  70.1274109000000010  -0.8000158779399824
  89.8515320000000060  16.3598824000000000  70.7996062999999936   0.4600208961830959
  89.7076339999999988  15.3654699000000008  69.4069290000000052   0.4600208961830959
  91.8404541000000023  15.2950888000000003  71.5934067000000027  -0.8000158779399824
  91.6295166000000023  16.1619948999999998  72.0450438999999960   0.4600208961830959
  92.5363006999999982  14.7231492999999993  72.0277786000000049   0.4600208961830959
  93.5933914000000016   9.9486436999999999  68.2663955999999956   0.5100223554736942
  94.2313766000000044  10.2075481000000003  67.2502669999999938  -0.5100074140545120
  94.2459487999999936   9.5967330999999998  69.4314193999999958  -0.4700062466220333
  93.7475967000000026   9.5838021999999992  70.2948303000000010   0.3100165183113009
  95.6693496999999979   9.5636644000000004  69.4874649000000062   0.0700095137164289
  96.0287552000000062  10.2206162999999997  68.7092284999999947   0.0900100974326682
  96.3157729999999930   9.7745008000000002  70.8883667000000059  -0.2800007013177596
  95.8813705000000027   9.0360364999999998  71.5956802000000039   0.0900100974326682
  97.4166565000000020   9.6419449000000004  70.8190155000000061   0.0900100974326682
  96.1513671999999957  11.2008410000000005  71.3793792999999965   0.6200255659130106
  95.7842559999999992  11.4886579999999991  72.5386428999999993  -0.7600147105075037
  96.4381408999999934  12.1489782000000002  70.5813370000000049  -0.7600147105075037
  96.3246002000000061   8.3334293000000006  68.8366927999999945   0.5100223554736942
  97.4271164000000027   8.3696345999999995  68.2779770000000070  -0.5100074140545120
  95.6727142000000015   7.2057991000000001  68.9519501000000048  -0.4700062466220333
  94.7972335999999984   7.1886739999999998  69.4286345999999952   0.3100165183113009
  96.1005248999999964   5.9238825000000004  68.4390182000000067   0.0700095137164289
  97.1573944000000012   5.9160075000000001  68.2167891999999938   0.0900100974326682
  95.9099884000000031   4.9753451000000002  69.6176071000000007  -0.0899951560134858
  94.8897934000000021   4.9583763999999997  70.0571975999999950   0.0900100974326682
  96.0242156999999992   3.9650455000000000  69.1697539999999975   0.0900100974326682
  98.0854187000000053   4.6572471000000002  70.6779860999999983  -0.3600030361827169
  98.3045807000000025   3.9057833999999998  70.0556717000000049   0.3200168101694206
  96.8339766999999938   5.1562561999999996  70.7778397000000012  -0.0499939885810072
  98.7218627999999967   4.9976387000000004  71.8236617999999964   0.2500147671625829
  99.6963195999999954   4.6183285999999999  72.1313477000000063   0.1300112648651469
  97.9417418999999967   5.6451406000000004  72.6499022999999937  -0.7000129593587856
  96.7580260999999950   5.6973152000000002  71.9741439999999955   0.2200138915882239
  95.8387374999999935   6.0355878000000001  72.4360580000000027   0.1000103892907879
  95.4175414999999987   5.4869351000000002  67.0788268999999957   0.5100223554736942
  95.4042816000000045   4.2793307000000000  66.7243500000000012  -0.5100074140545120
  94.8405379999999951   6.4635600999999996  66.3431702000000030  -0.4700062466220333
  94.9397048999999953   7.3449106000000004  66.7985840000000053   0.3100165183113009
  94.1906204000000002   6.3571672000000001  65.0297012000000052   0.0700095137164289
  93.2434235000000058   5.9270573000000004  65.3199233999999933   0.0900100974326682
  93.8323592999999931   7.6879705999999999  64.3950042999999965  -0.0899951560134858
  93.0300217000000060   8.1772860999999999  64.9875792999999931   0.0900100974326682
  94.9633635999999939   8.7186699000000001  64.2752227999999945  -0.2700004094596399
  94.4314803999999981   9.6826571999999995  64.4240874999999988   0.0900100974326682
  95.7205048000000005   8.6301641000000000  65.0834351000000026   0.0900100974326682
  95.4370727999999957   8.8078012000000001  63.2742348000000021   0.0900100974326682
  93.1138763000000012   7.3824538999999998  63.0318909000000005  -0.1799977827365629
  92.6712188999999995   8.3518352999999994  62.7177581999999987   0.0900100974326682
  93.8314361999999988   7.1668677000000001  62.2115478999999993   0.0900100974326682
  91.9762877999999944   6.3316736000000002  63.0039558000000000  -0.2700004094596399
  91.5026397999999972   6.4798597999999998  62.0099639999999965   0.0900100974326682
  92.4017791999999929   5.3177928999999997  63.1630439999999993   0.0900100974326682
  91.2318802000000062   6.4095855000000004  63.8250007999999980   0.0900100974326682
  95.0881805000000071   5.5454473000000002  63.9306908000000007   0.5100223554736942
  94.5564040999999946   4.5140982000000003  63.4674109999999985  -0.5100074140545120
  96.2228850999999992   6.0560818000000003  63.6055144999999982  -0.4700062466220333
  96.5186920000000015   6.9194632000000000  64.0068588000000034   0.3100165183113009
  97.1219406000000021   5.4089608000000000  62.6141396000000015   0.0700095137164289
  96.6643676999999997   4.6838093000000001  61.9575005000000019   0.0900100974326682
  97.7832413000000003   6.5942717000000002  61.7270621999999989  -0.1799977827365629
  98.2655105999999989   7.2400798999999996  62.4917030000000011   0.0900100974326682
  98.5683745999999985   6.1530870999999996  61.0764809000000000   0.0900100974326682
  96.7084045000000003   7.2720547000000000  60.8601723000000021  -0.1799977827365629
  96.5892333999999977   6.5750903999999997  60.0032234000000031   0.0900100974326682
  95.8096618999999947   7.5004530000000003  61.4720573000000030   0.0900100974326682
  97.1027756000000011   8.6842956999999998  60.4035567999999969   0.5500235229061731
  96.5908737000000031   9.7243443000000003  60.8548660000000012  -0.5500085814869907
  98.1826171999999957   8.7043885999999997  59.5652161000000007  -0.6200106244938284
  98.5380707000000058   9.6122207999999993  59.3427391000000028   0.3200168101694206
  98.4870070999999996   7.9606003999999997  58.9701347000000027   0.3000162264531813
  98.2625960999999961   4.6230035000000003  63.2754401999999985   0.5100223554736942
  99.0871048000000059   3.8805211000000002  62.6380424000000033  -0.5100074140545120
  98.4037780999999967   4.7668276000000001  64.5591888000000012  -0.4700062466220333
  98.0149993999999936   5.5390286000000000  65.0557404000000048   0.3100165183113009
  99.2743988000000002   3.8288527000000001  65.3822784000000041   0.0700095137164289
 100.2416915999999958   3.7480406999999998  64.9087753000000021   0.0900100974326682
  99.2792663999999974   4.3399305000000004  66.9079056000000065  -0.1799977827365629
  98.2283324999999934   4.6233411000000002  67.1305083999999965   0.0900100974326682
  99.6272658999999976   3.5447356999999999  67.6013564999999943   0.0900100974326682
 100.1550368999999989   5.4990915999999999  67.1479491999999993  -0.1799977827365629
 100.1167449999999945   6.2414364999999998  66.3222427000000039   0.0900100974326682
  99.6839217999999931   6.0529317999999996  67.9879683999999997   0.0900100974326682
 101.6230163999999974   5.1030631000000000  67.5873413000000056  -0.1799977827365629
 101.5487899999999968   4.3618302000000000  68.4115982000000002   0.0900100974326682
 102.1203612999999990   4.6120038000000001  66.7237319999999983   0.0900100974326682
 102.4984589000000028   6.2816552999999997  68.1731948999999986   0.2100135997301042
 102.6235808999999932   7.1931051999999998  67.5503539999999987   0.0500089300001895
 101.9102096999999958   6.6989713000000002  69.0182570999999996   0.0500089300001895
 103.7819671999999969   5.8011894000000002  68.5558548000000059  -0.3000012850339989
 104.2318953999999991   6.4833287999999998  69.1991577000000007   0.3300171020275403
 103.8022842000000026   4.9359764999999998  69.1325683999999967   0.3300171020275403
 104.4024277000000041   5.5872536000000004  67.7490920999999986   0.3300171020275403
  98.7070922999999993   2.4201434000000002  65.3955153999999936   0.5100223554736942
  99.4220047000000022   1.4183375000000000  65.1397170999999986  -0.5100074140545120
  97.3281020999999953   2.2626319000000001  65.5997085999999996  -0.4700062466220333
  96.8209381000000064   3.0266080000000000  65.9910430999999988   0.3100165183113009
  96.6693726000000026   1.0879646999999999  65.5689011000000050   0.0700095137164289
  97.3512420999999932   0.2616452000000000  65.7054748999999987   0.0900100974326682
  95.6616211000000050   0.9959590000000000  66.7739487000000054  -0.1799977827365629
  94.8189696999999967   1.7030544000000001  66.6181030000000050   0.0900100974326682
  95.2172240999999957  -0.0192467000000000  66.6952133000000060   0.0900100974326682
  96.2267379999999974   1.1843203000000000  68.1530532999999963  -0.0299934048647678
  97.5392760999999950   0.9802404000000000  68.4518814000000049  -0.1499969071622038
  98.2687758999999943   0.4897186000000000  67.8244780999999932   0.2200138915882239
  97.6706923999999930   1.3255819000000000  69.7555160999999941  -0.5100074140545120
  98.5301436999999964   1.5497679000000000  70.1600722999999959   0.3700182694600189
  96.4432067999999987   1.6056113000000001  70.3661651999999975   0.2400144753044632
  95.5055007999999930   1.5401742000000000  69.3617782999999974   0.1100106811489075
  94.1652756000000011   1.8430347000000000  69.6174697999999950  -0.2499998257434005
  93.4078674000000007   1.6868608000000000  68.8635787999999991   0.1700124322976256
  93.8401566000000003   2.2688630000000001  70.9411544999999961  -0.1999983664528022
  92.7869338999999940   2.3075502000000001  71.1769867000000005   0.1400115567232666
  96.1534575999999959   1.9868337000000000  71.6249923999999965  -0.2700004094596399
  96.9547806000000065   2.0307521999999998  72.3477249000000029   0.1600121404395059
  94.8396912000000043   2.2838254000000000  71.9521407999999951  -0.1399966153040842
  94.5207900999999993   2.2877752999999998  72.9839783000000040   0.1400115567232666
  96.0326004000000069   0.8799723000000000  64.2383880999999946   0.5100223554736942
  95.1255263999999983   0.0874526000000000  64.1305694999999929  -0.5100074140545120
  96.4482497999999993   1.5628614000000001  63.1687125999999992  -0.4700062466220333
  97.2187880999999976   2.1705263000000001  63.3448410000000024   0.3100165183113009
  96.1051788000000045   1.1566767000000000  61.8196449000000001   0.0700095137164289
  96.4247284000000064   1.9422714999999999  61.1509628000000021   0.0900100974326682
  96.8179015999999990  -0.1602646000000000  61.2501105999999993   0.0500089300001895
  96.5414123999999987  -0.9743216000000000  61.9538116000000016   0.0900100974326682
  96.5115737999999936  -0.3198822000000000  60.1941719000000006   0.0900100974326682
  98.2267685000000057  -0.0284654000000000  61.1747130999999982  -0.6600117919263071
  98.3696898999999974   0.7604293000000000  60.6466826999999995   0.4300200206087370
  94.6075438999999960   1.1449018000000000  61.4596291000000008   0.5100223554736942
  94.2238846000000052   0.2790700000000000  60.6763344000000018  -0.5100074140545120
  93.7519530999999944   1.9918087000000000  62.0366477999999972  -0.4700062466220333
  94.1115341000000001   2.6977975000000001  62.6418609999999987   0.3100165183113009
  92.3500290000000064   1.7685789000000001  61.9640120999999979   0.0700095137164289
  92.1072235000000035   0.7178546000000000  62.0224686000000034   0.0900100974326682
  91.6351776000000058   2.3589623000000000  63.2640266000000011  -0.0899951560134858
  91.7936325000000011   3.4578364000000001  63.3051719999999989   0.0900100974326682
  90.1352767999999998   2.2032197000000000  63.2622374999999977  -0.2700004094596399
  89.8948517000000038   1.1206456000000000  63.1947631999999970   0.0900100974326682
  89.6888962000000021   2.6230544999999998  64.1889496000000008   0.0900100974326682
  89.7330780000000061   2.7963032999999999  62.4132346999999967   0.0900100974326682
  92.3506775000000033   1.7476727000000001  64.5392609000000022  -0.1799977827365629
  92.4100112999999936   0.6444114000000000  64.4225693000000064   0.0900100974326682
  93.4232559000000009   2.0319957999999998  64.5946883999999955   0.0900100974326682
  91.7606659000000064   2.2113632999999999  65.8558120999999943  -0.2700004094596399
  90.7493515000000031   1.7658415000000001  65.9701766999999961   0.0900100974326682
  92.4266510000000068   1.9378278000000000  66.7019652999999977   0.0900100974326682
  91.6573714999999964   3.3150561000000001  65.9300537000000020   0.0900100974326682
  91.7190704000000068   2.3720560000000002  60.6765060000000034   0.5100223554736942
  91.4313431000000065   3.5292045999999999  60.7364043999999978  -0.5100074140545120
  91.5394821000000007   1.5897049999999999  59.5726356999999993  -0.4700062466220333
  91.7731780999999955   0.6207865000000000  59.5969582000000031   0.3100165183113009
  91.0596924000000030   2.0365082999999999  58.2747116000000034   0.0700095137164289
  91.0124207000000069   3.1154573000000001  58.2683563000000007   0.0900100974326682
  91.8419800000000066   1.5191992999999999  57.0833664000000027   0.1400115567232666
  91.4065628000000032   1.7933911000000000  56.0987129000000024   0.0900100974326682
  91.9819107000000002   0.0877338000000000  57.0600051999999991  -0.6600117919263071
  92.2003325999999959  -0.1350960000000000  56.1521301000000008   0.4300200206087370
  93.3211898999999931   2.0184522000000000  57.1585236000000023  -0.2700004094596399
  94.0867003999999980   1.4409997000000001  56.5974045000000032   0.0900100974326682
  93.4540176000000002   3.0698013000000000  56.8248444000000035   0.0900100974326682
  93.6599274000000008   2.0289771999999999  58.2165717999999970   0.0900100974326682
  89.6067199999999957   1.7188104000000000  58.1205405999999982   0.5100223554736942
  89.0616684000000021   2.0335271000000001  57.0907745000000020  -0.5100074140545120
  89.0314788999999962   0.9726405000000000  59.0756873999999996  -0.4700062466220333
  89.5736770999999976   0.6455301000000000  59.8457679999999996   0.3100165183113009
  87.6040954999999997   0.8333288000000000  59.1263123000000022   0.0700095137164289
  87.1665801999999985   1.8121098000000000  59.2565918000000025   0.0900100974326682
  86.9565505999999999  -0.0048906000000000  57.9902267000000009  -0.1799977827365629
  85.8668899999999979   0.2098955000000000  57.9619636999999983   0.0900100974326682
  87.1613921999999945   0.4910749000000000  57.0173988000000023   0.0900100974326682
  87.2656479000000047  -1.5450615999999999  57.9707565000000002  -0.1799977827365629
  86.9041138000000046  -2.0770768999999998  58.8766060000000024   0.0900100974326682
  86.6896210000000025  -1.9476153000000000  57.1102485999999985   0.0900100974326682
  88.7856979000000024  -1.8846967999999999  57.7139359000000027   0.5500235229061731
  89.3984375000000000  -2.4492992999999998  58.6296005000000022  -0.5500085814869907
  89.3670043999999990  -1.5111368999999999  56.6467552000000012  -0.6200106244938284
  88.8907089000000070  -0.9646029000000000  55.9579505999999967   0.3200168101694206
  90.3638382000000036  -1.4319748999999999  56.6398162999999997   0.3000162264531813
  87.2677383000000049   0.2871887000000000  60.4941673000000009   0.5100223554736942
  88.1893921000000063  -0.1399272000000000  61.1926192999999969  -0.5100074140545120
  86.0097351000000003   0.3208385000000000  60.9791870000000031  -0.4700062466220333
  85.3377227999999945   0.8328476000000000  60.4497986000000012   0.3100165183113009
  85.6380462999999992  -0.5420808000000000  62.0815085999999994   0.0700095137164289
  86.4170608999999956  -1.2774696000000001  62.2184029000000010   0.0900100974326682
  85.4546279999999996   0.2152892000000000  63.3200111000000021  -0.0899951560134858
  84.8022308000000038   1.1047395000000000  63.1873817000000031   0.0900100974326682
  84.7934570000000036  -0.6361614000000000  64.4207763999999941  -0.2700004094596399
  83.7602157999999974  -0.8441287000000000  64.0693892999999974   0.0900100974326682
  85.3981856999999991  -1.5525302999999999  64.5907363999999973   0.0900100974326682
  84.7405700999999993  -0.0721839000000000  65.3765259000000043   0.0900100974326682
  86.7862090999999936   0.9480906000000000  63.8435020000000009  -0.2700004094596399
  87.6679610999999994   0.3472696000000000  64.1530685000000034   0.0900100974326682
  87.1770781999999969   1.5649865000000001  63.0062599000000034   0.0900100974326682
  86.4859694999999959   1.4155499000000000  64.8056183000000061   0.0900100974326682
  84.3991546999999969  -1.2996321000000000  61.7323226999999974   0.5100223554736942
  83.3746490000000051  -0.6579112000000000  61.3598671000000024  -0.5100074140545120
  84.4253310999999940  -2.6817915000000001  61.8395767000000021  -0.4700062466220333
  85.2663651000000016  -2.9686146000000000  62.2916870000000031   0.3100165183113009
  83.2409210000000002  -3.4649990000000002  61.8480301000000026   0.0700095137164289
  82.5077744000000024  -2.9423773000000000  61.2515868999999995   0.0900100974326682
  83.3011398000000014  -4.8980392999999998  61.3691024999999968   0.1400115567232666
  83.9482117000000017  -5.5080042000000002  62.0351105000000018   0.0900100974326682
  83.8655853000000064  -4.9317016999999996  60.0343552000000003  -0.6600117919263071
  84.2936707000000069  -4.0974010999999999  59.8287582000000029   0.4300200206087370
  81.8959045000000003  -5.5300726999999998  61.2134438000000003  -0.2700004094596399
  81.3187561000000017  -5.2374120000000000  60.3103560999999999   0.0900100974326682
  82.0195769999999982  -6.6289715999999999  61.1064377000000007   0.0900100974326682
  81.2376021999999978  -5.2748995000000001  62.0712584999999990   0.0900100974326682
  82.7365494000000012  -3.4143181000000000  63.3293800000000005   0.5100223554736942
  83.4234771999999936  -3.7214472000000001  64.2575455000000062  -0.5100074140545120
  81.5265045000000015  -2.8110282000000000  63.5900420999999980  -0.4700062466220333
  80.9246444999999994  -2.4942179000000002  62.8610572999999988   0.3100165183113009
  81.0654526000000004  -2.4265745000000001  64.9162903000000000   0.0700095137164289
  81.8746795999999932  -2.6083045000000000  65.6080398999999943   0.0900100974326682
  80.8185119999999984  -0.9686654000000000  65.0679702999999989  -0.1799977827365629
  81.7446213000000057  -0.3729569000000000  64.9204711999999944   0.0900100974326682
  80.2440947999999992  -0.7741730000000000  64.1370849999999990   0.0900100974326682
  80.1132965000000041  -0.3672257000000000  66.2589416999999941  -0.0899951560134858
  79.1237717000000060  -0.8271101000000000  66.4678497000000021   0.0900100974326682
  80.9137343999999956  -0.4596876000000000  67.5746383999999978  -0.2700004094596399
  80.9883040999999935  -1.5367740000000001  67.8366546999999969   0.0900100974326682
  81.9686736999999965  -0.1678770000000000  67.3842087000000021   0.0900100974326682
  80.4006119000000012   0.2334953000000000  68.2750168000000031   0.0900100974326682
  79.8241959000000065   1.1258082000000000  65.9501266000000044  -0.2700004094596399
  79.2080382999999983   1.5420803999999999  66.7755889999999965   0.0900100974326682
  80.7852630999999946   1.6697983999999999  65.8286362000000054   0.0900100974326682
  79.3120193000000029   1.3926624999999999  65.0010376000000036   0.0900100974326682
  79.8220290999999946  -3.2185191999999998  65.2507248000000004   0.5100223554736942
  78.8553847999999959  -3.2487689999999998  64.5398864999999944  -0.5100074140545120
  79.9092026000000004  -3.8856649000000001  66.4842758000000060  -0.4700062466220333
  80.7846222000000012  -3.9241332999999998  66.9598694000000023   0.3100165183113009
  78.8496856999999949  -4.5441794000000000  67.1696472000000000   0.0700095137164289
  78.7758407999999974  -5.4897727999999999  66.6531219000000021   0.0900100974326682
  79.3042908000000040  -4.7129154000000000  68.6450499999999977  -0.2800007013177596
  80.1852417000000059  -5.3889674999999997  68.6104050000000001   0.0900100974326682
  79.6251984000000022  -3.7849466999999999  69.1648636000000039   0.0900100974326682
  78.2513351000000057  -5.2407870000000001  69.6153259000000020   0.6200255659130106
  78.3371582000000046  -4.9193829999999998  70.8493500000000012  -0.7600147105075037
  77.4337996999999945  -6.0613688999999997  69.1958922999999970  -0.7600147105075037
  77.4403305000000017  -4.0188389000000004  67.0348969000000068   0.5100223554736942
  77.1626128999999992  -2.8384217999999999  67.1757659999999959  -0.5100074140545120
  76.4689026000000069  -4.9533391000000000  66.8182907000000057  -0.4700062466220333
  76.5721359000000064  -5.9026265000000002  66.5315704000000068   0.3100165183113009
  75.1309356999999949  -4.5163292999999998  66.7003325999999959   0.0700095137164289
  75.0411986999999954  -3.4428554000000000  66.6228713999999940   0.0900100974326682
  74.5710296999999969  -5.1713060999999998  65.4634628000000021  -0.2700004094596399
  73.4621123999999952  -5.1218003999999997  65.4167175000000043   0.0900100974326682
  75.0923308999999932  -4.9102892999999996  64.5177230999999978   0.0900100974326682
  74.7711716000000024  -6.2583117000000001  65.5760956000000022   0.0900100974326682
  74.2214203000000055  -4.7206906999999996  67.9580002000000007   0.5100223554736942
  72.9912719999999950  -4.5058607999999998  67.8371276999999964  -0.5100074140545120
  74.7625426999999974  -5.0570883999999996  69.1108779999999996  -0.4700062466220333
  75.7359466999999995  -5.2431368999999997  69.2198638999999929   0.3100165183113009
  73.9506607000000002  -5.3453426000000004  70.2927322000000032   0.0700095137164289
  73.3068085000000025  -6.1338372000000003  69.9319992000000070   0.0900100974326682
  74.8485260000000068  -5.8586577999999996  71.4419936999999976  -0.1799977827365629
  75.3621902000000006  -6.7688645999999997  71.0651627000000019   0.0900100974326682
  75.6012039000000016  -5.0477819000000004  71.5433502000000061   0.0900100974326682
  74.1680527000000041  -6.2609614999999996  72.7780304000000058  -0.2800007013177596
  74.9498825000000011  -6.4920850000000003  73.5327682000000067   0.0900100974326682
  73.6924590999999936  -5.3306613000000000  73.1557540999999958   0.0900100974326682
  73.2173233000000039  -7.3474731000000002  72.6010284000000041   0.6200255659130106
  72.0133438000000012  -6.9927815999999998  72.6469268999999969  -0.7600147105075037
  73.5271912000000043  -8.5517024999999993  72.4772643999999957  -0.7600147105075037
  73.0097884999999991  -4.3008933000000003  70.7337722999999983   0.5100223554736942
  73.2314606000000055  -3.1154698999999999  70.5926055999999988  -0.5100074140545120
  71.8610991999999982  -4.6917033000000004  71.2832413000000003  -0.4700062466220333
  71.7443313999999930  -5.6314783000000004  71.5950011999999987   0.3100165183113009
  70.7008972000000000  -3.8436775000000001  71.2333526999999975   0.0700095137164289
  70.9213028000000065  -3.0281956000000001  70.5604400999999939   0.0900100974326682
  69.5502166999999929  -4.6337346999999998  70.6997451999999953  -0.1799977827365629
  68.6274796000000009  -4.0168575999999998  70.6515045000000015   0.0900100974326682
  69.8041000000000054  -4.8656081999999996  69.6432877000000019   0.0900100974326682
  69.1666565000000020  -5.8992266999999998  71.3959732000000002  -0.1399966153040842
  68.4617920000000026  -6.3234611000000003  70.6493148999999931   0.0900100974326682
  69.9033356000000055  -6.7308459000000003  71.4009857000000068   0.0900100974326682
  68.2709351000000026  -5.8103455999999998  72.9456710999999984  -0.0899951560134858
  68.2305144999999982  -7.5528531000000001  73.4695511000000039  -0.2199989501690415
  67.7726897999999949  -8.1783180000000009  72.6736144999999993   0.0900100974326682
  69.2749785999999972  -7.8449321000000003  73.7106246999999968   0.0900100974326682
  67.6636733999999933  -7.6678524000000001  74.4181212999999957   0.0900100974326682
  70.3389815999999968  -3.1003262999999999  72.5132523000000049   0.5100223554736942
  69.4026489000000026  -2.3494625000000000  72.4618073000000038  -0.5100074140545120
  71.1434249999999935  -3.3889182000000000  73.6812285999999972  -0.4700062466220333
  71.8460692999999964  -4.0896387000000001  73.5848083000000059   0.3100165183113009
  70.8670807000000025  -2.8074408000000002  74.9982758000000018   0.0700095137164289
  69.8833388999999983  -3.1962942999999999  75.2160796999999945   0.0900100974326682
  71.7348862000000054  -3.4515364000000002  76.0838775999999939  -0.1799977827365629
  72.7323913999999974  -3.3108436999999999  75.6153640999999936   0.0900100974326682
  71.6958694000000065  -2.9345713000000000  77.0664977999999934   0.0900100974326682
  71.5366669000000002  -5.0190196000000000  76.2143707000000035  -0.2800007013177596
  70.5396041999999994  -5.3589548999999996  76.5673981000000055   0.0900100974326682
  71.7663574000000040  -5.5519476000000001  75.2669754000000069   0.0900100974326682
  72.5139618000000041  -5.6554532000000002  77.1640854000000047   0.6200255659130106
  73.2456817999999998  -6.5670346999999998  76.7042236000000059  -0.7600147105075037
  72.5335007000000047  -5.3220552999999997  78.3812180000000041  -0.7600147105075037
  70.9884796000000051  -1.2366073000000000  74.8597182999999973   0.5100223554736942
  71.8537673999999953  -0.6522550000000000  74.2171859999999981  -0.5100074140545120
  70.0857848999999931  -0.5598806000000000  75.5538253999999938  -0.2900009931758792
  69.1394501000000048  -1.0849458000000001  76.4999923999999965   0.0000074707095912
  69.6490478999999993  -1.6710419999999999  77.2944260000000014   0.0900100974326682
  68.4444579999999974  -1.8369470999999999  76.0689468000000062   0.0900100974326682
  69.7376021999999978   0.8421288000000000  75.1903686999999934   0.0200080544258305
  69.5365448000000015   0.9789217000000000  74.1380996999999979   0.0900100974326682
  68.4314650999999969   1.2075577000000000  76.0375977000000063  -0.1799977827365629
  67.5529326999999995   1.2057576999999999  75.3575210999999996   0.0900100974326682
  68.5800095000000027   2.2038945999999999  76.5061721999999946   0.0900100974326682
  68.4358292000000006   0.1433334000000000  77.1415786999999966  -0.1799977827365629
  67.4056930999999935  -0.0346966000000000  77.5176696999999990   0.0900100974326682
  69.0566864000000038   0.4444502000000000  78.0123138000000012   0.0900100974326682
  70.8924025999999969   1.7868538000000000  75.4504088999999993   0.5100223554736942
  71.1002730999999955   2.7197475000000000  74.7091826999999995  -0.5100074140545120
  71.7574539000000016   1.4756247000000000  76.4422225999999938  -0.4700062466220333
  71.4733733999999998   0.7451670000000000  77.0584563999999972   0.3100165183113009
  73.0122757000000036   2.0810768999999998  76.7138367000000017   0.0700095137164289
  72.9305496000000062   3.1560945999999999  76.6501312000000041   0.0900100974326682
  73.3710403000000042   1.9594526000000001  78.1623840000000030  -0.1799977827365629
  74.4794617000000017   1.9933212000000000  78.2299804999999964   0.0900100974326682
  73.0721970000000027   2.8109655000000000  78.8104095000000058   0.0900100974326682
  72.8741913000000068   0.6964360000000001  78.7506180000000029   0.0000074707095912
  71.6285933999999997   0.6905798000000000  79.4287032999999951  -0.1149958856587850
  71.1504364000000038   1.6583610000000000  79.4629364000000038   0.1150108270779674
  71.0629729999999995  -0.4883186000000000  79.9476470999999975  -0.1149958856587850
  70.1417770000000047  -0.5453182000000000  80.5084990999999945   0.1150108270779674
  71.7965468999999956  -1.6673107000000000  79.7574462999999980  -0.1149958856587850
  71.3268051000000014  -2.5934048000000001  80.0542374000000052   0.1150108270779674
  73.5733261000000027  -0.4966748000000000  78.6362838999999951  -0.1149958856587850
  74.4571762000000064  -0.4726937000000000  78.0160979999999995   0.1150108270779674
  73.0621033000000040  -1.6599858000000001  79.2041167999999942  -0.1149958856587850
  73.6167678999999993  -2.5598923999999998  78.9829787999999979   0.1150108270779674
  74.2183533000000040   1.7709290000000000  75.7744521999999989   0.5100223554736942
  74.8522415000000052   2.6584417999999999  75.2826691000000068  -0.5100074140545120
  74.3966293000000007   0.4984999000000000  75.3824539000000016  -0.4700062466220333
  73.7049561000000040  -0.1205335000000000  75.7463225999999992   0.3100165183113009
  75.1935043000000007   0.1881519000000000  74.1641235000000023   0.0700095137164289
  76.1638183999999967   0.6499738000000000  74.2719498000000016   0.0900100974326682
  75.3827438000000001  -1.2820133000000000  73.9335937999999970  -0.1799977827365629
  74.4362030000000061  -1.8636531999999999  73.9251479999999930   0.0900100974326682
  75.8681107000000026  -1.6479359000000000  73.0036240000000021   0.0900100974326682
  76.2845382999999941  -1.8430533000000000  75.0163878999999980   0.0000074707095912
  77.6443787000000043  -1.7798350000000001  74.8369904000000048  -0.1149958856587850
  78.0924682999999931  -1.2923819999999999  73.9837569999999971   0.1150108270779674
  78.5169219999999939  -2.2603380999999998  75.8284835999999984  -0.1149958856587850
  79.5582732999999962  -1.9754274000000001  75.8004532000000069   0.1150108270779674
  78.0080109000000022  -3.0503016000000001  76.8990631000000064   0.1100106811489075
  78.8430405000000007  -3.5421795999999999  77.9404143999999945  -0.5400082896288710
  78.3768845000000027  -4.2123752000000003  78.4455260999999950   0.4300200206087370
  75.7415084999999948  -2.5281739000000001  76.0960311999999988  -0.1149958856587850
  74.6662216000000001  -2.5905485000000001  76.1751328000000001   0.1150108270779674
  76.6241913000000068  -3.2433502999999999  76.9980316000000045  -0.1149958856587850
  76.2802353000000011  -3.7324657000000001  77.8973923000000070   0.1150108270779674
  74.7166823999999963   0.7914667000000000  72.8643112000000031   0.5100223554736942
  75.6161879999999940   1.2200451000000001  72.1109543000000031  -0.5100074140545120
  73.3999404999999996   0.9410844000000000  72.5074692000000027  -0.4700062466220333
  72.6674423000000047   0.8466475000000000  73.1771927000000062   0.3100165183113009
  72.9562149000000062   1.6608235000000000  71.3445662999999968   0.0700095137164289
  73.5586777000000041   1.2233263000000001  70.5622405999999955   0.0900100974326682
  71.4504165999999969   1.3237506000000001  70.9827880999999934  -0.1799977827365629
  70.8378447999999992   1.4440373000000000  71.9018097000000012   0.0900100974326682
  71.1135787999999991   2.0825768000000000  70.2445144999999940   0.0900100974326682
  71.0804595999999975  -0.0933150000000000  70.5439300999999972  -0.1799977827365629
  71.4923859000000022  -0.8127102000000000  71.2835998999999987   0.0900100974326682
  69.9767760999999950  -0.2004705000000000  70.4752579000000026   0.0900100974326682
  71.5708084000000042  -0.4775999000000000  69.1721497000000056  -0.1799977827365629
  72.6462783999999999  -0.2526452000000000  69.0075760000000002   0.0900100974326682
  71.2614135999999974  -1.5390428000000000  69.0628966999999960   0.0900100974326682
  70.8148041000000035   0.4292690000000000  68.1862105999999955   0.2100135997301042
  69.7061309999999992   0.4146879000000000  68.2567061999999964   0.0500089300001895
  71.2285004000000015   1.4586372000000001  68.2459259000000031   0.0500089300001895
  71.0890808000000050  -0.1469209000000000  66.7744292999999942  -0.3000012850339989
  72.1079864999999955   0.0011281000000000  66.6277847000000065   0.3300171020275403
  70.9187622000000033  -1.1708015000000001  66.7092056000000042   0.3300171020275403
  70.5482482999999974   0.4003505000000000  66.0747147000000012   0.3300171020275403
  73.3068695000000048   3.0833075000000001  71.2805785999999983   0.5100223554736942
  73.6998901000000046   3.6368600999999998  70.2068938999999972  -0.5100074140545120
  73.3323592999999931   3.7892842000000000  72.4020766999999950  -0.4700062466220333
  72.9040298000000035   3.3966116999999998  73.2122344999999939   0.3100165183113009
  73.9352492999999953   5.0721755000000002  72.5137787000000031   0.0700095137164289
  73.7305755999999946   5.6989464999999999  71.6584014999999965   0.0900100974326682
  73.6804352000000051   5.7737961000000002  73.8532181000000065  -0.1799977827365629
  73.7057800000000043   5.0283259999999999  74.6765975999999938   0.0900100974326682
  74.3169708000000071   6.6753273000000002  73.9812469000000021   0.0900100974326682
  72.1912154999999984   6.3390922999999999  73.8716048999999941  -0.2800007013177596
  71.5940398999999985   5.4023231999999997  73.8844909999999970   0.0900100974326682
  72.2381210000000067   6.8716888000000003  74.8454971000000029   0.0900100974326682
  71.6725615999999945   7.1760368000000003  72.7340240000000051   0.6200255659130106
  72.2350158999999934   8.2667731999999994  72.4887772000000012  -0.7600147105075037
  70.6371154999999931   6.7680081999999997  72.1916884999999979  -0.7600147105075037
  75.4113540999999969   5.1218877000000003  72.2987822999999992   0.5100223554736942
  75.9698180999999977   6.0541377000000001  71.6879272000000043  -0.5100074140545120
  76.2379456000000033   4.1552505000000002  72.7634811000000070  -0.4700062466220333
  75.9147873000000004   3.3296936000000001  73.2195815999999979   0.3100165183113009
  77.7124938999999983   4.1345691999999996  72.6296463000000045   0.0700095137164289
  78.0440140000000042   5.1580938999999999  72.7238921999999945   0.0900100974326682
  78.4410247999999939   3.1922069000000000  73.6668319999999994  -0.1799977827365629
  77.7285384999999991   2.3706809999999998  73.8944015999999948   0.0900100974326682
  79.3646087999999992   2.6730977999999999  73.3324202999999954   0.0900100974326682
  78.4838103999999959   3.7791904999999999  75.0995407000000057  -0.1399966153040842
  78.9776535000000024   4.7684525999999998  74.9908905000000061   0.0900100974326682
  77.4594040000000064   3.9381707000000001  75.4990844999999950   0.0900100974326682
  79.4628143000000051   2.8499780000000001  76.2463989000000026  -0.0899951560134858
  78.6303711000000050   1.2771946999999999  76.4786758000000049  -0.2199989501690415
  77.8367156999999992   1.3868940000000001  77.2483521000000053   0.0900100974326682
  78.1692656999999969   0.8769161000000000  75.5505141999999950   0.0900100974326682
  79.3434905999999955   0.5340933000000000  76.8953017999999986   0.0900100974326682
  78.1190947999999992   3.6757162000000001  71.2165526999999940   0.5100223554736942
  79.2114409999999936   3.8513525000000000  70.7677001999999931  -0.5100074140545120
  77.1897278000000000   3.0228956000000000  70.4719237999999990  -0.4700062466220333
  76.3713683999999944   2.7183663999999998  70.9531326000000035   0.3100165183113009
  77.2701569000000035   2.7262474999999999  69.0230025999999981   0.0700095137164289
  78.1463698999999963   2.1018140000000001  68.9294586000000038   0.0900100974326682
  76.0938339000000070   1.8556908000000001  68.5875091999999995  -0.1799977827365629
  76.3604354999999941   0.9593280000000000  69.1873245000000026   0.0900100974326682
  75.2209167000000036   2.3925622000000000  69.0165786999999966   0.0900100974326682
  75.8169402999999988   1.6060612000000001  67.1112365999999980  -0.2800007013177596
  75.8864745999999997   2.4426180999999998  66.3834609999999969   0.0900100974326682
  76.5903777999999988   0.8807348000000000  66.7795485999999983   0.0900100974326682
  74.4490356000000020   1.0562274000000000  66.9665069999999929   0.6200255659130106
  74.2555007999999930  -0.1657333000000000  66.8906936999999999  -0.7600147105075037
  73.5156783999999988   1.8466283999999999  66.7813644000000011  -0.7600147105075037
  77.3648148000000049   3.9505455000000000  68.1529617000000059   0.5100223554736942
  78.2505646000000041   4.1228880999999999  67.3378754000000015  -0.5100074140545120
  76.5090866000000034   4.9137329999999997  68.4424132999999983  -0.4700062466220333
  75.9676970999999952   4.7980150999999998  69.2715759000000020   0.3100165183113009
  76.5021210000000025   6.2389302000000004  67.7601623999999987   0.0700095137164289
  76.5306243999999936   6.0261506999999996  66.7017136000000050   0.0900100974326682
  75.3228454999999997   7.1483369000000003  68.0056838999999940  -0.2700004094596399
  75.1011428999999993   7.3851165999999999  69.0682831000000022   0.0900100974326682
  75.4695586999999932   8.1264676999999992  67.4996718999999956   0.0900100974326682
  74.4533691000000033   6.6790900000000004  67.4975967000000026   0.0900100974326682
  77.8747101000000015   7.0117001999999999  68.0586777000000041   0.5100223554736942
  78.1764679000000058   7.7864075000000001  67.1739960000000025  -0.5100074140545120
  78.5354384999999979   6.9238571999999996  69.2189177999999998  -0.4700062466220333
  78.1220778999999936   6.4388914000000002  69.9857025000000021   0.3100165183113009
  79.8348923000000070   7.5096159000000000  69.3570404000000025   0.0700095137164289
  79.6299896000000018   8.5599088999999999  69.2110672000000022   0.0900100974326682
  80.5209655999999967   7.3520602999999998  70.8515395999999953  -0.1799977827365629
  80.7641449000000051   6.2989926000000001  71.1089096000000040   0.0900100974326682
  81.3903731999999991   8.0228558000000003  71.0202941999999950   0.0900100974326682
  79.4833907999999951   7.7489328000000004  71.9294890999999978   0.5500235229061731
  78.3595123000000058   8.1000738000000005  71.6938628999999992  -0.5500085814869907
  79.9214706000000064   7.5500093000000001  73.2184981999999991  -0.6200106244938284
  79.2573775999999981   7.5587467999999998  73.9661025999999993   0.3200168101694206
  80.7783203000000043   7.0699186000000003  73.4063950000000034   0.3000162264531813
  80.9378281000000044   6.9238634000000001  68.4615249999999946   0.5100223554736942
  81.6562804999999940   7.6668148000000000  67.8373947000000044  -0.5100074140545120
  81.1366347999999959   5.5896281999999999  68.2758179000000069  -0.4700062466220333
  80.7434386999999987   4.9033956999999999  68.8828658999999988   0.3100165183113009
  81.9645995999999997   5.0470071000000001  67.2590789999999998   0.0700095137164289
  82.9491500999999971   5.4908915000000000  67.2641067999999933   0.0900100974326682
  82.2229614000000026   3.5758481000000000  67.5309677000000050  -0.0899951560134858
  81.2475814999999955   3.0446266999999998  67.5585784999999959   0.0900100974326682
  82.9392699999999934   2.8175968999999998  66.3729400999999939  -0.2700004094596399
  82.3313828000000001   2.8487966000000000  65.4435272000000055   0.0900100974326682
  83.9493712999999957   3.2691751000000000  66.2724838000000034   0.0900100974326682
  83.0287933000000038   1.7449790999999999  66.6482467999999955   0.0900100974326682
  82.9502944999999983   3.3932430999999998  68.9259490999999969  -0.1799977827365629
  82.3999862999999948   3.9515142000000001  69.7132339000000059   0.0900100974326682
  82.9851074000000040   2.3119752000000000  69.1788635000000056   0.0900100974326682
  84.3521805000000029   4.0833759000000001  68.9297408999999988  -0.2700004094596399
  84.8813933999999932   3.8650397999999999  69.8818892999999974   0.0900100974326682
  85.0499267999999944   3.6907410999999999  68.1594771999999978   0.0900100974326682
  84.0703964000000070   5.1578936999999998  68.9119414999999975   0.0900100974326682
  81.6461563000000012   5.3754109999999997  65.7783890000000042   0.5100223554736942
  82.5190429999999964   5.6934214000000001  64.9963683999999944  -0.5100074140545120
  80.3624649000000062   5.3576236000000002  65.4864501999999931  -0.4700062466220333
  79.6486739999999998   4.8510394000000003  65.9638137999999969   0.3100165183113009
  79.8659743999999989   5.9577074000000003  64.2933730999999966   0.0700095137164289
  80.3780059999999992   5.4091234000000004  63.5166550000000001   0.0900100974326682
  78.2941512999999958   5.8974953000000001  64.1120911000000007  -0.1799977827365629
  77.7661819000000065   6.4656916000000004  64.9075317000000069   0.0900100974326682
  78.0822524999999956   6.4026103000000001  63.1455115999999990   0.0900100974326682
  77.6791000000000054   4.4773984000000002  63.9711761000000010  -0.1799977827365629
  78.1072998000000069   3.8983085000000002  64.8171233999999998   0.0900100974326682
  76.5752257999999983   4.5243731000000000  64.0876465000000053   0.0900100974326682
  78.0431137000000064   3.6834598000000001  62.6834182999999996   0.5500235229061731
  78.8328017999999986   4.2051878000000000  61.8860359000000031  -0.5500085814869907
  77.5034789999999987   2.5147800000000000  62.4765853999999976  -0.6200106244938284
  77.8516158999999988   2.0918454999999998  61.6399688999999995   0.3200168101694206
  76.8933257999999995   2.1280326999999999  63.1680716999999987   0.3000162264531813
  80.2245331000000022   7.3734979999999997  64.1060867000000059   0.5100223554736942
  80.5090560999999951   7.8198508999999996  62.9947777000000002  -0.5100074140545120
  80.0891495000000049   8.2844601000000004  65.1423264000000017  -0.4700062466220333
  79.7682800000000043   8.0491056000000007  66.0564727999999945   0.3100165183113009
  80.4749755999999934   9.7055445000000002  64.9618683000000061   0.0700095137164289
  80.2667998999999952  10.0688486000000008  63.9663429000000008   0.0900100974326682
  79.8683929000000035  10.6423321000000008  66.0650023999999974  -0.1099957397297252
  80.2812195000000060  10.1906604999999999  66.9923019000000011   0.0900100974326682
  80.0931702000000030  11.7222252000000005  65.9322432999999961   0.0900100974326682
  78.0530167000000006  10.6559258000000003  65.9252472000000012  -0.2299992420271612
  77.9815521000000018   9.4200592000000007  65.4528502999999944   0.1600121404395059
  81.9942092999999943   9.8878746000000000  64.9773483000000027   0.5100223554736942
  82.5484543000000031  10.8014621999999996  64.3561629999999951  -0.5100074140545120
  82.7272796999999969   8.9960432000000008  65.5658188000000024  -0.4700062466220333
  82.4220047000000022   8.2189607999999996  66.1107559000000009   0.3100165183113009
  84.1479262999999946   8.9320001999999992  65.3821259000000055   0.0700095137164289
  84.5857697000000002   9.8732252000000003  65.6800918999999936   0.0900100974326682
  84.7354660000000024   7.7871952000000002  66.2872772000000055  -0.1799977827365629
  84.2470093000000020   7.8965569000000002  67.2791289999999975   0.0900100974326682
  84.5067520000000059   6.7203397999999996  66.0779342999999955   0.0900100974326682
  86.2877273999999943   7.8460197000000003  66.5923690999999991  -0.0899951560134858
  86.7766266000000002   7.7920952000000003  65.5961760999999939   0.0900100974326682
  86.8160095000000069   9.0310869000000000  67.3256149000000050  -0.2700004094596399
  87.9212569999999971   9.0372181000000005  67.4382858000000027   0.0900100974326682
  86.5417632999999995   9.9997301000000007  66.8556746999999945   0.0900100974326682
  86.4062880999999976   9.1038113000000003  68.3557433999999944   0.0900100974326682
  86.8431778000000065   6.6504526000000004  67.3664780000000007  -0.2700004094596399
  86.6707458000000059   5.6941027999999996  66.8279723999999931   0.0900100974326682
  87.9277648999999997   6.8836136000000003  67.4267578000000043   0.0900100974326682
  86.4644928000000021   6.5711284000000001  68.4079284999999970   0.0900100974326682
  84.5815352999999988   8.6704950000000007  63.9632987999999969   0.5100223554736942
  85.4647140999999948   9.3215284000000000  63.4010123999999990  -0.5100074140545120
  83.9366301999999962   7.7011018000000000  63.2877654999999990  -0.4700062466220333
  83.3789519999999982   7.0924934999999998  63.8468742000000020   0.3100165183113009
  84.2882309000000021   7.3501978000000001  61.8785476999999986  -0.0199931130066482
  83.6919860999999941   6.4865912999999997  61.6234474000000034   0.0900100974326682
  85.3324585000000013   7.0850058000000002  61.8033829000000026   0.0900100974326682
  84.0177536000000060   8.4191599000000004  60.9442711000000017   0.5100223554736942
  84.7142257999999941   8.7219324000000000  59.9724998000000014  -0.5100074140545120
  82.9458771000000041   9.1815423999999997  61.3043556000000009  -0.4700062466220333
  82.5251846000000029   9.0199680000000004  62.1936912999999976   0.3100165183113009
  82.6096725000000021  10.3921595000000000  60.5791550000000001   0.0700095137164289
  82.2823104999999941  10.2017287999999997  59.5677337999999992   0.0900100974326682
  81.3703917999999931  10.9366111999999998  61.2361258999999976  -0.2700004094596399
  81.7094192999999933  11.2652968999999992  62.2417830999999993   0.0900100974326682
  80.9700698999999986  11.8128308999999998  60.6826744000000033   0.0900100974326682
  80.6230086999999997  10.1445103000000003  61.4559058999999976   0.0900100974326682
  83.6728058000000061  11.5144576999999995  60.6836853000000005   0.5100223554736942
  84.2100372000000021  12.1600284999999992  59.7205772000000010  -0.5100074140545120
  84.1384125000000012  11.7351685000000003  61.9129600999999994  -0.4700062466220333
  83.8241043000000019  11.3683958000000001  62.7851410000000030   0.3100165183113009
  85.1824187999999936  12.7414246000000002  62.1716270000000009   0.0700095137164289
  84.9234771999999936  13.6311312000000004  61.6168632999999986   0.0900100974326682
  85.2665709999999990  13.1131724999999992  63.7293510000000012  -0.1799977827365629
  85.4410553000000021  12.1243476999999995  64.2048644999999993   0.0900100974326682
  86.1923828000000043  13.6827812000000009  63.9590225000000032   0.0900100974326682
  83.9456481999999937  13.7811556000000000  64.1292648000000014  -0.2800007013177596
  84.0086364999999944  14.8666982999999995  63.9013442999999981   0.0900100974326682
  83.1960602000000051  13.3098583000000001  63.4581947000000000   0.0900100974326682
  83.5537185999999963  13.4734697000000008  65.5684585999999996   0.6200255659130106
  82.3059006000000011  13.4414701000000001  65.8374862999999948  -0.7600147105075037
  84.3851166000000035  13.3182583000000001  66.4463958999999988  -0.7600147105075037
  86.5814361999999988  12.4289207000000008  61.6351470999999975   0.5100223554736942
  87.3247681000000000  13.3016520000000007  61.2842559999999992  -0.5100074140545120
  86.9982985999999983  11.1216545000000000  61.6341782000000009  -0.4700062466220333
  86.3554993000000053  10.4001216999999997  61.8795433000000017   0.3100165183113009
  88.3544234999999958  10.7003135999999994  61.2380370999999997   0.0700095137164289
  88.9826125999999960  11.5753325999999994  61.1598167000000004   0.0900100974326682
  89.0512161000000049   9.7379636999999999  62.3416252000000028  -0.1799977827365629
  88.2259140000000031   9.0555496000000009  62.6374206999999998   0.0900100974326682
  89.9161376999999931   9.1795110999999991  61.9240607999999995   0.0900100974326682
  89.4315414000000004  10.5546702999999997  63.5476645999999974  -0.0899951560134858
  88.6921004999999951  11.3615464999999993  63.7386513000000008   0.0900100974326682
  89.5883788999999950   9.6662263999999993  64.8016128999999950  -0.2700004094596399
  90.1750258999999943   8.7511883000000008  64.5716704999999962   0.0900100974326682
  90.1038055000000071  10.2121972999999997  65.6204986999999988   0.0900100974326682
  88.5754929000000004   9.3172913000000008  65.0959548999999953   0.0900100974326682
  90.6682129000000003  11.4189463000000000  63.4607505999999972  -0.2700004094596399
  90.7943573000000015  12.0614605000000008  64.3582916000000012   0.0900100974326682
  91.6363448999999974  10.9226369999999999  63.2355575999999999   0.0900100974326682
  90.5293427000000008  12.0661669000000007  62.5684852999999990   0.0900100974326682
  88.4608841000000012   9.9767933000000006  59.8875656000000021   0.5100223554736942
  89.5948944000000012   9.7085513999999993  59.4910622000000018  -0.5100074140545120
  87.3925171000000063   9.6411514000000000  59.1317978000000011  -0.4700062466220333
  86.4789200000000022   9.8278379000000005  59.4846381999999991   0.3100165183113009
  87.4478912000000008   9.2692975999999998  57.7440720000000027  -0.0199931130066482
  88.3135680999999977   9.7103509999999993  57.2724074999999999   0.0900100974326682
  86.5563278000000054   9.6504516999999996  57.2684250000000006   0.0900100974326682
  87.6063232000000056   7.7681265000000002  57.5191116000000022   0.5100223554736942
  87.7732697000000002   7.3302854999999996  56.3626213000000007  -0.5100074140545120
  87.6262131000000011   6.8916388000000000  58.6104622000000006  -0.4700062466220333
  87.5692748999999964   7.2687549999999996  59.5316315000000031   0.3100165183113009
  87.5951919999999973   5.4731478999999998  58.5299149000000014   0.0700095137164289
  87.9864501999999931   5.1142754999999998  57.5894203000000005   0.0900100974326682
  88.3714142000000038   4.7142343999999996  59.6621323000000032  -0.1799977827365629
  88.2152252000000061   3.6166977999999999  59.5891074999999972   0.0900100974326682
  89.4306792999999942   4.9964136999999997  59.4814605999999984   0.0900100974326682
  87.8961792000000059   5.1948438000000001  61.0144844000000006   0.0000074707095912
  86.8718413999999939   4.3808116999999998  61.6007232999999985  -0.1149958856587850
  86.2934340999999989   3.6364538999999998  61.0736770999999976   0.1150108270779674
  86.4320830999999998   4.6074223999999999  62.9072913999999983  -0.1149958856587850
  85.6536179000000004   3.9575205000000002  63.2788048000000032   0.1150108270779674
  86.9837112000000019   5.6630529999999997  63.6028633000000028  -0.1149958856587850
  86.6985167999999931   5.8727703000000000  64.6231918000000007   0.1150108270779674
  88.4652099999999990   6.2152867000000001  61.7975921999999969  -0.1149958856587850
  89.3166427999999968   6.7396770000000004  61.3895721000000023   0.1150108270779674
  88.0780105999999989   6.4392852999999999  63.0738106000000016  -0.1149958856587850
  88.5548019000000011   7.2623110000000004  63.5853729000000030   0.1150108270779674
  86.0905762000000010   5.1003942000000002  58.4463500999999965   0.5100223554736942
  85.1961593999999991   5.6716088999999998  59.1014747999999983  -0.5100074140545120
  85.7784194999999983   4.2384186000000001  57.5382614000000032  -0.4700062466220333
  86.4863205000000050   3.7827342000000002  57.0041962000000026   0.3100165183113009
  84.4545212000000021   3.7476406000000000  57.3533325000000005   0.0700095137164289
  83.8003235000000046   4.6050601000000002  57.2963027999999994   0.0900100974326682
  84.2098311999999964   3.0936637000000000  56.0080069999999992  -0.1799977827365629
  84.5714111000000059   2.0433145000000001  56.0265922999999972   0.0900100974326682
  83.1208878000000055   2.9724770000000000  55.8240699999999990   0.0900100974326682
  84.7695159999999959   3.8167653000000001  54.7480048999999980  -0.2800007013177596
  84.8749466000000012   4.8941393000000000  54.9979591000000028   0.0900100974326682
  85.7906265000000019   3.4357052000000001  54.5324898000000005   0.0900100974326682
  84.0255966000000001   3.5704482000000000  53.4681931000000006   0.6200255659130106
  83.0774688999999995   4.2512936999999997  53.1177978999999993  -0.7600147105075037
  84.3320769999999982   2.5329237000000000  52.8086814999999987  -0.7600147105075037
  84.0784759999999949   2.8377029999999999  58.5265999000000008   0.5100223554736942
  84.9544372999999950   2.2830503000000002  59.2299003999999982  -0.5100074140545120
  82.8261185000000069   2.8871465000000001  58.8513680000000008  -0.4700062466220333
  82.2025452000000030   3.5496232999999999  58.4436035000000018   0.3100165183113009
  82.2938156000000021   1.9590713000000000  59.9226151000000016   0.0700095137164289
  83.1105804000000035   1.3557315999999999  60.2904167000000015   0.0900100974326682
  81.7104874000000052   2.6509792999999999  61.1845665000000025  -0.0899951560134858
  80.9779891999999961   3.4034243000000002  60.8217888000000002   0.0900100974326682
  81.0224457000000058   1.6954544000000000  62.0898589999999970  -0.2700004094596399
  81.4409255999999999   0.6663987000000000  62.0748138000000012   0.0900100974326682
  80.9777373999999952   2.0632207000000000  63.1372756999999964   0.0900100974326682
  79.9309539999999998   1.5712864000000000  61.9239235000000008   0.0900100974326682
  82.8028640999999936   3.3354058000000002  62.0668563999999989  -0.2700004094596399
  82.3248901000000046   3.6636038000000002  63.0145644999999988   0.0900100974326682
  83.6444244000000054   2.6184356000000002  62.1766776999999990   0.0900100974326682
  83.0313797000000022   4.3222370000000003  61.6104850999999982   0.0900100974326682
  81.1989365000000021   1.0465523999999999  59.3294525000000021   0.5100223554736942
  80.3482589999999988   1.4222999000000001  58.4664993000000024  -0.5100074140545120
  81.2737197999999950  -0.2723576000000000  59.6691093000000023  -0.4700062466220333
  81.9508972000000000  -0.5644119000000000  60.3400383000000033   0.3100165183113009
  80.3025817999999987  -1.2025326000000001  59.1745337999999990   0.0700095137164289
  79.5255736999999954  -0.7393795000000000  58.5844955000000027   0.0900100974326682
  81.0129012999999958  -2.3963122000000001  58.4874535000000009  -0.1799977827365629
  81.6095276000000069  -2.1241641000000002  57.5906295999999998   0.0900100974326682
  81.7485046000000040  -2.8104032999999999  59.2097815999999995   0.0900100974326682
  80.0423813000000024  -3.5006735000000000  58.0437392999999986  -0.0899951560134858
  79.6317901999999975  -3.9805017000000000  58.9577979999999968   0.0900100974326682
  79.0598068000000040  -3.1349010000000002  57.0519675999999976  -0.2700004094596399
  78.1349639999999965  -3.7383408999999999  57.1738242999999997   0.0900100974326682
  78.8471909000000011  -2.0450020000000002  57.0872039999999998   0.0900100974326682
  79.3211974999999967  -3.3167062000000000  55.9875679000000019   0.0900100974326682
  80.8959121999999979  -4.5588417000000003  57.3541106999999997  -0.2700004094596399
  81.4279784999999947  -4.1641630999999997  56.4622268999999974   0.0900100974326682
  81.7417374000000052  -4.9722514000000002  57.9440231000000026   0.0900100974326682
  80.2311629999999951  -5.3755050000000004  56.9998702999999978   0.0900100974326682
  79.5682448999999963  -1.6329986000000001  60.4253844999999998   0.5100223554736942
  80.1297988999999973  -1.9388715000000001  61.5011405999999994  -0.5100074140545120
  78.2497330000000062  -1.5912801000000001  60.4585190000000026  -0.4700062466220333
  77.8614730999999978  -1.1632016999999999  59.6461104999999989   0.3100165183113009
  77.3803939999999955  -2.1123829000000001  61.5113525000000010   0.0700095137164289
  77.9137496999999968  -2.1685262000000001  62.4487876999999969   0.0900100974326682
  76.0368270999999964  -1.3716941000000000  61.6608848999999992   0.0500089300001895
  76.2977676000000002  -0.3361134000000000  61.9671592999999987   0.0900100974326682
  75.5098189999999931  -1.4602246999999999  60.6868552999999977   0.0900100974326682
  75.3351822000000055  -1.8559095999999999  62.8085517999999965  -0.6600117919263071
  75.8464584000000031  -1.4510373000000001  63.5130234000000016   0.4300200206087370
  77.1480025999999981  -3.6012854999999999  61.0910605999999987   0.5100223554736942
  76.6390762000000052  -3.9595017000000001  59.9923400999999998  -0.5100074140545120
  77.4990386999999998  -4.5137796000000003  62.0409012000000004  -0.4700062466220333
  77.8826217999999955  -4.3071995000000003  62.9376717000000028   0.3100165183113009
  77.4544678000000033  -5.9519386000000001  61.8511620000000022   0.0700095137164289
  76.6134720000000016  -6.0568441999999996  61.1817435999999972   0.0900100974326682
  78.8134995000000060  -6.4829850000000002  61.1746139999999983  -0.1799977827365629
  79.1299972999999994  -5.8022708999999999  60.3556061000000028   0.0900100974326682
  79.5844345000000004  -6.3891983000000003  61.9690970999999990   0.0900100974326682
  78.6292114000000026  -7.8507948000000001  60.4092216000000022  -0.0899951560134858
  78.1785964999999976  -8.5634707999999993  61.1326560999999984   0.0900100974326682
  77.7249297999999982  -7.8090824999999997  59.2343329999999995  -0.2700004094596399
  76.7206268000000051  -7.5450716000000000  59.6292953000000026   0.0900100974326682
  77.9689713000000069  -7.1718807000000000  58.3575516000000007   0.0900100974326682
  77.6022033999999934  -8.8121948000000003  58.7727890000000031   0.0900100974326682
  80.0718231000000031  -8.4070596999999996  60.0163726999999980  -0.2700004094596399
  79.9491959000000065  -9.2765225999999998  59.3356971999999985   0.0900100974326682
  80.7356872999999950  -7.6761645999999999  59.5070763000000014   0.0900100974326682
  80.6359711000000061  -8.6667204000000009  60.9375915999999975   0.0900100974326682
  77.0707854999999995  -6.6860274999999998  63.1500015000000019   0.5100223554736942
  77.6196517999999998  -6.2734737000000003  64.1893692000000016  -0.5100074140545120
  76.2817993000000030  -7.7634578000000003  63.1896705999999995  -0.4700062466220333
  75.7188720999999987  -7.9854063999999996  62.3972892999999971   0.3100165183113009
  76.2096176000000014  -8.6903143000000007  64.3136063000000036  -0.0199931130066482
  76.7365417000000036  -8.2572050000000008  65.1509704999999997   0.0900100974326682
  76.4687576000000035  -9.6591263000000005  63.9127960000000002   0.0900100974326682
  74.7820586999999932  -8.8929185999999998  64.8649826000000047   0.5100223554736942
  73.8423995999999931  -8.4712028999999998  64.1844787999999937  -0.5100074140545120
  74.6169433999999967  -9.4754400000000008  66.0772017999999974  -0.4700062466220333
  75.4628830000000050  -9.4450711999999992  66.6039580999999998   0.3100165183113009
  73.4188079999999985  -9.8106317999999995  66.9157866999999982   0.0700095137164289
  73.5053252999999955  -9.2062978999999991  67.8066864000000038   0.0900100974326682
  72.0808104999999983  -9.4650210999999995  66.2880858999999987   0.0500089300001895
  72.1600799999999936  -8.3669224000000000  66.1390075999999993   0.0900100974326682
  72.0707778999999960 -10.0268306999999997  65.3296509000000043   0.0900100974326682
  71.0154648000000037  -9.8110437000000008  67.1652832000000046  -0.6600117919263071
  71.1361770999999976  -9.1996737000000000  67.8955231000000055   0.4300200206087370
  73.4503325999999959 -11.3091717000000003  67.1774979000000059   0.5100223554736942
  72.8108825999999993 -12.0395231000000003  66.4860457999999994  -0.5100074140545120
  74.1757355000000018 -11.7436246999999998  68.2660446000000007  -0.4700062466220333
  74.7575683999999967 -11.0947542000000006  68.7502441000000033   0.3100165183113009
  74.2231979000000024 -13.0929604000000008  68.8265915000000064   0.0700095137164289
  74.6984711000000061 -13.7210178000000003  68.0876312000000041   0.0900100974326682
  75.1209716999999983 -13.1361284000000005  70.1190796000000063  -0.0899951560134858
  76.1687469000000021 -12.9871540000000003  69.7809981999999991   0.0900100974326682
  74.9515915000000064 -12.3536835000000007  70.8894118999999989   0.0900100974326682
  75.8119202000000030 -15.5741215000000004  69.9872818000000052  -0.3600030361827169
  76.4531707999999952 -15.4448632999999997  69.2309189000000060   0.3200168101694206
  75.2176285000000036 -14.5748692000000002  70.6960983000000027  -0.0499939885810072
  75.7054442999999964 -16.6617870000000003  70.8153915000000040   0.2500147671625829
  76.0654143999999945 -17.6544513999999992  70.5449370999999985   0.1300112648651469
  75.2349547999999970 -16.3947620000000001  71.9856261999999987  -0.7000129593587856
  75.0326538000000056 -15.0533751999999996  71.9762877999999944   0.2200138915882239
  74.7631073000000015 -14.4835510000000003  72.8569336000000050   0.1000103892907879
  72.9012603999999982 -13.6876563999999998  69.1057816000000003   0.5100223554736942
  72.1132735999999994 -13.3667765000000003  70.0030289000000039  -0.5100074140545120
  72.5638122999999950 -14.6511592999999998  68.2348099000000019  -0.4700062466220333
  73.2385634999999979 -15.1052341000000006  67.6581421000000063   0.3100165183113009
  71.1656875999999983 -15.1531239000000006  68.1107178000000033   0.0700095137164289
  70.7355498999999952 -15.4968032999999998  69.0398406999999992   0.0900100974326682
  70.2578125000000000 -14.1015347999999996  67.5274505999999946   0.0500089300001895
  69.2221145999999976 -14.4863938999999995  67.6437454000000002   0.0900100974326682
  70.3896713000000034 -13.2027778999999992  68.1671218999999979   0.0900100974326682
  70.4749221999999946 -13.5954695000000001  66.1978225999999950  -0.6600117919263071
  71.2368697999999938 -13.0135546000000009  66.2469100999999938   0.4300200206087370
  71.1528473000000048 -16.3481941000000006  67.1958465999999959   0.5100223554736942
  71.9547347999999971 -16.4804630000000003  66.2304153000000042  -0.5100074140545120
  70.2053908999999976 -17.3601188999999998  67.4030685000000034  -0.4700062466220333
  69.6114654999999942 -17.0537337999999998  68.1429291000000035   0.3100165183113009
  70.0651320999999996 -18.5162182000000008  66.6088486000000017   0.0700095137164289
  71.0866699000000040 -18.8252467999999986  66.4434279999999973   0.0900100974326682
  69.2530517999999944 -19.5570106999999993  67.4615859999999969  -0.1799977827365629
  69.6175384999999949 -19.6795654000000013  68.5039139000000006   0.0900100974326682
  68.2351151000000016 -19.1412449000000002  67.6205214999999953   0.0900100974326682
  69.2451934999999992 -21.0270919999999997  66.9490509000000031  -0.0899951560134858
  69.1808242999999976 -21.0280532999999998  65.8399200000000064   0.0900100974326682
  70.5276412999999991 -21.6625365999999993  67.4043120999999985  -0.2700004094596399
  70.4129180999999988 -22.7498740999999995  67.2071686000000028   0.0900100974326682
  71.2922667999999931 -21.2211646999999992  66.7298736999999988   0.0900100974326682
  70.7291488999999984 -21.4938010999999989  68.4837799000000018   0.0900100974326682
  68.0928573999999998 -21.9400691999999999  67.4082489000000038  -0.2700004094596399
  67.1107178000000033 -21.4266663000000008  67.3298340000000053   0.0900100974326682
  68.0294800000000066 -22.8651142000000007  66.7962035999999983   0.0900100974326682
  68.1577834999999936 -22.2250462000000013  68.4801101999999986   0.0900100974326682
  69.5101776000000058 -18.2486782000000005  65.1763458000000071   0.5100223554736942
  69.8725280999999967 -18.8804626000000013  64.1554413000000068  -0.5100074140545120
  68.6709670999999986 -17.2454758000000012  65.0096740999999980  -0.4700062466220333
  68.4776688000000036 -16.6769333000000017  65.8055343999999991   0.3100165183113009
  68.1698456000000022 -16.7295361000000007  63.7001952999999972   0.0700095137164289
  68.7456360000000046 -17.1175041000000014  62.8729439000000028   0.0900100974326682
  66.7807921999999934 -17.2855701000000010  63.5587768999999980  -0.1799977827365629
  66.4133606000000043 -16.8904724000000002  64.5299682999999931   0.0900100974326682
  66.2261886999999945 -16.6749457999999997  62.8145485000000008   0.0900100974326682
  66.5004806999999971 -18.7123260000000009  63.4419784999999976   0.0000074707095912
  66.3893814000000049 -19.4481524999999991  64.5740966999999983  -0.1149958856587850
  66.4352188000000012 -18.9052733999999987  65.5066147000000001   0.1150108270779674
  66.1762619000000001 -20.7904549000000003  64.4929276000000016  -0.1149958856587850
  65.9763717999999955 -21.3205203999999995  65.4124221999999946   0.1150108270779674
  66.0658188000000024 -21.4842261999999984  63.2883110000000002   0.1100106811489075
  65.5954971000000029 -22.7921772000000011  63.3067588999999984  -0.5400082896288710
  65.3620681999999960 -23.1208534000000014  62.4355011000000033   0.4300200206087370
  66.3113022000000001 -19.3041191000000012  62.2088012999999975  -0.1149958856587850
  66.3761748999999952 -18.7296885999999994  61.2965392999999992   0.1150108270779674
  66.0496062999999936 -20.7017783999999985  62.1415215000000032  -0.1149958856587850
  65.8938751000000025 -21.2353649000000004  61.2155456999999998   0.1150108270779674
  68.1281967000000037 -15.2325295999999994  63.6318245000000005   0.5100223554736942
  68.0680466000000024 -14.5613908999999992  64.6706695999999965  -0.5100074140545120
  68.0419234999999958 -14.6821746999999991  62.4346237000000031  -0.4700062466220333
  67.9380034999999936 -15.1799678999999994  61.5770569000000023   0.3100165183113009
  67.8900680999999935 -13.2818527000000000  62.3224030000000013   0.0700095137164289
  68.6315460000000002 -12.9435987000000008  63.0310555000000008   0.0900100974326682
  68.2171325999999993 -13.0060100999999992  60.8271523000000016  -0.2800007013177596
  69.2989273000000026 -13.2214775000000007  60.6944350999999997   0.0900100974326682
  67.6465453999999937 -13.6479625999999996  60.1224174000000033   0.0900100974326682
  68.1046676999999931 -11.4955081999999997  60.5289458999999965   0.6200255659130106
  67.8873291000000023 -10.6187953999999998  61.4309348999999969  -0.7600147105075037
  68.3848495000000014 -11.2084788999999994  59.3687820000000031  -0.7600147105075037
  66.5159378000000032 -12.7342434000000004  62.6419295999999974   0.5100223554736942
  65.5030670000000015 -13.1524152999999995  62.0848884999999981  -0.5100074140545120
  66.4681930999999935 -11.7895374000000004  63.6128539999999987  -0.4700062466220333
  67.3880920000000003 -11.5231638000000007  63.8900604000000030   0.3100165183113009
  65.2728577000000030 -11.0540295000000004  64.0621108999999933   0.0700095137164289
  64.6825484999999958 -11.8715867999999993  64.4487991000000022   0.0900100974326682
  65.4616852000000051  -9.9508991000000009  65.1077728000000064   0.1400115567232666
  66.5049819999999983  -9.5842580999999996  65.0009002999999979   0.0900100974326682
  65.4768829000000068 -10.6215638999999999  66.3302688999999930  -0.6600117919263071
  66.2167435000000069 -11.2329349999999994  66.3094787999999937   0.4300200206087370
  64.4259490999999969  -8.8502320999999995  65.2367325000000022  -0.2700004094596399
  63.3988913999999966  -9.2671975999999994  65.1618270999999964   0.0900100974326682
  64.4543076000000070  -8.2760420000000003  66.1874313000000001   0.0900100974326682
  64.5982132000000036  -8.0473374999999994  64.4884033000000017   0.0900100974326682
  64.4359055000000041 -10.5429458999999994  62.8950577000000024   0.5100223554736942
  63.1743698000000009 -10.5571269999999995  62.9102858999999981  -0.5100074140545120
  65.1062545999999998 -10.0861359000000004  61.8138770999999991  -0.4700062466220333
  66.0954514000000017 -10.2098350999999994  61.8278503000000015   0.3100165183113009
  64.3248901000000046  -9.4957151000000000  60.6616173000000032   0.0700095137164289
  63.6305923000000035  -8.8098697999999995  61.1241646000000003   0.0900100974326682
  65.1549224999999979  -8.6734772000000007  59.6694946000000002  -0.1799977827365629
  65.8647842000000026  -9.4153280000000006  59.2451401000000004   0.0900100974326682
  64.4726409999999959  -8.3558787999999993  58.8522186000000005   0.0900100974326682
  65.9884871999999945  -7.4280977000000004  60.1424828000000034  -0.1799977827365629
  66.9815063000000066  -7.8267135999999997  60.4413642999999965   0.0900100974326682
  66.0493010999999939  -6.7576394000000004  59.2586745999999991   0.0900100974326682
  65.5339584000000031  -6.5443911999999997  61.3162574999999990   0.5500235229061731
  66.3146895999999941  -6.4227103999999997  62.2587317999999996  -0.5500085814869907
  64.3336182000000036  -5.8014269000000001  61.2291907999999978  -0.6200106244938284
  64.2189560000000057  -5.1147689999999999  61.9470748999999969   0.3200168101694206
  63.7261925000000033  -5.8703389000000001  60.4378128000000032   0.3000162264531813
  63.4777069000000012 -10.5841893999999996  59.9409942999999998   0.5100223554736942
  62.3208388999999983 -10.4394217000000005  59.5353927999999968  -0.5100074140545120
  64.1053237999999936 -11.8221369000000003  59.7968216000000012  -0.4700062466220333
  65.0224685999999963 -11.9049806999999994  60.1789131000000026   0.3100165183113009
  63.3158073000000030 -12.8715553000000007  59.2174491999999972   0.0700095137164289
  62.8688010999999989 -12.5343952000000005  58.2939148000000031   0.0900100974326682
  64.1518554999999964 -14.1346655000000005  58.8989333999999971  -0.1799977827365629
  64.4874343999999979 -14.5822000999999997  59.8588371000000024   0.0900100974326682
  63.5611724999999979 -14.8334168999999996  58.2687262999999973   0.0900100974326682
  65.4544067000000069 -13.9739980999999993  58.0865250000000017  -0.1799977827365629
  66.1784743999999989 -13.3104400999999992  58.6058960000000013   0.0900100974326682
  65.9135055999999935 -14.9809914000000006  57.9889908000000034   0.0900100974326682
  65.2412338000000034 -13.4054546000000006  56.6785697999999982   0.2000133078719846
  64.8581085000000002 -12.3651275999999992  56.7511252999999982   0.0900100974326682
  66.2179564999999997 -13.3654078999999992  56.1506309999999971   0.0900100974326682
  64.2854308999999944 -14.1941308999999993  55.8553123000000014  -0.7000129593587856
  64.4543991000000034 -15.1550273999999998  55.6359405999999979   0.4400203124668566
  63.2233390999999969 -13.7160186999999993  55.2541275000000027   0.6400261496292500
  62.7055969000000033 -12.5122260999999995  55.3432961000000034  -0.8000158779399824
  62.0101775999999987 -12.2212534000000002  54.6862373000000019   0.4600208961830959
  63.2029990999999995 -11.8359117999999999  55.8866118999999983   0.4600208961830959
  62.6818619000000012 -14.4783191999999996  54.2936667999999969  -0.8000158779399824
  61.7640342999999987 -14.1862431000000004  54.0248070000000027   0.4600208961830959
  63.0174980000000033 -15.3886099000000005  54.0513496000000018   0.4600208961830959
  62.1924591000000007 -13.4170140999999994  60.2345581000000010   0.5100223554736942
  61.1073074000000034 -13.5595198000000003  59.7691993999999980  -0.5100074140545120
  62.3944243999999983 -13.3914080000000002  61.5680083999999965  -0.4700062466220333
  63.3040275999999977 -13.1171722000000006  61.8703766000000002   0.3100165183113009
  61.3251723999999996 -13.6099566999999997  62.5264396999999974   0.0700095137164289
  61.0120391999999967 -14.6422776999999993  62.5780219999999971   0.0900100974326682
  61.9212455999999989 -13.6709470999999994  63.9324950999999970  -0.0899951560134858
  62.6224022000000033 -12.8096370999999998  63.9615172999999970   0.0900100974326682
  60.8524399000000003 -13.5263042000000002  64.9406586000000061  -0.2700004094596399
  60.3755035000000007 -12.5311822999999993  65.0694426999999962   0.0900100974326682
  60.1617202999999989 -14.3923483000000001  65.0254898000000026   0.0900100974326682
  61.4245070999999996 -13.5947189000000002  65.8905945000000060   0.0900100974326682
  62.7098579000000029 -14.9761190000000006  64.0426558999999997  -0.1799977827365629
  61.9218102000000030 -15.7557793000000004  64.1163025000000033   0.0900100974326682
  63.2716521999999983 -15.2637357999999992  63.1283340000000024   0.0900100974326682
  63.6578941000000000 -15.1132811999999994  65.2992248999999987  -0.2700004094596399
  64.4006423999999953 -14.2872610000000009  65.3174666999999971   0.0900100974326682
  63.0054244999999966 -15.0595064000000001  66.1968384000000043   0.0900100974326682
  64.1209563999999972 -16.1206263999999990  65.3709335000000067   0.0900100974326682
  60.0237655999999973 -12.7627553999999996  62.3442038999999966   0.5100223554736942
  58.8904724000000002 -13.2922211000000008  62.3129119999999972  -0.5100074140545120
  60.2086601000000030 -11.4591016999999997  62.2135010000000008  -0.4700062466220333
  61.1246909999999986 -11.0659417999999992  62.1956824999999967   0.3100165183113009
  59.2570114000000032 -10.4810084999999997  61.8233109000000027   0.0700095137164289
  58.5207328999999987 -10.4333466999999995  62.6119995000000031   0.0900100974326682
  59.8935966000000022  -9.0247059000000007  61.7770537999999974  -0.1799977827365629
  60.7279242999999980  -8.8401002999999996  61.0670319000000035   0.0900100974326682
  59.1364020999999980  -8.2292918999999998  61.6088561999999982   0.0900100974326682
  60.5294189000000031  -8.5592278999999998  63.1077080000000024  -0.0899951560134858
  61.1326904000000013  -9.3397349999999992  63.6187858999999989   0.0900100974326682
  61.4567337000000009  -7.3467855000000002  62.8213730000000012  -0.2700004094596399
  60.8982315000000014  -6.5778470000000002  62.2459259000000031   0.0900100974326682
  61.6818657000000030  -6.7614269000000000  63.7384261999999993   0.0900100974326682
  62.3285713000000001  -7.6477212999999997  62.2019690999999995   0.0900100974326682
  59.3807945000000004  -8.1460304000000008  64.0112610000000046  -0.2700004094596399
  58.5020370000000014  -8.7990817999999997  63.8225326999999965   0.0900100974326682
  59.6818160999999989  -8.2803354000000002  65.0722351000000003   0.0900100974326682
  59.0981789000000006  -7.0845808999999997  63.8445968999999991   0.0900100974326682
  58.5190010000000029 -10.6685572000000004  60.5155334000000025   0.5100223554736942
  57.2937240999999986 -10.7081385000000004  60.4007912000000005  -0.5100074140545120
  59.3143615999999980 -10.8684873999999994  59.4438056999999986  -0.4700062466220333
  60.3022537000000014 -10.7988309999999998  59.5587768999999980   0.3100165183113009
  58.8541183000000032 -10.8536748999999997  58.0380211000000017   0.0700095137164289
  58.0345458999999977 -10.1542043999999994  57.9642219999999995   0.0900100974326682
  59.9922485000000023 -10.3774470999999995  57.0506516000000019  -0.2800007013177596
  60.8587455999999989 -11.0471982999999998  57.2375526000000008   0.0900100974326682
  59.6042060999999990 -10.4714775000000007  56.0138778999999971   0.0900100974326682
  60.2059593000000035  -8.8876877000000007  57.2521552999999983   0.6200255659130106
  61.1551971000000023  -8.3694161999999999  56.6729468999999995  -0.7600147105075037
  59.3685837000000021  -8.1810864999999993  57.8555336000000011  -0.7600147105075037
  58.2246437000000014 -12.1718034999999993  57.5394440000000031   0.5100223554736942
  57.4332581000000033 -12.1844281999999993  56.6164551000000031  -0.5100074140545120
  58.4799575999999988 -13.3169584000000008  58.2294655000000034  -0.4700062466220333
  59.2795525000000012 -13.2961273000000002  58.8246383999999978   0.3100165183113009
  57.6036338999999984 -14.5185156000000006  58.1471976999999995   0.0700095137164289
  57.0083427000000000 -14.5705404000000005  57.2475738999999990   0.0900100974326682
  58.3832054000000014 -15.6858272999999997  58.3842392000000032  -0.0899951560134858
  58.9462851999999984 -15.5847654000000002  59.3366317999999993   0.0900100974326682
  57.7060584999999975 -17.0001658999999989  58.4233169999999973  -0.2700004094596399
  57.0677147000000033 -17.2314013999999993  57.5439033999999978   0.0900100974326682
  58.4515227999999993 -17.7770499999999991  58.6972884999999991   0.0900100974326682
  56.9776077000000001 -16.9146403999999997  59.2578011000000018   0.0900100974326682
  59.4883841999999987 -15.8609200000000001  57.2775306999999998  -0.1799977827365629
  60.3001099000000025 -15.1291493999999993  57.4773598000000021   0.0900100974326682
  59.9733962999999974 -16.8604622000000006  57.2782059000000032   0.0900100974326682
  59.0677871999999979 -15.6124276999999996  55.8562812999999991  -0.2700004094596399
  58.1062279000000004 -16.1402931000000009  55.6799735999999967   0.0900100974326682
  58.8358192000000031 -14.5261288000000004  55.8347015000000013   0.0900100974326682
  59.8090744000000001 -15.9551029000000000  55.1030311999999967   0.0900100974326682
  56.4337196000000034 -14.4449042999999993  59.0477942999999996   0.5100223554736942
  55.4060745000000026 -15.0465183000000007  58.6962891000000013  -0.5100074140545120
  56.6082230000000024 -13.6667938000000007  60.1319732999999985  -0.4700062466220333
  57.4670333999999983 -13.2228212000000003  60.3755950999999982   0.3100165183113009
  55.4883728000000005 -13.3664207000000008  61.0699882999999986   0.0700095137164289
  54.8167648000000014 -14.2093743999999997  61.0009040999999996   0.0900100974326682
  55.8926696999999990 -13.1775722999999996  62.5878906000000015  -0.1799977827365629
  56.5730019000000013 -13.9623536999999995  62.9823418000000004   0.0900100974326682
  56.3099518000000003 -12.1781406000000008  62.8355597999999986   0.0900100974326682
  54.6704178000000027 -13.4390134999999997  63.5250739999999965   0.5500235229061731
  54.0869865000000019 -14.5127754000000007  63.4681739999999976  -0.5500085814869907
  54.2163123999999996 -12.4489584000000004  64.2963333000000006  -0.6200106244938284
  53.4045905999999988 -12.6250134000000003  64.8532028000000054   0.3200168101694206
  54.5727119000000016 -11.5146207999999994  64.2953796000000040   0.3000162264531813
  54.5390663000000018 -12.3210715999999998  60.4871368000000018   0.5100223554736942
  53.3904610000000019 -12.3018961000000004  60.9542312999999965  -0.5100074140545120
  54.8608169999999973 -11.4722957999999995  59.4809532000000019  -0.4700062466220333
  55.8338164999999975 -11.4803391000000001  59.2636565999999974   0.3100165183113009
  53.8991469999999993 -10.5373076999999995  58.8497199999999978  -0.0199931130066482
  52.9533004999999974 -10.7474688999999994  59.3267974999999979   0.0900100974326682
  53.8799362000000031 -10.6909379999999992  57.7808800000000033   0.0900100974326682
  54.2205543999999975  -9.0963869000000006  59.1096001000000015   0.5100223554736942
  53.3359221999999988  -8.2932538999999998  58.9181975999999992  -0.5100074140545120
  55.4191055000000006  -8.8489065000000000  59.7041511999999983  -0.4700062466220333
  56.0895118999999980  -9.5745267999999992  59.8384323000000009   0.3100165183113009
  55.8650589000000011  -7.4940848000000004  60.0537415000000010  -0.0199931130066482
  55.3976134999999985  -6.8123139999999998  59.3587035999999983   0.0900100974326682
  56.9195861999999977  -7.3635354000000000  59.8605347000000023   0.0900100974326682
  55.6874846999999988  -7.0535126000000004  61.4615974000000023   0.5100223554736942
  55.7909965999999997  -5.8450704000000000  61.7244719999999987  -0.5100074140545120
  55.4732208000000000  -7.9232693000000003  62.4220237999999981  -0.4700062466220333
  55.3520316999999977  -8.8782443999999998  62.1625061000000017   0.3100165183113009
  55.3202781999999971  -7.7272644000000001  63.8695640999999981   0.0700095137164289
  55.8732795999999965  -6.8617825999999997  64.2035293999999936   0.0900100974326682
  53.8519782999999990  -7.7340331000000004  64.1595688000000024   0.0500089300001895
  53.4319991999999999  -7.0786246999999998  63.3668632999999986   0.0900100974326682
  53.2700539000000006  -8.6784639000000006  64.0984344000000021   0.0900100974326682
  53.5284691000000024  -6.9827064999999999  65.3173752000000007  -0.6600117919263071
  53.2121581999999975  -6.1196999999999999  65.0402985000000058   0.4300200206087370
  55.8361014999999981  -8.9028130000000001  64.5920105000000007   0.5100223554736942
  55.9881057999999996 -10.0208806999999993  63.9663962999999995  -0.5100074140545120
  56.2673873999999969  -8.9116812000000003  65.8491515999999990  -0.2900009931758792
  56.4157906000000011  -7.6804585000000003  66.5863341999999960   0.0000074707095912
  55.4634895000000014  -7.2059740999999997  66.9061889999999977   0.0900100974326682
  57.0437279000000004  -6.9357882000000002  66.0520247999999981   0.0900100974326682
  57.0316124000000002 -10.0466298999999992  66.4536133000000007   0.0200080544258305
  57.6027946000000028 -10.5468016000000002  65.6855163999999974   0.0900100974326682
  57.8420447999999965  -9.3240470999999996  67.5450210999999996  -0.1799977827365629
  58.7865676999999991  -8.9648933000000000  67.0832824999999957   0.0900100974326682
  58.2217178000000004  -9.9422054000000006  68.3864822000000032   0.0900100974326682
  57.0500182999999979  -8.0692491999999998  68.0149841000000066  -0.1799977827365629
  57.7192688000000018  -7.2677236000000001  68.3944321000000031   0.0900100974326682
  56.2895813000000018  -8.3099603999999996  68.7883606000000043   0.0900100974326682
  56.0479735999999988 -11.0431051000000000  66.9481811999999934   0.5100223554736942
  54.8804092000000026 -10.6510447999999993  67.2028808999999967  -0.5100074140545120
  56.3299942000000016 -12.3086777000000005  67.1686171999999999  -0.2900009931758792
  57.4036826999999974 -13.1578035000000000  66.5885695999999996   0.0000074707095912
  58.3894385999999983 -12.7294750000000008  66.8698959000000031   0.0900100974326682
  57.2781372000000033 -13.2974338999999997  65.4935531999999938   0.0900100974326682
  55.3291358999999972 -13.2031527000000004  67.8474197000000032   0.0200080544258305
  54.3203697000000005 -13.0053166999999998  67.5162658999999934   0.0900100974326682
  55.6293068000000019 -14.6759777000000007  67.4968032999999963  -0.1799977827365629
  55.0923232999999968 -14.9813346999999997  66.5733718999999979   0.0900100974326682
  55.3730927000000008 -15.4081849999999996  68.2921295000000015   0.0900100974326682
  57.1727829000000014 -14.5608816000000001  67.2735748000000058  -0.1799977827365629
  57.7006720999999985 -15.2897987000000004  66.6221694999999983   0.0900100974326682
  57.6761398000000014 -14.4259386000000003  68.2547684000000032   0.0900100974326682
  55.2227516000000023 -12.9631796000000001  69.2965317000000027   0.5100223554736942
  56.3485832000000002 -12.7802247999999992  69.7733307000000025  -0.5100074140545120
  54.0481071000000028 -12.9362172999999991  70.0481567000000069  -0.4700062466220333
  53.2131958000000012 -13.2388028999999996  69.5949707000000046   0.3100165183113009
  53.9252395999999976 -12.6401319999999995  71.3689650999999969   0.0700095137164289
  54.8495026000000010 -12.3194084000000004  71.8264312999999959   0.0900100974326682
  52.7961655000000007 -11.5749511999999992  71.5542449999999945  -0.1799977827365629
  51.8122253000000015 -12.0267172000000002  71.3050690000000031   0.0900100974326682
  52.7310486000000012 -11.3375654000000008  72.6376343000000020   0.0900100974326682
  52.9059639000000033 -10.3730469000000003  70.5528106999999949  -0.0899951560134858
  52.8944663999999989 -10.7753811000000006  69.5172881999999959   0.0900100974326682
  51.6414031999999992  -9.5397396000000008  70.7672043000000031  -0.2700004094596399
  51.5713805999999977  -9.0278367999999993  71.7507552999999945   0.0900100974326682
  51.4824103999999991  -8.6887454999999996  70.0708999999999946   0.0900100974326682
  50.6690406999999965 -10.0764046000000000  70.7960128999999938   0.0900100974326682
  54.1847381999999982  -9.6677952000000005  70.7868194999999929  -0.2700004094596399
  55.1033630000000016 -10.0758800999999991  70.3136367999999976   0.0900100974326682
  54.1355819999999994  -8.6361703999999992  70.3773726999999951   0.0900100974326682
  54.4323959000000031  -9.6518955000000002  71.8697509999999937   0.0900100974326682
  53.6185684000000009 -13.8113050000000008  72.1399306999999936   0.5100223554736942
  53.3259163000000029 -13.6830558999999994  73.3112182999999931  -0.5100074140545120
  53.7435303000000033 -15.0502157000000008  71.5064620999999931  -0.4700062466220333
  53.8901024000000035 -15.0854529999999993  70.5209274000000050   0.3100165183113009
  53.5100097999999988 -16.3261299000000015  72.1595382999999941   0.0700095137164289
  53.6624908000000005 -16.1631011999999998  73.2162170000000003   0.0900100974326682
  52.0565528999999998 -16.9104938999999987  71.9488982999999962   0.1400115567232666
  52.0510292000000021 -17.8056811999999987  72.6068649000000050   0.0900100974326682
  51.8103180000000023 -17.2078819000000003  70.6793212999999980  -0.6600117919263071
  51.7769203000000005 -16.3137225999999984  70.3315201000000059   0.4300200206087370
  50.9146728999999993 -15.9089784999999999  72.4456329000000068  -0.2700004094596399
  50.9523087000000032 -14.9134606999999999  71.9538498000000004   0.0900100974326682
  49.9530105999999989 -16.3684100999999984  72.1318588000000034   0.0900100974326682
  50.9530829999999995 -15.8242043999999993  73.5527266999999938   0.0900100974326682
  54.5095366999999982 -17.2883797000000001  71.6970673000000005   0.5100223554736942
  54.9223479999999995 -17.2159920000000000  70.5284575999999959  -0.5100074140545120
  54.9242782999999974 -18.1251449999999998  72.5631331999999958  -0.4700062466220333
  54.5826111000000012 -18.1456795000000000  73.4995421999999934   0.3100165183113009
  55.9160995000000014 -19.1168860999999985  72.3388290000000040   0.0700095137164289
  56.7945441999999971 -18.6744918999999996  71.8927154999999942   0.0900100974326682
  56.3895339999999976 -19.7536430000000003  73.6316376000000048  -0.1799977827365629
  56.7607803000000004 -18.9270114999999990  74.2744292999999942   0.0900100974326682
  55.5285225000000011 -20.1935253000000010  74.1788863999999961   0.0900100974326682
  57.5068206999999987 -20.7474899000000015  73.6018219000000045   0.0000074707095912
  58.8616638000000023 -20.4028454000000004  73.4517821999999967  -0.1149958856587850
  59.0306434999999965 -19.3414192000000007  73.3458710000000025   0.1150108270779674
  59.8898506000000026 -21.3255558000000001  73.5744705000000039  -0.1149958856587850
  60.9437943000000004 -21.0979537999999991  73.5129088999999993   0.1150108270779674
  59.5853119000000007 -22.6623440000000009  73.6852341000000024   0.1100106811489075
  60.6311722000000017 -23.6642361000000001  73.7620543999999967  -0.5400082896288710
  61.3650360000000035 -23.1822547999999991  74.1502990999999980   0.4300200206087370
  57.1943588000000034 -22.1699409000000003  73.7526627000000019  -0.1149958856587850
  56.1842308000000017 -22.5505791000000002  73.7866820999999931   0.1150108270779674
  58.2603531000000032 -23.0850182000000004  73.7689895999999976  -0.1149958856587850
  58.0133286000000012 -24.1069430999999987  74.0160828000000066   0.1150108270779674
  55.4930992000000032 -20.1785183000000004  71.3094100999999938   0.5100223554736942
  56.2325783000000001 -20.5233382999999989  70.3336029000000025  -0.5100074140545120
  54.1874961999999982 -20.6139201999999990  71.3230286000000007  -0.4700062466220333
  53.6121902000000006 -20.3638458000000000  72.0979537999999991   0.3100165183113009
  53.6661872999999972 -21.5258655999999995  70.2055510999999939   0.0700095137164289
  54.2929115000000024 -22.4037380000000006  70.2599792000000036   0.0900100974326682
  52.2896118000000030 -22.1460551999999993  70.5360718000000020  -0.1799977827365629
  51.7356223999999969 -21.3498859000000003  71.0778580000000062   0.0900100974326682
  51.7023009999999985 -22.4298533999999989  69.6367110999999994   0.0900100974326682
  52.3598861999999983 -23.2154388000000012  71.5988006999999982  -0.1799977827365629
  53.1014480999999989 -24.0227584999999983  71.4181289999999933   0.0900100974326682
  52.5667724999999990 -22.8899135999999999  72.6407013000000035   0.0900100974326682
  51.0411452999999966 -23.9656619999999982  71.6218566999999950  -0.1799977827365629
  50.3537216000000001 -23.2357520999999991  72.1003951999999941   0.0900100974326682
  50.6413383000000010 -24.0123004999999985  70.5863418999999936   0.0900100974326682
  51.1321410999999983 -25.1925200999999994  72.4526824999999945   0.2100135997301042
  51.6600913999999989 -25.9723091000000004  71.8631744000000054   0.0500089300001895
  51.5418128999999965 -24.8699474000000009  73.4337234000000052   0.0500089300001895
  49.8535079999999979 -25.8728352000000008  72.7589798000000059  -0.3000012850339989
  49.7554282999999984 -26.8734244999999987  72.4929046999999969   0.3300171020275403
  49.6657294999999976 -25.6777172000000000  73.7631073000000015   0.3300171020275403
  49.1496009999999970 -25.3627776999999988  72.1880569000000065   0.3300171020275403
  53.7881584000000004 -20.9569054000000001  68.7732773000000037   0.5100223554736942
  54.2228737000000010 -21.6671219000000015  67.8663176999999962  -0.5100074140545120
  53.5110855000000001 -19.6083220999999988  68.5893326000000059  -0.4700062466220333
  53.0169066999999998 -19.1569938999999998  69.3283234000000022   0.3100165183113009
  53.7214012000000025 -18.9140395999999988  67.3278198000000003   0.0700095137164289
  53.2810668999999990 -19.4583301999999989  66.5054702999999989   0.0900100974326682
  53.0457839999999976 -17.5579108999999995  67.3322296000000051  -0.1799977827365629
  51.9656524999999974 -17.7540665000000004  67.5029906999999980   0.0900100974326682
  53.4463158000000007 -16.8296509000000007  68.0694809000000021   0.0900100974326682
  52.9825287000000031 -16.8224640000000001  65.9813919000000055  -0.1799977827365629
  52.7514152999999979 -15.7656545999999995  66.2345047000000022   0.0900100974326682
  54.0029906999999980 -16.8861407999999997  65.5467452999999978   0.0900100974326682
  51.8885956000000022 -17.2763938999999986  65.0495757999999995   0.2000133078719846
  51.8935584999999975 -18.3448218999999995  64.7450103999999982   0.0900100974326682
  50.9411048999999991 -16.8939246999999995  65.4858016999999961   0.0900100974326682
  52.1508942000000033 -16.4699059000000005  63.7950324999999978  -0.7000129593587856
  52.9217185999999984 -15.8331108000000000  63.7771262999999990   0.4400203124668566
  51.4068642000000011 -16.3992100000000001  62.7075157000000019   0.6400261496292500
  50.2758140999999981 -16.9896908000000018  62.4506798000000032  -0.8000158779399824
  49.7401084999999981 -16.9880771999999993  61.6062774999999974   0.4600208961830959
  49.9653664000000006 -17.5133018000000007  63.2440567000000016   0.4600208961830959
  51.8431969000000024 -15.6182145999999999  61.7126349999999988  -0.8000158779399824
  51.1018867000000014 -15.1514682999999994  61.2303428999999966   0.4600208961830959
  52.6817283999999972 -15.0996532000000006  61.8798485000000014   0.4600208961830959
  55.2074890000000025 -18.7554091999999990  66.8787918000000019   0.5100223554736942
  55.5987206000000000 -18.9659462000000012  65.7216492000000017  -0.5100074140545120
  56.1183090000000036 -18.4053268000000010  67.8948134999999979  -0.4700062466220333
  55.6720200000000034 -18.2403411999999996  68.7709502999999955   0.3100165183113009
  57.5322533000000007 -18.2280693000000014  67.6978072999999938   0.0700095137164289
  57.6552620000000005 -17.4348582999999984  66.9752502000000050   0.0900100974326682
  58.1995087000000026 -17.6903286000000008  69.0135956000000022  -0.1799977827365629
  57.8204802999999998 -16.6721706000000012  69.2459946000000031   0.0900100974326682
  57.6721763999999979 -18.1780757999999985  69.8611525999999969   0.0900100974326682
  59.6706657000000007 -17.8718089999999989  69.0808562999999936   0.0000074707095912
  60.1031914000000000 -18.9163150999999985  69.8948668999999967  -0.1149958856587850
  59.4390143999999978 -19.6011448000000001  70.4011002000000019   0.1150108270779674
  61.4408073000000030 -19.0949725999999984  70.1569061000000005  -0.1149958856587850
  61.8434714999999997 -19.7466717000000003  70.9181899999999956   0.1150108270779674
  62.4313392999999976 -18.4062309000000006  69.4160308999999955  -0.1149958856587850
  63.4708785999999989 -18.6308040999999989  69.6040114999999986   0.1150108270779674
  60.6590194999999994 -17.1080933000000002  68.4001312000000041  -0.1149958856587850
  60.3974074999999999 -16.3344687999999998  67.6934052000000008   0.1150108270779674
  62.0009841999999978 -17.3423538000000015  68.5931472999999983  -0.1149958856587850
  62.7735138000000035 -16.8466129000000002  68.0240706999999958   0.1150108270779674
  58.1545792000000006 -19.5093670000000010  67.0717544999999973   0.5100223554736942
  58.9589653000000027 -19.3608437000000002  66.1338120000000060  -0.5100074140545120
  57.7826117999999980 -20.6591166999999984  67.6543503000000044  -0.4700062466220333
  57.2639313000000030 -20.6784840000000010  68.5055923000000035   0.3100165183113009
  58.1527710000000013 -21.9905566999999991  67.2439650999999969   0.0700095137164289
  59.2209739999999982 -22.1192969999999995  67.1503677000000039   0.0900100974326682
  57.6409263999999979 -22.9796103999999985  68.3507156000000009  -0.1799977827365629
  56.5406760999999989 -22.8478642000000001  68.4308242999999976   0.0900100974326682
  57.8402900999999972 -24.0115565999999987  67.9906311000000017   0.0900100974326682
  58.4715575999999970 -23.0061569000000006  69.6958846999999935  -0.0899951560134858
  58.2105407999999969 -22.1410617999999992  70.3422623000000016   0.0900100974326682
  58.0916594999999987 -24.3086300000000008  70.4169464000000005  -0.2700004094596399
  58.2917479999999983 -25.2054386000000008  69.7924347000000012   0.0900100974326682
  58.6498794999999973 -24.4452838999999997  71.3677596999999935   0.0900100974326682
  56.9964026999999973 -24.4114532000000004  70.5724258000000049   0.0900100974326682
  59.9876633000000012 -22.9383450000000018  69.3820266999999973  -0.2700004094596399
  60.5008201999999997 -23.1425896000000009  70.3460158999999976   0.0900100974326682
  60.1805457999999973 -23.7791634000000016  68.6819229000000036   0.0900100974326682
  60.2278708999999992 -21.9600887000000000  68.9133759000000055   0.0900100974326682
  57.6182403999999977 -22.3253230999999985  65.8510131999999970   0.5100223554736942
  58.3591193999999973 -22.8690643000000016  65.0230865000000051  -0.5100074140545120
  56.3342475999999976 -22.0313167999999990  65.5093001999999984  -0.4700062466220333
  55.6170844999999971 -21.9976653999999989  66.2010726999999974   0.3100165183113009
  55.8253860000000017 -22.1201839000000007  64.1328888000000035   0.0700095137164289
  56.1098136999999966 -23.0809803000000002  63.7299270999999976   0.0900100974326682
  54.2840728999999982 -21.9731293000000001  64.0991364000000061  -0.0899951560134858
  53.8361854999999991 -22.9275969999999987  64.4494324000000063   0.0900100974326682
  54.0006637999999981 -21.0742416000000006  64.6873626999999942   0.0900100974326682
  54.0249556999999996 -22.5366782999999984  61.6304435999999995  -0.3600030361827169
  54.5689774000000014 -23.3756580000000014  61.6430739999999986   0.3200168101694206
  53.8151741000000001 -21.7007370000000002  62.7644043000000025  -0.0499939885810072
  53.3819084000000004 -21.9732780000000005  60.5425834999999992   0.2500147671625829
  53.3599472000000006 -22.4823284000000001  59.5789985999999985   0.1300112648651469
  52.7880898000000016 -20.8492584000000001  60.9042778000000027  -0.7000129593587856
  53.0514144999999999 -20.7184714999999997  62.2888870000000026   0.2200138915882239
  52.5129967000000022 -19.8776836000000010  62.7085037000000014   0.1000103892907879
  56.6197510000000008 -21.2979735999999988  63.0266189999999966   0.5100223554736942
  56.9017219999999995 -21.7180804999999992  61.8940085999999994  -0.5100074140545120
  56.8580437000000032 -20.0701065000000014  63.4349059999999980  -0.4700062466220333
  56.5095519999999993 -19.8200283000000006  64.3349228000000011   0.3100165183113009
  57.6932678000000010 -19.1489906000000012  62.6846007999999983   0.0700095137164289
  57.3888474000000031 -18.9317397999999990  61.6714248999999981   0.0900100974326682
  57.6910286000000028 -17.7595387000000002  63.3716277999999988  -0.0899951560134858
  57.6477927999999977 -17.8675499000000002  64.4765167000000048   0.0900100974326682
  58.9745521999999980 -16.8656158000000005  63.1155814999999976  -0.2700004094596399
  59.7764548999999974 -17.1178607999999990  63.8419838000000013   0.0900100974326682
  59.3241692000000000 -16.9405192999999983  62.0636864000000017   0.0900100974326682
  58.6962090000000032 -15.8277044000000000  63.3976898000000020   0.0900100974326682
  56.4312171999999990 -16.8993092000000011  63.0905380000000022  -0.1799977827365629
  56.1219559000000032 -16.2403487999999996  63.9298514999999981   0.0900100974326682
  56.7661858000000024 -16.1785545000000006  62.3142471000000029   0.0900100974326682
  55.1804810000000003 -17.6336765000000000  62.4638214000000005  -0.2700004094596399
  54.4608802999999995 -16.8395538000000009  62.1708106999999970   0.0900100974326682
  55.4397658999999976 -18.0652484999999992  61.4734534999999980   0.0900100974326682
  54.7292289999999966 -18.4065437000000003  63.1221312999999995   0.0900100974326682
  59.0791588000000019 -19.7122688000000004  62.5032883000000012   0.5100223554736942
  59.6515427000000003 -19.6355629000000000  61.4065665999999979  -0.5100074140545120
  59.7194976999999980 -20.1177940000000000  63.5887947000000011  -0.4700062466220333
  59.3775673000000026 -19.9953670999999993  64.5172881999999959   0.3100165183113009
  60.8859710999999990 -20.8639296999999999  63.4709816000000018   0.0700095137164289
  61.6260146999999989 -20.2702503000000007  62.9549560999999969   0.0900100974326682
  61.3231964000000005 -21.2771015000000006  64.8267440999999991  -0.1799977827365629
  60.5415840000000003 -21.7899113000000000  65.4271087999999992   0.0900100974326682
  62.1876677999999998 -21.9693794000000011  64.7386245999999943   0.0900100974326682
  61.9846878000000032 -20.1472854999999988  65.6997374999999977  -0.0899951560134858
  61.1450272000000012 -19.7951487999999998  66.3363571000000007   0.0900100974326682
  63.0085029999999975 -20.7755432000000013  66.7303162000000043  -0.2700004094596399
  63.8876418999999984 -21.0508041000000006  66.1092910999999930   0.0900100974326682
  63.3699303000000000 -20.0710258000000010  67.5096359000000064   0.0900100974326682
  62.7965317000000027 -21.7607306999999999  67.1980743000000018   0.0900100974326682
  62.6726837000000003 -19.0029545000000013  64.9532013000000035  -0.2700004094596399
  63.3839492999999976 -18.5133705000000006  65.6522980000000018   0.0900100974326682
  63.3765221000000025 -19.3933430000000016  64.1873549999999966   0.0900100974326682
  61.9436836000000000 -18.3276710999999999  64.4563370000000049   0.0900100974326682
  60.8954543999999984 -22.1215438999999989  62.6254691999999977   0.5100223554736942
  61.8716506999999964 -22.4070225000000001  61.9827727999999993  -0.5100074140545120
  59.8051071000000007 -22.8371142999999996  62.7047005000000013  -0.4700062466220333
  59.1145934999999980 -22.6359652999999987  63.3951606999999981   0.3100165183113009
  59.5420074000000028 -24.0160027000000014  61.8925590999999997   0.0700095137164289
  60.3537330999999995 -24.7193985000000005  62.0054169000000002   0.0900100974326682
  58.3086281000000000 -24.8320198000000012  62.3450393999999974   0.0500089300001895
  57.3346863000000013 -24.3389567999999983  62.1385269000000022   0.0900100974326682
  58.2615051000000008 -25.7815246999999985  61.7701224999999994   0.0900100974326682
  58.4246825999999970 -25.1698856000000006  63.7021178999999975  -0.6600117919263071
  58.5105019000000013 -24.3111324000000018  64.1225739000000061   0.4300200206087370
  59.4822310999999999 -23.7730330999999993  60.3463707000000014   0.5100223554736942
  59.9609108000000006 -24.5119286000000010  59.4964905000000002  -0.5100074140545120
  58.9110451000000026 -22.6055031000000000  59.9856261999999987  -0.4700062466220333
  58.3350944999999967 -22.1859055000000005  60.6829184999999995   0.3100165183113009
  58.8638763000000012 -22.2038897999999989  58.5955391000000034   0.0700095137164289
  58.6158829000000026 -23.0588093000000001  57.9839745000000022   0.0900100974326682
  57.8490066999999968 -21.0259761999999988  58.4628105000000033  -0.1799977827365629
  58.0459670999999986 -20.1604938999999987  59.1309966999999972   0.0900100974326682
  57.9599113000000017 -20.7239246000000001  57.3994254999999995   0.0900100974326682
  56.3371161999999970 -21.4025229999999986  58.5600777000000008  -0.0899951560134858
  56.1454468000000020 -21.6051502000000006  59.6354941999999966   0.0900100974326682
  55.4374084000000025 -20.2420025000000017  58.2605057000000031  -0.2700004094596399
  55.5860862999999981 -19.8900337000000000  57.2172698999999980   0.0900100974326682
  54.3682250999999965 -20.4868735999999991  58.4371337999999980   0.0900100974326682
  55.6112365999999980 -19.3357123999999985  58.8791695000000033   0.0900100974326682
  55.9256896999999995 -22.7096900999999995  57.8096389999999971  -0.2700004094596399
  54.8496093999999985 -22.9856319000000013  57.8245239000000026   0.0900100974326682
  56.1873817000000031 -22.6064091000000005  56.7348479999999995   0.0900100974326682
  56.5435219000000018 -23.5279960999999993  58.2374038999999968   0.0900100974326682
  60.3110351999999992 -21.6961459999999988  58.1223754999999969   0.5100223554736942
  60.6087188999999995 -21.7604733000000010  56.8993834999999990  -0.5100074140545120
  61.1741905000000017 -21.2530651000000006  59.0424537999999970  -0.4700062466220333
  60.9163895000000011 -21.0781230999999991  59.9895210000000034   0.3100165183113009
  62.4842796000000007 -20.7500153000000012  58.7184714999999997   0.0700095137164289
  62.4396782000000030 -20.5078163000000018  57.6669235000000029   0.0900100974326682
  62.9648894999999982 -19.6839008000000000  59.7218131999999997  -0.1799977827365629
  62.9453048999999965 -20.0859698999999985  60.7573241999999993   0.0900100974326682
  64.0509949000000063 -19.5359420999999998  59.5407180999999994   0.0900100974326682
  62.3314743000000036 -18.3610344000000012  59.7066803000000021  -0.0899951560134858
  61.2935294999999982 -18.4158611000000008  60.0991020000000020   0.0900100974326682
  63.0974426000000008 -17.4006900999999985  60.5569305000000000  -0.2700004094596399
  64.1437301999999931 -17.4429091999999990  60.1856879999999990   0.0900100974326682
  62.6602249000000029 -16.3855438000000007  60.4445151999999979   0.0900100974326682
  63.0996017000000009 -17.6458988000000012  61.6405334000000025   0.0900100974326682
  62.3447952000000001 -17.6968917999999995  58.3374748000000025  -0.2700004094596399
  61.9149894999999972 -16.6725978999999995  58.3172149999999974   0.0900100974326682
  63.4178543000000019 -17.5812302000000003  58.0738601999999986   0.0900100974326682
  61.9732131999999964 -18.1713200000000015  57.4041137999999975   0.0900100974326682
  63.4839325000000017 -21.8505229999999990  58.7320938000000012   0.5100223554736942
  64.6215133999999978 -21.5969371999999993  58.4581680000000006  -0.5100074140545120
  63.0552902000000017 -23.1519146000000013  58.8501167000000009  -0.4700062466220333
  62.0915527000000012 -23.4033355999999984  58.8949280000000002   0.3100165183113009
  63.9797821000000013 -24.2857818999999999  58.7739563000000018  -0.0199931130066482
  64.3532639000000017 -24.2311516000000005  57.7620659000000032   0.0900100974326682
  63.4352760000000018 -25.1926173999999996  58.9920424999999966   0.0900100974326682
  65.2010498000000069 -24.2796191999999991  59.6790160999999983   0.5100223554736942
  65.1805724999999967 -23.8539104000000002  60.8450737000000004  -0.5100074140545120
  66.3535308999999955 -24.7913512999999988  59.1901168999999996  -0.4700062466220333
  66.3286209000000042 -25.1737366000000016  58.2696990999999969   0.3100165183113009
  67.6842498999999975 -24.8504410000000000  59.6877251000000015   0.0700095137164289
  67.7742690999999979 -25.5646209999999989  60.4928589000000017   0.0900100974326682
  68.5673294000000055 -25.6229076000000013  58.5754013000000029  -0.2800007013177596
  68.4876404000000036 -24.9473400000000005  57.6970099999999988   0.0900100974326682
  69.6384888000000046 -25.6596413000000005  58.8679428000000016   0.0900100974326682
  68.0860748000000058 -27.0330924999999986  58.2960471999999967   0.6200255659130106
  67.6996460000000013 -27.7192936000000003  59.3544922000000028  -0.7600147105075037
  67.7496948000000003 -27.3584460999999983  57.1608962999999974  -0.7600147105075037
  68.2535095000000069 -23.5745125000000009  60.3171425000000028   0.5100223554736942
  68.1441192999999998 -22.5254058999999991  59.6487999000000002  -0.5100074140545120
  68.8138962000000021 -23.5884113000000006  61.4358749000000017  -0.2900009931758792
  68.5458526999999975 -24.5387936000000018  62.5526695000000004   0.0000074707095912
  68.8228072999999938 -25.5600586000000014  62.2140999000000008   0.0900100974326682
  67.5088348000000025 -24.4314098000000008  62.9365807000000004   0.0900100974326682
  69.6580581999999993 -22.4620971999999988  61.9788475000000005   0.0200080544258305
  69.2315521000000018 -21.5059451999999993  61.7137680000000017   0.0900100974326682
  69.8499755999999934 -22.7463303000000003  63.5093613000000019  -0.1799977827365629
  69.0181273999999974 -22.2330092999999991  64.0374297999999982   0.0900100974326682
  70.8456649999999968 -22.5353718000000001  63.9548072999999988   0.0900100974326682
  69.5726317999999964 -24.2156543999999982  63.5968245999999979  -0.1799977827365629
  69.0632858000000027 -24.5635376000000001  64.5208664000000027   0.0900100974326682
  70.5043869000000001 -24.7643890000000013  63.3417701999999991   0.0900100974326682
  71.0086287999999968 -22.4446849999999998  61.3034096000000019   0.5100223554736942
  71.5911865000000063 -23.5018940000000001  61.0564650999999969  -0.5100074140545120
  71.5475615999999945 -21.2267036000000004  60.9964293999999967  -0.4700062466220333
  71.0521011000000016 -20.3645591999999986  61.0687714000000028   0.3100165183113009
  72.8769530999999944 -21.0611229000000009  60.5069962000000032   0.0700095137164289
  73.0640029999999996 -21.7967776999999998  59.7387352000000007   0.0900100974326682
  73.1997070000000036 -19.6759720000000016  59.9913634999999985  -0.1799977827365629
  73.0053939999999955 -18.9163150999999985  60.7784347999999994   0.0900100974326682
  74.2927399000000008 -19.6640854000000012  59.7927170000000032   0.0900100974326682
  72.4361267000000026 -19.2957535000000000  58.6765442000000021  -0.2800007013177596
  72.3581008999999966 -20.1578598000000007  57.9801178000000021   0.0900100974326682
  71.3972473000000036 -19.0337047999999989  58.9704169999999976   0.0900100974326682
  72.9613418999999936 -18.0904522000000014  57.9008407999999974   0.6200255659130106
  73.1530838000000045 -18.2056599000000006  56.6564636000000021  -0.7600147105075037
  72.9436568999999935 -17.0052643000000003  58.5240974000000023  -0.7600147105075037
  73.8811417000000006 -21.4162788000000006  61.6771621999999979   0.5100223554736942
  73.5993194999999929 -21.2433471999999988  62.9025725999999992  -0.5100074140545120
  75.0388870000000026 -21.9730224999999990  61.2888298000000020  -0.4700062466220333
  75.2429580999999956 -21.9797915999999987  60.3129654000000031   0.3100165183113009
  75.8677596999999935 -22.6287002999999984  62.2864189000000010   0.0700095137164289
  75.3077926999999931 -23.0467338999999996  63.1098785000000007   0.0900100974326682
  76.7901839999999964 -23.7254581000000009  61.6734200000000001  -0.0899951560134858
  77.3229599000000007 -24.1819324000000009  62.5348740000000021   0.0900100974326682
  75.9169006000000053 -24.7914314000000005  60.9531211999999982  -0.2700004094596399
  76.5346985000000046 -25.6073112000000016  60.5206871000000035   0.0900100974326682
  75.1966934000000009 -25.1702231999999988  61.7095145999999986   0.0900100974326682
  75.4578400000000045 -24.3830661999999982  60.0274733999999981   0.0900100974326682
  77.7837372000000045 -23.1613274000000011  60.6488686000000001  -0.2700004094596399
  78.4832916000000012 -23.8400822000000012  60.1157378999999992   0.0900100974326682
  77.1973267000000050 -22.6513747999999993  59.8549003999999982   0.0900100974326682
  78.3518523999999985 -22.3319511000000013  61.1218375999999992   0.0900100974326682
  76.7035293999999936 -21.5056380999999988  63.0748786999999993   0.5100223554736942
  76.9158324999999934 -20.3841991000000000  62.5510826000000009  -0.5100074140545120
  77.3316956000000033 -21.8610171999999991  64.1475676999999962  -0.2900009931758792
  77.0558242999999976 -22.9766311999999999  65.0476074000000040   0.0000074707095912
  77.3047485000000023 -24.0004786999999986  64.6953201000000035   0.0900100974326682
  75.9819030999999967 -22.9872340999999984  65.3320312000000030   0.0900100974326682
  78.5520096000000052 -21.2406998000000016  64.6155318999999935   0.0200080544258305
  78.1344681000000065 -20.3083686999999991  64.9659805000000006   0.0900100974326682
  78.9946213000000057 -22.0257225000000005  65.8067321999999990  -0.1799977827365629
  79.4977798000000035 -21.4097079999999984  66.5824127000000061   0.0900100974326682
  79.6948395000000005 -22.8143864000000001  65.4574051000000026   0.0900100974326682
  77.7952956999999969 -22.7891426000000017  66.3571091000000024  -0.1799977827365629
  77.3016434000000032 -22.0721930999999998  67.0474930000000029   0.0900100974326682
  78.1750870000000049 -23.6698550999999995  66.9178390999999948   0.0900100974326682
  79.7228699000000063 -21.0556641000000013  63.6928253000000026   0.5100223554736942
  80.1759337999999957 -22.0603885999999996  63.1340484999999987  -0.5100074140545120
  80.1895599000000061 -19.7973061000000001  63.5559731000000028  -0.4700062466220333
  79.7564162999999979 -19.1549167999999987  64.1834412000000043   0.3100165183113009
  81.3196030000000007 -19.3933430000000016  62.7416077000000030   0.0700095137164289
  81.0614242999999988 -19.7134685999999988  61.7429770999999974   0.0900100974326682
  81.4837722999999983 -17.8727912999999994  62.5681725000000029  -0.0899951560134858
  82.2655945000000060 -17.6415271999999987  61.8134536999999966   0.0900100974326682
  80.2472762999999958 -17.2796668999999987  61.9200210999999996  -0.2700004094596399
  80.2306289999999933 -17.6193695000000012  60.8623581000000016   0.0900100974326682
  79.3074646000000030 -17.4684428999999994  62.4816588999999993   0.0900100974326682
  80.3430175999999960 -16.1745358000000010  61.9819869999999966   0.0900100974326682
  81.7956772000000001 -17.2680472999999992  63.9372406000000026  -0.2700004094596399
  82.7551270000000017 -17.7231063999999989  64.2638931000000042   0.0900100974326682
  81.9167709000000031 -16.1686076999999990  63.8328666999999967   0.0900100974326682
  81.1286391999999950 -17.5618705999999989  64.7757186999999988   0.0900100974326682
  82.5958938999999930 -20.2076148999999994  62.8458138000000019   0.5100223554736942
  82.7728194999999971 -20.9636326000000004  63.7939071999999996  -0.5100074140545120
  83.5356139999999954 -20.2086773000000015  61.9090194999999994  -0.4700062466220333
  83.4129027999999977 -19.5800915000000018  61.1449318000000019   0.3100165183113009
  84.8464890000000054 -20.8441867999999992  62.0020256000000032   0.0700095137164289
  84.7361144999999993 -21.9054603999999991  62.1691131999999982   0.0900100974326682
  85.7834395999999941 -20.8221187999999984  60.7374687000000009  -0.1799977827365629
  86.7775421000000051 -21.3106499000000014  60.8236732000000018   0.0900100974326682
  85.2892609000000022 -21.3306828000000017  59.8822136000000000   0.0900100974326682
  86.1494979999999941 -19.3940295999999996  60.2898712000000003  -0.1799977827365629
  85.2887115000000051 -18.7527980999999997  60.0032234000000031   0.0900100974326682
  86.7077713000000045 -18.9400711000000008  61.1363792000000004   0.0900100974326682
  87.1325683999999967 -19.2115326000000017  59.0870627999999982   0.2000133078719846
  87.3278731999999991 -18.1666355000000017  58.7640075999999993   0.0900100974326682
  88.1278609999999958 -19.6415290999999996  59.3296204000000031   0.0900100974326682
  86.4663695999999931 -19.9108981999999983  57.9182662999999991  -0.7000129593587856
  85.4898833999999965 -20.0801601000000005  58.0517463999999990   0.4400203124668566
  86.8440398999999985 -19.9625586999999989  56.7016334999999998   0.6400261496292500
  88.0430450000000064 -19.6586533000000010  56.2983971000000025  -0.8000158779399824
  88.2562103000000064 -19.8359489000000018  55.3376007000000030   0.4600208961830959
  88.8095703000000043 -19.4818420000000003  56.9158058000000011   0.4600208961830959
  86.0318146000000041 -20.3753147000000006  55.7386168999999967  -0.8000158779399824
  86.1081772000000001 -20.0430163999999991  54.7985419999999976   0.4600208961830959
  85.1201781999999980 -20.5465012000000016  56.1122855999999999   0.4600208961830959
  85.6586913999999950 -20.3324832999999998  63.2331543000000025   0.5100223554736942
  85.6250610000000023 -19.2100353000000013  63.6072577999999993  -0.5100074140545120
  86.3443221999999935 -21.2598953000000002  63.9360123000000016  -0.4700062466220333
  86.4859847999999971 -22.1708965000000013  63.5565185999999969   0.3100165183113009
  87.2576370000000026 -20.9312897000000007  65.0549088000000069   0.0700095137164289
  86.7534102999999988 -20.2516211999999989  65.7258834999999948   0.0900100974326682
  87.6906280999999979 -22.0968723000000011  65.9056015000000031  -0.1799977827365629
  88.3151397999999972 -22.8625793000000002  65.3976593000000008   0.0900100974326682
  88.2805556999999936 -21.8160610000000013  66.8041840000000064   0.0900100974326682
  86.4562377999999967 -22.7978020000000008  66.4791182999999961   0.5500235229061731
  85.2994460999999973 -22.4503975000000011  66.3739776999999975  -0.5500085814869907
  86.7810439999999943 -23.9564036999999992  67.1420975000000055  -0.6200106244938284
  85.9445496000000020 -24.4211558999999987  67.4324187999999936   0.3200168101694206
  87.7459869000000054 -24.1884860999999987  67.2646483999999987   0.3000162264531813
  88.4804840000000041 -20.1909618000000002  64.5674743999999947   0.5100223554736942
  88.9918212999999980 -20.3258209000000001  63.4814567999999966  -0.5100074140545120
  88.9512557999999984 -19.3102646000000000  65.4200134000000020  -0.4700062466220333
  88.5847626000000048 -19.2367629999999998  66.3442916999999994   0.3100165183113009
  90.0902327999999954 -18.4000434999999989  65.0372162000000031   0.0700095137164289
  90.0264358999999956 -17.8704242999999998  64.0981522000000012   0.0900100974326682
  90.1953429999999940 -17.1836890999999987  65.9986267000000026  -0.1799977827365629
  90.4670028999999971 -17.5580329999999982  67.0087661999999966   0.0900100974326682
  91.1252594000000045 -16.6135178000000003  65.7877045000000038   0.0900100974326682
  89.0759735000000035 -16.1777020000000000  65.9169997999999993  -0.0899951560134858
  88.1341629000000069 -16.6874198999999983  65.6212081999999981   0.0900100974326682
  88.7313079999999985 -15.5398282999999999  67.2526093000000031  -0.2700004094596399
  87.8164519999999982 -14.9251289000000007  67.1129607999999962   0.0900100974326682
  88.5931853999999959 -16.3216628999999998  68.0297699000000051   0.0900100974326682
  89.5730437999999936 -14.8928328000000008  67.5800171000000063   0.0900100974326682
  89.4591903999999971 -15.1133156000000000  64.9066543999999936  -0.2700004094596399
  90.4812163999999939 -14.7408266000000001  65.1326293999999990   0.0900100974326682
  89.4529723999999931 -15.4616813999999998  63.8517036000000004   0.0900100974326682
  88.7492447000000055 -14.2618399000000000  64.9792479999999983   0.0900100974326682
  91.4329680999999965 -19.0740051000000008  64.8586731000000043   0.5100223554736942
  91.7330780000000061 -20.1570816000000015  65.2555007999999930  -0.5100074140545120
  92.1524200000000064 -18.4702339000000002  63.8958701999999974  -0.4700062466220333
  91.9771728999999993 -17.5287703999999991  63.6184806999999992   0.3100165183113009
  93.3751677999999998 -18.9513205999999990  63.3736687000000032   0.0700095137164289
  93.5171050999999949 -19.9813727999999990  63.6656493999999995   0.0900100974326682
  93.4345778999999936 -18.8519992999999992  61.7930869999999999   0.1400115567232666
  93.4477614999999986 -17.8032226999999992  61.4267310999999978   0.0900100974326682
  92.2838287000000008 -19.4809607999999983  61.1816329999999979  -0.6600117919263071
  91.5345764000000059 -18.9881458000000016  61.5242081000000027   0.4300200206087370
  94.5597075999999959 -19.5144711000000015  61.0748558000000017  -0.2700004094596399
  94.6409301999999997 -20.5938969000000007  61.3249740999999986   0.0900100974326682
  94.4710769999999940 -19.4016398999999993  59.9731597999999977   0.0900100974326682
  95.4334412000000043 -18.9756584000000004  61.4997901999999996   0.0900100974326682
  94.6090851000000015 -18.1174506999999991  63.8419876000000031   0.5100223554736942
  94.5519027999999935 -16.9405746000000015  63.6434096999999994  -0.5100074140545120
  95.7400588999999940 -18.7197342000000013  64.4512481999999949  -0.4700062466220333
  95.7281112999999948 -19.6589546000000013  64.7855224999999990   0.3100165183113009
  96.9589844000000056 -17.9858931999999996  64.9402771000000030   0.0700095137164289
  96.6875991999999940 -17.3132534000000007  65.7404633000000018   0.0900100974326682
  98.0015793000000031 -18.9280930000000005  65.4558868000000018  -0.2700004094596399
  98.9270781999999969 -18.3521748000000002  65.6706389999999942   0.0900100974326682
  97.6258698000000038 -19.3817120000000003  66.3978958000000006   0.0900100974326682
  98.2671356000000031 -19.7609996999999993  64.7702637000000010   0.0900100974326682
  97.6242675999999960 -17.2565860999999998  63.8096312999999995   0.5100223554736942
  98.2118148999999931 -16.2240734000000018  64.0024185000000045  -0.5100074140545120
  97.6195297000000011 -17.8732566999999989  62.6418571000000028  -0.4700062466220333
  97.2998427999999933 -18.8093967000000006  62.5175551999999968   0.3100165183113009
  98.2248153999999971 -17.1625233000000001  61.4589461999999997   0.0700095137164289
  99.2820662999999968 -16.9783153999999996  61.5801201000000020   0.0900100974326682
  98.2470703000000043 -18.0988101999999991  60.1797447000000005  -0.1799977827365629
  97.2406845000000004 -18.2240752999999991  59.7260666000000029   0.0900100974326682
  98.8553085000000067 -17.5621204000000013  59.4205779999999990   0.0900100974326682
  98.9733276000000046 -19.4328116999999985  60.2241210999999979  -0.2800007013177596
  99.1634978999999959 -19.8098679000000004  59.1965027000000035   0.0900100974326682
  99.9501266000000044 -19.2842960000000012  60.7321892000000005   0.0900100974326682
  98.2733001999999942 -20.6267871999999990  60.8081664999999987   0.6200255659130106
  98.0026016000000055 -20.5989436999999995  62.0721778999999998  -0.7600147105075037
  97.9737700999999959 -21.6752624999999988  60.0988997999999981  -0.7600147105075037
  97.7364960000000025 -15.7586516999999997  61.0554276000000016   0.5100223554736942
  98.4577254999999951 -14.9263849000000004  60.4830092999999991  -0.5100074140545120
  96.4135437000000053 -15.4218855000000001  61.1865807000000004  -0.4700062466220333
  95.8350676999999962 -16.1333388999999983  61.5779952999999978   0.3100165183113009
  95.8884888000000046 -14.1215838999999992  60.8161429999999967   0.0700095137164289
  96.3225479000000036 -13.8985509999999994  59.8526877999999982   0.0900100974326682
  94.3264465000000030 -14.1048221999999992  60.7794112999999996  -0.2800007013177596
  93.8537139999999965 -14.6297902999999998  61.6368751999999986   0.0900100974326682
  93.8719559000000032 -13.0993910000000007  60.6495590000000036   0.0900100974326682
  93.8260573999999963 -14.9601878999999993  59.6393051000000014   0.6200255659130106
  92.7988892000000050 -15.6224650999999994  59.8995132000000012  -0.7600147105075037
  94.3843231000000031 -14.9656915999999995  58.4726752999999988  -0.7600147105075037
  96.3421021000000053 -13.0896845000000006  61.8955994000000018   0.5100223554736942
  96.5649796000000009 -11.9001178999999997  61.6316108999999983  -0.5100074140545120
  96.5641403000000054 -13.5447129999999998  63.1275253000000021  -0.4700062466220333
  96.3052596999999935 -14.4533348000000004  63.4459686000000005   0.3100165183113009
  97.2671890000000019 -12.7216433999999996  64.1110000999999983   0.0700095137164289
  96.8767090000000053 -11.7147378999999994  64.1191483000000062   0.0900100974326682
  96.9987258999999966 -13.2508526000000000  65.5453186000000017  -0.1799977827365629
  97.3209075999999982 -14.3120955999999993  65.6108550999999949   0.0900100974326682
  97.5819855000000018 -12.6900996999999993  66.3066939999999931   0.0900100974326682
  95.5165939000000037 -13.1915215999999997  65.9255066000000056   0.0000074707095912
  94.8899765000000031 -11.9948359000000000  66.4504088999999993  -0.1149958856587850
  95.5914307000000036 -11.1746855000000007  66.4919280999999955   0.1150108270779674
  93.6147155999999967 -11.9980668999999995  67.0305862000000019  -0.1149958856587850
  93.2052001999999931 -11.1138171999999997  67.4961852999999934   0.1150108270779674
  92.8349685999999963 -13.1781845000000004  66.9426040999999969  -0.1149958856587850
  91.8478850999999992 -13.1104412000000004  67.3755646000000041   0.1150108270779674
  94.6012649999999979 -14.2914305000000006  65.7979888999999929  -0.1149958856587850
  94.8945922999999993 -15.2212458000000002  65.3334427000000062   0.1150108270779674
  93.2883987000000019 -14.2811021999999994  66.2313460999999961  -0.1149958856587850
  92.5834961000000050 -15.0740089000000008  66.0293044999999950   0.1150108270779674
  98.7760085999999973 -12.5369387000000003  63.9046172999999982   0.5100223554736942
  99.2971572999999950 -11.4745016000000000  64.1672973999999954  -0.5100074140545120
  99.4816208000000017 -13.5448351000000002  63.3800201000000030  -0.4700062466220333
  98.9820327999999989 -14.3148240999999992  62.9907417000000009   0.3100165183113009
 100.9313202000000018 -13.4764137000000002  63.0313415999999975   0.0700095137164289
 101.3340835999999996 -13.2464589999999998  64.0066910000000036   0.0900100974326682
 101.5298767000000026 -14.7111149000000001  62.2662505999999993  -0.1799977827365629
 100.8433303999999993 -14.9547977000000003  61.4274405999999971   0.0900100974326682
 102.5537261999999998 -14.3991136999999991  61.9684371999999968   0.0900100974326682
 101.6105651999999964 -15.9596567000000000  63.1430167999999981  -0.1799977827365629
 100.5563659999999970 -16.2794322999999999  63.2870293000000004   0.0900100974326682
 102.0050353999999970 -16.8569716999999990  62.6200142000000000   0.0900100974326682
 102.3688965000000053 -15.8202418999999992  64.4793090999999947   0.5500235229061731
 101.8424988000000013 -15.4707155000000007  65.5474166999999994  -0.5500085814869907
 103.6742935000000045 -16.0124664000000010  64.3960648000000049  -0.6200106244938284
 104.2303162000000043 -15.5379839000000004  65.0784912000000020   0.3200168101694206
 104.0022888000000023 -16.5987529999999985  63.6553345000000022   0.3000162264531813
 101.2488479999999953 -12.3281708000000005  62.1590385000000012   0.5100223554736942
 102.2550963999999993 -11.6223010999999996  62.2862472999999994  -0.5100074140545120
 100.3601608000000027 -12.0757045999999999  61.1945953000000031  -0.4700062466220333
  99.6113129000000015 -12.7127686000000004  61.0291786000000016   0.3100165183113009
 100.4668197999999961 -10.9374427999999995  60.2556839000000011   0.0700095137164289
 101.5160293999999936 -10.6933012000000005  60.1785850999999994   0.0900100974326682
  99.8931579999999997 -11.3336220000000001  58.9026909000000032  -0.1799977827365629
  99.9866561999999988 -10.4577150000000003  58.2256622000000021   0.0900100974326682
 100.3860930999999965 -12.2133093000000006  58.4363250999999977   0.0900100974326682
  98.4546432000000067 -11.8252124999999992  58.9496573999999995  -0.1799977827365629
  98.3633346999999958 -12.7281752000000008  58.3088417000000021   0.0900100974326682
  98.2524872000000045 -12.1742725000000007  59.9848479999999995   0.0900100974326682
  97.3934478999999982 -10.7036200000000008  58.4947777000000002   0.2000133078719846
  97.5110779000000036  -9.8988370999999997  59.2516135999999989   0.0900100974326682
  97.6433334000000031 -10.3343658000000005  57.4771652000000017   0.0900100974326682
  95.9696502999999979 -11.2546406000000001  58.4180297999999993  -0.7000129593587856
  95.8886870999999985 -12.1338471999999999  57.9485244999999978   0.4400203124668566
  94.8015594000000021 -10.6359891999999991  58.7485123000000016   0.6400261496292500
  94.7980576000000070  -9.4171905999999996  59.1023787999999968  -0.8000158779399824
  93.9223937999999947  -8.9366751000000004  59.1505737000000025   0.4600208961830959
  95.6341857999999974  -8.8899249999999999  58.9510803000000010   0.4600208961830959
  93.6332091999999960 -11.2532101000000004  58.6138839999999988  -0.8000158779399824
  92.7652053999999993 -10.7745999999999995  58.7461966999999987   0.4600208961830959
  93.5054855000000060 -12.1383162000000002  58.1663588999999988   0.4600208961830959
  99.7986602999999945  -9.6507015000000003  60.5784530999999973   0.5100223554736942
  99.9201888999999994  -8.6787452999999992  59.8693619000000012  -0.5100074140545120
  99.4223403999999960  -9.5364962000000002  61.8663482999999985  -0.4700062466220333
  99.6188431000000065 -10.2766037000000008  62.5048026999999990   0.3100165183113009
  99.1436080999999945  -8.2570858000000005  62.4817275999999993   0.0700095137164289
  98.9742279000000025  -7.5688405000000003  61.6668471999999994   0.0900100974326682
  97.8656081999999969  -8.3176041000000005  63.3530234999999990  -0.1099957397297252
  97.9190978999999970  -9.1013613000000007  64.1386336999999997   0.0900100974326682
  97.8485335999999961  -7.2899732999999998  63.7749290000000002   0.0900100974326682
  96.4002227999999945  -8.7311764000000007  62.4046211000000000  -0.2299992420271612
  96.7986602999999945  -9.8744621000000006  61.8663254000000009   0.1600121404395059
 100.3540038999999950  -7.7556704999999999  63.3453979000000018   0.5100223554736942
 100.7654572000000002  -8.3421105999999998  64.3495254999999986  -0.5100074140545120
 100.8979721000000040  -6.5425095999999998  62.9851456000000027  -0.4700062466220333
 100.4583281999999969  -6.0562253000000004  62.2339782999999969   0.3100165183113009
 101.9488067999999998  -5.7148275000000002  63.5078391999999994   0.0700095137164289
 102.7536850000000044  -6.4106107000000003  63.3222045999999992   0.0900100974326682
 101.9779053000000033  -4.3379617000000001  62.6943550000000016   0.0500089300001895
 102.7673568999999958  -3.6527352000000000  63.0705871999999985   0.0900100974326682
 102.2399826000000047  -4.8186711999999998  61.7276343999999995   0.0900100974326682
 100.7046432000000067  -3.6689289000000000  62.5655860999999973  -0.6600117919263071
 100.6056442000000004  -3.0167894000000000  63.2630959000000033   0.4300200206087370
 102.0219878999999992  -5.5963845000000001  65.0948638999999929   0.5100223554736942
 101.0106734999999958  -5.6154283999999999  65.8169860999999941  -0.5100074140545120
 103.2234191999999950  -5.4902791999999998  65.6435776000000004  -0.4700062466220333
 104.0669249999999977  -5.4871416000000002  65.1120834000000031   0.3100165183113009
 103.3889693999999935  -5.4512295999999996  67.0654755000000051   0.0700095137164289
 103.0465393000000063  -6.4188789999999996  67.4013137999999969   0.0900100974326682
 104.8705826000000059  -5.6714592000000001  67.4757689999999997  -0.2700004094596399
 105.5047531000000021  -4.7594776000000003  67.4549408000000028   0.0900100974326682
 104.9674071999999967  -6.0512381000000000  68.5153427000000050   0.0900100974326682
 105.2859954999999985  -6.4910664999999996  66.8512726000000015   0.0900100974326682
 102.9067687999999947  -4.1935129000000000  67.7014771000000053   0.5100223554736942
 102.7576370000000026  -3.1088889000000002  67.1052399000000008  -0.5100074140545120
 102.5816269000000034  -4.2370811000000002  69.0339965999999947  -0.2900009931758792
 101.9485930999999965  -5.4488792000000004  69.6479721000000040   0.0000074707095912
 102.8041762999999946  -6.1436563000000000  69.7879791000000012   0.0900100974326682
 101.1487044999999938  -5.7313213000000003  68.9305343999999991   0.0900100974326682
 102.4327849999999955  -3.0179331000000000  69.8866119000000054   0.0200080544258305
 101.6321181999999936  -2.3791623000000000  69.5441055000000006   0.0900100974326682
 102.3206863000000055  -3.7254033000000000  71.2384109000000052  -0.1799977827365629
 102.0372849000000031  -3.1150199999999999  72.1223983999999945   0.0900100974326682
 103.3348998999999964  -4.0770450000000000  71.5248107999999974   0.0900100974326682
 101.4047699000000051  -4.9343328000000000  70.9620819000000012  -0.1799977827365629
 100.3311767999999944  -4.7018532999999998  70.7957535000000036   0.0900100974326682
 101.3439788999999962  -5.6857905000000004  71.7781295999999998   0.0900100974326682
 103.6270980999999978  -2.1023079999999998  69.8356018000000063   0.5100223554736942
 104.7113037000000020  -2.5006303999999999  69.4282836999999944  -0.5100074140545120
 103.4380874999999946  -0.8457850000000000  70.2993010999999939  -0.4700062466220333
 102.5332870000000014  -0.4999935000000000  70.5354842999999931   0.3100165183113009
 104.5646667000000036  -0.0239092000000000  70.5780792000000048   0.0700095137164289
 105.2539596999999958  -0.0660589000000000  69.7477188000000012   0.0900100974326682
 104.2176055999999988   1.4381873999999999  70.9267731000000055  -0.2800007013177596
 103.2942122999999981   1.5487055000000001  71.5345916999999929   0.0900100974326682
 105.0679320999999931   1.8503096000000001  71.5110779000000036   0.0900100974326682
 104.0029602000000040   2.3040752000000002  69.6807479999999941   0.6200255659130106
 103.9308472000000023   3.5412545000000000  69.8458786000000060  -0.7600147105075037
 104.0001144000000011   1.7344354000000000  68.5336989999999986  -0.7600147105075037
 105.2218170000000015  -0.5939742000000000  71.9179381999999947   0.5100223554736942
 104.5026931999999960  -1.2294387000000000  72.6647873000000004  -0.5100074140545120
 106.5253754000000015  -0.4662250000000000  72.1986694000000000  -0.2900009931758792
 107.4573287999999991   0.0896026000000000  71.1640625000000000   0.0000074707095912
 107.4669265999999936   1.1992452000000000  71.1099547999999970   0.0900100974326682
 107.2607040000000040  -0.2677201000000000  70.1306380999999988   0.0900100974326682
 107.3008956999999981  -1.2022763000000001  73.1844176999999974   0.0200080544258305
 107.2830048000000005  -2.2437757999999999  72.8991852000000051   0.0900100974326682
 108.6323775999999981  -0.5811242000000000  73.0261459000000031  -0.1799977827365629
 109.4436646000000053  -1.2541323000000000  73.3771438999999930   0.0900100974326682
 108.7761916999999983   0.4100817000000000  73.5069198999999998   0.0900100974326682
 108.7465286000000049  -0.4517438000000000  71.5350265999999948  -0.1799977827365629
 108.9425812000000064  -1.4152686999999999  71.0178145999999941   0.0900100974326682
 109.5476531999999992   0.2692326000000000  71.2653808999999967   0.0900100974326682
 106.7008895999999964  -1.0403712000000001  74.6238173999999930   0.5100223554736942
 106.8741150000000033  -2.0276584999999998  75.3206176999999997  -0.5100074140545120
 106.0639266999999961   0.1042337000000000  74.9904480000000007  -0.4700062466220333
 106.0571594000000033   0.9312907000000000  74.4337311000000028   0.3100165183113009
 105.5877074999999934   0.3824444000000000  76.3617859000000010   0.0700095137164289
 106.0744858000000050  -0.2506264000000000  77.0888824000000028   0.0900100974326682
 105.9921341000000012   1.7939913000000001  76.7855835000000013  -0.2800007013177596
 105.6878966999999960   2.5357926000000002  76.0165023999999931   0.0900100974326682
 105.5200652999999988   2.0961704000000001  77.7448349000000007   0.0900100974326682
 107.4579848999999996   2.0000960999999999  76.9861602999999945   0.6200255659130106
 107.8854294000000067   3.1626257999999998  76.7536925999999937  -0.7600147105075037
 108.0400238000000002   1.1003708999999999  77.6193923999999953  -0.7600147105075037
 104.0249328999999960   0.3442884000000000  76.5365067000000039   0.5100223554736942
 103.4617996000000062   0.6322927000000000  77.5406188999999983  -0.5100074140545120
 103.3552703999999949   0.0245967000000000  75.4143523999999985  -0.4700062466220333
 103.8150787000000008  -0.2510327000000000  74.5737534000000011   0.3100165183113009
 101.9112243999999947  -0.0457528000000000  75.2412261999999998   0.0700095137164289
 101.4501647999999960   0.9011846999999999  75.4802550999999937   0.0900100974326682
 101.6961974999999967  -0.3713819000000000  73.7115631000000064  -0.1799977827365629
 102.3629303000000021   0.1935644000000000  73.0255355999999978   0.0900100974326682
 101.7922820999999942  -1.4562558999999999  73.4921417000000048   0.0900100974326682
 100.2595596000000029   0.0123718000000000  73.2812042000000048  -0.0899951560134858
  99.6083603000000011  -0.4743937000000000  74.0383759000000055   0.0900100974326682
 100.0472565000000031   1.5275555999999999  73.2936095999999964  -0.2700004094596399
 100.7390441999999950   2.1320950999999999  72.6688919000000055   0.0900100974326682
  99.0329361000000006   1.7237355000000001  72.8849411000000060   0.0900100974326682
 100.1213759999999979   1.9584652000000000  74.3149489999999986   0.0900100974326682
  99.9882584000000065  -0.6384739000000000  71.8455811000000040  -0.2700004094596399
 100.4887008999999978  -0.2260078000000000  70.9434966999999972   0.0900100974326682
 100.2456360000000046  -1.7148416000000000  71.9430847000000000   0.0900100974326682
  98.8902587999999980  -0.5358745000000000  71.7106246999999968   0.0900100974326682
 101.0772857999999985  -0.9841528000000000  76.1583480999999978   0.5100223554736942
  99.9960784999999959  -0.5901054000000000  76.6822051999999985  -0.5100074140545120
 101.5178451999999965  -2.2206508999999999  76.2807465000000064  -0.4700062466220333
 102.3962707999999964  -2.5273175000000001  75.9224853999999993   0.3100165183113009
 100.8739548000000070  -3.1418697999999998  77.0682144000000022   0.0700095137164289
  99.8264542000000006  -3.1480198000000001  76.8053283999999934   0.0900100974326682
 101.4397201999999965  -4.5695477000000002  76.6964951000000070  -0.2700004094596399
 100.9952087000000063  -5.3759489000000000  77.3181457999999964   0.0900100974326682
 101.2218017999999944  -4.8622332000000004  75.6471329000000026   0.0900100974326682
 102.5266570999999942  -4.7233720000000003  76.8674544999999938   0.0900100974326682
 101.0197296000000051  -2.9872896999999998  78.4850921999999969   0.5100223554736942
 100.2142104999999930  -3.5120298999999999  79.2642440999999991  -0.5100074140545120
 102.0321426000000002  -2.2755879999999999  78.8888244999999984  -0.4700062466220333
 102.7128677000000039  -1.9719962000000000  78.2266692999999975   0.3100165183113009
 102.0097121999999956  -1.7760224000000000  80.2860412999999937   0.0700095137164289
 101.5483169999999973  -2.4817116000000001  80.9609604000000047   0.0900100974326682
 103.4526977999999957  -1.6644794999999999  80.8052521000000041  -0.1799977827365629
 104.0218124000000017  -0.9443406000000000  80.1792908000000040   0.0900100974326682
 103.4686583999999954  -1.1774203000000001  81.8036728000000011   0.0900100974326682
 104.3438567999999975  -2.8642216000000000  80.8924636999999933  -0.2800007013177596
 104.3228378000000021  -3.4861238000000001  79.9720764000000059   0.0900100974326682
 105.3622893999999945  -2.5040803000000000  81.1520919999999961   0.0900100974326682
 103.8878859999999946  -3.7312346000000001  82.0563278000000054   0.6200255659130106
 103.8312911999999955  -3.1835258000000000  83.1906204000000002  -0.7600147105075037
 103.6726685000000003  -4.9778761999999999  81.9647369000000054  -0.7600147105075037
 101.1629257000000024  -0.4887873000000000  80.4644775000000010   0.5100223554736942
 100.5347519000000034  -0.2958511000000000  81.5048903999999936  -0.5100074140545120
 100.9948959000000031   0.3155073000000000  79.3895492999999988  -0.4700062466220333
 101.5120849999999990   0.1761457000000000  78.5486602999999945   0.3100165183113009
 100.0772781000000009   1.4016377000000000  79.4128417999999954   0.0700095137164289
 100.3056183000000061   1.9812525999999999  80.2950591999999972   0.0900100974326682
 100.2978286999999966   2.4382619999999999  78.3215179000000035  -0.1099957397297252
 100.2989043999999978   2.1642511000000000  77.2448349000000007   0.0900100974326682
  99.4582062000000064   3.1620696000000001  78.2476882999999930   0.0900100974326682
 102.0055847000000000   3.2006192000000002  78.5305556999999936  -0.2299992420271612
 102.4818726000000026   2.4342806000000001  77.5602417000000059   0.1600121404395059
  98.6256408999999934   0.9750217000000000  79.5637511999999987   0.5100223554736942
  97.8416672000000034   1.6338485000000000  80.2341765999999978  -0.5100074140545120
  98.2303696000000031  -0.0433153000000000  78.8740540000000010  -0.4700062466220333
  98.8399352999999934  -0.4593938000000000  78.2037353999999993   0.3100165183113009
  96.8246689000000060  -0.4711624000000000  78.7517624000000040   0.0700095137164289
  96.1953888000000035   0.1965706000000000  79.3214416999999941   0.0900100974326682
  96.3452834999999936  -0.2816825000000000  77.2553101000000026  -0.1799977827365629
  97.0125656000000021  -0.9546280000000000  76.6754837000000009   0.0900100974326682
  95.3112488000000013  -0.6269739000000000  77.0411148000000026   0.0900100974326682
  96.4838790999999958   1.1053146000000000  76.7558822999999961   0.0000074707095912
  95.6639480999999989   2.1599824000000001  77.3040924000000018  -0.1149958856587850
  94.9776076999999930   1.9174967000000001  78.1019287000000020   0.1150108270779674
  95.8476256999999947   3.4919235999999998  77.0217284999999947  -0.1149958856587850
  95.2321472000000000   4.2223186000000004  77.5258101999999951   0.1150108270779674
  96.7288666000000035   3.8732524000000002  76.0630340999999959   0.1100106811489075
  96.5675659000000053   5.1406627000000000  75.5043335000000013  -0.5400082896288710
  96.9706421000000063   5.0587381999999996  74.6369171000000051   0.4300200206087370
  97.4229583999999988   1.5538928999999999  75.8264693999999935  -0.1149958856587850
  98.0315781000000044   0.7814854000000000  75.3799590999999936   0.1150108270779674
  97.6135100999999992   2.9475460000000000  75.5613326999999941  -0.1149958856587850
  98.4006805000000071   3.3448495999999999  74.9376984000000022   0.1150108270779674
  96.5826263000000012  -1.8512907000000001  79.3457793999999978   0.5100223554736942
  95.6991959000000065  -2.5784172999999999  78.9212035999999983  -0.5100074140545120
  97.4267119999999949  -2.2712381000000001  80.3364409999999936  -0.4700062466220333
  98.2404250999999960  -1.7256727999999999  80.5214766999999938   0.3100165183113009
  97.2975768999999957  -3.3743370000000001  81.1559905999999955   0.0700095137164289
  97.5606231999999949  -4.1605692000000003  80.4638518999999945   0.0900100974326682
  98.2179107999999985  -3.4512801000000000  82.2921752999999967  -0.1799977827365629
  98.0596847999999994  -4.4111551999999996  82.8287734999999969   0.0900100974326682
  99.2036209000000042  -3.6678476000000000  81.8276366999999993   0.0900100974326682
  98.2512207000000046  -2.2329259000000001  83.2393188000000066  -0.1799977827365629
  99.0858383000000060  -2.4461620000000002  83.9409255999999999   0.0900100974326682
  98.5344695999999942  -1.3216443000000000  82.6704024999999945   0.0900100974326682
  96.9718323000000026  -1.8103848000000000  84.0664825000000064   0.2000133078719846
  96.2570723999999984  -1.3531378999999999  83.3493042000000059   0.0900100974326682
  96.3669739000000050  -2.6329169000000001  84.5045546999999999   0.0900100974326682
  97.4397735999999952  -0.8335975000000000  85.1368027000000041  -0.7000129593587856
  98.4201431000000042  -0.6410550000000000  85.1792983999999933   0.4400203124668566
  96.6871490000000051  -0.1391397000000000  86.0407866999999982   0.6400261496292500
  95.4228973000000025  -0.2281453000000000  85.9681549000000018  -0.8000158779399824
  94.7998733999999956   0.1774770000000000  86.6369780999999932   0.4600208961830959
  95.2113647000000043  -0.5634243000000000  85.0500870000000049   0.4600208961830959
  97.3121337999999980   0.3279510000000000  87.0878067000000016  -0.8000158779399824
  96.7773590000000041   0.7167547000000000  87.8380279999999942   0.4600208961830959
  98.2920074000000028   0.1456897000000000  87.1693115000000063   0.4600208961830959
  95.8251572000000067  -3.7062786000000001  81.5037154999999984   0.5100223554736942
  95.0471038999999962  -2.8045157999999999  81.7914810000000045  -0.5100074140545120
  95.4060439999999943  -5.0168571000000002  81.6660689999999931  -0.4700062466220333
  96.0322570999999954  -5.7858771999999998  81.5636901999999964   0.3100165183113009
  94.2733611999999965  -5.3611864999999996  82.4820174999999978   0.0700095137164289
  93.3551178000000021  -5.1337504000000003  81.9609451000000035   0.0900100974326682
  94.2170258000000018  -6.9285883999999998  82.7585677999999945  -0.0899951560134858
  95.1373978000000022  -7.3303479999999999  83.2337646000000007   0.0900100974326682
  93.0952606000000031  -7.2073178000000002  83.7159347999999994  -0.2700004094596399
  92.1477584999999948  -6.6447963999999997  83.5740662000000043   0.0900100974326682
  92.9076385000000045  -8.3022975999999993  83.7040405000000050   0.0900100974326682
  93.4013137999999969  -6.9797191999999999  84.7594146999999936   0.0900100974326682
  93.8008118000000053  -7.7245083000000001  81.4922408999999988  -0.2700004094596399
  93.6246643000000063  -8.7972888999999999  81.7212142999999998   0.0900100974326682
  92.8436889999999977  -7.3227668000000001  81.0962219000000033   0.0900100974326682
  94.5001450000000034  -7.5349592999999997  80.6500319999999959   0.0900100974326682
  94.0752028999999936  -4.5756788000000004  83.8816070999999965   0.5100223554736942
  95.0486908000000028  -4.5531978999999998  84.6602783000000017  -0.5100074140545120
  92.9662093999999968  -3.9416582999999998  84.1919708000000071  -0.2900009931758792
  91.8911437999999947  -3.6368477000000001  83.2742156999999992   0.0000074707095912
  91.3402480999999966  -4.5892724999999999  83.1202164000000039   0.0900100974326682
  92.3147278000000000  -3.3419435000000002  82.2903823999999986   0.0900100974326682
  92.8009567000000004  -3.2042880000000000  85.3989409999999936   0.0200080544258305
  93.5387955000000062  -2.4156308000000002  85.4019547000000046   0.0900100974326682
  91.3413010000000014  -2.7790159999999999  85.4244766000000055  -0.1799977827365629
  91.1873168999999990  -1.8797029999999999  86.0583878000000055   0.0900100974326682
  90.6606673999999941  -3.5288172000000002  85.8815002000000050   0.0900100974326682
  91.0636063000000036  -2.5387487000000002  83.9700088999999963  -0.1799977827365629
  91.5258560000000045  -1.5366991000000001  83.8414001000000013   0.0900100974326682
  90.0017548000000005  -2.7003225999999998  83.6859512000000052   0.0900100974326682
  93.1234970000000004  -3.7759531000000002  86.7926865000000021   0.5100223554736942
  92.9432678000000010  -4.9417514999999996  86.9898529000000025  -0.5100074140545120
  93.7149047999999993  -3.0076456000000000  87.6640244000000024  -0.4700062466220333
  93.8680801000000002  -2.0368333000000001  87.4964752000000061   0.3100165183113009
  94.0069656000000009  -3.4912486000000000  89.0238875999999948   0.0700095137164289
  94.4704131999999959  -4.4555673999999996  88.8765563999999983   0.0900100974326682
  94.9494629000000003  -2.6536480999999998  89.8008422999999993  -0.1799977827365629
  94.4773560000000003  -1.6740231999999999  90.0283660999999995   0.0900100974326682
  95.2527618000000018  -3.1558885999999999  90.7442702999999966   0.0900100974326682
  96.3219986000000006  -2.4404056000000001  89.1009827000000030  -0.0899951560134858
  96.1966019000000045  -1.7570664000000000  88.2340087999999980   0.0900100974326682
  97.3008803999999969  -1.9830399000000001  90.1463851999999974  -0.2700004094596399
  98.3586578000000031  -1.8986278999999999  89.8173065000000008   0.0900100974326682
  96.9552460000000025  -0.9348093000000000  90.2731705000000062   0.0900100974326682
  97.2878342000000060  -2.5339488999999999  91.1110915999999946   0.0900100974326682
  96.8897094999999950  -3.7456407999999999  88.4304733000000027  -0.2700004094596399
  96.9845963000000069  -4.6302475999999997  89.0959091000000001   0.0900100974326682
  96.2501067999999975  -4.0279388000000003  87.5670319000000035   0.0900100974326682
  97.8599013999999983  -3.6105230000000001  87.9062729000000047   0.0900100974326682
  92.6405410999999930  -3.7244283999999999  89.7320098999999942   0.5100223554736942
  91.7094040000000064  -2.9647334000000001  89.3953475999999938  -0.5100074140545120
  92.4642180999999965  -4.6279162999999999  90.6365356000000020  -0.2900009931758792
  93.3974074999999999  -5.7794337000000002  90.7268829000000068   0.0000074707095912
  94.4405289000000039  -5.4015111999999998  90.7853240999999969   0.0900100974326682
  93.2954787999999979  -6.3604044999999996  89.7853927999999968   0.0900100974326682
  91.3686066000000068  -4.6649098000000002  91.6342544999999973   0.0200080544258305
  90.5226593000000008  -5.0831571000000002  91.1090621999999968   0.0900100974326682
  91.9318619000000012  -5.5876222000000002  92.6800537000000020  -0.1799977827365629
  91.0938339000000070  -6.0461440000000000  93.2473221000000052   0.0900100974326682
  92.7197036999999966  -5.1538754000000004  93.3323592999999931   0.0900100974326682
  92.7876815999999991  -6.6316905000000004  91.8801497999999981  -0.1799977827365629
  92.1374358999999998  -7.4683099000000004  91.5461197000000055   0.0900100974326682
  93.5620499000000052  -6.9532695000000002  92.6090087999999980   0.0900100974326682
  90.9297561999999999  -3.3975181999999999  92.2636719000000056   0.5100223554736942
  89.7162017999999932  -3.1786070000000000  92.4662323000000015  -0.5100074140545120
  91.8520125999999948  -2.4441055999999999  92.5268020999999976  -0.4700062466220333
  92.8467177999999933  -2.5032616000000001  92.4943313999999930   0.3100165183113009
  91.5503539999999987  -1.1815202000000000  93.1751861999999988   0.0700095137164289
  90.9031600999999938  -1.4715244999999999  93.9897078999999991   0.0900100974326682
  92.7299270999999976  -0.4240127000000000  93.8795470999999964  -0.0899951560134858
  92.2568435999999963   0.4388753000000000  94.3952407999999963   0.0900100974326682
  93.1240463000000034  -1.2938570000000000  95.0983887000000010  -0.2700004094596399
  92.2109451000000035  -1.6524296000000001  95.6199187999999936   0.0900100974326682
  93.6008300999999960  -2.2105071999999999  94.6900406000000032   0.0900100974326682
  93.8883972000000000  -0.7871541000000000  95.7255554000000046   0.0900100974326682
  93.9265517999999986  -0.0239841000000000  92.8823471000000040  -0.2700004094596399
  94.6924515000000042   0.6488426000000000  93.3239745999999997   0.0900100974326682
  94.4659500000000065  -0.8763410000000000  92.4166869999999960   0.0900100974326682
  93.4639358999999956   0.4625126000000000  91.9971237000000031   0.0900100974326682
  90.8129349000000019  -0.1730644000000000  92.2257385000000056   0.5100223554736942
  89.8518447999999950   0.5263435000000000  92.6113052000000039  -0.5100074140545120
  91.0432816000000003  -0.3222759000000000  90.9192962999999992  -0.4700062466220333
  91.7559509000000020  -0.9547092000000000  90.6258086999999932   0.3100165183113009
  90.4400787000000008   0.5118310000000000  89.9659118999999947   0.0700095137164289
  90.4427108999999945   1.5565928000000000  90.2395477000000028   0.0900100974326682
  91.2059325999999970   0.3495571000000000  88.5706940000000031  -0.2800007013177596
  91.3936690999999968  -0.7354606000000000  88.4230270000000047   0.0900100974326682
  90.6401977999999957   0.7951667000000000  87.7247085999999996   0.0900100974326682
  92.5859755999999976   0.9391969000000000  88.5455474999999979   0.6200255659130106
  92.8894652999999977   1.8290036000000001  89.4231795999999974  -0.7600147105075037
  93.3679123000000004   0.5509871000000000  87.6978607000000068  -0.7600147105075037
  88.9460983000000027   0.1593646000000000  89.7898711999999932   0.5100223554736942
  88.1409912000000020   0.9806467000000000  89.4931870000000060  -0.5100074140545120
  88.5831146000000018  -1.0997832000000001  90.1670380000000051  -0.4700062466220333
  89.1918258999999978  -1.7438852000000000  90.6237792999999954   0.3100165183113009
  87.3107224000000031  -1.6745481000000000  89.9946060000000045   0.0700095137164289
  86.6206664999999987  -0.9950464000000000  89.5165939000000037   0.0900100974326682
  87.4570235999999994  -3.0410203999999998  89.2714385999999962  -0.1799977827365629
  88.1121597000000065  -3.7338032999999999  89.8416823999999963   0.0900100974326682
  86.4837722999999983  -3.5624983000000001  89.1483154000000013   0.0900100974326682
  88.0481872999999950  -2.9401647999999998  87.8562622000000033  -0.0899951560134858
  89.1510238999999984  -2.8332280999999999  87.9376526000000069   0.0900100974326682
  87.7967910999999930  -4.2341937999999999  87.0351715000000041  -0.2700004094596399
  88.3665847999999983  -4.9721264999999999  87.6394195999999965   0.0900100974326682
  86.7172165000000064  -4.4379863999999998  86.8699187999999936   0.0900100974326682
  88.3085784999999959  -4.0578012000000001  86.0649719000000033   0.0900100974326682
  87.4748763999999994  -1.6906167999999999  87.0777664000000016  -0.2700004094596399
  87.9769057999999973  -1.5683301999999999  86.0942306999999971   0.0900100974326682
  86.3665009000000055  -1.6388297000000001  87.0217360999999983   0.0900100974326682
  87.7866135000000014  -0.7980915000000000  87.6613159000000053   0.0900100974326682
  86.5897063999999972  -1.9873836000000000  91.3603439000000037   0.5100223554736942
  85.5376815999999991  -2.5090303000000000  91.3887634000000020  -0.5100074140545120
  87.2035750999999948  -1.4780743999999999  92.4148636000000039  -0.4700062466220333
  87.9747009000000020  -0.8619848000000000  92.2741546999999969   0.3100165183113009
  86.4673080000000027  -1.4466121999999999  93.6875000000000000   0.0700095137164289
  87.1549988000000013  -0.8515911000000000  94.2700882000000036   0.0900100974326682
  85.1573714999999964  -0.6644924000000000  93.6921997000000033  -0.1799977827365629
  84.4633026000000058  -0.9346906000000000  92.8678359999999969   0.0900100974326682
  84.5408400999999969  -0.8698723000000000  94.5933303999999993   0.0900100974326682
  85.3429260000000056   0.7865480000000000  93.6821213000000057  -0.1799977827365629
  85.7273940999999979   1.1798016000000000  92.7167891999999938   0.0900100974326682
  84.2946472000000000   1.1539079999999999  93.7041167999999942   0.0900100974326682
  86.2384414999999933   1.4612685000000001  94.7643814000000049  -0.1799977827365629
  85.8566055000000006   1.1604767000000000  95.7634048000000035   0.0900100974326682
  87.2997971000000064   1.2223326000000001  94.5391311999999999   0.0900100974326682
  86.1368637000000064   2.9969020000000000  94.7763824000000028   0.2100135997301042
  86.4410019000000034   3.4952173000000002  93.8311386000000027   0.0500089300001895
  85.1014633000000060   3.3634620000000002  94.9434432999999984   0.0500089300001895
  86.9489365000000021   3.5182297000000000  95.9084091000000001  -0.3000012850339989
  86.4283676000000014   3.2399939999999998  96.7646790000000010   0.3300171020275403
  87.9280167000000006   3.1824881999999999  95.8069229000000036   0.3300171020275403
  86.9919052000000050   4.5561166000000002  95.9588013000000046   0.3300171020275403
  86.3490142999999932  -2.7691786000000000  94.5059585999999996   0.5100223554736942
  85.5239104999999995  -2.7763722000000000  95.4444809000000021  -0.5100074140545120
  87.1093139999999977  -3.8042340000000001  94.2057266000000055  -0.4700062466220333
  87.8526688000000036  -3.6550102000000000  93.5583038000000045   0.3100165183113009
  86.9229813000000036  -5.1921811000000000  94.7373580999999945   0.0700095137164289
  86.1335373000000004  -5.0867319000000002  95.4667740000000009   0.0900100974326682
  86.5509109000000052  -6.1322250000000000  93.6527863000000025  -0.0899951560134858
  86.4239501999999931  -7.1597179999999998  94.0558472000000023   0.0900100974326682
  85.1210937999999970  -5.8031020000000000  93.2316055000000006  -0.2700004094596399
  85.1532059000000032  -4.8959393999999996  92.5910187000000064   0.0900100974326682
  84.8107147000000055  -6.7080026000000004  92.6666718000000031   0.0900100974326682
  84.5304794000000044  -5.7185024999999996  94.1688003999999950   0.0900100974326682
  87.6417313000000036  -6.2450055999999998  92.5674743999999947  -0.1799977827365629
  87.5393981999999937  -5.3719735000000002  91.8880233999999945   0.0900100974326682
  88.6838836999999955  -6.2697740000000000  92.9516907000000003   0.0900100974326682
  87.4875336000000061  -7.4856848999999999  91.7537460000000067  -0.2700004094596399
  88.2926025000000010  -7.6998205000000004  91.0186767999999944   0.0900100974326682
  87.4372177000000050  -8.3716220999999997  92.4222565000000031   0.0900100974326682
  86.5441818000000040  -7.3778977000000001  91.1768493999999947   0.0900100974326682
  88.1524277000000041  -5.5514288000000001  95.5391845999999987   0.5100223554736942
  89.2409057999999931  -5.0046762999999999  95.2613831000000033  -0.5100074140545120
  87.9912108999999987  -6.4809536999999997  96.4831848000000036  -0.4700062466220333
  87.0649413999999950  -6.7856082999999998  96.6910400000000010   0.3100165183113009
  89.1344986000000006  -7.0361875999999999  97.1219559000000032   0.0700095137164289
  89.6388015999999936  -6.1619997000000000  97.5064926000000014   0.0900100974326682
  88.6406250000000000  -8.0294495000000001  98.1682129000000003   0.0500089300001895
  88.0028228999999982  -7.5526280000000003  98.9429169000000002   0.0900100974326682
  88.1906737999999990  -8.9150124000000002  97.6705855999999955   0.0900100974326682
  89.6997757000000036  -8.6606579000000004  98.9474792000000036  -0.6600117919263071
  89.2294693000000052  -9.3336915999999999  99.4449158000000040   0.4300200206087370
  90.0772476000000069  -7.7919077999999997  96.2267913999999962   0.5100223554736942
  89.6273955999999998  -8.4502410999999995  95.3472976999999986  -0.5100074140545120
  91.3554000999999971  -7.8036199000000002  96.3132705999999956  -0.2900009931758792
  92.0644683999999955  -6.6519088999999996  96.8617782999999974   0.0000074707095912
  92.0623168999999990  -6.6994147000000002  97.9717559999999992   0.0900100974326682
  91.5679398000000049  -5.6774969000000004  96.6660384999999991   0.0900100974326682
  92.2960738999999961  -8.6684388999999999  95.5500717000000037   0.0200080544258305
  92.2614975000000044  -8.5075531000000009  94.4826812999999959   0.0900100974326682
  93.6980590999999947  -8.2830610000000000  96.1115874999999988  -0.1799977827365629
  94.4973449999999957  -8.5482960000000006  95.3869399999999956   0.0900100974326682
  93.8673172000000022  -8.7620381999999992  97.0996475000000032   0.0900100974326682
  93.5696793000000042  -6.7395272000000004  96.4354553000000010  -0.1799977827365629
  93.6299056999999948  -6.1765933000000004  95.4795302999999933   0.0900100974326682
  94.4651946999999979  -6.4643101999999999  97.0326538000000056   0.0900100974326682
  91.9993668000000042 -10.1554164999999994  95.8004073999999974   0.5100223554736942
  92.3322754000000003 -10.9369487999999997  94.9045258000000018  -0.5100074140545120
  91.3538817999999964 -10.5452584999999992  96.9362030000000061  -0.4700062466220333
  91.0258254999999963  -9.9364433000000005  97.6543503000000044   0.3100165183113009
  90.9775771999999989 -11.9310112000000004  97.1651001000000036   0.0700095137164289
  91.7285538000000003 -12.5913447999999999  96.7572174000000018   0.0900100974326682
  90.8198546999999934 -12.1417541999999994  98.7117080999999956  -0.1799977827365629
  89.9108810000000034 -11.5680513000000005  98.9926681999999971   0.0900100974326682
  90.6404036999999931 -13.1677847000000003  99.0981902999999988   0.0900100974326682
  92.1338195999999954 -11.6316509000000003  99.4142685000000057  -0.2800007013177596
  92.9886245999999943 -11.7589684000000005  98.7161179000000004   0.0900100974326682
  91.9461974999999967 -10.5788516999999995  99.7154770000000070   0.0900100974326682
  92.5206222999999994 -12.4676199000000008 100.6708298000000070   0.6200255659130106
  93.5188141000000002 -13.2148838000000008 100.5623932000000025  -0.7600147105075037
  91.7757644999999940 -12.4038391000000008 101.7080078000000043  -0.7600147105075037
  89.7222823999999974 -12.1972847000000009  96.4838486000000017   0.5100223554736942
  88.8493500000000012 -11.3469028000000005  96.4130324999999999  -0.5100074140545120
  89.5588683999999944 -13.3642959999999995  95.8739319000000023  -0.4700062466220333
  90.2156525000000045 -14.0916224000000003  96.0573195999999996   0.3100165183113009
  88.4009628000000021 -13.6326465999999993  95.0341262999999969   0.0700095137164289
  88.3906020999999953 -12.8606052000000002  94.2789764000000048   0.0900100974326682
  88.6168442000000027 -15.0253657999999994  94.4220885999999950  -0.1799977827365629
  88.6774750000000012 -15.8627824999999998  95.1496657999999940   0.0900100974326682
  87.7195281999999992 -15.1365651999999997  93.7765045000000015   0.0900100974326682
  89.8198241999999993 -15.1228590000000001  93.5193404999999984   0.5500235229061731
  90.1343307000000067 -14.1530904999999994  92.7701035000000047  -0.5500085814869907
  90.4142379999999974 -16.2939128999999987  93.4626540999999946  -0.6200106244938284
  91.1253432999999973 -16.4784088000000004  92.7842026000000004   0.3200168101694206
  90.0421218999999979 -17.0481967999999995  94.0035629000000057   0.3000162264531813
  87.0500641000000002 -13.6104907999999991  95.7837447999999938   0.5100223554736942
  86.9467467999999997 -14.3638735000000004  96.7033081000000010  -0.5100074140545120
  86.1362838999999951 -12.8070182999999993  95.3189086999999944  -0.4700062466220333
  86.2779694000000035 -12.1970158000000009  94.5431289999999933   0.3100165183113009
  84.8683852999999999 -12.6655502000000002  95.8986969000000045   0.0700095137164289
  85.1593704000000002 -12.5123195999999997  96.9274063000000012   0.0900100974326682
  84.0835419000000002 -11.4640579000000002  95.2008742999999953  -0.1799977827365629
  83.8994751000000036 -11.8069935000000008  94.1602783000000017   0.0900100974326682
  83.1657256999999959 -11.2516537000000003  95.7897949000000040   0.0900100974326682
  84.8577271000000053 -10.1399918000000007  95.1493073000000038  -0.0899951560134858
  85.6623383000000018 -10.3195037999999997  94.4045258000000018   0.0900100974326682
  83.8991699000000040  -9.0709552999999996  94.6277541999999983  -0.2700004094596399
  83.2355117999999976  -9.5240459000000008  93.8605498999999952   0.0900100974326682
  83.0939941000000033  -8.8850373999999999  95.3703383999999943   0.0900100974326682
  84.3440247000000056  -8.1201553000000004  94.2638855000000007   0.0900100974326682
  85.5010680999999977  -9.6079577999999994  96.4620819000000012  -0.2700004094596399
  86.4842605999999989 -10.0830611999999995  96.6668700999999970   0.0900100974326682
  85.7014999000000017  -8.5169028999999998  96.4008026000000058   0.0900100974326682
  84.9175491000000022  -9.7619629000000003  97.3948745999999943   0.0900100974326682
  83.9683914000000016 -13.8955202000000000  95.9114531999999969   0.5100223554736942
  83.1864548000000070 -14.1286401999999995  96.8303680000000071  -0.5100074140545120
  84.0999527000000029 -14.8019952999999997  94.8863754000000057  -0.4700062466220333
  84.8867340000000041 -14.6431313000000003  94.2949677000000008   0.3100165183113009
  83.4339980999999966 -16.0543994999999988  94.8766631999999959   0.0700095137164289
  83.1581802000000039 -16.3359413000000018  95.8821716000000066   0.0900100974326682
  82.1545028999999971 -15.9401655000000009  94.0873413000000056   0.0500089300001895
  81.5886536000000007 -15.0350093999999999  94.3952866000000057   0.0900100974326682
  82.3574523999999997 -15.6529740999999998  93.0334701999999965   0.0900100974326682
  81.3900986000000017 -17.1482638999999999  94.1278458000000029  -0.6600117919263071
  80.8403014999999954 -17.1254233999999990  94.9144821000000007   0.4300200206087370
  84.3152999999999935 -17.1067771999999998  94.2284164000000004   0.5100223554736942
  85.1893845000000027 -16.7603511999999988  93.4760284000000041  -0.5100074140545120
  84.1457290999999969 -18.4164181000000013  94.5566711000000026  -0.2900009931758792
  83.5642090000000053 -18.9368954000000009  95.7594299000000007   0.0000074707095912
  82.4973906999999969 -18.6451321000000014  95.8647232000000002   0.0900100974326682
  84.1102218999999991 -18.4436625999999997  96.5918427000000008   0.0900100974326682
  85.0878371999999956 -19.4067459000000007  93.9741898000000049   0.0200080544258305
  86.0964203000000055 -19.0401917000000012  94.0958938999999930   0.0900100974326682
  84.9818953999999991 -20.7124710000000007  94.7766646999999978  -0.1799977827365629
  85.8425826999999941 -20.9497833000000000  95.4378815000000031   0.0900100974326682
  84.8161316000000056 -21.5993214000000009  94.1283264000000059   0.0900100974326682
  83.6627502000000050 -20.4079552000000000  95.5034789999999987  -0.1799977827365629
  83.5408019999999993 -20.8201560999999984  96.5279464999999988   0.0900100974326682
  82.8506545999999986 -20.6955470999999989  94.8019790999999969   0.0900100974326682
  84.7746963999999963 -19.6531506000000000  92.4616165000000052   0.5100223554736942
  85.3838501000000036 -20.4996605000000010  91.8204498000000058  -0.5100074140545120
  83.7624054000000058 -18.9997138999999997  91.8970718000000062  -0.4700062466220333
  83.2878951999999941 -18.2976379000000016  92.4223556999999971   0.3100165183113009
  83.3776397999999972 -19.2007809000000016  90.5484237999999948   0.0700095137164289
  83.4329070999999942 -20.2480221000000000  90.2902832000000046   0.0900100974326682
  81.9046096999999946 -18.7492847000000005  90.3544464000000005  -0.1799977827365629
  81.3776474000000007 -19.1564788999999998  91.2437285999999972   0.0900100974326682
  81.8352584999999948 -17.6413918000000010  90.4001389000000017   0.0900100974326682
  81.1617049999999978 -19.1529007000000000  89.1027832000000046  -0.0299934048647678
  81.5333480999999978 -19.2795714999999994  87.7902145000000047  -0.1499969071622038
  82.5705489999999998 -19.4739265000000010  87.5604095000000058   0.2200138915882239
  80.5609130999999934 -19.6430168000000016  86.9678878999999938  -0.5100074140545120
  80.6739196999999990 -19.8974152000000011  86.0324248999999952   0.3700182694600189
  79.4205551000000014 -19.6351851999999987  87.7608948000000026   0.2400144753044632
  79.7924727999999988 -19.3490925000000011  89.0593566999999950   0.1100106811489075
  78.7780228000000022 -19.3201904000000013  90.0671157999999963  -0.2499998257434005
  79.1126021999999978 -19.1378917999999985  91.0776749000000052   0.1700124322976256
  77.4900436000000070 -19.7009162999999994  89.7435837000000021  -0.1999983664528022
  76.7311478000000022 -19.7147694000000016  90.5118865999999969   0.1400115567232666
  78.1466063999999960 -20.1021843000000011  87.4500809000000032  -0.2700004094596399
  77.9635468000000031 -20.2869281999999984  86.4018630999999999   0.1600121404395059
  77.1307373000000069 -19.9718741999999985  88.4511719000000056  -0.1399966153040842
  76.1113967999999943 -20.2528438999999985  88.2311248999999975   0.1400115567232666
  84.3300246999999956 -18.4046306999999985  89.6338120000000060   0.5100223554736942
  84.5769652999999977 -17.2490100999999996  89.8032761000000050  -0.5100074140545120
  84.8783645999999976 -19.0439605999999984  88.6029204999999962  -0.4700062466220333
  84.9131392999999974 -20.0397758000000010  88.5689849999999979   0.3100165183113009
  85.9951477000000040 -18.6405411000000001  87.8235092000000037   0.0700095137164289
  86.4735107000000056 -17.8238753999999986  88.3437270999999953   0.0900100974326682
  87.0378798999999930 -19.7397784999999999  87.6274489999999986  -0.1799977827365629
  86.5627441000000033 -20.6240653999999992  87.1514205999999945   0.0900100974326682
  87.8913878999999980 -19.3789271999999997  87.0145720999999952   0.0900100974326682
  87.5558242999999976 -20.3849620999999992  88.8841934000000009  -0.1799977827365629
  86.7347716999999960 -20.9751568000000006  89.3444824000000040   0.0900100974326682
  88.2705231000000055 -21.1543559999999999  88.5214538999999974   0.0900100974326682
  88.0893250000000023 -19.3997649999999986  89.8745346000000040   0.2000133078719846
  88.8290482000000026 -18.7376633000000012  89.3757858000000027   0.0900100974326682
  87.3339615000000009 -18.7495003000000011  90.3653563999999960   0.0900100974326682
  88.8601074000000040 -20.1930027000000010  90.9227599999999967  -0.7000129593587856
  89.1025620000000060 -21.0761794999999985  90.5212479000000059   0.4400203124668566
  88.8637619000000001 -20.0588416999999986  92.2160187000000064   0.6400261496292500
  89.3445511000000039 -21.0259514000000003  92.9805068999999946  -0.8000158779399824
  88.9861678999999981 -21.1904715999999986  93.8994675000000001   0.4600208961830959
  89.5874634000000043 -21.9052830000000007  92.5709075999999982   0.4600208961830959
  88.4032210999999961 -19.0113963999999989  92.8391342000000037  -0.8000158779399824
  88.6604995999999943 -18.9761181000000008  93.8048248000000058   0.4600208961830959
  88.2505950999999982 -18.2212066999999998  92.2455750000000023   0.4600208961830959
  85.5916976999999974 -18.1007633000000006  86.4245224000000007   0.5100223554736942
  84.9122696000000019 -18.8924026000000005  85.7530823000000026  -0.5100074140545120
  85.7476348999999942 -16.8008595000000014  86.1815109000000064  -0.4700062466220333
  86.1254272000000043 -16.1919269999999997  86.8746718999999956   0.3100165183113009
  85.3151320999999996 -16.1167048999999984  85.0212401999999940  -0.0199931130066482
  85.5082854999999995 -15.0566311000000006  85.0942612000000054   0.0900100974326682
  84.2481994999999984 -16.2724037000000017  84.9595336999999944   0.0900100974326682
  85.8587569999999971 -16.5639247999999988  83.6980056999999960   0.5100223554736942
  86.9582900999999993 -17.1621895000000002  83.6503447999999992  -0.5100074140545120
  85.3013839999999988 -16.0505676000000008  82.5449294999999950  -0.4700062466220333
  84.4112015000000042 -15.6042242000000009  82.4962005999999946   0.3100165183113009
  85.9589232999999950 -16.1301270000000017  81.2464676000000026  -0.0199931130066482
  87.0219574000000051 -16.2758007000000013  81.3695601999999951   0.0900100974326682
  85.7043381000000011 -15.1960049000000001  80.7679291000000035   0.0900100974326682
  85.5241318000000064 -17.2962513000000015  80.3274384000000055   0.5100223554736942
  85.1320343000000008 -18.3029499000000015  80.9126739999999955  -0.5100074140545120
  85.8360748000000058 -17.2630291000000007  79.0232620000000026  -0.4700062466220333
  86.3051224000000019 -16.4437713999999993  78.7026062000000053   0.3100165183113009
  85.5316619999999972 -18.2710323000000017  78.0328674000000007   0.0700095137164289
  84.4880370999999997 -18.3197498000000003  77.7592467999999997   0.0900100974326682
  86.3687057000000067 -17.8218098000000005  76.8184738000000067  -0.1799977827365629
  85.9693221999999935 -16.8786124999999991  76.3881377999999955   0.0900100974326682
  87.3658905000000061 -17.4294033000000006  77.1116714000000059   0.0900100974326682
  86.5081406000000044 -18.9109783000000000  75.7582091999999960  -0.2800007013177596
  87.3976746000000020 -19.5037650999999990  76.0609512000000052   0.0900100974326682
  85.6319045999999986 -19.5796546999999990  75.6189423000000005   0.0900100974326682
  86.6814727999999945 -18.2917403999999983  74.3437653000000012   0.6200255659130106
  85.8053818000000064 -18.5188617999999998  73.4732360999999941  -0.7600147105075037
  87.6018753000000032 -17.5323086000000004  74.1128463999999951  -0.7600147105075037
  85.9431076000000047 -19.6978435999999988  78.3171920999999998   0.5100223554736942
  85.1623993000000041 -20.6282500999999989  78.1413574000000040  -0.5100074140545120
  87.2580489999999998 -19.9537581999999993  78.6733092999999997  -0.4700062466220333
  87.7706527999999935 -19.1267853000000017  78.8909454000000068   0.3100165183113009
  87.8039322000000055 -21.2731093999999992  78.8812408000000005   0.0700095137164289
  87.7427596999999935 -21.8811892999999991  77.9907912999999979   0.0900100974326682
  89.2676009999999991 -21.2606181999999997  79.2847976999999986   0.1400115567232666
  89.4368972999999983 -20.9336510000000011  80.3330078000000043   0.0900100974326682
  89.9506226000000026 -20.2788372000000017  78.4485320999999942  -0.6600117919263071
  89.7187042000000048 -19.4381428000000014  78.8498383000000018   0.4300200206087370
  89.9666976999999974 -22.6110438999999985  79.1327438000000001  -0.2700004094596399
  89.5514603000000022 -23.3418826999999993  79.8592223999999931   0.0900100974326682
  89.7840424000000041 -23.0487995000000012  78.1280899000000062   0.0900100974326682
  91.0406418000000031 -22.5391121000000005  79.4080886999999933   0.0900100974326682
  87.0637511999999987 -22.0211886999999997  79.9641495000000049   0.5100223554736942
  86.7548752000000007 -23.1675682000000016  79.7639235999999983  -0.5100074140545120
  86.8309555000000017 -21.4267177999999987  81.1859970000000004  -0.4700062466220333
  87.1543731999999949 -20.4881172000000014  81.2779235999999941   0.3100165183113009
  86.0549622000000056 -22.0335751000000002  82.2431107000000026   0.0700095137164289
  86.4256515999999948 -23.0198287999999991  82.4803696000000031   0.0900100974326682
  86.0230102999999957 -21.1419010000000007  83.4459686000000005  -0.1799977827365629
  85.7289276000000058 -20.1217976000000007  83.1184997999999950   0.0900100974326682
  85.2482681000000042 -21.4468631999999992  84.1815643000000051   0.0900100974326682
  87.4238358000000062 -21.0571441999999998  84.1381989000000061  -0.2800007013177596
  88.2656403000000012 -20.7547493000000003  83.4792175000000043   0.0900100974326682
  87.5008468999999991 -20.2589340000000000  84.9071273999999931   0.0900100974326682
  87.7369307999999961 -22.4005699000000007  84.7723083000000059   0.6200255659130106
  88.9255219000000068 -22.8436546000000007  84.7627715999999936  -0.7600147105075037
  86.8059235000000058 -23.1114311000000008  85.2582168999999936  -0.7600147105075037
  84.6689910999999995 -22.3561763999999989  81.8341369999999984   0.5100223554736942
  84.1478805999999935 -23.4241905000000017  82.1036148000000026  -0.5100074140545120
  83.9425277999999935 -21.5068282999999987  81.0332642000000050  -0.4700062466220333
  84.3199996999999968 -20.5869350000000004  80.9603500000000054   0.3100165183113009
  82.6232375999999960 -21.7864894999999983  80.5589217999999931  -0.0199931130066482
  82.4473724000000061 -20.8858147000000010  79.9894867000000005   0.0900100974326682
  81.9105529999999931 -22.0393447999999985  81.3300018000000051   0.0900100974326682
  82.6080704000000026 -22.8807754999999986  79.4699326000000070   0.5100223554736942
  81.7072600999999992 -23.7166518999999987  79.4776992999999976  -0.5100074140545120
  83.5538863999999961 -22.8900204000000009  78.5187377999999967  -0.4700062466220333
  84.2531967000000037 -22.1794089999999997  78.5158691000000033   0.3100165183113009
  83.6891250999999983 -23.9802494000000017  77.5623932000000025   0.0700095137164289
  82.7364654999999942 -24.3326911999999993  77.1954956000000010   0.0900100974326682
  84.6749039000000039 -23.5676097999999996  76.3849639999999965  -0.1799977827365629
  85.4966888000000012 -22.9394360000000006  76.7904281999999938   0.0900100974326682
  84.9201355000000007 -24.4433556000000003  75.7467957000000069   0.0900100974326682
  83.9452820000000060 -22.7864512999999995  75.3695067999999964  -0.0899951560134858
  83.4661942000000039 -21.9152260000000005  75.8652572999999961   0.0900100974326682
  84.9301300000000055 -22.2671680000000016  74.2691497999999939  -0.2700004094596399
  85.8499146000000053 -21.8947333999999998  74.7687530999999979   0.0900100974326682
  85.2057190000000020 -23.1723022000000007  73.6868285999999983   0.0900100974326682
  84.4899826000000047 -21.3938236000000011  73.7420197000000002   0.0900100974326682
  82.8686371000000008 -23.6137656999999983  74.5920715000000030  -0.2700004094596399
  81.9763183999999967 -23.9128246000000004  75.1825180000000017   0.0900100974326682
  82.5008162999999968 -22.9797668000000002  73.7571640000000031   0.0900100974326682
  83.3072585999999973 -24.5198307000000000  74.1219863999999973   0.0900100974326682
  84.0179672000000011 -25.3507004000000009  78.1680221999999958   0.5100223554736942
  83.3688812000000041 -26.3920937000000002  77.8390883999999943  -0.5100074140545120
  84.9095916999999929 -25.3158187999999988  79.2189941000000033  -0.4700062466220333
  85.3791961999999955 -24.5158252999999995  79.5843581999999969   0.3100165183113009
  85.2086486999999977 -26.5369987000000016  79.9235840000000053   0.0700095137164289
  85.4170989999999932 -27.3517016999999996  79.2459412000000043   0.0900100974326682
  86.4560852000000040 -26.3124026999999998  80.8527756000000011  -0.1799977827365629
  86.4679488999999961 -25.3220881999999996  81.3562241000000057   0.0900100974326682
  86.5911942000000039 -27.0393486000000003  81.6819992000000070   0.0900100974326682
  87.7487030000000061 -26.2824001000000003  79.9989166000000012  -0.1799977827365629
  87.8072585999999973 -25.3275909000000006  79.4339066000000003   0.0900100974326682
  88.6292724999999990 -26.3953686000000012  80.6668624999999935   0.0900100974326682
  87.8396606000000020 -27.3339748000000000  78.9484558000000050   0.5500235229061731
  87.5783157000000045 -27.0519351999999991  77.7601547000000011  -0.5500085814869907
  88.0409774999999968 -28.5926876000000014  79.3841094999999939  -0.6200106244938284
  87.9767302999999998 -29.2184428999999994  78.6067352000000028   0.3200168101694206
  88.2740706999999958 -28.7717303999999992  80.3399352999999934   0.3000162264531813
  84.0879745000000014 -27.0423489000000004  80.8432387999999946   0.5100223554736942
  83.8976973999999984 -28.2643738000000013  80.9814453000000043  -0.5100074140545120
  83.2544556000000000 -26.1986598999999991  81.4102477999999934  -0.4700062466220333
  83.4307785000000024 -25.2183856999999989  81.3657227000000063   0.3100165183113009
  81.9582137999999958 -26.6253756999999993  81.9939116999999982   0.0700095137164289
  82.2417525999999981 -27.4663448000000017  82.6093596999999988   0.0900100974326682
  81.2778473000000048 -25.5181961000000008  82.8251190000000008  -0.1799977827365629
  81.9408264000000059 -25.1116829000000017  83.6185454999999962   0.0900100974326682
  81.1395339999999976 -24.5958767000000016  82.2213593000000031   0.0900100974326682
  79.8675384999999949 -25.7229576000000009  83.5252303999999981  -0.1799977827365629
  79.4631653000000000 -24.6942443999999988  83.6372527999999988   0.0900100974326682
  79.2369384999999937 -26.2653445999999988  82.7886886999999945   0.0900100974326682
  79.8048935000000057 -26.3633938000000008  84.9073410000000024   0.2000133078719846
  80.6306914999999975 -25.9204845000000006  85.5041655999999932   0.0900100974326682
  78.9011765000000054 -26.1395264000000012  85.5135650999999939   0.0900100974326682
  80.0690230999999955 -27.8330650000000013  84.8140334999999936  -0.7000129593587856
  80.8941345000000069 -28.2502631999999991  85.1950149999999979   0.4400203124668566
  79.1210327000000007 -28.7142085999999992  84.5648041000000035   0.6400261496292500
  77.8943938999999972 -28.5052909999999997  84.1698913999999974  -0.8000158779399824
  77.2468032999999963 -29.2517528999999996  84.0168381000000011   0.4600208961830959
  77.6027526999999964 -27.6059628000000004  83.8440856999999937   0.4600208961830959
  79.5482178000000033 -29.9645976999999988  84.6931838999999940  -0.8000158779399824
  78.8536376999999931 -30.6757926999999988  84.5847473000000036   0.4600208961830959
  80.3616791000000035 -30.1813374000000003  85.2329102000000063   0.4600208961830959
  80.9946213000000057 -27.2012882000000005  80.9843596999999988   0.5100223554736942
  80.3761520000000047 -28.2516841999999997  81.1927184999999980  -0.5100074140545120
  80.8529281999999938 -26.6082478000000009  79.8327254999999951  -0.4700062466220333
  81.3830872000000056 -25.7682876999999984  79.7466583000000071   0.3100165183113009
  80.0665740999999969 -27.2131633999999991  78.7257919000000044   0.0700095137164289
  79.1119613999999984 -27.4470862999999987  79.1734543000000031   0.0900100974326682
  79.9331284000000011 -26.1592388000000007  77.5999221999999946  -0.1799977827365629
  79.4391937000000041 -25.2965908000000006  78.0960845999999975   0.0900100974326682
  80.9191055000000006 -25.8739586000000017  77.1747359999999958   0.0900100974326682
  79.0402298000000059 -26.5980263000000008  76.4218596999999988  -0.0899951560134858
  79.6539764000000048 -27.3407650000000011  75.8687057000000067   0.0900100974326682
  77.7425918999999936 -27.2710475999999993  76.9408492999999964  -0.2700004094596399
  77.9491424999999936 -28.0914439999999992  77.6609954999999985   0.0900100974326682
  77.1382523000000049 -26.5931758999999985  77.5808411000000007   0.0900100974326682
  77.0975494000000054 -27.5219516999999989  76.0717850000000055   0.0900100974326682
  78.8033980999999955 -25.4243087999999986  75.4514846999999946  -0.2700004094596399
  79.7255173000000070 -25.0734233999999994  74.9407120000000049   0.0900100974326682
  78.0415572999999938 -25.5498046999999993  74.6526183999999944   0.0900100974326682
  78.5491104000000036 -24.5983294999999984  76.1496429000000035   0.0900100974326682
  80.5861435000000057 -28.6022968000000013  78.2026671999999934   0.5100223554736942
  79.8981170999999932 -29.5777034999999984  78.1661682000000013  -0.5100074140545120
  81.9117049999999978 -28.6359385999999994  78.0196456999999981  -0.4700062466220333
  82.4246291999999983 -27.7955189000000011  78.1765366000000057   0.3100165183113009
  82.6620788999999974 -29.8632050000000007  77.5982360999999941   0.0700095137164289
  82.2697067000000004 -29.9535197999999987  76.5960922000000011   0.0900100974326682
  84.2018355999999955 -29.5846347999999999  77.5893860000000046  -0.1799977827365629
  84.3734665000000064 -28.7126559999999991  76.9226685000000003   0.0900100974326682
  84.5273437999999970 -29.3178711000000014  78.6175918999999936   0.0900100974326682
  85.0591583000000071 -30.7662982999999990  77.0041580000000039  -0.2800007013177596
  86.0448913999999974 -30.2857589999999988  76.8260192999999987   0.0900100974326682
  85.0395659999999936 -31.6532954999999987  77.6728667999999942   0.0900100974326682
  84.6507492000000070 -31.3409595000000003  75.6869736000000017   0.6200255659130106
  84.3180236999999977 -30.6290034999999996  74.6880950999999982  -0.7600147105075037
  84.6056289999999933 -32.5936584000000025  75.5821075000000064  -0.7600147105075037
  82.3501128999999992 -31.0561028000000015  78.4359589000000028   0.5100223554736942
  82.0004196000000007 -32.1978301999999985  77.9095764000000059  -0.5100074140545120
  82.4565963999999951 -30.9243698000000009  79.7782135000000068  -0.4700062466220333
  82.7639999000000017 -30.0599002999999989  80.1683349999999990   0.3100165183113009
  82.1167525999999981 -31.9680537999999999  80.7787399000000050   0.0700095137164289
  82.5597992000000005 -32.8478126999999986  80.3358688000000001   0.0900100974326682
  82.7277069000000012 -31.4961471999999993  82.0977553999999969  -0.1799977827365629
  82.2990951999999965 -30.5083218000000009  82.3712768999999980   0.0900100974326682
  82.4010619999999960 -32.2377243000000036  82.8578109999999981   0.0900100974326682
  84.2897643999999957 -31.4581508999999997  81.9682159000000041  -0.1799977827365629
  84.5824965999999989 -32.5223961000000017  81.8416672000000034   0.0900100974326682
  84.7623138000000012 -30.9658318000000001  81.0914917000000059   0.0900100974326682
  84.9210204999999974 -30.9967308000000017  83.2854384999999979   0.5500235229061731
  85.0053482000000002 -31.8225440999999982  84.2201079999999962  -0.5500085814869907
  85.0989380000000040 -29.6788272999999982  83.4061736999999965  -0.6200106244938284
  84.9674988000000013 -29.0374946999999999  82.6502456999999993   0.3200168101694206
  84.9992981000000043 -29.3698234999999990  84.3519974000000019   0.3000162264531813
  80.6456909000000053 -32.3211555000000033  80.7912445000000048   0.5100223554736942
  80.2733841000000012 -33.4958304999999967  80.8411255000000040  -0.5100074140545120
  79.7355498999999952 -31.3298720999999993  80.6092072000000002  -0.4700062466220333
  80.1554564999999997 -30.4258881000000017  80.5867310000000003   0.3100165183113009
  78.3359528000000012 -31.5594119999999982  80.4965820000000036   0.0700095137164289
  78.0215453999999937 -32.1807518000000030  81.3221053999999981   0.0900100974326682
  77.5728454999999997 -30.2011089000000013  80.4871749999999935  -0.0899951560134858
  77.5537185999999963 -29.8990040000000015  81.5561371000000008   0.0900100974326682
  78.2005462999999992 -29.3892631999999985  80.0614776999999975   0.0900100974326682
  75.2649612000000019 -31.2633705000000006  80.5158157000000045  -0.3600030361827169
  75.4895020000000017 -32.0763778999999971  81.0530318999999935   0.3200168101694206
  76.1063919000000055 -30.2918358000000012  80.0446014000000048  -0.0499939885810072
  74.0282593000000020 -30.9589004999999986  80.0776137999999946   0.2500147671625829
  73.1329802999999998 -31.5722236999999986  80.1796645999999953   0.1300112648651469
  74.0043411000000049 -29.8349209000000002  79.3672485000000023  -0.7000129593587856
  75.3191910000000036 -29.4160670999999994  79.3227921000000009   0.2200138915882239
  75.7051086000000026 -28.7949181000000003  78.5239562999999947   0.1000103892907879
  78.0723952999999966 -32.4112701000000030  79.2525557999999961   0.5100223554736942
  77.3066483000000062 -33.3872794999999982  79.2806319999999971  -0.5100074140545120
  78.7619018999999980 -32.1843185000000034  78.1542969000000056  -0.4700062466220333
  79.3842391999999961 -31.4056071999999986  78.1364212000000009   0.3100165183113009
  78.5263290000000040 -32.9165840000000003  76.9586333999999965   0.0700095137164289
  77.4767456000000010 -33.1554679999999991  76.8709029999999984   0.0900100974326682
  78.7410201999999941 -31.9914683999999987  75.6976851999999951  -0.1799977827365629
  79.8231200999999970 -31.7399482999999982  75.6856384000000020   0.0900100974326682
  78.5859375000000000 -32.5658530999999982  74.7594146999999936   0.0900100974326682
  77.8243789999999933 -30.8055076999999997  75.4817199999999957  -0.0899951560134858
  78.0373917000000006 -30.0763493000000004  76.2924500000000023   0.0900100974326682
  78.1553878999999938 -30.1041527000000002  74.1199036000000007  -0.2700004094596399
  79.2315444999999983 -29.8580112000000000  73.9949112000000042   0.0900100974326682
  77.9183273000000014 -30.9054375000000014  73.3877410999999995   0.0900100974326682
  77.5242461999999932 -29.1899814999999982  74.1362685999999940   0.0900100974326682
  76.2863846000000052 -31.0567054999999996  75.4433365000000009  -0.2700004094596399
  76.0391692999999975 -31.6227245000000003  74.5198517000000038   0.0900100974326682
  75.9182739000000026 -31.6090240000000016  76.3342667000000006   0.0900100974326682
  75.7862549000000030 -30.0744304999999983  75.5823517000000038   0.0900100974326682
  79.1858062999999959 -34.2760010000000008  76.8015823000000069   0.5100223554736942
  78.8237838999999951 -35.2403029999999973  76.0738220000000069  -0.5100074140545120
  80.2490616000000045 -34.4297905000000029  77.6089630000000028  -0.4700062466220333
  80.4632339000000059 -33.6644477999999978  78.2109528000000012   0.3100165183113009
  80.8181000000000012 -35.7912369000000012  77.8118209999999948   0.0700095137164289
  80.9574814000000060 -36.3606376999999981  76.9047623000000016   0.0900100974326682
  82.2341231999999991 -35.6693343999999968  78.4228745000000060   0.1400115567232666
  82.1330413999999962 -35.4830704000000026  79.5134735000000035   0.0900100974326682
  83.0587921000000051 -34.6437110999999973  77.7951431000000042  -0.6600117919263071
  82.4094848999999954 -33.9973067999999969  77.5085068000000064   0.4300200206087370
  83.0591431000000000 -36.9265289000000010  78.3751677999999998  -0.2700004094596399
  84.0098571999999990 -36.8053627000000034  78.9370956000000064   0.0900100974326682
  82.6142425999999972 -37.8221245000000010  78.8592148000000037   0.0900100974326682
  83.3196716000000066 -37.1577263000000002  77.3201827999999978   0.0900100974326682
  79.8928985999999952 -36.5517615999999990  78.8212508999999955   0.5100223554736942
  79.6705398999999943 -37.7485923999999997  78.5843124000000017  -0.5100074140545120
  79.4200897000000055 -35.9977570000000000  79.8862304999999964  -0.4700062466220333
  79.5077744000000024 -35.0192375000000027  80.0560073999999986   0.3100165183113009
  78.4955901999999952 -36.7664223000000021  80.8251877000000007   0.0700095137164289
  78.8244399999999956 -37.7857741999999988  80.9636840999999947   0.0900100974326682
  78.5824738000000025 -36.0231437999999997  82.1824265000000054  -0.2800007013177596
  78.3427733999999987 -34.9438400000000016  82.0730437999999936   0.0900100974326682
  77.8596648999999985 -36.4935799000000003  82.8828354000000047   0.0900100974326682
  79.9604874000000052 -36.1737937999999986  82.7488632000000024   0.6200255659130106
  80.1334381000000064 -35.9168968000000035  83.9760284000000041  -0.7600147105075037
  80.8538132000000047 -36.7240181000000021  82.1002426000000014  -0.7600147105075037
  77.0519713999999993 -36.9635162000000008  80.5103531000000032   0.5100223554736942
  76.4387969999999939 -36.1297951000000026  79.8531875999999983  -0.5100074140545120
  76.4047927999999956 -38.0161361999999983  81.0953750999999983  -0.4700062466220333
  76.9599379999999940 -38.6783371000000002  81.5926742999999988   0.3100165183113009
  75.0689468000000062 -38.3217811999999967  80.7169037000000031   0.0700095137164289
  74.7341614000000050 -37.7662277000000017  79.8533783000000028   0.0900100974326682
  74.9861908000000028 -39.8356628000000015  80.5674056999999948  -0.1799977827365629
  75.1647339000000017 -40.3751372999999987  81.5220870999999931   0.0900100974326682
  73.9000931000000065 -39.9917450000000017  80.3931884999999937   0.0900100974326682
  75.9605559999999969 -40.3941573999999974  79.4789810000000045  -0.1799977827365629
  77.0145720999999952 -40.1179503999999980  79.6959609999999969   0.0900100974326682
  75.8375625999999983 -41.4948157999999978  79.3909682999999973   0.0900100974326682
  75.6843185000000034 -39.6412964000000017  78.2213974000000007   0.5500235229061731
  76.5061950999999993 -38.8326263000000012  77.8154677999999933  -0.5500085814869907
  74.5079726999999963 -39.8177528000000009  77.5651244999999960  -0.6200106244938284
  74.4311600000000055 -39.0945243999999974  76.8787994000000054   0.3200168101694206
  73.8428878999999938 -40.5634651000000019  77.6048507999999941   0.3000162264531813
  74.1254729999999995 -37.8794327000000024  81.7786406999999969   0.5100223554736942
  74.3172912999999937 -38.1594963000000007  82.9682846000000040  -0.5100074140545120
  73.0967789000000039 -37.1053313999999972  81.4774551000000002  -0.4700062466220333
  72.8623962000000063 -36.7774658000000017  80.5655517999999944   0.3100165183113009
  72.1701278999999971 -36.6246529000000010  82.4586333999999965  -0.0199931130066482
  71.5722046000000063 -35.9122810000000001  81.9096145999999976   0.0900100974326682
  72.8884429999999952 -36.2705879000000024  83.1832351999999986   0.0900100974326682
  71.1320800999999960 -37.5774230999999972  83.0281295999999998   0.5100223554736942
  71.0176392000000050 -38.7651748999999981  82.7212066999999962  -0.5100074140545120
  70.3972473000000036 -36.9910430999999988  83.9158936000000040  -0.4700062466220333
  70.5982970999999964 -36.0628013999999979  84.2191466999999960   0.3100165183113009
  69.2460022000000066 -37.5627251000000015  84.5775986000000017   0.0700095137164289
  69.5794678000000033 -38.4083824000000007  85.1607513000000012   0.0900100974326682
  68.6946410999999983 -36.4540634000000026  85.5336838000000057  -0.1799977827365629
  69.4232559000000009 -36.4443740999999974  86.3723449999999957   0.0900100974326682
  68.6732482999999974 -35.4805526999999969  84.9987717000000060   0.0900100974326682
  67.4464188000000036 -36.7888565000000014  86.3140106000000031  -0.0299934048647678
  67.3382873999999987 -37.2730255000000028  87.6417541999999941  -0.1499969071622038
  68.2428131000000064 -37.3835029999999975  88.2214203000000055   0.2200138915882239
  66.0259017999999998 -37.4290352000000013  87.9781875999999983  -0.5100074140545120
  65.5987625000000065 -37.7240523999999979  88.8046798999999965   0.3700182694600189
  65.2071990999999969 -36.8688544999999976  86.9677429000000046   0.2400144753044632
  66.1101761000000039 -36.5088043000000013  85.8914642000000015   0.1100106811489075
  65.6030731000000031 -35.8929405000000017  84.7605896000000030  -0.2499998257434005
  66.2507094999999993 -35.5759200999999976  83.9565505999999999   0.1700124322976256
  64.2564849999999979 -35.4778670999999974  84.7853164999999933  -0.1999983664528022
  63.9154624999999967 -34.8634605000000022  83.9651870999999943   0.1400115567232666
  63.8769951000000020 -36.5610962000000015  86.9800110000000046  -0.2700004094596399
  63.1800612999999984 -36.8381844000000029  87.7571259000000055   0.1600121404395059
  63.3959006999999986 -35.8804130999999984  85.8724212999999992  -0.1399966153040842
  62.3643302999999989 -35.5643882999999974  85.9211425999999960   0.1400115567232666
  68.2064589999999953 -38.0149422000000001  83.5064620999999931   0.5100223554736942
  68.0198134999999979 -37.3897095000000022  82.5135422000000034  -0.5100074140545120
  67.4914473999999984 -39.1766815000000008  83.6815871999999956  -0.4700062466220333
  67.7764664000000039 -39.8297539000000000  84.3789215000000041   0.3100165183113009
  66.6915436000000028 -39.8377647000000010  82.6143950999999959   0.0700095137164289
  66.9355469000000056 -39.3974915000000010  81.6588744999999960   0.0900100974326682
  67.0001754999999974 -41.2708626000000010  82.3641815000000008  -0.0899951560134858
  66.2006226000000026 -41.7366523999999970  81.7492981000000043   0.0900100974326682
  68.3688278000000054 -41.3701553000000004  81.5834578999999991  -0.2700004094596399
  68.5661087000000009 -42.3702201999999986  81.1415709999999990   0.0900100974326682
  68.3066483000000062 -40.5721817000000016  80.8129425000000055   0.0900100974326682
  69.2342986999999965 -41.1319694999999967  82.2380904999999984   0.0900100974326682
  66.9992141999999973 -42.0812415999999985  83.6298598999999996  -0.2700004094596399
  67.6138306000000000 -41.6628647000000001  84.4554061999999988   0.0900100974326682
  65.9475783999999976 -42.2461089999999970  83.9479752000000019   0.0900100974326682
  67.3552779999999984 -43.0928802000000033  83.3398209000000065   0.0900100974326682
  65.1875457999999952 -39.6398048000000003  82.7256469999999950   0.5100223554736942
  64.5813445999999942 -39.9277802000000008  83.7299804999999964  -0.5100074140545120
  64.5306702000000030 -39.1042366000000001  81.7088013000000046  -0.4700062466220333
  65.0618134000000055 -39.0073967000000010  80.8706435999999940   0.3100165183113009
  63.0780639999999977 -39.1911087000000009  81.6391907000000003   0.0700095137164289
  62.6893920999999992 -40.0717392000000032  82.1289139000000006   0.0900100974326682
  62.4839553999999993 -37.9281578000000010  82.2721405000000061  -0.2700004094596399
  61.3828925999999981 -37.8288573999999969  82.3822937000000053   0.0900100974326682
  62.8421439999999976 -37.8522034000000005  83.3210677999999945   0.0900100974326682
  62.9920082000000008 -37.0832328999999987  81.7599869000000012   0.0900100974326682
  62.4962158000000017 -39.3005104000000003  80.1536255000000040   0.5100223554736942
  63.2727355999999972 -39.0474166999999994  79.2632370000000037  -0.5100074140545120
  61.2464484999999996 -39.7476654000000025  79.9361267000000026  -0.4700062466220333
  60.6579704000000035 -39.8502693000000008  80.7343596999999988   0.3100165183113009
  60.8334198000000015 -40.0694962000000032  78.5750198000000069   0.0700095137164289
  61.1953963999999999 -39.3140716999999995  77.8933257999999995   0.0900100974326682
  61.2930107000000035 -41.4252205000000018  78.2269057999999973   0.0500089300001895
  62.2611388999999988 -41.6484870999999970  78.7240905999999967   0.0900100974326682
  60.6406326000000035 -42.2603683000000032  78.5604553000000010   0.0900100974326682
  61.5073013000000017 -41.6320418999999973  76.8822327000000030  -0.6600117919263071
  62.4530563000000001 -41.4892082000000002  76.8000564999999966   0.4300200206087370
  59.3118782000000024 -40.1530800000000028  78.4214400999999981   0.5100223554736942
  58.7770537999999974 -40.1787375999999981  77.3636779999999931  -0.5100074140545120
  58.6438674999999989 -40.1862221000000019  79.5972823999999974  -0.4700062466220333
  59.1629180999999988 -40.3083037999999974  80.4397124999999988   0.3100165183113009
  57.2067718999999997 -39.7991713999999988  79.7745589999999964   0.0700095137164289
  56.8823318000000029 -39.7804793999999973  78.7446135999999939   0.0900100974326682
  56.3947181999999998 -40.8781509000000014  80.4440536000000037  -0.1799977827365629
  56.7696189999999987 -41.1375618000000003  81.4571990999999969   0.0900100974326682
  55.3120575000000017 -40.6427193000000031  80.5261153999999948   0.0900100974326682
  56.4399909999999991 -42.1795730999999989  79.7621230999999966   0.0000074707095912
  57.4746819000000002 -43.1476439999999997  80.0625076000000035  -0.1149958856587850
  58.1734238000000019 -42.9363327000000012  80.8584366000000045   0.1150108270779674
  57.6064872999999977 -44.3610802000000035  79.4432297000000034  -0.1149958856587850
  58.3661803999999975 -45.0676270000000017  79.7433166999999941   0.1150108270779674
  56.6805382000000009 -44.6210021999999995  78.4188309000000032  -0.1149958856587850
  56.9301758000000007 -45.4662170000000003  77.7945785999999941   0.1150108270779674
  55.5529975999999976 -42.4986687000000032  78.7028502999999944  -0.1149958856587850
  54.8351898000000020 -41.7498969999999971  78.4020308999999997   0.1150108270779674
  55.6801261999999966 -43.7431182999999990  78.0524750000000012  -0.1149958856587850
  55.0331726000000003 -43.9474716000000001  77.2121886999999987   0.1150108270779674
  57.1505622999999972 -38.4978675999999993  80.5407639000000017   0.5100223554736942
  58.0417022999999972 -38.3554572999999976  81.3676987000000054  -0.5100074140545120
  56.1741028000000000 -37.5847205999999971  80.4096602999999988  -0.4700062466220333
  55.4992408999999967 -37.7027512000000016  79.6853408999999999   0.3100165183113009
  55.9567757000000015 -36.4275969999999987  81.2670975000000055   0.0700095137164289
  56.8817062000000035 -36.0611762999999996  81.6873855999999989   0.0900100974326682
  55.3566436999999993 -35.2459411999999972  80.5143889999999942   0.1400115567232666
  54.3971291000000008 -35.5881958000000012  80.0710983000000027   0.0900100974326682
  56.1912421999999978 -34.8359221999999988  79.4477691999999962  -0.6600117919263071
  56.2649917999999971 -35.5509681999999998  78.8114776999999975   0.4300200206087370
  55.2287291999999965 -33.9330482000000018  81.3598403999999960  -0.2700004094596399
  54.7670554999999979 -33.1046333000000033  80.7811279000000013   0.0900100974326682
  54.6074637999999979 -34.1797295000000005  82.2472534000000053   0.0900100974326682
  56.2522888000000023 -33.6718636000000018  81.7039871000000062   0.0900100974326682
  55.0310935999999984 -36.8045424999999966  82.4511260999999962   0.5100223554736942
  53.9392508999999976 -37.2567786999999981  82.1907195999999942  -0.5100074140545120
  55.4565085999999994 -36.5370101999999974  83.6699600000000032  -0.4700062466220333
  56.3952140999999969 -36.2414131000000026  83.8295212000000021   0.3100165183113009
  54.7015686000000017 -36.5234108000000006  84.8945999000000029   0.0700095137164289
  53.8390160000000009 -37.1469001999999975  84.7111359000000022   0.0900100974326682
  55.6412163000000035 -37.2397270000000020  85.9573821999999979  -0.1799977827365629
  55.9657630999999967 -38.1542815999999974  85.4164810000000045   0.0900100974326682
  56.5920485999999983 -36.7020111000000000  86.1601256999999947   0.0900100974326682
  54.9504585000000034 -37.4369811999999982  87.2991332999999941  -0.1799977827365629
  54.5970001000000025 -36.4750670999999969  87.7282181000000065   0.0900100974326682
  54.1600188999999972 -38.1881752000000034  87.0864409999999936   0.0900100974326682
  55.9227065999999979 -38.0118178999999969  88.3294754000000069  -0.1799977827365629
  56.3055992000000032 -38.9946594000000033  87.9805602999999934   0.0900100974326682
  56.8313788999999971 -37.3843688999999983  88.4517517000000026   0.0900100974326682
  55.4442824999999999 -38.1320037999999997  89.7809830000000062   0.2100135997301042
  56.3531113000000019 -38.2200850999999986  90.4139098999999931   0.0500089300001895
  54.9861603000000017 -37.1472549000000001  90.0149078000000031   0.0500089300001895
  54.6003380000000007 -39.3236121999999995  90.0957793999999978  -0.3000012850339989
  54.8160323999999974 -40.1087074000000001  89.4487076000000059   0.3300171020275403
  54.5968093999999979 -39.6060791000000023  91.0966796999999957   0.3300171020275403
  53.6322249999999983 -39.1286240000000021  89.7696914999999933   0.3300171020275403
  54.2371216000000018 -35.0921059000000000  85.3125686999999999   0.5100223554736942
  55.1090507999999986 -34.1967734999999990  85.3251647999999960  -0.5100074140545120
  52.9891014000000027 -34.8117293999999973  85.6700821000000019  -0.2900009931758792
  51.9289360000000002 -35.8229255999999978  85.7883147999999949   0.0000074707095912
  52.0877647000000010 -36.4292488000000034  86.7056273999999974   0.0900100974326682
  51.8163947999999976 -36.4335785000000030  84.8670348999999931   0.0900100974326682
  52.5279083000000000 -33.5842438000000030  86.2462615999999969   0.0200080544258305
  52.2692642000000021 -32.8824844000000027  85.4671325999999993   0.0900100974326682
  51.2012215000000026 -33.9666976999999974  86.9602966000000066  -0.1799977827365629
  50.4055366999999990 -33.1927261000000016  87.0069198999999998   0.0900100974326682
  51.3878670000000000 -34.2895888999999983  88.0068282999999951   0.0900100974326682
  50.6416893000000030 -35.1170615999999995  86.1288605000000018  -0.1799977827365629
  50.1640091000000012 -34.5586052000000024  85.2956314000000049   0.0900100974326682
  49.9570541000000006 -35.8475533000000013  86.6105117999999976   0.0900100974326682
  53.3142891000000034 -32.8106689000000031  87.2895965999999959   0.5100223554736942
  54.1132392999999965 -33.2554359000000019  88.0691680999999988  -0.5100074140545120
  53.1125182999999979 -31.4857654999999994  87.2098923000000070  -0.4700062466220333
  52.5216254999999990 -31.0839806000000003  86.5146026999999975   0.3100165183113009
  53.8132553000000016 -30.5593032999999998  88.0654677999999933   0.0700095137164289
  53.8856658999999993 -31.0522251000000011  89.0236893000000009   0.0900100974326682
  55.2133178999999998 -30.1964207000000009  87.4678497000000021  -0.1799977827365629
  55.8685265000000015 -29.5608940000000011  88.1011962999999980   0.0900100974326682
  55.7731628000000015 -31.1536751000000010  87.4003067000000016   0.0900100974326682
  55.0702896000000024 -29.5341415000000005  86.0995331000000022  -0.1799977827365629
  54.1553917000000027 -29.7018088999999996  85.4919433999999967   0.0900100974326682
  54.8812714000000028 -28.4743977000000008  86.3743668000000042   0.0900100974326682
  56.3009720000000016 -29.6770649000000013  85.2708817000000039   0.2000133078719846
  57.2355461000000005 -29.6363087000000007  85.8702392999999944   0.0900100974326682
  56.4979361999999981 -30.6745300000000007  84.8230056999999960   0.0900100974326682
  56.1833916000000002 -28.5554504000000016  84.2725676999999962  -0.7000129593587856
  56.5893402000000023 -27.6638126000000000  84.4730377000000061   0.4400203124668566
  55.8029251000000031 -28.6499786000000007  83.0344086000000061   0.6400261496292500
  55.8525009000000026 -27.6110268000000012  82.2726288000000068  -0.8000158779399824
  55.6505240999999984 -27.7762622999999991  81.3072738999999984   0.4600208961830959
  55.7321013999999977 -26.6711235000000002  82.5921325999999993   0.4600208961830959
  55.4876328000000001 -29.7851275999999991  82.4277038999999974  -0.8000158779399824
  55.5766106000000022 -29.7687987999999990  81.4318008000000049   0.4600208961830959
  55.5712242000000032 -30.6854458000000001  82.8548279000000036   0.4600208961830959
  53.0540542999999971 -29.2880153999999990  88.2790526999999940   0.5100223554736942
  52.2249222000000017 -28.9081669000000012  87.4570389000000006  -0.5100074140545120
  53.3556595000000016 -28.6039257000000013  89.4144440000000031  -0.4700062466220333
  54.2006073000000015 -28.8750114000000018  89.8689574999999934   0.3100165183113009
  52.5120543999999967 -27.5060481999999986  89.9129561999999964   0.0700095137164289
  51.5265006999999997 -27.5855350000000001  89.4784621999999956   0.0900100974326682
  52.3502654999999990 -27.3477744999999999  91.4225311000000005   0.1400115567232666
  51.6662788000000006 -26.5067367999999988  91.6657103999999947   0.0900100974326682
  53.5846291000000008 -27.2707367000000005  92.1473311999999964  -0.6600117919263071
  53.2949867000000026 -27.0115432999999996  93.0251236000000006   0.4300200206087370
  51.6180915999999996 -28.6420154999999994  91.9275436000000070  -0.2700004094596399
  50.6337090000000032 -28.7332114999999995  91.4206008999999966   0.0900100974326682
  52.0817031999999998 -29.6478958000000006  91.8404235999999941   0.0900100974326682
  51.3436774999999983 -28.4676514000000012  92.9898986999999977   0.0900100974326682
  52.9804344000000000 -26.1888885000000009  89.4065628000000032   0.5100223554736942
  52.3554000999999971 -25.1427554999999998  89.6113205000000050  -0.5100074140545120
  54.0850867999999991 -26.2172947000000001  88.7002640000000042  -0.4700062466220333
  54.5271949999999990 -27.0786705000000012  88.4623947000000044   0.3100165183113009
  54.6416283000000007 -25.0165709999999990  88.1792755000000028   0.0700095137164289
  54.2282219000000012 -24.1447429999999983  88.6644591999999960   0.0900100974326682
  56.1426848999999990 -24.9232253999999998  88.5432433999999944  -0.0899951560134858
  56.1998786999999993 -24.9231070999999993  89.6527710000000013   0.0900100974326682
  56.8695106999999993 -26.1393261000000017  88.0074692000000027  -0.2700004094596399
  56.4179764000000006 -27.0181712999999988  88.5154723999999931   0.0900100974326682
  56.6987457000000035 -26.2453937999999987  86.9148026000000016   0.0900100974326682
  57.9367371000000020 -25.9573840999999987  88.2569503999999938   0.0900100974326682
  56.8178748999999996 -23.5835629000000004  88.1316910000000036  -0.1799977827365629
  56.8455658000000028 -23.4850025000000002  87.0254134999999991   0.0900100974326682
  56.2070656000000000 -22.7148113000000009  88.4580459999999960   0.0900100974326682
  58.2915039000000021 -23.3398360999999994  88.6017685000000057  -0.2700004094596399
  58.7098999000000035 -22.3406582000000000  88.3549651999999952   0.0900100974326682
  58.4503898999999976 -23.4942340999999999  89.6904602000000040   0.0900100974326682
  58.9943466000000001 -24.0291958000000001  88.0868911999999966   0.0900100974326682
  54.4557265999999984 -24.9449158000000004  86.6477280000000007   0.5100223554736942
  54.5070229000000026 -26.0063209999999998  86.0180588000000057  -0.5100074140545120
  54.1785277999999977 -23.8263701999999995  85.9573441000000003  -0.2900009931758792
  53.6925963999999993 -22.5067443999999988  86.4363708000000059   0.0000074707095912
  54.4715500000000006 -22.0291634000000016  87.0684052000000008   0.0900100974326682
  52.6912688999999972 -22.6823215000000005  86.8845215000000053   0.0900100974326682
  53.9043502999999973 -23.9523314999999997  84.5489120000000014   0.0200080544258305
  53.3311958000000033 -24.8351001999999994  84.3068085000000025   0.0900100974326682
  53.1928940000000026 -22.7202586999999987  84.0738907000000069  -0.1799977827365629
  52.0893172999999976 -22.8450164999999998  84.1034317000000016   0.0900100974326682
  53.4722633000000016 -22.2876434000000003  83.0894547000000046   0.0900100974326682
  53.4645500000000027 -21.7217331000000016  85.1782149999999945  -0.1799977827365629
  52.6922149999999974 -20.9239081999999996  85.1423415999999946   0.0900100974326682
  54.3863219999999998 -21.1107501999999982  85.0715942000000069   0.0900100974326682
  55.1843262000000010 -24.1639023000000002  83.8238678000000021   0.5100223554736942
  55.1798629999999974 -24.9290562000000016  82.8383026000000058  -0.5100074140545120
  56.3352165000000014 -23.5575218000000000  84.1499328999999960  -0.4700062466220333
  56.2975731000000010 -22.8669739000000014  84.8680801000000002   0.3100165183113009
  57.6521796999999978 -23.9436073000000000  83.5975952000000007   0.0700095137164289
  57.3999251999999984 -23.8272419000000006  82.5539397999999949   0.0900100974326682
  58.9010048000000026 -23.0901278999999988  84.1590881000000053  -0.1799977827365629
  58.8599930000000029 -23.1407775999999998  85.2681732000000068   0.0900100974326682
  59.8511620000000022 -23.5107937000000007  83.7659378000000032   0.0900100974326682
  58.8417968999999985 -21.6626033999999983  83.6336136000000039   0.5500235229061731
  57.9428863999999990 -21.1775283999999999  82.9442748999999964  -0.5500085814869907
  59.9529418999999990 -21.0074977999999994  83.9031829999999985  -0.6200106244938284
  60.6977119000000016 -21.4895476999999993  84.3646468999999968   0.3200168101694206
  59.9557265999999984 -20.0359191999999986  83.6664810000000045   0.3000162264531813
  58.0682411000000016 -25.4527186999999984  83.8221206999999993   0.5100223554736942
  57.5431442000000004 -26.2703494999999982  84.6198044000000067  -0.5100074140545120
  59.0589484999999996 -25.9130840000000013  82.9752426000000014  -0.4700062466220333
  59.4753074999999995 -25.3194942000000012  82.2909087999999969   0.3100165183113009
  59.6260375999999965 -27.3450622999999986  82.9971007999999983   0.0700095137164289
  58.8003539999999987 -27.9807853999999985  83.2808303999999993   0.0900100974326682
  60.1024971000000008 -27.9397677999999985  81.6446762000000064   0.0500089300001895
  59.3500403999999975 -27.6825541999999984  80.8688125999999983   0.0900100974326682
  61.0601157999999984 -27.4595641999999991  81.3502349999999979   0.0900100974326682
  60.2162743000000020 -29.3703460999999990  81.6874923999999965  -0.6600117919263071
  60.7576293999999990 -29.6248684000000004  80.9366531000000009   0.4300200206087370
  60.7188300999999981 -27.5743445999999999  84.0188904000000036   0.5100223554736942
  61.7185363999999979 -26.8701210000000010  84.1692122999999981  -0.5100074140545120
  60.6129837000000009 -28.6819495999999994  84.8455124000000040  -0.4700062466220333
  59.9260215999999986 -29.4001292999999997  84.7660979999999995   0.3100165183113009
  61.5537642999999974 -28.9818324999999994  85.8676681999999971   0.0700095137164289
  62.0516166999999967 -28.0670451999999990  86.1535109999999946   0.0900100974326682
  60.9493903999999986 -29.5855122000000001  87.1633987000000019  -0.1799977827365629
  60.3279990999999995 -30.4774780000000014  86.9340590999999989   0.0900100974326682
  61.6359557999999979 -29.8027401000000012  88.0094146999999936   0.0900100974326682
  59.9711570999999992 -28.6301689000000010  87.8465499999999935  -0.0899951560134858
  59.2787818999999985 -28.1383820000000000  87.1302490000000063   0.0900100974326682
  59.2208557000000013 -29.4162731000000015  88.9884567000000004  -0.2700004094596399
  60.0551299999999983 -29.8980388999999995  89.5418166999999983   0.0900100974326682
  58.5968437000000009 -28.7410336000000015  89.6121368000000018   0.0900100974326682
  58.6216010999999995 -30.2832298000000009  88.6368789999999933   0.0900100974326682
  60.7580795000000009 -27.3560428999999985  88.3484267999999986  -0.2700004094596399
  61.3961219999999983 -27.5911045000000001  89.2270508000000007   0.0900100974326682
  61.3495598000000015 -26.7059822000000011  87.6688079999999985   0.0900100974326682
  60.0588684000000015 -26.6731796000000010  88.8767394999999993   0.0900100974326682
  62.5667381000000020 -29.9705982000000013  85.3230743000000018   0.5100223554736942
  63.5743598999999975 -30.3617363000000005  85.9796448000000026  -0.5100074140545120
  62.2988051999999968 -30.5536193999999988  84.1495285000000024  -0.4700062466220333
  61.4620742999999976 -30.3626480000000001  83.6421660999999972   0.3100165183113009
  63.1299781999999965 -31.5967368999999998  83.5496291999999983   0.0700095137164289
  63.1978454999999997 -32.3943252999999984  84.2746506000000011   0.0900100974326682
  62.5694542000000027 -32.1027222000000023  82.1925430000000006  -0.1799977827365629
  62.5832213999999993 -31.3456192000000016  81.3795700000000011   0.0900100974326682
  63.2587546999999972 -32.8899840999999995  81.8191680999999988   0.0900100974326682
  61.2074241999999984 -32.7012634000000020  82.2775421000000051  -0.0899951560134858
  60.5108718999999979 -31.9017811000000009  82.6091536999999931   0.0900100974326682
  60.8500136999999981 -32.9937056999999996  80.7981567000000069  -0.2700004094596399
  61.3010559000000015 -33.9476967000000016  80.4506073000000015   0.0900100974326682
  59.7428589000000017 -33.0146598999999981  80.8880920000000003   0.0900100974326682
  61.0873946999999973 -32.1124915999999985  80.1645659999999936   0.0900100974326682
  61.0993461999999994 -34.0155411000000001  83.1598969000000068  -0.2700004094596399
  60.0405349999999984 -34.3511047000000005  83.1850814999999955   0.0900100974326682
  61.7252731000000026 -34.8104094999999987  82.7008361999999977   0.0900100974326682
  61.4966697999999994 -33.8311768000000015  84.1809082000000046   0.0900100974326682
  64.7190094000000045 -31.2369708999999993  83.3870926000000026   0.5100223554736942
  65.4874114999999932 -32.0979079999999968  83.7666245000000060  -0.5100074140545120
  65.1662979000000036 -30.1593246000000015  82.7686996000000050  -0.2900009931758792
  64.2480086999999997 -29.1099663000000000  82.2091599000000031   0.0000074707095912
  64.1050110000000046 -28.3418579000000008  82.9990233999999987   0.0900100974326682
  63.2488060000000019 -29.4422664999999988  81.8549347000000012   0.0900100974326682
  66.5378417999999954 -29.8575516000000007  82.7581176999999997   0.0200080544258305
  67.0021744000000012 -30.6907023999999993  82.2514953999999960   0.0900100974326682
  66.4091186999999934 -28.5369033999999999  81.9128876000000048  -0.1799977827365629
  67.2646790000000010 -28.3665294999999986  81.2249068999999935   0.0900100974326682
  66.2829361000000006 -27.7413157999999989  82.6780243000000041   0.0900100974326682
  65.0762557999999984 -28.5381794000000006  81.1405716000000012  -0.1799977827365629
  65.1365203999999949 -29.2960205000000009  80.3304061999999988   0.0900100974326682
  64.8085174999999936 -27.5266953000000001  80.7670288000000056   0.0900100974326682
  67.2327042000000006 -29.5806636999999988  84.1000595000000004   0.5100223554736942
  66.6741942999999964 -29.1512032000000012  85.1281814999999966  -0.5100074140545120
  68.5282973999999996 -29.8644351999999991  84.2272033999999934  -0.4700062466220333
  69.0521240000000063 -30.1446438000000008  83.4265137000000010   0.3100165183113009
  69.2870178000000010 -29.6293468000000004  85.4024581999999981   0.0700095137164289
  68.6367034999999959 -29.3210715999999998  86.2077254999999951   0.0900100974326682
  70.0826569000000035 -30.7803383000000004  86.0567855999999978   0.0500089300001895
  70.5062714000000028 -31.4376259000000005  85.2675858000000062   0.0900100974326682
  70.9205780000000061 -30.5048466000000005  86.7322845000000058   0.0900100974326682
  69.1730194000000012 -31.7361259000000011  86.6796035999999930  -0.6600117919263071
  68.7456130999999999 -32.2578125000000000  85.9963989000000026   0.4300200206087370
  70.2597197999999992 -28.5287800000000011  85.2589035000000024   0.5100223554736942
  70.8637085000000013 -28.4514388999999994  84.2365417000000036  -0.5100074140545120
  70.3692551000000037 -27.5965233000000012  86.2107467999999955  -0.4700062466220333
  69.7545470999999964 -27.7381343999999999  86.9828186000000017   0.3100165183113009
  71.3544464000000005 -26.4534340000000014  86.1982497999999993   0.0700095137164289
  70.9127502000000050 -25.7225093999999999  85.5371475000000032   0.0900100974326682
  71.5051955999999933 -25.8565597999999994  87.5929641999999973   0.1400115567232666
  71.3642119999999949 -26.7127380000000016  88.2867966000000024   0.0900100974326682
  70.5328903000000054 -24.8484687999999991  87.8279418999999990  -0.6600117919263071
  70.7463225999999992 -24.1002331000000005  87.2656326000000035   0.4300200206087370
  72.8562392999999986 -25.0759295999999985  87.7768097000000012  -0.2700004094596399
  73.1973952999999966 -24.4459380999999993  86.9276657000000057   0.0900100974326682
  73.0959930000000071 -24.6028175000000005  88.7530289000000039   0.0900100974326682
  73.6722259999999949 -25.8297157000000013  87.7596817000000016   0.0900100974326682
  72.6249160999999930 -26.7543468000000004  85.5598145000000017   0.5100223554736942
  73.4039458999999965 -27.6294192999999986  85.9618911999999966  -0.5100074140545120
  72.9795227000000040 -26.0347271000000013  84.5482559000000009  -0.4700062466220333
  72.3181304999999952 -25.3505305999999990  84.2508773999999931   0.3100165183113009
  74.0719909999999970 -26.2817669000000009  83.6535187000000064   0.0700095137164289
  74.2876815999999991 -27.3138427999999998  83.8873825000000011   0.0900100974326682
  73.7482758000000018 -25.9836577999999996  82.1829604999999930   0.1400115567232666
  73.7551804000000004 -24.8783130999999997  82.0712051000000002   0.0900100974326682
  72.4019470000000069 -26.3659095999999984  81.9005508000000049  -0.6600117919263071
  71.8820038000000068 -25.7587794999999993  82.4321975999999950   0.4300200206087370
  74.6458664000000027 -26.6346911999999989  81.2396774000000050  -0.2700004094596399
  74.2758864999999986 -26.5376453000000012  80.1965942000000069   0.0900100974326682
  75.6894455000000050 -26.2948418000000004  81.4121932999999984   0.0900100974326682
  74.5632018999999957 -27.7200221999999989  81.4622650000000021   0.0900100974326682
  75.3408584999999960 -25.4971752000000009  84.1169739000000050   0.5100223554736942
  76.4680556999999936 -25.9776497000000006  83.9480362000000042  -0.5100074140545120
  75.1948699999999945 -24.3020725000000013  84.7514800999999949  -0.4700062466220333
  74.3046875000000000 -23.8648604999999989  84.8536071999999990   0.3100165183113009
  76.3275299000000018 -23.5248927999999999  85.2771149000000008  -0.0199931130066482
  77.1393432999999931 -24.1540642000000005  85.6110534999999970   0.0900100974326682
  76.0052642999999932 -22.9181327999999986  86.1104126000000036   0.0900100974326682
  76.9492415999999935 -22.6306648000000017  84.3798218000000020   0.5100223554736942
  77.9979782000000057 -22.1420116000000000  84.6769333000000017  -0.5100074140545120
  76.2976685000000003 -22.3000602999999984  83.2365264999999965  -0.4700062466220333
  75.3272400000000033 -22.5031661999999990  83.1315383999999966   0.3100165183113009
  76.7392197000000067 -21.5226860000000002  82.1043700999999970   0.0700095137164289
  77.8176880000000040 -21.4907761000000015  82.1524811000000028   0.0900100974326682
  76.4033660999999995 -22.1610183999999997  80.7473068000000040  -0.1799977827365629
  75.3007431000000054 -22.1301993999999986  80.6147002999999955   0.0900100974326682
  76.8717421999999999 -21.5593815000000006  79.9392318999999958   0.0900100974326682
  76.8080214999999953 -23.6409874000000002  80.6387938999999960  -0.0899951560134858
  76.2582397000000043 -24.2777728999999987  81.3644484999999946   0.0900100974326682
  76.3625945999999942 -24.1259994999999989  79.2615662000000043  -0.2700004094596399
  76.6687698000000069 -25.0888270999999996  78.7994613999999984   0.0900100974326682
  75.2537918000000019 -24.1346874000000007  79.3307570999999996   0.0900100974326682
  76.6340102999999999 -23.3881167999999988  78.4765929999999940   0.0900100974326682
  78.2809981999999991 -23.8390750999999987  80.7967223999999931  -0.2700004094596399
  78.7883834999999948 -23.0388316999999994  80.2166366999999951   0.0900100974326682
  78.6332474000000019 -23.8394985000000013  81.8504027999999977   0.0900100974326682
  78.5982208000000071 -24.8019694999999984  80.3422699000000051   0.0900100974326682
  76.2185592999999955 -20.0871849000000005  82.1550751000000048   0.5100223554736942
  76.7282332999999994 -19.1981220000000015  81.4713440000000020  -0.5100074140545120
  75.2132186999999988 -19.7223414999999989  83.0196837999999957  -0.4700062466220333
  74.9727172999999993 -20.4586448999999995  83.6473923000000070   0.3100165183113009
  74.6353835999999973 -18.3453273999999986  82.9435425000000066   0.0700095137164289
  74.2351455999999956 -18.1548480999999988  81.9586944999999929   0.0900100974326682
  73.4092940999999968 -18.1322326999999994  83.7911376999999931   0.0500089300001895
  72.9767609000000022 -17.1144771999999996  83.6843413999999939   0.0900100974326682
  72.7279663000000056 -18.9748650000000012  83.5460434000000021   0.0900100974326682
  73.7553177000000062 -18.3240623000000014  85.1362761999999975  -0.6600117919263071
  73.2262268000000063 -17.7296505000000018  85.6732482999999974   0.4300200206087370
  75.5140228000000064 -16.9936562000000002  83.0329818999999958   0.5100223554736942
  75.3136214999999964 -16.0867462000000003  82.2373962000000063  -0.5100074140545120
  76.4729691000000003 -16.7168197999999997  83.8905486999999965  -0.2900009931758792
  76.7353667999999942 -17.5090675000000005  85.0908660999999995   0.0000074707095912
  76.8236083999999977 -18.6065769000000003  84.9425200999999959   0.0900100974326682
  75.9008484000000010 -17.3635063000000009  85.8097075999999959   0.0900100974326682
  77.2381591999999983 -15.4778757000000002  83.9184951999999953   0.0200080544258305
  76.6362227999999988 -14.6071557999999992  83.7042007000000012   0.0900100974326682
  77.9478148999999974 -15.4097567000000009  85.2729034000000041  -0.1799977827365629
  77.2066803000000021 -14.9720945000000007  85.9753951999999941   0.0900100974326682
  78.8787384000000031 -14.8072300000000006  85.3411942000000039   0.0900100974326682
  78.0149155000000007 -16.8842658999999990  85.6931457999999964  -0.1799977827365629
  78.1662369000000012 -17.0428962999999989  86.7823029000000048   0.0900100974326682
  78.9325561999999934 -17.3414573999999995  85.2650986000000017   0.0900100974326682
  78.1576309000000009 -15.4901599999999995  82.7360153000000054   0.5100223554736942
  78.5340805000000017 -14.3812198999999996  82.3367843999999991  -0.5100074140545120
  78.5442656999999969 -16.6243458000000004  82.1659164000000004  -0.4700062466220333
  78.2257689999999997 -17.4711494000000016  82.5848311999999964   0.3100165183113009
  79.2788161999999943 -16.7062798000000008  80.8775482000000068   0.0700095137164289
  80.1055984000000052 -16.0118027000000005  80.8544387999999969   0.0900100974326682
  79.8120270000000005 -18.0846614999999993  80.5182647999999972  -0.1799977827365629
  79.0139999000000017 -18.8189963999999996  80.2769851999999986   0.0900100974326682
  80.5040436000000028 -18.1339797999999988  79.6505051000000037   0.0900100974326682
  80.6319426999999962 -18.6642970999999989  81.6519622999999939   0.0000074707095912
  82.0397568000000064 -18.2153968999999982  81.8469924999999989  -0.1149958856587850
  82.4524612000000019 -17.4695740000000015  81.1837996999999945   0.1150108270779674
  82.8252487000000031 -18.7771320000000017  82.8668593999999956  -0.1149958856587850
  83.8221970000000027 -18.3923740000000002  83.0232543999999990   0.1150108270779674
  82.2178344999999950 -19.6604136999999994  83.7131423999999953   0.1100106811489075
  82.8601761000000039 -20.3903141000000012  84.6323090000000064  -0.5400082896288710
  83.6038817999999964 -19.8484707000000000  84.9059981999999991   0.4300200206087370
  80.0897903000000042 -19.5163478999999995  82.5621871999999968  -0.1149958856587850
  79.0444107000000002 -19.7696533000000017  82.4651489000000026   0.1150108270779674
  80.9339904999999931 -20.0806103000000000  83.5591048999999941  -0.1149958856587850
  80.5153198000000003 -20.8611927000000001  84.1770171999999945   0.1150108270779674
  78.4258727999999934 -16.1639328000000013  79.7425003000000032   0.5100223554736942
  78.9999770999999953 -15.7291927000000005  78.7451934999999992  -0.5100074140545120
  77.0792464999999964 -16.3724784999999997  79.7500763000000035  -0.4700062466220333
  76.6784973000000036 -16.7672291000000016  80.5732346000000064   0.3100165183113009
  76.2583541999999994 -15.8157539000000007  78.6844025000000045   0.0700095137164289
  76.8379439999999931 -15.8028822000000009  77.7731856999999991   0.0900100974326682
  74.8942107999999962 -16.5587748999999995  78.4597014999999942  -0.1799977827365629
  74.3644484999999946 -16.4074631000000011  79.4244766000000055   0.0900100974326682
  74.2113647000000043 -16.1598739999999985  77.6793593999999956   0.0900100974326682
  74.8328017999999986 -18.0483855999999996  78.2140349999999955   0.0000074707095912
  75.7752609000000064 -18.6649971000000008  77.3946837999999957  -0.1149958856587850
  76.5516585999999961 -18.0686016000000009  76.9386826000000070   0.1150108270779674
  75.7476501000000013 -20.0350512999999992  77.0398864999999944  -0.1149958856587850
  76.3369141000000013 -20.4695853999999997  76.2459487999999936   0.1150108270779674
  74.6975936999999988 -20.8576201999999995  77.6924972999999994  -0.1149958856587850
  74.6599120999999997 -21.9176539999999989  77.4892578000000043   0.1150108270779674
  73.8340072999999961 -18.8468398999999991  78.7708664000000027  -0.1149958856587850
  73.0992049999999978 -18.5396956999999993  79.5003509999999949   0.1150108270779674
  73.7592238999999950 -20.2306099000000010  78.5107421999999957  -0.1149958856587850
  73.1756134000000031 -20.8613110000000006  79.1649857000000026   0.1150108270779674
  75.7949677000000008 -14.3540610999999991  79.0094603999999947   0.5100223554736942
  75.6361923000000047 -13.5784569000000008  78.0564880000000016  -0.5100074140545120
  75.6386032000000057 -13.9390944999999995  80.2865524000000050  -0.4700062466220333
  75.5909958000000017 -14.6905269999999994  80.9400710999999973   0.3100165183113009
  75.4637222000000065 -12.5436449000000003  80.6570281999999992   0.0700095137164289
  74.5974120999999997 -12.1153793000000007  80.1748580999999945   0.0900100974326682
  75.3558577999999954 -12.3240213000000001  82.2096405000000061   0.0500089300001895
  74.4890517999999986 -12.9210233999999993  82.5653915000000040   0.0900100974326682
  76.2058868000000018 -12.8473368000000008  82.6974182000000013   0.0900100974326682
  75.1492233000000027 -11.0109177000000003  82.5814208999999977  -0.6600117919263071
  74.2137527000000006 -10.8592996999999993  82.4280624000000017   0.4300200206087370
  76.6456069999999983 -11.7596311999999994  80.2157059000000032   0.5100223554736942
  76.4526215000000064 -10.6807756000000005  79.6706848000000036  -0.5100074140545120
  77.8419951999999995 -12.2226095000000008  80.3933715999999947  -0.4700062466220333
  78.0219498000000016 -12.9976415999999997  80.9941558999999955   0.3100165183113009
  79.0188141000000002 -11.3578405000000000  80.0345305999999965   0.0700095137164289
  78.6906051999999931 -10.3312407000000004  79.9654007000000036   0.0900100974326682
  80.2387465999999989 -11.5338449000000001  81.0553206999999958  -0.1799977827365629
  80.5180892999999998 -12.6073693999999996  81.1172714000000070   0.0900100974326682
  81.1073226999999974 -10.9000740000000000  80.7756423999999953   0.0900100974326682
  79.8012161000000049 -11.0775918999999998  82.4949874999999935  -0.1399966153040842
  78.7256469999999950 -11.2573346999999995  82.7075652999999988   0.0900100974326682
  80.3978194999999971 -11.6623944999999996  83.2273636000000039   0.0900100974326682
  80.1675644000000034  -9.3660536000000008  82.8335648000000049  -0.0899951560134858
  79.7466735999999941  -9.2024478999999992  84.5469283999999988  -0.2199989501690415
  80.0235901000000069 -10.0910300999999993  85.1536025999999993   0.0900100974326682
  80.2854461999999955  -8.2929735000000004  84.8888397000000055   0.0900100974326682
  78.6527939000000060  -9.0233115999999995  84.6220856000000055   0.0900100974326682
  79.5830840999999936 -11.6983756999999997  78.5547408999999988   0.5100223554736942
  80.4947357000000068 -10.9949054999999998  78.1259536999999966  -0.5100074140545120
  78.9426421999999945 -12.5825128999999993  77.8306884999999937  -0.4700062466220333
  78.1290436000000028 -12.9395924000000004  78.2829590000000053   0.3100165183113009
  79.2300034000000011 -12.9945477999999994  76.4283065999999991  -0.0199931130066482
  79.1392745999999931 -12.0364045999999991  75.9382705999999956   0.0900100974326682
  78.4541854999999941 -13.6430655000000005  76.0489349000000061   0.0900100974326682
  80.5242690999999979 -13.6865149000000006  76.1832275000000010   0.5100223554736942
  81.1169814999999943 -13.5728787999999998  75.1024246000000062  -0.5100074140545120
  80.9827271000000053 -14.4450760000000002  77.1800918999999936  -0.4700062466220333
  80.5697250000000054 -14.5330285999999997  78.0832596000000052   0.3100165183113009
  82.0776215000000064 -15.3106918000000007  77.0819397000000066   0.0700095137164289
  82.9018173000000047 -14.8906793999999998  76.5245589999999964   0.0900100974326682
  82.6564864999999998 -15.5865182999999998  78.5700760000000002  -0.1099957397297252
  81.9101790999999935 -16.0059813999999996  79.2781676999999974   0.0900100974326682
  83.5193253000000055 -16.2828045000000010  78.6410065000000031   0.0900100974326682
  83.3617172000000011 -14.1095810000000004  79.2332152999999977  -0.2299992420271612
  82.1950989000000050 -13.5119790999999996  79.0395659999999936   0.1600121404395059
  81.7284697999999992 -16.7280292999999993  76.5875244000000066   0.5100223554736942
  82.6122893999999945 -17.5197620000000001  76.3285979999999995  -0.5100074140545120
  80.4152985000000058 -16.9444903999999994  76.3747330000000062  -0.4700062466220333
  79.7456588999999951 -16.2639980000000008  76.6619873000000069   0.3100165183113009
  79.9216461000000038 -18.2278252000000016  75.8898848999999984   0.0700095137164289
  80.6381302000000062 -18.7728557999999985  75.2932358000000050   0.0900100974326682
  79.6424178999999981 -19.2331275999999995  77.0675583000000017  -0.1799977827365629
  80.5873794999999973 -19.1862658999999987  77.6499175999999949   0.0900100974326682
  78.8267745999999931 -18.8507214000000012  77.7178040000000010   0.0900100974326682
  79.4741669000000002 -20.6526813999999987  76.6695098999999942  -0.0899951560134858
  78.7872085999999996 -20.8624897000000011  75.8219299000000007   0.0900100974326682
  80.8967818999999935 -21.2633952999999991  76.3507919000000044  -0.2700004094596399
  80.7712707999999964 -22.3672828999999993  76.3526229999999941   0.0900100974326682
  81.2728881999999970 -20.9028586999999995  75.3695297000000011   0.0900100974326682
  81.6354369999999960 -21.0528641000000007  77.1535338999999993   0.0900100974326682
  78.8838805999999977 -21.4598292999999991  77.8891296000000040  -0.2700004094596399
  79.2983246000000008 -20.9537163000000000  78.7871322999999961   0.0900100974326682
  77.7756042000000036 -21.3931636999999988  77.9290543000000042   0.0900100974326682
  79.0877686000000040 -22.5501633000000012  77.9517821999999967   0.0900100974326682
  78.6709136999999998 -17.9973297000000017  75.0774155000000007   0.5100223554736942
  77.8765563999999983 -17.1223202000000008  75.3388290000000040  -0.5100074140545120
  78.5302582000000058 -18.7397385000000014  74.0377502000000050  -0.4700062466220333
  79.2109145999999953 -19.4621639000000002  73.9438095000000004   0.3100165183113009
  77.5153502999999944 -18.6555691000000010  72.9470596000000029   0.0700095137164289
  77.0523833999999965 -17.6800919000000007  72.9695968999999991   0.0900100974326682
  78.1098250999999948 -18.8598536999999986  71.5508499000000029   0.0500089300001895
  78.5544890999999978 -17.9674624999999999  71.0607147000000055   0.0900100974326682
  78.9704665999999946 -19.5405520999999993  71.7248000999999960   0.0900100974326682
  77.2159194999999983 -19.4676417999999991  70.5853194999999971  -0.6600117919263071
  77.4555892999999998 -19.1537761999999994  69.7103118999999936   0.4300200206087370
  76.3890762000000052 -19.5726794999999996  73.3072128000000021   0.5100223554736942
  76.5485534999999970 -20.8575705999999990  73.3845443999999958  -0.5100074140545120
  75.1657639000000017 -18.9547671999999991  73.3762435999999951  -0.4700062466220333
  75.2146149000000008 -18.0199451000000010  73.0331268000000051   0.3100165183113009
  73.9414139000000006 -19.7319278999999987  73.5197371999999945   0.0700095137164289
  74.0780716000000012 -20.3726273000000013  74.3783645999999976   0.0900100974326682
  72.6457977000000028 -18.8563937999999993  73.7170715000000030  -0.0899951560134858
  72.4744186000000070 -18.1316260999999983  72.8926543999999978   0.0900100974326682
  71.3623580999999945 -19.6976185000000008  73.9401397999999972  -0.2700004094596399
  71.1749724999999955 -20.4536513999999983  73.1479111000000017   0.0900100974326682
  71.4447861000000017 -20.2868862000000014  74.8783722000000012   0.0900100974326682
  70.4663848999999942 -19.0853882000000006  74.1783523999999943   0.0900100974326682
  72.9403915000000040 -18.1173897000000004  75.0263518999999945  -0.2700004094596399
  73.2545395000000070 -18.8220615000000002  75.8257674999999978   0.0900100974326682
  73.8163375999999971 -17.4345970000000001  74.9975357000000002   0.0900100974326682
  72.1117935000000045 -17.5469933000000005  75.4979400999999939   0.0900100974326682
  73.7935104000000024 -20.6880722000000006  72.3576584000000054   0.5100223554736942
  73.5170212000000021 -21.9049109999999985  72.4970627000000007  -0.5100074140545120
  73.9126815999999991 -20.1687088000000010  71.1090468999999956  -0.4700062466220333
  74.0260162000000008 -19.2121409999999990  70.8518753000000032   0.3100165183113009
  73.6372147000000012 -21.0273857000000000  69.9592743000000041   0.0700095137164289
  72.7892989999999998 -21.6309375999999993  70.2476730000000060   0.0900100974326682
  73.5136870999999985 -20.2577496000000004  68.5835036999999943  -0.1799977827365629
  73.3848801000000037 -21.0364952000000009  67.8016510000000068   0.0900100974326682
  72.5810393999999945 -19.6551189000000015  68.6198502000000019   0.0900100974326682
  74.7107161999999931 -19.3034877999999992  68.1205139000000059  -0.1799977827365629
  74.7524109000000010 -18.4288521000000003  68.8043212999999980   0.0900100974326682
  75.6901093000000031 -19.8202056999999989  68.2105559999999969   0.0900100974326682
  74.5728607000000068 -18.8179531000000004  66.6095427999999998   0.2000133078719846
  74.2954787999999979 -19.6923904000000007  65.9828490999999957   0.0900100974326682
  73.8370972000000023 -17.9872017000000000  66.5563353999999947   0.0900100974326682
  75.8415526999999940 -18.3114719000000008  66.1381530999999967  -0.7000129593587856
  76.6704636000000050 -18.3670025000000017  66.6947708000000006   0.4400203124668566
  76.0523299999999978 -17.8086070999999997  64.9001693999999958   0.6400261496292500
  75.1266174000000007 -17.7952042000000006  63.9435196000000019  -0.8000158779399824
  75.4066391000000067 -17.4585800000000013  63.0444794000000002   0.4600208961830959
  74.1698303000000010 -18.0219650000000016  64.1255263999999983   0.4600208961830959
  77.2490691999999939 -17.3745536999999999  64.5870819000000012  -0.8000158779399824
  77.4329070999999942 -17.0313644000000011  63.6659812999999986   0.4600208961830959
  77.9900970000000058 -17.5233859999999986  65.2418670999999932   0.4600208961830959
  74.7566527999999977 -22.1045340999999986  69.7473449999999957   0.5100223554736942
  74.4629134999999991 -23.1028060999999987  69.2128983000000062  -0.5100074140545120
  76.0282593000000020 -21.9672984999999983  70.1904449000000028  -0.4700062466220333
  76.3362731999999937 -21.0981845999999997  70.5696334999999948   0.3100165183113009
  76.9168700999999970 -23.1159840000000010  70.2167891999999938   0.0700095137164289
  76.9243088000000057 -23.3985500000000002  69.1744384999999937   0.0900100974326682
  78.3540572999999938 -22.6916142000000001  70.7577208999999954   0.1400115567232666
  78.2741699000000040 -21.7446117000000001  71.3331527999999935   0.0900100974326682
  79.1673583999999977 -22.3499203000000009  69.7138061999999934  -0.6600117919263071
  78.9934082000000046 -21.4436512000000015  69.4492034999999959   0.4300200206087370
  79.1597747999999939 -23.7721386000000017  71.5684509000000020  -0.2700004094596399
  80.1301117000000005 -23.3272514000000015  71.8764191000000068   0.0900100974326682
  78.6944732999999985 -23.9033717999999986  72.5687484999999981   0.0900100974326682
  79.3859482000000014 -24.7464541999999987  71.0848541000000012   0.0900100974326682
  76.4994049000000018 -24.3000565000000002  71.0268784000000011   0.5100223554736942
  76.5005034999999936 -25.4642525000000006  70.6319885000000056  -0.5100074140545120
  75.9048386000000050 -24.0533085000000000  72.2997742000000017  -0.4700062466220333
  75.8802718999999968 -23.1026211000000004  72.5991058000000038   0.3100165183113009
  75.4165267999999998 -24.9750937999999998  73.2498473999999931   0.0700095137164289
  76.3329772999999960 -25.4753551000000016  73.5259932999999961   0.0900100974326682
  74.9608458999999954 -24.1994800999999988  74.5618819999999971  -0.1799977827365629
  75.8614043999999978 -23.7520331999999996  75.0342330999999945   0.0900100974326682
  74.2805251999999996 -23.3713455000000003  74.2691803000000021   0.0900100974326682
  74.4414443999999946 -25.1614323000000013  75.6762389999999954   0.0000074707095912
  73.7731856999999991 -24.5942611999999983  76.7448806999999960  -0.1149958856587850
  73.5797577000000018 -23.5320186999999983  76.7698134999999979   0.1150108270779674
  73.2728653000000065 -25.3676223999999984  77.8258742999999953  -0.1149958856587850
  72.8317490000000021 -24.9167155999999999  78.7025146000000007   0.1150108270779674
  73.3242797999999993 -26.7254906000000005  77.7017821999999967  -0.1149958856587850
  73.0007781999999992 -27.4314861000000008  78.4523238999999961   0.1150108270779674
  74.5196456999999981 -26.5545539999999995  75.6340636999999987  -0.1149958856587850
  75.0293044999999950 -27.0635013999999998  74.8293076000000070   0.1150108270779674
  74.0363159000000053 -27.3410091000000008  76.6815414000000004  -0.1149958856587850
  74.1073532000000057 -28.4169178000000002  76.6201477000000040   0.1150108270779674
  74.3015060000000034 -25.7149734000000016  72.6083603000000011   0.5100223554736942
  74.2733611999999965 -26.9138050000000000  72.6471099999999979  -0.5100074140545120
  73.3947067000000004 -24.9738311999999993  72.0124282999999963  -0.4700062466220333
  73.5407866999999982 -23.9908180000000009  72.0921325999999993   0.3100165183113009
  72.3083725000000044 -25.4930935000000005  71.2266158999999988   0.0700095137164289
  71.6283264000000059 -26.0511760999999993  71.8530884000000043   0.0900100974326682
  71.4132996000000020 -24.3105888000000014  70.6513367000000017  -0.1799977827365629
  71.1167525999999981 -23.5627059999999986  71.4175261999999975   0.0900100974326682
  71.9548721000000029 -23.6957054000000014  69.9010391000000055   0.0900100974326682
  70.2095183999999932 -24.7634791999999990  69.9509658999999999   0.0000074707095912
  68.9964066000000003 -24.7005081000000004  70.6457824999999957  -0.1149958856587850
  68.9275741999999951 -24.3865279999999984  71.6768416999999971   0.1150108270779674
  67.7795562999999959 -25.0638827999999982  70.0406799000000007  -0.1149958856587850
  66.8424605999999955 -25.1656513000000004  70.5678482000000002   0.1150108270779674
  67.8234786999999955 -25.6266822999999988  68.7548598999999996  -0.1149958856587850
  66.9067993000000030 -26.0490017000000016  68.3704833999999977   0.1150108270779674
  70.2024993999999936 -25.2148724000000009  68.6095047000000022  -0.1149958856587850
  71.1692656999999969 -25.2819824000000004  68.1327971999999988   0.1150108270779674
  68.9934006000000011 -25.6303082000000018  67.9968413999999939  -0.1149958856587850
  68.9628067000000016 -25.9010066999999999  66.9517670000000038   0.1150108270779674
  72.7815398999999985 -26.3824214999999995  70.0553740999999945   0.5100223554736942
  72.3034057999999931 -27.4883270000000017  69.9273682000000036  -0.5100074140545120
  73.6895446999999990 -25.9357681000000007  69.1502303999999981  -0.4700062466220333
  74.1165847999999983 -25.0434494000000001  69.2743607000000026   0.3100165183113009
  74.2719345000000004 -26.6449698999999995  68.0431671000000051   0.0700095137164289
  73.4859694999999959 -26.9189720000000001  67.3550110000000046   0.0900100974326682
  75.2440720000000027 -25.6765517999999986  67.2520523000000026  -0.1799977827365629
  74.6639174999999966 -24.7565516999999993  67.0254439999999931   0.0900100974326682
  76.1019057999999973 -25.2915096000000013  67.8438033999999988   0.0900100974326682
  75.9790801999999985 -26.2109012999999997  66.0031661999999955   0.0000074707095912
  77.3650817999999987 -26.4929923999999986  66.0597915999999969  -0.1149958856587850
  77.8914108000000027 -26.0294056000000005  66.8810500999999960   0.1150108270779674
  78.0093612999999948 -27.0637608000000007  64.9990767999999974  -0.1149958856587850
  79.0273971999999958 -27.4055557000000007  65.1139069000000035   0.1150108270779674
  77.3278808999999967 -27.4163741999999999  63.7788657999999984   0.1100106811489075
  77.8564681999999948 -28.0171889999999983  62.6775322000000017  -0.5400082896288710
  77.1143722999999994 -28.2819366000000016  62.1290703000000022   0.4300200206087370
  75.2708054000000004 -26.5284462000000012  64.8570861999999977  -0.1149958856587850
  74.2099532999999951 -26.3389586999999992  64.9284210000000002   0.1150108270779674
  75.9277725000000032 -27.0940075000000000  63.7391548000000014  -0.1149958856587850
  75.3229294000000067 -27.2972278999999993  62.8677978999999993   0.1150108270779674
  74.9844436999999999 -27.9368076000000016  68.4139023000000037   0.5100223554736942
  74.7546157999999963 -29.0432758000000000  67.7938003999999950  -0.5100074140545120
  75.8688736000000006 -27.9542980000000014  69.5077667000000048  -0.4700062466220333
  75.9469832999999994 -27.0969790999999987  70.0106734999999958   0.3100165183113009
  76.5028686999999934 -29.2264023000000002  69.9715041999999983   0.0700095137164289
  77.0015259000000043 -29.7487278000000011  69.1684340999999989   0.0900100974326682
  77.5401305999999977 -28.9511794999999985  71.0826796999999999  -0.1799977827365629
  76.9782256999999959 -28.4178084999999996  71.8789825000000064   0.0900100974326682
  77.9562224999999955 -29.8830604999999991  71.5217667000000006   0.0900100974326682
  78.6891327000000018 -28.1090030999999989  70.5075149999999979  -0.1799977827365629
  78.8350676999999962 -28.1516036999999990  69.4069671999999969   0.0900100974326682
  78.4393081999999993 -27.0433291999999987  70.6979065000000020   0.0900100974326682
  79.9864349000000061 -28.2518616000000016  71.2767867999999964   0.2000133078719846
  79.6334075999999982 -27.9299983999999988  72.2798233000000039   0.0900100974326682
  80.3455505000000016 -29.3018894000000003  71.3296890000000019   0.0900100974326682
  81.0137023999999997 -27.1871013999999995  70.7901001000000036  -0.7000129593587856
  80.8708649000000008 -26.7957630000000009  69.8810119999999984   0.4400203124668566
  82.0488205000000050 -26.8155688999999988  71.5192794999999961   0.6400261496292500
  82.7497939999999943 -25.7358378999999999  71.2114334000000042  -0.8000158779399824
  83.6409225000000021 -25.6034049999999986  71.6454391000000044   0.4600208961830959
  82.4329223999999954 -25.0813483999999995  70.5249634000000043   0.4600208961830959
  82.4373322000000002 -27.4106826999999988  72.6095657000000045  -0.8000158779399824
  83.2547150000000045 -27.0781822000000005  73.0800171000000063   0.4600208961830959
  81.9765701000000035 -28.2049370000000010  73.0056076000000047   0.4600208961830959
  75.5683594000000056 -30.3165225999999990  70.5063324000000051   0.5100223554736942
  75.7423325000000034 -31.5704250000000002  70.3010864000000026  -0.5100074140545120
  74.6035080000000050 -29.8604392999999995  71.2756957999999941  -0.4700062466220333
  74.4199904999999973 -28.8805523000000015  71.2631607000000002   0.3100165183113009
  73.5133438000000012 -30.6207236999999992  71.8699569999999994   0.0700095137164289
  73.8097762999999958 -31.4560375000000008  72.4870300000000043   0.0900100974326682
  72.8191604999999953 -29.7163429000000008  72.8528136999999987  -0.1799977827365629
  73.6212005999999946 -29.4423980999999984  73.5711440999999979   0.0900100974326682
  72.3923111000000006 -28.8274898999999998  72.3409041999999971   0.0900100974326682
  71.5941925000000055 -30.2372931999999999  73.5716247999999950  -0.0899951560134858
  70.8921126999999984 -30.6568241000000015  72.8196944999999971   0.0900100974326682
  71.9980927000000008 -31.4190407000000000  74.4850615999999945  -0.2700004094596399
  72.7758101999999951 -31.0200652999999988  75.1708449999999999   0.0900100974326682
  71.1201705999999945 -31.9430847000000000  74.9197539999999975   0.0900100974326682
  72.4633484000000010 -32.2206917000000033  73.8725127999999955   0.0900100974326682
  71.0203857000000056 -29.0570258999999993  74.3340988000000067  -0.2700004094596399
  71.7429503999999980 -28.6085014000000015  75.0489807000000013   0.0900100974326682
  70.6292877000000061 -28.3322925999999988  73.5883635999999939   0.0900100974326682
  70.1055374000000029 -29.3203887999999999  74.9068069000000065   0.0900100974326682
  72.6192168999999978 -31.1825618999999996  70.7606049000000041   0.5100223554736942
  72.2291945999999996 -32.3797112000000027  70.7809981999999991  -0.5100074140545120
  72.3359451000000035 -30.3908005000000010  69.7293624999999935  -0.4700062466220333
  72.4273682000000036 -29.4108981999999983  69.8888778999999971   0.3100165183113009
  71.7080153999999936 -30.9187164000000010  68.4892272999999960   0.0700095137164289
  70.6995926000000026 -31.1710339000000012  68.7821732000000026   0.0900100974326682
  71.5025253000000021 -29.8273201000000014  67.3857497999999993   0.0500089300001895
  72.4768676999999997 -29.5077572000000004  66.9581146000000018   0.0900100974326682
  70.8692474000000061 -30.2972983999999990  66.6031875999999983   0.0900100974326682
  70.9309692000000069 -28.7091521999999983  67.9267425999999972  -0.6600117919263071
  71.3533400999999969 -28.3597202000000017  68.7148437999999970   0.4300200206087370
  72.3426132000000024 -32.1335983000000027  67.8520965999999959   0.5100223554736942
  71.7423172000000022 -33.2022552000000033  67.5827026000000046  -0.5100074140545120
  73.6747818000000052 -32.0203856999999985  67.6996230999999966  -0.4700062466220333
  74.1994171000000051 -31.2367306000000013  68.0231093999999956   0.3100165183113009
  74.4684752999999944 -33.1460837999999995  67.1567763999999983   0.0700095137164289
  74.1430739999999986 -33.5512275999999972  66.2100066999999939   0.0900100974326682
  75.9439162999999979 -32.7566338000000030  66.8142928999999981  -0.1799977827365629
  76.4670792000000006 -32.4635390999999984  67.7495574999999945   0.0900100974326682
  76.4853058000000061 -33.6458281999999969  66.4262772000000012   0.0900100974326682
  76.0879974000000061 -31.6929550000000013  65.7159271000000018   0.5500235229061731
  75.1987000000000023 -31.2021769999999989  64.9815063000000066  -0.5500085814869907
  77.3418273999999997 -31.2273139999999998  65.6911697000000032  -0.6200106244938284
  77.5547332999999952 -30.5155257999999989  65.0218200999999993   0.3200168101694206
  78.0346526999999952 -31.5599364999999992  66.3309708000000029   0.3000162264531813
  74.5751266000000044 -34.3399391000000023  68.0476302999999945   0.5100223554736942
  74.3624724999999955 -35.4899597000000000  67.6376953000000043  -0.5100074140545120
  74.8380279999999942 -34.1570128999999980  69.3612365999999980  -0.4700062466220333
  74.9249724999999955 -33.2198944000000012  69.6902694999999994   0.3100165183113009
  74.8876800999999972 -35.2430572999999967  70.3506622000000021   0.0700095137164289
  75.6073073999999963 -35.9951553000000004  70.0627822999999950   0.0900100974326682
  75.1736525999999969 -34.5515250999999992  71.6430129999999963  -0.0899951560134858
  74.6482314999999943 -33.5791625999999965  71.7559966999999972   0.0900100974326682
  74.6838683999999944 -35.2987250999999986  72.8951186999999976  -0.2700004094596399
  73.5730132999999995 -35.3156357000000014  72.8995819000000012   0.0900100974326682
  75.1295700000000011 -36.3163947999999976  72.9000625999999983   0.0900100974326682
  75.0742644999999982 -34.7528610000000029  73.7805328000000031   0.0900100974326682
  76.7352905000000050 -34.3801689000000010  71.5881423999999953  -0.1799977827365629
  77.1746978999999982 -35.2065886999999975  70.9895858999999945   0.0900100974326682
  76.9549865999999980 -33.4189949000000013  71.0760803000000010   0.0900100974326682
  77.4368515000000031 -34.1347274999999968  72.8734740999999957  -0.2700004094596399
  78.4894637999999958 -33.9148483000000027  72.5942306999999971   0.0900100974326682
  76.9061126999999942 -33.2286223999999990  73.2362518000000051   0.0900100974326682
  77.3788299999999936 -34.8831557999999973  73.6925049000000030   0.0900100974326682
  73.6199416999999983 -36.0382996000000020  70.3609160999999972   0.5100223554736942
  73.6052169999999961 -37.2564849999999979  70.3625717000000037  -0.5100074140545120
  72.3953628999999950 -35.3473740000000021  70.3600768999999957  -0.4700062466220333
  72.3285903999999960 -34.3719024999999974  70.1651229999999941   0.3100165183113009
  71.0726166000000035 -36.0396995999999987  70.4468078999999960   0.0700095137164289
  70.9758530000000007 -36.5991287000000014  71.3655471999999946   0.0900100974326682
  70.0301742999999988 -34.9226036000000022  70.7474670000000003  -0.1799977827365629
  70.2961501999999996 -34.2900848000000025  71.6212462999999957   0.0900100974326682
  70.0619506999999970 -34.2105178999999993  69.8952713000000045   0.0900100974326682
  68.6357268999999945 -35.4603157000000024  70.9620132000000012   0.0000074707095912
  68.4254303000000021 -36.1202315999999968  72.1679153000000042  -0.1149958856587850
  69.1882858000000027 -36.0797080999999977  72.9313278000000054   0.1150108270779674
  67.1641616999999940 -36.5250587000000024  72.5671233999999998  -0.1149958856587850
  67.0248794999999973 -36.9298552999999998  73.5586547999999993   0.1150108270779674
  66.0496597000000065 -36.4249458000000033  71.7558441000000045   0.1100106811489075
  64.7791900999999939 -36.8770675999999966  72.2302094000000068  -0.5400082896288710
  64.1309585999999996 -36.5901832999999996  71.5828400000000045   0.4300200206087370
  67.4601288000000068 -35.2920341000000022  70.1203155999999979  -0.1149958856587850
  67.5857848999999931 -34.8055382000000009  69.1643143000000009   0.1150108270779674
  66.1980437999999936 -35.8200493000000009  70.4956360000000046  -0.1149958856587850
  65.3642882999999983 -35.6487922999999967  69.8308640000000054   0.1150108270779674
  70.7745589999999964 -36.8845366999999982  69.2828444999999959   0.5100223554736942
  70.2492981000000043 -38.0167083999999988  69.3659592000000060  -0.5100074140545120
  71.1926117000000005 -36.4317740999999984  68.0579680999999965  -0.4700062466220333
  71.6675948999999974 -35.5551871999999989  68.0585784999999959   0.3100165183113009
  71.2000426999999974 -37.0922623000000016  66.7767867999999964   0.0700095137164289
  70.1617813000000012 -37.2502289000000033  66.5248717999999997   0.0900100974326682
  71.8779755000000051 -36.2822304000000031  65.6403198000000003  -0.2700004094596399
  71.7398986999999977 -35.1849097999999998  65.7458953999999949   0.0900100974326682
  72.9696655000000050 -36.4835434000000021  65.6851501000000013   0.0900100974326682
  71.6440429999999964 -36.6526909000000032  64.6193619000000012   0.0900100974326682
  71.9245987000000042 -38.4319381999999976  66.9458922999999970   0.5100223554736942
  71.3402480999999966 -39.4436569000000006  66.5912552000000062  -0.5100074140545120
  73.1018447999999950 -38.4615974000000023  67.5976485999999994  -0.4700062466220333
  73.5583038000000045 -37.6273383999999993  67.8970946999999967   0.3100165183113009
  73.8289642000000015 -39.7386741999999984  67.6885223000000025   0.0700095137164289
  73.5782927999999998 -40.3403587000000030  66.8273925999999960   0.0900100974326682
  75.3316803000000021 -39.4128226999999995  67.4712447999999938  -0.1799977827365629
  75.6477356000000043 -38.7239150999999993  68.2835464000000059   0.0900100974326682
  75.9832001000000048 -40.3111496000000002  67.5244370000000060   0.0900100974326682
  75.6868209999999948 -38.8310699000000028  66.1368255999999946  -0.1799977827365629
  75.7244110000000035 -39.5510826000000009  65.2915497000000045   0.0900100974326682
  75.0124435000000034 -37.9831924000000001  65.8905639999999977   0.0900100974326682
  77.0148087000000032 -38.0132522999999978  66.2478179999999952   0.5500235229061731
  78.1100921999999969 -38.4270972999999998  65.8527069000000012  -0.5500085814869907
  76.9238205000000050 -36.7511634999999970  66.6936721999999946  -0.6200106244938284
  77.8353653000000065 -36.3507346999999967  66.7871552000000008   0.3200168101694206
  76.0901489000000026 -36.3677520999999970  67.0911483999999945   0.3000162264531813
  73.5802917000000036 -40.5220757000000020  68.9827575999999993   0.5100223554736942
  74.0596771000000018 -41.6378936999999993  69.1789626999999996  -0.5100074140545120
  72.8271026999999975 -39.9724045000000032  69.9128036000000037  -0.4700062466220333
  72.5276336999999955 -39.0253142999999980  69.8271026999999975   0.3100165183113009
  72.4883269999999982 -40.7347145000000026  71.0827254999999951   0.0700095137164289
  73.3343505999999934 -41.3028754999999990  71.4402694999999994   0.0900100974326682
  71.8402327999999954 -39.8182486999999981  72.1742554000000069  -0.2700004094596399
  70.7852325000000064 -39.5804787000000005  71.9197311000000070   0.0900100974326682
  71.9626006999999959 -40.3047447000000005  73.1655501999999984   0.0900100974326682
  72.4156188999999983 -38.8770179999999996  72.3059157999999940   0.0900100974326682
  71.4467697000000044 -41.7958908000000022  70.7277679000000035   0.5100223554736942
  70.9061889999999977 -41.7871398999999997  69.6273804000000069  -0.5100074140545120
  71.1257628999999980 -42.7545890999999969  71.6408004999999974  -0.4700062466220333
  71.5872344999999939 -42.8378447999999992  72.5206375000000065   0.3100165183113009
  70.0907822000000067 -43.7805633999999984  71.4980850000000032   0.0700095137164289
  69.6474228000000011 -43.6667861999999971  70.5198821999999979   0.0900100974326682
  70.5720366999999982 -45.2416114999999976  71.6176604999999995  -0.1799977827365629
  70.9471817000000016 -45.2752533000000028  72.6628647000000001   0.0900100974326682
  69.7443161000000060 -45.9825516000000007  71.6031646999999936   0.0900100974326682
  71.6873473999999931 -45.6767196999999996  70.6063843000000020  -0.1799977827365629
  72.5911942000000039 -45.0320930000000033  70.6494675000000001   0.0900100974326682
  71.9822769000000022 -46.6685256999999964  71.0109329000000002   0.0900100974326682
  71.3346633999999966 -45.7533835999999994  69.1346053999999981  -0.1799977827365629
  71.1105727999999999 -44.7182770000000005  68.7989730999999978   0.0900100974326682
  72.1991881999999947 -45.9972420000000000  68.4807892000000038   0.0900100974326682
  70.1333541999999994 -46.7123565999999997  68.7806168000000042   0.2100135997301042
  69.1410750999999948 -46.4931488000000002  69.2296676999999931   0.0500089300001895
  69.8066405999999944 -46.6299171000000001  67.7219467000000037   0.0500089300001895
  70.5585784999999959 -47.9973030000000023  69.0602111999999977  -0.3000012850339989
  71.1767882999999983 -48.4237517999999980  68.3408050999999972   0.3300171020275403
  70.9678878999999938 -48.0859146000000024  70.0121613000000025   0.3300171020275403
  69.6835174999999936 -48.5589141999999967  69.0383223999999984   0.3300171020275403
  68.7910461000000026 -43.5571022000000028  72.4092712000000063   0.5100223554736942
  68.8743134000000055 -43.6575011999999987  73.5970382999999941  -0.5100074140545120
  67.5998763999999994 -43.4459305000000029  71.7761382999999995  -0.4700062466220333
  67.5008773999999931 -43.3438530000000029  70.7893294999999938   0.3100165183113009
  66.2680816999999962 -43.5941771999999972  72.3566895000000017   0.0700095137164289
  65.5930938999999995 -43.7685242000000017  71.5318297999999970   0.0900100974326682
  66.0395584000000042 -44.7821120999999991  73.2275848000000025  -0.0899951560134858
  66.8244246999999945 -44.8194846999999967  74.0130233999999945   0.0900100974326682
  65.1085051999999962 -44.6468352999999993  73.8184813999999960   0.0900100974326682
  64.7630539000000027 -46.6062737000000027  71.8039322000000055  -0.3600030361827169
  63.9066315000000031 -46.0972442999999998  71.7177276999999975   0.3200168101694206
  65.9038010000000014 -46.1300278000000006  72.4338225999999992  -0.0499939885810072
  65.0726089000000059 -47.7816849000000019  71.2050322999999992   0.2500147671625829
  64.4515228000000064 -48.1785736000000000  70.4020157000000069   0.1300112648651469
  66.3708953999999949 -48.1182632000000012  71.4501190000000008  -0.7000129593587856
  66.7964858999999933 -47.1259956000000031  72.3857651000000004   0.2200138915882239
  67.8022842000000026 -47.3028641000000007  72.7462692000000004   0.1000103892907879
  65.7667617999999976 -42.3393364000000005  73.0160369999999972   0.5100223554736942
  66.4406357000000014 -41.5407906000000011  73.6590041999999983  -0.5100074140545120
  64.4567719000000068 -42.0490494000000012  72.8209305000000029  -0.4700062466220333
  63.9348412000000010 -42.6951447000000002  72.2694244000000054   0.3100165183113009
  63.7449913000000024 -40.8195991999999990  73.1564941000000033   0.0700095137164289
  64.0198898000000014 -40.1228065000000029  72.3784789999999987   0.0900100974326682
  62.1984329000000002 -41.2349967999999976  73.1695023000000049  -0.0899951560134858
  61.8632240000000024 -41.5297545999999969  72.1521149000000008   0.0900100974326682
  62.0168571000000028 -42.0656242000000020  73.8846283000000028   0.0900100974326682
  60.5633507000000009 -39.9574508999999978  74.5987166999999971  -0.3600030361827169
  60.2264137000000019 -40.6961784000000009  75.1824646000000030   0.3200168101694206
  61.3711853000000005 -40.0559081999999975  73.5210952999999989  -0.0499939885810072
  60.0188751000000025 -38.6980361999999971  74.5482406999999938   0.2500147671625829
  59.6236037999999979 -38.2862281999999965  75.4768294999999938   0.1300112648651469
  60.4822310999999999 -38.0083960999999988  73.5657424999999989  -0.7000129593587856
  61.2570953000000031 -38.8853950999999967  72.8851929000000069   0.2200138915882239
  61.7450408999999993 -38.6163025000000033  71.9565429999999964   0.1000103892907879
  64.0392913999999962 -40.2520218000000014  74.5816573999999974   0.5100223554736942
  63.8545417999999998 -40.9604491999999993  75.6540908999999999  -0.5100074140545120
  64.6497497999999950 -39.0115204000000020  74.7088623000000069  -0.4700062466220333
  64.7383346999999958 -38.4530334000000025  73.8877410999999995   0.3100165183113009
  64.9784774999999968 -38.4062805000000012  76.0000304999999940   0.0700095137164289
  64.5034636999999975 -39.0337753000000021  76.7396317000000039   0.0900100974326682
  66.5279311999999976 -38.3233948000000026  76.3802261000000016   0.0500089300001895
  66.9592437999999959 -39.3405952000000028  76.2636641999999938   0.0900100974326682
  66.9766998000000058 -37.5332565000000002  75.7410048999999930   0.0900100974326682
  66.7609024000000062 -38.0358238000000028  77.7889785999999930  -0.6600117919263071
  66.2473679000000004 -38.7248497000000000  78.2169037000000031   0.4300200206087370
  64.3472672000000046 -37.0077057000000025  76.1064147999999960   0.5100223554736942
  64.7032623000000058 -36.1210555999999983  75.3542479999999983  -0.5100074140545120
  63.4820861999999977 -36.9043502999999973  77.0508269999999982  -0.4700062466220333
  63.1213417000000021 -37.6888083999999992  77.5493239999999986   0.3100165183113009
  62.9496573999999995 -35.5807152000000002  77.4081115999999980   0.0700095137164289
  62.6244888000000017 -35.2177314999999993  76.4443054000000046   0.0900100974326682
  61.6190528999999998 -35.6005211000000017  78.3188171000000040  -0.1799977827365629
  61.7555236999999977 -36.1004332999999988  79.3015594000000021   0.0900100974326682
  61.3061904999999996 -34.5392531999999974  78.4195404000000025   0.0900100974326682
  60.4670372000000000 -36.2937469000000021  77.4957504000000057  -0.0899951560134858
  60.8969573999999980 -37.2616158000000013  77.1600037000000043   0.0900100974326682
  59.2241897999999978 -36.5741958999999994  78.2538756999999947  -0.2700004094596399
  58.6641578999999993 -37.3308678000000000  77.6638489000000050   0.0900100974326682
  59.5350838000000024 -36.9374619000000024  79.2567214999999976   0.0900100974326682
  58.5818863000000007 -35.6737862000000021  78.3588637999999946   0.0900100974326682
  60.0221710000000002 -35.4793053000000000  76.2642974999999979  -0.2700004094596399
  59.1450614999999971 -35.9921798999999965  75.8149109000000010   0.0900100974326682
  59.8525771999999989 -34.4487380999999999  76.6431046000000009   0.0900100974326682
  60.8140907000000013 -35.5798988000000023  75.4916000000000054   0.0900100974326682
  63.8804741000000007 -34.4954719999999995  77.9452591000000012   0.5100223554736942
  63.6409187000000003 -33.3463974000000007  77.5317687999999947  -0.5100074140545120
  64.9134293000000042 -34.6711578000000031  78.7706680000000006  -0.2900009931758792
  65.0350341999999983 -35.8433228000000028  79.6015244000000024   0.0000074707095912
  65.8345336999999944 -36.4805144999999982  79.1666565000000020   0.0900100974326682
  64.0820389000000006 -36.4106522000000012  79.6668090999999947   0.0900100974326682
  65.6140137000000010 -33.5491600000000005  79.3901062000000053   0.0200080544258305
  64.9109497000000033 -32.8199959000000021  79.7648238999999961   0.0900100974326682
  66.2213516000000055 -34.1246375999999998  80.6494904000000048  -0.1799977827365629
  66.2559585999999996 -33.4270667999999986  81.5135039999999975   0.0900100974326682
  67.2842330999999945 -34.2092285000000018  80.3373107999999974   0.0900100974326682
  65.4775238000000002 -35.3902969000000027  80.9465179000000035  -0.1799977827365629
  64.5724411000000060 -35.1203574999999972  81.5315781000000044   0.0900100974326682
  66.2006377999999955 -36.1436728999999985  81.3257980000000060   0.0900100974326682
  66.4985733000000039 -32.7993926999999985  78.3842544999999973   0.5100223554736942
  66.4114837999999992 -31.6335030000000010  78.5547028000000012  -0.5100074140545120
  67.3600311000000005 -33.3734626999999975  77.5065917999999954  -0.2900009931758792
  67.5836410999999941 -34.8201407999999972  77.3102875000000012   0.0000074707095912
  66.8713683999999944 -35.4231681999999992  76.7075042999999965   0.0900100974326682
  67.7296295000000015 -35.3785209999999992  78.2596130000000016   0.0900100974326682
  67.9706802000000039 -32.6194419999999994  76.3894958000000059   0.0200080544258305
  68.6322403000000065 -31.8762320999999993  76.8094635000000068   0.0900100974326682
  68.6719741999999940 -33.7106017999999992  75.5719832999999994  -0.1799977827365629
  69.6008987000000019 -33.2902336000000005  75.1307297000000034   0.0900100974326682
  68.0684966999999972 -34.0775641999999976  74.7143784000000011   0.0900100974326682
  68.8625258999999943 -34.7966498999999985  76.5150833000000006  -0.1799977827365629
  69.6982117000000017 -34.5485878000000000  77.2038651000000016   0.0900100974326682
  69.0733948000000026 -35.7381401000000025  75.9642180999999965   0.0900100974326682
  66.9270477000000028 -31.9008007000000013  75.5387726000000015   0.5100223554736942
  67.0904311999999976 -30.7496146999999986  75.1963425000000001  -0.5100074140545120
  65.7982329999999962 -32.5402069000000012  75.1103516000000013  -0.4700062466220333
  65.6675338999999951 -33.5129775999999993  75.2854004000000003   0.3100165183113009
  64.7942580999999933 -31.8866577000000007  74.2938003999999950   0.0700095137164289
  65.4100571000000031 -31.4145545999999989  73.5425872999999939   0.0900100974326682
  63.7897452999999999 -32.8873633999999981  73.7105789000000016  -0.0899951560134858
  63.3972205999999971 -33.5608864000000011  74.5021667000000036   0.0900100974326682
  62.6926383999999999 -31.9877585999999994  73.0852737000000019  -0.2700004094596399
  63.1352462999999986 -31.2976570000000009  72.3354949999999945   0.0900100974326682
  61.8824844000000027 -32.5715675000000005  72.5983046999999999   0.0900100974326682
  62.1676331000000033 -31.3298512000000002  73.8104323999999963   0.0900100974326682
  64.5917510999999962 -33.5429535000000030  72.6199646000000030  -0.2700004094596399
  65.5947495000000060 -33.9167441999999966  72.9176178000000021   0.0900100974326682
  63.9641457000000031 -34.3691139000000021  72.2226256999999947   0.0900100974326682
  64.6853255999999988 -32.7925261999999975  71.8060684000000009   0.0900100974326682
  64.1708449999999999 -30.6527118999999999  75.1060181000000000   0.5100223554736942
  64.0212707999999964 -29.5698909999999984  74.5091629000000069  -0.5100074140545120
  63.9009818999999979 -30.7475203999999991  76.4593964000000028  -0.4700062466220333
  64.1981887999999969 -31.5142592999999991  77.0231246999999968   0.3100165183113009
  63.3368110999999985 -29.6331099999999985  77.2074279999999931   0.0700095137164289
  62.4723510999999974 -29.1819439000000003  76.7431488000000002   0.0900100974326682
  62.7729758999999987 -30.1829394999999998  78.5326309000000009   0.0500089300001895
  62.0929946999999984 -31.0552272999999985  78.4274673000000035   0.0900100974326682
  63.6697577999999993 -30.6192740999999984  79.0222167999999954   0.0900100974326682
  62.1398848999999984 -29.1835498999999992  79.3871002000000061  -0.6600117919263071
  61.7301215999999968 -28.4948616000000001  78.8585204999999974   0.4300200206087370
  64.3831787000000020 -28.6233654000000008  77.4645766999999950   0.5100223554736942
  64.1289368000000053 -27.4389019000000012  77.5066910000000036  -0.5100074140545120
  65.6608429000000058 -28.9714050000000007  77.6291350999999992  -0.4700062466220333
  65.9816131999999982 -29.9117794000000004  77.5465927000000050   0.3100165183113009
  66.7752761999999933 -28.0157318000000011  77.6763610999999941   0.0700095137164289
  66.5459670999999986 -27.2907753000000000  78.4433365000000009   0.0900100974326682
  68.0039443999999946 -28.7841187000000005  78.0109099999999955  -0.1799977827365629
  67.9753798999999930 -29.1334248000000002  79.0651778999999948   0.0900100974326682
  68.0032578000000001 -29.6399155000000007  77.3024367999999953   0.0900100974326682
  69.3179245000000037 -28.0619793000000008  77.8408356000000055  -0.0899951560134858
  69.4699631000000011 -27.5817508999999994  76.8505858999999987   0.0900100974326682
  69.4904250999999960 -26.9292583000000008  78.8544006000000053  -0.2700004094596399
  69.1874923999999965 -27.2709712999999994  79.8672104000000047   0.0900100974326682
  70.5158310000000057 -26.5064677999999994  78.9185638000000012   0.0900100974326682
  68.8471222000000012 -26.0644607999999991  78.5849532999999951   0.0900100974326682
  70.4299163999999962 -29.0704937000000001  77.9337996999999945  -0.2700004094596399
  70.5476455999999956 -29.3748760000000004  78.9957885999999974   0.0900100974326682
  70.2756348000000060 -30.0011578000000014  77.3469542999999931   0.0900100974326682
  71.3967437999999959 -28.6071032999999986  77.6425552000000039   0.0900100974326682
  66.9037857000000002 -27.2656403000000012  76.2950438999999960   0.5100223554736942
  67.1241301999999962 -26.0458545999999984  76.2975311000000005  -0.5100074140545120
  66.7603378000000021 -27.9050578999999992  75.1232681000000042  -0.4700062466220333
  66.6846237000000031 -28.8877543999999986  74.9729995999999943   0.3100165183113009
  66.5990905999999967 -27.2348289000000001  73.8560181000000000   0.0700095137164289
  67.4905318999999935 -26.6702042000000006  73.6259459999999990   0.0900100974326682
  66.4568557999999996 -28.2346877999999997  72.6938705000000027  -0.1799977827365629
  65.8726882999999930 -29.1634215999999995  72.8685837000000021   0.0900100974326682
  65.9171065999999968 -27.7887306000000009  71.8312530999999979   0.0900100974326682
  67.8377303999999981 -28.6723900000000000  72.2119217000000049  -0.1799977827365629
  68.3190230999999955 -27.9199467000000006  71.5512389999999954   0.0900100974326682
  68.5357819000000035 -28.8321742999999984  73.0613402999999977   0.0900100974326682
  67.8069076999999965 -29.9536324000000000  71.3237076000000059   0.5500235229061731
  67.8571776999999940 -29.9366665000000012  70.1019363000000055  -0.5500085814869907
  67.9312362999999948 -31.0711212000000003  72.0304107999999985  -0.6200106244938284
  68.0967789000000039 -31.8820037999999997  71.4691085999999984   0.3200168101694206
  67.8237000000000023 -31.0360125999999994  73.0239944000000065   0.3000162264531813
  65.4686583999999954 -26.3282661000000004  73.8778992000000017   0.5100223554736942
  65.4769057999999973 -25.2212639000000003  73.3521728999999993  -0.5100074140545120
  64.3228072999999938 -26.7448845000000013  74.4513321000000019  -0.4700062466220333
  64.3059235000000058 -27.6562099000000003  74.8553237999999936   0.3100165183113009
  63.2482224000000031 -25.7862414999999991  74.6345596000000029  -0.0199931130066482
  62.5139847000000017 -26.3908558000000006  75.1461639000000048   0.0900100974326682
  62.9864043999999978 -25.4677773000000016  73.6363448999999974   0.0900100974326682
  63.5391311999999999 -24.5115662000000007  75.3707198999999974   0.5100223554736942
  63.2017287999999979 -23.3782004999999984  74.9931641000000013  -0.5100074140545120
  64.3195723999999984 -24.6687793999999982  76.4467238999999950  -0.4700062466220333
  64.5333557000000013 -25.5838299000000013  76.7798614999999955   0.3100165183113009
  64.8529357999999974 -23.5735245000000013  77.2881622000000021   0.0700095137164289
  64.0366745000000037 -22.9229468999999995  77.5654143999999945   0.0900100974326682
  65.4387131000000011 -24.1336994000000011  78.6118622000000045  -0.1799977827365629
  66.1746674000000041 -24.9546032000000011  78.4747162000000031   0.0900100974326682
  65.9015579000000002 -23.3135566999999995  79.2013168000000007   0.0900100974326682
  64.3379898000000026 -24.8038445000000003  79.4474105999999978  -0.1799977827365629
  63.9686622999999983 -25.7357845000000012  78.9684524999999979   0.0900100974326682
  64.8881226000000026 -25.1093082000000010  80.3630294999999961   0.0900100974326682
  63.1514206000000016 -23.9152602999999999  79.6648864999999944   0.5500235229061731
  62.0239333999999971 -24.3207568999999992  79.3005981000000020  -0.5500085814869907
  63.3788300000000007 -22.7733993999999988  80.3366318000000064  -0.6200106244938284
  62.6532326000000026 -22.0888595999999993  80.4067612000000054   0.3200168101694206
  64.2132567999999964 -22.6353836000000008  80.8702011000000027   0.3000162264531813
  65.8995819000000012 -22.6380176999999989  76.6534118999999947   0.5100223554736942
  65.8859711000000061 -21.4307288999999983  76.8926467999999943  -0.5100074140545120
  66.7812880999999976 -23.1790580999999989  75.7739638999999983  -0.4700062466220333
  66.5517044000000055 -24.1410274999999999  75.6478043000000042   0.3100165183113009
  67.5672454999999985 -22.4649506000000017  74.8508834999999948   0.0700095137164289
  68.2051696999999990 -21.8026237000000016  75.4172439999999966   0.0900100974326682
  68.5721206999999993 -23.3142947999999990  74.0684585999999996  -0.1799977827365629
  68.0160065000000031 -24.1356831000000014  73.5680847000000000   0.0900100974326682
  69.1031952000000018 -22.7350655000000010  73.2831039000000004   0.0900100974326682
  69.5955124000000040 -24.0734406000000014  75.0522919000000002  -0.0899951560134858
  69.0606078999999937 -24.5848922999999999  75.8809128000000044   0.0900100974326682
  70.4206695999999965 -25.2069797999999992  74.3831406000000044  -0.2700004094596399
  69.8949585000000013 -26.1856231999999984  74.3687744000000066   0.0900100974326682
  71.0130615000000063 -24.8873977999999987  73.4992447000000055   0.0900100974326682
  71.0773468000000008 -25.5537205000000007  75.2095032000000003   0.0900100974326682
  70.5230483999999933 -23.0527534000000003  75.7362746999999956  -0.2700004094596399
  69.8593520999999953 -22.3303337000000006  76.2577438000000001   0.0900100974326682
  71.3085937999999970 -23.5434875000000012  76.3498000999999960   0.0900100974326682
  70.8972397000000001 -22.4039135000000016  74.9157181000000065   0.0900100974326682
  66.6885986000000059 -21.6323718999999990  73.9270934999999980   0.5100223554736942
  66.9439011000000050 -20.4934863999999983  73.6271591000000001  -0.5100074140545120
  65.5659332000000035 -22.1682434000000015  73.3504714999999976  -0.4700062466220333
  65.4127196999999967 -23.1502304000000017  73.4294205000000062   0.3100165183113009
  64.6476897999999949 -21.4875164000000005  72.5213013000000046   0.0700095137164289
  65.2915497000000045 -21.0486068999999993  71.7734985000000023   0.0900100974326682
  63.5780486999999965 -22.3737850000000016  71.7936554000000058  -0.1799977827365629
  62.9639511000000027 -22.8936042999999998  72.5598068000000040   0.0900100974326682
  62.9308929000000035 -21.7750586999999989  71.1175994999999972   0.0900100974326682
  64.1258239999999944 -23.4331436000000011  70.9296721999999988  -0.0899951560134858
  64.9820708999999965 -23.8172035000000015  71.5243683000000061   0.0900100974326682
  63.1609154000000004 -24.5277747999999995  70.4471664000000004  -0.2700004094596399
  62.4587669000000005 -24.8332291000000005  71.2521514999999965   0.0900100974326682
  62.5506209999999996 -24.2096920000000004  69.5749892999999986   0.0900100974326682
  63.6566429000000014 -25.4525967000000009  70.0820846999999958   0.0900100974326682
  64.6927337999999992 -22.9241351999999985  69.5262374999999935  -0.2700004094596399
  64.8472289999999987 -23.7307358000000015  68.7780075000000011   0.0900100974326682
  63.9737206000000000 -22.1778869999999984  69.1256790000000052   0.0900100974326682
  65.6472701999999941 -22.3652821000000017  69.6304932000000036   0.0900100974326682
  63.9247703999999999 -20.3448142999999995  73.2454376000000025   0.5100223554736942
  63.5692100999999994 -19.3144492999999997  72.6884383999999955  -0.5100074140545120
  63.5860747999999987 -20.5579071000000013  74.4993819999999971  -0.4700062466220333
  63.6808814999999981 -21.4810543000000003  74.8638382000000036   0.3100165183113009
  63.0960541000000035 -19.4692897999999985  75.3520203000000066   0.0700095137164289
  62.1452408000000034 -19.0757885000000016  75.0241165000000052   0.0900100974326682
  62.8038367999999991 -20.1911221000000012  76.7808456000000064  -0.1799977827365629
  63.5868874000000019 -20.9328766000000002  77.0472031000000044   0.0900100974326682
  62.8749427999999995 -19.4500026999999989  77.6054687999999970   0.0900100974326682
  61.4438895999999986 -20.8211517000000015  76.8347701999999941  -0.0299934048647678
  61.1347923000000009 -22.1401997000000001  76.8868942000000004  -0.1499969071622038
  61.8185043000000007 -22.9582404999999987  77.0593642999999986   0.2200138915882239
  59.7610054000000019 -22.2209052999999983  77.0835036999999943  -0.5100074140545120
  59.1726493999999974 -22.9986838999999996  77.1219253999999950   0.3700182694600189
  59.2365874999999988 -21.0082911999999986  76.8556061000000028   0.2400144753044632
  60.2650871000000024 -20.0792198000000006  76.8331984999999946   0.1100106811489075
  60.0259361000000027 -18.6966971999999991  76.7267913999999962  -0.2499998257434005
  60.7972602999999978 -17.9434184999999999  76.6633606000000043   0.1700124322976256
  58.6791649000000035 -18.2697697000000012  76.6674727999999988  -0.1999983664528022
  58.4576644999999999 -17.2171574000000014  76.7641677999999956   0.1400115567232666
  57.9140396000000024 -20.5810126999999987  76.7943802000000062  -0.2700004094596399
  57.1311150000000012 -21.3186302000000012  76.8910979999999995   0.1600121404395059
  57.6320266999999973 -19.1634196999999986  76.6983718999999979  -0.1399966153040842
  56.6013755999999972 -18.8460007000000012  76.6400069999999971   0.1400115567232666
  63.9833716999999993 -18.2020568999999988  75.5691223000000036   0.5100223554736942
  63.4643936000000011 -17.0561714000000002  75.6466369999999984  -0.5100074140545120
  65.3037642999999974 -18.2930869999999999  75.6495742999999976  -0.4700062466220333
  65.7206192000000016 -19.1947879999999991  75.7342682000000025   0.3100165183113009
  66.1946640000000031 -17.1428833000000012  75.4082183999999955   0.0700095137164289
  65.8685379000000069 -16.3512878000000015  76.0665587999999957   0.0900100974326682
  67.7059249999999935 -17.5806274000000009  75.5920485999999983  -0.1799977827365629
  67.8150863999999984 -17.9741610999999999  76.6252669999999938   0.0900100974326682
  67.8777390000000054 -18.4675712999999995  74.9454192999999975   0.0900100974326682
  68.8858108999999956 -16.6077022999999997  75.4801712000000009  -0.1799977827365629
  68.7785796999999945 -15.7154608000000007  76.1334152000000017   0.0900100974326682
  69.6980819999999994 -17.1197014000000003  76.0390929999999940   0.0900100974326682
  69.4834136999999998 -16.3039799000000016  74.0525817999999987   0.2000133078719846
  69.8923415999999946 -17.2230224999999990  73.5809325999999970   0.0900100974326682
  68.6864853000000011 -16.0849055999999990  73.3101273000000049   0.0900100974326682
  70.5029983999999956 -15.2182645999999995  74.1672820999999942  -0.7000129593587856
  70.8775176999999985 -14.9840250000000008  75.0644226000000003   0.4400203124668566
  71.0076674999999966 -14.5442380999999994  73.1989669999999961   0.6400261496292500
  70.7546844000000021 -14.7638301999999992  71.9178924999999936  -0.8000158779399824
  71.1474761999999998 -14.2547770000000007  71.1520004000000057   0.4600208961830959
  70.2355498999999952 -15.6126652000000004  71.8180617999999953   0.4600208961830959
  71.6991347999999959 -13.4223452000000005  73.4193192000000039  -0.8000158779399824
  72.0962523999999974 -12.8972110999999998  72.6666412000000008   0.4600208961830959
  71.4785308999999955 -13.0008230000000005  74.2988967999999943   0.4600208961830959
  66.1158218000000062 -16.4260941000000003  74.0745162999999991   0.5100223554736942
  66.0977630999999946 -15.2276173000000004  74.0177307000000013  -0.5100074140545120
  65.9844436999999999 -17.2782288000000008  72.9885405999999932  -0.4700062466220333
  66.2743607000000026 -18.2169665999999992  73.1580505000000016   0.3100165183113009
  65.7914810000000045 -16.7764224999999989  71.6270676000000037   0.0700095137164289
  66.5741653000000042 -16.0411643999999995  71.5121230999999966   0.0900100974326682
  66.0083008000000007 -17.8776398000000007  70.6335830999999956  -0.1799977827365629
  65.4763183999999967 -18.8317471000000012  70.8360672000000022   0.0900100974326682
  65.5989531999999969 -17.5265179000000018  69.6622543000000007   0.0900100974326682
  67.4662552000000062 -18.3361224999999983  70.3589096000000040  -0.2800007013177596
  67.8932037000000008 -18.9562588000000005  71.1758956999999981   0.0900100974326682
  67.6169586000000038 -19.0342197000000013  69.5078735000000023   0.0900100974326682
  68.4254913000000045 -17.1872138999999997  70.2340468999999956   0.6200255659130106
  69.5702971999999988 -17.1675949000000010  70.8145217999999943  -0.7600147105075037
  68.2030716000000012 -16.4490681000000016  69.2805938999999995  -0.7600147105075037
  64.5260849000000007 -15.9874535000000009  71.4402312999999936   0.5100223554736942
  64.6246184999999969 -14.8893757000000004  70.9032822000000067  -0.5100074140545120
  63.4213753000000011 -16.5153427000000015  72.0258484000000010  -0.4700062466220333
  63.3368911999999966 -17.4877871999999996  72.2288817999999964   0.3100165183113009
  62.1320189999999997 -15.7642793999999995  72.1186828999999960   0.0700095137164289
  61.7269440000000031 -15.4865998999999999  71.1568069000000065   0.0900100974326682
  61.1241417000000027 -16.6031055000000016  72.8695526000000058  -0.1799977827365629
  61.0580710999999994 -17.6246681000000009  72.4378509999999949   0.0900100974326682
  61.5286369000000022 -16.8905372999999983  73.8635787999999991   0.0900100974326682
  59.7961121000000020 -15.9545878999999999  73.0331496999999956   0.0000074707095912
  58.9476050999999970 -15.7093334000000002  71.9272614000000061  -0.1149958856587850
  59.3065567000000016 -16.0569018999999997  70.9697876000000036   0.1150108270779674
  57.6138419999999982 -15.3550854000000001  72.0580826000000059  -0.1149958856587850
  57.0251998999999969 -15.2836198999999997  71.1554260000000056   0.1150108270779674
  57.0918502999999973 -15.3557290999999996  73.3923949999999934  -0.1149958856587850
  56.0248107999999974 -15.3758725999999992  73.5579833999999977   0.1150108270779674
  59.2674103000000017 -15.8756913999999991  74.2730331000000064  -0.1149958856587850
  59.9367866999999990 -16.1116734000000008  75.0870666999999941   0.1150108270779674
  57.9162674000000024 -15.5920620000000003  74.4785842999999943  -0.1149958856587850
  57.7038116000000016 -15.5254221000000001  75.5353850999999992   0.1150108270779674
  62.2612075999999988 -14.4225949999999994  72.8051758000000007   0.5100223554736942
  61.8831482000000008 -13.3744391999999994  72.2236252000000007  -0.5100074140545120
  62.7227286999999976 -14.2903643000000002  74.0907287999999937  -0.4700062466220333
  63.1329575000000034 -15.0571690000000000  74.5783081000000010   0.3100165183113009
  62.8122062999999997 -12.9381608999999997  74.6681746999999945   0.0700095137164289
  61.8672790999999975 -12.4263334000000008  74.5607375999999960   0.0900100974326682
  63.3417206000000022 -13.0400915000000008  76.1856154999999973  -0.1799977827365629
  64.2661513999999983 -13.6437215999999992  76.0616150000000033   0.0900100974326682
  63.6054344000000000 -11.9949045000000005  76.4545975000000055   0.0900100974326682
  62.4069022999999987 -13.7708244000000004  77.0195006999999947   0.0000074707095912
  61.0243110999999985 -13.6532154000000006  76.9518814000000049  -0.1149958856587850
  60.5538634999999985 -12.9285107000000004  76.3038939999999997   0.1150108270779674
  60.1262359999999987 -14.4965133999999995  77.6922073000000069  -0.1149958856587850
  59.0901793999999967 -14.2009649000000007  77.7673034999999970   0.1150108270779674
  60.6749343999999979 -15.5412750000000006  78.4549025999999969  -0.1149958856587850
  60.1111908000000028 -16.3433819000000007  78.9079056000000065   0.1150108270779674
  62.8965034000000003 -14.8298044000000004  77.8211517000000015  -0.1149958856587850
  63.9498671999999999 -14.9629097000000009  78.0189285000000012   0.1150108270779674
  62.0586472000000029 -15.7025203999999992  78.4712219000000033  -0.1149958856587850
  62.4243888999999967 -16.5717621000000008  78.9975814999999955   0.1150108270779674
  63.8463707000000014 -12.1213101999999999  73.8702468999999979   0.5100223554736942
  63.6500854000000018 -10.9876985999999999  73.6217345999999964  -0.5100074140545120
  65.0541228999999959 -12.6407498999999994  73.4419556000000000  -0.4700062466220333
[truncated: 8,143,803 more chars]
