# Supplementary material for: Protein and Solvent Reorganization Drives Radical Pair Stability in Avian Cryptochrome 4a
Source: J Am Chem Soc. 2025 Nov 14;147(47):43934–45. doi: 10.1021/jacs.5c15726 (PMC12673606; doi:10.1021/jacs.5c15726)
Supplement: Supplementary file 2 [file ja5c15726_si_002.zip › Cry4a_data/TDDFT/rpc/gas_phase/c1_gas-phase.inp]

$molecule
0 1
N        68.2916488999999984     -15.7277450999999999      82.9365844999999950
C        69.1021956999999958     -14.8651885999999998      82.3718642999999986
O        69.9273605000000060     -15.2133207000000006      81.5800629000000015
N        69.3305588000000057     -13.7027903000000002      82.9847488000000055
H        70.0831527999999935     -13.0855283999999994      82.7151412999999991
C        68.4784927000000039     -13.1714535000000001      83.9181595000000016
O        68.7742767000000015     -12.0135354999999997      84.2671966999999995
C        67.4164504999999963     -13.9674540000000000      84.4994278000000065
N        66.4443816999999939     -13.5065507999999994      85.3577805000000041
C        65.4061583999999954     -14.3014174000000001      85.6490096999999935
C        64.3769759999999991     -13.7703056000000004      86.4412307999999996
H        64.5080032000000045     -12.7776116999999996      86.8719253999999950
C        63.2347449999999967     -14.3936729000000003      86.6829299999999989
C        62.1728821000000025     -13.6184378000000006      87.3275603999999959
H        62.5656127999999967     -13.1069344999999995      88.2322388000000046
H        61.3754311000000001     -14.2933578000000008      87.7055435000000045
H        61.8073577999999983     -12.7944621999999999      86.6781158000000005
C        63.2232894999999999     -15.7668418999999993      86.5749969000000021
C        62.1975249999999988     -16.6772765999999990      86.9818192000000039
H        62.5715598999999969     -17.6014651999999998      87.4720229999999930
H        61.6986160000000012     -17.0129185000000014      86.0476074000000040
H        61.3760261999999983     -16.2769107999999996      87.6136168999999967
C        64.0670319000000035     -16.4080657999999993      85.7154464999999988
H        63.9851378999999980     -17.4730777999999987      85.4983292000000006
C        65.2463302999999968     -15.6611899999999995      85.2134932999999961
N        66.2875290000000064     -16.2149448000000014      84.3246840999999989
C        67.3608475000000055     -15.3461542000000009      83.9249573000000026
C        66.1340866000000034     -17.5250549000000007      83.7430496000000062
H        65.0582808999999997     -17.7212047999999989      83.5468673999999965
H        66.4941788000000003     -17.5726642999999996      82.6931000000000012
H        66.5334047539807187     -18.3183588185933601      84.3749624932423075
C        60.2584190000000035      -9.6431208000000002      85.2610092000000037
H        60.9641457000000031      -9.2465916000000004      84.5000610000000023
H        59.4358749000000017      -8.9562749999999998      85.5542374000000052
C        61.0645370000000014      -9.9520683000000005      86.4863129000000015
C        62.4100493999999983      -9.9694184999999997      86.5456695999999965
H        63.0300407000000007      -9.7953758000000004      85.6786498999999964
N        62.8266982999999968     -10.4078026000000001      87.7368163999999950
H        63.7739600999999965     -10.5443639999999998      87.9282227000000063
C        61.7760085999999973     -10.5579699999999992      88.5680236999999977
C        60.6161308000000005     -10.3267030999999996      87.7833786000000060
C        59.3335876000000013     -10.4882021000000005      88.4463042999999942
H        58.4420280000000005     -10.5265398000000001      87.8379821999999990
C        59.3191757000000024     -10.5479078000000008      89.8285750999999948
H        58.3192558000000005     -10.5111456000000008      90.2350311000000005
C        61.7131881999999976     -10.6900128999999993      89.9825363000000067
H        62.5548286000000004     -10.8102312000000005      90.6485595999999987
C        60.4517632000000020     -10.6863136000000001      90.5940247000000056
H        60.2179069999999967     -10.6646012999999993      91.6481856999999991
H        59.8132838573664927     -10.5364179581063784      84.8228598052592275
C        56.7554207000000019      -7.2770171000000001      86.1905364999999932
H        57.5190314999999970      -8.0454311000000001      85.9440460000000002
H        55.8252296000000001      -7.7934203000000002      86.5105286000000007
C        56.4557799999999972      -6.4845600000000001      85.0359954999999985
C        55.3226928999999998      -5.6948651999999997      84.7386627000000061
H        54.4444350999999997      -5.7497964000000001      85.3647919000000002
N        55.5438765999999973      -4.8382649000000004      83.6924515000000042
H        55.0582236999999992      -4.1358509000000003      83.2198638999999929
C        56.8115692000000010      -5.0366821000000002      83.2717360999999983
C        57.4656334000000015      -5.9646511000000002      84.0438613999999973
C        58.7868805000000023      -6.2320055999999999      83.7862396000000018
H        59.2733230999999989      -6.8895759999999999      84.4914856000000043
C        59.4237517999999980      -5.6850905000000003      82.6282882999999941
H        60.3475074999999990      -6.0925064000000004      82.2447585999999973
C        57.4677773000000016      -4.3767490000000002      82.2379683999999997
H        56.9584655999999967      -3.6811286999999999      81.5874938999999983
C        58.8115997000000021      -4.7431654999999999      81.8532790999999946
H        59.1926230999999987      -4.3977241999999999      80.9036025999999993
H        57.1868979942317139      -6.8079745263538936      87.0748025282233584
C        51.1549301000000014      -3.3464873000000002      89.9900741999999951
H        51.5536269999999988      -2.4149183999999999      89.5345154000000036
H        51.9044074999999978      -3.5876169000000000      90.7739487000000054
C        51.2428359999999969      -4.3198179999999997      88.8894729999999953
C        51.5913315000000026      -3.9102646999999999      87.6710891999999973
H        51.8216895999999991      -2.8658717000000000      87.5208358999999945
N        51.5453224000000034      -5.0059699999999996      86.8024444999999929
H        51.2700577000000024      -4.9914575000000001      85.8661804000000046
C        51.1487045000000009      -6.0742626000000000      87.4876098999999954
C        50.9540519999999972      -5.7208462000000004      88.7827453999999960
C        50.5833854999999986      -6.6320715000000003      89.7600860999999952
H        50.4607849000000002      -6.2912488000000000      90.7775421000000051
C        50.2984085000000007      -7.9388627999999999      89.3452759000000043
H        50.1119385000000008      -8.7796450000000004      89.9969787999999937
C        50.9738540999999969      -7.3310046000000000      87.0896912000000043
H        51.1619911000000016      -7.6196589000000001      86.0661240000000021
C        50.5593567000000021      -8.3019227999999998      88.0602188000000012
H        50.5359687999999991      -9.3063220999999992      87.6639557000000025
H        50.1658626417506710      -3.2194282002240238      90.4301895805495946
C        49.5307083000000006      -7.6644582999999997      94.5374984999999981
H        49.2491721999999967      -8.6717891999999992      94.9121322999999961
H        49.3488197000000000      -6.9410509999999999      95.3608626999999984
C        48.7210425999999970      -7.3289609000000002      93.3029784999999947
C        48.2294769000000016      -6.0792941999999996      92.9661406999999969
H        48.3788108999999977      -5.2214437000000000      93.6050414999999987
N        47.6092338999999996      -6.1871995999999996      91.7008667000000059
H        47.6238022000000001      -5.5855845999999998      90.9324799000000041
C        47.4753341999999989      -7.5039968000000004      91.3392029000000036
C        48.2508620999999991      -8.2496165999999995      92.2508315999999979
C        48.5586776999999969      -9.5958518999999995      91.9912491000000045
H        49.2080612000000031     -10.1865539999999992      92.6203536999999955
C        47.7611350999999971     -10.2518472999999997      90.9956511999999975
H        47.7215919000000000     -11.3242463999999998      90.8739853000000011
C        46.8881301999999991      -8.0782366000000003      90.2536697000000032
H        46.2838248999999990      -7.4314790000000004      89.6348648000000026
C        46.9682503000000011      -9.4863271999999998      90.1088943000000029
H        46.4225234999999969     -10.0068368999999997      89.3358077999999978
H        50.6049601413048649      -7.7501397361174700      94.3739696861537567
C        50.2736014999999981      -2.5810423000000000      95.2536240000000021
H        50.8990974000000023      -3.4961798000000002      95.3284378000000032
H        50.4998855999999989      -1.9937773000000001      96.1691742000000005
C        48.8488121000000035      -2.9752710000000002      95.3806380999999988
C        47.7014313000000030      -2.2603445000000000      94.8129653999999960
H        47.8558463999999972      -1.2906883000000000      94.3631668000000019
C        46.3710899000000012      -2.7302162999999999      94.9075164999999998
H        45.5450019999999967      -2.3057504000000000      94.3563232000000056
C        46.1291847000000033      -3.9012272000000001      95.6512146000000030
O        44.8312035000000009      -4.4036865000000001      95.7838057999999961
H        44.3000526000000008      -3.8291089999999999      95.2276154000000048
C        48.4658240999999990      -4.2171000999999997      95.8929595999999975
H        49.2013129999999990      -4.9753137000000001      96.1178512999999981
C        47.1606025999999972      -4.6590223000000002      96.1531142999999986
H        46.8961143000000007      -5.6211843000000004      96.5662688999999972
H        50.5432689363535772      -1.9829300316519984      94.3831981339883725
$end

$rem
SYM_IGNORE           true
EXCHANGE             wB97X-D
BASIS                6-31+G(d,p)
CIS_N_ROOTS          25
MAX_SCF_CYCLES       600
SCF_ALGORITHM        gdm
UNRESTRICTED         false
CIS_SINGLETS         true
CIS_TRIPLETS         false
SCF_CONVERGENCE      8
RPA                  false
MAX_CIS_CYCLES       600
CIS_CONVERGENCE      8
THRESH               14
S2THRESH             16
MEM_TOTAL            149000
CIS_MOMENTS          true
NTO_PAIRS            4
NBO                  2
MOLDEN_FORMAT=true
IQMOL_FCHK=true
$end
