# Supplementary material for: Protein and Solvent Reorganization Drives Radical Pair Stability in Avian Cryptochrome 4a
Source: J Am Chem Soc. 2025 Nov 14;147(47):43934–45. doi: 10.1021/jacs.5c15726 (PMC12673606; doi:10.1021/jacs.5c15726)
Supplement: Supplementary file 2 [file ja5c15726_si_002.zip › Cry4a_data/CDFT-CI/dark_state/set-2/ds_set-2.txt]

-13539.8881469 0.0014786 -0.0182376
0.0014786 -13539.8820186 0.0199035
-0.0182376 0.0199035 -13540.0329337
-13541.9835964 -0.0025549 0.0223114
-0.0025549 -13541.9809153 0.0227133
0.0223114 0.0227133 -13542.1443993
-13539.8391061 0.0037993 0.0264624
0.0037993 -13539.8526917 -0.0225553
0.0264624 -0.0225553 -13540.0152719
-13542.1048832 0.0039425 0.0241581
0.0039425 -13542.1042667 -0.0242542
0.0241581 -0.0242542 -13542.2726441
-13540.8719869 -0.0026759 0.0062448
-0.0026759 -13540.8711906 0.0130010
0.0062448 0.0130010 -13540.9990735
-13541.9812842 -0.0005993 0.0154012
-0.0005993 -13541.9740999 0.0169296
0.0154012 0.0169296 -13542.1176062
-13540.2427555 0.0019864 0.0188730
0.0019864 -13540.2376528 -0.0206748
0.0188730 -0.0206748 -13540.3928931
-13541.3137112 -0.0037693 -0.0169200
-0.0037693 -13541.3190900 -0.0147218
-0.0169200 -0.0147218 -13541.4568287
-13542.1318032 0.0034709 0.0245520
0.0034709 -13542.1368225 -0.0224519
0.0245520 -0.0224519 -13542.3014697
-13539.9333281 -0.0023958 0.0152950
-0.0023958 -13539.9198550 0.0182925
0.0152950 0.0182925 -13540.0695611
-13539.7619742 0.0030161 0.0229721
0.0030161 -13539.7703417 -0.0205918
0.0229721 -0.0205918 -13539.9257306
-13541.6818178 -0.0038782 -0.0198470
-0.0038782 -13541.6720230 -0.0217649
-0.0198470 -0.0217649 -13541.8333420
-13541.1791175 -0.0021585 0.0222557
-0.0021585 -13541.1674493 0.0250220
0.0222557 0.0250220 -13541.3388190
-13539.9483687 0.0022705 -0.0178466
0.0022705 -13539.9283008 0.0226377
-0.0178466 0.0226377 -13540.0904300
-13540.6402475 -0.0035196 0.0213436
-0.0035196 -13540.6298731 0.0236789
0.0213436 0.0236789 -13540.7980256
-13540.7923771 0.0020340 0.0159757
0.0020340 -13540.7943149 -0.0153437
0.0159757 -0.0153437 -13540.9322137
-13539.9790245 0.0024552 0.0203798
0.0024552 -13539.9743560 -0.0215443
0.0203798 -0.0215443 -13540.1333174
-13541.0804524 0.0034893 0.0216010
0.0034893 -13541.0884959 -0.0192577
0.0216010 -0.0192577 -13541.2389419
-13542.2596757 -0.0009008 0.0056415
-0.0009008 -13542.2468768 -0.0140831
0.0056415 -0.0140831 -13542.3806182
-13540.9431420 0.0025102 -0.0221090
0.0025102 -13540.9354691 0.0236411
-0.0221090 0.0236411 -13541.1017757
-13539.7484543 0.0005882 -0.0085567
0.0005882 -13539.7445211 0.0099379
-0.0085567 0.0099379 -13539.8663081
-13540.9373606 -0.0010536 0.0180910
-0.0010536 -13540.9530691 0.0122481
0.0180910 0.0122481 -13541.0826944
-13540.1296119 0.0025701 -0.0194989
0.0025701 -13540.1367737 0.0177228
-0.0194989 0.0177228 -13540.2805090
-13540.6842012 -0.0020289 0.0163095
-0.0020289 -13540.6771097 0.0180055
0.0163095 0.0180055 -13540.8241704
-13540.4739591 0.0019717 0.0215020
0.0019717 -13540.4746202 -0.0211888
0.0215020 -0.0211888 -13540.6324623
-13540.6773071 0.0006453 -0.0195342
0.0006453 -13540.6854853 -0.0173542
-0.0195342 -0.0173542 -13540.8270146
-13540.7265626 -0.0029014 0.0160483
-0.0029014 -13540.7320778 0.0140160
0.0160483 0.0140160 -13540.8663170
-13540.4717283 -0.0028302 0.0155115
-0.0028302 -13540.4721408 0.0151859
0.0155115 0.0151859 -13540.6078403
-13540.0673696 -0.0026322 0.0256148
-0.0026322 -13540.0581490 0.0273501
0.0256148 0.0273501 -13540.2377960
-13540.2726987 0.0007295 0.0045337
0.0007295 -13540.2598278 -0.0057681
0.0045337 -0.0057681 -13540.3817044
-13540.6172048 -0.0029548 -0.0172898
-0.0029548 -13540.5956484 -0.0227059
-0.0172898 -0.0227059 -13540.7603963
-13540.1528769 -0.0026450 0.0197641
-0.0026450 -13540.1491293 0.0206176
0.0197641 0.0206176 -13540.3039172
-13541.9848543 -0.0034188 -0.0245355
-0.0034188 -13541.9810386 -0.0252935
-0.0245355 -0.0252935 -13542.1549672
-13539.4688913 0.0025368 0.0222793
0.0025368 -13539.4560797 -0.0248502
0.0222793 -0.0248502 -13539.6272392
-13541.5424950 -0.0005723 -0.0037187
-0.0005723 -13541.5373265 0.0039329
-0.0037187 0.0039329 -13541.6555792
-13540.1705025 0.0023482 0.0189536
0.0023482 -13540.1677678 -0.0200576
0.0189536 -0.0200576 -13540.3202947
-13541.3790433 -0.0034058 -0.0260701
-0.0034058 -13541.3758013 -0.0261548
-0.0260701 -0.0261548 -13541.5540408
-13540.3892773 0.0013575 0.0190647
0.0013575 -13540.3750515 -0.0223907
0.0190647 -0.0223907 -13540.5349821
-13540.8740626 0.0031863 -0.0174795
0.0031863 -13540.8584103 0.0220746
-0.0174795 0.0220746 -13541.0201017
-13540.1727613 -0.0031202 0.0196486
-0.0031202 -13540.1630196 0.0222016
0.0196486 0.0222016 -13540.3235757
-13540.9689323 0.0014080 0.0135667
0.0014080 -13540.9640206 -0.0149869
0.0135667 -0.0149869 -13541.0996690
-13541.0487317 -0.0016475 -0.0207476
-0.0016475 -13541.0478005 -0.0198438
-0.0207476 -0.0198438 -13541.2017289
-13540.7318437 0.0031479 0.0241964
0.0031479 -13540.7267521 -0.0253113
0.0241964 -0.0253113 -13540.8999082
-13539.1496040 -0.0024478 0.0198418
-0.0024478 -13539.1695941 0.0143074
0.0198418 0.0143074 -13539.3017796
-13540.5406535 0.0031997 -0.0213955
0.0031997 -13540.5419899 0.0217522
-0.0213955 0.0217522 -13540.7027637
-13540.7407074 -0.0049922 -0.0156025
-0.0049922 -13540.7345960 -0.0168588
-0.0156025 -0.0168588 -13540.8800483
-13539.9073361 0.0054508 -0.0172625
0.0054508 -13539.9066711 0.0165599
-0.0172625 0.0165599 -13540.0527868
-13541.5758880 -0.0008246 0.0216217
-0.0008246 -13541.5732433 0.0224715
0.0216217 0.0224715 -13541.7331577
-13540.0101614 -0.0035216 -0.0193806
-0.0035216 -13539.9932772 -0.0233071
-0.0193806 -0.0233071 -13540.1607247
-13540.8348094 -0.0041214 -0.0180350
-0.0041214 -13540.8157766 -0.0228301
-0.0180350 -0.0228301 -13540.9820595
-13539.6660074 -0.0044748 0.0227930
-0.0044748 -13539.6543789 0.0254468
0.0227930 0.0254468 -13539.8305915
-13540.9958151 -0.0029066 -0.0182003
-0.0029066 -13541.0056595 -0.0146758
-0.0182003 -0.0146758 -13541.1430175
-13541.1947320 0.0021436 -0.0233433
0.0021436 -13541.1915992 0.0239917
-0.0233433 0.0239917 -13541.3590764
-13539.7019633 -0.0021698 -0.0150575
-0.0021698 -13539.6971864 -0.0155979
-0.0150575 -0.0155979 -13539.8364406
-13540.5315671 -0.0029489 0.0230537
-0.0029489 -13540.5186878 0.0258529
0.0230537 0.0258529 -13540.6931302
-13539.9611149 -0.0022522 -0.0223296
-0.0022522 -13539.9676461 -0.0203437
-0.0223296 -0.0203437 -13540.1210198
-13541.4561442 -0.0035303 0.0206920
-0.0035303 -13541.4381319 0.0247735
0.0206920 0.0247735 -13541.6109173
-13541.3341024 0.0036179 0.0163161
0.0036179 -13541.3447011 -0.0128722
0.0163161 -0.0128722 -13541.4767632
-13540.3714161 0.0030416 -0.0230628
0.0030416 -13540.3698112 0.0236664
-0.0230628 0.0236664 -13540.5370372
-13541.2861489 0.0004475 -0.0199201
0.0004475 -13541.3246099 0.0107009
-0.0199201 0.0107009 -13541.4403425
-13539.4266059 -0.0013760 -0.0229223
-0.0013760 -13539.4163846 -0.0253931
-0.0229223 -0.0253931 -13539.5882865
-13540.8008742 0.0040794 0.0197006
0.0040794 -13540.7925983 -0.0216152
0.0197006 -0.0216152 -13540.9533928
-13542.2968484 0.0035460 -0.0180164
0.0035460 -13542.2928372 0.0183532
-0.0180164 0.0183532 -13542.4422704
-13540.5886460 -0.0034525 -0.0262145
-0.0034525 -13540.5903870 -0.0252324
-0.0262145 -0.0252324 -13540.7646999
-13540.8128760 0.0006335 -0.0167033
0.0006335 -13540.8117512 0.0171641
-0.0167033 0.0171641 -13540.9536039
-13540.9734908 0.0014341 -0.0213350
0.0014341 -13540.9835941 0.0182369
-0.0213350 0.0182369 -13541.1294599
-13539.7322659 0.0016268 -0.0214065
0.0016268 -13539.7201741 0.0240198
-0.0214065 0.0240198 -13539.8882126
-13541.4160323 0.0038625 0.0243260
0.0038625 -13541.4249704 -0.0210280
0.0243260 -0.0210280 -13541.5844845
-13540.5151866 0.0033848 -0.0284202
0.0033848 -13540.5048113 0.0302871
-0.0284202 0.0302871 -13540.6971636
-13541.5167612 -0.0019406 -0.0138141
-0.0019406 -13541.5032617 -0.0174960
-0.0138141 -0.0174960 -13541.6481528
-13541.2730636 -0.0037135 -0.0213797
-0.0037135 -13541.2511030 -0.0263825
-0.0213797 -0.0263825 -13541.4303771
-13540.6354793 -0.0034658 0.0244362
-0.0034658 -13540.6372140 0.0235808
0.0244362 0.0235808 -13540.8037392
-13540.5684409 0.0032239 -0.0244238
0.0032239 -13540.5743320 0.0223777
-0.0244238 0.0223777 -13540.7374392
-13539.2947289 -0.0037833 0.0222304
-0.0037833 -13539.2926129 0.0223951
0.0222304 0.0223951 -13539.4568577
-13540.0493957 -0.0041375 -0.0260222
-0.0041375 -13540.0426875 -0.0277277
-0.0260222 -0.0277277 -13540.2255788
-13541.0182808 0.0026629 0.0159927
0.0026629 -13541.0003948 -0.0207333
0.0159927 -0.0207333 -13541.1567581
-13540.4122800 0.0012856 -0.0127501
0.0012856 -13540.4071700 0.0146533
-0.0127501 0.0146533 -13540.5425079
-13540.4114034 0.0007649 0.0052810
0.0007649 -13540.4259928 0.0042596
0.0052810 0.0042596 -13540.5349039
-13540.3188626 0.0005070 -0.0039203
0.0005070 -13540.3183072 0.0042204
-0.0039203 0.0042204 -13540.4204094
-13541.0338396 0.0013883 -0.0055592
0.0013883 -13541.0360440 0.0113659
-0.0055592 0.0113659 -13541.1600549
-13540.8957541 0.0034001 -0.0156324
0.0034001 -13540.8693606 0.0217337
-0.0156324 0.0217337 -13541.0297535
-13540.0913461 -0.0048732 0.0229393
-0.0048732 -13540.0945138 0.0217995
0.0229393 0.0217995 -13540.2564322
-13540.1859992 -0.0042198 -0.0227035
-0.0042198 -13540.1637117 -0.0279630
-0.0227035 -0.0279630 -13540.3486922
-13541.3002725 0.0031580 0.0187217
0.0031580 -13541.3004271 -0.0182489
0.0187217 -0.0182489 -13541.4472301
-13540.4224498 -0.0028973 0.0204796
-0.0028973 -13540.4189781 0.0214297
0.0204796 0.0214297 -13540.5758414
-13540.3613851 -0.0034491 -0.0225907
-0.0034491 -13540.3709432 -0.0201107
-0.0225907 -0.0201107 -13540.5273453
-13540.6982985 -0.0015411 -0.0165860
-0.0015411 -13540.7196336 -0.0051566
-0.0165860 -0.0051566 -13540.8419364
-13540.5826167 0.0015950 0.0154793
0.0015950 -13540.5692841 -0.0181135
0.0154793 -0.0181135 -13540.7155795
-13540.2629352 -0.0012152 -0.0147946
-0.0012152 -13540.2870928 0.0043860
-0.0147946 0.0043860 -13540.4016307
-13542.5482246 0.0050903 -0.0215043
0.0050903 -13542.5450026 0.0220485
-0.0215043 0.0220485 -13542.7079396
-13541.4083003 0.0027623 -0.0188708
0.0027623 -13541.4174679 0.0157767
-0.0188708 0.0157767 -13541.5576485
-13540.8284959 0.0026119 0.0217157
0.0026119 -13540.8310060 -0.0204487
0.0217157 -0.0204487 -13540.9879480
-13540.6437290 0.0035138 -0.0141873
0.0035138 -13540.6405188 0.0162742
-0.0141873 0.0162742 -13540.7813041
-13540.2121215 -0.0019099 -0.0276651
-0.0019099 -13540.2135250 -0.0264988
-0.0276651 -0.0264988 -13540.3910736
-13541.3605393 -0.0023432 -0.0220814
-0.0023432 -13541.3766142 -0.0178387
-0.0220814 -0.0178387 -13541.5210000
-13542.2996611 -0.0003374 0.0053530
-0.0003374 -13542.2781357 0.0140166
0.0053530 0.0140166 -13542.4168850
-13540.1858188 -0.0021105 -0.0127693
-0.0021105 -13540.1879532 -0.0123618
-0.0127693 -0.0123618 -13540.3189183
-13541.5568827 0.0027681 0.0244614
0.0027681 -13541.5722095 -0.0201737
0.0244614 -0.0201737 -13541.7260843
-13540.2804019 0.0036101 -0.0183724
0.0036101 -13540.2825363 0.0181434
-0.0183724 0.0181434 -13540.4318323
-13541.5018097 -0.0013610 -0.0214828
-0.0013610 -13541.5191114 -0.0168887
-0.0214828 -0.0168887 -13541.6597582
-13540.1589907 0.0041536 -0.0259658
0.0041536 -13540.1539292 0.0264496
-0.0259658 0.0264496 -13540.3348786
-13540.6820761 -0.0008396 0.0138471
-0.0008396 -13540.6862248 0.0124827
0.0138471 0.0124827 -13540.8159391
-13539.4777086 -0.0029293 -0.0240379
-0.0029293 -13539.4793712 -0.0231384
-0.0240379 -0.0231384 -13539.6449848
-13540.7056563 -0.0034258 -0.0239042
-0.0034258 -13540.6986684 -0.0252421
-0.0239042 -0.0252421 -13540.8724174
-13540.3236907 0.0020696 0.0163419
0.0020696 -13540.3412371 -0.0111452
0.0163419 -0.0111452 -13540.4655864
-13540.8329626 -0.0030499 -0.0206754
-0.0030499 -13540.8425242 -0.0168773
-0.0206754 -0.0168773 -13540.9880160
-13540.3515176 -0.0036413 -0.0244085
-0.0036413 -13540.3559337 -0.0226526
-0.0244085 -0.0226526 -13540.5209498
-13541.6835228 -0.0027179 -0.0192330
-0.0027179 -13541.6672056 -0.0229851
-0.0192330 -0.0229851 -13541.8320635
-13541.6980514 -0.0028773 0.0218821
-0.0028773 -13541.7010358 0.0210813
0.0218821 0.0210813 -13541.8574120
-13540.5584038 0.0028575 -0.0209208
0.0028575 -13540.5626539 0.0200515
-0.0209208 0.0200515 -13540.7160677
-13542.6958386 0.0033252 -0.0250720
0.0033252 -13542.6956070 0.0253574
-0.0250720 0.0253574 -13542.8684939
-13540.8551160 -0.0018324 0.0189490
-0.0018324 -13540.8562176 0.0183386
0.0189490 0.0183386 -13541.0023705
-13539.5532120 0.0032879 0.0248880
0.0032879 -13539.5499490 -0.0255542
0.0248880 -0.0255542 -13539.7233773
-13541.7054604 -0.0005604 -0.0164943
-0.0005604 -13541.7089854 -0.0141066
-0.0164943 -0.0141066 -13541.8444988
-13539.2822908 0.0018357 0.0162012
0.0018357 -13539.2588963 -0.0222173
0.0162012 -0.0222173 -13539.4206252
-13540.9628897 0.0021547 0.0143387
0.0021547 -13540.9404209 -0.0202326
0.0143387 -0.0202326 -13541.0939174
-13541.7877113 0.0039322 -0.0149605
0.0039322 -13541.7577127 0.0222195
-0.0149605 0.0222195 -13541.9223230
-13540.1737212 -0.0009242 -0.0039576
-0.0009242 -13540.1641625 -0.0099149
-0.0039576 -0.0099149 -13540.2840684
-13539.6557691 0.0023298 0.0205120
0.0023298 -13539.6535822 -0.0210124
0.0205120 -0.0210124 -13539.8106031
-13539.9958028 -0.0027659 -0.0244630
-0.0027659 -13539.9964192 -0.0242656
-0.0244630 -0.0242656 -13540.1657781
-13539.4444207 -0.0007417 -0.0112224
-0.0007417 -13539.4512627 -0.0045585
-0.0112224 -0.0045585 -13539.5681836
-13539.5051765 0.0031121 0.0254123
0.0031121 -13539.5067510 -0.0245602
0.0254123 -0.0245602 -13539.6776750
-13539.7068150 -0.0021365 0.0058333
-0.0021365 -13539.7096423 -0.0054835
0.0058333 -0.0054835 -13539.8262730
-13540.3058621 -0.0044357 -0.0182386
-0.0044357 -13540.3060342 -0.0180656
-0.0182386 -0.0180656 -13540.4541207
-13542.1114286 -0.0016489 -0.0173890
-0.0016489 -13542.1092492 -0.0173698
-0.0173890 -0.0173698 -13542.2534719
-13540.7069056 -0.0007967 -0.0137099
-0.0007967 -13540.7014570 -0.0140007
-0.0137099 -0.0140007 -13540.8368632
-13541.0412014 0.0020108 -0.0256593
0.0020108 -13541.0496298 0.0231861
-0.0256593 0.0231861 -13541.2143411
-13541.0573882 0.0027508 0.0202372
0.0027508 -13541.0571425 -0.0199728
0.0202372 -0.0199728 -13541.2106419
-13539.8438059 -0.0007200 0.0217226
-0.0007200 -13539.8446890 0.0209213
0.0217226 0.0209213 -13539.9995142
-13540.5798520 0.0009131 -0.0160686
0.0009131 -13540.5808414 0.0152338
-0.0160686 0.0152338 -13540.7153484
-13542.2527242 -0.0023533 0.0189558
-0.0023533 -13542.2404066 0.0211401
0.0189558 0.0211401 -13542.3997828
-13540.5604442 -0.0011489 -0.0050667
-0.0011489 -13540.5607111 -0.0055613
-0.0050667 -0.0055613 -13540.6729157
-13541.7421501 -0.0025795 -0.0229844
-0.0025795 -13541.7385129 -0.0232809
-0.0229844 -0.0232809 -13541.9045910
-13540.3131790 0.0011364 -0.0138419
0.0011364 -13540.3159104 0.0127664
-0.0138419 0.0127664 -13540.4455864
-13539.9969431 -0.0028517 0.0204603
-0.0028517 -13539.9917842 0.0210731
0.0204603 0.0210731 -13540.1511596
-13541.5262671 0.0028125 0.0217934
0.0028125 -13541.5103261 -0.0255525
0.0217934 -0.0255525 -13541.6834886
-13541.4481708 0.0060491 0.0215896
0.0060491 -13541.4487365 -0.0210693
0.0215896 -0.0210693 -13541.6090601
-13542.4989021 -0.0015291 -0.0200333
-0.0015291 -13542.5090306 -0.0165469
-0.0200333 -0.0165469 -13542.6499148
-13539.5061980 -0.0020442 0.0134838
-0.0020442 -13539.5149503 0.0109772
0.0134838 0.0109772 -13539.6432918
-13541.0583855 -0.0026752 -0.0246393
-0.0026752 -13541.0494750 -0.0263209
-0.0246393 -0.0263209 -13541.2256475
-13541.4782728 -0.0031578 0.0199426
-0.0031578 -13541.4772598 0.0197456
0.0199426 0.0197456 -13541.6327048
-13542.1328768 0.0033499 -0.0156869
0.0033499 -13542.1467666 0.0091924
-0.0156869 0.0091924 -13542.2703321
-13539.8924753 -0.0034658 0.0228020
-0.0034658 -13539.9021141 0.0204522
0.0228020 0.0204522 -13540.0566263
-13541.8905362 0.0042177 0.0223303
0.0042177 -13541.8788092 -0.0249066
0.0223303 -0.0249066 -13542.0541160
-13539.6386055 -0.0030887 0.0189226
-0.0030887 -13539.6486279 0.0157427
0.0189226 0.0157427 -13539.7895707
-13541.3262355 0.0018444 -0.0194900
0.0018444 -13541.3232356 0.0198365
-0.0194900 0.0198365 -13541.4753904
-13541.2987766 0.0027201 0.0216206
0.0027201 -13541.2999548 -0.0209558
0.0216206 -0.0209558 -13541.4575205
-13540.3940312 0.0028417 0.0154549
0.0028417 -13540.3745119 -0.0200654
0.0154549 -0.0200654 -13540.5282928
-13540.9047461 0.0040240 0.0241512
0.0040240 -13540.9192193 -0.0198950
0.0241512 -0.0198950 -13541.0736198
-13541.0681022 -0.0033554 0.0259661
-0.0033554 -13541.0724154 0.0244482
0.0259661 0.0244482 -13541.2427312
-13540.8081887 0.0023762 0.0223121
0.0023762 -13540.8065877 -0.0220449
0.0223121 -0.0220449 -13540.9683849
-13541.7449801 0.0032222 -0.0215048
0.0032222 -13541.7481395 0.0204124
-0.0215048 0.0204124 -13541.9032720
-13540.4747716 -0.0031058 -0.0258763
-0.0031058 -13540.4677267 -0.0270505
-0.0258763 -0.0270505 -13540.6484777
-13540.3069991 -0.0030448 0.0215426
-0.0030448 -13540.3056778 0.0217391
0.0215426 0.0217391 -13540.4647742
-13539.6177016 0.0034424 -0.0179651
0.0034424 -13539.6144275 0.0182579
-0.0179651 0.0182579 -13539.7622208
-13541.1152687 0.0029143 -0.0146143
0.0029143 -13541.1110761 0.0151868
-0.0146143 0.0151868 -13541.2511151
-13540.1176866 0.0030757 0.0270608
0.0030757 -13540.1337434 -0.0227091
0.0270608 -0.0227091 -13540.2968044
-13540.7213237 0.0023716 -0.0184621
0.0023716 -13540.7172444 0.0190176
-0.0184621 0.0190176 -13540.8680024
-13541.5672509 0.0009241 -0.0154431
0.0009241 -13541.5693315 0.0154771
-0.0154431 0.0154771 -13541.7022074
-13540.8927480 0.0041074 -0.0269313
0.0041074 -13540.9087103 0.0226466
-0.0269313 0.0226466 -13541.0722712
