# Supplementary material for: Protein and Solvent Reorganization Drives Radical Pair Stability in Avian Cryptochrome 4a
Source: J Am Chem Soc. 2025 Nov 14;147(47):43934–45. doi: 10.1021/jacs.5c15726 (PMC12673606; doi:10.1021/jacs.5c15726)
Supplement: Supplementary file 2 [file ja5c15726_si_002.zip › Cry4a_data/CDFT-CI/dark_state/set-4/ds_set-4.txt]

-13541.3232781 -0.0025598 -0.0196496
-0.0025598 -13541.3232307 -0.0193820
-0.0196496 -0.0193820 -13541.4741079
-13540.0774751 -0.0028360 -0.0229398
-0.0028360 -13540.0676834 -0.0256493
-0.0229398 -0.0256493 -13540.2417886
-13541.3513850 0.0019427 0.0129340
0.0019427 -13541.3518197 -0.0127556
0.0129340 -0.0127556 -13541.4849495
-13540.8496501 0.0020275 0.0174155
0.0020275 -13540.8549152 -0.0151814
0.0174155 -0.0151814 -13540.9952779
-13540.4902886 0.0033966 0.0197237
0.0033966 -13540.4705204 -0.0247143
0.0197237 -0.0247143 -13540.6429509
-13540.4884635 0.0032532 0.0183968
0.0032532 -13540.4683817 -0.0234317
0.0183968 -0.0234317 -13540.6360784
-13540.9861856 0.0030566 -0.0208308
0.0030566 -13540.9721340 0.0240751
-0.0208308 0.0240751 -13541.1410271
-13541.0611472 -0.0022039 0.0245446
-0.0022039 -13541.0672084 0.0228011
0.0245446 0.0228011 -13541.2304178
-13541.1773879 -0.0032046 -0.0218243
-0.0032046 -13541.1850177 -0.0192993
-0.0218243 -0.0192993 -13541.3362864
-13541.3918088 0.0036522 -0.0225604
0.0036522 -13541.4034521 0.0194215
-0.0225604 0.0194215 -13541.5555374
-13540.0423921 -0.0029038 0.0226205
-0.0029038 -13540.0381993 0.0232982
0.0226205 0.0232982 -13540.2048806
-13539.5771034 -0.0018020 0.0198644
-0.0018020 -13539.5887701 0.0168763
0.0198644 0.0168763 -13539.7303255
-13541.0711269 0.0028009 0.0172899
0.0028009 -13541.0731633 -0.0162250
0.0172899 -0.0162250 -13541.2124639
-13540.3744671 0.0054441 0.0207660
0.0054441 -13540.3778697 -0.0194212
0.0207660 -0.0194212 -13540.5346724
-13541.3386865 0.0012860 0.0054625
0.0012860 -13541.3591865 -0.0040908
0.0054625 -0.0040908 -13541.4631531
-13541.0209016 0.0026088 -0.0254262
0.0026088 -13541.0423157 0.0198542
-0.0254262 0.0198542 -13541.1937752
-13541.9552046 0.0018831 -0.0197860
0.0018831 -13541.9715940 0.0144186
-0.0197860 0.0144186 -13542.1060644
-13540.8953830 0.0017380 0.0180011
0.0017380 -13540.9167435 -0.0123280
0.0180011 -0.0123280 -13541.0432283
-13539.4826403 -0.0041510 -0.0239758
-0.0041510 -13539.4902493 -0.0211132
-0.0239758 -0.0211132 -13539.6497871
-13539.3068086 0.0051316 -0.0268675
0.0051316 -13539.3176554 0.0238534
-0.0268675 0.0238534 -13539.4881736
-13540.5747007 0.0033293 0.0249209
0.0033293 -13540.5733282 -0.0249081
0.0249209 -0.0249081 -13540.7452649
-13539.8469221 -0.0035700 -0.0234286
-0.0035700 -13539.8433934 -0.0243413
-0.0234286 -0.0243413 -13540.0126962
-13541.2283189 -0.0039341 -0.0290035
-0.0039341 -13541.2334059 -0.0273047
-0.0290035 -0.0273047 -13541.4150343
-13541.1115976 0.0036893 -0.0220901
0.0036893 -13541.1048806 0.0234771
-0.0220901 0.0234771 -13541.2723345
-13541.8976912 0.0028512 -0.0199421
0.0028512 -13541.9071871 0.0172951
-0.0199421 0.0172951 -13542.0527570
-13541.0267394 0.0007459 0.0135814
0.0007459 -13541.0393861 -0.0054602
0.0135814 -0.0054602 -13541.1565345
-13539.4758980 0.0025634 0.0186013
0.0025634 -13539.4516460 -0.0245888
0.0186013 -0.0245888 -13539.6224648
-13541.3773257 0.0038770 0.0236961
0.0038770 -13541.3818625 -0.0221659
0.0236961 -0.0221659 -13541.5430926
-13541.1899677 -0.0022957 -0.0194888
-0.0022957 -13541.1883484 -0.0194105
-0.0194888 -0.0194105 -13541.3387828
-13539.7676067 0.0040394 -0.0177915
0.0040394 -13539.7496663 0.0221493
-0.0177915 0.0221493 -13539.9132347
-13541.8865653 -0.0009534 -0.0169844
-0.0009534 -13541.9023387 -0.0134591
-0.0169844 -0.0134591 -13542.0299002
-13540.8954927 0.0038927 -0.0219099
0.0038927 -13540.8980870 0.0206834
-0.0219099 0.0206834 -13541.0544261
-13541.7878499 0.0029355 0.0173789
0.0029355 -13541.7755614 -0.0203204
0.0173789 -0.0203204 -13541.9323098
-13540.8425859 -0.0033144 0.0242236
-0.0033144 -13540.8465747 0.0224176
0.0242236 0.0224176 -13541.0099505
-13541.5581050 -0.0045918 0.0240082
-0.0045918 -13541.5575415 0.0235868
0.0240082 0.0235868 -13541.7276563
-13539.9872355 -0.0030207 -0.0197358
-0.0030207 -13540.0032066 -0.0152379
-0.0197358 -0.0152379 -13540.1401080
-13540.6572528 0.0030252 -0.0169905
0.0030252 -13540.6520392 0.0186172
-0.0169905 0.0186172 -13540.8011070
-13539.8062570 0.0018148 0.0178307
0.0018148 -13539.8168771 -0.0146473
0.0178307 -0.0146473 -13539.9539438
-13540.0743803 -0.0010178 -0.0046018
-0.0010178 -13540.0726693 -0.0048213
-0.0046018 -0.0048213 -13540.1857189
-13539.1558246 0.0040565 -0.0233092
0.0040565 -13539.1470311 0.0254134
-0.0233092 0.0254134 -13539.3228712
-13539.9153127 -0.0028491 0.0196974
-0.0028491 -13539.9236286 0.0178819
0.0196974 0.0178819 -13540.0693284
-13539.2923388 -0.0018883 -0.0061938
-0.0018883 -13539.2813445 -0.0136902
-0.0061938 -0.0136902 -13539.4143922
-13537.9990985 -0.0027904 -0.0220681
-0.0027904 -13538.0155107 -0.0176406
-0.0220681 -0.0176406 -13538.1588751
-13541.2018165 -0.0036647 -0.0217433
-0.0036647 -13541.1992062 -0.0225547
-0.0217433 -0.0225547 -13541.3634329
-13541.8946470 -0.0043144 0.0202943
-0.0043144 -13541.8953810 0.0202847
0.0202943 0.0202847 -13542.0509808
-13539.4120353 0.0053258 0.0190624
0.0053258 -13539.4068854 -0.0195909
0.0190624 -0.0195909 -13539.5643435
-13541.7812981 -0.0013988 -0.0134836
-0.0013988 -13541.7749996 -0.0150828
-0.0134836 -0.0150828 -13541.9144544
-13541.7999588 -0.0022063 0.0122680
-0.0022063 -13541.7981083 0.0131464
0.0122680 0.0131464 -13541.9302848
-13541.4742275 0.0033595 -0.0162838
0.0033595 -13541.4524643 0.0217974
-0.0162838 0.0217974 -13541.6137782
-13540.2099827 0.0025757 -0.0165430
0.0025757 -13540.2035948 0.0181972
-0.0165430 0.0181972 -13540.3508003
-13540.5792590 0.0010881 0.0151159
0.0010881 -13540.5797328 -0.0147693
0.0151159 -0.0147693 -13540.7157391
-13540.7809895 0.0041992 0.0200058
0.0041992 -13540.7775659 -0.0203270
0.0200058 -0.0203270 -13540.9360146
-13540.2364330 -0.0056592 -0.0190652
-0.0056592 -13540.2249605 -0.0216531
-0.0190652 -0.0216531 -13540.3886732
-13540.0238955 0.0013768 -0.0195997
0.0013768 -13540.0174547 0.0213021
-0.0195997 0.0213021 -13540.1746274
-13540.1177215 -0.0047268 0.0266154
-0.0047268 -13540.1040019 0.0296279
0.0266154 0.0296279 -13540.2948167
-13539.6426388 0.0030792 -0.0131173
0.0030792 -13539.6322402 0.0146633
-0.0131173 0.0146633 -13539.7737779
-13538.9423491 0.0037043 0.0225672
0.0037043 -13538.9305441 -0.0251291
0.0225672 -0.0251291 -13539.1037322
-13541.0439345 0.0037677 0.0164857
0.0037677 -13541.0683946 -0.0096908
0.0164857 -0.0096908 -13541.1904843
-13541.4220946 -0.0015409 -0.0171224
-0.0015409 -13541.4312607 -0.0136916
-0.0171224 -0.0136916 -13541.5639058
-13540.1272996 0.0016307 -0.0050766
0.0016307 -13540.1203448 0.0105624
-0.0050766 0.0105624 -13540.2453367
-13541.9635144 -0.0014341 -0.0137374
-0.0014341 -13541.9765357 -0.0106919
-0.0137374 -0.0106919 -13542.0998206
-13541.1058534 -0.0018014 -0.0130493
-0.0018014 -13541.1071125 -0.0120479
-0.0130493 -0.0120479 -13541.2383582
-13539.8555183 0.0022380 -0.0200334
0.0022380 -13539.8475714 0.0225978
-0.0200334 0.0225978 -13540.0104931
-13541.5682939 -0.0061622 0.0267973
-0.0061622 -13541.5621555 0.0277988
0.0267973 0.0277988 -13541.7483300
-13541.1944859 0.0022732 0.0177766
0.0022732 -13541.1816505 -0.0209676
0.0177766 -0.0209676 -13541.3398096
-13542.5548819 -0.0022358 0.0156067
-0.0022358 -13542.5553547 0.0153808
0.0156067 0.0153808 -13542.6924946
-13539.6044666 -0.0031156 0.0223966
-0.0031156 -13539.6088138 0.0209419
0.0223966 0.0209419 -13539.7661873
-13541.9777740 -0.0036068 0.0229220
-0.0036068 -13541.9797072 0.0216789
0.0229220 0.0216789 -13542.1402766
-13541.7604529 -0.0016018 0.0063902
-0.0016018 -13541.7680111 -0.0055626
0.0063902 -0.0055626 -13541.8830652
-13541.2810643 -0.0036128 -0.0169698
-0.0036128 -13541.2917748 -0.0130627
-0.0169698 -0.0130627 -13541.4278606
-13539.4368519 0.0049170 0.0235961
0.0049170 -13539.4500448 -0.0201589
0.0235961 -0.0201589 -13539.6050361
-13540.7961089 0.0033977 -0.0211761
0.0033977 -13540.7991003 0.0199710
-0.0211761 0.0199710 -13540.9534259
-13541.7518443 -0.0024468 0.0139745
-0.0024468 -13541.7552828 0.0137712
0.0139745 0.0137712 -13541.8893357
-13541.6042802 -0.0001325 0.0060403
-0.0001325 -13541.5821792 -0.0154595
0.0060403 -0.0154595 -13541.7238571
-13541.3439134 0.0008087 0.0135165
0.0008087 -13541.3443958 -0.0120515
0.0135165 -0.0120515 -13541.4717499
-13540.5325249 0.0004303 -0.0137137
0.0004303 -13540.5360036 -0.0121809
-0.0137137 -0.0121809 -13540.6649112
-13540.8431997 0.0023413 0.0123052
0.0023413 -13540.8286867 -0.0158267
0.0123052 -0.0158267 -13540.9707143
-13541.0006917 -0.0040553 -0.0173297
-0.0040553 -13540.9992305 -0.0172722
-0.0173297 -0.0172722 -13541.1456021
-13541.4726293 0.0009668 -0.0058754
0.0009668 -13541.4840020 0.0050534
-0.0058754 0.0050534 -13541.5869555
-13539.7746853 0.0020013 0.0225497
0.0020013 -13539.7800647 -0.0206141
0.0225497 -0.0206141 -13539.9362525
-13539.9595341 -0.0027499 0.0113259
-0.0027499 -13539.9406119 0.0169877
0.0113259 0.0169877 -13540.0861333
-13541.9345400 -0.0036059 0.0207530
-0.0036059 -13541.9437380 0.0181790
0.0207530 0.0181790 -13542.0906809
-13540.2459521 -0.0033385 0.0207400
-0.0033385 -13540.2622338 0.0157462
0.0207400 0.0157462 -13540.4030327
-13540.5447093 0.0016432 -0.0110789
0.0016432 -13540.5378501 0.0125244
-0.0110789 0.0125244 -13540.6693473
-13540.7317650 0.0020265 -0.0188050
0.0020265 -13540.7469609 0.0147767
-0.0188050 0.0147767 -13540.8822601
-13542.2979828 -0.0019470 -0.0192361
-0.0019470 -13542.2930266 -0.0204349
-0.0192361 -0.0204349 -13542.4468716
-13540.2488276 -0.0020889 -0.0141749
-0.0020889 -13540.2570873 -0.0126900
-0.0141749 -0.0126900 -13540.3883246
-13541.2687243 0.0017557 -0.0105368
0.0017557 -13541.2565513 0.0147628
-0.0105368 0.0147628 -13541.3911870
-13541.0085701 0.0026952 0.0218509
0.0026952 -13541.0029222 -0.0228687
0.0218509 -0.0228687 -13541.1676394
-13538.8904962 -0.0047525 -0.0190615
-0.0047525 -13538.8734552 -0.0232947
-0.0190615 -0.0232947 -13539.0402813
-13541.7524842 -0.0030880 0.0175622
-0.0030880 -13541.7532414 0.0171884
0.0175622 0.0171884 -13541.8986930
-13539.4237033 0.0044286 0.0185930
0.0044286 -13539.4347151 -0.0154301
0.0185930 -0.0154301 -13539.5749387
-13540.4458076 -0.0047580 -0.0192620
-0.0047580 -13540.4214731 -0.0252997
-0.0192620 -0.0252997 -13540.5986664
-13541.9096865 0.0025212 -0.0205188
0.0025212 -13541.9022514 0.0229184
-0.0205188 0.0229184 -13542.0658783
-13542.0758030 0.0045367 -0.0207434
0.0045367 -13542.0653837 0.0232229
-0.0207434 0.0232229 -13542.2323870
-13540.8659063 -0.0012334 0.0174756
-0.0012334 -13540.8599455 0.0185648
0.0174756 0.0185648 -13541.0075861
-13541.1082896 -0.0015027 -0.0189056
-0.0015027 -13541.1110767 -0.0180596
-0.0189056 -0.0180596 -13541.2581891
-13542.2513183 0.0032995 -0.0222689
0.0032995 -13542.2617348 0.0194144
-0.0222689 0.0194144 -13542.4137504
-13541.0268927 0.0035758 -0.0193954
0.0035758 -13541.0315265 0.0178266
-0.0193954 0.0178266 -13541.1783285
-13540.7028560 -0.0024558 0.0197590
-0.0024558 -13540.6926534 0.0220378
0.0197590 0.0220378 -13540.8551638
-13540.0528996 0.0026162 0.0276213
0.0026162 -13540.0356080 -0.0316946
0.0276213 -0.0316946 -13540.2335675
-13540.4463858 0.0018095 -0.0200039
0.0018095 -13540.4388005 0.0220484
-0.0200039 0.0220484 -13540.5987243
-13540.7005756 -0.0039597 0.0250344
-0.0039597 -13540.6896670 0.0273667
0.0250344 0.0273667 -13540.8717879
-13540.1730035 0.0041153 0.0182862
0.0041153 -13540.1724796 -0.0182613
0.0182862 -0.0182613 -13540.3212617
-13541.1133697 -0.0014138 0.0142138
-0.0014138 -13541.1016389 0.0162856
0.0142138 0.0162856 -13541.2450252
-13540.3302073 -0.0046251 0.0226306
-0.0046251 -13540.3363976 0.0209516
0.0226306 0.0209516 -13540.4939737
-13540.2272177 -0.0049393 0.0233626
-0.0049393 -13540.2072470 0.0281734
0.0233626 0.0281734 -13540.3950457
-13541.6765414 -0.0034486 -0.0163875
-0.0034486 -13541.6845177 -0.0146929
-0.0163875 -0.0146929 -13541.8187201
-13540.4242791 0.0012656 -0.0119047
0.0012656 -13540.4154708 0.0138001
-0.0119047 0.0138001 -13540.5490070
-13540.1618532 0.0043751 -0.0215381
0.0043751 -13540.1726385 0.0178976
-0.0215381 0.0178976 -13540.3223951
-13540.6848673 0.0029903 -0.0196724
0.0029903 -13540.6865494 0.0193483
-0.0196724 0.0193483 -13540.8375591
-13540.8190193 0.0016736 0.0248499
0.0016736 -13540.8177587 -0.0245624
0.0248499 -0.0245624 -13540.9870274
-13540.4005430 -0.0020837 0.0199335
-0.0020837 -13540.4027477 0.0188616
0.0199335 0.0188616 -13540.5510154
-13539.9504255 0.0017290 0.0162744
0.0017290 -13539.9480921 -0.0170964
0.0162744 -0.0170964 -13540.0923881
-13540.3031297 0.0035214 -0.0179942
0.0035214 -13540.3118134 0.0166737
-0.0179942 0.0166737 -13540.4531990
-13541.1966671 -0.0037361 0.0172961
-0.0037361 -13541.1937278 0.0174221
0.0172961 0.0174221 -13541.3406199
-13540.0998411 -0.0026180 -0.0163914
-0.0026180 -13540.1022130 -0.0154909
-0.0163914 -0.0154909 -13540.2398646
-13540.1129842 0.0041464 -0.0206560
0.0041464 -13540.0904096 0.0257782
-0.0206560 0.0257782 -13540.2674964
-13540.6475136 -0.0003780 0.0103237
-0.0003780 -13540.6463635 -0.0102300
0.0103237 -0.0102300 -13540.7653949
-13541.4623384 0.0015714 -0.0115891
0.0015714 -13541.4594682 0.0116127
-0.0115891 0.0116127 -13541.5854268
-13541.6761394 0.0032088 -0.0146919
0.0032088 -13541.6640717 0.0174241
-0.0146919 0.0174241 -13541.8115319
-13539.9669969 0.0016057 0.0208776
0.0016057 -13539.9700870 -0.0198653
0.0208776 -0.0198653 -13540.1207063
-13539.4935862 0.0022913 0.0293312
0.0022913 -13539.4881486 -0.0300000
0.0293312 -0.0300000 -13539.6803874
-13541.1635965 0.0031840 -0.0290218
0.0031840 -13541.1633612 0.0286357
-0.0290218 0.0286357 -13541.3485969
-13539.3949367 0.0021009 0.0212359
0.0021009 -13539.3950807 -0.0209331
0.0212359 -0.0209331 -13539.5530015
-13540.2458721 -0.0037981 0.0244986
-0.0037981 -13540.2415971 0.0254941
0.0244986 0.0254941 -13540.4156969
-13539.8800795 0.0029400 -0.0195540
0.0029400 -13539.8955740 0.0152161
-0.0195540 0.0152161 -13540.0320511
-13540.4786879 0.0019346 0.0094958
0.0019346 -13540.4790781 -0.0098536
0.0094958 -0.0098536 -13540.5984200
-13540.6892634 -0.0032814 -0.0208745
-0.0032814 -13540.6736643 -0.0247065
-0.0208745 -0.0247065 -13540.8439491
-13539.8879423 -0.0043320 0.0206253
-0.0043320 -13539.8814465 0.0210888
0.0206253 0.0210888 -13540.0435745
-13541.9745073 -0.0008255 -0.0164422
-0.0008255 -13541.9702523 -0.0169228
-0.0164422 -0.0169228 -13542.1111266
-13540.6734193 0.0012994 0.0140059
0.0012994 -13540.6685655 -0.0146288
0.0140059 -0.0146288 -13540.8053770
-13540.9365094 0.0037039 -0.0232357
0.0037039 -13540.9161897 0.0282409
-0.0232357 0.0282409 -13541.1010404
-13539.3589274 0.0027546 -0.0138026
0.0027546 -13539.3473890 0.0167747
-0.0138026 0.0167747 -13539.4913189
-13540.1108567 -0.0036399 0.0187329
-0.0036399 -13540.0870529 0.0243559
0.0187329 0.0243559 -13540.2585173
-13541.9722234 -0.0043729 0.0184425
-0.0043729 -13541.9580165 0.0207017
0.0184425 0.0207017 -13542.1203725
-13540.6738928 0.0035283 -0.0221132
0.0035283 -13540.6762519 0.0215594
-0.0221132 0.0215594 -13540.8353609
-13540.4285556 -0.0038521 -0.0188513
-0.0038521 -13540.4304019 -0.0176417
-0.0188513 -0.0176417 -13540.5783353
-13539.6780918 -0.0024600 0.0196786
-0.0024600 -13539.6689944 0.0215935
0.0196786 0.0215935 -13539.8293099
-13539.2049315 0.0028435 -0.0251946
0.0028435 -13539.2090731 0.0238725
-0.0251946 0.0238725 -13539.3754334
-13539.5208090 0.0004508 0.0172107
0.0004508 -13539.4919051 -0.0244979
0.0172107 -0.0244979 -13539.6605216
-13539.6900367 0.0037394 0.0229388
0.0037394 -13539.6754423 -0.0263415
0.0229388 -0.0263415 -13539.8521709
-13540.8745420 -0.0054256 0.0195656
-0.0054256 -13540.8695738 0.0208182
0.0195656 0.0208182 -13541.0273937
-13540.5712341 -0.0038911 0.0252522
-0.0038911 -13540.5640081 0.0266946
0.0252522 0.0266946 -13540.7423621
-13540.5355151 0.0008767 -0.0169668
0.0008767 -13540.5296186 0.0182946
-0.0169668 0.0182946 -13540.6749232
-13540.7865305 -0.0029287 -0.0262783
-0.0029287 -13540.7887234 -0.0250945
-0.0262783 -0.0250945 -13540.9619284
-13538.9896097 -0.0020728 0.0231333
-0.0020728 -13538.9931083 0.0220224
0.0231333 0.0220224 -13539.1531115
-13539.5271134 0.0023110 -0.0232614
0.0023110 -13539.5170493 0.0255690
-0.0232614 0.0255690 -13539.6912624
-13542.1516802 -0.0010633 -0.0196615
-0.0010633 -13542.1485512 -0.0210531
-0.0196615 -0.0210531 -13542.3036905
-13541.5770582 0.0013126 0.0143142
0.0013126 -13541.5817415 -0.0121954
0.0143142 -0.0121954 -13541.7115680
-13541.0439862 0.0018290 0.0250752
0.0018290 -13541.0422471 -0.0250230
0.0250752 -0.0250230 -13541.2150693
-13541.3904164 -0.0013750 0.0231727
-0.0013750 -13541.3803566 0.0252332
0.0231727 0.0252332 -13541.5513015
-13540.3787037 0.0031854 0.0158307
0.0031854 -13540.3691668 -0.0180080
0.0158307 -0.0180080 -13540.5161441
-13539.4846433 -0.0003881 -0.0155852
-0.0003881 -13539.5085027 0.0053964
-0.0155852 0.0053964 -13539.6273446
-13541.9201495 -0.0037795 0.0204249
-0.0037795 -13541.9294931 0.0180283
0.0204249 0.0180283 -13542.0782823
-13541.8135913 0.0014915 -0.0259619
0.0014915 -13541.8235711 0.0229168
-0.0259619 0.0229168 -13541.9862844
-13541.6895884 0.0029248 0.0220015
0.0029248 -13541.6838899 -0.0229908
0.0220015 -0.0229908 -13541.8497868
-13540.8329221 0.0005856 0.0193435
0.0005856 -13540.8490629 -0.0142583
0.0193435 -0.0142583 -13540.9813683
-13539.4164048 -0.0023164 -0.0185830
-0.0023164 -13539.4125668 -0.0196696
-0.0185830 -0.0196696 -13539.5645247
-13540.5174179 0.0029503 -0.0233716
0.0029503 -13540.5143025 0.0236652
-0.0233716 0.0236652 -13540.6821241
-13541.2232665 0.0019636 0.0143264
0.0019636 -13541.2199615 -0.0146322
0.0143264 -0.0146322 -13541.3569033
-13540.7872901 -0.0006460 0.0056159
-0.0006460 -13540.7828114 0.0067653
0.0056159 0.0067653 -13540.9050219
-13541.8608632 0.0038281 -0.0216860
0.0038281 -13541.8524367 0.0235077
-0.0216860 0.0235077 -13542.0203665
-13540.7985049 0.0030640 -0.0194096
0.0030640 -13540.7862712 0.0228019
-0.0194096 0.0228019 -13540.9501007
-13540.6404956 -0.0039083 0.0177775
-0.0039083 -13540.6313913 0.0198634
0.0177775 0.0198634 -13540.7871420
-13541.0595197 -0.0002690 0.0207856
-0.0002690 -13541.0664916 0.0182875
0.0207856 0.0182875 -13541.2115348
-13540.9023618 -0.0037166 0.0216846
-0.0037166 -13540.8881257 0.0245477
0.0216846 0.0245477 -13541.0605331
-13541.1069252 -0.0005516 -0.0217843
-0.0005516 -13541.1101105 -0.0212528
-0.0217843 -0.0212528 -13541.2661418
-13541.2727930 0.0038856 0.0251599
0.0038856 -13541.2727512 -0.0249902
0.0251599 -0.0249902 -13541.4439199
-13539.7571691 -0.0046804 -0.0226682
-0.0046804 -13539.7455572 -0.0248876
-0.0226682 -0.0248876 -13539.9203599
-13539.0116687 -0.0034892 0.0295335
-0.0034892 -13539.0034938 0.0314086
0.0295335 0.0314086 -13539.1988600
-13541.2109808 0.0014517 -0.0043060
0.0014517 -13541.2017960 0.0117504
-0.0043060 0.0117504 -13541.3272677
-13540.7981328 -0.0026440 0.0157813
-0.0026440 -13540.8098234 0.0118671
0.0157813 0.0118671 -13540.9358559
-13540.8723396 -0.0027901 0.0199364
-0.0027901 -13540.8669159 0.0206510
0.0199364 0.0206510 -13541.0245183
-13539.3703971 -0.0032051 0.0219689
-0.0032051 -13539.3560110 0.0259056
0.0219689 0.0259056 -13539.5318468
-13540.1925419 -0.0020300 0.0146906
-0.0020300 -13540.1829029 0.0161112
0.0146906 0.0161112 -13540.3261075
-13541.6877016 -0.0024062 -0.0240939
-0.0024062 -13541.7064721 -0.0191100
-0.0240939 -0.0191100 -13541.8559223
-13540.5334880 -0.0017244 0.0175782
-0.0017244 -13540.5253532 0.0194419
0.0175782 0.0194419 -13540.6752767
-13539.7563309 0.0038910 0.0334759
0.0038910 -13539.7663060 -0.0300815
0.0334759 -0.0300815 -13539.9565659
-13541.1578237 0.0034588 0.0208498
0.0034588 -13541.1515897 -0.0221448
0.0208498 -0.0221448 -13541.3122670
-13541.0115857 -0.0004300 0.0120348
-0.0004300 -13541.0096898 -0.0061068
0.0120348 -0.0061068 -13541.1407272
-13540.8084958 0.0001865 0.0041649
0.0001865 -13540.8110706 -0.0043152
0.0041649 -0.0043152 -13540.9260396
-13541.0079631 -0.0031001 -0.0264759
-0.0031001 -13541.0009738 -0.0278332
-0.0264759 -0.0278332 -13541.1838706
-13542.2594277 -0.0029115 -0.0172380
-0.0029115 -13542.2626592 -0.0164402
-0.0172380 -0.0164402 -13542.4044915
-13541.9267158 -0.0015290 0.0262053
-0.0015290 -13541.9315897 0.0242593
0.0262053 0.0242593 -13542.1001524
-13540.7133683 0.0025345 0.0173227
0.0025345 -13540.7190802 -0.0149195
0.0173227 -0.0149195 -13540.8565431
-13541.6190129 -0.0034796 0.0157595
-0.0034796 -13541.6205198 0.0150063
0.0157595 0.0150063 -13541.7574325
-13538.9528801 -0.0030853 0.0239698
-0.0030853 -13538.9479865 0.0249516
0.0239698 0.0249516 -13539.1196139
-13539.5012198 -0.0041255 0.0183115
-0.0041255 -13539.4915058 0.0203077
0.0183115 0.0203077 -13539.6480325
-13540.2936699 -0.0021142 -0.0156333
-0.0021142 -13540.2787567 -0.0195173
-0.0156333 -0.0195173 -13540.4336298
-13542.0226800 -0.0031221 -0.0200320
-0.0031221 -13542.0352510 -0.0159467
-0.0200320 -0.0159467 -13542.1754605
-13540.7012196 0.0039200 -0.0226638
0.0039200 -13540.6935862 0.0249714
-0.0226638 0.0249714 -13540.8676793
-13541.3933805 -0.0025299 -0.0212928
-0.0025299 -13541.4028436 -0.0176393
-0.0212928 -0.0176393 -13541.5492857
-13541.3043181 -0.0042885 -0.0233683
-0.0042885 -13541.3041895 -0.0230578
-0.0233683 -0.0230578 -13541.4707348
-13540.3379539 0.0024767 -0.0146361
0.0024767 -13540.3295564 0.0170795
-0.0146361 0.0170795 -13540.4742396
-13540.7875847 0.0027842 -0.0167086
0.0027842 -13540.7800703 0.0192480
-0.0167086 0.0192480 -13540.9310899
-13540.9921879 -0.0017546 -0.0157153
-0.0017546 -13540.9911159 -0.0145911
-0.0157153 -0.0145911 -13541.1254704
-13540.1401845 -0.0017582 -0.0252655
-0.0017582 -13540.1430701 -0.0234461
-0.0252655 -0.0234461 -13540.3105396
-13540.5121945 -0.0025834 -0.0195839
-0.0025834 -13540.5172691 -0.0182483
-0.0195839 -0.0182483 -13540.6635790
-13541.3813040 -0.0027294 0.0208767
-0.0027294 -13541.3849758 0.0200426
0.0208767 0.0200426 -13541.5369826
-13539.7751821 -0.0041217 0.0243490
-0.0041217 -13539.7748297 0.0237414
0.0243490 0.0237414 -13539.9440489
-13541.8124446 -0.0035675 -0.0254591
-0.0035675 -13541.8038184 -0.0271563
-0.0254591 -0.0271563 -13541.9842479
-13540.1840171 0.0038128 0.0267098
0.0038128 -13540.1937290 -0.0235788
0.0267098 -0.0235788 -13540.3613480
-13539.5998242 -0.0043070 0.0264846
-0.0043070 -13539.6029411 0.0251695
0.0264846 0.0251695 -13539.7773648
-13540.2392721 -0.0043471 -0.0241335
-0.0043471 -13540.2242970 -0.0275546
-0.0241335 -0.0275546 -13540.4074293
-13539.6257572 -0.0037944 0.0188936
-0.0037944 -13539.6204663 0.0203890
0.0188936 0.0203890 -13539.7765147
-13542.3629359 -0.0003413 0.0266153
-0.0003413 -13542.3763854 0.0228609
0.0266153 0.0228609 -13542.5355890
-13541.6292332 -0.0030515 -0.0255316
-0.0030515 -13541.6243427 -0.0262302
-0.0255316 -0.0262302 -13541.8007185
-13540.6824759 -0.0029739 0.0213664
-0.0029739 -13540.6713565 0.0233970
0.0213664 0.0233970 -13540.8395526
-13539.5945866 -0.0007476 -0.0242656
-0.0007476 -13539.6050838 -0.0214260
-0.0242656 -0.0214260 -13539.7621229
-13540.2331717 -0.0018631 0.0157164
-0.0018631 -13540.2398504 0.0136597
0.0157164 0.0136597 -13540.3680717
-13540.7225844 0.0037632 0.0206233
0.0037632 -13540.7332862 -0.0170744
0.0206233 -0.0170744 -13540.8780243
-13541.0288974 -0.0005215 -0.0219153
-0.0005215 -13541.0365175 -0.0197877
-0.0219153 -0.0197877 -13541.1865331
-13541.3757249 -0.0046147 0.0187308
-0.0046147 -13541.3868789 0.0157751
0.0187308 0.0157751 -13541.5252125
-13541.2488340 0.0019474 0.0201307
0.0019474 -13541.2353354 -0.0232289
0.0201307 -0.0232289 -13541.3994240
-13540.7334883 -0.0043432 -0.0221209
-0.0043432 -13540.7256807 -0.0234917
-0.0221209 -0.0234917 -13540.8950667
-13540.1374942 -0.0033674 0.0223534
-0.0033674 -13540.1129797 0.0279794
0.0223534 0.0279794 -13540.2966013
-13540.9867482 0.0032920 0.0168515
0.0032920 -13540.9902486 -0.0157931
0.0168515 -0.0157931 -13541.1300368
-13540.9459389 -0.0020983 0.0157310
-0.0020983 -13540.9433287 0.0157330
0.0157310 0.0157330 -13541.0845652
-13541.3777577 0.0037523 -0.0196080
0.0037523 -13541.3733324 0.0201093
-0.0196080 0.0201093 -13541.5284662
-13539.9895318 -0.0002581 -0.0182518
-0.0002581 -13540.0201194 0.0053669
-0.0182518 0.0053669 -13540.1384074
-13541.3552599 -0.0004682 -0.0177673
-0.0004682 -13541.3711064 0.0135928
-0.0177673 0.0135928 -13541.5024432
-13540.6566367 0.0032791 0.0133482
0.0032791 -13540.6652626 -0.0115076
0.0133482 -0.0115076 -13540.7920624
-13539.5172684 0.0025081 -0.0176324
0.0025081 -13539.5206360 0.0160015
-0.0176324 0.0160015 -13539.6617060
-13541.0531467 -0.0022029 -0.0205948
-0.0022029 -13541.0519236 -0.0205125
-0.0205948 -0.0205125 -13541.2055074
-13542.3404294 0.0024381 0.0172246
0.0024381 -13542.3277739 -0.0198524
0.0172246 -0.0198524 -13542.4827582
-13541.0932818 0.0040371 -0.0256363
0.0040371 -13541.0987294 0.0238129
-0.0256363 0.0238129 -13541.2671925
-13541.5216472 -0.0048163 -0.0238638
-0.0048163 -13541.5166804 -0.0246214
-0.0238638 -0.0246214 -13541.6896213
-13539.2641434 0.0021452 0.0160289
0.0021452 -13539.2636658 -0.0157919
0.0160289 -0.0157919 -13539.4029046
-13541.8579280 -0.0037860 -0.0270935
-0.0037860 -13541.8625463 -0.0256088
-0.0270935 -0.0256088 -13542.0384833
-13540.9891586 0.0006348 -0.0127615
0.0006348 -13541.0001964 0.0051832
-0.0127615 0.0051832 -13541.1163713
-13540.8820071 0.0033154 0.0159525
0.0033154 -13540.8849299 -0.0148884
0.0159525 -0.0148884 -13541.0226127
-13541.0355546 0.0025635 -0.0160893
0.0025635 -13541.0189319 0.0207579
-0.0160893 0.0207579 -13541.1748253
-13540.5302674 0.0011703 -0.0167027
0.0011703 -13540.5247618 0.0177116
-0.0167027 0.0177116 -13540.6706641
-13541.3081403 0.0003496 -0.0204107
0.0003496 -13541.3107438 0.0196397
-0.0204107 0.0196397 -13541.4599136
-13541.9567718 -0.0042380 0.0219071
-0.0042380 -13541.9578070 0.0209401
0.0219071 0.0209401 -13542.1169604
-13541.2439656 0.0031619 0.0164633
0.0031619 -13541.2493386 -0.0153164
0.0164633 -0.0153164 -13541.3880221
-13541.2387998 0.0011876 0.0058729
0.0011876 -13541.2267761 -0.0138899
0.0058729 -0.0138899 -13541.3599476
-13539.4017039 0.0028634 -0.0206662
0.0028634 -13539.4042427 0.0198506
-0.0206662 0.0198506 -13539.5569326
-13540.7802605 0.0033073 -0.0201814
0.0033073 -13540.7796674 0.0199223
-0.0201814 0.0199223 -13540.9359562
-13541.9693660 0.0038506 0.0185648
0.0038506 -13541.9692792 -0.0181141
0.0185648 -0.0181141 -13542.1198237
-13540.0610732 -0.0012571 0.0121897
-0.0012571 -13540.0603441 0.0123700
0.0121897 0.0123700 -13540.1893608
-13538.9328233 -0.0014053 0.0216875
-0.0014053 -13538.9151390 0.0257764
0.0216875 0.0257764 -13539.0883161
-13540.1768756 -0.0045854 -0.0206052
-0.0045854 -13540.1699516 -0.0216372
-0.0206052 -0.0216372 -13540.3320010
-13540.0508295 -0.0020752 0.0187696
-0.0020752 -13540.0481920 0.0187224
0.0187696 0.0187224 -13540.1987617
-13541.3849887 -0.0036329 0.0244888
-0.0036329 -13541.3837381 0.0241996
0.0244888 0.0241996 -13541.5542236
-13541.3694612 -0.0034274 -0.0223280
-0.0034274 -13541.3720529 -0.0214462
-0.0223280 -0.0214462 -13541.5317215
-13540.0909867 -0.0010641 -0.0066230
-0.0010641 -13540.0983471 -0.0061203
-0.0066230 -0.0061203 -13540.2177548
-13541.7497816 -0.0013806 -0.0205272
-0.0013806 -13541.7511364 -0.0202829
-0.0205272 -0.0202829 -13541.9047528
-13541.2276309 0.0024378 0.0164350
0.0024378 -13541.2275163 -0.0162919
0.0164350 -0.0162919 -13541.3663102
-13540.5134744 -0.0017363 -0.0244461
-0.0017363 -13540.5368879 -0.0182608
-0.0244461 -0.0182608 -13540.6837204
-13539.5103151 0.0025595 0.0201420
0.0025595 -13539.5112560 -0.0201654
0.0201420 -0.0201654 -13539.6656495
-13541.0706015 0.0027750 0.0233689
0.0027750 -13541.0801477 -0.0209062
0.0233689 -0.0209062 -13541.2365727
-13541.5027358 -0.0017904 0.0212430
-0.0017904 -13541.4935199 0.0231416
0.0212430 0.0231416 -13541.6581810
-13540.5537363 -0.0026934 -0.0212251
-0.0026934 -13540.5460787 -0.0225051
-0.0212251 -0.0225051 -13540.7106659
-13540.6647708 0.0007575 0.0208938
0.0007575 -13540.6612463 -0.0216782
0.0208938 -0.0216782 -13540.8196754
-13540.1334967 -0.0040127 -0.0207784
-0.0040127 -13540.1224792 -0.0233999
-0.0207784 -0.0233999 -13540.2902571
-13540.4196268 0.0040967 0.0243558
0.0040967 -13540.4144512 -0.0250507
0.0243558 -0.0250507 -13540.5889497
-13540.3245075 0.0029292 0.0177303
0.0029292 -13540.3393229 -0.0133395
0.0177303 -0.0133395 -13540.4728274
-13540.5920320 -0.0036439 -0.0256538
-0.0036439 -13540.5916591 -0.0251967
-0.0256538 -0.0251967 -13540.7651539
-13541.2521586 -0.0032689 0.0218609
-0.0032689 -13541.2479301 0.0226703
0.0218609 0.0226703 -13541.4125067
-13541.0384880 0.0003567 0.0154195
0.0003567 -13541.0486086 -0.0133982
0.0154195 -0.0133982 -13541.1756651
-13539.6919009 0.0026209 0.0201357
0.0026209 -13539.6873646 -0.0203107
0.0201357 -0.0203107 -13539.8443246
-13540.8505278 -0.0008976 0.0144222
-0.0008976 -13540.8565765 0.0129705
0.0144222 0.0129705 -13540.9849177
-13541.5751665 0.0042568 -0.0190099
0.0042568 -13541.5604304 0.0223546
-0.0190099 0.0223546 -13541.7250521
-13540.3504257 -0.0014998 0.0244614
-0.0014998 -13540.3667981 0.0200866
0.0244614 0.0200866 -13540.5196909
-13541.9872768 -0.0036885 0.0231010
-0.0036885 -13541.9779613 0.0252846
0.0231010 0.0252846 -13542.1515438
-13540.6407317 -0.0025333 -0.0240345
-0.0025333 -13540.6431788 -0.0233328
-0.0240345 -0.0233328 -13540.8084259
-13539.7340705 0.0053338 0.0248359
0.0053338 -13539.7312792 -0.0250378
0.0248359 -0.0250378 -13539.9079234
-13541.5842951 0.0040756 -0.0185785
0.0040756 -13541.5900904 0.0159975
-0.0185785 0.0159975 -13541.7325697
-13540.8754854 -0.0035367 0.0220862
-0.0035367 -13540.8702110 0.0234404
0.0220862 0.0234404 -13541.0359512
-13539.6088735 -0.0034820 -0.0223705
-0.0034820 -13539.6078583 -0.0221594
-0.0223705 -0.0221594 -13539.7707974
-13540.9138125 0.0023386 0.0186049
0.0023386 -13540.9270019 -0.0150655
0.0186049 -0.0150655 -13541.0626746
-13540.8376914 -0.0023223 -0.0194055
-0.0023223 -13540.8381413 -0.0185816
-0.0194055 -0.0185816 -13540.9884035
-13539.2796718 -0.0018213 -0.0195415
-0.0018213 -13539.2763787 -0.0207527
-0.0195415 -0.0207527 -13539.4310103
-13540.5601999 -0.0032397 -0.0269106
-0.0032397 -13540.5540261 -0.0281025
-0.0269106 -0.0281025 -13540.7371542
-13541.0146253 0.0037265 -0.0188608
0.0037265 -13541.0087799 0.0196648
-0.0188608 0.0196648 -13541.1631075
-13541.5049089 -0.0036441 -0.0217856
-0.0036441 -13541.5165549 -0.0187738
-0.0217856 -0.0187738 -13541.6653598
-13541.9250301 -0.0033736 -0.0165631
-0.0033736 -13541.9195729 -0.0182633
-0.0165631 -0.0182633 -13542.0681296
-13540.2184664 -0.0035003 0.0251843
-0.0035003 -13540.2223891 0.0236965
0.0251843 0.0236965 -13540.3916637
-13540.4600874 -0.0031495 0.0207269
-0.0031495 -13540.4657616 0.0203415
0.0207269 0.0203415 -13540.6207278
-13540.7665513 -0.0023566 -0.0199501
-0.0023566 -13540.7664739 -0.0197377
-0.0199501 -0.0197377 -13540.9172588
-13541.0102412 0.0034204 0.0180854
0.0034204 -13541.0052005 -0.0183523
0.0180854 -0.0183523 -13541.1569138
-13540.9762173 -0.0023621 0.0190613
-0.0023621 -13540.9824955 0.0171010
0.0190613 0.0171010 -13541.1251148
-13540.1775072 -0.0038528 -0.0245515
-0.0038528 -13540.1668302 -0.0263359
-0.0245515 -0.0263359 -13540.3466781
-13540.3567241 0.0041804 -0.0263176
0.0041804 -13540.3598280 0.0252608
-0.0263176 0.0252608 -13540.5345695
-13540.2552171 0.0023079 0.0190286
0.0023079 -13540.2442201 -0.0216551
0.0190286 -0.0216551 -13540.4034362
-13540.7876304 -0.0028013 0.0187602
-0.0028013 -13540.7941903 0.0165231
0.0187602 0.0165231 -13540.9367073
-13541.5040122 0.0030414 -0.0235363
0.0030414 -13541.5015173 0.0238733
-0.0235363 0.0238733 -13541.6702050
-13540.3528041 -0.0030126 -0.0219525
-0.0030126 -13540.3530016 -0.0215949
-0.0219525 -0.0215949 -13540.5130509
-13541.2391644 -0.0036920 0.0236251
-0.0036920 -13541.2408734 0.0226232
0.0236251 0.0226232 -13541.4046703
-13541.9356630 0.0021182 -0.0209331
0.0021182 -13541.9279646 0.0228356
-0.0209331 0.0228356 -13542.0921198
-13542.7357144 0.0029518 -0.0195889
0.0029518 -13542.7305102 0.0204133
-0.0195889 0.0204133 -13542.8857212
-13541.2187127 -0.0039812 0.0279813
-0.0039812 -13541.2195445 0.0270333
0.0279813 0.0270333 -13541.4004893
-13542.3571500 0.0027508 -0.0237476
0.0027508 -13542.3618458 0.0224096
-0.0237476 0.0224096 -13542.5234353
-13539.7496202 0.0028440 -0.0239758
0.0028440 -13539.7649004 0.0191817
-0.0239758 0.0191817 -13539.9167912
-13541.2792128 0.0017014 0.0166679
0.0017014 -13541.2912924 -0.0142216
0.0166679 -0.0142216 -13541.4207676
-13540.4722800 -0.0045149 -0.0208985
-0.0045149 -13540.4474105 -0.0268990
-0.0208985 -0.0268990 -13540.6282136
-13541.0860073 -0.0030749 -0.0231917
-0.0030749 -13541.0845283 -0.0234380
-0.0231917 -0.0234380 -13541.2509085
-13540.8836760 -0.0029903 -0.0160571
-0.0029903 -13540.8782700 -0.0180172
-0.0160571 -0.0180172 -13541.0256998
-13539.0361008 -0.0027909 0.0205884
-0.0027909 -13539.0299096 0.0217232
0.0205884 0.0217232 -13539.1897071
-13539.1099166 0.0027241 -0.0204645
0.0027241 -13539.1048372 0.0216810
-0.0204645 0.0216810 -13539.2642150
-13539.8020246 -0.0010422 -0.0112272
-0.0010422 -13539.7854179 0.0166816
-0.0112272 0.0166816 -13539.9244310
-13538.7639737 0.0012862 -0.0145784
0.0012862 -13538.7600925 0.0151115
-0.0145784 0.0151115 -13538.8986498
-13541.3129104 0.0029450 -0.0235402
0.0029450 -13541.3169630 0.0220387
-0.0235402 0.0220387 -13541.4786471
-13540.4102822 0.0020651 -0.0196889
0.0020651 -13540.4060518 0.0206291
-0.0196889 0.0206291 -13540.5609367
-13539.7063299 0.0030308 0.0232201
0.0030308 -13539.7018292 -0.0241905
0.0232201 -0.0241905 -13539.8715813
-13541.1726852 -0.0018468 0.0184349
-0.0018468 -13541.1586844 0.0215908
0.0184349 0.0215908 -13541.3175876
-13540.2083231 0.0034555 0.0219552
0.0034555 -13540.2030566 -0.0230045
0.0219552 -0.0230045 -13540.3689239
-13540.9401240 0.0030194 0.0237262
0.0030194 -13540.9352128 -0.0247072
0.0237262 -0.0247072 -13541.1059625
-13539.2693093 -0.0032603 -0.0237193
-0.0032603 -13539.2666971 -0.0238569
-0.0237193 -0.0238569 -13539.4353372
-13541.5378238 -0.0032439 0.0238930
-0.0032439 -13541.5319159 0.0248272
0.0238930 0.0248272 -13541.7044782
-13540.8868665 0.0022953 0.0168094
0.0022953 -13540.8906184 -0.0158865
0.0168094 -0.0158865 -13541.0279094
-13540.6607807 -0.0028123 -0.0149700
-0.0028122 -13540.6506763 -0.0171243
-0.0149700 -0.0171243 -13540.7939895
-13540.8720322 -0.0028843 -0.0178296
-0.0028843 -13540.8587202 -0.0209836
-0.0178296 -0.0209836 -13541.0148294
-13539.7386974 0.0029284 0.0214586
0.0029284 -13539.7352624 -0.0221887
0.0214586 -0.0221887 -13539.8963963
-13538.5244690 -0.0024013 0.0245434
-0.0024013 -13538.5255948 0.0239400
0.0245434 0.0239400 -13538.6926421
-13540.4259798 0.0038292 0.0283743
0.0038292 -13540.4182458 -0.0298418
0.0283743 -0.0298418 -13540.6106497
-13540.0708092 0.0040189 0.0228255
0.0040189 -13540.0563964 -0.0256905
0.0228255 -0.0256905 -13540.2341281
-13541.8348874 0.0022033 0.0220641
0.0022033 -13541.8346478 -0.0217255
0.0220641 -0.0217255 -13541.9935925
-13540.3882271 0.0024850 -0.0182060
0.0024850 -13540.3889227 0.0175450
-0.0182060 0.0175450 -13540.5330950
-13540.1598236 0.0032574 0.0220771
0.0032574 -13540.1532789 -0.0233336
0.0220771 -0.0233336 -13540.3202775
-13541.2607115 0.0035314 0.0208061
0.0035314 -13541.2462764 -0.0240436
0.0208061 -0.0240436 -13541.4157213
-13541.4754195 -0.0031532 0.0177611
-0.0031532 -13541.4669751 0.0202862
0.0177611 0.0202862 -13541.6224011
-13540.9355738 0.0030451 -0.0230906
0.0030451 -13540.9352551 0.0228145
-0.0230906 0.0228145 -13541.1014785
-13540.7702229 0.0026339 -0.0172798
0.0026339 -13540.7574882 0.0207048
-0.0172798 0.0207048 -13540.9138537
-13539.9105559 0.0043749 -0.0225355
0.0043749 -13539.8942414 0.0260028
-0.0225355 0.0260028 -13540.0731937
-13540.2527485 0.0028691 -0.0183304
0.0028691 -13540.2355526 0.0220933
-0.0183304 0.0220933 -13540.3972387
-13541.1924263 -0.0030189 -0.0245617
-0.0030189 -13541.1866998 -0.0259019
-0.0245617 -0.0259019 -13541.3614061
-13541.4735189 -0.0038567 0.0211679
-0.0038567 -13541.4616395 0.0237762
0.0211679 0.0237762 -13541.6302825
-13540.8173780 0.0028258 -0.0223584
0.0028258 -13540.8076495 0.0248159
-0.0223584 0.0248159 -13540.9781377
-13540.6019770 -0.0020852 0.0170055
-0.0020852 -13540.5911470 0.0192045
0.0170055 0.0192045 -13540.7433404
-13540.4094248 0.0025774 0.0198657
0.0025774 -13540.3974156 -0.0232706
0.0198657 -0.0232706 -13540.5634219
-13542.0298884 0.0026378 -0.0134040
0.0026378 -13542.0170984 0.0170095
-0.0134040 0.0170095 -13542.1613540
-13539.3325216 0.0028942 -0.0196121
0.0028942 -13539.3240705 0.0211959
-0.0196121 0.0211959 -13539.4831313
-13539.7206457 -0.0030485 0.0201402
-0.0030485 -13539.7072650 0.0230301
0.0201402 0.0230301 -13539.8730347
-13540.4323697 0.0039940 0.0215275
0.0039940 -13540.4152023 -0.0252687
0.0215275 -0.0252687 -13540.5907034
-13540.2402391 -0.0005602 0.0040642
-0.0005602 -13540.2323523 -0.0095114
0.0040642 -0.0095114 -13540.3487756
-13541.0451831 -0.0047546 -0.0210406
-0.0047546 -13541.0654066 -0.0159839
-0.0210406 -0.0159839 -13541.2037520
-13540.3422008 0.0030364 -0.0198643
0.0030364 -13540.3412952 0.0197893
-0.0198643 0.0197893 -13540.4942216
-13540.7287940 0.0033103 0.0192378
0.0033103 -13540.7228803 -0.0209846
0.0192378 -0.0209846 -13540.8800833
-13539.8283254 0.0025729 -0.0183420
0.0025729 -13539.8230757 0.0200669
-0.0183420 0.0200669 -13539.9773696
-13540.0740982 0.0044959 0.0218822
0.0044959 -13540.0669151 -0.0240305
0.0218822 -0.0240305 -13540.2359410
-13541.9431485 0.0014906 0.0144889
0.0014906 -13541.9319796 -0.0171654
0.0144889 -0.0171654 -13542.0773218
-13540.5815529 -0.0023612 -0.0154152
-0.0023612 -13540.5881889 -0.0141528
-0.0154152 -0.0141528 -13540.7211332
-13540.7604487 0.0032593 -0.0195036
0.0032593 -13540.7686645 0.0164997
-0.0195036 0.0164997 -13540.9125330
-13540.9414594 0.0027690 0.0253845
0.0027690 -13540.9368359 -0.0263439
0.0253845 -0.0263439 -13541.1140709
-13541.7904663 -0.0036633 -0.0205885
-0.0036633 -13541.7811814 -0.0225756
-0.0205885 -0.0225756 -13541.9452841
-13541.3796624 0.0024283 -0.0113338
0.0024283 -13541.3647609 0.0151588
-0.0113338 0.0151588 -13541.5064364
-13540.3210995 -0.0037719 -0.0254669
-0.0037719 -13540.3314737 -0.0223745
-0.0254669 -0.0223745 -13540.4932622
-13540.7053030 0.0030518 -0.0175091
0.0030518 -13540.6915593 0.0203283
-0.0175091 0.0203283 -13540.8484153
-13541.2759852 0.0029988 0.0188494
0.0029988 -13541.2849811 -0.0160137
0.0188494 -0.0160137 -13541.4283412
-13541.8202203 -0.0006461 0.0194066
-0.0006461 -13541.8154479 0.0197230
0.0194066 0.0197230 -13541.9677601
-13541.4365548 0.0032205 -0.0205216
0.0032205 -13541.4247629 0.0234953
-0.0205216 0.0234953 -13541.5921734
-13540.8293091 -0.0012091 -0.0213314
-0.0012091 -13540.8367993 -0.0192693
-0.0213314 -0.0192693 -13540.9853142
-13541.7391220 0.0017338 0.0183944
0.0017338 -13541.7523368 -0.0149781
0.0183944 -0.0149781 -13541.8868170
-13541.0600280 0.0037914 0.0189609
0.0037914 -13541.0562744 -0.0197150
0.0189609 -0.0197150 -13541.2103769
-13540.8383837 -0.0041177 0.0213029
-0.0041177 -13540.8421246 0.0200827
0.0213029 0.0200827 -13540.9961728
-13541.6733673 -0.0016384 -0.0185560
-0.0016384 -13541.6863080 -0.0138548
-0.0185560 -0.0138548 -13541.8209621
-13541.0713200 -0.0036771 0.0146001
-0.0036771 -13541.0630945 0.0159082
0.0146001 0.0159082 -13541.2069335
-13541.7656638 -0.0024781 -0.0198790
-0.0024781 -13541.7642094 -0.0190586
-0.0198790 -0.0190586 -13541.9171814
-13540.1462353 0.0037800 0.0286562
0.0037800 -13540.1424105 -0.0293885
0.0286562 -0.0293885 -13540.3300039
-13540.0339613 -0.0025372 -0.0134886
-0.0025372 -13540.0273490 -0.0160581
-0.0134886 -0.0160581 -13540.1666131
-13540.4984828 -0.0030236 -0.0176186
-0.0030236 -13540.4898009 -0.0212075
-0.0176186 -0.0212075 -13540.6501199
-13541.6965405 0.0031108 0.0210249
0.0031108 -13541.6949127 -0.0212184
0.0210249 -0.0212184 -13541.8529586
-13541.3505555 0.0031133 -0.0190090
0.0031133 -13541.3472236 0.0196669
-0.0190090 0.0196669 -13541.5000413
-13541.6265764 -0.0022339 -0.0180273
-0.0022339 -13541.6242670 -0.0180710
-0.0180273 -0.0180710 -13541.7693964
-13542.3785236 0.0017788 0.0178062
0.0017788 -13542.3958884 -0.0125980
0.0178062 -0.0125980 -13542.5233376
-13539.9684569 -0.0020587 -0.0151777
-0.0020587 -13539.9747004 -0.0130000
-0.0151777 -0.0130000 -13540.1061925
-13540.2668222 0.0031340 0.0191100
0.0031340 -13540.2538921 -0.0218530
0.0191100 -0.0218530 -13540.4165921
-13541.2509641 0.0032232 -0.0211602
0.0032232 -13541.2551382 0.0193613
-0.0211602 0.0193613 -13541.4074242
-13542.3499469 0.0018652 0.0176858
0.0018652 -13542.3677904 -0.0131138
0.0176858 -0.0131138 -13542.4950720
-13541.0416527 -0.0027756 0.0241840
-0.0027756 -13541.0509661 0.0216160
0.0241840 0.0216160 -13541.2100778
-13541.0817151 -0.0022775 -0.0188151
-0.0022775 -13541.0601443 -0.0240757
-0.0188151 -0.0240757 -13541.2289435
-13539.8435655 0.0022331 -0.0224312
0.0022331 -13539.8445496 0.0218973
-0.0224312 0.0218973 -13540.0056959
-13541.1788219 -0.0028673 -0.0210902
-0.0028673 -13541.1761902 -0.0215211
-0.0210902 -0.0215211 -13541.3359648
-13540.2631508 -0.0001013 -0.0051052
-0.0001013 -13540.2543916 -0.0100388
-0.0051052 -0.0100388 -13540.3763493
-13540.4920263 -0.0029540 -0.0160996
-0.0029540 -13540.4691590 -0.0207466
-0.0160996 -0.0207466 -13540.6305759
-13539.7544448 0.0029366 0.0148817
0.0029366 -13539.7582049 -0.0143120
0.0148817 -0.0143120 -13539.8919344
-13539.8754645 -0.0017319 0.0115356
-0.0017319 -13539.8619548 0.0155788
0.0115356 0.0155788 -13540.0013106
-13541.4214414 0.0031459 -0.0184932
0.0031459 -13541.4189630 0.0191472
-0.0184932 0.0191472 -13541.5695184
-13539.9679785 -0.0003888 0.0116260
-0.0003888 -13539.9731822 0.0042049
0.0116260 0.0042049 -13540.0923864
-13542.1033205 -0.0018052 0.0221322
-0.0018052 -13542.1221087 0.0167469
0.0221322 0.0167469 -13542.2635173
-13540.7205719 0.0027061 0.0170108
0.0027061 -13540.7069274 -0.0204899
0.0170108 -0.0204899 -13540.8650626
-13541.8032650 -0.0016940 0.0169655
-0.0016940 -13541.8151398 0.0137550
0.0169655 0.0137550 -13541.9476394
-13540.3263003 -0.0040818 0.0231064
-0.0040818 -13540.3185016 0.0242751
0.0231064 0.0242751 -13540.4902582
-13540.0249370 -0.0039700 -0.0233349
-0.0039700 -13540.0225432 -0.0232122
-0.0233349 -0.0232122 -13540.1892059
-13540.9711117 0.0013771 0.0147723
0.0013771 -13540.9654086 -0.0153035
0.0147723 -0.0153035 -13541.1051817
-13540.9313995 0.0050032 -0.0269070
0.0050032 -13540.9131613 0.0308535
-0.0269070 0.0308535 -13541.1107701
-13540.8994483 -0.0000459 -0.0044486
-0.0000459 -13540.8892799 -0.0102560
-0.0044486 -0.0102560 -13541.0092000
-13542.2627328 0.0027904 -0.0129744
0.0027904 -13542.2455417 0.0174561
-0.0129744 0.0174561 -13542.3902529
-13541.6360512 0.0015153 -0.0162315
0.0015153 -13541.6510112 0.0101606
-0.0162315 0.0101606 -13541.7747652
-13540.5147133 -0.0021036 -0.0123665
-0.0021036 -13540.5161535 -0.0113757
-0.0123665 -0.0113757 -13540.6425881
-13540.5581085 -0.0031124 -0.0200657
-0.0031124 -13540.5522316 -0.0210004
-0.0200657 -0.0210004 -13540.7096951
-13540.6591572 -0.0025179 -0.0255835
-0.0025179 -13540.6531231 -0.0267912
-0.0255835 -0.0267912 -13540.8298623
-13541.1203196 -0.0003949 -0.0128144
-0.0003949 -13541.1271376 -0.0100268
-0.0128144 -0.0100268 -13541.2516989
-13540.3890643 0.0032071 -0.0174673
0.0032071 -13540.3740522 0.0215988
-0.0174673 0.0215988 -13540.5356811
-13540.9436293 -0.0031549 0.0213116
-0.0031549 -13540.9598163 0.0171457
0.0213116 0.0171457 -13541.1003130
-13540.4216013 0.0037882 0.0194740
0.0037882 -13540.4013807 -0.0239590
0.0194740 -0.0239590 -13540.5718042
