# Supplementary material for: Protein and Solvent Reorganization Drives Radical Pair Stability in Avian Cryptochrome 4a
Source: J Am Chem Soc. 2025 Nov 14;147(47):43934–45. doi: 10.1021/jacs.5c15726 (PMC12673606; doi:10.1021/jacs.5c15726)
Supplement: Supplementary file 2 [file ja5c15726_si_002.zip › Cry4a_data/CDFT-CI/dark_state/set-3/ds_set-3.txt]

-13542.3664438 0.0014332 -0.0146341
0.0014332 -13542.3489449 0.0193862
-0.0146341 0.0193862 -13542.5018585
-13541.8137284 0.0026351 -0.0185518
0.0026351 -13541.7934514 0.0246757
-0.0185518 0.0246757 -13541.9659119
-13540.4388983 0.0030638 0.0194005
0.0030638 -13540.4307268 -0.0212494
0.0194005 -0.0212494 -13540.5889634
-13540.5235367 -0.0038132 -0.0154919
-0.0038132 -13540.5041313 -0.0202913
-0.0154919 -0.0202913 -13540.6624300
-13542.6612045 -0.0012959 0.0194235
-0.0012959 -13542.6749527 0.0164687
0.0194235 0.0164687 -13542.8140255
-13541.7393029 -0.0015020 0.0229356
-0.0015020 -13541.7523770 0.0182073
0.0229356 0.0182073 -13541.9023329
-13541.8688044 -0.0019717 0.0186027
-0.0019717 -13541.8547937 0.0225749
0.0186027 0.0225749 -13542.0186760
-13540.3141090 0.0019638 0.0178737
0.0019638 -13540.3012142 -0.0208455
0.0178737 -0.0208455 -13540.4569215
-13539.8722829 -0.0021160 -0.0219850
-0.0021160 -13539.8758217 -0.0204319
-0.0219850 -0.0204319 -13540.0319763
-13542.1675628 0.0025606 0.0254580
0.0025606 -13542.1801643 -0.0217872
0.0254580 -0.0217872 -13542.3387512
-13540.1527088 -0.0033956 0.0243316
-0.0033956 -13540.1424835 0.0266893
0.0243316 0.0266893 -13540.3201276
-13541.0144226 -0.0031273 -0.0238273
-0.0031273 -13541.0106749 -0.0245821
-0.0238273 -0.0245821 -13541.1808530
-13540.7545880 -0.0030272 -0.0162859
-0.0030272 -13540.7418264 -0.0195567
-0.0162859 -0.0195567 -13540.8977095
-13541.4241423 -0.0039178 -0.0276465
-0.0039178 -13541.4116273 -0.0303497
-0.0276465 -0.0303497 -13541.6047341
-13540.7449475 -0.0019381 0.0266790
-0.0019381 -13540.7406380 0.0274015
0.0266790 0.0274015 -13540.9195870
-13541.2166519 -0.0030889 -0.0229550
-0.0030889 -13541.2230538 -0.0212244
-0.0229550 -0.0212244 -13541.3808881
-13540.8822501 0.0037746 -0.0205932
0.0037746 -13540.8832872 0.0208077
-0.0205932 0.0208077 -13541.0383207
-13540.8365768 0.0025933 0.0265728
0.0025933 -13540.8532823 -0.0222276
0.0265728 -0.0222276 -13541.0134686
-13541.0841051 0.0014258 -0.0195635
0.0014258 -13541.0904274 0.0179720
-0.0195635 0.0179720 -13541.2344330
-13539.7531256 0.0010359 0.0199034
0.0010359 -13539.7467948 -0.0209753
0.0199034 -0.0209753 -13539.9034129
-13541.8785650 0.0015526 0.0102688
0.0015526 -13541.8626457 -0.0133267
0.0102688 -0.0133267 -13541.9979181
-13541.0817947 0.0035604 0.0205776
0.0035604 -13541.0890855 -0.0181438
0.0205776 -0.0181438 -13541.2373113
-13540.6160133 0.0036573 -0.0209381
0.0036573 -13540.6124311 0.0216939
-0.0209381 0.0216939 -13540.7746552
-13540.6560444 0.0030026 -0.0233931
0.0030026 -13540.6499636 0.0244554
-0.0233931 0.0244554 -13540.8191957
-13540.5358948 -0.0038771 -0.0197433
-0.0038771 -13540.5339629 -0.0205973
-0.0197433 -0.0205973 -13540.6897097
-13540.2254818 0.0014889 0.0230022
0.0014889 -13540.2279950 -0.0219438
0.0230022 -0.0219438 -13540.3885812
-13541.3127638 0.0023147 -0.0231367
0.0023147 -13541.3188987 0.0219182
-0.0231367 0.0219182 -13541.4779199
-13540.7472149 0.0050831 -0.0199251
0.0050831 -13540.7370639 0.0219897
-0.0199251 0.0219897 -13540.9010754
-13541.6690764 -0.0032018 0.0209889
-0.0032018 -13541.6594476 0.0228701
0.0209889 0.0228701 -13541.8248563
-13541.3360953 -0.0038450 -0.0152643
-0.0038450 -13541.3166873 -0.0201261
-0.0152643 -0.0201261 -13541.4719449
-13542.3254166 -0.0026167 -0.0164849
-0.0026167 -13542.3260913 -0.0164990
-0.0164849 -0.0164990 -13542.4650176
-13540.6873871 0.0046072 -0.0206686
0.0046072 -13540.6882339 0.0200205
-0.0206686 0.0200205 -13540.8430287
-13540.8314147 0.0039741 -0.0219018
0.0039741 -13540.8268829 0.0225157
-0.0219018 0.0225157 -13540.9910757
-13541.5008932 -0.0021981 0.0187717
-0.0021981 -13541.5012403 0.0184819
0.0187717 0.0184819 -13541.6506509
-13541.4153041 -0.0042124 -0.0174308
-0.0042124 -13541.4187434 -0.0174606
-0.0174308 -0.0174606 -13541.5647119
-13541.5681226 0.0023980 0.0170733
0.0023980 -13541.5494547 -0.0208532
0.0170733 -0.0208532 -13541.7072936
-13540.8249434 0.0042262 -0.0294393
0.0042262 -13540.8312748 0.0279392
-0.0294393 0.0279392 -13541.0131301
-13543.1584960 -0.0035322 0.0216010
-0.0035322 -13543.1615331 0.0202490
0.0216010 0.0202490 -13543.3176178
-13541.0954640 0.0031481 0.0181819
0.0031481 -13541.1037995 -0.0152445
0.0181819 -0.0152445 -13541.2422081
-13540.3262799 -0.0012708 0.0065006
-0.0012708 -13540.3119498 0.0167774
0.0065006 0.0167774 -13540.4535227
-13539.2903938 0.0031718 0.0223191
0.0031718 -13539.3042644 -0.0187132
0.0223191 -0.0187132 -13539.4515853
-13541.9620299 0.0036224 -0.0218958
0.0036224 -13541.9737495 0.0182753
-0.0218958 0.0182753 -13542.1231735
-13541.2263263 0.0024949 0.0244119
0.0024949 -13541.2231130 -0.0251900
0.0244119 -0.0251900 -13541.3946712
-13541.3414763 -0.0043010 0.0253325
-0.0043010 -13541.3263288 0.0287855
0.0253325 0.0287855 -13541.5135517
-13541.1743748 -0.0029210 0.0192250
-0.0029210 -13541.1883010 0.0149908
0.0192250 0.0149908 -13541.3251213
-13541.0712364 0.0046134 -0.0162837
0.0046134 -13541.0450974 0.0228870
-0.0162837 0.0228870 -13541.2114871
-13541.1031834 -0.0014081 -0.0163757
-0.0014081 -13541.0838284 -0.0215560
-0.0163757 -0.0215560 -13541.2414262
-13540.9534093 -0.0022854 0.0168919
-0.0022854 -13540.9351473 0.0220566
0.0168919 0.0220566 -13541.0972766
-13540.2386880 0.0025612 0.0145143
0.0025612 -13540.2394716 -0.0134192
0.0145143 -0.0134192 -13540.3694574
-13542.0259141 -0.0015879 -0.0164132
-0.0015879 -13542.0283707 -0.0158198
-0.0164132 -0.0158198 -13542.1679142
-13539.0039140 -0.0042570 0.0230995
-0.0042570 -13538.9919651 0.0256066
0.0230995 0.0256066 -13539.1686167
-13539.1468075 -0.0040386 0.0228975
-0.0040386 -13539.1531332 0.0204856
0.0228975 0.0204856 -13539.3107539
-13541.5571396 -0.0045649 -0.0251865
-0.0045649 -13541.5535923 -0.0255051
-0.0251865 -0.0255051 -13541.7301040
-13542.9202241 0.0043643 0.0241903
0.0043643 -13542.9140594 -0.0258563
0.0241903 -0.0258563 -13543.0911172
-13540.9673948 -0.0043622 -0.0214133
-0.0043622 -13540.9774198 -0.0189920
-0.0214133 -0.0189920 -13541.1285050
-13541.3905194 -0.0022965 0.0222471
-0.0022965 -13541.3850203 0.0233191
0.0222471 0.0233191 -13541.5506670
-13541.0645803 0.0032459 -0.0253506
0.0032459 -13541.0658532 0.0244433
-0.0253506 0.0244433 -13541.2363431
-13540.7344884 -0.0024384 0.0227126
-0.0024384 -13540.7284835 0.0237021
0.0227126 0.0237021 -13540.8957426
-13541.6876023 -0.0029634 -0.0183490
-0.0029634 -13541.6811315 -0.0199215
-0.0183490 -0.0199215 -13541.8391220
-13540.2651274 0.0015467 0.0222320
0.0015467 -13540.2667191 -0.0217326
0.0222320 -0.0217326 -13540.4251173
-13540.8070754 0.0028694 0.0217140
0.0028694 -13540.8098716 -0.0210511
0.0217140 -0.0210511 -13540.9665033
-13541.1166517 0.0044758 -0.0258919
0.0044758 -13541.1006095 0.0296632
-0.0258919 0.0296632 -13541.2931831
-13541.2033063 0.0035390 0.0206052
0.0035390 -13541.1858159 -0.0253358
0.0206052 -0.0253358 -13541.3606330
-13539.4631385 -0.0032030 0.0151883
-0.0032030 -13539.4608480 0.0166430
0.0151883 0.0166430 -13539.6023412
-13541.0564936 0.0045518 -0.0242370
0.0045518 -13541.0521889 0.0249072
-0.0242370 0.0249072 -13541.2255424
-13540.8483153 -0.0005305 0.0126721
-0.0005305 -13540.8489796 -0.0103960
0.0126721 -0.0103960 -13540.9745306
-13541.1007430 0.0032988 -0.0164012
0.0032988 -13541.0898500 0.0190300
-0.0164012 0.0190300 -13541.2407462
-13540.3097776 -0.0016946 -0.0201768
-0.0016946 -13540.3181229 -0.0175231
-0.0201768 -0.0175231 -13540.4642020
-13540.2398927 -0.0020028 0.0216111
-0.0020028 -13540.2431626 0.0208515
0.0216111 0.0208515 -13540.4001532
-13541.8056310 0.0009080 -0.0178052
0.0009080 -13541.8200214 0.0138584
-0.0178052 0.0138584 -13541.9516273
-13539.6155178 0.0010193 -0.0231718
0.0010193 -13539.6133682 0.0236364
-0.0231718 0.0236364 -13539.7771706
-13539.8810394 -0.0013823 -0.0238950
-0.0013823 -13539.8917320 -0.0205627
-0.0238950 -0.0205627 -13540.0453971
-13540.6489867 0.0025418 -0.0206943
0.0025418 -13540.6443286 0.0216903
-0.0206943 0.0216903 -13540.8047810
-13540.1275208 -0.0022453 0.0193409
-0.0022453 -13540.1279941 0.0195328
0.0193409 0.0195328 -13540.2780476
-13541.0355227 -0.0029709 -0.0185016
-0.0029709 -13541.0448183 -0.0157974
-0.0185016 -0.0157974 -13541.1840160
-13540.7147559 0.0030883 -0.0171709
0.0030883 -13540.7090927 0.0193977
-0.0171709 0.0193977 -13540.8600439
-13540.4577975 -0.0031877 0.0134712
-0.0031877 -13540.4394659 0.0180957
0.0134712 0.0180957 -13540.5859705
-13542.0169819 0.0016677 -0.0171216
0.0016677 -13542.0197294 0.0168246
-0.0171216 0.0168246 -13542.1605921
-13540.9325755 0.0032646 0.0178129
0.0032646 -13540.9220914 -0.0201754
0.0178129 -0.0201754 -13541.0780636
-13541.5187407 0.0020667 -0.0165954
0.0020667 -13541.5388734 0.0127663
-0.0165954 0.0127663 -13541.6694262
-13540.5261939 -0.0026169 0.0195680
-0.0026169 -13540.5207829 0.0206245
0.0195680 0.0206245 -13540.6762280
-13540.9008507 -0.0006723 0.0171072
-0.0006723 -13540.9126380 0.0135516
0.0171072 0.0135516 -13541.0433244
-13541.4940004 -0.0035785 0.0279870
-0.0035785 -13541.4972546 0.0267261
0.0279870 0.0267261 -13541.6752974
-13541.1317449 -0.0039590 0.0253683
-0.0039590 -13541.1339505 0.0243805
0.0253683 0.0243805 -13541.3050639
-13539.4263737 -0.0026563 -0.0204647
-0.0026563 -13539.3975082 -0.0277252
-0.0204647 -0.0277252 -13539.5793659
-13540.2669607 0.0044243 -0.0246543
0.0044243 -13540.2543548 0.0272401
-0.0246543 0.0272401 -13540.4370798
-13540.8036413 0.0027048 -0.0116773
0.0027048 -13540.7747123 0.0193822
-0.0116773 0.0193822 -13540.9279387
-13542.1323767 0.0000905 0.0103505
0.0000905 -13542.1403730 0.0039350
0.0103505 0.0039350 -13542.2579365
-13540.4417987 -0.0039314 0.0237749
-0.0039314 -13540.4417900 0.0235293
0.0237749 0.0235293 -13540.6097280
-13540.6381355 0.0025906 -0.0234985
0.0025906 -13540.6244395 0.0261429
-0.0234985 0.0261429 -13540.8013713
-13540.8841547 -0.0023707 0.0190606
-0.0023707 -13540.8809737 0.0200456
0.0190606 0.0200456 -13541.0325075
-13540.8057910 0.0005064 0.0124394
0.0005064 -13540.8213718 -0.0050555
0.0124394 -0.0050555 -13540.9357849
-13540.1465366 -0.0020283 -0.0231276
-0.0020283 -13540.1489237 -0.0220118
-0.0231276 -0.0220118 -13540.3092256
-13539.8089283 0.0046281 0.0231550
0.0046281 -13539.8014058 -0.0245701
0.0231550 -0.0245701 -13539.9741478
-13540.5869264 0.0002391 -0.0201404
0.0002391 -13540.5862930 0.0200804
-0.0201404 0.0200804 -13540.7395893
-13541.1034723 -0.0045953 -0.0187968
-0.0045953 -13541.1100150 -0.0163800
-0.0187968 -0.0163800 -13541.2551855
-13541.3937532 -0.0037909 -0.0268333
-0.0037909 -13541.3899555 -0.0275011
-0.0268333 -0.0275011 -13541.5720254
-13540.7275340 0.0021109 -0.0194232
0.0021109 -13540.7381175 0.0163009
-0.0194232 0.0163009 -13540.8786761
-13540.9663831 0.0000060 0.0035012
0.0000060 -13540.9747185 -0.0029205
0.0035012 -0.0029205 -13541.0713819
-13540.6970804 -0.0022974 -0.0246953
-0.0022974 -13540.6917341 -0.0255263
-0.0246953 -0.0255263 -13540.8647537
-13540.4276900 0.0022439 -0.0223539
0.0022439 -13540.4298682 0.0211370
-0.0223539 0.0211370 -13540.5867994
-13540.1882865 -0.0035102 -0.0226866
-0.0035102 -13540.1910923 -0.0214930
-0.0226866 -0.0214930 -13540.3517397
-13541.6498549 -0.0028020 -0.0191398
-0.0028020 -13541.6555809 -0.0171069
-0.0191398 -0.0171069 -13541.8021463
-13540.8139537 0.0053158 -0.0304090
0.0053158 -13540.8166238 0.0292462
-0.0304090 0.0292462 -13541.0056551
-13540.6842356 0.0033782 0.0178460
0.0033782 -13540.6854639 -0.0170262
0.0178460 -0.0170262 -13540.8311365
-13541.5600781 0.0005690 0.0044040
0.0005690 -13541.5640685 0.0043390
0.0044040 0.0043390 -13541.6823405
-13540.0504883 -0.0022733 0.0203221
-0.0022733 -13540.0438883 0.0216294
0.0203221 0.0216294 -13540.2018130
-13540.3811444 -0.0039290 0.0246706
-0.0039290 -13540.3816066 0.0241648
0.0246706 0.0241648 -13540.5531304
-13539.7739653 -0.0039531 0.0229147
-0.0039531 -13539.7843739 0.0193201
0.0229147 0.0193201 -13539.9380381
-13542.8341676 0.0015579 -0.0198103
0.0015579 -13542.8402508 0.0187859
-0.0198103 0.0187859 -13542.9871782
-13541.2670030 0.0035423 0.0278923
0.0035423 -13541.2609770 -0.0289584
0.0278923 -0.0289584 -13541.4474236
-13540.3622612 -0.0004009 0.0176413
-0.0004009 -13540.3726135 -0.0140092
0.0176413 -0.0140092 -13540.5036858
-13539.6291223 -0.0025408 -0.0159967
-0.0025408 -13539.6446220 -0.0121294
-0.0159967 -0.0121294 -13539.7692536
-13540.7957217 0.0024906 -0.0154352
0.0024906 -13540.7854724 0.0181155
-0.0154352 0.0181155 -13540.9328253
-13540.1921153 -0.0030863 0.0234610
-0.0030863 -13540.1992319 0.0212643
0.0234610 0.0212643 -13540.3566283
-13540.1813386 -0.0024789 -0.0160882
-0.0024789 -13540.1843849 -0.0147264
-0.0160882 -0.0147264 -13540.3187109
-13539.8602668 0.0010552 0.0174648
0.0010552 -13539.8771743 -0.0119995
0.0174648 -0.0119995 -13540.0049052
-13540.7882427 0.0033641 -0.0231921
0.0033641 -13540.7749106 0.0261056
-0.0231921 0.0261056 -13540.9517406
-13541.3105726 -0.0048821 0.0255891
-0.0048821 -13541.3128350 0.0243044
0.0255891 0.0243044 -13541.4868443
-13539.8097544 -0.0035763 0.0169862
-0.0035763 -13539.8219743 0.0137516
0.0169862 0.0137516 -13539.9539787
-13539.9484526 0.0010772 -0.0185082
0.0010772 -13539.9579737 0.0164715
-0.0185082 0.0164715 -13540.0959578
-13540.9171398 -0.0029521 -0.0272843
-0.0029521 -13540.9151848 -0.0271507
-0.0272843 -0.0271507 -13541.0952076
-13540.8692141 0.0034629 -0.0162641
0.0034629 -13540.8829568 0.0131810
-0.0162641 0.0131810 -13541.0133137
-13541.1317158 0.0044571 -0.0170001
0.0044571 -13541.1275755 0.0174286
-0.0170001 0.0174286 -13541.2743568
-13541.4490915 0.0026533 -0.0219911
0.0026533 -13541.4502248 0.0219306
-0.0219911 0.0219306 -13541.6098056
-13540.4409117 0.0031144 0.0187627
0.0031144 -13540.4297652 -0.0207734
0.0187627 -0.0207734 -13540.5887515
-13540.7443316 0.0020400 -0.0229714
0.0020400 -13540.7303327 0.0258067
-0.0229714 0.0258067 -13540.9051406
-13539.9772481 0.0008175 -0.0195670
0.0008175 -13539.9917502 0.0156547
-0.0195670 0.0156547 -13540.1281033
-13540.5392398 -0.0041200 0.0244366
-0.0041200 -13540.5420681 0.0236160
0.0244366 0.0236160 -13540.7096153
-13541.7066483 0.0042213 -0.0206130
0.0042213 -13541.7045782 0.0200850
-0.0206130 0.0200850 -13541.8633304
-13540.8687126 0.0026880 0.0239601
0.0026880 -13540.8659081 -0.0244392
0.0239601 -0.0244392 -13541.0360754
-13539.8890323 -0.0000239 -0.0149738
-0.0000239 -13539.9072086 -0.0059675
-0.0149738 -0.0059675 -13540.0228063
-13541.4483276 -0.0033439 -0.0268822
-0.0033439 -13541.4449596 -0.0275061
-0.0268822 -0.0275061 -13541.6252967
-13540.5551733 0.0011318 0.0117375
0.0011318 -13540.5534027 -0.0124054
0.0117375 -0.0124054 -13540.6761473
-13539.6181525 -0.0040559 0.0218988
-0.0040559 -13539.6113121 0.0233699
0.0218988 0.0233699 -13539.7785930
-13539.9471206 -0.0003100 -0.0113027
-0.0003100 -13539.9431279 0.0074805
-0.0113027 0.0074805 -13540.0723701
-13540.9909593 0.0024165 -0.0238914
0.0024165 -13540.9943376 0.0228568
-0.0238914 0.0228568 -13541.1571588
-13541.4105098 -0.0017169 -0.0204492
-0.0017169 -13541.4178392 -0.0177044
-0.0204492 -0.0177044 -13541.5632200
-13541.0274109 0.0024968 -0.0155023
0.0024968 -13541.0126296 0.0194340
-0.0155023 0.0194340 -13541.1629224
-13539.8484351 -0.0028529 0.0205399
-0.0028529 -13539.8427856 0.0216866
0.0205399 0.0216866 -13540.0019524
-13540.4783161 -0.0037058 -0.0239466
-0.0037058 -13540.4737983 -0.0244707
-0.0239466 -0.0244707 -13540.6450753
-13540.2466169 0.0027602 -0.0211900
0.0027602 -13540.2259055 0.0263795
-0.0211900 0.0263795 -13540.4025757
-13542.3658106 0.0027323 0.0191928
0.0027323 -13542.3615660 -0.0202332
0.0191928 -0.0202332 -13542.5161565
-13540.5491582 0.0020502 0.0129034
0.0020502 -13540.5457366 -0.0124553
0.0129034 -0.0124553 -13540.6772778
-13541.5417224 -0.0016461 -0.0177460
-0.0016461 -13541.5469063 -0.0157769
-0.0177460 -0.0157769 -13541.6860438
-13540.6946932 -0.0018558 0.0221093
-0.0018558 -13540.6858165 0.0238523
0.0221093 0.0238523 -13540.8525753
-13541.5285444 -0.0036930 0.0271300
-0.0036930 -13541.5361052 0.0248946
0.0271300 0.0248946 -13541.7061937
-13540.7746218 -0.0029145 -0.0216617
-0.0029145 -13540.7828158 -0.0190823
-0.0216617 -0.0190823 -13540.9333397
-13540.2900542 -0.0034598 0.0250124
-0.0034598 -13540.2902067 0.0240892
0.0250124 0.0240892 -13540.4611812
-13539.4714067 0.0032021 0.0238883
0.0032021 -13539.4575980 -0.0270670
0.0238883 -0.0270670 -13539.6373500
-13541.1673785 0.0037782 0.0209904
0.0037782 -13541.1708838 -0.0200650
0.0209904 -0.0200650 -13541.3265894
-13541.5777612 0.0028690 0.0182093
0.0028690 -13541.5503727 -0.0254006
0.0182093 -0.0254006 -13541.7245074
-13541.3193105 -0.0014982 0.0097948
-0.0014982 -13541.3093104 0.0131208
0.0097948 0.0131208 -13541.4372630
-13541.6550896 -0.0023223 -0.0202913
-0.0023223 -13541.6518129 -0.0212626
-0.0202913 -0.0212626 -13541.8090368
-13541.1179111 0.0032982 0.0287839
0.0032982 -13541.1283677 -0.0254473
0.0287839 -0.0254473 -13541.3032547
-13538.8218573 0.0041783 0.0211368
0.0041783 -13538.8089919 -0.0240118
0.0211368 -0.0240118 -13538.9806972
-13540.1907089 -0.0026795 0.0268439
-0.0026795 -13540.1861891 0.0276291
0.0268439 0.0276291 -13540.3673198
-13540.7122863 0.0031348 -0.0261380
0.0031348 -13540.7132151 0.0255698
-0.0261380 0.0255698 -13540.8888263
-13540.1318989 0.0045335 -0.0235824
0.0045335 -13540.1152265 0.0276306
-0.0235824 0.0276306 -13540.2994027
-13541.7967401 -0.0033758 0.0267855
-0.0033758 -13541.7834524 0.0298499
0.0267855 0.0298499 -13541.9737452
-13540.3838627 0.0036049 0.0241843
0.0036049 -13540.3697002 -0.0271867
0.0241843 -0.0271867 -13540.5513534
-13541.8466108 0.0020044 -0.0158878
0.0020044 -13541.8392405 0.0185229
-0.0158878 0.0185229 -13541.9864336
-13541.2535660 0.0035167 -0.0237824
0.0035167 -13541.2453000 0.0256348
-0.0237824 0.0256348 -13541.4197161
-13540.1453537 0.0040785 0.0327516
0.0040785 -13540.1445666 -0.0324872
0.0327516 -0.0324872 -13540.3435411
-13540.0289314 -0.0028556 -0.0206231
-0.0028556 -13540.0253654 -0.0211068
-0.0206231 -0.0211068 -13540.1826451
-13540.8172345 0.0022771 0.0175212
0.0022771 -13540.7885654 -0.0251792
0.0175212 -0.0251792 -13540.9611703
-13540.1764830 -0.0015226 0.0171061
-0.0015226 -13540.1693348 0.0196856
0.0171061 0.0196856 -13540.3205862
-13539.6826582 -0.0027218 -0.0177884
-0.0027218 -13539.6754337 -0.0195981
-0.0177884 -0.0195981 -13539.8276361
-13540.3970784 0.0026652 0.0213939
0.0026652 -13540.3999089 -0.0206402
0.0213939 -0.0206402 -13540.5543186
-13540.0898400 -0.0038922 -0.0232898
-0.0038922 -13540.0872485 -0.0239230
-0.0232898 -0.0239230 -13540.2551997
-13539.2283554 0.0030072 -0.0219953
0.0030072 -13539.2467331 0.0163328
-0.0219953 0.0163328 -13539.3895574
-13541.0559023 0.0029661 0.0173834
0.0029661 -13541.0456653 -0.0197600
0.0173834 -0.0197600 -13541.1988168
-13540.6850338 -0.0010480 0.0039972
-0.0010480 -13540.6747916 0.0045663
0.0039972 0.0045663 -13540.7872896
-13541.8272831 -0.0033238 -0.0201520
-0.0033238 -13541.8350478 -0.0178572
-0.0201520 -0.0178572 -13541.9819804
-13540.5755570 0.0045222 -0.0224399
0.0045222 -13540.5815203 0.0207260
-0.0224399 0.0207260 -13540.7405709
-13540.7589063 0.0029687 -0.0065432
0.0029687 -13540.7502647 0.0146669
-0.0065432 0.0146669 -13540.8889194
-13541.1162086 -0.0018298 -0.0183025
-0.0018298 -13541.1108340 -0.0200955
-0.0183025 -0.0200955 -13541.2635959
-13540.4837279 0.0012382 -0.0205180
0.0012382 -13540.4637233 0.0250113
-0.0205180 0.0250113 -13540.6347340
-13541.7608274 -0.0040452 0.0236578
-0.0040452 -13541.7589306 0.0235218
0.0236578 0.0235218 -13541.9272474
-13541.7548966 0.0023028 -0.0188725
0.0023028 -13541.7567337 0.0179480
-0.0188725 0.0179480 -13541.9048668
-13539.6183866 0.0017086 0.0184252
0.0017086 -13539.6164581 -0.0190536
0.0184252 -0.0190536 -13539.7660450
-13541.4117214 -0.0022627 0.0148290
-0.0022627 -13541.4185879 0.0129092
0.0148290 0.0129092 -13541.5464695
-13541.0377196 -0.0030879 -0.0204628
-0.0030879 -13541.0346451 -0.0209295
-0.0204628 -0.0209295 -13541.1916269
-13539.6056862 0.0047189 -0.0192469
0.0047189 -13539.6161192 0.0161583
-0.0192469 0.0161583 -13539.7612765
-13540.5993010 0.0022606 -0.0206846
0.0022606 -13540.6020502 0.0187651
-0.0206846 0.0187651 -13540.7527055
-13541.5643508 0.0039429 -0.0240676
0.0039429 -13541.5804153 0.0194434
-0.0240676 0.0194434 -13541.7341760
-13542.1727854 0.0028389 0.0135959
0.0028389 -13542.1819837 -0.0104658
0.0135959 -0.0104658 -13542.3056515
-13541.3187293 0.0019755 -0.0125048
0.0019755 -13541.3219086 0.0120446
-0.0125048 0.0120446 -13541.4460212
-13542.0852961 0.0027206 0.0145356
0.0027206 -13542.0688748 -0.0187069
0.0145356 -0.0187069 -13542.2204595
-13541.6639946 -0.0023079 -0.0183350
-0.0023079 -13541.6773095 -0.0141862
-0.0183350 -0.0141862 -13541.8115070
-13540.6617424 -0.0031076 0.0195085
-0.0031076 -13540.6556877 0.0206244
0.0195085 0.0206244 -13540.8137423
-13539.9862040 0.0013170 0.0142294
0.0013170 -13539.9745739 -0.0173003
0.0142294 -0.0173003 -13540.1179421
-13541.5113109 -0.0025193 -0.0197433
-0.0025193 -13541.5180511 -0.0179907
-0.0197433 -0.0179907 -13541.6622557
-13540.7431495 0.0019895 0.0169332
0.0019895 -13540.7374717 -0.0179632
0.0169332 -0.0179632 -13540.8837862
-13542.0833677 -0.0025405 -0.0207139
-0.0025405 -13542.0944445 -0.0182866
-0.0207139 -0.0182866 -13542.2394535
-13541.1932676 -0.0017359 0.0136923
-0.0017359 -13541.1764129 0.0186490
0.0136923 0.0186490 -13541.3243743
-13539.7233456 0.0042728 0.0238048
0.0042728 -13539.7206796 -0.0244321
0.0238048 -0.0244321 -13539.8929183
-13540.4882140 -0.0023660 -0.0186238
-0.0023660 -13540.4841501 -0.0192363
-0.0186238 -0.0192363 -13540.6363339
-13542.6719433 -0.0027422 0.0198646
-0.0027422 -13542.6773710 0.0182489
0.0198646 0.0182489 -13542.8252698
-13541.4299088 -0.0023318 -0.0159438
-0.0023318 -13541.4288993 -0.0159559
-0.0159438 -0.0159559 -13541.5695980
