# Supplementary material for: Protein and Solvent Reorganization Drives Radical Pair Stability in Avian Cryptochrome 4a
Source: J Am Chem Soc. 2025 Nov 14;147(47):43934–45. doi: 10.1021/jacs.5c15726 (PMC12673606; doi:10.1021/jacs.5c15726)
Supplement: Supplementary file 2 [file ja5c15726_si_002.zip › Cry4a_data/CDFT-CI/dark_state/set-1/ds_set-1.txt]

-13539.5386096 0.0028418 -0.0202002
0.0028418 -13539.5315901 0.0220381
-0.0202002 0.0220381 -13539.6932053
-13540.1408175 0.0018095 -0.0201221
0.0018095 -13540.1361940 0.0211678
-0.0201221 0.0211678 -13540.2951199
-13541.4800006 0.0037949 -0.0231105
0.0037949 -13541.4895680 0.0205530
-0.0231105 0.0205530 -13541.6458160
-13541.3993388 0.0038263 0.0233828
0.0038263 -13541.4011405 -0.0224734
0.0233828 -0.0224734 -13541.5652127
-13540.7823116 -0.0007179 -0.0177608
-0.0007179 -13540.7800905 -0.0184501
-0.0177608 -0.0184501 -13540.9254214
-13540.9669124 -0.0031640 -0.0231039
-0.0031640 -13540.9637105 -0.0240426
-0.0231039 -0.0240426 -13541.1328508
-13541.1530047 -0.0037203 -0.0187323
-0.0037203 -13541.1538545 -0.0182683
-0.0187323 -0.0182683 -13541.3023940
-13542.3268174 0.0044778 0.0228454
0.0044778 -13542.3483926 -0.0170182
0.0228454 -0.0170182 -13542.4922285
-13539.4589652 -0.0022015 0.0207431
-0.0022015 -13539.4557733 0.0209858
0.0207431 0.0209858 -13539.6137051
-13540.2423492 0.0033334 -0.0153689
0.0033334 -13540.2261621 0.0192379
-0.0153689 0.0192379 -13540.3797933
-13540.3948272 0.0039315 0.0182061
0.0039315 -13540.3852205 -0.0207799
0.0182061 -0.0207799 -13540.5423203
-13539.9122444 0.0030748 -0.0223871
0.0030748 -13539.9018862 0.0248442
-0.0223871 0.0248442 -13540.0738621
-13541.6651715 0.0030669 -0.0231656
0.0030669 -13541.6628300 0.0235328
-0.0231656 0.0235328 -13541.8296692
-13541.7536005 -0.0030361 0.0249470
-0.0030361 -13541.7484180 0.0263900
0.0249470 0.0263900 -13541.9247806
-13540.2633205 -0.0026494 0.0179424
-0.0026494 -13540.2515974 0.0213055
0.0179424 0.0213055 -13540.4098943
-13539.6941131 0.0036758 0.0177697
0.0036758 -13539.7181693 -0.0122468
0.0177697 -0.0122468 -13539.8437030
-13540.8886371 0.0038360 0.0240026
0.0038360 -13540.8747952 -0.0270361
0.0240026 -0.0270361 -13541.0557802
-13540.3128014 -0.0039536 -0.0199866
-0.0039536 -13540.3281933 -0.0159416
-0.0199866 -0.0159416 -13540.4688463
-13541.0338976 0.0053755 0.0155695
0.0053755 -13541.0338814 -0.0152422
0.0155695 -0.0152422 -13541.1762853
-13541.3855453 0.0045496 -0.0192180
0.0045496 -13541.3840761 0.0199296
-0.0192180 0.0199296 -13541.5404905
-13540.7578462 -0.0040615 -0.0214322
-0.0040615 -13540.7465863 -0.0233814
-0.0214322 -0.0233814 -13540.9147945
-13540.7454591 0.0032862 0.0266092
0.0032862 -13540.7431210 -0.0266262
0.0266092 -0.0266262 -13540.9213705
-13541.6830707 0.0035177 0.0177685
0.0035177 -13541.6641409 -0.0213571
0.0177685 -0.0213571 -13541.8269189
-13541.9489059 -0.0042252 0.0212574
-0.0042252 -13541.9791852 0.0125921
0.0212574 0.0125921 -13542.1106784
-13540.0717684 -0.0009277 -0.0160389
-0.0009277 -13540.0915704 0.0113969
-0.0160389 0.0113969 -13540.2110549
-13541.4504113 0.0018844 -0.0221096
0.0018844 -13541.4512110 0.0218472
-0.0221096 0.0218472 -13541.6091052
-13541.7804332 -0.0022070 0.0210319
-0.0022070 -13541.7744766 0.0220412
0.0210319 0.0220412 -13541.9369641
-13540.2216620 0.0009462 0.0061382
0.0009462 -13540.2215454 0.0061625
0.0061382 0.0061625 -13540.3380658
-13540.7177866 0.0036320 -0.0263635
0.0036320 -13540.7090899 0.0280079
-0.0263635 0.0280079 -13540.8944232
-13539.8420013 -0.0032951 0.0221963
-0.0032951 -13539.8430602 0.0212903
0.0221963 0.0212903 -13540.0021338
-13540.0769999 -0.0029224 -0.0211089
-0.0029224 -13540.0814160 -0.0198795
-0.0211089 -0.0198795 -13540.2330459
-13540.4036125 -0.0032455 -0.0192197
-0.0032455 -13540.3997580 -0.0197593
-0.0192197 -0.0197593 -13540.5548105
-13540.0173177 -0.0031921 -0.0268994
-0.0031921 -13540.0156126 -0.0271023
-0.0268994 -0.0271023 -13540.1951949
-13540.9951327 0.0032212 0.0198089
0.0032212 -13540.9850943 -0.0222014
0.0198089 -0.0222014 -13541.1487516
-13539.6803732 0.0037275 0.0210039
0.0037275 -13539.6749464 -0.0222959
0.0210039 -0.0222959 -13539.8384643
-13540.4516074 0.0026090 0.0203566
0.0026090 -13540.4423530 -0.0222104
0.0203566 -0.0222104 -13540.6037786
-13541.7128433 -0.0034266 -0.0234605
-0.0034266 -13541.7071840 -0.0244369
-0.0234605 -0.0244369 -13541.8771684
-13542.2627674 0.0029934 0.0114013
0.0029934 -13542.2379772 -0.0177390
0.0114013 -0.0177390 -13542.3843047
-13542.1782603 0.0024311 0.0240053
0.0024311 -13542.1950859 -0.0191097
0.0240053 -0.0191097 -13542.3446029
-13541.6449467 0.0012949 -0.0114187
0.0012949 -13541.6192284 0.0187222
-0.0114187 0.0187222 -13541.7674642
