# Supplementary material for: Protein and Solvent Reorganization Drives Radical Pair Stability in Avian Cryptochrome 4a
Source: J Am Chem Soc. 2025 Nov 14;147(47):43934–45. doi: 10.1021/jacs.5c15726 (PMC12673606; doi:10.1021/jacs.5c15726)
Supplement: Supplementary file 2 [file ja5c15726_si_002.zip › Cry4a_data/CDFT-CI/rpd/set-2/rpd_set-2.txt]

-13541.4660842298017087 0.0031752032348400 -0.0000001501773800
0.0031752032323700 -13541.5146222230068815 0.0000000212680800
-0.0000001501773800 0.0000000212680800 -13541.5157909108165768
-13541.8156374422051158 0.0011353061441100 -0.0000004732597700
0.0011353061307400 -13541.8436756275568769 0.0000001067864400
-0.0000004732558100 0.0000001067884500 -13541.8504809319329070
-13540.8727648725343897 0.0025141979277900 0.0000006969447500
0.0025141979230300 -13540.9080266095443221 0.0000000383633500
0.0000006969447700 0.0000000383633700 -13540.9162308572394977
-13541.5322474527383747 -0.0017422482130500 -0.0000367940211900
-0.0017422482139900 -13541.5793758827876445 0.0000021465566200
-0.0000367940213400 0.0000021465580300 -13541.5301066866632027
-13541.5679184445234569 0.0027926935873900 0.0000005065781900
0.0027926935807200 -13541.6131680382259219 0.0000000643153400
0.0000005065782100 0.0000000643153400 -13541.6089355842414079
-13541.3222123333525815 0.0009076322944300 0.0000002346966100
0.0009076322868700 -13541.3457718193749315 0.0000001067929700
0.0000002346987000 0.0000001067923800 -13541.3414534460898722
-13541.2918476322793140 -0.0028474874096400 -0.0000009112547700
-0.0028474874111800 -13541.3298523719295190 0.0000005019089200
-0.0000009112546500 0.0000005019087600 -13541.3436797959184332
-13541.8497285441135318 -0.0001660071847900 0.0000005204751000
-0.0001660071727500 -13541.9001287581759243 -0.0000000032517700
0.0000005204750700 -0.0000000032517700 -13541.8785593969550973
-13542.1943565586698242 0.0011068587772400 -0.0000008327014600
0.0011068587846000 -13542.2276775355749123 -0.0000000469096200
-0.0000008327014000 -0.0000000469095500 -13542.2358763469692349
-13541.1287472084386536 0.0012267878174300 -0.0000005057578700
0.0012267878187900 -13541.1596807318383071 0.0000000458820700
-0.0000005057600700 0.0000000458838900 -13541.1726416642231925
-13541.5535680323264387 -0.0018777536754900 0.0000001400403000
-0.0018777536843700 -13541.5934311839027941 -0.0000000074144800
0.0000001401264900 -0.0000000075039400 -13541.5833996496858163
-13539.9902644715475617 0.0010711078451700 0.0000002063257100
0.0010711078531600 -13540.0182007368930499 0.0000000170433100
0.0000002063256800 0.0000000170432400 -13540.0327028064220940
-13541.0972048171242932 -0.0006832911870900 -0.0000000321678300
-0.0006832911903800 -13541.1324440665193833 -0.0000000077698800
-0.0000000321673900 -0.0000000077701700 -13541.1093983922946791
-13541.3686630587853870 -0.0032082470215800 0.0000000431228600
-0.0032082470263900 -13541.4117378120208741 -0.0000000087890500
0.0000000431228600 -0.0000000087890700 -13541.4008328055570018
-13540.8199968946282752 -0.0048518305940000 -0.0000000755632400
-0.0048518305827400 -13540.8545943641674967 -0.0000000180109100
-0.0000000755634800 -0.0000000180106900 -13540.8659062692113366
-13540.6182474119632388 0.0000518733881300 0.0000000447871800
0.0000518733915700 -13540.6567818281437212 0.0000000047195900
0.0000000447871400 0.0000000047196500 -13540.6509178947453620
-13540.7819375139279146 0.0033182700095900 0.0000002582687700
0.0033182700066600 -13540.8265973473753547 0.0000000266524000
0.0000002582687800 0.0000000266524000 -13540.8184812262170453
-13541.2667561554335407 0.0031586895870900 -0.0000002638223500
0.0031586895803000 -13541.3194328321333160 -0.0000000149724400
-0.0000002638221700 -0.0000000149708800 -13541.3176379887609073
-13540.1520928682621161 0.0014264444590800 -0.0000006283500800
0.0014264444670300 -13540.1852813019031601 -0.0000000296065300
-0.0000006283468400 -0.0000000296064800 -13540.1899597473766335
-13540.5058593898284016 -0.0001723476347600 0.0010184836298400
-0.0001723476743100 -13540.5054568569739786 0.0012187107248400
0.0010184835908300 0.0012187107488800 -13540.5665753501307336
-13541.3719540255679021 0.0016560791002500 0.0000000283686600
0.0016560790988500 -13541.3971647788785049 0.0000000087416400
0.0000000283685700 0.0000000087416200 -13541.3892628407520533
-13541.4487852666788967 -0.0033846459351500 0.0000001874498300
-0.0033846459357900 -13541.5022472069522337 -0.0000000147395200
0.0000001874492500 -0.0000000147392100 -13541.4804255726139672
-13540.0662165758694755 -0.0020571614535700 -0.0000000851307700
-0.0020571614548700 -13540.0979162679650472 0.0000000025179900
-0.0000000851305700 0.0000000025176700 -13540.0730974040252477
-13542.1313358823954331 -0.0017053080773900 -0.0000003850858100
-0.0017053080771100 -13542.1640886447548837 0.0000000895546600
-0.0000003850850900 0.0000000895539800 -13542.1833597263594129
-13540.6366002822287555 -0.0015722100457900 -0.0000001323852000
-0.0015722100361300 -13540.6594123796512577 -0.0000000116013100
-0.0000001323852000 -0.0000000116013200 -13540.6480627652454132
-13540.8173900182082434 0.0025095087285400 0.0000000040387200
0.0025095087317000 -13540.8629970093606971 0.0000000058082100
0.0000000040383200 0.0000000058079300 -13540.8542984709056327
-13541.6153376896818372 -0.0027582941963600 -0.0000000740694000
-0.0027582942163300 -13541.6605082204841892 0.0000000112901100
-0.0000000740693700 0.0000000112902200 -13541.6350947341015853
-13540.7769412883990299 -0.0018269053144400 0.0000011165754500
-0.0018269053139900 -13540.8157955695951387 -0.0000000274047300
0.0000011167324000 -0.0000000275605800 -13540.8275433197777602
-13540.6984325302528305 -0.0027815107363000 -0.0000001191423400
-0.0027815107339500 -13540.7398729998349154 -0.0000000118534900
-0.0000001191423600 -0.0000000118534800 -13540.7338148934559285
-13539.6128515630389302 -0.0013379444901800 0.0000002226945800
-0.0013379444843100 -13539.6433632756215957 -0.0000000095823700
0.0000002226941800 -0.0000000095812800 -13539.6450092376635439
-13540.2665378414749284 -0.0026887350048300 0.0000000373409600
-0.0026887350013400 -13540.3043310976408975 0.0000000043346300
0.0000000373409700 0.0000000043346200 -13540.2925463733026845
-13540.4881637064190727 0.0010547626667000 0.0000001196303200
0.0010547626691800 -13540.5157981087486405 -0.0000000125209700
0.0000001196301900 -0.0000000125211200 -13540.4861097055254504
-13542.2463043018742610 -0.0027314218639800 0.0000000625279500
-0.0027314218648800 -13542.2817609931989864 -0.0000000104029700
0.0000000625279400 -0.0000000104029700 -13542.2710205701005179
-13540.3706514487621462 0.0013931011123000 0.0000004037478500
0.0013931011132400 -13540.3930690281376883 0.0000000068776700
0.0000004037487500 0.0000000068785100 -13540.4083638236643310
-13541.5694613451451005 0.0016024549061700 0.0000004387535200
0.0016024549023700 -13541.5956397524241765 0.0000000166680300
0.0000004387539100 0.0000000166705800 -13541.6003296012167993
-13541.1075952434257488 0.0024864447552700 -0.0000000280014900
0.0024864447549500 -13541.1532746968496213 -0.0000000122414100
-0.0000000280024600 -0.0000000122420000 -13541.1354889002795971
-13541.4501891125109978 -0.0021514534630000 -0.0000004760138800
-0.0021514534591800 -13541.4875693787853379 0.0000000720744500
-0.0000004760136400 0.0000000720742200 -13541.5015683163328504
-13540.2369741740385507 -0.0017647686678100 -0.0000000132089100
-0.0017647686772900 -13540.2630589814270934 0.0000000001158600
-0.0000000132088500 0.0000000001160800 -13540.2518182775929745
-13540.8519827149084449 -0.0024187475809100 -0.0000001632061800
-0.0024187475757600 -13540.8784574734745547 0.0000000045839900
-0.0000001632061900 0.0000000045839800 -13540.8710669278443675
-13541.0652488787818584 0.0021843232994000 0.0000004358828600
0.0021843233068400 -13541.1032215574196016 0.0000000446077700
0.0000004358831100 0.0000000446079500 -13541.1084198735170503
