# Supplementary material for: Protein and Solvent Reorganization Drives Radical Pair Stability in Avian Cryptochrome 4a
Source: J Am Chem Soc. 2025 Nov 14;147(47):43934–45. doi: 10.1021/jacs.5c15726 (PMC12673606; doi:10.1021/jacs.5c15726)
Supplement: Supplementary file 2 [file ja5c15726_si_002.zip › Cry4a_data/CDFT-CI/rpd/set-5/rpd_set-5.txt]

-13541.3920740775320155 -0.0012229892012000 0.0000000707677800
-0.0012229891986100 -13541.4221583768430719 -0.0000000009248200
0.0000000707664000 -0.0000000009251300 -13541.4072685678838752
-13541.1873881849696772 -0.0008458487335200 -0.0000001449225400
-0.0008458487227500 -13541.2119584094762104 0.0000007580130300
-0.0000001449214800 0.0000007580134400 -13541.2376799280118576
-13540.6843442047666031 -0.0011053824163200 0.0000005586939800
-0.0011053824151500 -13540.7074779933791433 0.0000000521132900
0.0000005586959700 0.0000000521110200 -13540.7129427297404618
-13541.0061579809371324 -0.0014778842123500 0.0000001238493600
-0.0014778842064600 -13541.0467817094358907 -0.0000000103606200
0.0000001238493700 -0.0000000103606000 -13541.0182251214791904
-13540.0556889857616625 -0.0031679136018400 0.0000000169689700
-0.0031679136045000 -13540.0952490230101830 -0.0000000178903800
0.0000000169690500 -0.0000000178905800 -13540.0791675203527120
-13541.6956397084195487 -0.0021889969275100 -0.0000001187789800
-0.0021889969268300 -13541.7426568060072896 -0.0000000771098000
-0.0000001187861300 -0.0000000771027400 -13541.7430963700480788
-13540.6353175099084183 0.0010529438928800 -0.0000002190520000
0.0010529438941200 -13540.6602248897106620 -0.0000000122122000
-0.0000002190522600 -0.0000000122126800 -13540.6491218716691947
-13540.8841878526909568 -0.0018120827534000 0.0000042221915600
-0.0018120827546000 -13540.9215572779339709 0.0000015889094100
0.0000042221893700 0.0000015889187600 -13540.8858811818317918
-13539.9615753952493833 -0.0019321317514200 -0.0000001672914100
-0.0019321317605400 -13540.0011735423449863 0.0000000096763100
-0.0000001672959900 0.0000000096792900 -13540.0025664244349173
-13540.0513448877027258 0.0002886333655500 -0.0000003261329200
0.0002886333627000 -13540.0700266816384101 -0.0000000220439000
-0.0000003261329100 -0.0000000220438300 -13540.0858877255122934
-13541.4735136019644415 0.0025734098750800 0.0000000952645400
0.0025734098729500 -13541.5053837650921196 0.0000000029868900
0.0000000952645400 0.0000000029868900 -13541.4983035240911704
-13541.7409478443078115 0.0011039724949100 -0.0000002020847900
0.0011039724916200 -13541.7729042605587892 -0.0000000131853100
-0.0000002020852000 -0.0000000131857100 -13541.7679652148872265
-13540.6219981259582710 -0.0012028127969300 -0.0000000044322300
-0.0012028128038900 -13540.6582733441882738 -0.0000000674540300
-0.0000000044321200 -0.0000000674540400 -13540.6616452711677994
-13540.7617785525526415 -0.0035897582746800 -0.0000003136668000
-0.0035897582762900 -13540.7992730780661077 -0.0000000551726900
-0.0000003136663300 -0.0000000551728900 -13540.8077183514396893
-13541.4219721337994997 -0.0033653086860600 -0.0000001843942700
-0.0033653086749400 -13541.4789748222101480 0.0000000304635900
-0.0000001843944700 0.0000000304637300 -13541.4492394100598176
-13540.5711435613666254 -0.0044461903140200 -0.0000007976588300
-0.0044461903053000 -13540.6143469144390110 -0.0000000279354400
-0.0000007976611200 -0.0000000279337100 -13540.6189033432983706
-13540.7729312742849288 -0.0047283525024700 0.0000043510749200
-0.0047283524902800 -13540.8276819934126252 -0.0000003012703000
0.0000043510749200 -0.0000003012702800 -13540.8471328349878604
-13541.6910733541171794 0.0033477020388200 0.0000002792396300
0.0033477020385700 -13541.7437603465023130 0.0000000328839900
0.0000002792396400 0.0000000328839800 -13541.7198632956587971
-13541.7090987232350017 0.0031111289534000 0.0000000077990400
0.0031111289436100 -13541.7598595392246352 0.0000000038653200
0.0000000077991000 0.0000000038653600 -13541.7396033201912360
-13540.9156139500773861 0.0035691657042800 0.0000000523826200
0.0035691656934400 -13540.9395449074399949 -0.0000002171858700
0.0000000523813300 -0.0000002171863200 -13540.9592939879657933
-13540.1635679741266358 -0.0022127944935700 -0.0000000050637800
-0.0022127944953500 -13540.1934329332270863 0.0000000031107900
-0.0000000050636600 0.0000000031106600 -13540.1845690900408954
-13541.9398871860357758 0.0005294056076600 0.0000003706597700
0.0005294056066000 -13541.9491973500098538 -0.0000000054091100
0.0000003706597700 -0.0000000054090900 -13541.9602514495491050
-13541.5329669683196698 -0.0007568383641900 -0.0000003852338100
-0.0007568383666900 -13541.5592330490853783 0.0000000097731600
-0.0000003852338100 0.0000000097731600 -13541.5555471628886153
-13540.1093175134083140 -0.0006644128756300 -0.0000000198487900
-0.0006644128762000 -13540.1205124842581426 -0.0000000066369400
-0.0000000198487600 -0.0000000066369100 -13540.1147746872284188
-13539.8608344207586924 -0.0018696108819400 0.0000000302072000
-0.0018696108776700 -13539.9031099602561881 -0.0000000051420100
0.0000000300169500 -0.0000000049523700 -13539.8901672340725781
-13540.9246949170046719 0.0013527203580500 0.0000000048135200
0.0013527203499000 -13540.9571708690109517 -0.0000000054388100
0.0000000048151800 -0.0000000054365700 -13540.9452492763339251
-13540.3699479498318397 -0.0014913837287900 0.0000010190258400
-0.0014913837213900 -13540.4017131911605247 0.0000000297130100
0.0000010190224300 0.0000000297131100 -13540.4169981028189795
-13541.2746878587477113 0.0009621158607500 0.0000001622627700
0.0009621158600700 -13541.3033345787371218 -0.0000000082182900
0.0000001622627600 -0.0000000082182800 -13541.3098410567490646
-13540.1179536223226023 0.0024170897150500 0.0000000990065700
0.0024170897191600 -13540.1469231620285427 0.0000000161246800
0.0000000990065600 0.0000000161246800 -13540.1155022564580577
-13541.1305222450791916 0.0034680792875100 -0.0000001479594200
0.0034680792970400 -13541.1746683065812249 0.0000000229280800
-0.0000001479593900 0.0000000229283200 -13541.1557607585145888
-13539.7880170893804461 -0.0033610101919700 -0.0000003424081600
-0.0033610101962500 -13539.8380245552361885 0.0000000139838400
-0.0000003424082600 0.0000000139839800 -13539.8418107477882586
-13540.5353371192577470 -0.0031062918601600 0.0000561232896300
-0.0031062918572300 -13540.5780265979283286 -0.0000130778446800
0.0000561232877500 -0.0000130778445700 -13540.5454642216100183
-13540.4018707387203904 -0.0014604558348100 -0.0000001726108500
-0.0014604558370200 -13540.4286514824325423 0.0000000204060500
-0.0000001726088500 0.0000000204043900 -13540.4242635355185485
-13541.6194526222698187 -0.0012973429034000 0.0000000642766700
-0.0012973429064800 -13541.6514191763490089 0.0000000022472100
0.0000000642767000 0.0000000022471600 -13541.6560024139253073
-13540.1677148399812722 0.0010864739574600 0.0000014755887200
0.0010864739587000 -13540.1745055488718208 0.0000002124852800
0.0000014755886700 0.0000002124850900 -13540.2043601832465356
-13541.6950866813112953 0.0014136237955200 -0.0000010880283400
0.0014136238004500 -13541.7282322574174032 0.0000001202728600
-0.0000010880277700 0.0000001202763700 -13541.7374623432169756
-13541.0229247017778107 -0.0030628139049100 0.0000001642873700
-0.0030628139118400 -13541.0536233917719073 0.0000000090236300
0.0000001642872800 0.0000000090236300 -13541.0450069931939652
-13539.9155882675677276 -0.0009689775036900 -0.0000004292709000
-0.0009689775034900 -13539.9313802110864344 -0.0000000787161300
-0.0000004292715300 -0.0000000787153300 -13539.9442076666728099
-13538.8803258506304701 0.0017733353124300 -0.0000000001497600
0.0017733353193100 -13538.9090861279928504 -0.0000000528234900
-0.0000000001497600 -0.0000000528236000 -13538.9310453234174929
