# Supplementary material for: Protein and Solvent Reorganization Drives Radical Pair Stability in Avian Cryptochrome 4a
Source: J Am Chem Soc. 2025 Nov 14;147(47):43934–45. doi: 10.1021/jacs.5c15726 (PMC12673606; doi:10.1021/jacs.5c15726)
Supplement: Supplementary file 2 [file ja5c15726_si_002.zip › Cry4a_data/CDFT-CI/rpd/set-4/rpd_set-4.txt]

-13540.3957538632639626 -0.0017718154983600 0.0000001518309700
-0.0017718154932900 -13540.4322416097438690 0.0000000008689600
0.0000001518294000 0.0000000008698900 -13540.4115110167495004
-13539.8588783552131645 0.0004824266443000 -0.0009963667500800
0.0004824266613100 -13539.8815372711596865 0.0003729059120600
-0.0009963667385000 0.0003729059299800 -13539.9205868992430624
-13539.9316320463585726 0.0014933901128800 0.0000008283228300
0.0014933901170700 -13539.9671197829356970 0.0000000787689900
0.0000008283248600 0.0000000787696600 -13539.9694003225868073
-13540.6810646261073998 0.0026005846261600 0.0000001161669100
0.0026005846242800 -13540.7147002615365636 -0.0000000307118900
0.0000001161671300 -0.0000000307117900 -13540.6981797857642960
-13539.9911338906040328 -0.0015634058593000 -0.0000001323377100
-0.0015634058598900 -13540.0220016444473004 -0.0000000056941100
-0.0000001323361900 -0.0000000056925700 -13540.0155233301939006
-13541.2303602704887453 -0.0014075993012500 0.0000005788738200
-0.0014075992985900 -13541.2584411230436672 -0.0000000598700800
0.0000005786782200 -0.0000000596750500 -13541.2763601975784695
-13539.6408852965632832 0.0009298949958200 -0.0000001040182800
0.0009298949868900 -13539.6664608806840988 -0.0000000070015900
-0.0000001040183000 -0.0000000070013000 -13539.6711069258344651
-13539.6091513881965511 0.0009904530449000 0.0000001716715200
0.0009904530504700 -13539.6349987983830943 -0.0000000022059100
0.0000001716716000 -0.0000000022062500 -13539.6348396583944123
-13540.4651691128910898 0.0022244680951900 0.0000000336034900
0.0022244681029600 -13540.4973060041393182 -0.0000000068756000
0.0000000336034800 -0.0000000068756200 -13540.4908456180673966
-13540.0652504405243235 0.0011378771202600 -0.0000000212697100
0.0011378771020400 -13540.0936910090240417 -0.0000000039894900
-0.0000000212697300 -0.0000000039895200 -13540.0686104603919375
-13542.1736963005532743 0.0017966057748000 -0.0000000336013800
0.0017966057749300 -13542.2062942602206022 -0.0000000300444400
-0.0000000336002100 -0.0000000300432000 -13542.2124722766238847
-13540.9315009634538001 -0.0044920848386800 -0.0001046599539400
-0.0044920848224900 -13540.9786693051155453 0.0000241381215400
-0.0001046599835400 0.0000241381374100 -13540.9467948097826593
-13541.4819729302562337 -0.0028143945495800 -0.0000006165099600
-0.0028143945447900 -13541.5245913085400389 0.0000000186288900
-0.0000006165100100 0.0000000186289000 -13541.5380847905780684
-13540.7755958578418358 0.0039590103903300 -0.0000001414245600
0.0039590103798700 -13540.8145569927764882 -0.0000000206529700
-0.0000001414245700 -0.0000000206529800 -13540.8338620967042516
-13541.4361243188432127 0.0043058157406000 0.0000000576240200
0.0043058157461800 -13541.4854280518084124 -0.0000000100275200
0.0000000576240100 -0.0000000100275400 -13541.4858958060704026
-13541.5221759133728483 -0.0020096288779500 -0.0000001039893500
-0.0020096288771400 -13541.5603333141316398 0.0000000115639900
-0.0000001039907600 0.0000000115651700 -13541.5455562195984385
-13540.7927538365256623 -0.0012447275742100 -0.0000000050309600
-0.0012447275619400 -13540.8221271775728383 0.0000000082456100
-0.0000000050305500 0.0000000082452800 -13540.8235964991272340
-13541.4399504476405127 0.0026087391721400 -0.0000003753349700
0.0026087391722700 -13541.4803031277788250 -0.0000010468018600
-0.0000003753351500 -0.0000010468018600 -13541.5006274038478296
-13540.4424767070177040 -0.0014305827851900 -0.0000001737163300
-0.0014305827887400 -13540.4804826424078783 0.0000000090567800
-0.0000001737154300 0.0000000090556000 -13540.4509901602777973
-13539.0132408135323203 0.0053433834186500 0.0000001407305500
0.0053433834099700 -13539.0458798545314494 0.0000001228263800
0.0000001407293200 0.0000001228296900 -13539.0428772811119416
-13541.1113250171747495 0.0025663926041300 0.0000003056199500
0.0025663926128700 -13541.1431946869979583 0.0000000397290200
0.0000003056200300 0.0000000397290600 -13541.1276858475812332
-13539.5771877694296563 0.0034462527193500 0.0000003888972400
0.0034462527265400 -13539.6184330754840630 0.0000000234051900
0.0000003888971400 0.0000000234051100 -13539.6091957482567523
-13541.7821188874859217 0.0003943612823900 0.0000001511179100
0.0003943612796000 -13541.8087123302211694 0.0000000050162100
0.0000001511179800 0.0000000050164000 -13541.7947922200128232
-13540.9337328295077896 0.0016879752284300 0.0000001648264600
0.0016879752244300 -13540.9737266409410950 0.0000000156600100
0.0000001648270600 0.0000000156600900 -13540.9438621836834500
-13540.4092288760621159 -0.0007500184269200 0.0000000074100500
-0.0007500184356900 -13540.4433008119776787 -0.0000000143377500
0.0000000074100500 -0.0000000143377500 -13540.4399612224788143
-13541.2520694102258858 0.0027440981246200 -0.0000001710234000
0.0027440981285100 -13541.2912771050323499 -0.0000000172649000
-0.0000001710233500 -0.0000000172646600 -13541.2743300979000196
-13541.6574374487772729 -0.0045598017511700 0.0000001086585300
-0.0045598017503500 -13541.7169082208474720 -0.0000000111011200
0.0000001086585100 -0.0000000111011400 -13541.6994782272049633
-13542.0437844362804753 0.0010258327336800 -0.0000017141483900
0.0010258327372400 -13542.0654574568361568 -0.0000000776085000
-0.0000017141501900 -0.0000000776073100 -13542.0870304616546491
-13541.6013966466562124 -0.0008578192757000 0.0000001730358700
-0.0008578192773200 -13541.6212479936148156 0.0000000041899900
0.0000001730359600 0.0000000041898800 -13541.6296253339532996
-13541.0335960706634069 0.0010273725043600 0.0000001774818000
0.0010273724946200 -13541.0558425019462447 -0.0000000108960400
0.0000001774847500 -0.0000000108914900 -13541.0480703260600421
-13540.7801639205408719 -0.0023492887773700 -0.0000005273967800
-0.0023492887864700 -13540.8240051764187228 0.0000000333692800
-0.0000005273965000 0.0000000333694400 -13540.8173589142807032
-13540.8066571014132933 -0.0022346263317100 0.0000000410648600
-0.0022346263218500 -13540.8446391330508050 -0.0000000100988900
0.0000000410648800 -0.0000000100989200 -13540.8438018089764228
-13540.4947022375345114 -0.0038628980519800 -0.0000000086176800
-0.0038628980518300 -13540.5376900202336401 0.0000000680123100
-0.0000000086173400 0.0000000680119900 -13540.5354994532262936
-13540.9147197939564649 -0.0023547024734600 -0.0005192724182400
-0.0023547024709800 -13540.9531810497956030 0.0000231203247100
-0.0005192724181000 0.0000231203262400 -13540.9840761811701668
-13541.1594028893687209 -0.0032960732640200 -0.0000003243251500
-0.0032960732547300 -13541.2043077666585305 0.0000000089979300
-0.0000003243251200 0.0000000089978700 -13541.1983196392720856
-13539.7126756981160725 -0.0008195850480800 -0.0000002801831100
-0.0008195850561000 -13539.7382099320911948 -0.0000000404615800
-0.0000002801814100 -0.0000000404614200 -13539.7309645119021297
-13539.9466405920375109 0.0013434535930700 0.0000000756520900
0.0013434535969200 -13539.9772825203872344 0.0000000361464400
0.0000000756514800 0.0000000361456000 -13539.9638160284175683
-13541.5154377287271927 -0.0010601888851300 0.0000001124207300
-0.0010601888855200 -13541.5474987014877115 0.0000000070234200
0.0000001124207200 0.0000000070234500 -13541.5436372159347229
-13540.6028138279853010 -0.0001226259140500 -0.0000000875028900
-0.0001226259161800 -13540.6106699270512763 0.0000000250242100
-0.0000000875028600 0.0000000250242200 -13540.6151516391400946
-13541.6232186511497275 -0.0017027534303200 0.0000002499666600
-0.0017027534144500 -13541.6488469439791515 0.0000000223511500
0.0000002499667300 0.0000000223508400 -13541.6720838796609314
