# Supplementary material for: Protein and Solvent Reorganization Drives Radical Pair Stability in Avian Cryptochrome 4a
Source: J Am Chem Soc. 2025 Nov 14;147(47):43934–45. doi: 10.1021/jacs.5c15726 (PMC12673606; doi:10.1021/jacs.5c15726)
Supplement: Supplementary file 2 [file ja5c15726_si_002.zip › Cry4a_data/CDFT-CI/rpd/set-3/rpd_set-3.txt]

-13540.6576617169794190 0.0033978602221500 0.0000456411560700
0.0033978602238400 -13540.7053552300767478 0.0000111236446800
0.0000456411577300 0.0000111236492300 -13540.6703201798372902
-13540.1356014981574845 0.0016155946856500 -0.0000000724301100
0.0016155946950900 -13540.1673573546886473 -0.0000000143776800
-0.0000000723876400 -0.0000000143378200 -13540.1731438612641796
-13541.2033014265962265 0.0042174731414100 0.0000000294686800
0.0042174731467800 -13541.2552297846814326 -0.0000000246417200
0.0000000294686900 -0.0000000246416800 -13541.2512558343896671
-13540.4092333251101081 -0.0007536427170300 -0.0000003798977500
-0.0007536427327800 -13540.4344136717245419 0.0000000032761100
-0.0000003798980100 0.0000000032764000 -13540.4071467977646535
-13541.2384058117786481 0.0026974210226500 -0.0000000420453600
0.0026974210169400 -13541.2634239136787073 -0.0000000354409600
-0.0000000420454000 -0.0000000354410300 -13541.2674408151669923
-13539.3909101976532838 0.0010193885587300 0.0000002490217100
0.0010193885652700 -13539.4222057967235742 0.0000001093383900
0.0000002490198100 0.0000001093401800 -13539.4138481525878888
-13540.9676321850256500 0.0019826316914100 -0.0000117291496000
0.0019826316791500 -13541.0026227294874843 -0.0000089432404100
-0.0000117291433300 -0.0000089432410000 -13540.9655194704228052
-13540.9435869685494254 0.0043634523911100 0.0001081777913500
0.0043634523908200 -13540.9990569419114763 0.0000190878496100
0.0001081777871100 0.0000190878548900 -13540.9665534289160860
-13540.1969038130682748 -0.0021392735735500 0.0006539339027400
-0.0021392735856500 -13540.2335686125388747 -0.0000283165685400
0.0006539339029800 -0.0000283165666400 -13540.2590539215416356
-13540.4059898133345996 -0.0005016046508900 -0.0000000044760100
-0.0005016046464600 -13540.4263526227932743 0.0000000288700700
-0.0000000044760000 0.0000000288700000 -13540.4258232358424721
-13539.7901786279053340 0.0018811178865500 -0.0000000957371700
0.0018811178789000 -13539.8336025151456852 -0.0000000226968100
-0.0000000957359600 -0.0000000226942500 -13539.8251339564085356
-13540.7976732171118783 0.0033886283542400 -0.0000004285134200
0.0033886283571800 -13540.8373656415697042 -0.0000000205328600
-0.0000004285134200 -0.0000000205328500 -13540.8476297310717200
-13542.0802965312395827 -0.0011173340160400 0.0000002322277200
-0.0011173340097800 -13542.1043285915602610 -0.0000000754330000
0.0000002322467900 -0.0000000754520300 -13542.0865351735774311
-13541.3721646018875617 -0.0025666802264700 -0.0000000697001900
-0.0025666802276000 -13541.4216534973602393 0.0000000052658800
-0.0000000697009500 0.0000000052639400 -13541.4105252364970511
-13539.7639518351770676 0.0028014573765400 0.0000001536110800
0.0028014573756800 -13539.7988421541704156 -0.0000000166034500
0.0000001536110600 -0.0000000166034400 -13539.8000895478962775
-13540.3605047979508527 0.0020840950559600 -0.0008540407015000
0.0020840950584100 -13540.3872381956171012 -0.0003429165297600
-0.0008540407027000 -0.0003429165357700 -13540.4266413609111623
-13541.5343422091555112 0.0036376049452500 -0.0000002222684400
0.0036376049479900 -13541.5802737080102816 -0.0000000353300800
-0.0000002222680700 -0.0000000353301400 -13541.5650239589413104
-13542.2390193785267911 0.0007744475490600 0.0000003784289800
0.0007744475449000 -13542.2758181293647795 0.0000000082098600
0.0000003784278800 0.0000000082085000 -13542.2918637941129418
-13539.8465621808372816 -0.0019726204005200 0.0000000541106800
-0.0019726204082100 -13539.8942389089406788 -0.0000000036601600
0.0000000541105700 -0.0000000036601400 -13539.8900577745007467
-13540.1422906227489875 0.0025635238288500 -0.0000006271277400
0.0025635238317500 -13540.1824915727702319 -0.0000001286649300
-0.0000006271277100 -0.0000001286649200 -13540.1968660574948444
-13540.9421313995080709 -0.0013968143332000 0.0000000339914000
-0.0013968143348600 -13540.9804062885395979 0.0000000276061200
0.0000000339908500 0.0000000276065500 -13540.9868064274414792
-13539.8006598865213164 0.0019252183611100 0.0000001180217100
0.0019252183656300 -13539.8289747549133608 0.0000000008084700
0.0000001180216900 0.0000000008084500 -13539.8135874064428208
-13540.7557507534638717 0.0013591301805700 -0.0000002343867800
0.0013591301792400 -13540.7722632497097948 -0.0000000672653700
-0.0000002343867700 -0.0000000672653900 -13540.7746682185461395
-13542.3051261675227579 0.0007085222062300 0.0000008289018000
0.0007085221929300 -13542.3244079632295325 0.0000000507214000
0.0000008289017900 0.0000000507215000 -13542.3382460740704119
-13541.9332234006706130 0.0013947229472700 0.0000004732643400
0.0013947229550000 -13541.9670203891437268 0.0000000138779300
0.0000004732681800 0.0000000138801300 -13541.9555527895900013
-13541.8561287353822991 0.0012815932620900 -0.0000001893417900
0.0012815932739600 -13541.8873317145807960 -0.0000000063961300
-0.0000001893421000 -0.0000000063961200 -13541.8840441139927862
-13541.0421019109562621 0.0011930824710000 0.0000004326037400
0.0011930824704100 -13541.0659667706713662 -0.0000000784328000
0.0000004328045600 -0.0000000782310500 -13541.0748087895462959
-13541.0091568034677039 0.0021243311766700 0.0000002768774700
0.0021243311793500 -13541.0392329422902549 0.0000000028002300
0.0000002768774600 0.0000000028001800 -13541.0200090134912898
-13541.2267016016940033 0.0026589829051900 -0.0000001427898200
0.0026589829014300 -13541.2742734810108232 -0.0000000058057600
-0.0000001427897600 -0.0000000058058100 -13541.2590480354410829
-13539.5941223584959516 0.0014570412333900 0.0000000266783000
0.0014570412318700 -13539.6340438685383560 -0.0000000125455500
0.0000000266783300 -0.0000000125454100 -13539.6330013639544632
-13541.2857702864439489 0.0041488001170600 -0.0000537453433900
0.0041488001225000 -13541.3425996708210732 -0.0000249885917200
-0.0000537453478100 -0.0000249885877000 -13541.2959940276668931
-13540.7367017905999091 -0.0024004910792800 0.0000000342361500
-0.0024004910795500 -13540.7710339999157441 0.0000000083126800
0.0000000342361600 0.0000000083126900 -13540.7534981298449566
-13541.5280977813617937 0.0009562251574900 -0.0000000038419200
0.0009562251583600 -13541.5533232019897696 -0.0000000061478300
-0.0000000038419200 -0.0000000061478400 -13541.5594902326702140
-13541.4220435486040515 0.0013979483808400 0.0000000637690400
0.0013979483849300 -13541.4461098728461366 -0.0000000016437200
0.0000000637665400 -0.0000000016494100 -13541.4493838202397455
-13540.1121550106981886 -0.0004792120530000 0.0000001125197000
-0.0004792120611800 -13540.1380736411501857 0.0000000151429300
0.0000001124898000 0.0000000151701300 -13540.1482454475517443
-13541.2691190513269248 -0.0021365031954900 -0.0000002815940200
-0.0021365031851100 -13541.3119896980060730 -0.0000001012215700
-0.0000002816049500 -0.0000001012109600 -13541.3093309016330750
-13541.7963020022234559 -0.0008905206455600 0.0000001726010300
-0.0008905206353800 -13541.8255417800755822 0.0000000041415700
0.0000001726059300 0.0000000041387700 -13541.8124302535961760
-13540.7823613280143036 0.0022924888294600 0.0000004756044600
0.0022924888304100 -13540.8218226020380826 0.0000000105305800
0.0000004756042500 0.0000000105304600 -13540.8175956587383553
-13541.4351459549816354 0.0009844914700200 0.0000002571576000
0.0009844914750000 -13541.4593004494672641 -0.0000000259831000
0.0000002571570900 -0.0000000259833600 -13541.4452244403655641
-13540.7869673598052032 -0.0019146734756800 -0.0006277935152700
-0.0019146734697200 -13540.8249472310799320 0.0000235130775400
-0.0006277935500900 0.0000235131111200 -13540.8511606068677793
