# Supplementary material for: Protein and Solvent Reorganization Drives Radical Pair Stability in Avian Cryptochrome 4a
Source: J Am Chem Soc. 2025 Nov 14;147(47):43934–45. doi: 10.1021/jacs.5c15726 (PMC12673606; doi:10.1021/jacs.5c15726)
Supplement: Supplementary file 2 [file ja5c15726_si_002.zip › Cry4a_data/CDFT-CI/rpd/set-6/rpd_set-6.txt]

-13540.5133321163757500 0.0026841207001900 0.0000002785476600
0.0026841206850400 -13540.5462667647025228 0.0000000445462900
0.0000002785476300 0.0000000445461400 -13540.5319378593176225
-13540.0118983381271391 -0.0012312763706500 0.0000001028913400
-0.0012312763883800 -13540.0384636442959163 -0.0000000131495200
0.0000001028912200 -0.0000000131494900 -13540.0094961203485582
-13541.0593291257555393 -0.0006504722581500 0.0000000354511900
-0.0006504722611200 -13541.0810617873776209 -0.0000000293877300
0.0000000354511800 -0.0000000293877300 -13541.0969541083595686
-13540.4386112470401713 -0.0017968485414600 -0.0000003219741800
-0.0017968485437700 -13540.4690163442573976 0.0000000266555300
-0.0000003219741500 0.0000000266545100 -13540.4427204561143299
-13542.1952712362162856 0.0018199442374100 -0.0000086922699700
0.0018199442358200 -13542.2341676614978496 -0.0000055349481800
-0.0000086922618100 -0.0000055349420100 -13542.1966793976062036
-13541.5749940956193313 -0.0028687454900300 0.0000002933814800
-0.0028687454980500 -13541.6176108180934534 -0.0000001015956900
0.0000002933814800 -0.0000001015956600 -13541.6102997603411495
-13539.3642503763039713 0.0010217017487600 0.0000000302307300
0.0010217017423900 -13539.3873692334454972 0.0000000324202700
0.0000000302314400 0.0000000324199300 -13539.3999475108430488
-13539.5724611884415935 0.0007392930322900 -0.0000000292605700
0.0007392930412000 -13539.5966148048246396 0.0000000314565200
-0.0000000292613100 0.0000000314576600 -13539.5829888370699337
-13540.0248275714075135 -0.0044797241561400 0.0000005701512300
-0.0044797241565300 -13540.0670385814391921 -0.0000001033141200
0.0000005701513200 -0.0000001033142300 -13540.0790987391483213
-13539.0932007903484191 -0.0006514937024100 0.0015675240942200
-0.0006514937301700 -13539.1104234626509424 -0.0009006498698800
0.0015675241198100 -0.0009006498712400 -13539.1599218985138577
-13542.2932260043417045 0.0028323558766100 -0.0000001158929500
0.0028323558637600 -13542.3405078898722422 -0.0000000237545200
-0.0000001158929200 -0.0000000237546200 -13542.3459558768208808
-13541.8077009837452351 0.0013257354896200 0.0000071562902400
0.0013257354843500 -13541.8395781199342309 0.0000002980198600
0.0000071562879400 0.0000002980169500 -13541.8638024223873799
-13539.7031805446695216 0.0009663942826100 0.0000010626804100
0.0009663942783700 -13539.7268702644778386 0.0000000081943000
0.0000010626798800 0.0000000081937600 -13539.7420015865518508
-13542.0791254693231167 0.0019602958196500 0.0000000072358500
0.0019602958184300 -13542.1185160650875332 -0.0000000070639200
0.0000000072302300 -0.0000000070694600 -13542.1033656103863905
-13540.5343797318546422 -0.0020438572073200 0.0000005436446800
-0.0020438572029900 -13540.5784017803398456 -0.0000000263826900
0.0000005436455800 -0.0000000263821600 -13540.5791182602151821
-13541.2477892711740424 -0.0005083272459100 -0.0000004474737700
-0.0005083272571200 -13541.2721828919493419 -0.0000000155109800
-0.0000004474737900 -0.0000000155110100 -13541.2611909703773563
-13540.2638366893479542 -0.0015562486307700 -0.0000000088476400
-0.0015562486197400 -13540.3048122316104127 0.0000000059119300
-0.0000000088469300 0.0000000059119400 -13540.2981759380345466
-13540.6434801698633237 -0.0018122577213400 0.0000003133011700
-0.0018122577078700 -13540.6772676209875499 -0.0000000352796100
0.0000003133009300 -0.0000000352795000 -13540.6656659770578699
-13542.5907161210125196 0.0038791540852100 0.0000578597587500
0.0038791540846100 -13542.6362988064902311 0.0000089448804500
0.0000578597575500 0.0000089448825200 -13542.6023981526323041
-13541.9517903118357935 0.0030794683915900 -0.0000002651453400
0.0030794683895200 -13541.9987317709637864 0.0000000284184500
-0.0000002651453000 0.0000000284184700 -13542.0018923759635072
-13540.3600392707521678 -0.0009827203886600 0.0003490108213700
-0.0009827203881400 -13540.3700470490693988 -0.0000207343853600
0.0003490108196500 -0.0000207343920900 -13540.3616641873340996
-13541.0193631633028417 -0.0021500620118200 0.0000001682366000
-0.0021500620017600 -13541.0623268049967010 -0.0000000208089400
0.0000001682343500 -0.0000000208065600 -13541.0584349940945685
-13540.1699955491749279 -0.0015173398543900 -0.0000001300963400
-0.0015173398424000 -13540.2053768532277900 0.0000000076396900
-0.0000001300959900 0.0000000076387300 -13540.1842408369666373
-13540.6356027685669687 0.0023674020331300 0.0000003675191900
0.0023674020423500 -13540.6782689732972358 0.0000000101230200
0.0000003675191400 0.0000000101229200 -13540.6590033871852938
-13541.8278802537861338 -0.0015339466435500 -0.0000001037106500
-0.0015339466437500 -13541.8639326706561405 0.0000000144998000
-0.0000001037077400 0.0000000144980900 -13541.8484615065444814
-13541.2240368257753289 0.0009114551924300 -0.0000000292269300
0.0009114551996100 -13541.2513159085046937 -0.0000000071205600
-0.0000000292267100 -0.0000000071204800 -13541.2323270458364277
-13541.1379923606018565 0.0014842555442000 0.0000000455661200
0.0014842555481800 -13541.1722137050946912 -0.0000000001260200
0.0000000455669200 -0.0000000001222600 -13541.1619842647924088
-13540.4779372303655691 0.0011042137153800 0.0000004612606600
0.0011042137000600 -13540.5059362965566834 0.0000000318974000
0.0000004612598600 0.0000000318940300 -13540.4905469109871774
-13540.6037233097631542 -0.0016920479965200 -0.0000000208937600
-0.0016920479934900 -13540.6350272888612380 0.0000000114391200
-0.0000000208937000 0.0000000114360700 -13540.6138155316257325
-13540.2095778292441537 -0.0027442186916600 0.0000003987151900
-0.0027442186856700 -13540.2648710192479484 -0.0000000255194400
0.0000003987711800 -0.0000000255758300 -13540.2469166886749008
-13540.2831045423135947 -0.0027050936308000 -0.0000000570552900
-0.0027050936324300 -13540.3345483940665872 0.0000000010336800
-0.0000000570548600 0.0000000010323300 -13540.3120321801361570
-13541.3930928570189280 0.0001030531721800 -0.0000000650762400
0.0001030531690000 -13541.4304766145414760 0.0000000001067700
-0.0000000650957600 0.0000000000872500 -13541.4103491098630911
-13541.1718200254745170 -0.0012482082365300 0.0000001646686800
-0.0012482082361800 -13541.2018367381024291 0.0000000159362100
0.0000001646697900 0.0000000159355300 -13541.1862241776070732
-13541.1946455032375525 -0.0018969613255300 0.0000004003986600
-0.0018969613373800 -13541.2345257124943601 -0.0000000339111300
0.0000004003839500 -0.0000000338971700 -13541.2387554492488562
-13540.8345273590875877 0.0016022519906800 0.0000006742063100
0.0016022519932500 -13540.8692239848369354 0.0000000256469700
0.0000006742547100 0.0000000256944000 -13540.8573951118250989
-13539.7887702234074823 -0.0003162760873800 -0.0006271077131500
-0.0003162760913600 -13539.8148641112584301 0.0000058309484400
-0.0006271077242600 0.0000058309515400 -13539.8407467509277922
-13540.2665337464459299 0.0013643694673700 0.0000000540098100
0.0013643694771200 -13540.2941370484804793 0.0000000034883400
0.0000000540057300 0.0000000034881400 -13540.2691617838027014
-13540.7566681864045677 -0.0009061958978600 -0.0000002826869100
-0.0009061958865200 -13540.7823220581067289 0.0000000124083900
-0.0000002826869100 0.0000000124084000 -13540.7719142624046071
-13541.8970902418113837 -0.0025409428966800 -0.0000006984864800
-0.0025409429036200 -13541.9425942631678481 0.0000000236739600
-0.0000006984865800 0.0000000236742000 -13541.9520937439792760
-13540.6643556088984042 -0.0022934736301500 -0.0000002036708300
-0.0022934736261000 -13540.6847809204664372 0.0000000507782100
-0.0000002036706500 0.0000000507781100 -13540.6570044038817286
-13543.0934981019472616 0.0023680695502900 0.0000260258629400
0.0023680695471900 -13543.1403060593602277 -0.0000094078520900
0.0000260258662900 -0.0000094078558600 -13543.0900452915957430
-13542.4949117851574556 0.0019053560807200 0.0000000574122200
0.0019053560810800 -13542.5333831111038307 0.0000000114867300
0.0000000574015500 0.0000000114757600 -13542.5271046176894743
-13541.2120001398307068 0.0001066715609100 0.0000002022146500
0.0001066715508100 -13541.2363944493554300 0.0000000331306600
0.0000002022146100 0.0000000331306600 -13541.2347345270645746
-13541.2967023151304602 -0.0019419022961500 0.0000000595058200
-0.0019419022864300 -13541.3321949811688683 0.0000000036431200
0.0000000595047200 0.0000000036437600 -13541.3022139528293337
-13540.6407003949279897 0.0019242740915400 -0.0000002603307900
0.0019242740879500 -13540.6787052338822832 -0.0000000147499000
-0.0000002603288000 -0.0000000147479900 -13540.6549709527917003
-13540.5352955534672219 0.0024929864933000 0.0000000148478800
0.0024929864937700 -13540.5772183508033777 -0.0000000109043500
0.0000000148478800 -0.0000000109043300 -13540.5481347299100889
-13541.1675823941332055 -0.0029019263488200 -0.0000001133895600
-0.0029019263439300 -13541.2155106858317595 0.0000000092446200
-0.0000001133894900 0.0000000092445500 -13541.1932259120476374
-13540.8728858996546478 -0.0009442726160100 -0.0000000858369300
-0.0009442726088400 -13540.9027893052589206 -0.0000000071539100
-0.0000000858379700 -0.0000000071533700 -13540.8890517207237281
-13541.3550044243693264 -0.0009691945893000 -0.0000015494335500
-0.0009691945775300 -13541.3768697438536037 -0.0000000010753500
-0.0000015494314500 -0.0000000010753600 -13541.4020896400033962
-13540.4664048929498676 -0.0014358847950300 0.0000001839778100
-0.0014358848004100 -13540.4949692799473269 -0.0000000304367300
0.0000001839704900 -0.0000000304347100 -13540.4897497275669593
-13540.1362410172732780 0.0016024394628000 0.0000005137970700
0.0016024394802600 -13540.1678899793168966 0.0000000426316200
0.0000005136931000 0.0000000425264100 -13540.1641242982841504
-13538.4601802286251768 -0.0013606903245000 -0.0000000184117700
-0.0013606903356600 -13538.4925415316665749 0.0000000050211400
-0.0000000184104000 0.0000000050179700 -13538.4774587532956502
-13542.8542323207730078 -0.0008295927503600 0.0000000006947200
-0.0008295927486700 -13542.8772283576417976 0.0000000131808000
0.0000000006946700 0.0000000131808300 -13542.8695164752880373
-13541.4567516074694140 0.0001604210216200 -0.0000001495257100
0.0001604210212200 -13541.4689593825842167 -0.0000000701631300
-0.0000001495257100 -0.0000000701631200 -13541.4923321467122150
-13540.3053211749065667 -0.0005320853110800 0.0000005937024800
-0.0005320853115200 -13540.3430557434385264 0.0000000023506600
0.0000005936549400 0.0000000023968000 -13540.3613547327622655
-13540.9653743450653565 0.0011265812501500 0.0000004889709100
0.0011265812496100 -13540.9987266597363487 0.0000000073052500
0.0000004889708200 0.0000000073052000 -13540.9947977333904419
-13542.1923979899438564 0.0009100608851100 0.0000001226688900
0.0009100608828000 -13542.2192682988606975 -0.0000000203994500
0.0000001226679400 -0.0000000203998500 -13542.2182014951577003
-13540.2810835370109999 0.0020358090301300 0.0000003368478200
0.0020358090244000 -13540.3213823424848670 -0.0000001599407600
0.0000003368481000 -0.0000001599405900 -13540.3081455372466735
-13540.4983980898996379 0.0021283713882800 -0.0000000843622300
0.0021283713822900 -13540.5218095598938817 -0.0000000091797300
-0.0000000843621900 -0.0000000091796800 -13540.5098205366921320
-13540.5982752714753587 0.0017610901304200 0.0000000313361900
0.0017610901273700 -13540.6277762440749939 0.0000000012204900
0.0000000313362900 0.0000000012207500 -13540.6136721579714504
-13540.5026484333156986 -0.0022832643046800 0.0000002956097100
-0.0022832643016200 -13540.5437766636532615 -0.0000000030672300
0.0000002956096900 -0.0000000030675700 -13540.5371153894047893
-13541.4045205126476503 -0.0021465113969400 0.0000004710966100
-0.0021465113903600 -13541.4427916399818059 -0.0000000527043100
0.0000004710965200 -0.0000000527042700 -13541.4432816691605694
-13539.8900484463501925 0.0026302121729800 -0.0000001483850400
0.0026302121742900 -13539.9396170486652409 0.0000000152466000
-0.0000001483850100 0.0000000152466200 -13539.9146959744521155
-13541.7182722033030586 -0.0042945855421900 0.0000000808513000
-0.0042945855513300 -13541.7675667069051997 -0.0000000091145300
0.0000000808513200 -0.0000000091145500 -13541.7719779776034557
-13540.4235117482894566 -0.0015998154704600 -0.0000000408458400
-0.0015998154693200 -13540.4631123743201897 -0.0000000294645000
-0.0000000408493400 -0.0000000294630400 -13540.4410324727450643
-13541.3962822406992927 -0.0012695791312800 -0.0000005351221300
-0.0012695791305500 -13541.4262353956655716 -0.0000000477672800
-0.0000005351224500 -0.0000000477658200 -13541.4232136023510975
-13539.9506542712970258 0.0016087711266500 -0.0000004125849500
0.0016087711399700 -13539.9861766950180026 0.0000000007240800
-0.0000004126943500 0.0000000006162600 -13539.9919128546935099
-13540.6669136016171251 -0.0012594572654900 0.0000001163246900
-0.0012594572642300 -13540.7033001997388055 0.0000000014676100
0.0000001163246700 0.0000000014676100 -13540.7060231950763409
-13540.5010379855884821 -0.0004279676201700 0.0000000543616700
-0.0004279676143700 -13540.5301911291935539 -0.0000000012732500
0.0000000543616700 -0.0000000012732400 -13540.5239147419633809
-13540.2341377522752737 -0.0023289761404000 -0.0000002188751200
-0.0023289761390900 -13540.2762252668198926 -0.0000000305622100
-0.0000002188747500 -0.0000000305625400 -13540.2849320157547481
-13540.4962523268459336 -0.0009591365221000 0.0000026858063900
-0.0009591365259600 -13540.5190388471601182 0.0000000523127200
0.0000026858068900 0.0000000523121000 -13540.5590930055805075
-13541.3867814626937616 -0.0014995139327400 -0.0000004080306900
-0.0014995139309800 -13541.4231307268655655 0.0000000021126900
-0.0000004080303400 0.0000000021127000 -13541.4354299747119512
-13540.7806757272683171 -0.0028415063394800 -0.0000001605254500
-0.0028415063492100 -13540.8237648182512203 0.0000000090652300
-0.0000001605254900 0.0000000090652600 -13540.8087466613633296
-13541.3361073177256912 0.0023836221360000 -0.0000000989611900
0.0023836221352700 -13541.3775921934502549 -0.0000000083892200
-0.0000000989598400 -0.0000000083880400 -13541.3742436759439443
-13540.8815972337415587 -0.0036787930480400 0.0000112984479800
-0.0036787930407000 -13540.9269755737041123 0.0000197932670700
0.0000112984446700 0.0000197932529200 -13540.8813402027681150
-13541.0075233452807879 -0.0016820361461300 0.0000031406043000
-0.0016820361303400 -13541.0491999019868672 -0.0000184318872800
0.0000031405770700 -0.0000184318620600 -13541.0738515418470342
-13540.5260327269552363 -0.0004328290474200 0.0013248136123200
-0.0004328290410800 -13540.5506103984407673 -0.0004602887568300
0.0013248136194000 -0.0004602887647000 -13540.5901908503092272
-13541.4800670948061452 -0.0016045794587400 -0.0000001418247200
-0.0016045794606200 -13541.5193142482603434 -0.0000000038332800
-0.0000001418252000 -0.0000000038331900 -13541.5215052459134313
-13542.2155713653792191 0.0039280630386200 -0.0000000914605600
0.0039280630413600 -13542.2583306804444874 -0.0000000076105500
-0.0000000914605500 -0.0000000076105300 -13542.2365887816758914
-13540.2811463782472856 0.0037274574512500 0.0000001269717700
0.0037274574609800 -13540.2925027257606416 0.0000000030137800
0.0000001269718700 0.0000000030138300 -13540.2989373866075766
-13540.0857579243311193 -0.0006550514231300 -0.0005595241375600
-0.0006550514160800 -13540.1217878323495825 0.0000077849421200
-0.0005595241361900 0.0000077849440100 -13540.1415433130496240
-13541.0294526308716740 0.0040136247257300 0.0000012223555500
0.0040136247429200 -13541.0715704258218466 -0.0000004749165900
0.0000012223558500 -0.0000004749159800 -13541.0848723294620868
-13541.1514338519700686 -0.0020555330843100 -0.0000013532816800
-0.0020555330810200 -13541.1977384365254693 0.0000000628528500
-0.0000013532804700 0.0000000628515600 -13541.2105226943185698
-13541.3826931512885494 -0.0038475003820600 0.0000001554756400
-0.0038475003838100 -13541.4384724519495649 -0.0000000158126300
0.0000001554756500 -0.0000000158126400 -13541.4168767655592092
-13540.5226754761806660 -0.0015790953345300 0.0000001891057800
-0.0015790953429000 -13540.5559308402644092 -0.0000000085684300
0.0000001891052300 -0.0000000085679100 -13540.5667141888898186
-13541.5971148062690190 0.0024531166369900 -0.0000001145439600
0.0024531166332600 -13541.6300261443357158 0.0000000027440000
-0.0000001145439000 0.0000000027440800 -13541.6470549700025003
-13541.0865519108956505 0.0042827086310200 0.0000003280171400
0.0042827086194300 -13541.1164219440834131 0.0000000008875300
0.0000003280176600 0.0000000008875000 -13541.1247116204085614
-13540.5016848028626555 -0.0016437214396300 -0.0000003013496800
-0.0016437214333100 -13540.5338875396828371 -0.0000000022434300
-0.0000003015675100 -0.0000000020264900 -13540.5475596805299574
-13539.6033102609544585 -0.0028610671652700 -0.0000005360173400
-0.0028610671699300 -13539.6441459090801800 0.0000000774340700
-0.0000005360173600 0.0000000774340700 -13539.6547397854828887
-13539.8272636828769464 -0.0019624430291700 0.0000001125942200
-0.0019624430116700 -13539.8599922253106342 -0.0000000213267600
0.0000001125913800 -0.0000000213251700 -13539.8712243086101807
-13541.5559135292605788 0.0037527962938200 -0.0000001415271000
0.0037527963052500 -13541.5958701501076575 -0.0000000023252100
-0.0000001415270900 -0.0000000023251800 -13541.6123287005939346
-13541.5987773633441975 -0.0014883742669100 -0.0010203856242100
-0.0014883742587300 -13541.6317871783267037 0.0000324565504600
-0.0010203856415000 0.0000324565744400 -13541.6591686675255914
-13540.3077847687400208 0.0024244962227400 -0.0000000925071300
0.0024244962297400 -13540.3476447722423472 -0.0000000158663600
-0.0000000925071100 -0.0000000158663500 -13540.3311372711323202
-13541.4827938639919012 0.0026809256518400 -0.0000031905870300
0.0026809256468000 -13541.5278281589453400 -0.0000001792963200
-0.0000031905869600 -0.0000001792963000 -13541.5433892662131257
-13541.4273542215614725 0.0009293799231900 -0.0000000802009400
0.0009293799174700 -13541.4466764646895172 0.0000000098405600
-0.0000000802073500 0.0000000098393800 -13541.4443330294488987
-13541.1841657558052248 -0.0018676404371900 -0.0000002949255600
-0.0018676404339700 -13541.2148277609667275 -0.0000000124042700
-0.0000002949254700 -0.0000000124042700 -13541.2193968643241533
-13542.2503492495125101 -0.0025797420262000 0.0000000322668800
-0.0025797420301200 -13542.2736113995524647 -0.0000000723103200
0.0000000322668200 -0.0000000723103100 -13542.2916149297616357
-13540.5763579466583906 -0.0030848957322700 0.0000007878068200
-0.0030848957333900 -13540.6117875681084115 -0.0000000831574000
0.0000007878068600 -0.0000000831574400 -13540.6333523342200351
-13540.7075370953407401 -0.0002868318574800 -0.0000000527778000
-0.0002868318579400 -13540.7341355978242063 0.0000000038560800
-0.0000000527778000 0.0000000038560800 -13540.7256779095860111
-13540.5772671577597066 0.0009813247416900 -0.0000002611852900
0.0009813247420900 -13540.6131276852156589 -0.0000000159888900
-0.0000002611852900 -0.0000000159888900 -13540.6245540828276717
-13539.9294651022319158 -0.0008268749126000 -0.0002163757600800
-0.0008268749242500 -13539.9564574674932373 0.0000050119606200
-0.0002163757597700 0.0000050119600000 -13539.9800467017485062
-13541.7258160864548699 -0.0043573609422800 0.0000000153452300
-0.0043573609512300 -13541.7664550974131998 0.0000000087038600
0.0000000153453500 0.0000000087037300 -13541.7455103176416742
-13542.0137657354007388 0.0009171334664500 0.0000001142371200
0.0009171334605900 -13542.0374211144680885 0.0000000194299900
0.0000001142388100 0.0000000194306300 -13542.0306428985732055
-13540.8325754019624583 0.0015330632586600 -0.0000002652332600
0.0015330632649500 -13540.8717358328231057 0.0000000224557000
-0.0000002652349200 0.0000000224556900 -13540.8738196641643299
-13539.1688491341210465 0.0031056741932900 0.0000003443064400
0.0031056741943100 -13539.2122950441989815 -0.0000001251202800
0.0000003443064200 -0.0000001251202700 -13539.2325463884953933
-13540.3053624391814083 -0.0014492195302800 0.0000354728226600
-0.0014492195228400 -13540.3303769564627146 -0.0000013559303100
0.0000354728173200 -0.0000013559253300 -13540.3547735347692651
-13540.9072019781979179 0.0006864863881400 -0.0003191774837000
0.0006864863861500 -13540.9237102206006966 0.0001754237713600
-0.0003191774863600 0.0001754237713200 -13540.9573258139553218
-13540.2086171585578995 -0.0022326676055200 -0.0000002142065700
-0.0022326675955500 -13540.2491600917073811 0.0000000244940200
-0.0000002142065300 0.0000000244939200 -13540.2393978871805302
-13540.4475695041255676 0.0015478135310700 -0.0000001533691400
0.0015478135260800 -13540.4595984559546196 0.0000000032852800
-0.0000001533692800 0.0000000032852500 -13540.4621247867726197
-13541.4773771414147632 -0.0009828375376300 -0.0000001476790300
-0.0009828375289800 -13541.4941368074287311 0.0000000002242900
-0.0000001476796000 0.0000000002222500 -13541.5040576494138804
-13540.5984023937526217 0.0010990886426000 0.0000001125174400
0.0010990886327600 -13540.6215285190446593 0.0000000098537700
0.0000001125174100 0.0000000098536400 -13540.6356091438319709
-13541.1609915494736924 -0.0021721338299400 0.0000000122554400
-0.0021721338372000 -13541.2015265881691448 -0.0000000065507500
0.0000000122597600 -0.0000000065562000 -13541.1865347443053906
-13541.1736190081937821 -0.0037441213455400 0.0000003893093900
-0.0037441213385300 -13541.2161614071465010 -0.0000001116311000
0.0000003893094100 -0.0000001116311600 -13541.1905602797178290
-13539.9229239658798178 0.0000855989524700 -0.0000003742045600
0.0000855989449700 -13539.9534862851523940 0.0000000077249700
-0.0000003742044800 0.0000000077249500 -13539.9364085806901130
-13541.0194557927079586 0.0020752948412000 0.0000008048008100
0.0020752948371000 -13541.0579218029106414 0.0000000345695600
0.0000008048009600 0.0000000345696100 -13541.0584955213525973
-13542.4940276330053166 0.0025964633603300 -0.0000001663979900
0.0025964633621400 -13542.5344055295990984 -0.0000000113178400
-0.0000001663980200 -0.0000000113178600 -13542.5296011392474611
-13539.7626713260888209 -0.0015465226479800 -0.0000000797955300
-0.0015465226464600 -13539.7940739975947508 -0.0000000102128000
-0.0000000798045600 -0.0000000102042700 -13539.7905646824019641
-13539.1753577979325200 -0.0006353644226900 -0.0001806401423400
-0.0006353644283400 -13539.1989347367125447 0.0000033601373100
-0.0001806401436100 0.0000033601410400 -13539.2151273091003532
-13539.1900661958807177 -0.0006923116438600 -0.0000009356865100
-0.0006923116384900 -13539.2136304868490697 -0.0000000690021400
-0.0000009356865600 -0.0000000690020500 -13539.2262589568199473
-13541.4823111854493618 -0.0011540403961800 -0.0000000192036400
-0.0011540403958600 -13541.5071048306053854 -0.0000000230770400
-0.0000000192042500 -0.0000000230763700 -13541.5104485768588347
-13541.0132268588222360 -0.0003678762104200 -0.0000000410129600
-0.0003678762010800 -13541.0396897552254813 -0.0000001134180700
-0.0000000410129300 -0.0000001134182600 -13541.0379586893304804
-13541.1641943750255450 -0.0016122187717700 -0.0000001988310500
-0.0016122187758700 -13541.1932506036773702 0.0000000206898500
-0.0000001988318200 0.0000000206899600 -13541.1709469413981424
-13541.1256657418816758 0.0044155147800800 -0.0000001543181900
0.0044155147837400 -13541.1747799986369500 0.0000000086026900
-0.0000001543184100 0.0000000086024400 -13541.1720989943241875
-13541.2627765983434074 -0.0011167970571100 0.0000005571138400
-0.0011167970516600 -13541.2914839560962719 -0.0000000029879000
0.0000005571136700 -0.0000000029876900 -13541.3028106578331062
-13540.3128279341690359 -0.0006745568311900 -0.0000000017258300
-0.0006745568289000 -13540.3371859623621276 -0.0000000065701300
-0.0000000017258400 -0.0000000065701200 -13540.3355769152567518
-13540.3584889327175915 -0.0039501542595700 0.0000001006709800
-0.0039501542652500 -13540.4082675454592390 -0.0000000059458400
0.0000001006709700 -0.0000000059458300 -13540.3820714818830311
-13540.9813663328477560 -0.0033622505779200 0.0000002089464100
-0.0033622505707200 -13541.0362452422596107 -0.0000000242153100
0.0000002089464300 -0.0000000242153100 -13541.0184244574411423
-13540.4936565470543428 -0.0065074032867100 0.0000003879038000
-0.0065074032895200 -13540.5585084627218748 -0.0000000404080400
0.0000003879042000 -0.0000000404081400 -13540.5489120377806103
-13540.5110564160804643 -0.0011031107430000 0.0000037775361200
-0.0011031107410000 -13540.5391780820664280 -0.0000001584988300
0.0000037775373800 -0.0000001585020400 -13540.5544374030723702
-13540.6705212331744406 -0.0046205588229900 -0.0000727655927100
-0.0046205588241500 -13540.7182417863168666 0.0000301999331700
-0.0000727655930900 0.0000301999339500 -13540.6821487969027658
-13541.3191000862861983 -0.0034339516221100 0.0000006285804100
-0.0034339516294700 -13541.3588147976752225 -0.0000000201355300
0.0000006285803700 -0.0000000201355000 -13541.3715675844669022
-13540.2319762254282978 0.0009114657035900 0.0000000771767900
0.0009114657042800 -13540.2660966269650089 -0.0000000055176900
0.0000000771768000 -0.0000000055176900 -13540.2415174342295359
-13541.4268373022223386 0.0026481044153700 0.0000001111390000
0.0026481044077500 -13541.4605159611492127 0.0000000659513400
0.0000001111390100 0.0000000659513700 -13541.4819879980241240
-13541.5069406906459335 0.0024534079207900 0.0000002409784900
0.0024534079090900 -13541.5520427810824913 0.0000000155591900
0.0000002409784500 0.0000000155591700 -13541.5386293338269752
-13541.1777066321592429 0.0009036715688200 -0.0000000310488200
0.0009036715691900 -13541.1995585439854040 -0.0000000118517200
-0.0000000310485900 -0.0000000118516400 -13541.2058027849834616
-13541.2087786396841693 0.0033701670786200 -0.0000002938383700
0.0033701670846500 -13541.2598887381482200 -0.0000000201595400
-0.0000002938383800 -0.0000000201595300 -13541.2461197807479039
-13541.8468637998175836 0.0019246639452700 0.0000002901632700
0.0019246639323000 -13541.8765910580350464 0.0000000663789300
0.0000002901632600 0.0000000663789100 -13541.8946321999828797
-13540.2578332135708479 -0.0025043771937800 0.0000000264992800
-0.0025043771869400 -13540.3017746773348335 -0.0000000046063900
0.0000000264994500 -0.0000000046065600 -13540.2901499061717914
-13540.7734074346881243 0.0024748705248900 -0.0000013481059000
0.0024748705241300 -13540.8231076386036875 -0.0000000569890000
-0.0000013481113600 -0.0000000569962100 -13540.8255637014408421
-13539.6587589124974329 -0.0009381107883200 0.0000006823641900
-0.0009381107915500 -13539.6990620228461921 0.0000000265615100
0.0000006823641800 0.0000000265615100 -13539.7019517388271197
-13540.0767292282107519 -0.0031255492442100 -0.0000001455883100
-0.0031255492459600 -13540.1251949901343323 0.0000000158889900
-0.0000001455890300 0.0000000158892800 -13540.1377644080384925
-13541.6110938380352309 -0.0060934687730200 -0.0000000242410100
-0.0060934687673600 -13541.6790395401712885 0.0000000041676800
-0.0000000242410100 0.0000000041676700 -13541.6578535844892031
-13541.4400195518410328 0.0001595608977100 0.0006450138432500
0.0001595608982300 -13541.4578755655929854 0.0000032666348100
0.0006450138473300 0.0000032666316200 -13541.4892348737757857
-13541.8845342289478140 0.0038685513970500 0.0000000095698900
0.0038685513857200 -13541.9348655972353299 -0.0000000377510900
0.0000000095699200 -0.0000000377510200 -13541.9053644828090910
-13540.5461780377754621 -0.0020289773157200 -0.0000001081097400
-0.0020289773086700 -13540.5815835101402627 -0.0000000891826500
-0.0000001081097400 -0.0000000891826600 -13540.5838593803200638
-13540.8970759751173318 0.0001291828204500 0.0000006719237800
0.0001291828169800 -13540.9098214949826797 0.0000000064310900
0.0000006719238600 0.0000000064311400 -13540.9283406093454687
-13540.1442915427905973 -0.0020195875041700 -0.0000001241103300
-0.0020195874999400 -13540.1863783480112033 -0.0000000011144900
-0.0000001241124400 -0.0000000011127200 -13540.1870527944774949
-13541.4645006852970255 -0.0007342440567600 0.0000000690569300
-0.0007342440561300 -13541.4870536627349793 -0.0000000007131700
0.0000000690569400 -0.0000000007131700 -13541.4869371527111070
-13541.4073654643980262 -0.0034227602208100 -0.0000137426561000
-0.0034227602215600 -13541.4554035634464526 0.0000153081419500
-0.0000137426543000 0.0000153081417200 -13541.4099434843010386
-13540.5305053774354747 -0.0010454269565200 0.0000003424734100
-0.0010454269550100 -13540.5511325884417602 0.0000000207711800
0.0000003424752200 0.0000000207710800 -13540.5681625179349794
-13540.7568013504678675 0.0024497050232100 -0.0000000877878000
0.0024497050326100 -13540.7939932654280710 0.0000000167551800
-0.0000000877878100 0.0000000167551500 -13540.7853465955795400
-13542.5830630337804905 -0.0024188513207300 -0.0000006131378000
-0.0024188513252100 -13542.6207067428440496 0.0000000078851100
-0.0000006131377400 0.0000000078850600 -13542.6313587366748834
-13540.7145776906018000 -0.0024492767005000 0.0000000757682100
-0.0024492767019600 -13540.7522513468866237 -0.0000000090124800
0.0000000757681600 -0.0000000090124400 -13540.7530943907986511
-13539.9606232131282013 -0.0015875616566300 -0.0000000530973000
-0.0015875616552900 -13539.9900787599926844 0.0000000266875200
-0.0000000529064500 0.0000000264980800 -13539.9853434849210316
-13541.3450792031035235 -0.0018270917218100 0.0000000021456400
-0.0018270917324500 -13541.3713029670343531 -0.0000000074756400
0.0000000021446300 -0.0000000074742600 -13541.3754034382545797
-13540.8590589725372411 -0.0043143827438100 -0.0000003466205800
-0.0043143827403600 -13540.8932714961938473 -0.0000000501324600
-0.0000003466224100 -0.0000000501313400 -13540.8938052128523850
-13539.9491010628225922 0.0021616021287800 -0.0000003493969900
0.0021616021292100 -13539.9797843884225585 0.0000000056707100
-0.0000003493970000 0.0000000056707300 -13539.9799435085642472
-13539.5428419645850227 -0.0028072385838100 -0.0000001004639300
-0.0028072385879400 -13539.5717672925147781 0.0000000139941400
-0.0000001004639100 0.0000000139941200 -13539.5434615523317916
-13539.8939683049775340 0.0000310306235600 0.0000003268426100
0.0000310306204700 -13539.9472578126897133 -0.0000000317131200
0.0000003268428700 -0.0000000317137800 -13539.9377593002827780
-13539.5434672495375708 -0.0019148894336000 0.0000004739226800
-0.0019148894242200 -13539.5933826170385146 -0.0000000178228700
0.0000004739226800 -0.0000000178228700 -13539.6014316575819976
-13542.8475886039086618 -0.0031636829548600 0.0000000628288500
-0.0031636829551200 -13542.9030722935185622 -0.0000000249938600
0.0000000628288300 -0.0000000249938200 -13542.9002397086624114
-13541.6608320873638149 0.0017498470384200 -0.0000001451490600
0.0017498470484000 -13541.6891385773487855 -0.0000000376266200
-0.0000001451489600 -0.0000000376265600 -13541.6822587483238749
-13540.9247817959767417 0.0021776309883600 0.0000623842617600
0.0021776309914900 -13540.9698767210466031 0.0000048728340100
0.0000623842666300 0.0000048728289600 -13540.9406184375693556
-13540.7874635271418811 -0.0005894006377600 0.0000001053092900
-0.0005894006304800 -13540.8102707110301708 0.0000000107368200
0.0000001053093100 0.0000000107368000 -13540.8092328340935637
-13539.3864748757368943 -0.0007840595211500 0.0001633875759400
-0.0007840595250300 -13539.4207917447056388 0.0000006256664100
0.0001633875813600 0.0000006256672400 -13539.3893956343654281
-13541.6494872147959541 0.0011258755740700 -0.0000000843633400
0.0011258755741200 -13541.6750367551885574 0.0000000137678200
-0.0000000843622400 0.0000000137705900 -13541.6689823310553038
-13541.5629497583249758 -0.0019298744438800 0.0000001622194200
-0.0019298744421700 -13541.6039887391125376 -0.0000000048306000
0.0000001621787900 -0.0000000047890100 -13541.5898382763771224
-13541.1793788121867692 -0.0062087484085100 0.0000002092203700
-0.0062087484129800 -13541.2278888287710288 -0.0000000087815200
0.0000002092197200 -0.0000000087809700 -13541.2262389556108246
-13540.7568783796905336 0.0038686594809500 -0.0000003058289800
0.0038686594822900 -13540.8038374301868316 -0.0000000085592800
-0.0000003058289400 -0.0000000085592200 -13540.8025253386531404
-13542.4728967082501185 0.0022239015966400 -0.0000021828624500
0.0022239015977500 -13542.5074784815133171 0.0000000799575000
-0.0000021828624800 0.0000000799574700 -13542.5305198601272423
-13541.8631862728561828 0.0002421296877200 0.0000003874289500
0.0002421296801600 -13541.8801574604331108 0.0000000108393100
0.0000003874289500 0.0000000108392700 -13541.8869644332226017
-13541.0939505268488574 0.0005983324582500 0.0000001868616600
0.0005983324565000 -13541.1351449315952777 0.0000000186265700
0.0000001868616300 0.0000000186265000 -13541.1529403529384581
-13540.3634404489403096 -0.0002685551697200 -0.0000002616620500
-0.0002685551742800 -13540.3900389237514901 -0.0000000886630000
-0.0000002616620400 -0.0000000886630100 -13540.4007208995844849
-13541.0799388256164093 0.0016296186011100 -0.0000046482990500
0.0016296185955100 -13541.1167553585946735 0.0000002673291600
-0.0000046482979800 0.0000002673297500 -13541.1345612560762675
-13540.3572146379392507 0.0004779190888600 -0.0000005723810500
0.0004779190862500 -13540.3762722362607747 -0.0000000468405500
-0.0000005723816200 -0.0000000468411200 -13540.4016844097350258
-13541.9761845572502352 -0.0025502128254000 -0.0000001000528200
-0.0025502128205200 -13541.9975442278791888 -0.0000000062492400
-0.0000001000528100 -0.0000000062491800 -13541.9753213569110812
-13541.0081100291681651 0.0012858626185000 0.0000004403673400
0.0012858626229700 -13541.0346641375199397 -0.0000000084610900
0.0000004403679200 -0.0000000084608200 -13541.0489090228384157
-13542.3112618687518989 -0.0028800392307900 -0.0000001931077900
-0.0028800392201800 -13542.3571073228140449 0.0000000016358000
-0.0000001931077800 0.0000000016357900 -13542.3517966316321690
-13541.0026032926834887 -0.0024190151871600 0.0000001216337200
-0.0024190151905500 -13541.0488139228273212 -0.0000000537124100
0.0000001216312400 -0.0000000537093900 -13541.0508869857203536
-13540.7147414835617383 0.0010334017069300 -0.0000001755112600
0.0010334017134100 -13540.7424116563906864 -0.0000000320537100
-0.0000001755112100 -0.0000000320537300 -13540.7462947131298279
-13540.3393367089392996 0.0020853357114500 0.0000005176269100
0.0020853357142100 -13540.3813916128583514 0.0000000089815400
0.0000005177194700 0.0000000090740700 -13540.3771650577928085
-13540.6967988812466501 0.0048061446271000 0.0000726087213100
0.0048061446340500 -13540.7527771207442129 0.0000165399326300
0.0000726087194800 0.0000165399352200 -13540.7145006254140753
-13540.1548958446728648 0.0018172552605200 -0.0000000934440700
0.0018172552613400 -13540.1877040152758127 0.0000000283256000
-0.0000000934425100 0.0000000283271500 -13540.1657516854302230
-13540.6963939860997925 0.0031475417906600 0.0000103816511000
0.0031475417917900 -13540.7368056517789228 0.0000191664382500
0.0000103816505800 0.0000191664300500 -13540.6964443726392346
-13540.8422760507837666 0.0032363999663700 0.0000069769384100
0.0032363999485900 -13540.8883657198512083 0.0000004902470400
0.0000069769375300 0.0000004902469700 -13540.8749264001489792
-13541.2148897936858702 -0.0011214118663200 -0.0000000660538600
-0.0011214118652000 -13541.2441218565145391 0.0000000066155100
-0.0000000660542100 0.0000000066161200 -13541.2396094828836794
-13540.9082642845642113 -0.0000202012746200 0.0006528605545800
-0.0000202012743100 -13540.9538116321546113 -0.0000000427777200
0.0006528605522800 -0.0000000427766400 -13540.9565711248578737
-13540.9141517898151506 -0.0010741619577700 0.0000006505014500
-0.0010741619558100 -13540.9482291557396820 0.0000000595701100
0.0000006505017500 0.0000000595699700 -13540.9665469898882293
-13539.9757732423822745 -0.0015690392668100 0.0000000431301000
-0.0015690392795200 -13539.9956170021396247 -0.0000000184021800
0.0000000431301100 -0.0000000184021600 -13539.9887179113084130
-13540.2562078366190690 -0.0028075112985500 -0.0000012302545200
-0.0028075112913800 -13540.3095290700694022 0.0000000569209500
-0.0000012302566700 0.0000000569222400 -13540.3058221394912835
-13542.4850029265162448 -0.0000648034800400 -0.0000027854268000
-0.0000648034791100 -13542.5229973422410694 0.0000001029932500
-0.0000027854265900 0.0000001029932900 -13542.5187206694463384
-13541.1263786754461762 -0.0023492996374700 -0.0000001880931200
-0.0023492996318800 -13541.1756750270487828 0.0000000043314300
-0.0000001881644100 0.0000000044019900 -13541.1708384906869469
-13540.5207693297143123 0.0019397052459100 0.0000000629763800
0.0019397052509300 -13540.5484723107874743 0.0000000212244500
0.0000000629764000 0.0000000212244500 -13540.5360207323865325
-13541.6921462113605230 0.0017280028377800 0.0000003859501900
0.0017280028344500 -13541.7269967648153397 -0.0000000128027200
0.0000003859498600 -0.0000000128027100 -13541.7289859012726083
-13540.9668833731266204 -0.0018778571903300 0.0000006728142700
-0.0018778571920200 -13540.9884558222292981 -0.0000001004129000
0.0000006728142800 -0.0000001004129200 -13541.0054130718854140
-13540.7446219751072931 0.0035054500481700 -0.0000000231649900
0.0035054500430400 -13540.7951614224530204 -0.0000000068698600
-0.0000000231649900 -0.0000000068698500 -13540.7711648998374585
-13540.7127410510984191 -0.0012697409188600 -0.0000000057764600
-0.0012697409157100 -13540.7360352015330136 0.0000000027924400
-0.0000000057801300 0.0000000027938400 -13540.7210329498029751
-13541.4108511367503525 -0.0017582612978500 -0.0000004871731500
-0.0017582613053700 -13541.4452062526270311 -0.0000000470564300
-0.0000004871761900 -0.0000000470534000 -13541.4447000905965979
-13541.1738432164002006 0.0013986482176500 -0.0000007034606100
0.0013986482114300 -13541.2042726881281851 -0.0000000283984300
-0.0000007034594300 -0.0000000283969400 -13541.1977998577112885
-13539.4785629919333587 -0.0019891680046900 -0.0000003909898100
-0.0019891680026200 -13539.5225028653603658 0.0000000325338000
-0.0000003909888400 0.0000000325375400 -13539.5373528825384710
