# Supplementary material for: Protein and Solvent Reorganization Drives Radical Pair Stability in Avian Cryptochrome 4a
Source: J Am Chem Soc. 2025 Nov 14;147(47):43934–45. doi: 10.1021/jacs.5c15726 (PMC12673606; doi:10.1021/jacs.5c15726)
Supplement: Supplementary file 2 [file ja5c15726_si_002.zip › Cry4a_data/CDFT-CI/rpd/set-1/rpd_set-1.txt]

-13540.4707809148058004 -0.0005661039752200 0.0000000807363600
-0.0005661039731800 -13540.4968292362209468 0.0000000001343500
0.0000000807363400 0.0000000001343100 -13540.4850352851408388
-13540.0194629699653888 0.0010826143529500 -0.0000003651915200
0.0010826143440700 -13540.0410933737875894 0.0000000032292300
-0.0000003651894900 0.0000000032298900 -13540.0613443951024237
-13540.8755496619869518 0.0027907162998300 -0.0000007021448800
0.0027907162991800 -13540.9221582027039403 -0.0000000050501000
-0.0000007021448500 -0.0000000050500700 -13540.9308924266897520
-13542.1671550227183616 -0.0018948645143300 0.0000001935317200
-0.0018948645246000 -13542.1939986806064553 0.0000000073437900
0.0000001935317200 0.0000000073437800 -13542.1900992976425186
-13541.7593862268804514 0.0013142533294400 0.0000009425525500
0.0013142533224200 -13541.7851446464246692 0.0000000744037000
0.0000009425427300 0.0000000743932300 -13541.7909306109613681
-13542.6523709683006018 0.0018620810109300 -0.0000281469385800
0.0018620810054800 -13542.6960240325643099 -0.0000029318521300
-0.0000281469373800 -0.0000029318584200 -13542.6605228663811431
-13541.1450702959700720 0.0001393936051200 0.0000003261037000
0.0001393936065800 -13541.1643611423460243 0.0000000083620600
0.0000003261080300 0.0000000083663100 -13541.1685155760624184
-13540.7455386320270918 0.0012880411800000 -0.0000003353132900
0.0012880411780900 -13540.7723636570117378 -0.0000000333053200
-0.0000003353137900 -0.0000000333061000 -13540.7761763339931349
-13541.1411480283986748 0.0048762101540800 0.0000001694826400
0.0048762101503000 -13541.1965247446623835 0.0000000255102700
0.0000001694826300 0.0000000255102600 -13541.1664731179225782
-13541.0451804373042251 -0.0019810686931100 0.0000510856224700
-0.0019810686946800 -13541.0920267689962202 -0.0000050983870100
0.0000510856219600 -0.0000050983862300 -13541.0546315083192894
-13541.2031637135205528 -0.0015978510333100 0.0000000225376400
-0.0015978510315600 -13541.2315947902843618 0.0000000076031400
0.0000000225873000 0.0000000075519700 -13541.2285209335586842
-13541.3631871219931782 -0.0015021103445500 -0.0000009852083700
-0.0015021103495000 -13541.4030087919654761 -0.0000001408110500
-0.0000009852087000 -0.0000001408152500 -13541.4049980385552772
-13541.7588057996672433 0.0029421911154100 0.0000000344800900
0.0029421911204300 -13541.8016323299343640 -0.0000000003816900
0.0000000344800900 -0.0000000003816900 -13541.7728022273204260
-13541.6345487656326441 0.0013848517079400 0.0000000962369700
0.0013848517089200 -13541.6549835457499285 -0.0000000309377700
0.0000000962730700 -0.0000000309011700 -13541.6614302998314088
-13540.7951335084053426 0.0031594668202900 0.0000000472220100
0.0031594668113900 -13540.8317427533547743 -0.0000000118675400
0.0000000472220000 -0.0000000118675300 -13540.8081987903460686
-13540.4011424726268160 0.0017193597841900 -0.0000003247080200
0.0017193597936800 -13540.4378224672691431 0.0000000106872400
-0.0000003247270900 0.0000000106677000 -13540.4483211665574345
-13539.7736589296782768 -0.0001635400998300 0.0000003965757900
-0.0001635400972200 -13539.8241273785370140 -0.0000000007146700
0.0000003965758100 -0.0000000007147200 -13539.8031756793716340
-13541.4532529929638258 -0.0026295405412400 0.0000000999484300
-0.0026295405359300 -13541.5026412642855576 -0.0000000037361500
0.0000000999489900 -0.0000000037368600 -13541.4981039663889533
-13541.5573103762344545 0.0026944816055800 0.0000000983088900
0.0026944816017200 -13541.6028898853182909 -0.0000000322382000
0.0000000983088000 -0.0000000322382900 -13541.5824524608706270
-13542.3886254103563260 0.0024118171993200 0.0000001612427000
0.0024118172016000 -13542.4226861784609355 -0.0000000039244600
0.0000001612427100 -0.0000000039244600 -13542.4246664499078179
-13539.0327626211474126 0.0023449944529500 0.0000004010035800
0.0023449944692900 -13539.0707684681019600 -0.0000000625575200
0.0000004010035900 -0.0000000625575400 -13539.0654458887074725
-13541.1320400801341748 -0.0023007590545400 0.0000002754182800
-0.0023007590506200 -13541.1500081925933046 0.0000000247079100
0.0000002754182700 0.0000000247079200 -13541.1628630480245192
-13542.7721459940639761 0.0000059189315800 -0.0000000057132500
0.0000059189224300 -13542.7980265381756908 -0.0000000030695700
-0.0000000057135600 -0.0000000030704700 -13542.7854807573421567
-13540.9220990528774564 0.0030340535164100 0.0000001474568600
0.0030340535064800 -13540.9507720320052613 -0.0000000327339600
0.0000001474568500 -0.0000000327339900 -13540.9722246071341942
-13539.4873382076275448 0.0028671396254600 -0.0000011138529300
0.0028671396265400 -13539.5400554021944117 -0.0000000640234800
-0.0000011138518800 -0.0000000640231300 -13539.5377066940527584
-13540.4667350521358458 -0.0008926858391600 -0.0000000722828300
-0.0008926858275300 -13540.4950728539679403 0.0000000095333800
-0.0000000722828500 0.0000000095334300 -13540.4764487709708192
-13541.9801797615564283 -0.0028047928213500 0.0000000804749000
-0.0028047928209200 -13542.0191855399316410 0.0000000007069400
0.0000000804749100 0.0000000007069200 -13542.0008485547659802
-13541.4677175460019498 -0.0018251652381500 0.0000000723631300
-0.0018251652289500 -13541.5110628976908629 0.0000000014742700
0.0000000723614100 0.0000000014787200 -13541.5034474813946872
-13541.1771859850723558 -0.0026567234485700 0.0000002796411800
-0.0026567234428400 -13541.2249743757602118 -0.0000000229862600
0.0000002796428200 -0.0000000229870300 -13541.1970967409797595
-13540.8580179969940218 -0.0010700543205800 0.0000006799084300
-0.0010700543219300 -13540.8807363861324120 -0.0000000320271600
0.0000006799097700 -0.0000000320249800 -13540.8714079968212900
-13540.2522210308325157 0.0000880008205100 -0.0000007165717300
0.0000880008243100 -13540.2897840688056021 -0.0000000094816800
-0.0000007165717700 -0.0000000094817500 -13540.2855184304589784
-13541.5979162763742352 0.0001705900568900 -0.0000059305543700
0.0001705900576000 -13541.6352163912088145 -0.0000000237312400
-0.0000059305543700 -0.0000000237311000 -13541.6436522041512944
-13540.8598488189563795 -0.0033020802925800 0.0000002374690900
-0.0033020803062400 -13540.8968818458670285 -0.0000000312940100
0.0000002374692200 -0.0000000312939800 -13540.8846246869397874
-13540.4517357424665533 -0.0020870455630100 0.0000000864037800
-0.0020870455613000 -13540.4890942025012919 -0.0000000122204800
0.0000000864034400 -0.0000000122202300 -13540.4782604926804197
-13541.9258499941679474 0.0015611853371700 0.0000001712359100
0.0015611853334800 -13541.9661546357929183 -0.0000000032443200
0.0000001712353700 -0.0000000032450000 -13541.9719146137576899
-13540.5709901899081160 -0.0018034648712100 -0.0000000070726900
-0.0018034648752100 -13540.6039600928634172 0.0000000011270700
-0.0000000070774700 0.0000000011334600 -13540.5881951276660402
-13541.1511597978878854 -0.0013267228093200 -0.0000001044063400
-0.0013267228169100 -13541.1878554993090802 0.0000000060883200
-0.0000001044062100 0.0000000060881700 -13541.1825767854043079
-13539.9057031665306567 0.0027625210953400 -0.0000004530904000
0.0027625210929500 -13539.9519533243092155 0.0000000071172500
-0.0000004530904000 0.0000000071172500 -13539.9550233464633493
-13539.0661119182423135 0.0017203567232200 -0.0000002455024600
0.0017203567281100 -13539.1019877202197677 0.0000000557746400
-0.0000002455355000 0.0000000557422500 -13539.1046166215783160
