# Supplementary material for: Protein and Solvent Reorganization Drives Radical Pair Stability in Avian Cryptochrome 4a
Source: J Am Chem Soc. 2025 Nov 14;147(47):43934–45. doi: 10.1021/jacs.5c15726 (PMC12673606; doi:10.1021/jacs.5c15726)
Supplement: Supplementary file 2 [file ja5c15726_si_002.zip › Cry4a_data/CDFT-CI/rpd/set-7/rpd_set-7.txt]

-13540.1693348050812347 -0.0007764557594500 0.0002768811249100
-0.0007764557545600 -13540.2006937444366486 -0.0000051042969900
0.0002768811236400 -0.0000051042991200 -13540.2192096196722559
-13542.2540083240637614 -0.0008173674683000 0.0000002485016700
-0.0008173674806500 -13542.2681324695640797 0.0000000027062400
0.0000002485016500 0.0000000027063300 -13542.2696766318058508
-13539.9562606553445221 -0.0012404873033700 -0.0000001784248800
-0.0012404872942000 -13539.9818779217421252 0.0000000232426300
-0.0000001783558400 0.0000000231735800 -13539.9702220977560501
-13540.0591826864983886 -0.0006017712735600 0.0000001846387800
-0.0006017712754300 -13540.0822816841464373 0.0000000278761300
0.0000001846387800 0.0000000278761400 -13540.0935604313090153
-13541.5845324629135575 -0.0009666940490300 -0.0000002195892200
-0.0009666940458100 -13541.6101726106935530 0.0000000005677100
-0.0000002195892200 0.0000000005677400 -13541.6096763881505467
-13540.8136238574097661 0.0000852527725700 0.0000007850781700
0.0000852527771000 -13540.8474857125584094 0.0000000147210900
0.0000007850758400 0.0000000147180000 -13540.8546995956003229
-13540.0802855234651361 -0.0014126025304500 -0.0000001138721100
-0.0014126025297200 -13540.1145575946738973 0.0000000396067600
-0.0000001138741300 0.0000000396077500 -13540.1021093297113111
-13541.8635897769654548 0.0013068607075300 0.0000405694532300
0.0013068607068300 -13541.8958080013690051 0.0000150933587500
0.0000405694534400 0.0000150933678700 -13541.8490500517727924
-13540.3683870466047665 0.0015936734720400 0.0000004388416500
0.0015936734655800 -13540.4061873761966126 -0.0000000009694900
0.0000004390220400 -0.0000000007908600 -13540.4116237114612886
-13541.4055452445554693 0.0008743086785500 0.0000001835103800
0.0008743086831200 -13541.4332363573666953 0.0000000056517800
0.0000001835102900 0.0000000056517300 -13541.4094152028010285
-13541.7764117790138698 0.0019624706797800 -0.0000003642407800
0.0019624706711100 -13541.8181247724769491 0.0000000248539500
-0.0000003642423600 0.0000000248524300 -13541.8204447517910012
-13539.2652389412269258 0.0010160375129300 -0.0000003223086500
0.0010160375191100 -13539.2880882728422876 -0.0000000196955900
-0.0000003223086300 -0.0000000196956400 -13539.3028097549868107
-13541.4560051079060941 -0.0015150295154800 0.0009647321090500
-0.0015150295235800 -13541.4946025536573870 -0.0000282517986200
0.0009647321087100 -0.0000282517960200 -13541.5220627112576040
-13540.7059453783767822 0.0012858375068700 -0.0000002494469000
0.0012858375009100 -13540.7308791206487513 -0.0000000341414300
-0.0000002493046900 -0.0000000339976000 -13540.7455787744784175
-13541.4177455312837992 0.0010507043517900 0.0000000648741600
0.0010507043331000 -13541.4444271557258617 0.0000000071372900
0.0000000648745800 0.0000000071377900 -13541.4300101720891689
-13539.9702957927966054 0.0015162869870400 0.0003366171577000
0.0015162869824100 -13540.0089469924823788 0.0000105924141600
0.0003366171563000 0.0000105924158300 -13540.0252675152460142
-13541.2615988541456318 0.0012124036940000 0.0000007472398300
0.0012124036993200 -13541.2859004320034728 0.0000000558217300
0.0000007472397400 0.0000000558246400 -13541.3048178670924244
-13539.8670128898902476 0.0019729662092500 -0.0026040110638300
0.0019729662096700 -13539.9074225104941434 -0.0011415513394500
-0.0026040110638600 -0.0011415513435900 -13539.9624366804691817
-13542.6893104994251189 0.0014953599790100 -0.0000000537553700
0.0014953599839700 -13542.7157932960708422 -0.0000000101360300
-0.0000000536398000 -0.0000000100194900 -13542.7249665654508135
-13540.0100960929776193 -0.0014142175255400 0.0000002549218500
-0.0014142175364200 -13540.0435701705009706 -0.0000000050094800
0.0000002549217700 -0.0000000050083300 -13540.0349365131914965
-13539.8476197096879332 -0.0018736346130700 -0.0000002681304200
-0.0018736346035300 -13539.8920430568741722 0.0000000174410500
-0.0000002681290200 0.0000000174398100 -13539.8896175065892749
-13540.2864561891601625 0.0008876139575100 0.0009641513880300
0.0008876139576400 -13540.3097957492755086 0.0003775787768200
0.0009641513910900 0.0003775787747000 -13540.3460004947974085
-13542.3295255184566486 0.0013424855595300 0.0000008208772700
0.0013424855701300 -13542.3643178823804192 0.0000000363291700
0.0000008208771600 0.0000000363291500 -13542.3734528304885316
-13541.9703017801075475 -0.0039618594094400 -0.0000001978933200
-0.0039618594023700 -13542.0190609783785476 0.0000000182186100
-0.0000001978933200 0.0000000182186100 -13542.0323219630499807
-13540.4623458267033129 0.0011139146819800 -0.0000000830596300
0.0011139146799000 -13540.4716940993112075 -0.0000000240636100
-0.0000000830575400 -0.0000000240631100 -13540.4836110804662894
-13540.7823586132290075 0.0007872689413600 -0.0000002589735400
0.0007872689365800 -13540.7968791035946197 0.0000000021449700
-0.0000002589734100 0.0000000021450800 -13540.8158155981473101
-13539.4653975870023714 -0.0029881890405900 -0.0000002910054000
-0.0029881890350100 -13539.5140795357274328 0.0000000419016100
-0.0000002910054000 0.0000000419016400 -13539.5059453388912516
-13541.6208561178264063 0.0012987516599300 -0.0000002854076500
0.0012987516551000 -13541.6555074059269828 -0.0000000154321600
-0.0000002854077700 -0.0000000154312600 -13541.6563888596065226
-13540.4121623670835106 -0.0005370487647100 0.0000000886610300
-0.0005370487665600 -13540.4312064322202787 -0.0000000163099600
0.0000000886609900 -0.0000000163099200 -13540.4262496146602643
-13540.8533947606483707 0.0018879930588000 -0.0000007231602500
0.0018879930579200 -13540.8915587545798189 -0.0000000371161100
-0.0000007232139900 -0.0000000371663800 -13540.8891530409346160
-13541.5663823250870337 -0.0010047609562000 -0.0000001866649900
-0.0010047609511100 -13541.6018603143384098 -0.0000000361680100
-0.0000001866649700 -0.0000000361680400 -13541.6021715696824685
-13542.5721434365859750 0.0003751169075100 0.0000054909743200
0.0003751169007800 -13542.5912932811679639 0.0000001995399800
0.0000054909733900 0.0000001995399000 -13542.6161957660842745
-13542.2697591462201672 -0.0014481912005400 -0.0000013073153100
-0.0014481911991800 -13542.3073677497013705 0.0000000354082500
-0.0000013073151500 0.0000000354080100 -13542.3180661352034804
-13541.0720236915694841 0.0019245570007900 0.0000003865248300
0.0019245569937200 -13541.1144251447931310 0.0000000245064100
0.0000003863466900 0.0000000243276500 -13541.1212061757996707
-13540.9807220943348511 0.0021730149246800 0.0000001431530400
0.0021730149370800 -13541.0194107020361116 0.0000000102311400
0.0000001431523300 0.0000000102299400 -13541.0068803610793111
-13539.3781821717111598 0.0019048070312000 -0.0000002924009200
0.0019048070217700 -13539.4131734432357916 -0.0000000157688100
-0.0000002924007200 -0.0000000157686100 -13539.3936343276618572
-13540.6840206286688044 0.0009202808314800 0.0000000664944600
0.0009202808286300 -13540.7024074934943201 -0.0000000005369400
0.0000000664937500 -0.0000000005374400 -13540.6998948187665519
-13541.1690258050966804 0.0021057411869400 0.0000000838386200
0.0021057411916700 -13541.2057057777237787 0.0000000174883100
0.0000000838389600 0.0000000174887700 -13541.2159553043020424
-13541.1328355330806517 -0.0010566757547900 0.0000002578086800
-0.0010566757682100 -13541.1686202660221170 -0.0000000016181200
0.0000002578087000 -0.0000000016181100 -13541.1626679811088252
-13541.1488851171670831 0.0018103699186000 0.0000000346529700
0.0018103699330100 -13541.1770831355879636 0.0000000277927600
0.0000000346526500 0.0000000277924400 -13541.1724043268932292
-13541.6709353868682228 0.0022073127082000 0.0000088428586700
0.0022073127113500 -13541.7090468816368229 -0.0000079300891800
0.0000088428541700 -0.0000079300927300 -13541.6648045277943311
-13540.5137480406756367 -0.0026980174160200 -0.0000001399707700
-0.0026980174080300 -13540.5457493490903289 0.0000000339073700
-0.0000001399707700 0.0000000339073600 -13540.5206314968418155
-13541.8533129067891423 -0.0024312549119700 0.0000003576953600
-0.0024312549209700 -13541.8925340196146863 -0.0000000325594100
0.0000003576952800 -0.0000000325592300 -13541.8899457648385578
-13541.9205320149758336 0.0017960961461200 -0.0000004270219800
0.0017960961335300 -13541.9494845414137671 0.0000000256631100
-0.0000004270217600 0.0000000256633000 -13541.9634614127662644
-13540.2535169118200429 0.0016709841997000 -0.0000003107016100
0.0016709841954500 -13540.2783313428735710 -0.0000000173398800
-0.0000003107043000 -0.0000000173432700 -13540.2762773143385857
-13541.1861223905470979 -0.0033894967195400 -0.0000005698492200
-0.0033894967154100 -13541.2395092855622352 0.0000000243238100
-0.0000005698492300 0.0000000243238100 -13541.2123826084989560
-13540.8782917645639827 -0.0016569255677200 0.0000003350625600
-0.0016569255591500 -13540.9089520995185012 -0.0000000004905400
0.0000003350640000 -0.0000000004919600 -13540.9011128159618238
-13541.0550596563771251 0.0023657578209300 -0.0000000515475600
0.0023657578181200 -13541.0969026828552160 -0.0000000083989600
-0.0000000515472100 -0.0000000083986300 -13541.0749772696326545
-13541.9591033701562992 0.0024601069820300 -0.0000002118419100
0.0024601069812800 -13542.0015631509741070 -0.0000000183345400
-0.0000002118485400 -0.0000000183407200 -13541.9846330831878731
-13540.9525916591246641 -0.0027409374646700 -0.0000002833460500
-0.0027409374666100 -13541.0003666189732030 0.0000000074347500
-0.0000002833456500 0.0000000074342200 -13541.0113544747655396
-13541.5192017896370089 0.0033108084998600 -0.0000002280657800
0.0033108084938600 -13541.5615643561886827 -0.0000000113799600
-0.0000002280657600 -0.0000000113799600 -13541.5346856957421551
-13539.9783320013502816 -0.0010323878628200 -0.0000000526213100
-0.0010323878714900 -13539.9978932962294493 0.0000000132826300
-0.0000000526243800 0.0000000132839900 -13539.9947627798865142
-13540.0411571481381543 -0.0014096059239200 -0.0000000373604000
-0.0014096059194900 -13540.0781145705623203 -0.0000000077861700
-0.0000000373616800 -0.0000000077847600 -13540.0731441537809587
-13540.4246506981999119 -0.0011203579268600 0.0000003101103600
-0.0011203579220500 -13540.4503845218769129 -0.0000000170858400
0.0000003101102900 -0.0000000170857900 -13540.4413382510065276
-13542.2650067658341868 -0.0010669656312200 -0.0000000344645000
-0.0010669656479000 -13542.2918170414814085 0.0000000028840700
-0.0000000344649600 0.0000000028838600 -13542.2763330826219317
-13541.4888774667488178 -0.0018204395791200 -0.0000001058208900
-0.0018204395848400 -13541.5223439965957368 0.0000000084412600
-0.0000001058218600 0.0000000084402400 -13541.4929984707396216
-13540.7700149849224545 -0.0000125394141000 -0.0000000002737400
-0.0000125394114800 -13540.8105763060066238 0.0000000024107700
-0.0000000002736800 0.0000000024106700 -13540.7934877533534745
-13540.3457178175176523 -0.0023708466353200 -0.0000000959137600
-0.0023708466438300 -13540.3718886500646477 -0.0000000138386700
-0.0000000959141100 -0.0000000138383600 -13540.3593026242233464
-13540.2634887119020277 -0.0018567962666300 -0.0000001326493400
-0.0018567962751900 -13540.2977211804882245 0.0000000005375200
-0.0000001326488100 0.0000000005368800 -13540.2795907133477158
-13541.5156480509558605 -0.0020329119773600 -0.0000000082471600
-0.0020329119859500 -13541.5499938863740681 0.0000000006385600
-0.0000000082485600 0.0000000006400900 -13541.5444471994014748
-13541.1638064507314994 -0.0008101623725900 -0.0000006208108300
-0.0008101623717900 -13541.1893576772999950 -0.0000000076926400
-0.0000006208107800 -0.0000000076926800 -13541.1590777676428843
-13540.9063016557120136 -0.0018058844634800 0.0000003947684800
-0.0018058844646200 -13540.9335768024502613 -0.0000000176963700
0.0000003947684800 -0.0000000176963700 -13540.9232774226911715
-13539.8592161373471754 -0.0019123823713800 0.0000001210651900
-0.0019123823588900 -13539.8876740094256093 -0.0000000006854000
0.0000001210651800 -0.0000000006853500 -13539.8807120156488963
-13540.2673494804421352 -0.0022579681720000 0.0000002936982800
-0.0022579681744000 -13540.3246898462512036 -0.0000000202041600
0.0000002936989500 -0.0000000202053700 -13540.2951004949245544
-13540.1541701463283971 -0.0018582178553900 0.0000004571828200
-0.0018582178532400 -13540.1874275993504853 -0.0000000259475000
0.0000004571941000 -0.0000000259567900 -13540.1803939795026963
-13540.8427818187410594 -0.0032608716661700 -0.0000000451920500
-0.0032608716774100 -13540.8912513861778280 0.0000000010889300
-0.0000000451920100 0.0000000010888600 -13540.8943970577329310
-13539.9820514892508072 0.0019697826463400 0.0000003783268300
0.0019697826462700 -13540.0160809628250718 0.0000000140698100
0.0000003783280800 0.0000000140715500 -13540.0063220989977708
-13539.9062573012106441 0.0000025989687500 0.0000000015915900
0.0000025989624500 -13539.9272538293753314 0.0000000506132100
0.0000000015925500 0.0000000506130000 -13539.9255680986716470
-13540.7934873091562622 0.0026356905553700 -0.0000001916668800
0.0026356905580300 -13540.8363208706214209 -0.0000000181899600
-0.0000001916668200 -0.0000000181899400 -13540.8214422401597403
-13540.7963466330493247 0.0017592090670200 0.0000001124361300
0.0017592090691000 -13540.8314850062633923 0.0000000113483500
0.0000001124318900 0.0000000113433300 -13540.8297791078475711
-13540.3715197757101123 0.0015355265322300 -0.0000002001876900
0.0015355265366400 -13540.3974723322498903 -0.0000000119472500
-0.0000002001886700 -0.0000000119478300 -13540.4035309560749738
-13540.1188701429782668 0.0000930656450000 0.0007314941472300
0.0000930656465200 -13540.1414789029040548 0.0000019550266500
0.0007314941549900 0.0000019550175000 -13540.1660890733764973
-13539.8132095705968823 0.0021880022344300 0.0000002477586500
0.0021880022338000 -13539.8561183723122667 -0.0000000444974700
0.0000002477587200 -0.0000000444974000 -13539.8462145866833453
-13540.7539429489424947 -0.0014388777604400 0.0000001274796300
-0.0014388777677700 -13540.7887180591733340 -0.0000000285351600
0.0000001274778300 -0.0000000285326000 -13540.7819256020920875
-13541.6994018855002651 0.0008417151544200 -0.0000609277120700
0.0008417151480800 -13541.7264924572518794 -0.0000015983203200
-0.0000609277143300 -0.0000015983291600 -13541.6822607572721608
-13542.8136110226841993 -0.0023770453311600 0.0000000539168500
-0.0023770453361500 -13542.8584424869441136 -0.0000000131570800
0.0000000539166700 -0.0000000131569500 -13542.8473250793831539
-13541.3360643002688448 0.0011519090274700 -0.0000002973805400
0.0011519090402500 -13541.3714228234784969 -0.0000000484974300
-0.0000002973806000 -0.0000000484974800 -13541.3835942423811503
-13541.6583435474130965 -0.0017004968731800 -0.0000002160529400
-0.0017004968797200 -13541.6924879946654983 0.0000000099608000
-0.0000002160526200 0.0000000099605400 -13541.6766134481331392
-13541.1921734336756344 -0.0017142555075700 -0.0000168116537400
-0.0017142555078000 -13541.2241785988371703 0.0000031651928700
-0.0000168116486300 0.0000031651977500 -13541.1930412630536011
-13541.9077539813279145 0.0020397022135300 0.0000000578308600
0.0020397022059100 -13541.9418157811542187 0.0000000343669400
0.0000000578308900 0.0000000343669700 -13541.9152510348212672
-13540.9193285268684122 0.0028300140296300 0.0000882362483900
0.0028300140209300 -13540.9680646471624641 0.0000152788285100
0.0000882362522700 0.0000152788305900 -13540.9285810681321891
-13540.0927482050010440 0.0012737232397800 0.0000003038908100
0.0012737232512500 -13540.1377442265329591 0.0000000060186700
0.0000003038908200 0.0000000060187000 -13540.1209676958096679
-13540.8168608582218440 -0.0013769964121600 0.0003375389160000
-0.0013769964062600 -13540.8518386769592325 -0.0000101850755000
0.0003375389244800 -0.0000101850790600 -13540.8736456146216369
-13541.1392357600761898 -0.0026599876339700 0.0000000700146600
-0.0026599876242600 -13541.1808224896412867 0.0000000078730500
0.0000000700148000 0.0000000078729300 -13541.1574141443525150
-13541.2056050546598271 0.0012321010232700 -0.0000549483716600
0.0012321010193100 -13541.2348430370984715 -0.0000017677931300
-0.0000549483718300 -0.0000017677934300 -13541.2499191110055108
-13541.4354652009951678 -0.0019866982122600 -0.0000006718174200
-0.0019866982189200 -13541.4740649301911617 0.0000000166647700
-0.0000006718199600 0.0000000166674200 -13541.4768241865131131
-13541.6972340954289393 0.0016233484248300 0.0000002758054300
0.0016233484240700 -13541.7290782465734083 0.0000000073630300
0.0000002758226500 0.0000000073807600 -13541.7316096208214731
-13541.6405552002270269 0.0007896170349600 0.0000000420508800
0.0007896170344200 -13541.6650523961361614 -0.0000000602961200
0.0000000420508900 -0.0000000602960800 -13541.6621987101625564
-13541.3417492212720390 -0.0017422608289500 -0.0000000410008700
-0.0017422608234500 -13541.3740154322385933 0.0000000135982800
-0.0000000409993200 0.0000000135967900 -13541.3622627915028716
-13542.7111109884208417 0.0016354640712900 0.0000000217322700
0.0016354640790300 -13542.7459480365560012 -0.0000000276016500
0.0000000217354200 -0.0000000276005400 -13542.7279248013092001
-13540.9839547831543314 -0.0019670961937600 0.0000000559482200
-0.0019670961944600 -13541.0231552606182959 0.0000000010658200
0.0000000559448500 0.0000000010692100 -13541.0071965692677622
-13541.6733444051424158 0.0031795313247500 -0.0000002480863500
0.0031795313201700 -13541.7126919500115036 -0.0000000228006800
-0.0000002480863700 -0.0000000228006900 -13541.7067056480973406
-13541.2053914133903163 -0.0020479843877900 0.0000002429008000
-0.0020479844000900 -13541.2455114324438910 -0.0000000385384800
0.0000002428995100 -0.0000000385374200 -13541.2384507214119367
-13541.4861620881765703 0.0022507151180200 -0.0000003448366400
0.0022507151216800 -13541.5305349931313685 -0.0000000205081600
-0.0000003448340200 -0.0000000205058500 -13541.5168239369522780
-13542.2349950313491718 0.0000540362717900 -0.0000001299475200
0.0000540362605400 -13542.2582886551954289 -0.0000000066148400
-0.0000001299476400 -0.0000000066149200 -13542.2635003766372392
-13541.3609852024728752 0.0012760101058000 0.0000000547992500
0.0012760101012100 -13541.3806039542723738 0.0000000060841800
0.0000000547907900 0.0000000060781600 -13541.3594632748645381
-13540.7186574398110679 0.0018040707190600 0.0000366278155400
0.0018040707199300 -13540.7633716628915863 0.0000045714450100
0.0000366278136600 0.0000045714471600 -13540.7310088625781646
-13540.5762541649655759 -0.0012867907315100 -0.0000000125803600
-0.0012867907351500 -13540.6022195823497896 0.0000000480686400
-0.0000000125793000 0.0000000480666100 -13540.5975872372691811
-13540.6898795232646080 0.0021052859612800 -0.0000000501802200
0.0021052859604800 -13540.7260485125898413 -0.0000000050087300
-0.0000000501855800 -0.0000000050142600 -13540.7024443295158562
-13542.1888332697035366 -0.0021630558712900 -0.0000001336775000
-0.0021630558528000 -13542.2189174711675150 0.0000000164572200
-0.0000001336774800 0.0000000164571600 -13542.2002209020156442
-13541.4805962310674659 0.0020348894813200 -0.0000001915068800
0.0020348894821700 -13541.5243088081315364 -0.0000000115034700
-0.0000001915061400 -0.0000000115038400 -13541.5057794842123258
-13539.4933504731707217 0.0028499601411600 -0.0000001310323600
0.0028499601463000 -13539.5414478989114286 -0.0000000173774500
-0.0000001310323500 -0.0000000173774500 -13539.5298058799198770
-13540.5268296786598512 0.0003295815480900 -0.0000007223140500
0.0003295815481300 -13540.5511025412197341 -0.0000000206744200
-0.0000007223140400 -0.0000000206743900 -13540.5658839076950244
-13540.0527644355443044 -0.0015862643848500 -0.0000002475937900
-0.0015862643880600 -13540.0743611555317329 0.0000000109999000
-0.0000002475938000 0.0000000109997900 -13540.0831162611648324
-13540.5645177609767416 -0.0026599985180600 0.0000000180062900
-0.0026599985175000 -13540.6064189011594863 0.0000000236973600
0.0000000180062400 0.0000000236974000 -13540.5913798529290943
-13540.6197788129320543 0.0022236907048300 -0.0000000433929800
0.0022236907064200 -13540.6613671548566344 -0.0000000121079800
-0.0000000433928900 -0.0000000121082800 -13540.6322741556523397
-13541.5012814198325941 0.0033460902319800 -0.0000000832806000
0.0033460902234000 -13541.5509815542409342 -0.0000000466790300
-0.0000000832806600 -0.0000000466790600 -13541.5453137019721908
-13541.1813784255773498 0.0011951785603300 0.0000000323410300
0.0011951785615300 -13541.2081915221860982 0.0000000099985900
0.0000000323439100 0.0000000100012300 -13541.2025777908074815
-13542.0503255000567151 -0.0035968415385300 0.0000003817971300
-0.0035968415443100 -13542.0871001166578935 -0.0000000504353000
0.0000003817970800 -0.0000000504352500 -13542.0869075540631457
-13541.4551883687709051 0.0001038632136200 -0.0000001359099700
0.0001038632105400 -13541.4677626764296292 0.0000000325910000
-0.0000001359453000 0.0000000325561700 -13541.4773319898049522
-13540.8044188170315465 -0.0022574639249300 -0.0000012123219800
-0.0022574639151200 -13540.8346018041520438 0.0000000049681900
-0.0000012123219600 0.0000000049681800 -13540.8501100928515370
-13540.1219790087543515 -0.0001822988524500 -0.0004747873435700
-0.0001822988550900 -13540.1575577974599582 0.0000018358269100
-0.0004747873504500 0.0000018358308200 -13540.1756083967775339
-13541.5904689004273678 -0.0000458183149000 -0.0000055152600300
-0.0000458183149100 -13541.6278799363190046 0.0000053296047500
-0.0000055152598500 0.0000053296079900 -13541.5822018135477265
-13541.1045658342536626 0.0022003670168200 0.0000396407679100
0.0022003670204300 -13541.1494482778452948 0.0000049250876900
0.0000396407656100 0.0000049250824300 -13541.1179412622823293
-13540.0583532959826698 0.0028984200139800 -0.0000000435163000
0.0028984200193000 -13540.1020313873268606 -0.0000000122770400
-0.0000000435162900 -0.0000000122770400 -13540.0777654380526656
-13540.4195531717268750 -0.0006522824898500 0.0000000293351100
-0.0006522824811200 -13540.4461954169692035 -0.0000000493891600
0.0000000293349500 -0.0000000493889200 -13540.4640775602747453
-13540.2791991456797405 0.0022411022366100 -0.0000230783697600
0.0022411022362900 -13540.3230268103379785 -0.0000034384080700
-0.0000230783686600 -0.0000034384022200 -13540.2868006043063360
-13540.2161425792364753 0.0012026802145600 0.0000000140887000
0.0012026802191400 -13540.2467356502147595 0.0000000081627200
0.0000000140872400 0.0000000081618500 -13540.2203017911597271
-13542.5754399664310768 0.0022179368776000 -0.0000000325766200
0.0022179368879800 -13542.6209319130084623 0.0000000041168400
-0.0000000325841400 0.0000000041080100 -13542.6167696718548541
-13540.9539253507045942 -0.0024590859206500 -0.0000001110196600
-0.0024590859207800 -13540.9936741725941829 0.0000000130920900
-0.0000001110198800 0.0000000130922500 -13540.9816787725594622
-13540.7193390569227631 -0.0012530359493500 -0.0000000141831700
-0.0012530359552500 -13540.7458269980343175 0.0000000097340900
-0.0000000141821700 0.0000000097340900 -13540.7489755285587307
-13540.7423425767301524 -0.0037261392055800 -0.0000982543636000
-0.0037261392013100 -13540.7974857072422310 0.0000173669673000
-0.0000982543594600 0.0000173669749900 -13540.7588251387915079
-13541.0417043774723425 -0.0038695473929800 0.0000000293497300
-0.0038695473991800 -13541.0991969110982609 -0.0000000122680100
0.0000000293497200 -0.0000000122680300 -13541.0805262452340685
-13540.3829727136489964 -0.0024078997190900 -0.0000000351924700
-0.0024078997193500 -13540.4210577411286067 -0.0000000302302600
-0.0000000351924900 -0.0000000302302300 -13540.3956360756201320
-13540.7141902317525819 0.0027921001806900 -0.0000002572437800
0.0027921001840700 -13540.7571833973252069 -0.0000000357131800
-0.0000002572437400 -0.0000000357131600 -13540.7438846136956272
-13540.6568082268713624 0.0021323502036200 -0.0000000564693600
0.0021323502148700 -13540.6933113798695558 -0.0000000098615300
-0.0000000564694800 -0.0000000098614200 -13540.6894312906260893
-13539.9935945495217311 0.0009857188580700 -0.0000002549417600
0.0009857188547800 -13540.0286107074898609 -0.0000000118919900
-0.0000002549417500 -0.0000000118919900 -13540.0306815455423930
-13540.7768880909661675 -0.0008837774482700 0.0000005245792300
-0.0008837774419800 -13540.8000140185286000 0.0000000143705100
0.0000005245795800 0.0000000143701900 -13540.8114562904484046
-13539.3695733556487539 -0.0017778689216300 -0.0000001024773900
-0.0017778689194200 -13539.3990770844611689 -0.0000000125374200
-0.0000001024780500 -0.0000000125363700 -13539.4051896854580264
-13540.7457666015689028 0.0017391794146900 0.0000001649036200
0.0017391794246000 -13540.7700974948293151 0.0000000334206800
0.0000001649037700 0.0000000334209800 -13540.7728862733347341
-13540.8793850843903783 0.0016468648843700 -0.0000000560295100
0.0016468648833700 -13540.9163381429079891 -0.0000000087458000
-0.0000000561482300 -0.0000000088666500 -13540.8961272622236720
-13539.6459890315964003 -0.0007217402083900 -0.0000001037051300
-0.0007217402264100 -13539.6629360822516901 -0.0000000104345700
-0.0000001037050900 -0.0000000104346600 -13539.6641514255443326
-13539.8850247614300315 0.0020624489945300 0.0000003156631700
0.0020624489838100 -13539.9188262836669310 0.0000000151687700
0.0000003156642700 0.0000000151695700 -13539.9281990714971471
-13540.2872833969522617 -0.0013877507747600 -0.0000002678533700
-0.0013877507743600 -13540.3244458168828714 0.0000000173994500
-0.0000002678531300 0.0000000173992200 -13540.3245460058333265
-13541.0647909631679795 -0.0000136805185200 0.0012148701417300
-0.0000136805157900 -13541.0760591656162433 0.0009607688199800
0.0012148701405400 0.0009607688166800 -13541.1248954004076950
-13541.0940965867102932 0.0007260280375300 0.0000003544398600
0.0007260280407300 -13541.1223775293001381 0.0000000573444000
0.0000003544398600 0.0000000573444000 -13541.1343999606342550
-13540.5251952099461050 -0.0020636926652100 0.0000005818105200
-0.0020636926622000 -13540.5611892055476346 -0.0000000386132500
0.0000005818101300 -0.0000000386130700 -13540.5786917365185218
-13541.2996116837966838 -0.0003047163249000 0.0003775522693300
-0.0003047163298300 -13541.3320713428747695 -0.0000025112093600
0.0003775522722900 -0.0000025112191200 -13541.3522140169043269
-13542.4353140680013894 -0.0030632245064200 -0.0000002027564700
-0.0030632244983400 -13542.4809868850607018 0.0000000194434900
-0.0000002027564600 0.0000000194435100 -13542.4710988929109590
-13541.4402337639749021 0.0011603013486000 0.0000006652973100
0.0011603013413300 -13541.4685651179042907 -0.0000000489745400
0.0000006652976300 -0.0000000489726600 -13541.4747225761329901
-13540.6828364667853748 0.0018523639117300 0.0000002022119100
0.0018523639144500 -13540.7194135862882831 0.0000000183942000
0.0000002022090000 0.0000000183909000 -13540.7061419620204106
-13541.1741628495310579 -0.0037965194988000 -0.0001334398507900
-0.0037965195041700 -13541.2331856060955033 0.0000168304598400
-0.0001334398539300 0.0000168304635000 -13541.1991217604027042
-13542.2120246004560613 0.0043483188882900 -0.0000000336257500
0.0043483188808700 -13542.2600221315824456 -0.0000000009802300
-0.0000000336257800 -0.0000000009801700 -13542.2460869561764412
-13540.3911480931528786 0.0020597665486600 -0.0000000555443700
0.0020597665408900 -13540.4169362690081471 -0.0000000704236500
-0.0000000555443600 -0.0000000704236400 -13540.4365963867239770
-13541.0331315510811692 -0.0018240568331500 0.0000000682049100
-0.0018240568436400 -13541.0612211983134330 0.0000000880025300
0.0000000682048800 0.0000000880024900 -13541.0768876834263210
-13540.3110717278505035 -0.0022124434966300 -0.0000002851747900
-0.0022124434933300 -13540.3573178238366381 0.0000000115243500
-0.0000002851443300 0.0000000114913300 -13540.3402665066896589
-13539.5135878559722187 0.0032029338206200 0.0000001864942300
0.0032029338282600 -13539.5578282834376296 -0.0000000066883900
0.0000001864942000 -0.0000000066884200 -13539.5550362855119602
-13541.1996871315222961 -0.0002624880773100 0.0000000746472400
-0.0002624880730400 -13541.2339073080274829 -0.0000000015799900
0.0000000746472200 -0.0000000015800000 -13541.2201250820216956
-13540.1817965410409670 0.0018384939823400 0.0000556999474600
0.0018384939758000 -13540.2215026314388524 -0.0000027787949500
0.0000556999462100 -0.0000027788048500 -13540.1895195832676109
-13540.0053557952942356 0.0025785158147300 -0.0000000457783700
0.0025785158226100 -13540.0400208358823875 0.0000000084247600
-0.0000000457783900 0.0000000084247400 -13540.0296995572825836
-13540.9468256406908040 -0.0013239499876300 -0.0000000847704800
-0.0013239499944500 -13540.9719291679175512 -0.0000000411879200
-0.0000000847717200 -0.0000000411865500 -13540.9861140902194165
-13540.0343235368418391 0.0032282201971500 0.0000000416747700
0.0032282201941300 -13540.0683843448714470 0.0000000565523900
0.0000000416747600 0.0000000565523900 -13540.0925050357836881
-13541.3112561981761246 0.0047716127853600 0.0000001498535200
0.0047716127886600 -13541.3668031725737819 -0.0000000195790100
0.0000001498535700 -0.0000000195789700 -13541.3727239696381730
-13541.3873862412838207 -0.0011554107708900 0.0000003905687400
-0.0011554107686400 -13541.4249385160055681 0.0000000007758500
0.0000003905687200 0.0000000007758500 -13541.4330746228042699
-13541.1826572385252803 -0.0010739149109300 0.0000000929234300
-0.0010739149227000 -13541.2112960600752558 -0.0000000164282000
0.0000000929234500 -0.0000000164282000 -13541.2245223069021449
-13541.5199423586891498 0.0000290585691200 -0.0000001819500300
0.0000290585626900 -13541.5386992563726380 -0.0000000090610700
-0.0000001819500000 -0.0000000090609400 -13541.5536689664149890
-13541.3513870529532142 0.0019295890813200 0.0000003606019300
0.0019295890760600 -13541.3880707738080673 0.0000000144625100
0.0000003605999800 0.0000000144603100 -13541.3949466891972406
-13541.3499768160181702 -0.0033745141678100 0.0000010302078000
-0.0033745141644700 -13541.3910375991963519 -0.0000000577246500
0.0000010302078000 -0.0000000577246500 -13541.3991510776177165
-13540.1471884918555588 -0.0012269315362500 -0.0000002173318000
-0.0012269315348200 -13540.1802615750148107 0.0000000240114500
-0.0000002173319300 0.0000000240116100 -13540.1813944014957087
-13540.7270537127533316 0.0049553312481300 -0.0000727069474300
0.0049553312578200 -13540.7845192536733521 -0.0000185285601900
-0.0000727069562100 -0.0000185285571900 -13540.7465881603275193
-13541.0749105466638866 -0.0045097113785800 0.0000000467452800
-0.0045097113729300 -13541.1206915630664298 0.0000000037683300
0.0000000467453000 0.0000000037683800 -13541.0982233080576407
-13540.9490032159610564 -0.0049646890839100 -0.0000001285202600
-0.0049646890777900 -13540.9997213556562201 0.0000000202958400
-0.0000001285202600 0.0000000202958300 -13540.9717928481150011
-13541.9312339187454199 0.0018033020351600 0.0000000007135100
0.0018033020309000 -13541.9603761521648266 -0.0000000166760600
0.0000000007167800 -0.0000000166740900 -13541.9556259093842527
-13540.2236950792794232 -0.0028533681783700 -0.0000003859078900
-0.0028533681657000 -13540.2716215036998619 0.0000000195701600
-0.0000003859078000 0.0000000195700700 -13540.2782422342206701
-13540.2705856513985054 0.0030372681758800 -0.0000227129179600
0.0030372681695800 -13540.3204559459663869 -0.0000146864007700
-0.0000227129213200 -0.0000146864023800 -13540.2739532644809515
-13541.4941574635122379 -0.0021916444101600 0.0000000145025600
-0.0021916444207200 -13541.5274886003135180 0.0000000059780900
0.0000000145025400 0.0000000059781600 -13541.5203400422960840
-13541.2083208164440293 -0.0025323246410800 0.0000002543804800
-0.0025323246480300 -13541.2555978272430366 -0.0000000135840300
0.0000002543742000 -0.0000000135832600 -13541.2619094320725708
-13539.7462131119464175 -0.0003007615872000 0.0000001212392000
-0.0003007615870100 -13539.7779123300970241 0.0000000008989300
0.0000001212393200 0.0000000008988000 -13539.7768547098585259
-13541.4959008782752790 0.0025643602612400 -0.0000000616410100
0.0025643602568500 -13541.5340713839541422 -0.0000000073912500
-0.0000000616405200 -0.0000000073903300 -13541.5437169987362722
-13540.9324907657610311 -0.0023448236465000 0.0000000534986600
-0.0023448236427500 -13540.9771718259798945 0.0000000038425600
0.0000000534976100 0.0000000038445400 -13540.9565382552773372
-13539.9857270231568691 -0.0032997629481300 0.0000000706249200
-0.0032997629504900 -13540.0356452308387816 -0.0000000034743100
0.0000000706249000 -0.0000000034742900 -13540.0219428924374370
-13541.7390317915997002 0.0026636974925700 0.0000010942122600
0.0026636974827700 -13541.7745576474335394 0.0000001272742700
0.0000010942122500 0.0000001272742500 -13541.8099546276444016
-13541.2322700204131252 -0.0021978915536700 -0.0000016316183100
-0.0021978915464200 -13541.2776455472121597 0.0000000944493800
-0.0000016315505500 0.0000000943824200 -13541.2881203178367286
-13540.8919889483386214 -0.0026876038158900 -0.0000001448035200
-0.0026876038210700 -13540.9295281431404874 0.0000000141911100
-0.0000001448035700 0.0000000141912300 -13540.9039045242625434
-13539.4837589126036619 0.0028942585710500 0.0000000065723500
0.0028942585688700 -13539.5220172023018677 -0.0000000092340500
0.0000000065723500 -0.0000000092340600 -13539.5199336043788207
-13541.1602364882328402 -0.0022272266441000 -0.0000002278753300
-0.0022272266562600 -13541.1842754962726758 -0.0000000205952200
-0.0000002278753400 -0.0000000205952100 -13541.1884443660637771
-13540.8654107045349519 0.0014193558325300 -0.0005525010547700
0.0014193558397100 -13540.9065966775633569 -0.0000150451927800
-0.0005525010518700 -0.0000150451975500 -13540.9251400491430104
-13541.1955961353105522 -0.0023731244320300 0.0000003710186600
-0.0023731244320800 -13541.2217866547198355 0.0000000648305000
0.0000003710186500 0.0000000648306200 -13541.2195252078108751
-13542.3733028049682616 -0.0019432644939400 -0.0008426420660200
-0.0019432644198700 -13542.4168754035417805 0.0000291156429900
-0.0008426422222300 0.0000291158124200 -13542.4415765304238448
-13540.2243299994661356 0.0043503173987300 0.0000001640883200
0.0043503173950900 -13540.2843302644523646 0.0000000150277700
0.0000001640883100 0.0000000150277800 -13540.2768615988788952
-13541.2118810328011023 -0.0003926577371700 -0.0000003104705300
-0.0003926577332400 -13541.2463643248393055 -0.0000000300601700
-0.0000003104705300 -0.0000000300601700 -13541.2553257534054865
-13542.1218080179496610 0.0014732186519300 0.0000001632019000
0.0014732186516000 -13542.1548676228703698 0.0000000072174200
0.0000001632033700 0.0000000072173600 -13542.1391022016996430
-13541.2679959023571428 -0.0012518187290000 -0.0000003743742300
-0.0012518187382800 -13541.2962820928314613 -0.0000000694821400
-0.0000003743754000 -0.0000000694819200 -13541.3127314782977919
-13540.9305338831545669 0.0011685672068700 0.0000000148191900
0.0011685672000100 -13540.9569271954678698 0.0000000139827700
0.0000000148192900 0.0000000139792700 -13540.9439418448255310
-13540.9703077536159981 0.0010737095138900 0.0000000270935500
0.0010737095218700 -13541.0090454220626270 0.0000000008115000
0.0000000270935200 0.0000000008114700 -13540.9935979483398114
-13540.7019853939618770 0.0035465771671300 -0.0000000332346900
0.0035465771721100 -13540.7568664922928292 -0.0000000587993300
-0.0000000332347500 -0.0000000587993800 -13540.7476363517671416
-13541.2478568277347222 0.0036856527379900 0.0000000250616200
0.0036856527412200 -13541.3087440177732788 -0.0000000025374700
0.0000000250614700 -0.0000000025376000 -13541.2919384375618392
-13540.9969971729460667 -0.0030146305194700 -0.0000000867497900
-0.0030146305213100 -13541.0496076615236234 0.0000000079295300
-0.0000000867500800 0.0000000079298400 -13541.0421922600653488
-13542.2958264640037669 0.0035775880585300 -0.0000002883285100
0.0035775880494700 -13542.3395827780459513 -0.0000000103629100
-0.0000002883285300 -0.0000000103627900 -13542.3284410471278534
-13541.9475008119170525 0.0011335862181700 -0.0000036070023400
0.0011335862269300 -13541.9726823362398136 -0.0000000738400100
-0.0000036070048500 -0.0000000738410400 -13541.9935089757564128
-13540.2920459862925782 -0.0018619213630800 -0.0000000646371200
-0.0018619213620200 -13540.3267668265852990 -0.0000000043952200
-0.0000000646365300 -0.0000000043954400 -13540.3047006650194817
-13539.8810384087501006 0.0005721776303300 -0.0000002380195000
0.0005721776344400 -13539.8928584565983329 0.0000000062077700
-0.0000002380195500 0.0000000062079100 -13539.8941303730116488
-13539.7616659176801477 -0.0022841348450400 0.0012632155497300
-0.0022841348541300 -13539.8043098076250317 0.0002211278399600
0.0012632155528900 0.0002211278488700 -13539.8364393916526751
-13540.5112192191354552 0.0016133297534300 0.0000000741739500
0.0016133297493700 -13540.5345742247227463 -0.0000000318752800
0.0000000741739500 -0.0000000318753100 -13540.5532000731345761
-13540.5388989495495480 -0.0034679084798000 0.0000001266166300
-0.0034679084825000 -13540.5735036479254632 0.0000000099114800
0.0000001266166300 0.0000000099114600 -13540.5732152898890490
-13540.4862394899901119 0.0025101091301400 0.0000000104059200
0.0025101091125400 -13540.5134756414809090 -0.0000000120977700
0.0000000104059200 -0.0000000120977800 -13540.5232711489406938
-13540.5170890733261331 -0.0024026080876600 0.0000100731193400
-0.0024026080964300 -13540.5570224290167971 -0.0000093894750900
0.0000100731282100 -0.0000093894777400 -13540.5188942950935598
-13541.4295133363084460 0.0012418593767600 -0.0000002667494800
0.0012418593820700 -13541.4632130790760129 0.0000000095905900
-0.0000002667496500 0.0000000095906800 -13541.4786525648651150
-13541.7140091264591319 -0.0033743174512100 0.0000000017401200
-0.0033743174544700 -13541.7662083476316184 0.0000000061768400
0.0000000017403400 0.0000000061765600 -13541.7346468594823818
-13541.0525366631882207 -0.0008074066396800 0.0000000762234100
-0.0008074066356600 -13541.0724868799807155 -0.0000001584876700
0.0000000762210100 -0.0000001584878700 -13541.0836909898116573
-13540.0341995862672775 -0.0012612508944000 0.0000001579687100
-0.0012612508945200 -13540.0681144167847378 0.0000000017642300
0.0000001579687100 0.0000000017642200 -13540.0778043286409229
-13540.9989310715573083 -0.0023547475715800 0.0000003789619200
-0.0023547475664800 -13541.0240256487741135 0.0000000168638200
0.0000003789618800 0.0000000168638800 -13541.0173956169783196
-13539.9137613123803021 -0.0016859733364500 -0.0000001733842200
-0.0016859733362000 -13539.9361185883153667 0.0000000082393200
-0.0000001733842300 0.0000000082394200 -13539.9215309423761937
-13541.2769576487571612 -0.0020908694467800 0.0000134247715300
-0.0020908694439100 -13541.3083231912951305 0.0000033056281700
0.0000134247716800 0.0000033056280000 -13541.3339197234181484
-13540.3567219290434878 -0.0032656237923200 -0.0000562530934900
-0.0032656237935600 -13540.4005458757728775 0.0000110573244100
-0.0000562530886200 0.0000110573185900 -13540.3677282737135101
-13541.8430997413233854 0.0019454907522800 -0.0002382953625700
0.0019454907529500 -13541.8863676458458940 -0.0000087515288900
-0.0002382953593000 -0.0000087515274100 -13541.9047420513252291
-13541.2200999962260539 -0.0023416804730800 -0.0000027086336200
-0.0023416804758400 -13541.2636154042902490 0.0000001559294100
-0.0000027086336700 0.0000001559291600 -13541.2829071852174820
-13541.5480775239739160 -0.0007589180370600 0.0000000953050000
-0.0007589180406800 -13541.5817178020151914 0.0000000016116500
0.0000000953050900 0.0000000016115900 -13541.5704520768540533
-13541.3873886798010062 0.0014303221042100 0.0000000501000900
0.0014303221112000 -13541.4122022199735511 -0.0000000357951700
0.0000000501040000 -0.0000000357917500 -13541.4169681471430522
-13539.7307255569958215 0.0022134178129500 0.0000001009877900
0.0022134178156200 -13539.7588746370420267 -0.0000000106934100
0.0000001009877900 -0.0000000106934100 -13539.7683287335403293
-13541.1264664948557765 -0.0008331592162800 0.0000000317352600
-0.0008331592238000 -13541.1535273933568533 -0.0000000068280000
0.0000000317353100 -0.0000000068280200 -13541.1431281136246980
-13540.6215486512373900 0.0028453305794100 0.0000008164343700
0.0028453305865600 -13540.6547625098155549 0.0000001417060200
0.0000008164342800 0.0000001417059300 -13540.6769665657229780
-13542.0816975605030166 0.0021957665091100 -0.0000002192652800
0.0021957665081100 -13542.1144253475631558 0.0000000493287100
-0.0000002192652600 0.0000000493287500 -13542.1072079309778928
-13540.3151666860612750 -0.0011053703416600 0.0004077267324500
-0.0011053703541900 -13540.3455545837659884 -0.0000106963147800
0.0004077267330200 -0.0000106963163200 -13540.3674246141345066
-13542.1501503485542344 0.0013550579745400 0.0000002301177500
0.0013550579831500 -13542.1739445961102319 0.0000000304358200
0.0000002301205600 0.0000000304369800 -13542.1529153371247958
-13542.0290755537516816 -0.0023496980831900 -0.0000000555373400
-0.0023496980795000 -13542.0763867852638214 0.0000000068491200
-0.0000000555528500 0.0000000068662900 -13542.0552873035758239
-13540.4739153482769325 0.0007934066330400 0.0007702835001200
0.0007934066228800 -13540.4899329288491572 -0.0003619457239500
0.0007702834981600 -0.0003619457202300 -13540.5265818233910977
-13540.0776494462934352 -0.0000690331911400 -0.0000156284726000
-0.0000690331916900 -13540.1383050865351834 0.0000016062840500
-0.0000156284723900 0.0000016062807200 -13540.1012537864335172
-13539.0874354922216298 0.0019772393426200 -0.0000003540417600
0.0019772393391300 -13539.1255461906112032 -0.0000000032512500
-0.0000003540534000 -0.0000000032638800 -13539.1336767350094306
-13540.7908117288006906 -0.0013202458265200 -0.0000002012603600
-0.0013202458308900 -13540.8241824528267898 0.0000000102918100
-0.0000002012604900 0.0000000102920100 -13540.8235366569715552
-13542.9006124110910605 0.0037890684642200 -0.0000004474678100
0.0037890684639500 -13542.9295580466750835 0.0000000138724600
-0.0000004474674700 0.0000000138729700 -13542.9376380235207762
-13540.3658854477653222 0.0016396675845900 0.0000000467237500
0.0016396675934700 -13540.4011608536129643 0.0000000084549600
0.0000000467225000 0.0000000084538800 -13540.3910099117674690
-13541.1364127697543154 -0.0024934110971400 -0.0000015414978700
-0.0024934110984800 -13541.1828059425261017 0.0000001723996800
-0.0000015414979500 0.0000001723998000 -13541.1880773411194241
-13540.7062335990030988 -0.0009468236160000 0.0000000090106400
-0.0009468236208600 -13540.7358256187981169 0.0000000018890700
0.0000000090106300 0.0000000018890800 -13540.7055497792043752
-13541.4614893066063814 0.0031278291417500 -0.0000000502910000
0.0031278291367900 -13541.5056271987850778 -0.0000000204901000
-0.0000000502910100 -0.0000000204901000 -13541.4849777712734067
-13541.0052414540405152 0.0065860836821400 -0.0000003949710400
0.0065860836805500 -13541.0789634514130739 -0.0000000497061000
-0.0000003949707000 -0.0000000497059500 -13541.0662900917086517
-13540.3383871508594893 0.0008656364383000 0.0000001371202200
0.0008656364268400 -13540.3680296328548138 0.0000000090237600
0.0000001371202100 0.0000000090237500 -13540.3436293916820432
-13542.1494701542142138 0.0000690536881900 -0.0003799643982200
0.0000690536872300 -13542.1895498651192611 -0.0000003772609700
-0.0003799643898300 -0.0000003772552200 -13542.1918598891988950
-13541.6634887355612591 -0.0018609038797300 -0.0000002171655300
-0.0018609038714400 -13541.7016400820575655 0.0000000153124700
-0.0000002171654800 0.0000000153095100 -13541.6813446945943724
-13541.2222549541984336 0.0004480762249500 -0.0015989649066400
0.0004480762219600 -13541.2472329394258850 -0.0006702587985600
-0.0015989649063000 -0.0006702588038200 -13541.2920618661119079
-13540.8773618201521458 0.0006441607225700 -0.0000002489724400
0.0006441607225800 -13540.8891938999586273 0.0000000034417400
-0.0000002489724400 0.0000000034408600 -13540.8906827891987632
-13539.6548146334516787 0.0029999160761800 0.0000000024133800
0.0029999160781100 -13539.7022763842651329 0.0000000258523700
0.0000000024134400 0.0000000258525600 -13539.6870933108475583
-13541.2687702021685254 0.0011696370530000 -0.0000000736192100
0.0011696370501300 -13541.3010213071138423 0.0000000004503000
-0.0000000736192200 0.0000000004505100 -13541.2990205799542309
-13540.6536030025727086 0.0029075976075700 -0.0000008317490400
0.0029075976106400 -13540.6942050958841719 0.0000000473416100
-0.0000008317490500 0.0000000473415900 -13540.7113449340104125
-13541.1234384646249964 0.0035740436800300 -0.0000778378142600
0.0035740436856500 -13541.1779164535146265 -0.0000122348357100
-0.0000778378057500 -0.0000122348309500 -13541.1436703556828434
-13540.5716995097682229 0.0010948934731100 -0.0000057976882000
0.0010948934715600 -13540.6032012703090004 -0.0000047556730600
-0.0000057976876100 -0.0000047556739100 -13540.6178879214585322
-13540.5788177264075784 0.0003548706180200 -0.0000001167426600
0.0003548706051600 -13540.5875935753574595 0.0000000277056300
-0.0000001167422600 0.0000000277057800 -13540.5995585205910174
-13541.0840924904132407 0.0021546071174300 0.0012939974999100
0.0021546071181600 -13541.1235574509501021 -0.0003350844275300
0.0012939974984800 -0.0003350844245000 -13541.1592337851743650
-13541.7246249758445629 -0.0016524151071300 -0.0000000215618000
-0.0016524151060800 -13541.7516662050365994 0.0000000282099700
-0.0000000215617200 0.0000000282099300 -13541.7403070956734155
-13541.6995166073684231 -0.0009570711845700 0.0000008507999000
-0.0009570711875400 -13541.7307542919716070 -0.0000000186859400
0.0000008507999400 -0.0000000186860100 -13541.7332337826010189
-13540.3933983955903386 -0.0023300952381000 -0.0000019355795600
-0.0023300952352800 -13540.4312427107361145 -0.0000000606768400
-0.0000019355795800 -0.0000000606768000 -13540.4521853907790501
-13542.1451759551200666 0.0019170494080100 0.0000000220426900
0.0019170494074000 -13542.1781405663623445 -0.0000000062394800
0.0000000220425900 -0.0000000062397900 -13542.1714616453518829
-13541.0644614525481302 -0.0010575005792300 -0.0000002974870700
-0.0010575005777800 -13541.0985043943946948 0.0000000045899800
-0.0000002974870700 0.0000000045900300 -13541.0734262487221713
-13540.0152274506781396 0.0007462816044300 -0.0000000031166000
0.0007462816031400 -13540.0403940840806172 0.0000000140866300
-0.0000000031165900 0.0000000140866500 -13540.0397533811974426
-13540.7363901974295004 -0.0034028049776700 0.0000002346042000
-0.0034028049720500 -13540.7796793986690318 -0.0000000077079300
0.0000002346042000 -0.0000000077079600 -13540.7737321768581751
-13540.3320178851136006 0.0005090693315200 0.0000000594056600
0.0005090693233700 -13540.3494041364592704 -0.0000000029246800
0.0000000594056600 -0.0000000029246800 -13540.3535782121107331
-13540.8916514395532431 -0.0020732746225400 0.0000000329641800
-0.0020732746290600 -13540.9285654925624840 -0.0000000192884500
0.0000000329016200 -0.0000000192297200 -13540.9420177271840657
-13540.9824366203411046 -0.0012373342732400 -0.0000000062167500
-0.0012373342697600 -13541.0085602456838387 -0.0000000011857800
-0.0000000062167600 -0.0000000011856000 -13541.0077156554070825
-13540.8408956740531721 -0.0039205933638800 0.0000000240233300
-0.0039205933460900 -13540.8745215574272152 -0.0000000017974400
0.0000000240233300 -0.0000000017974400 -13540.8711999325223587
-13540.9543498950552021 0.0016842904584300 0.0000003602396700
0.0016842904664400 -13540.9895984241939004 0.0000000216762200
0.0000003602403900 0.0000000216733200 -13540.9964142920725862
-13541.2831245660745481 -0.0020395567314600 -0.0000000630560000
-0.0020395567235700 -13541.3133996130654850 0.0000000517885900
-0.0000000630559800 0.0000000517885700 -13541.3133222273299907
-13541.2280764109073061 -0.0016463490269600 -0.0000008245578700
-0.0016463490261500 -13541.2668705114283512 0.0000000028856500
-0.0000008245561900 0.0000000028839400 -13541.2624894748460065
-13541.1288926177458052 0.0031972903533800 0.0000004043481300
0.0031972903509700 -13541.1844062848849717 0.0000000273144200
0.0000004043483300 0.0000000273145900 -13541.1686290214602195
-13540.5396157840386877 0.0039958563971400 -0.0000002940016800
0.0039958564116800 -13540.5896132411107828 -0.0000000287574600
-0.0000002940017000 -0.0000000287574600 -13540.5878969132209022
-13541.2797605946379917 0.0021346552817400 -0.0000002018619500
0.0021346552809200 -13541.3155274027121777 -0.0000000841841600
-0.0000002018619900 -0.0000000841842100 -13541.3257947264373797
-13541.7416080437305936 0.0036413847292200 0.0000000252142600
0.0036413847300200 -13541.7921257083871751 0.0000000170830400
0.0000000252142800 0.0000000170830300 -13541.7666092846411630
-13541.6495754883726477 0.0042830984360400 -0.0000000967979400
0.0042830984443900 -13541.7001597225480509 -0.0000000478788800
-0.0000000967980500 -0.0000000478794300 -13541.6842818700824864
-13541.7743073585297680 0.0038749128287000 0.0001002146203100
0.0038749128254400 -13541.8308808063993638 0.0000168029548600
0.0001002146182100 0.0000168029564900 -13541.7915178104631195
-13540.1340547816434992 -0.0014182549399900 0.0000003184844600
-0.0014182549360900 -13540.1637719652153464 -0.0000000116021500
0.0000003184855500 -0.0000000116007000 -13540.1517343968098430
-13540.9512905355841212 0.0007769010495500 0.0000000850784900
0.0007769010541800 -13540.9682286625811685 -0.0000000703133800
0.0000000850788400 -0.0000000703131100 -13540.9773279254786758
-13540.9482333701926109 -0.0021487407724700 -0.0000005938702000
-0.0021487407789500 -13540.9941188328793942 0.0000000186854000
-0.0000005940527300 0.0000000188666600 -13540.9898187057133327
-13541.3549121470987302 -0.0015283588874300 0.0000000130771500
-0.0015283589054000 -13541.3854603579966351 0.0000000059112100
0.0000000130924500 0.0000000058962200 -13541.3742188667529263
-13540.3826758115537814 -0.0026011966565900 -0.0000001254987700
-0.0026011966481800 -13540.4259411441562406 0.0000000014074600
-0.0000001254988400 0.0000000014074700 -13540.4072399510205287
-13541.1245914736809937 -0.0000742765383800 -0.0000003839730200
-0.0000742765412300 -13541.1430454410165112 0.0000000099657100
-0.0000003839748600 0.0000000099657900 -13541.1537376962733106
-13541.1284667598447413 0.0024179676156800 0.0000000633794000
0.0024179676236000 -13541.1643303794535314 -0.0000000082896500
0.0000000633793400 -0.0000000082895900 -13541.1514447701938479
-13540.7444985245765565 -0.0042832886047300 0.0000003423329300
-0.0042832886087700 -13540.7861512455601769 -0.0000000275122600
0.0000003423323900 -0.0000000275120900 -13540.7741752653419098
-13541.1450338687700423 0.0003681908645500 -0.0000005444915300
0.0003681908752000 -13541.1691820396645198 -0.0000000014230000
-0.0000005444922200 -0.0000000014237400 -13541.1718161618864542
-13541.0793780236981547 -0.0018703883369100 0.0000000703351800
-0.0018703883357600 -13541.1142357191292831 -0.0000000021769300
0.0000000703324900 -0.0000000021743700 -13541.0895912066698656
-13540.9983935929922154 0.0065225961777800 -0.0001997064984800
0.0065225961879600 -13541.0634381922900502 -0.0000526863492700
-0.0001997065023300 -0.0000526863533800 -13541.0231244925180363
-13540.8075777220874443 -0.0030689544737400 0.0000001186216800
-0.0030689544626200 -13540.8461015466909885 0.0000000098572700
0.0000001186216200 0.0000000098573200 -13540.8376153220833658
-13539.1502359061851166 -0.0021881051585800 0.0000514665690500
-0.0021881051566800 -13539.1949149231422780 -0.0000054969229400
0.0000514665627000 -0.0000054969206600 -13539.1640970552289218
-13539.0400349479623401 -0.0026692535127700 0.0005217497931900
-0.0026692535169900 -13539.0905910059718735 -0.0000225936391400
0.0005217497937000 -0.0000225936385800 -13539.1105656443669432
-13542.1870852662796096 0.0038805546674200 0.0000000836888600
0.0038805546663700 -13542.2219199956180091 -0.0000000180206400
0.0000000836887600 -0.0000000180208200 -13542.2205323368925747
-13541.0127520565383747 -0.0053897082510300 0.0000002677499900
-0.0053897082501600 -13541.0721575977313478 0.0000000370740200
0.0000002677500900 0.0000000370737200 -13541.0828112046237948
-13541.9229954812344658 -0.0026523356663400 0.0000000968755100
-0.0026523356660000 -13541.9664911258059874 -0.0000000071224300
0.0000000968747200 -0.0000000071220500 -13541.9582584459985810
-13540.2085592625662684 0.0016908311975700 0.0005780372291800
0.0016908311806500 -13540.2424973569377471 0.0000204092396600
0.0005780372758800 0.0000204092844700 -13540.2708877961831604
-13542.2903793766599847 0.0030165391553700 0.0000001097919900
0.0030165391609800 -13542.3300324587798968 -0.0000000023073000
0.0000001097919900 -0.0000000023073000 -13542.3452819681569963
-13540.0666423533220950 -0.0025935226040600 0.0000003121539900
-0.0025935226070300 -13540.1060739230943000 -0.0000000272786600
0.0000003121539900 -0.0000000272786700 -13540.1069701722371974
-13540.7322182861062174 -0.0014574989758400 0.0000006179332600
-0.0014574989669800 -13540.7603018867903302 0.0000000351125100
0.0000006179334100 0.0000000351124100 -13540.7762838952039601
-13540.8301563185123086 0.0000612878856300 0.0000001107347100
0.0000612878878200 -13540.8516277017733955 0.0000000049391200
0.0000001107347000 0.0000000049391300 -13540.8691099359821237
-13540.0633603784481238 0.0029643820115600 -0.0004160852002600
0.0029643820157500 -13540.1146965510142763 -0.0000196554153200
-0.0004160851996500 -0.0000196554149400 -13540.1344393162598863
-13541.9105873471853556 -0.0000429109440900 0.0001269206810900
-0.0000429109523600 -13541.9431529103276262 -0.0000000772850700
0.0001269206740600 -0.0000000772779100 -13541.9456084995254059
-13541.6751428042225598 -0.0025859378572200 0.0000020291379900
-0.0025859378614400 -13541.7246870768194640 -0.0000001726754300
0.0000020291368600 -0.0000001726742500 -13541.7200011784825620
-13541.2854813311732869 -0.0014747789736700 0.0000001788792500
-0.0014747789717100 -13541.3182349881444679 -0.0000000025853900
0.0000001788801200 -0.0000000025843900 -13541.3095831011632981
-13540.1287845104270673 -0.0027700131506100 -0.0000810279134500
-0.0027700131535900 -13540.1793245610770100 0.0000111237856900
-0.0000810279138900 0.0000111237993800 -13540.1442929134918813
-13541.7826984671464743 0.0025162681053700 -0.0000001347186500
0.0025162680975200 -13541.8247420117058937 -0.0000000095790000
-0.0000001347189100 -0.0000000095812500 -13541.8170050411499687
-13542.1566975559508137 -0.0038053103302500 0.0000004550415900
-0.0038053103291300 -13542.2075655507924239 -0.0000000414367400
0.0000004550416500 -0.0000000414367400 -13542.1979801765592129
-13540.6531178433906462 -0.0022870868503300 0.0000003107787500
-0.0022870868479300 -13540.6804662315753376 -0.0000000169745900
0.0000003107787600 -0.0000000169745800 -13540.6894278612198832
-13542.0060286296484264 -0.0024208455543100 -0.0000001739131000
-0.0024208455559900 -13542.0457448382167058 0.0000000084485100
-0.0000001739130800 0.0000000084485100 -13542.0247760642560024
-13539.8763760248803010 0.0011938232906400 0.0000000650392900
0.0011938233015100 -13539.9105534556256316 0.0000000091309300
0.0000000650391900 0.0000000091309200 -13539.8830411279541295
-13540.4485212294057419 -0.0008270561034500 -0.0000004295080900
-0.0008270561045000 -13540.4623214736420778 0.0000000602534600
-0.0000004295089000 0.0000000602521000 -13540.4535487778466631
-13541.4712818143143522 0.0014191674477000 -0.0000003167738500
0.0014191674448600 -13541.4950270253120834 -0.0000000168071900
-0.0000003167736300 -0.0000000168072300 -13541.4748721995201777
-13541.6036991527380451 -0.0017059132907600 0.0000001661963400
-0.0017059132887300 -13541.6200064445984026 0.0000000043711900
0.0000001661967800 0.0000000043709000 -13541.6480930974757939
-13540.3723423958144849 -0.0029953352002600 -0.0000000483179300
-0.0029953351997100 -13540.4001643660994887 0.0000000741884700
-0.0000000483180300 0.0000000741885400 -13540.4108707200393837
-13542.4820605990298645 -0.0028324462192000 -0.0000002635778600
-0.0028324462185600 -13542.5300156591220002 0.0000000545255400
-0.0000002635778400 0.0000000545254800 -13542.5317881687296904
-13540.3119674589943315 -0.0002521225778300 -0.0000000809899100
-0.0002521225918500 -13540.3347873846014409 0.0000000272084100
-0.0000000809898800 0.0000000272083700 -13540.3464870106508897
-13540.1490092335188820 0.0022170030657300 -0.0000000735994000
0.0022170030598800 -13540.1839767268484138 -0.0000000019970400
-0.0000000735998200 -0.0000000019971500 -13540.1753799238649663
-13540.3664271904326597 -0.0010599036598300 0.0000002817919700
-0.0010599036664100 -13540.3976692272644868 -0.0000000293048400
0.0000002817920200 -0.0000000293049000 -13540.3779813136643497
-13541.3468689629571600 -0.0008171864814900 0.0000001798648500
-0.0008171864770900 -13541.3806474960238120 0.0000000088683300
0.0000001798648400 0.0000000088683600 -13541.3803542632886092
-13541.0287155919813813 -0.0015568540757600 0.0000000520682500
-0.0015568540827800 -13541.0626179174450954 -0.0000000090126000
0.0000000520718000 -0.0000000090159000 -13541.0393016048419668
-13540.2079677111960336 -0.0012030697725200 0.0000001935033700
-0.0012030697713000 -13540.2394800827569270 0.0000000101223100
0.0000001935027200 0.0000000101223000 -13540.2438537493890180
-13540.3954710442776559 0.0021895499827600 0.0000000452541200
0.0021895499814700 -13540.4331033625767304 -0.0000000005995000
0.0000000452536700 -0.0000000005997800 -13540.4065080788623163
-13541.3382456636554707 0.0041202395294300 -0.0000000027059200
0.0041202395505100 -13541.3894987054318335 0.0000000074284500
-0.0000000027059200 0.0000000074284700 -13541.3597249074264255
-13541.3053226028405334 -0.0015456039734100 -0.0000000155637900
-0.0015456039728100 -13541.3277971841689578 0.0000000137674600
-0.0000000155638900 0.0000000137679100 -13541.3366612171357701
-13540.0735001700249995 -0.0014149238912800 -0.0000001556789400
-0.0014149238893400 -13540.1102017023968074 0.0000000140375600
-0.0000001556782300 0.0000000140368300 -13540.1015979075418727
-13540.6388734638512688 0.0014224835055100 -0.0000000923286100
0.0014224835009200 -13540.6769006012400496 0.0000000188104800
-0.0000000923282000 0.0000000188132000 -13540.6621804292881279
-13541.3775222423955711 -0.0029480120919100 -0.0000001601650500
-0.0029480120793200 -13541.4179602375588729 0.0000000158857900
-0.0000001601650300 0.0000000158857900 -13541.4095529509031621
-13542.1418197259445151 -0.0032672021097500 0.0000001432359500
-0.0032672021129600 -13542.1677012238487805 -0.0000000195461200
0.0000001432359100 -0.0000000195458900 -13542.1522545258940227
-13541.1977964814850566 0.0031632454501500 -0.0000002148121900
0.0031632454386400 -13541.2298123308955837 -0.0000000740128300
-0.0000002148121200 -0.0000000740128900 -13541.2398668650057516
-13541.0992837401354336 0.0033615721003900 -0.0000005181778800
0.0033615720990000 -13541.1383783124456386 -0.0000000292504000
-0.0000005181778900 -0.0000000292503700 -13541.1327246504934010
-13542.7016971823431959 0.0016627365148500 0.0000000175812500
0.0016627365111300 -13542.7414965483039850 0.0000000019671000
0.0000000175813700 0.0000000019672600 -13542.7207164749124786
-13539.7652647916056594 -0.0020060780292500 -0.0000003413024000
-0.0020060780237000 -13539.7951629815361230 0.0000000068750000
-0.0000003413022900 0.0000000068747900 -13539.8015117256418307
-13539.0839120642340276 0.0019515900869100 -0.0000001150257700
0.0019515900943700 -13539.1168713607112295 -0.0000000136783500
-0.0000001150256800 -0.0000000136782500 -13539.1088541527751659
-13539.9667371763516712 -0.0022085325345000 0.0000001034926300
-0.0022085325352500 -13540.0159660326044104 -0.0000000093481400
0.0000001034923500 -0.0000000093480100 -13539.9854307436780800
-13540.9258212135537178 -0.0012001533620900 -0.0002042248242000
-0.0012001533519500 -13540.9240956790999917 0.0000279655855700
-0.0002042248222100 0.0000279655853900 -13540.9100514245565137
-13540.8274498297741957 -0.0031497726391800 -0.0000002225617800
-0.0031497726349500 -13540.8687656823094585 0.0000000067653300
-0.0000002225618100 0.0000000067653500 -13540.8620223561010789
-13540.8646465772708325 0.0015628961121000 0.0000000713864200
0.0015628961102900 -13540.8892925557138369 0.0000000113062900
0.0000000713530500 0.0000000112754400 -13540.9026885931634752
-13541.6837983302339126 0.0014569257208900 -0.0000013169981900
0.0014569257185500 -13541.7162575531074253 0.0000000884753400
-0.0000013169960300 0.0000000884759600 -13541.7409794542727468
-13541.0085128886421444 -0.0007308884643800 0.0005012337091200
-0.0007308884704400 -13541.0251766289329680 -0.0000112322514500
0.0005012337131700 -0.0000112322527500 -13541.0653481942408689
-13542.4392286081438215 -0.0030654854110100 0.0000004475354900
-0.0030654854049900 -13542.4826076785611804 0.0000000005077700
0.0000004475355700 0.0000000005077700 -13542.4757172544323112
-13539.8226695594967168 -0.0022140393606300 -0.0000001452037200
-0.0022140393611200 -13539.8605147665657569 0.0000000344188200
-0.0000001452037100 0.0000000344188100 -13539.8513291041963384
-13540.1148455131933588 0.0024644344282300 0.0000004496473000
0.0024644344244600 -13540.1529483663671272 0.0000000199180600
0.0000004496472900 0.0000000199180400 -13540.1473022704885807
-13540.3934657217851054 -0.0028587494589500 0.0000002104591000
-0.0028587494562400 -13540.4308119887264183 -0.0000000186266400
0.0000002104590900 -0.0000000186266300 -13540.4112677593675471
-13540.7321542966092238 -0.0037189166237600 -0.0000000327554900
-0.0037189166191600 -13540.7787359227859270 -0.0000000206254800
-0.0000000327554000 -0.0000000206255600 -13540.7614734654725908
-13541.7764723421660165 0.0015916007211700 0.0000002047229500
0.0015916007269200 -13541.8090192639210727 -0.0000000012187100
0.0000002048569900 -0.0000000010855700 -13541.8126248662247235
-13540.2908179293281137 0.0036890132869200 -0.0000000375958100
0.0036890132951500 -13540.3345485322624882 0.0000000059580900
-0.0000000375958100 0.0000000059580900 -13540.3059868006403121
-13539.6139438936224906 -0.0025688998026000 0.0000003762786100
-0.0025688997971800 -13539.6566993624874158 -0.0000000247183900
0.0000003762788400 -0.0000000247184900 -13539.6497708011247596
-13541.2443261008575064 -0.0026279014625900 -0.0000001285432600
-0.0026279014635300 -13541.2948216789482103 0.0000000155408500
-0.0000001285438800 0.0000000155411800 -13541.2888917950567702
-13540.6319977294606360 0.0019916936806300 0.0000001090014800
0.0019916936750700 -13540.6710374490485265 -0.0000000158455000
0.0000001089987900 -0.0000000158477400 -13540.6539984089722566
-13540.2323676129453816 0.0019162337376100 0.0000005161219900
0.0019162337434000 -13540.2734168807692186 0.0000000044984600
0.0000005161881600 0.0000000045653400 -13540.2646243036415399
-13540.9053908994410449 0.0009032572276900 -0.0000003779431800
0.0009032572285400 -13540.9302867416608933 -0.0000000053302300
-0.0000003779431200 -0.0000000053301900 -13540.9367506440848956
-13540.1338677631847531 -0.0029146093918100 0.0000618989555100
-0.0029146093946800 -13540.1876369882738800 -0.0000021989382300
0.0000618989603600 -0.0000021989293300 -13540.1481579616738600
-13542.1453352340777201 0.0006620777237400 0.0000000665955300
0.0006620777119400 -13542.1693197421227524 0.0000000110426700
0.0000000665955300 0.0000000110426800 -13542.1737897477505612
-13541.4083014299922070 -0.0007337960207700 0.0001963763572500
-0.0007337960198200 -13541.4384990170365199 -0.0000032114745400
0.0001963763588500 -0.0000032114767900 -13541.4598875145966304
-13541.3774613192290417 -0.0018504343309900 -0.0000001236727400
-0.0018504343194300 -13541.4260009791050834 0.0000000193189300
-0.0000001236728100 0.0000000193190500 -13541.3968663887371804
-13539.9910905468168494 -0.0017746405980700 -0.0000001823403100
-0.0017746406137800 -13540.0309175223010243 -0.0000000011238700
-0.0000001823434500 -0.0000000011199100 -13540.0240546856366564
-13542.0679796470030851 -0.0023135538460900 0.0000004001396500
-0.0023135538372200 -13542.1085366494135087 -0.0000000213491800
0.0000004001396300 -0.0000000213491800 -13542.0929347683941160
-13541.4765606256460160 0.0017547486529300 0.0000000478547000
0.0017547486518900 -13541.5234231767772144 0.0000001538005600
0.0000000478565600 0.0000001538026300 -13541.5462532200035639
-13541.7392401756715117 -0.0000273148505300 0.0000039896870800
-0.0000273148510200 -13541.8182485828583594 -0.0000000155343500
0.0000039896875600 -0.0000000155371100 -13541.7985318630217080
-13539.8481456327826891 -0.0022455914138700 0.0000000481677600
-0.0022455914080400 -13539.8635359133113525 0.0000000193693600
0.0000000481678500 0.0000000193694000 -13539.8461424715533212
-13539.5464382672980719 0.0027530300656600 0.0000001527674600
0.0027530300716000 -13539.5820867630391149 0.0000000071889600
0.0000001527674600 0.0000000071889600 -13539.5781559383704007
-13542.0139639952103607 0.0049321276755400 0.0000536445786100
0.0049321276735500 -13542.0545807796006557 0.0000295145852500
0.0000536445904700 0.0000295145896600 -13542.0199410930054000
-13541.5252990181088535 -0.0018516217780700 0.0000001808873600
-0.0018516217679000 -13541.5589100626439176 0.0000001064511100
0.0000001808873300 0.0000001064511300 -13541.5542864121052844
-13540.1962659670734865 0.0022338173602500 -0.0000003836577800
0.0022338173487000 -13540.2346476856055233 -0.0000000691298400
-0.0000003836578700 -0.0000000691299000 -13540.2457671488755295
-13540.1356938151475333 -0.0015766354048600 -0.0000002908907600
-0.0015766353971900 -13540.1708351278357441 0.0000000126657200
-0.0000002908907700 0.0000000126657100 -13540.1699029529645486
-13540.4225650438875164 0.0007212496063600 0.0000003409747900
0.0007212496008100 -13540.4490405290271156 0.0000000189658500
0.0000003409747900 0.0000000189658600 -13540.4467195042252570
-13541.2805963386435906 0.0025651743871500 -0.0000000343596300
0.0025651743743800 -13541.3076328497154464 -0.0000000102110000
-0.0000000343596200 -0.0000000102110000 -13541.2841867403440119
-13539.1917036952363560 0.0015561507128900 -0.0000002074668600
0.0015561507126800 -13539.2197912376395834 -0.0000000212686600
-0.0000002074603500 -0.0000000212630400 -13539.2107141378910455
-13540.2627432838617096 -0.0033649093696600 0.0000001858620300
-0.0033649093521700 -13540.3050791168716387 -0.0000000122753200
0.0000001858620300 -0.0000000122753400 -13540.2730510872788727
-13539.2028574175146787 -0.0022811874115700 -0.0000001516293200
-0.0022811874204300 -13539.2359481073817733 0.0000000232684700
-0.0000001516293300 0.0000000232684800 -13539.2105447635713062
-13541.4458232081506139 0.0025546157722700 0.0000000583687700
0.0025546157638700 -13541.4835706937519717 0.0000000343009800
0.0000000583687600 0.0000000343009700 -13541.4798398084785731
-13540.7391271401720587 -0.0004015082431500 -0.0000001343656400
-0.0004015082394200 -13540.7632507613052439 0.0000000105078400
-0.0000001343660600 0.0000000105073900 -13540.7465057561003050
-13540.2471050739950442 0.0006491212001200 -0.0000000556016800
0.0006491212021100 -13540.2753897688380675 0.0000000025828500
-0.0000000556016700 0.0000000025828700 -13540.2490052269549778
-13540.0242282768576842 -0.0021458373345100 -0.0000001543962900
-0.0021458373289900 -13540.0611755553309195 0.0000000195377500
-0.0000001543962600 0.0000000195377500 -13540.0498584965880582
-13541.1238945555123792 -0.0007069356145700 0.0000000254127400
-0.0007069356109200 -13541.1469424083497870 0.0000000005343900
0.0000000254127400 0.0000000005343900 -13541.1205162627411482
-13541.2413618342015980 0.0021667700324300 -0.0000001475189200
0.0021667700385400 -13541.2809077342972159 0.0000000157379500
-0.0000001475189700 0.0000000157378900 -13541.2812501885528036
-13540.7561995523501537 -0.0040057275661200 0.0000006891120200
-0.0040057275661900 -13540.7964358245571930 0.0000025538032400
0.0000006891144200 0.0000025538016900 -13540.8270503140083747
-13541.3368851575014560 0.0013049657358900 0.0000000034010800
0.0013049657415400 -13541.3615294661703956 0.0000000085018800
0.0000000033945100 0.0000000084952200 -13541.3666692541100929
-13541.6837760705839173 -0.0018001797937100 -0.0000002295997900
-0.0018001797922200 -13541.7002024603170867 -0.0000000144714300
-0.0000002295997800 -0.0000000144714400 -13541.7186884134007414
-13540.6893655032818060 0.0000412605824600 0.0000001691516800
0.0000412605782100 -13540.7281584659322107 -0.0000000143352600
0.0000001691512300 -0.0000000143356100 -13540.7178702006567619
-13539.1811811586449039 0.0011753647913000 -0.0000000374552100
0.0011753647958200 -13539.2015463229108718 -0.0000000048219300
-0.0000000374553800 -0.0000000048204000 -13539.1886224129048060
-13540.4159787905718986 0.0031261756333800 0.0000000238691700
0.0031261756329200 -13540.4578656526264240 -0.0000000028921100
0.0000000238691800 -0.0000000028921100 -13540.4471799679231481
-13540.3572730895375571 -0.0019445291573900 -0.0000000078612800
-0.0019445291572000 -13540.3940920763288887 -0.0000000025019700
-0.0000000078629400 -0.0000000024955900 -13540.3983654168096109
-13541.3621520446740760 -0.0021780684939600 0.0000002870807000
-0.0021780684931200 -13541.3895112695972784 0.0000000455386900
0.0000002870806900 0.0000000455387600 -13541.3897621063133556
-13542.0603103138801089 -0.0012031055428100 -0.0000001003064100
-0.0012031055404400 -13542.0935878306954692 0.0000000054751700
-0.0000001003065700 0.0000000054755000 -13542.0780401649153646
-13539.9795183965397882 -0.0019277575897200 -0.0000067800686500
-0.0019277575919900 -13540.0210531830289256 0.0000001530108400
-0.0000067800665000 0.0000001530082800 -13539.9844604330592119
-13540.9057531866747013 -0.0021722731721700 0.0000850044470600
-0.0021722731686900 -13540.9410227721255069 0.0000132844664600
0.0000850044513600 0.0000132844561000 -13540.8868201414243231
-13540.9287111026314960 0.0010386050798600 -0.0000213040004900
0.0010386050789200 -13540.9547618974811485 -0.0000106082325400
-0.0000213040036500 -0.0000106082295300 -13540.9223947806185606
-13540.9640998227787350 0.0013721540385200 0.0000005807439400
0.0013721540305000 -13540.9944154887507466 0.0000000247053400
0.0000005807439100 0.0000000247053400 -13540.9957286167082202
-13541.5141573725868511 0.0035669899307400 0.0000000471556000
0.0035669899325500 -13541.5649749825588515 0.0000000248447500
0.0000000471557400 0.0000000248447500 -13541.5487934314623999
-13540.8780194895043678 -0.0011413602236200 -0.0000001587589900
-0.0011413602269200 -13540.9091309293471568 0.0000000024661000
-0.0000001587587300 0.0000000024657500 -13540.8905557034413505
-13540.4840078974757489 0.0005222707874800 -0.0000013503254700
0.0005222707910600 -13540.5114758073050325 -0.0000004666409000
-0.0000013503251800 -0.0000004666406100 -13540.5317805454487825
-13539.9844370185346634 0.0006993933815900 -0.0000000033848200
0.0006993933836900 -13540.0152637404098641 0.0000000013916700
-0.0000000033848100 0.0000000013916700 -13539.9985781371524354
-13540.7496713481414190 0.0025405920718100 0.0000001850039200
0.0025405920720000 -13540.7913937188222917 0.0000000271067000
0.0000001850039800 0.0000000271067900 -13540.7715176898600475
-13540.6654040147441265 -0.0014070028925500 -0.0000000393061900
-0.0014070029019000 -13540.6898607568728039 0.0000000182848600
-0.0000000392399300 0.0000000182202200 -13540.6914480804189225
-13539.4195568602008279 0.0042800067551400 -0.0000000732818000
0.0042800067757600 -13539.4734309132436465 0.0000000122840800
-0.0000000732813100 0.0000000122842800 -13539.4619853806198080
-13541.7908505187824630 -0.0026150532912800 -0.0000002725744700
-0.0026150532974700 -13541.8378663225794298 0.0000000316541800
-0.0000002725745200 0.0000000316543200 -13541.8106512164249580
-13539.1356894935615856 0.0002194784023500 0.0000413372351100
0.0002194784011800 -13539.1768921041712019 -0.0000037487945400
0.0000413372332900 -0.0000037487930000 -13539.1416362536619999
-13541.4905980890416686 0.0023711173290600 0.0000000133318200
0.0023711173423300 -13541.5231464616736048 -0.0000000481744200
0.0000000133320800 -0.0000000481745800 -13541.5094959461202961
-13540.8131062191296223 -0.0052537488456200 -0.0000001018876600
-0.0052537488376400 -13540.8625192032632185 0.0000000143372600
-0.0000001018876300 0.0000000143372000 -13540.8430075259439036
-13541.6444565861584124 -0.0024033103618900 -0.0000005593766300
-0.0024033103496600 -13541.6928432237600646 0.0000000376609300
-0.0000005593432500 0.0000000376289100 -13541.6917109981695830
-13539.9252966284748254 -0.0027616854472600 0.0000011646958100
-0.0027616854431900 -13539.9666496027130052 -0.0000000261186000
0.0000011646958000 -0.0000000261185900 -13539.9875358999815944
-13541.0936250782033312 0.0028377355240500 0.0000001054570800
0.0028377355212500 -13541.1308207836282236 0.0000000226666000
0.0000001054570400 0.0000000226665300 -13541.1179595419671386
-13540.7300389008305501 -0.0027893483810800 0.0000000136388000
-0.0027893483893000 -13540.7690510217780684 0.0000000195868500
0.0000000136388000 0.0000000195868500 -13540.7692650401877472
-13539.8040804256779666 -0.0010178641371000 -0.0000002642863600
-0.0010178641211200 -13539.8293431902511657 0.0000006446490600
-0.0000002642870800 0.0000006446497900 -13539.8516392603905842
-13540.9679504303567228 0.0002499830249700 0.0000020086206000
0.0002499830321100 -13540.9892383753940521 0.0000000339191100
0.0000020086206000 0.0000000339190000 -13541.0089616151108203
-13540.3286617567318899 -0.0000534894526200 -0.0000017216402300
-0.0000534894580800 -13540.3627411304278212 0.0000000009046100
-0.0000017216404700 0.0000000009056800 -13540.3663488365218655
-13541.5063301296158897 0.0020722441272500 -0.0000000098694300
0.0020722441183200 -13541.5437058960942522 -0.0000000030339500
-0.0000000098691700 -0.0000000030333600 -13541.5299429967672040
-13539.8557626573110610 0.0011776330164700 -0.0000002827579300
0.0011776330262500 -13539.8902174167487829 -0.0000000083301900
-0.0000002827579300 -0.0000000083302000 -13539.8887485405939515
-13539.6734911299081432 -0.0009269788273000 -0.0000014852889300
-0.0009269788150500 -13539.6966175640282017 0.0000000281309200
-0.0000014852880400 0.0000000281304400 -13539.7098666178717394
-13539.5610966990225279 0.0007066902218300 -0.0000002023897100
0.0007066902118600 -13539.5994576286029769 0.0000000125061300
-0.0000002023871100 0.0000000125069400 -13539.5734787745259382
-13540.7743129894970480 -0.0010091980794400 -0.0000002797099700
-0.0010091980915100 -13540.7949239934660000 -0.0000000135749600
-0.0000002797101000 -0.0000000135765400 -13540.8104074834027415
-13541.2692009011607297 -0.0004490998956100 -0.0000003666368500
-0.0004490998938100 -13541.2932770262832491 0.0000000199090900
-0.0000003666841400 0.0000000199539600 -13541.2838998495717533
-13540.8882915545291326 0.0010862820796100 -0.0000000797047800
0.0010862820767100 -13540.9182387087566894 -0.0000000107597600
-0.0000000797042000 -0.0000000107603400 -13540.9154481090936315
-13541.2283265048044996 0.0009533160956900 -0.0000004611840900
0.0009533160966700 -13541.2584567459016398 0.0000000095016200
-0.0000004611839400 0.0000000095013300 -13541.2640523053069046
-13541.9510743643986643 0.0023313826019400 0.0000001861064000
0.0023313826076400 -13541.9958552581629192 0.0000000246825300
0.0000001860994700 0.0000000246747600 -13541.9962639024597593
-13540.5336506815256143 -0.0006560872848000 0.0003411745941300
-0.0006560872986700 -13540.5565828844319185 -0.0000059908304300
0.0003411745970400 -0.0000059908292000 -13540.5814962369804562
-13540.4144820855963189 -0.0022913811125000 0.0000000328490600
-0.0022913811042100 -13540.4654651372366061 -0.0000000135868400
0.0000000328494700 -0.0000000135897400 -13540.4423822545850271
-13540.6808742241537402 -0.0021401371753100 -0.0000002151063100
-0.0021401371760000 -13540.7233023083499575 0.0000000263802700
-0.0000002150795100 0.0000000263533600 -13540.7216472398431506
