# Supplementary material for: Protein and Solvent Reorganization Drives Radical Pair Stability in Avian Cryptochrome 4a
Source: J Am Chem Soc. 2025 Nov 14;147(47):43934–45. doi: 10.1021/jacs.5c15726 (PMC12673606; doi:10.1021/jacs.5c15726)
Supplement: Supplementary file 2 [file ja5c15726_si_002.zip › Cry4a_data/CDFT-CI/rpc/set-2/rpc_set-2.txt]

-13541.5553436463669641 -0.0029419211772200 0.0000154646543800
-0.0029419211848600 -13541.5144138562664011 -0.0002806675893600
0.0000154646557300 -0.0002806675888600 -13541.5747488146935211
-13541.8534942393562233 -0.0015952517841700 -0.0000000049232300
-0.0015952517784800 -13541.8348909009637282 0.0000000761823800
-0.0000000049232100 0.0000000761823800 -13541.8716879398143647
-13541.3711880317714531 -0.0034821964761400 0.0000376177719200
-0.0034821964785900 -13541.3188369611561939 -0.0006896882974600
0.0000376177715400 -0.0006896882981500 -13541.3912318750262784
-13540.2077008314045088 -0.0012682558049600 -0.0000000187083800
-0.0012682557973500 -13540.1980491278754926 0.0000000554778300
-0.0000000187091900 0.0000000554771900 -13540.2011039109402191
-13540.7037879844501731 0.0001584844631400 -0.0001362100463700
0.0001584844582000 -13540.6714214797357272 -0.0006511760696000
-0.0001362100451500 -0.0006511760750000 -13540.7292964139323885
-13540.2759173534232104 0.0028103625502100 0.0000000360985200
0.0028103625527900 -13540.2417286064792279 0.0000000224205400
0.0000000360986200 0.0000000224205500 -13540.2754634016400814
-13540.0742684961787745 0.0018827316600400 -0.0000000954508500
0.0018827316680700 -13540.0406071461566171 0.0000000462572600
-0.0000000954508800 0.0000000462571700 -13540.0806594482837681
-13540.2352620003348420 0.0000775281821700 -0.0000000805638200
0.0000775281805000 -13540.2037644140473276 -0.0000000088656600
-0.0000000805638000 -0.0000000088656300 -13540.2319418920251337
-13541.4164851524710684 0.0013633411235100 0.0000000048112400
0.0013633411118100 -13541.3876710043969069 0.0000000420858800
0.0000000048099200 0.0000000420827100 -13541.4122282110129163
-13541.4089032486317592 0.0015282774436100 -0.0002199780348100
0.0015282774422700 -13541.3719810757847881 0.0012119319913400
-0.0002199780292100 0.0012119319966500 -13541.4394948614444729
-13539.5521635010663886 -0.0017392747556900 0.0000084711644100
-0.0017392747565600 -13539.5262843785185396 -0.0001915857130000
0.0000084711655600 -0.0001915857127100 -13539.5734250255773077
-13540.9263794186590530 0.0027622156148400 0.0000000802419500
0.0027622156147600 -13540.8809974962896376 0.0000001482121200
0.0000000802419500 0.0000001482121200 -13540.9441999728423980
-13541.1920380860137811 -0.0000286861799300 -0.0003171826421400
-0.0000286861785100 -13541.1708041756392049 0.0008452813513900
-0.0003171826439500 0.0008452813496200 -13541.2275065598478250
-13539.8128656148546725 0.0022108715485600 0.0000000060731400
0.0022108715417500 -13539.7779898549924837 0.0000001260203700
0.0000000060731200 0.0000001260203000 -13539.8228274885277642
-13541.4352824787620193 0.0010374485302300 0.0000000054383500
0.0010374485316400 -13541.4051177012261178 -0.0000000209814200
0.0000000054383400 -0.0000000209814200 -13541.4162826694173418
-13540.0692586984259833 -0.0007913139974300 -0.0000000111330000
-0.0007913139976800 -13540.0453400879778201 0.0000000093152800
-0.0000000111330400 0.0000000093152800 -13540.0533868920338136
-13541.3442910134308477 0.0015104509604200 0.0000000080917400
0.0015104509634600 -13541.2952033176516125 -0.0000000352422000
0.0000000080917300 -0.0000000352422000 -13541.3520086434109544
-13541.0893767876332277 0.0011802280963100 -0.0000000758771800
0.0011802280948300 -13541.0756829685669800 -0.0000000199419100
-0.0000000758772200 -0.0000000199418700 -13541.0966680581987021
-13540.5617845580945868 0.0028436038931300 0.0000000126262500
0.0028436038872700 -13540.5228469190860778 0.0000000075984900
0.0000000126262600 0.0000000075985000 -13540.5461048163924715
-13540.2766010291816201 0.0022725864985600 0.0000000080703500
0.0022725864878600 -13540.2478128836919495 -0.0000001784467600
0.0000000080703300 -0.0000001784467800 -13540.2754998963246180
-13541.0849978076857951 0.0009552397123700 -0.0000148288500400
0.0009552397021100 -13541.0722024293354480 -0.0005106465786700
-0.0000148288462100 -0.0005106465728300 -13541.1175192225455248
-13540.3610375596017548 0.0028679892624600 0.0000000025038200
0.0028679892566000 -13540.3230991299715242 -0.0000001602864400
0.0000000025038300 -0.0000001602864400 -13540.3769935372383770
-13540.5435365621269739 -0.0008985583360600 -0.0013443119590300
-0.0008985583395400 -13540.5107079009831068 0.0030286982811600
-0.0013443119601800 0.0030286982774800 -13540.6003966666994529
-13541.3525904175712640 -0.0009150858378500 0.0000000708168700
-0.0009150858400200 -13541.3256227431793377 0.0000001840002500
0.0000000708168800 0.0000001840002100 -13541.3710558048605890
-13541.2123942445250577 -0.0015816033571600 -0.0000000129179700
-0.0015816033554900 -13541.1789960030619113 -0.0000001319271200
-0.0000000129186700 -0.0000001319261800 -13541.2093740754553437
-13540.0319965327653335 0.0033533756015100 -0.0000000113603100
0.0033533755865500 -13539.9834495701070409 0.0000000454798000
-0.0000000113603200 0.0000000454798000 -13540.0221574798979418
-13541.2076035145164496 0.0027123061415200 -0.0000254983802300
0.0027123061448800 -13541.1834885616754036 -0.0003784704419700
-0.0000254983783200 -0.0003784704414200 -13541.2401774400641443
-13541.8226960385509301 -0.0026813011078300 -0.0000000150954400
-0.0026813011153300 -13541.7840046957044251 -0.0000000042537200
-0.0000000150953500 -0.0000000042536700 -13541.8313770406075491
-13541.1645381276211992 -0.0018385264065700 0.0000000049037400
-0.0018385264145200 -13541.1285549798758439 -0.0000000576957400
0.0000000049037300 -0.0000000576953500 -13541.1493580022124661
-13542.7046565805030696 0.0023320295515100 -0.0000000104409600
0.0023320295510600 -13542.6591409296197526 0.0000000230742800
-0.0000000104338600 0.0000000230836100 -13542.6908277128168265
-13539.5364268740268017 0.0033112393550900 0.0000000266206700
0.0033112393606600 -13539.4873369572287629 0.0000000640845500
0.0000000266206600 0.0000000640845400 -13539.5377058262274659
-13540.2906732460214698 0.0035061618489000 0.0000000828823600
0.0035061618575800 -13540.2387479791977967 -0.0000001022800100
0.0000000828823600 -0.0000001022800100 -13540.3018437560785969
-13542.0313462692665780 0.0017173223519700 0.0000039371442300
0.0017173223761000 -13541.9922412325977348 -0.0010161376232300
0.0000039370689000 -0.0010161376995500 -13542.0573250378456578
-13541.4906074962182174 0.0017404645126500 -0.0000001902152000
0.0017404645063800 -13541.4562288028409967 0.0000003185173600
-0.0000001902341500 0.0000003184987900 -13541.5058151488447038
-13540.8528179888526211 0.0047167953720000 -0.0000000040676600
0.0047167953816600 -13540.7872411754415225 -0.0000002066400200
-0.0000000040676400 -0.0000002066400000 -13540.8660080427689536
-13540.0711446665354742 -0.0030652676098100 -0.0000002344856400
-0.0030652676183200 -13540.0345347749098437 -0.0000000701988400
-0.0000002344856300 -0.0000000701988500 -13540.1055371889742673
-13539.7162230678168271 -0.0002277601060000 0.0000000165276200
-0.0002277601021200 -13539.6953011012083152 0.0000000014551900
0.0000000165276000 0.0000000014551900 -13539.7175312496292463
-13540.7882772739812935 -0.0028632521746600 -0.0000001364882700
-0.0028632521777400 -13540.7568486148993543 -0.0000000145263900
-0.0000001364882700 -0.0000000145263500 -13540.7682462250595563
-13540.9061040784981742 0.0033869312694800 0.0000000762871500
0.0033869312647900 -13540.8616341521774302 -0.0000000439896600
0.0000000762871500 -0.0000000439896900 -13540.8984725176287611
