# Supplementary material for: Protein and Solvent Reorganization Drives Radical Pair Stability in Avian Cryptochrome 4a
Source: J Am Chem Soc. 2025 Nov 14;147(47):43934–45. doi: 10.1021/jacs.5c15726 (PMC12673606; doi:10.1021/jacs.5c15726)
Supplement: Supplementary file 2 [file ja5c15726_si_002.zip › Cry4a_data/CDFT-CI/rpc/set-5/rpc_set-5.txt]

-13540.0765655646355299 0.0032913719319200 0.0000000487094600
0.0032913719354400 -13540.0357725646499603 0.0000000198475500
0.0000000487094500 0.0000000198475500 -13540.0827005905703118
-13540.7045201918517705 -0.0011155588303900 0.0000000493248500
-0.0011155588421800 -13540.6796826600766508 0.0000002485836300
0.0000000493252900 0.0000002485844300 -13540.7230234709950309
-13541.4939434418447490 0.0021596377146000 -0.0000220978173800
0.0021596377179700 -13541.4652703803039913 -0.0004450411555900
-0.0000220978193400 -0.0004450411552000 -13541.5191046668078343
-13541.6521297846920788 0.0046563812595400 0.0000000444513700
0.0046563812507000 -13541.5929016114987462 0.0000001196296800
0.0000000444512700 0.0000001196295600 -13541.6380422853126220
-13540.5649017461491894 -0.0000804646015000 -0.0000009622249600
-0.0000804646018500 -13540.5285905319087760 0.0005645364471100
-0.0000009622228100 0.0005645364435600 -13540.5745191769437952
-13539.9143853747555113 -0.0016918228861000 -0.0000000413290700
-0.0016918229008900 -13539.8802764922274946 -0.0000003363832600
-0.0000000413345400 -0.0000003363783300 -13539.9310165406623128
-13541.1196056710377889 0.0008790864259000 0.0000049795292800
0.0008790864364400 -13541.0993096958263777 0.0001545308951800
0.0000049795320800 0.0001545308951700 -13541.1453974003070471
-13539.6772931882660487 -0.0019560536726700 -0.0000000050688400
-0.0019560536736000 -13539.6397050907489756 -0.0000000175870300
-0.0000000050979900 -0.0000000175557800 -13539.6614966427368927
-13539.9797437612814974 -0.0016360350830400 0.0005426994938000
-0.0016360350881900 -13539.9568760592483159 0.0010783235273200
0.0005426994944900 0.0010783235260300 -13540.0345880380082235
-13542.7133705968208233 0.0020162068508900 -0.0000001121969600
0.0020162068516200 -13542.6767607078236324 -0.0000000026098100
-0.0000001122645500 -0.0000000026770600 -13542.7176193632130889
-13541.6621014563825156 0.0031946414280700 -0.0000000841245500
0.0031946414218400 -13541.6298104835132108 -0.0000002501431200
-0.0000000841245500 -0.0000002501431500 -13541.6863615251659212
-13540.7034733999425953 0.0039484577288700 0.0000000022577900
0.0039484577360300 -13540.6726829389263003 -0.0000000225421200
0.0000000022577700 -0.0000000225421200 -13540.7190070077758719
-13540.5514042800914467 -0.0008347782810800 -0.0000089886226800
-0.0008347782941600 -13540.5299810407595942 0.0003930938239900
-0.0000089886285800 0.0003930938231000 -13540.5781142106388870
-13540.2887118289272621 -0.0000967061748000 -0.0000018471825000
-0.0000967061779200 -13540.2482314085937105 0.0011976629788500
-0.0000018471799100 0.0011976629825500 -13540.3133710947113286
-13540.6490088275750168 -0.0036622664818000 0.0000000514813300
-0.0036622664752500 -13540.5976424992131797 0.0000001321237800
0.0000000514813500 0.0000001321237700 -13540.6563448631222855
-13541.6450134890037589 -0.0015963849784000 0.0000001323497200
-0.0015963849715000 -13541.6158412834884075 0.0000001307031300
0.0000001323496100 0.0000001307033800 -13541.6535621442963020
-13540.9464066515793093 -0.0038507987540500 0.0000000291426400
-0.0038507987516800 -13540.8899267859160318 0.0000000640163000
0.0000000291426400 0.0000000640163000 -13540.9391504573977727
-13540.3795708067118539 -0.0024712791642600 -0.0000000450728000
-0.0024712791605300 -13540.3384460109664360 -0.0000000086285600
-0.0000000450727700 -0.0000000086285800 -13540.3856762286923185
-13541.2565176908392459 0.0031156867603700 0.0000000247412100
0.0031156867749000 -13541.2073225181666203 0.0000000258705600
0.0000000247412200 0.0000000258705700 -13541.2402056285282015
-13541.3151796627662407 0.0036359364289500 -0.0000000015258300
0.0036359364291100 -13541.2503392746712052 0.0000000071440500
-0.0000000015220400 0.0000000071475700 -13541.2913416547471570
-13541.1711986650916515 -0.0026371560413400 -0.0000224054055300
-0.0026371560463400 -13541.1273086011260602 0.0004696915851400
-0.0000224054028100 0.0004696915839900 -13541.1922175684630929
-13541.2713710392054054 0.0000755130419400 0.0000000078349300
0.0000755130441700 -13541.2336378132367827 -0.0000000182633200
0.0000000078349500 -0.0000000182633200 -13541.2503099926016148
-13540.5623201559155859 0.0018332835653900 -0.0006341513550500
0.0018332835644100 -13540.5282384979545895 -0.0017428238543500
-0.0006341513572000 -0.0017428238609700 -13540.6043025558956288
-13541.1633142785321979 -0.0000635308083500 -0.0000000199487600
-0.0000635308076300 -13541.1252555152550485 -0.0000000139595100
-0.0000000199643500 -0.0000000141554200 -13541.1543145705763891
-13539.9763229232303274 -0.0026052807226800 -0.0000000620747000
-0.0026052807255000 -13539.9367713892934262 -0.0000000283771400
-0.0000000620747000 -0.0000000283771400 -13539.9722269463691191
-13541.1868758322780195 0.0012288502069500 -0.0000055039175600
0.0012288502048500 -13541.1569176701032120 -0.0001784544543000
-0.0000055039148100 -0.0001784544487100 -13541.2035193650626752
-13541.2143572711629531 -0.0033596916938700 -0.0000000201789300
-0.0033596916969600 -13541.1656297434292355 -0.0000001192169600
-0.0000000201789500 -0.0000001192169400 -13541.2110948208646732
-13540.9699434984067921 -0.0031295146370200 0.0000000731454400
-0.0031295146303300 -13540.9193392941069760 -0.0000002122916300
0.0000000731454300 -0.0000002122916600 -13540.9854606884655368
-13541.3174271500502073 0.0034604671058600 0.0000773066208200
0.0034604671072800 -13541.2671617155865533 0.0014385447173700
0.0000773066195600 0.0014385447167500 -13541.3463328971356532
-13541.3427225411687687 -0.0015722945930200 0.0000002208869800
-0.0015722946171900 -13541.3114153842088854 0.0000000349059900
0.0000002208864900 0.0000000349066000 -13541.3581078601637273
-13540.4561922040575155 -0.0027822342680900 -0.0000001069772900
-0.0027822342673400 -13540.4106532197565684 -0.0000018222693100
-0.0000001069773200 -0.0000018222692700 -13540.4744640528369928
-13541.0232419905278221 0.0042760827761700 0.0000000249784300
0.0042760827708500 -13540.9603391504006140 -0.0000002323494200
0.0000000249784600 -0.0000002323494100 -13541.0129156745606451
-13541.0388672121662239 0.0017557516946600 -0.0000000467528700
0.0017557516814200 -13541.0009008008364617 0.0000002492959600
-0.0000000467939900 0.0000002492547500 -13541.0470045308156841
-13541.4590699239943206 -0.0025716039653100 0.0000000039338700
-0.0025716039776400 -13541.4163598735976848 -0.0000000418080400
0.0000000039338800 -0.0000000418080600 -13541.4430335722827294
-13540.7609692638980050 -0.0003459302687400 0.0000000391347900
-0.0003459302655700 -13540.7440783351321443 0.0000006821892000
0.0000000391377300 0.0000006821880500 -13540.7850787377738015
-13540.8130359225397115 0.0017776309929100 0.0000000308585600
0.0017776309972400 -13540.7825146551931539 0.0000000088235100
0.0000000308999400 0.0000000088637500 -13540.8164530806716357
-13540.5998727157602843 0.0020998122878600 0.0000000600095200
0.0020998122881000 -13540.5578744095455477 0.0000000009600900
0.0000000600224400 0.0000000009735400 -13540.5965811436253716
-13540.2265588364662108 -0.0003675576781300 -0.0000000362282700
-0.0003675576771800 -13540.2074234942101612 -0.0000000143206100
-0.0000000362240300 -0.0000000143258600 -13540.2236813203180645
-13540.6251511963564553 -0.0012594443462000 0.0000000175336200
-0.0012594443440000 -13540.5948713200159546 -0.0000000505046600
0.0000000175338200 -0.0000000505042400 -13540.6110186569512734
-13540.7808968363478925 0.0010393723864700 -0.0000114273942100
0.0010393723891200 -13540.7685971984537900 0.0000561083315500
-0.0000114274025900 0.0000561083302000 -13540.7483713057208661
