# Supplementary material for: Protein and Solvent Reorganization Drives Radical Pair Stability in Avian Cryptochrome 4a
Source: J Am Chem Soc. 2025 Nov 14;147(47):43934–45. doi: 10.1021/jacs.5c15726 (PMC12673606; doi:10.1021/jacs.5c15726)
Supplement: Supplementary file 2 [file ja5c15726_si_002.zip › Cry4a_data/CDFT-CI/rpc/set-4/rpc_set-4.txt]

-13541.2521323179553292 0.0013863364270900 0.0000000353750300
0.0013863364288900 -13541.2298682960590668 -0.0000000077449000
0.0000000353751300 -0.0000000077446700 -13541.2346930063304171
-13541.0711747551467852 -0.0008921034617300 0.0000000040351200
-0.0008921034510600 -13541.0494524275418371 -0.0000000021490000
0.0000000040350300 -0.0000000021488800 -13541.0609962931139307
-13540.9293593122401944 -0.0015739822857200 0.0000115494988600
-0.0015739822773700 -13540.8976570598551916 -0.0003098944270400
0.0000115494981100 -0.0003098944275300 -13540.9494236649934464
-13540.6226014291951287 0.0033055510245700 0.0000002670750500
0.0033055510322500 -13540.5854631526308367 -0.0000000596595000
0.0000002670750400 -0.0000000596594900 -13540.6424951324843278
-13541.6171355831393157 0.0038145485970500 -0.0000000090665900
0.0038145486167800 -13541.5645312449178164 -0.0000000308559200
-0.0000000090665900 -0.0000000308559100 -13541.5971673848762293
-13540.7732758862894116 0.0017424062658900 0.0000000850027000
0.0017424062606500 -13540.7352698345002864 -0.0000000983328200
0.0000000850020700 -0.0000000983349100 -13540.7772240774702368
-13539.7577343049288174 -0.0024324281434600 -0.0000050982513000
-0.0024324281434500 -13539.7253904840290488 0.0000978094738800
-0.0000050982490500 0.0000978094725500 -13539.7902726104712201
-13540.2342057381920313 0.0017453545005500 -0.0000000828237400
0.0017453545055900 -13540.2034240379744006 0.0000000882859300
-0.0000000828237200 0.0000000882858900 -13540.2484879923922563
-13541.0957290872047452 0.0019398767544800 -0.0000001818444500
0.0019398767522400 -13541.0573315304300195 0.0000001431644800
-0.0000001818442800 0.0000001431645800 -13541.1059884419446462
-13541.4968705529481667 0.0029471723626600 0.0000000086580200
0.0029471723583900 -13541.4589614929227537 0.0000000152421700
0.0000000086580200 0.0000000152421700 -13541.4745208724689292
-13541.0448451165775623 -0.0016830475566400 -0.0000000381512900
-0.0016830475510100 -13541.0221325369129772 0.0000000463261800
-0.0000000381512600 0.0000000463261500 -13541.0541369501424924
-13541.2233870943746297 0.0016816540149500 -0.0000001054682500
0.0016816540234900 -13541.2003189910901710 0.0000001926857000
-0.0000001054682200 0.0000001926857100 -13541.2319592479834682
-13541.7753486426245217 0.0011624136026900 0.0000000099035400
0.0011624135974900 -13541.7506698831330141 0.0000000077447500
0.0000000099032200 0.0000000077451500 -13541.7662129589116375
-13540.8143773735937430 0.0025657493676800 0.0000000556105600
0.0025657493826500 -13540.7760683723827242 0.0000000463134400
0.0000000556105800 0.0000000463133900 -13540.8097730335957749
-13541.0973823618151073 0.0028161885559400 -0.0000000007007900
0.0028161885616500 -13541.0533027892488462 0.0000000341637400
-0.0000000007007800 0.0000000341637600 -13541.0687273580715555
-13541.3092899320636207 -0.0042454456680300 0.0000000224150500
-0.0042454456627700 -13541.2478952090714301 0.0000000537382100
0.0000000224150400 0.0000000537382200 -13541.2991185926002800
-13541.2843937962061318 -0.0038057819125600 -0.0000154985866500
-0.0038057819081000 -13541.2336876880235650 0.0002624844779000
-0.0000154985855100 0.0002624844772000 -13541.3056617674246809
-13540.9297635677648941 0.0025445188479900 -0.0000006797741000
0.0025445188319800 -13540.8913246950232860 -0.0000071936428800
-0.0000006797739000 -0.0000071936426900 -13540.9455440730052942
-13541.1812962779022200 -0.0020861101157000 0.0000000845065300
-0.0020861101064900 -13541.1426908641460614 0.0000002048401000
0.0000000845063800 0.0000002048404000 -13541.1982415595612110
-13541.5881092723921029 -0.0008840049805000 0.0000000160631700
-0.0008840049791000 -13541.5687654345529154 0.0000000101881200
0.0000000160671000 0.0000000101874000 -13541.5775188131974573
-13540.7107168863803963 0.0020743631596500 0.0000000473815000
0.0020743631502900 -13540.6734197332534677 0.0000001532798300
0.0000000473815300 0.0000001532798600 -13540.6970712368765817
-13540.1995145482287626 0.0030750279742100 -0.0000000102900600
0.0030750279757600 -13540.1633873557657353 0.0000000066891500
-0.0000000102900600 0.0000000066891400 -13540.1922282605046348
-13538.7672637509076594 -0.0013124308261200 -0.0000013242574300
-0.0013124308256600 -13538.7445053706705949 0.0000009830929300
-0.0000013242570300 0.0000009830924000 -13538.7977115304493054
-13541.1382368517224677 0.0033971842790400 0.0000000956966100
0.0033971842782000 -13541.0931738135423075 0.0000000481268000
0.0000000956966500 0.0000000481268400 -13541.1488526631237619
-13540.2825509537015023 0.0024191268404000 0.0000000146926800
0.0024191268382500 -13540.2378556709045370 0.0000000191654800
0.0000000146813400 0.0000000191538400 -13540.2845076648773102
-13539.8522340339695802 0.0020138646398900 0.0000000632612700
0.0020138646433300 -13539.8141665342573106 -0.0000000487129700
0.0000000632637900 -0.0000000487129800 -13539.8635053417401650
-13541.2409577172329591 0.0013598031511100 0.0000000558320200
0.0013598031429700 -13541.2036797845121328 0.0000002923577900
0.0000000558331100 0.0000002923581300 -13541.2470648617254483
-13540.0324541593017784 -0.0027544904176600 -0.0000000744844300
-0.0027544904145600 -13539.9869439281847008 -0.0000015947152200
-0.0000000744844200 -0.0000015947152500 -13540.0515759272693685
-13540.8353928946144151 -0.0038835494568400 -0.0000005516307700
-0.0038835494562300 -13540.7908013156466041 -0.0000003129252300
-0.0000005516309500 -0.0000003129249500 -13540.8569799673859961
-13540.4918409158817667 0.0026450002537700 -0.0001547369206000
0.0026450002517600 -13540.4435542980190803 0.0012161850701700
-0.0001547369206500 0.0012161850662700 -13540.5184793917942443
-13542.4137759990408085 -0.0012001057658700 0.0000000834550800
-0.0012001057540300 -13542.3922611875095754 0.0000001099184500
0.0000000834548000 0.0000001099165700 -13542.4239654336488456
-13542.3459823963657982 -0.0015876761895000 -0.0000000536410900
-0.0015876761903500 -13542.3077336919232039 0.0000000408002600
-0.0000000536410900 0.0000000408002700 -13542.3425055221287039
-13541.8374572946868284 0.0027629482504800 0.0000000871318000
0.0027629482423300 -13541.7971169746288069 -0.0000000105698400
0.0000000871318100 -0.0000000105698300 -13541.8328870256700611
-13540.1376585779798916 -0.0018287800307800 0.0000003877342600
-0.0018287800249800 -13540.1093145134072984 0.0000010254980100
0.0000003877342600 0.0000010254980100 -13540.1562336659699213
-13542.1919670308143395 -0.0027638673149200 -0.0000000279015400
-0.0027638673265300 -13542.1479588226611668 0.0000000541258200
-0.0000000279015000 0.0000000541258300 -13542.1748189637601172
-13541.9983006703350839 0.0009167870515200 0.0000000508362300
0.0009167870550400 -13541.9764170173039020 -0.0000000230333600
0.0000000508359400 -0.0000000230328500 -13541.9897140167704492
-13541.4664041373416694 0.0008347199723700 0.0000000671677700
0.0008347199760400 -13541.4383666070189065 0.0000000346431200
0.0000000671677700 0.0000000346431200 -13541.4774727135663852
-13540.5142208659926837 0.0009572828580200 -0.0000000359244600
0.0009572828699500 -13540.4921029761080717 -0.0000000252959900
-0.0000000359245400 -0.0000000252962200 -13540.5125511662627105
-13539.8784303846987314 -0.0013583656268700 0.0000000826403500
-0.0013583656215100 -13539.8371937927040562 -0.0000001232476900
0.0000000826403500 -0.0000001232476700 -13539.8690229312633164
