# Supplementary material for: Protein and Solvent Reorganization Drives Radical Pair Stability in Avian Cryptochrome 4a
Source: J Am Chem Soc. 2025 Nov 14;147(47):43934–45. doi: 10.1021/jacs.5c15726 (PMC12673606; doi:10.1021/jacs.5c15726)
Supplement: Supplementary file 2 [file ja5c15726_si_002.zip › Cry4a_data/CDFT-CI/rpc/set-3/rpc_set-3.txt]

-13541.9904674307017558 -0.0029490885542600 -0.0000000742066700
-0.0029490885576200 -13541.9542611394117557 -0.0000001165629800
-0.0000000742066600 -0.0000001165630100 -13541.9978033500265155
-13541.6705666231591749 -0.0014934981200600 0.0000000508596900
-0.0014934981265100 -13541.6422117314796196 -0.0000000226211200
0.0000000508604300 -0.0000000226213000 -13541.6410666680803843
-13540.4573697391861060 0.0013562563972300 0.0000001805923200
0.0013562564071000 -13540.4293727788590331 0.0000001323621300
0.0000001805708700 0.0000001323410600 -13540.4715006940496096
-13540.6401895283070189 -0.0031188522120400 0.0000001054681500
-0.0031188521955000 -13540.5963258893061720 0.0000000203120900
0.0000001054681500 0.0000000203120900 -13540.6474667736838455
-13541.1514640523473645 0.0022106421836300 -0.0000001079351600
0.0022106421805900 -13541.1312205763679231 -0.0000008181976800
-0.0000001079350700 -0.0000008181978300 -13541.1807420056920819
-13541.2899517016157915 -0.0035069096887100 -0.0000000061162600
-0.0035069096726100 -13541.2333355264745478 -0.0000002236979300
-0.0000000061162600 -0.0000002236979300 -13541.2687503040560841
-13541.1819409643867402 -0.0026410697255100 -0.0000001927896300
-0.0026410697188300 -13541.1324457134160184 -0.0000005441286600
-0.0000001927896300 -0.0000005441286800 -13541.1944510763714788
-13541.3350379556795815 -0.0001923591721900 -0.0000000371249100
-0.0001923591729900 -13541.2940304820895108 -0.0000000333314100
-0.0000000371210400 -0.0000000333338600 -13541.3279464401584846
-13539.3911990608157794 0.0022737351583200 0.0000106277926200
0.0022737351598900 -13539.3466155269561568 0.0002495317162900
0.0000106277916200 0.0002495317154000 -13539.4071775342345063
-13541.1421394494554988 -0.0013218945489900 0.0000000127782000
-0.0013218945477100 -13541.1008622281024145 0.0000000884141100
0.0000000127782300 0.0000000884141200 -13541.1460220072640368
-13541.1046779706794041 -0.0017527497841000 0.0000000308654400
-0.0017527497861100 -13541.0731140675361530 0.0000000170044600
0.0000000308652300 0.0000000170049600 -13541.0873090176901314
-13542.2226340480810904 -0.0021624908267200 -0.0000000221018100
-0.0021624908237500 -13542.1935830512866232 -0.0000000317666900
-0.0000000221017900 -0.0000000317667100 -13542.2315247502228885
-13540.3448265362712846 -0.0016841513109300 0.0000003781612500
-0.0016841513042200 -13540.3198552668964112 -0.0000000934726700
0.0000003781610500 -0.0000000934725200 -13540.3673209490534646
-13541.3031755419906403 -0.0010913848508000 0.0000000749353700
-0.0010913848494600 -13541.2942967400867929 -0.0000000082484500
0.0000000749480000 -0.0000000082628500 -13541.3065285024295008
-13540.8975018788878515 -0.0016349937389100 -0.0000000319068100
-0.0016349937413900 -13540.8703987724784383 -0.0000000057201000
-0.0000000319044300 -0.0000000057217300 -13540.8992461438483588
-13540.7298862847837881 0.0017538035063300 -0.0000000577340900
0.0017538035044600 -13540.6990703045303235 0.0000000330368600
-0.0000000577338200 0.0000000330368600 -13540.7018300449162780
-13539.2639159116752126 0.0011753667386700 -0.0000000085456000
0.0011753667302800 -13539.2301290325704031 -0.0000000472808900
-0.0000000085458400 -0.0000000472807000 -13539.2461159332688112
-13540.8547742311475304 -0.0035882824585500 0.0000000659109400
-0.0035882824661500 -13540.8119035606177931 0.0000000824156700
0.0000000659108900 0.0000000824156900 -13540.8556272995210747
-13541.6109306967227894 0.0033849248191500 0.0000006533524400
0.0033849248230800 -13541.5676724503191508 0.0000006732984300
0.0000006533524700 0.0000006732984900 -13541.6398354279917839
-13540.4158932849804842 0.0006302336606500 0.0000004043772000
0.0006302336593000 -13540.3714022124149778 -0.0000133671087900
0.0000004043426500 -0.0000133671434500 -13540.4378857529809466
-13540.9671734703624679 -0.0022969391380600 -0.0007554810587800
-0.0022969391455600 -13540.9277775038717664 -0.0015417668196500
-0.0007554810658000 -0.0015417668164100 -13541.0168817529101943
-13541.0501674263578025 -0.0028848809850400 0.0000000478421900
-0.0028848809935500 -13541.0098849711703224 -0.0000000632569600
0.0000000478421800 -0.0000000632569700 -13541.0431528925601015
-13541.1178544444519503 0.0000327001854600 0.0000027564592000
0.0000327001848800 -13541.0745499318891234 -0.0011794876497100
0.0000027564577600 -0.0011794876533500 -13541.1397366722485458
-13540.0002180535120715 0.0022238150183100 0.0000000029071800
0.0022238150183400 -13539.9472789099290821 -0.0000000968617400
0.0000000029052300 -0.0000000968640200 -13540.0032093561603688
-13540.6891173463536688 0.0021098167999300 -0.0000787641053000
0.0021098167925200 -13540.6617714825388248 -0.0003028689934900
-0.0000787641064500 -0.0003028689952400 -13540.7206799633731862
-13542.2924070913122705 -0.0026857040064400 0.0000000497038900
-0.0026857040171300 -13542.2548439470083395 -0.0000000048986400
0.0000000497038600 -0.0000000048986000 -13542.2716856622719206
-13540.7140758099176310 0.0010717354630000 0.0005909048071000
0.0010717354515400 -13540.6876382353530062 0.0014411562391800
0.0005909048115500 0.0014411562404900 -13540.7528402563657437
-13540.8855190465874330 -0.0025425855496000 0.0000000014968200
-0.0025425855603800 -13540.8451580428645684 -0.0000000081347600
0.0000000014968600 -0.0000000081348100 -13540.8677928312936274
-13541.3504056525889609 0.0036793447344400 -0.0000000061483700
0.0036793447243000 -13541.2961507688050915 0.0000000280904900
-0.0000000061483800 0.0000000280904800 -13541.3439920791261102
-13542.1361705641247681 -0.0052837313959200 0.0000298228737800
-0.0052837313911700 -13542.0672378792332893 -0.0002154296745600
0.0000298228740400 -0.0002154296825800 -13542.1026310859815567
-13541.4238748455973109 0.0017691725571600 0.0000000303272200
0.0017691725721800 -13541.3877860191187210 0.0000000526943100
0.0000000302519500 0.0000000526169900 -13541.4257775918758853
-13541.9851641749264672 0.0025539236016000 -0.0000000246388800
0.0025539235952200 -13541.9374170089104155 -0.0000000114440600
-0.0000000246366900 -0.0000000114436100 -13541.9773490879215387
-13539.7883479465890559 -0.0042510757561900 0.0000000102634000
-0.0042510757657700 -13539.7448801892169286 -0.0000000782776500
0.0000000102633600 -0.0000000782776000 -13539.7872892762861738
-13539.8700334750010370 -0.0038216206656600 -0.0002977186801600
-0.0038216206641700 -13539.8184267007472954 -0.0016310804146700
-0.0002977186773400 -0.0016310804174500 -13539.9034958347201609
-13541.1168232222244114 -0.0034553810787600 -0.0000000830133900
-0.0034553810817800 -13541.0673367914860137 0.0000000920293900
-0.0000000830134000 0.0000000920294000 -13541.1327441561243177
-13541.2401708812067227 -0.0021745751975500 0.0004284103864800
-0.0021745751978600 -13541.1964326380530110 0.0019139450273700
0.0004284103850100 0.0019139450318600 -13541.2761981559979176
-13541.3804059387093730 -0.0024907811937900 -0.0000214362556300
-0.0024907812002700 -13541.3392341897488222 0.0004442647976000
-0.0000214362524800 0.0004442647944400 -13541.4036536067014822
-13540.3046008372020879 0.0012308298843300 0.0000000453657900
0.0012308298843600 -13540.2832343225763907 0.0000000684368500
0.0000000453646700 0.0000000684352800 -13540.3096633927361836
-13541.4399501060361217 0.0029673945262600 -0.0000001438416900
0.0029673945242800 -13541.4008564932792069 -0.0000001703393900
-0.0000001438417100 -0.0000001703394100 -13541.4402547398040042
-13542.2884809051993216 0.0007068983011800 -0.0000000371811600
0.0007068983067600 -13542.2508028411666601 0.0000002205464000
-0.0000000371813400 0.0000002205464600 -13542.2922299851779826
