# Supplementary material for: Protein and Solvent Reorganization Drives Radical Pair Stability in Avian Cryptochrome 4a
Source: J Am Chem Soc. 2025 Nov 14;147(47):43934–45. doi: 10.1021/jacs.5c15726 (PMC12673606; doi:10.1021/jacs.5c15726)
Supplement: Supplementary file 2 [file ja5c15726_si_002.zip › Cry4a_data/CDFT-CI/rpc/set-6/rpc_set-6.txt]

-13540.5534408011026244 -0.0001177764613100 0.0000000218616600
-0.0001177764683500 -13540.5332734966486896 -0.0000000287239300
0.0000000218617400 -0.0000000287240000 -13540.5541576153918868
-13542.1236887552659027 0.0019817075641400 -0.0000000050697000
0.0019817075666600 -13542.0961479220895853 -0.0000001243706300
-0.0000000050697100 -0.0000001243706400 -13542.0923524014560826
-13539.8991751155790553 0.0011864385588000 -0.0000000258788800
0.0011864385517100 -13539.8669324619404506 0.0000000327719900
-0.0000000258789100 0.0000000327719400 -13539.8813999522299127
-13541.9931771647661662 0.0011155529326700 -0.0000000323368700
0.0011155529337100 -13541.9624443169850565 -0.0000000046126000
-0.0000000323368800 -0.0000000046126400 -13542.0008030044446059
-13540.7882521207739046 0.0010472120921700 0.0000000133244600
0.0010472120732100 -13540.7664102877897676 -0.0000000038872400
0.0000000133259900 -0.0000000038838900 -13540.7838936874286446
-13542.2889395815418538 0.0002011801099700 -0.0000000119929900
0.0002011801088000 -13542.2347203754488874 0.0000001064274400
-0.0000000119930200 0.0000001064274300 -13542.2604774411938706
-13540.5076810861355625 0.0045392952305500 -0.0000000746515700
0.0045392952371200 -13540.4633699122350663 0.0000000845548800
-0.0000000746515900 0.0000000845549500 -13540.5157850037630851
-13541.1436418736902851 0.0001205164474000 0.0000000153444100
0.0001205164527500 -13541.1105718509588769 0.0000000011448900
0.0000000151632000 0.0000000009638500 -13541.1183069438739039
-13540.4531193148595776 -0.0018995350396800 0.0000000012124900
-0.0018995350311200 -13540.4161799918620090 0.0000000138451300
0.0000000012121400 0.0000000138445700 -13540.4347991329941578
-13540.6009719033627334 0.0021639491869000 -0.0000000008933700
0.0021639491886300 -13540.5753768350568862 -0.0000000245299900
-0.0000000008933600 -0.0000000245299900 -13540.5998436409900023
-13540.5929028270365961 0.0025729241492400 0.0000000806199300
0.0025729241530800 -13540.5540871662306017 0.0000000605017000
0.0000000806199800 0.0000000605017400 -13540.5932292958532344
-13540.5201142478617840 0.0033638278453700 0.0000000259023400
0.0033638278412800 -13540.4691247376431420 -0.0000001701032800
0.0000000259023500 -0.0000001701032800 -13540.5177884333697875
-13540.8262656370043260 0.0030051744349700 -0.0000000857336900
0.0030051744323500 -13540.7867689904760482 0.0000000568833200
-0.0000000857336500 0.0000000568833500 -13540.8202065265359124
-13540.7141722525175282 -0.0019229864420600 -0.0000006923809300
-0.0019229864388500 -13540.6908202671111212 0.0000000489785600
-0.0000006923809200 0.0000000489785500 -13540.7414595597019797
-13540.6140453387015441 -0.0009397867573400 -0.0004040949626400
-0.0009397867581200 -13540.5887420628350810 -0.0011569860789900
-0.0004040949647500 -0.0011569860758800 -13540.6495067396153900
-13540.9853343152190064 -0.0036547561066400 0.0000000007468800
-0.0036547560996000 -13540.9386591058737395 -0.0000000941279800
0.0000000007468900 -0.0000000941279900 -13540.9851405382069061
-13540.3780357399336935 -0.0022232354240100 0.0000000811136200
-0.0022232354227400 -13540.3389337190019432 0.0000001925870400
0.0000000811136100 0.0000001925870300 -13540.3852443975101778
-13539.6176849507555744 -0.0014604486667000 0.0000003378523700
-0.0014604486656700 -13539.5990994752355618 0.0000004828780600
0.0000003378523800 0.0000004828780400 -13539.6396802177878271
-13540.8340887164376909 0.0018054310455500 0.0000000253499800
0.0018054310605700 -13540.8046666932023072 0.0000000255701400
0.0000000253501700 0.0000000255702300 -13540.8333276684679731
-13540.1697792174163624 -0.0033191981249900 -0.0000000239104400
-0.0033191981179400 -13540.1264488485521724 -0.0000000431345600
-0.0000000239104400 -0.0000000431345500 -13540.1748651028028689
-13539.9064700605467806 -0.0035757841915800 -0.0006151137162700
-0.0035757841863300 -13539.8586475385163794 0.0018093565674600
-0.0006151137147500 0.0018093565685400 -13539.9458644368696696
-13540.4180588790059119 0.0030036603567500 0.0000001652068600
0.0030036603522700 -13540.3684987734359311 0.0000003335277200
0.0000001652068300 0.0000003335276700 -13540.4285369627887121
-13539.2568662779776787 0.0013606985072900 0.0000000834045400
0.0013606985066200 -13539.2284449963044608 0.0000001159692700
0.0000000832166000 0.0000001157813000 -13539.2726124506916676
-13541.6397442663328547 0.0019562919048300 -0.0000327603182500
0.0019562919067400 -13541.6114721845169697 -0.0004474237236900
-0.0000327603182800 -0.0004474237239500 -13541.6675389268693834
-13540.4472792083761306 -0.0019369686186300 -0.0000000548184600
-0.0019369686255400 -13540.4150761569253518 -0.0000000380767100
-0.0000000548184000 -0.0000000380768100 -13540.4450052008160128
-13541.5165149265576474 -0.0021412887786100 -0.0000000220612300
-0.0021412887778700 -13541.4913465915869892 0.0000000706241600
-0.0000000220612200 0.0000000706241400 -13541.5222772451325000
-13540.5018790792837535 0.0017965576169900 0.0000000680732500
0.0017965576141700 -13540.4619749118028267 -0.0000000165226600
0.0000000680739200 -0.0000000165245900 -13540.4942289680111571
-13540.6314392536769446 -0.0020289608409500 0.0000148181883300
-0.0020289608448400 -13540.5936638851344469 -0.0003638638289800
0.0000148181850400 -0.0003638638285500 -13540.6521774556622404
-13541.4499733239354100 -0.0031425128973200 0.0000001134799100
-0.0031425128938500 -13541.4033344323106576 -0.0000002442234400
0.0000001134799100 -0.0000002442234400 -13541.4627049216633168
-13541.2530951452808949 0.0000645965455600 -0.0000000000750900
0.0000645965377200 -13541.2201674303505570 -0.0000000873818100
-0.0000000000750000 -0.0000000873818700 -13541.2507566441181552
-13540.9096396193490364 0.0006023450113300 0.0003635096624100
0.0006023450105900 -13540.9006979642526858 -0.0004624443042100
0.0003635096608100 -0.0004624443024400 -13540.9537741875356005
-13541.5493616100866348 0.0018064362221600 -0.0000001326503800
0.0018064362188900 -13541.5174380744865630 -0.0000001259159800
-0.0000001326495100 -0.0000001259150800 -13541.5339236886411527
-13540.3972765227135824 -0.0016340609034800 -0.0000001579711100
-0.0016340609035500 -13540.3646496435467270 0.0000000083596000
-0.0000001579750000 0.0000000083632600 -13540.4058346198871732
-13540.4746160360100475 0.0021322943376200 -0.0000000206276700
0.0021322943283400 -13540.4359243775306822 -0.0000000768915600
-0.0000000204787100 -0.0000000767453300 -13540.4772087043329520
-13540.5763186344775022 0.0015045103097700 0.0000000271998600
0.0015045103178400 -13540.5483606418274576 0.0000000684981800
0.0000000271957000 0.0000000684954600 -13540.5859648910227406
-13539.9618912429305055 -0.0023521167341400 0.0000000044535800
-0.0023521167359800 -13539.9217772094816610 -0.0000000373164800
0.0000000044536800 -0.0000000373161800 -13539.9556941418668430
-13541.7424526633058122 0.0025865300007200 -0.0000000372585000
0.0025865299969000 -13541.7099866711596405 0.0000000649123300
-0.0000000372585100 0.0000000649123300 -13541.7146380565609434
-13541.0755012828285544 0.0029872254220300 -0.0000000941684100
0.0029872254172800 -13541.0443852703447192 -0.0000001319029900
-0.0000000941683800 -0.0000001319029600 -13541.0868782761099283
-13542.7332637813105976 -0.0024218910522400 0.0000000202118800
-0.0024218910384800 -13542.6992046187588130 -0.0000000670994300
0.0000000202118600 -0.0000000670994300 -13542.7454858957735269
-13541.6484085561733082 -0.0008042930525600 -0.0000000949333100
-0.0008042930518700 -13541.6226980654537329 0.0000000189007300
-0.0000000949333100 0.0000000189007600 -13541.6463088846048777
-13542.9209261895739473 -0.0032100888120800 0.0000000186967400
-0.0032100888121800 -13542.8794841989529232 -0.0000000055185700
0.0000000186967400 -0.0000000055185700 -13542.9197285733571334
-13541.3044069997413317 -0.0015461057660900 -0.0002395084582500
-0.0015461057592300 -13541.2691763471066224 -0.0009097386128700
-0.0002395084601500 -0.0009097386120300 -13541.3348604596412770
-13540.4102887183453277 -0.0021571596648100 -0.0000000430366300
-0.0021571596595100 -13540.3728277706395602 -0.0000000216572600
-0.0000000430363300 -0.0000000216576900 -13540.4021656427521521
-13541.0202731467215926 0.0013133301587000 -0.0000003611572300
0.0013133301637000 -13540.9935364968023350 0.0000001339734100
-0.0000003613152300 0.0000001338152300 -13541.0362042943615961
-13540.8197391734611301 0.0012811855348200 -0.0000000128549600
0.0012811855275200 -13540.7820213905142737 -0.0000000042662700
-0.0000000128549300 -0.0000000042662300 -13540.8155907874115655
-13542.2117061436601944 0.0024699361966600 -0.0000000893957700
0.0024699362028700 -13542.1672539950268401 -0.0000001687237000
-0.0000000893956600 -0.0000001687234800 -13542.2175635879721085
-13539.9821605755623750 0.0010135253072800 0.0000000723430000
0.0010135253044100 -13539.9597431139463879 0.0000000478264400
0.0000000723423200 0.0000000478261600 -13539.9904479325650755
-13541.6429358209261409 -0.0025370226146100 0.0000000127748800
-0.0025370226182400 -13541.5969304314912733 0.0000000608928800
0.0000000127746700 0.0000000608929800 -13541.6350627053579956
-13539.8863817929759534 -0.0037735298296100 -0.0000000805030100
-0.0037735298421500 -13539.8403224287085322 -0.0000001503289800
-0.0000000805030400 -0.0000001503289800 -13539.8970987429183879
-13540.8130981106551189 0.0039800652555100 -0.0000004979912700
0.0039800652589600 -13540.7712668420645059 0.0000002197115300
-0.0000004979911900 0.0000002197115500 -13540.8396878917828872
-13540.9860885638245236 0.0013306139076900 0.0000000168533400
0.0013306139225700 -13540.9577707627995551 0.0000000145394700
0.0000000168461300 0.0000000145309600 -13540.9636323297709168
-13541.3707976482110098 -0.0028258727613000 -0.0000000361097900
-0.0028258727538300 -13541.3254848396118177 -0.0000002311091500
-0.0000000361097700 -0.0000002311091700 -13541.3759669402879808
-13540.9937313003320014 -0.0020164581744700 -0.0000000894740500
-0.0020164581764700 -13540.9446604589466006 -0.0000000415906000
-0.0000000894745700 -0.0000000415904700 -13541.0029038124630461
-13539.9522500480125018 -0.0006614510606200 0.0000000069569100
-0.0006614510581000 -13539.9352689250390540 0.0000003008096200
0.0000000069566100 0.0000003008097900 -13539.9318404689020099
-13541.7036020822251885 -0.0023943695173600 -0.0000001107854300
-0.0023943695080700 -13541.6714236261741462 -0.0000000251855100
-0.0000001107854400 -0.0000000251855200 -13541.7138553863660491
-13540.9918529190181289 -0.0024057653959500 0.0011142715198700
-0.0024057653906800 -13540.9660526333773305 -0.0021550221965600
0.0011142715211900 -0.0021550221889600 -13541.0489819486574561
-13541.8139401490043383 0.0006381458625200 -0.0000001015429100
0.0006381458628100 -13541.8057447777009656 0.0000000487362000
-0.0000001015433700 0.0000000487355000 -13541.8220157977702911
-13541.0218134694896435 0.0016673885733900 0.0000000124366900
0.0016673885644300 -13540.9927756677279831 -0.0000000057023000
0.0000000124356300 -0.0000000057056400 -13541.0320601520888886
-13539.3543256398825179 0.0038680980115700 -0.0002152226271800
0.0038680980118300 -13539.3064394963057566 -0.0006137139136600
-0.0002152226264700 -0.0006137139109700 -13539.3886054003996833
-13540.6044331341145153 0.0028708418379400 -0.0000002091027400
0.0028708418417500 -13540.5614787845515821 0.0000001763337300
-0.0000002091027400 0.0000001763337000 -13540.6078934270863101
-13541.7179059565405623 0.0063323101393700 -0.0000001481040800
0.0063323101465900 -13541.6655674501635076 0.0000000588083900
-0.0000001481040600 0.0000000588079500 -13541.7244202374913584
-13540.4178044534273795 -0.0049616587418100 -0.0000000193973500
-0.0049616587492900 -13540.3562903308175009 0.0000000030010600
-0.0000000193973200 0.0000000030010800 -13540.4082567694731551
-13542.5371648860036657 -0.0025223398600500 -0.0000001958038500
-0.0025223398523000 -13542.4952269764744415 0.0000020238471300
-0.0000001958039000 0.0000020238471700 -13542.5528827602520323
-13542.3674119406059617 -0.0009493898263900 0.0000000002499100
-0.0009493898265300 -13542.3428785861633514 0.0000000061338900
0.0000000002494000 0.0000000061337800 -13542.3529479061235179
-13540.8836059632212709 0.0019609687645900 0.0000000000178500
0.0019609687727800 -13540.8445658916207321 0.0000000340511400
0.0000000000200200 0.0000000340530400 -13540.8806031307649391
-13540.5290963875831949 0.0025216229023100 0.0000001037731200
0.0025216228799800 -13540.4960205217412295 0.0000000318456800
0.0000001037731800 0.0000000318457100 -13540.5421774511705735
-13540.5422680338579084 0.0002520122574300 0.0000017251640700
0.0002520122606200 -13540.4882251658036694 0.0004364988669100
0.0000017251608200 0.0004364988695500 -13540.5504110471101740
-13541.8146874100530113 0.0026808982059800 0.0000000299962600
0.0026808982142400 -13541.7757817904439435 0.0000000215649700
0.0000000299948000 0.0000000215643200 -13541.8083344607166509
-13540.5202762236458511 0.0010297298317000 0.0001836918409100
0.0010297298286100 -13540.4907929574455920 0.0005638793621100
0.0001836918342300 0.0005638793652500 -13540.5480215922616480
-13540.6696523076916492 -0.0012227908351200 -0.0000001902711400
-0.0012227908234900 -13540.6356332763025421 -0.0000003667750800
-0.0000001902742500 -0.0000003667735700 -13540.6868211497785524
-13540.0863008113938122 0.0003903039615500 -0.0002918185572600
0.0003903039598200 -13540.0647261070789682 -0.0000069800873500
-0.0002918185496100 -0.0000069800801600 -13540.1213169993643533
-13540.6671891061032511 -0.0012748338545800 0.0000000859986000
-0.0012748338546100 -13540.6410384269856877 -0.0000002588587500
0.0000000859268800 -0.0000002587862100 -13540.6725223944322352
-13540.6547773985603271 -0.0021024194728400 0.0000000464981300
-0.0021024194639800 -13540.6139132330863504 0.0000000236918500
0.0000000465018200 0.0000000236884100 -13540.6569796600124391
-13540.7496511091612774 0.0018278245258400 0.0000265721767500
0.0018278245389900 -13540.7086694614845328 0.0007681618191900
0.0000265721788600 0.0007681618206200 -13540.7743685869227193
-13541.1839545925813582 0.0033899669933500 -0.0000000005498000
0.0033899669922500 -13541.1357348997553345 -0.0000000063975900
-0.0000000005497800 -0.0000000063975800 -13541.1643320531893551
-13541.7516494214032718 -0.0024443422653500 -0.0000000297341800
-0.0024443422628900 -13541.7221230105551513 0.0000000724045500
-0.0000000297341600 0.0000000724045300 -13541.7433851495607087
-13540.3825945330299874 0.0009862411678500 -0.0000000439316700
0.0009862411616100 -13540.3594943937187054 -0.0000000276778400
-0.0000000439320100 -0.0000000276777100 -13540.3670682798092457
-13540.8695697254879633 0.0014219476428200 0.0000000025985800
0.0014219476536600 -13540.8426746882396401 0.0000000405959000
0.0000000025987900 0.0000000405941000 -13540.8774662573105161
-13542.0885591132573609 0.0011600827045500 0.0000000390947700
0.0011600827055100 -13542.0670469559318008 0.0000000374167600
0.0000000390956400 0.0000000374168200 -13542.0877641896804562
-13540.6029881062659115 0.0036886514592800 -0.0000000050984500
0.0036886514526800 -13540.5440373445071600 0.0000000338084800
-0.0000000050984500 0.0000000338084800 -13540.5953209437338955
-13541.0175295236076636 -0.0013617203268200 -0.0000001092703000
-0.0013617203240100 -13540.9906946838782460 0.0000000460286600
-0.0000001092515000 0.0000000460096300 -13541.0040148809566745
-13542.4404952723707538 0.0020697299764200 -0.0000000385993200
0.0020697299723400 -13542.4087604598844337 0.0000001909406300
-0.0000000385993000 0.0000001909406500 -13542.4476284865213529
-13540.7871665359652980 0.0023644768954300 0.0000870594684900
0.0023644769246100 -13540.7691972163520404 0.0007070120914700
0.0000870595535500 0.0007070121628500 -13540.7621346472187724
-13540.4971608832256607 0.0027922756511300 0.0000000092037800
0.0027922756452900 -13540.4480470788803359 0.0000000006490900
0.0000000092077900 0.0000000006512900 -13540.4687353614644962
-13541.2915624671477417 -0.0015686754055100 0.0000000054744400
-0.0015686754098200 -13541.2617071407348703 -0.0000000360102300
0.0000000054626800 -0.0000000359971200 -13541.2859948345467274
-13540.9202675221913523 0.0050967020209500 0.0000001615283900
0.0050967020072800 -13540.8619095633366669 -0.0000005496321600
0.0000001615285400 -0.0000005496322200 -13540.9382515461093135
-13541.4008299592042022 0.0017744293924900 0.0000000850527400
0.0017744293939200 -13541.3650996906617365 -0.0000002685504200
0.0000000850530500 -0.0000002685501500 -13541.3898609517837031
-13540.4368911957571981 0.0044201860891600 0.0000000441194400
0.0044201860904400 -13540.3818894349678885 -0.0000001341683100
0.0000000441194300 -0.0000001341682700 -13540.4410707202059712
-13543.0175245592872670 0.0013426774162100 0.0000000562161100
0.0013426774147600 -13542.9892893936357723 -0.0000000106651900
0.0000000562135400 -0.0000000106681700 -13543.0111110311572702
-13542.1398329594048846 0.0024728053724300 0.0000000550971200
0.0024728053778300 -13542.1063873117655021 0.0000000386137400
0.0000000550971100 0.0000000386137300 -13542.1311768557279720
-13541.1726542746437190 0.0043999904095700 -0.0000000102134000
0.0043999904096700 -13541.1116999758996826 -0.0000001371202100
-0.0000000102134000 -0.0000001371202100 -13541.1488124733423319
-13541.0040260604910145 0.0020075899935600 -0.0000000143286600
0.0020075900024700 -13540.9649333580400707 0.0000000206324100
-0.0000000141823200 0.0000000207781400 -13540.9844154237562179
-13541.4408652107595117 0.0005925847010900 0.0000002012837100
0.0005925846829400 -13541.4183987491687731 0.0000000892141800
0.0000002012837100 0.0000000892141900 -13541.4375148765411723
-13541.3382197616138001 0.0025457765487400 0.0000000624006800
0.0025457765492500 -13541.3156265458237613 -0.0000000107849700
0.0000000624006900 -0.0000000107849700 -13541.3546475573184580
-13540.0321814008984802 0.0038531967395800 -0.0000000069206400
0.0038531967460600 -13539.9929616952758806 -0.0000018140373700
-0.0000000069200500 -0.0000018140370500 -13540.0614107571655040
-13539.6563615761206165 -0.0034222025535400 0.0000000253242000
-0.0034222025498200 -13539.6104691824475594 0.0000000651334200
0.0000000253242100 0.0000000651334200 -13539.6469323537039600
-13540.2320814640552271 0.0019305161219600 -0.0000000162357300
0.0019305161268700 -13540.1860057314206642 -0.0000000429098600
-0.0000000162304700 -0.0000000429067900 -13540.2124244114420435
-13539.4611144520913513 -0.0032680363565000 -0.0000000161014200
-0.0032680363571900 -13539.4200360827144323 0.0000000050763700
-0.0000000161014400 0.0000000050763800 -13539.4489612204488367
-13541.6327962469858903 -0.0044801379617400 0.0000000660385300
-0.0044801379675700 -13541.5778787866402126 0.0000001831348600
0.0000000660383900 0.0000001831349300 -13541.6400650721716374
-13540.5199814480201894 0.0017224509091100 -0.0000000578389200
0.0017224509028600 -13540.4843803717612900 0.0000000967714300
-0.0000000578517000 0.0000000967581300 -13540.5119348980169889
-13541.0239116569318867 0.0002692315230600 0.0000003760322600
0.0002692315187400 -13541.0032175639462366 0.0000314572956100
0.0000003760245400 0.0000314573012800 -13540.9866113011248672
-13540.9812306242638442 0.0030168435013600 0.0000000368157200
0.0030168435028000 -13540.9388696495916520 -0.0000000150594100
0.0000000368157100 -0.0000000150594300 -13540.9645609716353647
-13540.6019015638830751 -0.0023141969814400 -0.0000000349637100
-0.0023141969745400 -13540.5515597283956595 -0.0000000668919200
-0.0000000349643500 -0.0000000668947600 -13540.5985727615316137
-13541.5950926425375656 0.0009197040862700 -0.0000000367380600
0.0009197040750700 -13541.5705800015402929 0.0000000265906000
-0.0000000367383300 0.0000000265904000 -13541.5939214809077384
-13541.4908330518646835 0.0013049963076200 -0.0000000532470100
0.0013049963119300 -13541.4643824703871360 -0.0000000379184200
-0.0000000532486500 -0.0000000379221000 -13541.4939925965591101
-13542.0041783234955801 -0.0013507110925900 -0.0001806133270300
-0.0013507110928500 -13541.9748961823715945 0.0005737182891100
-0.0001806133222300 0.0005737182888500 -13542.0296817541202472
-13541.2836888658366661 0.0024142340651700 0.0000000007654900
0.0024142340752400 -13541.2390486891854380 -0.0000000195804100
0.0000000007648800 -0.0000000195805400 -13541.2787612053434714
-13542.4553275384914741 0.0033166536236200 0.0000000188411800
0.0033166536281100 -13542.4055029247010680 -0.0000000207740000
0.0000000188409700 -0.0000000207742100 -13542.4342524979474547
-13541.5589367734137340 -0.0017143072923600 -0.0000000230224900
-0.0017143072856900 -13541.5171254348806542 -0.0000000846288600
-0.0000000230269800 -0.0000000846234900 -13541.5475911726025515
-13541.6380928439575655 -0.0018306857910000 0.0000000379408300
-0.0018306857942100 -13541.5925798650459910 0.0000000257488300
0.0000000379407500 0.0000000257486600 -13541.6472431227539346
-13541.0651253495725541 -0.0017087809673400 0.0000001235250400
-0.0017087809611500 -13541.0416390721093194 0.0000000625604600
0.0000001235250800 0.0000000625604200 -13541.0712910022775759
-13541.3323963891234598 -0.0016144025330700 -0.0000042960393400
-0.0016144025287400 -13541.2954257706205681 0.0000076917777500
-0.0000042960356600 0.0000076917705500 -13541.2965356182066898
-13539.7116996029417351 0.0019690841346800 -0.0000002060994600
0.0019690841201400 -13539.6858049360143923 0.0000004135739000
-0.0000002060994700 0.0000004135739100 -13539.7348580547168240
-13541.5759945262761903 -0.0001465200368200 -0.0000981521728300
-0.0001465200394300 -13541.5354763686609658 0.0003079763090400
-0.0000981521744800 0.0003079763157400 -13541.6007182105986431
-13539.2852512631761783 -0.0007995009445200 0.0000084249235700
-0.0007995009453100 -13539.2588648139553698 -0.0003964986190000
0.0000084249271200 -0.0003964986184300 -13539.3065712490442820
-13542.5089934695461125 0.0053166557286000 -0.0000000539361600
0.0053166557154800 -13542.4614400272057537 -0.0000000621622500
-0.0000000539361500 -0.0000000621622700 -13542.5091777188208653
-13539.9556033098942862 -0.0011489907353100 0.0000112173409600
-0.0011489907327700 -13539.9281461901573493 -0.0004512719110600
0.0000112173391500 -0.0004512719150400 -13539.9752717850842600
-13541.1155277135821962 -0.0018516033078900 -0.0000000158227300
-0.0018516033119300 -13541.0788279112293822 0.0000000271387900
-0.0000000158231300 0.0000000271377100 -13541.1207712944396917
-13541.5598208573137526 -0.0028324613458500 0.0000000248044100
-0.0028324613390600 -13541.5253409887773159 -0.0000000106173500
0.0000000248044100 -0.0000000106173600 -13541.5505021938552090
-13541.8293383359214204 0.0036631047677700 -0.0000000398621400
0.0036631047554100 -13541.7760516492198803 -0.0000000676068400
-0.0000000398621400 -0.0000000676068500 -13541.8056309427411179
-13539.2946583498760447 0.0024271559833700 0.0000001198470200
0.0024271559768600 -13539.2537669336979889 0.0000002630805400
0.0000001198470000 0.0000002630805200 -13539.3003971368380007
-13541.1524026386505284 -0.0024599863650000 -0.0000001075382400
-0.0024599863590000 -13541.1079418217341299 -0.0000000605549400
-0.0000001075383700 -0.0000000605548400 -13541.1514658016440080
-13540.1147243359500862 -0.0015648988262900 -0.0000086249540600
-0.0015648988243400 -13540.0871828875642677 0.0002061151521800
-0.0000086249571600 0.0002061151539900 -13540.1381468639938248
-13539.8481968862342910 -0.0035157018469700 -0.0002791708936500
-0.0035157018494600 -13539.7909399746476993 0.0016008748738800
-0.0002791708944300 0.0016008748695800 -13539.8729204087067046
-13540.0270777447458386 0.0000525643585600 -0.0000002967826600
0.0000525643559300 -13539.9907729849819589 -0.0003945631731500
-0.0000002967819000 -0.0003945631615000 -13540.0364205436799239
-13540.9573839408640197 -0.0031527926209300 0.0000000022199200
-0.0031527926096900 -13540.9091055842036440 0.0000000360973100
0.0000000022199200 0.0000000360973100 -13540.9540794309159537
-13541.4113250947357301 -0.0009900585679500 0.0000038081730000
-0.0009900585707100 -13541.3784165622273576 -0.0001617627454200
0.0000038081722200 -0.0001617627439000 -13541.4328140682846424
-13541.4059360081919294 0.0021681185288700 -0.0000000150688000
0.0021681185425600 -13541.3662470255367225 0.0000000102028600
-0.0000000150689300 0.0000000102025400 -13541.3959497715895850
-13540.1915194233988586 -0.0030983496977200 0.0000000030721200
-0.0030983496973400 -13540.1502683005910512 -0.0000000420392200
0.0000000030721600 -0.0000000420392300 -13540.1676437671831081
-13541.1464182396193792 -0.0034788173126700 0.0000000061447200
-0.0034788173009800 -13541.0972426827192976 -0.0000001043046900
0.0000000061448000 -0.0000001043046800 -13541.1148813516992959
-13539.6955717067594378 -0.0001489981360300 -0.0005201394329100
-0.0001489981420400 -13539.6607912854324240 0.0008108584557500
-0.0005201394401300 0.0008108584598800 -13539.7318783165774221
-13540.4789830654008256 0.0023193471130800 -0.0000000703832500
0.0023193471067800 -13540.4353373688063584 -0.0000001252967400
-0.0000000703831900 -0.0000001252966200 -13540.4798983808250341
-13540.6736224140149716 0.0037967545628300 -0.0000000125437300
0.0037967545513500 -13540.6264984733115853 -0.0000000198992000
-0.0000000125437300 -0.0000000198992100 -13540.6709448321926175
-13540.6354242511206394 0.0046502978178400 -0.0003232967874000
0.0046502978138400 -13540.5841741542008094 -0.0011137436248900
-0.0003232967860700 -0.0011137436221800 -13540.6688666695481515
-13540.8568066014122451 0.0021889959299100 -0.0000177980041600
0.0021889959223400 -13540.8152811120526167 -0.0004306785609900
-0.0000177980049800 -0.0004306785609900 -13540.8774922366410465
-13541.0002744633638940 -0.0005070437180000 0.0004369029825100
-0.0005070437104200 -13540.9765174555996055 0.0008794492572600
0.0004369029804200 0.0008794492588500 -13541.0357776917771844
-13540.1875209056415770 -0.0033372313292600 0.0000000285298000
-0.0033372313299000 -13540.1331765716931841 -0.0000001085503000
0.0000000285297900 -0.0000001085503000 -13540.1698337321358849
-13541.1527548861686228 -0.0027406133592300 0.0000002942216500
-0.0027406133508900 -13541.1203899344418460 0.0000002570077400
0.0000002942216300 0.0000002570077500 -13541.1717454602294310
-13540.1045293421157112 0.0031348902469100 -0.0000000849420800
0.0031348902399700 -13540.0579193942467100 0.0000000862495000
-0.0000000849420700 0.0000000862494700 -13540.0958513707773818
-13539.4613528644749749 -0.0000176767284400 -0.0001354638693700
-0.0000176767348200 -13539.4275464919846854 0.0007847496062300
-0.0001354638700900 0.0007847496145200 -13539.4851542662909196
-13541.1289723346544633 -0.0019360552819800 -0.0000000197110300
-0.0019360552776300 -13541.0828841930469935 0.0000000593912600
-0.0000000197104200 0.0000000593911000 -13541.1359267738971539
-13540.7970497509559209 -0.0040982088295100 -0.0000000515349200
-0.0040982088328200 -13540.7394358614037628 0.0000004513549500
-0.0000000515349800 0.0000004513549500 -13540.7949036630870978
-13541.4953936656984297 0.0020719379184500 -0.0000000019153200
0.0020719379108900 -13541.4531118012164370 -0.0000000213216400
-0.0000000019141300 -0.0000000213206500 -13541.4999334477397497
-13539.2459333803672052 -0.0003153764730600 0.0000000001734500
-0.0003153764722000 -13539.2212538510611921 -0.0000000028526900
0.0000000001734600 -0.0000000028527000 -13539.2522669865411444
-13541.4515923111703160 0.0001145733092700 0.0000001005753600
0.0001145733045700 -13541.4220624537974800 0.0000000241388000
0.0000001005731200 0.0000000241354600 -13541.4607637275694287
-13540.4348792294986197 -0.0023958668437900 0.0000000207601900
-0.0023958668521100 -13540.3986316261507454 -0.0000000133631800
0.0000000207601900 -0.0000000133632100 -13540.4482017910904688
-13541.3414841429057560 0.0017844351712300 0.0000000630258600
0.0017844351704400 -13541.3201737694816984 -0.0000000285797400
0.0000000630258600 -0.0000000285797400 -13541.3357691672736109
-13540.5604140489140264 -0.0049143978255500 0.0000000131766800
-0.0049143978329000 -13540.5112927887057594 -0.0000000196039100
0.0000000131766700 -0.0000000196039100 -13540.5549742521961889
-13541.5231345135780430 -0.0030627091697500 -0.0000000221312400
-0.0030627091671800 -13541.4752166905091144 -0.0000000613976000
-0.0000000221312400 -0.0000000613975900 -13541.5208002901963482
-13540.1438244204236980 0.0012614908472200 0.0003840975623800
0.0012614908384800 -13540.1094074902030115 -0.0015448809826800
0.0003840975654100 -0.0015448809824500 -13540.1799324580206303
-13540.0961242516241327 -0.0003635063659500 0.0000000799011000
-0.0003635063592600 -13540.0545607857438881 -0.0000000981427200
0.0000000799007200 -0.0000000981427300 -13540.1110511061833677
-13542.6785414316091192 -0.0022546657353800 -0.0000000436458300
-0.0022546657268900 -13542.6344843157803552 -0.0000001362507300
-0.0000000436456100 -0.0000001362509500 -13542.6864162594574736
-13541.2930371725087753 0.0018168778960700 -0.0000000040996700
0.0018168778826500 -13541.2624369456134445 -0.0000000894564800
-0.0000000040996700 -0.0000000894565000 -13541.2938269030273659
-13541.9665747994968115 -0.0027026585936900 0.0000000150077200
-0.0027026585917300 -13541.9416165708171320 0.0000000117758500
0.0000000150077300 0.0000000117758400 -13541.9773615837057150
-13541.0026675341050577 0.0021735005472300 0.0000004393296000
0.0021735005446400 -13540.9619511992514163 -0.0000011100804600
0.0000004393297700 -0.0000011100802600 -13541.0245887672936078
-13540.6011602438557020 0.0018511423838100 0.0000000197381700
0.0018511423841100 -13540.5651368455546617 -0.0000000138708600
0.0000000197471300 -0.0000000138587800 -13540.5975853243089659
-13541.3423313319544832 -0.0027181434967900 -0.0000573443748600
-0.0027181435073300 -13541.3009777976531041 0.0011689890174500
-0.0000573443730600 0.0011689890193200 -13541.3709394788183999
-13541.1978038707766245 -0.0043874577919500 -0.0000000162351300
-0.0043874578064200 -13541.1456995705739246 -0.0000009576820500
-0.0000000162355900 -0.0000009576823200 -13541.1869422583513369
-13542.7907088821939396 -0.0017832358468500 -0.0000001842855400
-0.0017832358403300 -13542.7512858767659054 0.0000004116503900
-0.0000001841320500 0.0000004114983600 -13542.8041829426492768
-13540.1235149237018049 -0.0033375339480600 -0.0003320816721300
-0.0033375339476200 -13540.0707836611436505 0.0000886216243700
-0.0003320816726300 0.0000886216277000 -13540.1549793934082118
-13541.7110124226965127 -0.0038608557521500 -0.0000000726532200
-0.0038608557622500 -13541.6615927551210916 0.0000001290631500
-0.0000000726532400 0.0000001290631700 -13541.7062203586501710
-13541.1823713640587812 -0.0029512164635600 -0.0000000160008000
-0.0029512164647000 -13541.1319509927925537 0.0000000361324200
-0.0000000160009100 0.0000000361323700 -13541.1767260329343117
-13541.5063163293925754 0.0006429063388000 -0.0000000279024800
0.0006429063464100 -13541.4882249703732668 -0.0000000405769400
-0.0000000279024800 -0.0000000405769400 -13541.5137679157687671
-13540.7236896041795262 -0.0018906721056800 -0.0000000343160800
-0.0018906721085900 -13540.6874101153134689 -0.0000000064978300
-0.0000000343146000 -0.0000000064997000 -13540.7090137450359180
-13541.1111270293349662 -0.0030639969234200 0.0000000179234100
-0.0030639969334600 -13541.0615436501338991 -0.0000000339739900
0.0000000179232100 -0.0000000339738400 -13541.0841575209360599
-13541.9974035375907988 0.0025105556145300 0.0000000325202800
0.0025105556219700 -13541.9593659468191618 -0.0000007065730100
0.0000000325202900 -0.0000007065730100 -13542.0159903366111394
-13540.5071982594217843 0.0023597646629100 0.0000000223282000
0.0023597646764500 -13540.4679660909696395 -0.0000000375299900
0.0000000223282100 -0.0000000375299400 -13540.4932845714520226
-13539.9626281917062443 -0.0036846321616200 -0.0000000455131900
-0.0036846321592500 -13539.9167144504153839 0.0000001540563800
-0.0000000455139700 0.0000001540572600 -13539.9493837546415307
-13541.4396487119211088 -0.0026740256480500 -0.0000000657731700
-0.0026740256580700 -13541.3959607953474915 -0.0000000362245300
-0.0000000657732000 -0.0000000362244700 -13541.4459413330951065
-13541.9277778965297330 0.0028679125340200 -0.0000001144428300
0.0028679125358200 -13541.8732237726671883 0.0000001302188100
-0.0000001144428300 0.0000001302188800 -13541.9360688968517934
-13541.2713304399203480 -0.0028538228003600 -0.0000000296396000
-0.0028538228072900 -13541.2407655600582075 -0.0000000543414200
-0.0000000296396300 -0.0000000543413600 -13541.2627778632631816
-13541.7646377884393587 0.0019774643023900 0.0000000634451900
0.0019774642939500 -13541.7221327458846645 0.0000000562680400
0.0000000634302600 0.0000000562523300 -13541.7496242298329889
-13542.7167033010082378 -0.0000289581314500 -0.0000000094475800
-0.0000289581381200 -13542.6944215458679537 -0.0000000338345200
-0.0000000094477900 -0.0000000338336300 -13542.7248204532806994
-13539.9948260688161099 -0.0028328546643200 -0.0000000623506600
-0.0028328546641100 -13539.9540707531705266 -0.0000000208163300
-0.0000000623509200 -0.0000000208161500 -13539.9693461186980130
-13541.5983217918110313 0.0047581752913000 0.0000001988605300
0.0047581752971400 -13541.5408311513365334 0.0000000965028600
0.0000001988605200 0.0000000965028500 -13541.6084807532515697
-13540.7273411478890921 -0.0007412284668200 -0.0000001542140900
-0.0007412284495000 -13540.7194034329077112 -0.0000000406515200
-0.0000001542109300 -0.0000000406562600 -13540.7292105586602702
-13541.0857570829684846 -0.0020580928091200 -0.0000000301195400
-0.0020580928137700 -13541.0474546230943815 0.0000000692184700
-0.0000000301201600 0.0000000692190800 -13541.0983374239604018
-13539.1103143348900630 -0.0047593488045800 0.0011552913312900
-0.0047593488161500 -13539.0440628947326331 -0.0035949107137300
0.0011552913327100 -0.0035949107130500 -13539.1590115291382972
-13541.4669826051958808 0.0020531942007900 0.0000002699914300
0.0020531942034900 -13541.4403631582590606 -0.0000000950483100
0.0000002699914300 -0.0000000950483300 -13541.4877127781019226
-13540.4388179764519009 -0.0001225938585900 -0.0000002718719900
-0.0001225938562400 -13540.4212765620286518 -0.0000000015213600
-0.0000002718719600 -0.0000000015211500 -13540.4482191600181977
-13541.0432063813022978 0.0032426156616100 0.0000338615008100
0.0032426156547400 -13540.9953968198224175 0.0006381533559400
0.0000338615004200 0.0006381533569700 -13541.0671825227200316
-13540.3217263924252620 0.0014154881065400 -0.0007245221976800
0.0014154881047600 -13540.3025874383856717 -0.0011059652977300
-0.0007245222016600 -0.0011059652960100 -13540.3612321678592707
-13540.3932267259024229 -0.0028320282641800 0.0000000380594600
-0.0028320282614500 -13540.3616199191619671 0.0000000351765200
0.0000000380594500 0.0000000351765100 -13540.3729381160810590
-13540.1853221795554418 -0.0010582024681400 0.0000001783831500
-0.0010582024699400 -13540.1576746363061829 0.0000000649005500
0.0000001783817500 0.0000000648999200 -13540.1893834949405573
-13541.1016037088138546 0.0028650862225700 0.0000000023473700
0.0028650862326400 -13541.0654874581923650 0.0000000143699100
0.0000000023473800 0.0000000143699100 -13541.0791049193667277
-13541.2733759147849923 0.0001201868460600 -0.0000000359241600
0.0001201868520100 -13541.2348864468331158 -0.0000000104422600
-0.0000000359237400 -0.0000000104426300 -13541.2582912104335264
-13541.7881679955389700 0.0035867490329400 -0.0000000054952500
0.0035867490335400 -13541.7442539246785600 -0.0000000387018800
-0.0000000054952500 -0.0000000387018900 -13541.7953104962580255
-13541.3275643265151302 -0.0033230128423300 0.0000000096349500
-0.0033230128502600 -13541.2761996550834738 -0.0000000171026700
0.0000000096349700 -0.0000000171026800 -13541.3135628043528413
-13540.8924652959904051 0.0022372834372900 -0.0000001536170200
0.0022372834334400 -13540.8555058785314031 0.0000002217321800
-0.0000001536170500 0.0000002217321700 -13540.9050943716283655
-13541.0208120385868824 0.0019979020375200 0.0000000647662200
0.0019979020474100 -13540.9887300698283070 -0.0000000167493100
0.0000000647657200 -0.0000000167499400 -13541.0240306862633588
-13539.6496995950183191 -0.0020720837560400 0.0000097238371300
-0.0020720837564600 -13539.6180634694155742 -0.0000029956976900
0.0000097238369400 -0.0000029956976300 -13539.6695284668239765
-13542.3462659477154375 -0.0024834419897900 0.0000000147681200
-0.0024834419831200 -13542.3009445030493225 -0.0000000016558200
0.0000000147680600 -0.0000000016553200 -13542.3414648469934036
-13541.4511792170414992 0.0035878067774000 -0.0000151248655100
0.0035878067831300 -13541.3956800097603264 -0.0001181620954300
-0.0000151248630100 -0.0001181620923300 -13541.4180846023627964
-13541.5880311491109751 -0.0025490216129000 -0.0000000020450500
-0.0025490216080200 -13541.5531337042557425 0.0000000129877000
-0.0000000020450600 0.0000000129877100 -13541.5549607289322012
-13543.2084162825703970 -0.0026829473450300 0.0000000149530800
-0.0026829473423800 -13543.1744905961513723 -0.0000000260790300
0.0000000149530700 -0.0000000260790300 -13543.1827080868060875
-13542.1468532115959533 -0.0025168632641200 0.0000382640394200
-0.0025168632626400 -13542.1098630059332208 -0.0007429539992000
0.0000382640355200 -0.0007429539963900 -13542.1740805893678044
-13540.5785741654144658 -0.0012670022209000 0.0000030358412600
-0.0012670022118600 -13540.5521422532838187 -0.0000928306119700
0.0000030358408700 -0.0000928306108000 -13540.5991478264386387
-13538.8074157616138109 -0.0007862064228400 0.0000000330300700
-0.0007862064234800 -13538.7850760656583589 0.0000000291855500
0.0000000330300900 0.0000000291856900 -13538.8002111531859555
-13539.9619249290190055 -0.0026391361762900 -0.0000000325028800
-0.0026391361893500 -13539.9174373117239156 0.0000001286893500
-0.0000000325030000 0.0000001286895700 -13539.9676431951811537
-13541.0212462060244434 -0.0030004282504300 0.0000000511911300
-0.0030004282407300 -13540.9780188253425877 -0.0000000095143900
0.0000000511911100 -0.0000000095143800 -13541.0029373801280599
