# Supplementary material for: Protein and Solvent Reorganization Drives Radical Pair Stability in Avian Cryptochrome 4a
Source: J Am Chem Soc. 2025 Nov 14;147(47):43934–45. doi: 10.1021/jacs.5c15726 (PMC12673606; doi:10.1021/jacs.5c15726)
Supplement: Supplementary file 2 [file ja5c15726_si_002.zip › Cry4a_data/CDFT-CI/rpc/set-1/rpc_set-1.txt]

-13540.7540778750390018 -0.0024560868236200 -0.0000000589382400
-0.0024560868206300 -13540.7192826341051841 -0.0000000558594500
-0.0000000589382500 -0.0000000558594300 -13540.7606497669221426
-13540.0652784065841843 -0.0054572355934500 -0.0000000299420100
-0.0054572355901200 -13540.0180265223061724 0.0000000867535900
-0.0000000299417600 0.0000000867536500 -13540.0370431806495617
-13539.8033180278853251 -0.0022181187004000 0.0000000458572600
-0.0022181187019900 -13539.7724360998745397 -0.0000000012174300
0.0000000458572700 -0.0000000012174300 -13539.7886553576136066
-13540.8098300485289656 0.0029884268209600 -0.0000001622216500
0.0029884268236500 -13540.7785196088188968 -0.0000002549177700
-0.0000001622216900 -0.0000002549177900 -13540.8280387871564017
-13540.5158514305821882 0.0030507310273600 0.0000000274705700
0.0030507310174800 -13540.4697380902507575 0.0000001378758500
0.0000000274705700 0.0000001378758500 -13540.5254908844399324
-13540.0324497649362456 0.0036956468178900 0.0002296997126700
0.0036956468237700 -13539.9835771875277715 0.0011121307865300
0.0002296997180900 0.0011121307855000 -13540.0636510817785165
-13540.2731933135401050 -0.0014773327449300 -0.0000000928643300
-0.0014773327550100 -13540.2427400808483071 0.0000000329458900
-0.0000000928640800 0.0000000329461500 -13540.2709484196566336
-13540.5104052890565072 -0.0015259743699400 -0.0000001606720100
-0.0015259743793000 -13540.4853455801112432 0.0000000223933400
-0.0000001606785600 0.0000000224013300 -13540.5185364738717908
-13541.4781603836454451 0.0025064526544300 -0.0000000136270600
0.0025064526523600 -13541.4369844006068888 0.0000000247815900
-0.0000000136265600 0.0000000247819900 -13541.4461945158764138
-13540.8259535013821733 -0.0015484540743100 -0.0000328983732500
-0.0015484540815300 -13540.8050074101283826 0.0005981924185400
-0.0000328983754000 0.0005981924176900 -13540.8594794352466124
-13540.8842010518437746 0.0026119035283600 -0.0000000657426000
0.0026119035247500 -13540.8557871276680089 -0.0000000509937600
-0.0000000657425900 -0.0000000509936800 -13540.8787207895020401
-13541.5057771015308390 -0.0015300853481900 -0.0000000410821500
-0.0015300853583500 -13541.4754522356379312 -0.0000001002230600
-0.0000000411021100 -0.0000001002020800 -13541.4934874829614273
-13540.6640129408406210 -0.0028390209562300 -0.0000001018472100
-0.0028390209492500 -13540.6239126887321618 -0.0000000293822200
-0.0000001018472200 -0.0000000293822200 -13540.6742018512777577
-13540.8017887181231345 0.0026856284389200 -0.0000000794626800
0.0026856284338600 -13540.7629237085493514 -0.0000001515782400
-0.0000000794626800 -0.0000001515782400 -13540.8019118924148643
-13540.2052636690987129 -0.0025568564049000 -0.0000000327506900
-0.0025568564118800 -13540.1738719587265223 -0.0000000149548300
-0.0000000327506900 -0.0000000149548300 -13540.2082474504150014
-13538.5328112812931067 0.0035198604504300 -0.0000000312472000
0.0035198604459700 -13538.4814260105158610 -0.0000000983072100
-0.0000000312471900 -0.0000000983071700 -13538.5192906479314843
-13541.2539077661367628 -0.0031119462835700 -0.0000000168830700
-0.0031119462857800 -13541.2130122813287016 -0.0000001107674000
-0.0000000168830600 -0.0000001107674000 -13541.2558692240909295
-13539.7479317987072136 0.0023540957653700 0.0000000081865200
0.0023540957773800 -13539.7166033090397832 -0.0000000266504400
0.0000000081865200 -0.0000000266504300 -13539.7401390184841148
-13541.2404736524185864 0.0022638957285800 -0.0000000232079700
0.0022638957316200 -13541.2044133006511402 -0.0000000063971800
-0.0000000232078800 -0.0000000063971200 -13541.2083882208389696
-13541.2504551388083200 -0.0036000188753400 -0.0000000812379700
-0.0036000188851300 -13541.1971785770438146 0.0000000015553800
-0.0000000812379400 0.0000000015554000 -13541.2609201894047146
-13539.9902651817537844 0.0031000137468100 -0.0000195345922600
0.0031000137435500 -13539.9528479771070124 -0.0000284386655200
-0.0000195345848900 -0.0000284386765700 -13539.9526805066670931
-13540.3026587746444420 0.0030787511207000 -0.0000003384499400
0.0030787511234200 -13540.2580401705836266 0.0000002268793900
-0.0000003384499500 0.0000002268793700 -13540.3164613400185772
-13541.5834596180247900 0.0018583886481600 0.0000005987973800
0.0018583886510500 -13541.5565751115191233 -0.0000005477513500
0.0000005987973700 -0.0000005477513600 -13541.6028559283113282
-13540.8124576681657345 0.0005841542155500 0.0000000125607900
0.0005841542162000 -13540.7696011320349498 0.0000000836121500
0.0000000125603000 0.0000000836131900 -13540.8057710473931365
-13539.9006015257800755 -0.0012583271445500 -0.0000000712198900
-0.0012583271487800 -13539.8686811870920792 -0.0000000461328800
-0.0000000712200600 -0.0000000461328100 -13539.9012340362951363
-13539.8641854996913025 0.0018270850591500 0.0001866288047400
0.0018270850636800 -13539.8313990205406299 -0.0007761998360100
0.0001866288072700 -0.0007761998331000 -13539.8938668403607153
-13541.2828240026483400 -0.0023081953255800 0.0000000133410000
-0.0023081953188500 -13541.2545954268589412 -0.0000000135960800
0.0000000133409600 -0.0000000135960500 -13541.2507275294246938
-13541.4178939635439747 0.0018234413862600 0.0000452512080100
0.0018234413804400 -13541.3765970901276887 0.0013734562155400
0.0000452512054000 0.0013734562166400 -13541.4455675125955167
-13541.7204918815932615 -0.0000612548881400 0.0000012034042300
-0.0000612548862300 -13541.6558809603793634 -0.0017978661072200
0.0000012034067600 -0.0017978661094900 -13541.7278007185686874
-13541.1456238920673059 0.0016351713369400 0.0000000659094900
0.0016351713305500 -13541.1162659834917577 -0.0000000075007600
0.0000000659095000 -0.0000000075008200 -13541.1370647707117314
-13539.9466869628558925 -0.0023630463959500 -0.0000001106159700
-0.0023630463764200 -13539.9071511425645440 -0.0000003500690500
-0.0000001106159600 -0.0000003500690900 -13539.9487398866003787
-13541.5843014158745063 0.0025035415531900 0.0000000269608600
0.0025035415602400 -13541.5413118305641547 -0.0000000867731800
0.0000000269608600 -0.0000000867732400 -13541.5794382145868440
-13542.1647862366589834 -0.0023280077291200 0.0000000050823000
-0.0023280077358600 -13542.1194343992065114 -0.0000000757362300
0.0000000050802200 -0.0000000757337700 -13542.1643860256899643
-13540.6087075493396696 0.0022321002772900 0.0002020537537800
0.0022321002752800 -13540.5625563715366297 0.0014595755287400
0.0002020537496100 0.0014595755311700 -13540.6352500619814236
-13541.5231844683639792 -0.0018762805161000 -0.0000032363332800
-0.0018762805061100 -13541.4907963483165076 -0.0000023029403600
-0.0000032363332900 -0.0000023029402500 -13541.5454531823052093
-13539.8268415672300762 -0.0005298776145500 0.0001922973064100
-0.0005298776086200 -13539.7940429478567239 -0.0009043082576800
0.0001922972968200 -0.0009043082551900 -13539.8547749417848536
-13541.2861743446155742 0.0022551659219500 0.0000203608680400
0.0022551659235800 -13541.2476972007407312 0.0004428564162800
0.0000203608684700 0.0004428564135300 -13541.3056072974395647
-13541.4841944341460476 0.0020562739997400 -0.0000000375168400
0.0020562740041000 -13541.4654318497468921 -0.0000000218165900
-0.0000000375168400 -0.0000000218165900 -13541.4806743641620415
-13540.6385444944735355 0.0031027144229400 -0.0000000188984700
0.0031027144174900 -13540.5947188741938589 0.0000002394836100
-0.0000000188984400 0.0000002394837400 -13540.6263164544234314
