# Supplementary material for: Protein and Solvent Reorganization Drives Radical Pair Stability in Avian Cryptochrome 4a
Source: J Am Chem Soc. 2025 Nov 14;147(47):43934–45. doi: 10.1021/jacs.5c15726 (PMC12673606; doi:10.1021/jacs.5c15726)
Supplement: Supplementary file 2 [file ja5c15726_si_002.zip › Cry4a_data/CDFT-CI/rpc/set-7/rpc_set-7.txt]

-13539.9449416290008230 -0.0000052979900700 0.0000001112716600
-0.0000052979902400 -13539.9027754925282352 -0.0006726000168500
0.0000001112718500 -0.0006726000230900 -13539.9509371234507853
-13541.0410029991835472 -0.0024923911651400 -0.0000000065319800
-0.0024923911680800 -13541.0024494226800016 0.0000000112803300
-0.0000000065320700 0.0000000112804000 -13541.0215404946629860
-13540.5659828634907171 0.0026480259425700 0.0000000410610000
0.0026480259476200 -13540.5245112927077571 0.0000000620883600
0.0000000410610200 0.0000000620883400 -13540.5700423438902362
-13540.5629962842867826 0.0023349364370400 -0.0000273221651900
0.0023349364383100 -13540.5235803420800949 -0.0005322589774800
-0.0000273221627300 -0.0005322589736000 -13540.5830139296322159
-13538.9391268670660793 -0.0001236635334900 -0.0000001243808100
-0.0001236635301000 -13538.8997649246357469 0.0000000070159000
-0.0000001243808000 0.0000000070159600 -13538.9399937370617408
-13541.2373404601312359 0.0022991702529200 -0.0000006784867300
0.0022991702489000 -13541.2048888693880144 0.0000000448839100
-0.0000006784867500 0.0000000448838800 -13541.2708494421767682
-13541.9340551085715560 -0.0016903919598100 -0.0000000414024000
-0.0016903919605300 -13541.9080497552968154 0.0000000140356200
-0.0000000414023800 0.0000000140356200 -13541.9183143754016783
-13541.1868298428707931 0.0039926801584800 -0.0000000038754500
0.0039926801632400 -13541.1405780521981796 0.0000000323712200
-0.0000000038754400 0.0000000323712300 -13541.1737883713194606
-13541.4802327903107653 -0.0017873473733300 -0.0000000922885200
-0.0017873473651200 -13541.4417216898364131 0.0000006778624700
-0.0000000922731900 0.0000006778469300 -13541.4814952722663293
-13541.2141863890137756 0.0002612803449600 -0.0000000389073200
0.0002612803390700 -13541.2000028524107620 -0.0000000118076400
-0.0000000389076900 -0.0000000118069100 -13541.2003839996596071
-13540.8764911345933797 -0.0013657252487400 -0.0000001010392400
-0.0013657252541200 -13540.8622221179266489 -0.0000000328267000
-0.0000001010392700 -0.0000000328266800 -13540.8872148899317835
-13541.9766269492374704 0.0002600253074800 0.0000001120758700
0.0002600252959600 -13541.9613116131222341 -0.0000000140039400
0.0000001120768600 -0.0000000140020500 -13541.9661799728855840
-13540.9472279545461788 -0.0015284765958800 0.0000000072070100
-0.0015284765805000 -13540.9058396268756042 0.0000000355513200
0.0000000072072900 0.0000000355512000 -13540.9293271302904031
-13541.6148227336725540 0.0047972762294700 -0.0000001299585200
0.0047972762401200 -13541.5605332443410589 -0.0000002463832300
-0.0000001299586300 -0.0000002463832300 -13541.6228314751679136
-13540.2977681936754379 0.0035962166736200 -0.0000183246440900
0.0035962166566900 -13540.3004700983292423 -0.0001216515937000
-0.0000183246444400 -0.0001216515940700 -13540.2886570619211852
-13541.6819624342060706 -0.0009286985808400 0.0000000918728100
-0.0009286985795500 -13541.6543264707725029 0.0000004887811400
0.0000000918732400 0.0000004887827000 -13541.6915449793432344
-13541.4747205611674872 -0.0006164466087000 -0.0000000751977000
-0.0006164465991400 -13541.4585684205685538 -0.0000000087962900
-0.0000000751977300 -0.0000000087964200 -13541.4577949305912625
-13541.5869709150429117 0.0018692014570800 -0.0000005169951100
0.0018692014629200 -13541.5516135850284627 -0.0000000089028000
-0.0000005169953700 -0.0000000089029100 -13541.6070185141270485
-13540.1868321475940320 0.0031004470390300 0.0000178682739800
0.0031004470342800 -13540.1399970135371404 0.0000404584716600
0.0000178682668800 0.0000404584642300 -13540.1445108183688717
-13541.6966614160937752 -0.0007225302385800 -0.0000000619501700
-0.0007225302515800 -13541.6704914359397662 -0.0000000088574800
-0.0000000619501500 -0.0000000088574900 -13541.6805455377798353
-13540.5633059440406214 -0.0025642640992200 -0.0000000366570300
-0.0025642640968700 -13540.5220193623445084 0.0000000675740000
-0.0000000366570000 0.0000000675739800 -13540.5735929530346766
-13540.8971128988687269 -0.0041021385909900 0.0000000232353700
-0.0041021385933700 -13540.8528032413905748 0.0000000096441900
0.0000000232353500 0.0000000096441800 -13540.8925040761878336
-13542.4888705584489799 0.0026364625809300 0.0000000008128500
0.0026364625947600 -13542.4490781438544218 -0.0000000068620800
0.0000000008128600 -0.0000000068620700 -13542.4760762023652205
-13539.2895078385918168 0.0035935938338100 0.0000000032345400
0.0035935938373400 -13539.2442864341301174 -0.0000000090666300
0.0000000032345400 -0.0000000090666300 -13539.2841730265226943
-13540.5427379389693670 0.0018536648569000 -0.0000000590467100
0.0018536648584500 -13540.5151877096559474 0.0000000487385200
-0.0000000590467500 0.0000000487384800 -13540.5540340465522604
-13541.1597560713926214 0.0024404883962300 -0.0000000004445800
0.0024404884040600 -13541.1195245119452011 0.0000000387931700
-0.0000000004445700 0.0000000387931600 -13541.1321017349655449
-13542.8673961237964249 0.0035270505216200 -0.0014967435680300
0.0035270505244900 -13542.8213742348616506 -0.0033061609981400
-0.0014967435678500 -0.0033061609875900 -13542.9249929434590740
-13541.2205088804239494 -0.0014836462843900 -0.0000000246383600
-0.0014836462844300 -13541.1905871003746142 0.0000000540962200
-0.0000000246368900 0.0000000540944100 -13541.2312083379729302
-13541.8000468492136861 -0.0019248590549400 -0.0001776135231100
-0.0019248590968900 -13541.7696042768220650 -0.0011968253059400
-0.0001776134392600 -0.0011968253889700 -13541.8379531316841167
-13541.5671202057164919 0.0000644079887900 -0.0000000226783900
0.0000644079847000 -13541.5339730162631895 0.0000000886177500
-0.0000000226783700 0.0000000886177700 -13541.5665974958301376
-13540.6097475064816535 -0.0012034032128100 0.0000003864402900
-0.0012034032194600 -13540.5865765992348315 0.0000007255743700
0.0000003864407000 0.0000007255740400 -13540.6254745828209707
-13541.5201722685433197 -0.0023613617710100 0.0000000188513500
-0.0023613617747400 -13541.4845092465329799 -0.0000000043523000
0.0000000188513400 -0.0000000043522600 -13541.5104642251153564
-13540.7331575258522207 -0.0022070311550000 -0.0000008226197000
-0.0022070311528900 -13540.6976937943854864 0.0000004636061900
-0.0000008226196600 0.0000004636062000 -13540.7572755743112793
-13543.3818240433647588 -0.0027588001697300 0.0000000641864800
-0.0027588001702000 -13543.3404424401251163 -0.0000000168202400
0.0000000641864800 -0.0000000168202500 -13543.3799110122945422
-13540.7966458529335796 0.0021318836069600 0.0000000926607900
0.0021318836112900 -13540.7573736825797823 -0.0000000432541700
0.0000000926613200 -0.0000000432535300 -13540.8054180517174245
-13541.3045107440593711 0.0010178391716800 0.0000000437954100
0.0010178391695800 -13541.2834622024984128 -0.0000000295510600
0.0000000437985800 -0.0000000295528500 -13541.3110182355794677
-13540.9314290870534023 0.0035317286114000 0.0000000497222800
0.0035317286179900 -13540.8910269226253149 -0.0000000386588900
0.0000000497222800 -0.0000000386589100 -13540.9470578936070524
-13541.3152322626719979 0.0009747842306200 -0.0000006232637500
0.0009747842254500 -13541.2978977604707325 0.0000001525520100
-0.0000006232683800 0.0000001525466800 -13541.3361966772026790
-13540.3579874949700752 -0.0025468512457800 -0.0000000751384000
-0.0025468512489500 -13540.3313866587523080 0.0000001006271100
-0.0000000751384000 0.0000001006271100 -13540.3657782807076728
-13539.7606491122769512 0.0033067939138100 -0.0000291027116500
0.0033067939167900 -13539.7139038122131751 -0.0005333199898600
-0.0000291027090800 -0.0005333199892800 -13539.7845123078477627
-13540.9832366420469043 0.0015224776233500 0.0000130515017300
0.0015224776078700 -13540.9517462569310737 0.0003503507084100
0.0000130515008700 0.0003503507109100 -13541.0049365155282430
-13540.4305862301243906 0.0025864060009200 0.0000000142109800
0.0025864059995300 -13540.3909632099584996 0.0000000342750500
0.0000000142110100 0.0000000342751000 -13540.4302613773452322
-13539.9450955555330438 0.0008342329920300 0.0002958037151000
0.0008342329820800 -13539.9233170805473492 0.0011527371747300
0.0002958037102300 0.0011527371796400 -13539.9815826953781652
-13541.3825096878190379 -0.0016512774027600 0.0000013470846500
-0.0016512773906500 -13541.3599780740205460 -0.0000001503079900
0.0000013470847000 -0.0000001503080300 -13541.4100397105594311
-13540.7991720945301495 -0.0016500997342100 0.0005970364103400
-0.0016500997312800 -13540.7796630903940240 -0.0010622841924500
0.0005970364100000 -0.0010622841835900 -13540.8477520444121183
-13539.7073769130875007 -0.0024398881050700 0.0000000382783600
-0.0024398881106000 -13539.6748419958184968 0.0000002016658500
0.0000000382783100 0.0000002016659200 -13539.7361488290043781
-13541.6722628065490426 0.0017040370830400 0.0000000061578800
0.0017040370891300 -13541.6337849960891617 0.0000000320989300
0.0000000061563500 0.0000000320971100 -13541.6582273130352405
-13540.9587773881485191 0.0011353959480700 0.0006277640345100
0.0011353959447900 -13540.9305028374528774 0.0015367094729200
0.0006277640362000 0.0015367094693600 -13540.9999815648952790
-13541.2520551914458338 0.0045228570859400 -0.0000559654354600
0.0045228570818600 -13541.1902870011854247 -0.0009163237129600
-0.0000559654356100 -0.0009163237151300 -13541.2759727642005601
-13540.6408250867680181 0.0019811007988300 -0.0000000437160400
0.0019811008049300 -13540.6049224036214582 -0.0000000303612900
-0.0000000437159500 -0.0000000303609800 -13540.6252846689221769
-13541.1770313389170042 -0.0038216408352300 0.0000000866203400
-0.0038216408477400 -13541.1374058585461171 0.0000002078228900
0.0000000866205600 0.0000002078226600 -13541.1952936830766703
-13540.8321735249483027 0.0001914460323200 0.0000000293892200
0.0001914460342000 -13540.7906090890082851 0.0000000086324100
0.0000000293892200 0.0000000086323900 -13540.8305174156266730
-13540.2453271712001879 -0.0018855751425500 0.0011055699273000
-0.0018855751448400 -13540.2146228984929621 0.0022975382254200
0.0011055699203200 0.0022975382261800 -13540.3044457502091973
-13540.3653866891654616 0.0010413632777600 0.0000000082079800
0.0010413632697200 -13540.3420130939593946 -0.0000000479390100
0.0000000082062700 -0.0000000479380700 -13540.3644334627078933
-13541.9413011349261069 0.0000187545171500 -0.0000001178046600
0.0000187545162300 -13541.8925124313609558 -0.0004005762633700
-0.0000001178051000 -0.0004005762670300 -13541.9559875746399484
-13541.4212881553194165 -0.0016383424349200 0.0000000789027300
-0.0016383424447600 -13541.3977970017858752 -0.0000000396619500
0.0000000789019900 -0.0000000396618900 -13541.4184750722724857
-13540.9521699809556594 -0.0026375421475200 -0.0000225717508300
-0.0026375421397600 -13540.9105409867624985 0.0004749382031600
-0.0000225717508000 0.0004749382037800 -13540.9814765712744702
-13540.5982087426236831 0.0001882688313100 0.0000000781698300
0.0001882688322200 -13540.5735657866662223 0.0000002089087700
0.0000000781698300 0.0000002089087700 -13540.6058989255088818
-13540.7718490770148492 -0.0026620563953300 0.0000001107901200
-0.0026620563809300 -13540.7365103063657443 -0.0000000311091000
0.0000001107901600 -0.0000000311094000 -13540.7816686336118437
-13541.4759459859105846 0.0009576386230800 -0.0002783738858600
0.0009576386290300 -13541.4530532964890881 0.0009580799851300
-0.0002783738867300 0.0009580799965400 -13541.5115043367677572
-13541.6397311767686915 0.0025143087567800 0.0000000089160200
0.0025143087652100 -13541.5950307666280423 -0.0000000752286900
0.0000000089160900 -0.0000000752287400 -13541.6352486288196815
-13539.3482332405255875 -0.0023500511679900 0.0000001019788600
-0.0023500511617900 -13539.3159740085066005 -0.0000000316206300
0.0000001019788600 -0.0000000316206400 -13539.3399881848363293
-13542.2780013905903616 -0.0001317314807000 0.0000011623822100
-0.0001317314702900 -13542.2460984400750021 -0.0004271319382700
0.0000011623675700 -0.0004271319165500 -13542.2978467252087285
-13542.6587480466751003 0.0026326743931500 0.0000000315675500
0.0026326743826100 -13542.6089412719884422 -0.0000000500185500
0.0000000315676600 -0.0000000500188500 -13542.6494165827316465
-13542.0911899167986121 0.0013616730154900 -0.0000000636774600
0.0013616730283800 -13542.0585209805722116 -0.0000000210978600
-0.0000000636774400 -0.0000000210978500 -13542.0973755551713111
-13541.2321360395580996 -0.0008563477229400 -0.0000000587937200
-0.0008563477260900 -13541.2112891545639286 -0.0000000452238800
-0.0000000587929400 -0.0000000452255800 -13541.2296887170032278
-13540.8406842010026594 0.0034735899129200 -0.0000000336487600
0.0034735899121900 -13540.7866593509024824 0.0000000250711000
-0.0000000336486900 0.0000000250711600 -13540.8232208936569805
-13540.7551576841324277 0.0032940668430000 0.0000000893033600
0.0032940668379200 -13540.7127741857802903 0.0000001057278400
0.0000000893033700 0.0000001057278600 -13540.7657206523344939
-13540.1729366002746247 -0.0016838538461500 0.0000001749673800
-0.0016838538533100 -13540.1453314393747860 0.0000003628207100
0.0000001749677300 0.0000003628202500 -13540.1824561308458215
-13540.1226486073846900 -0.0019004964185500 0.0000000373951500
-0.0019004964147300 -13540.0928328144764237 0.0000000448201600
0.0000000373952000 0.0000000448201600 -13540.1136129802034702
-13540.9437073003809928 0.0000967568210300 0.0000000624198200
0.0000967568225000 -13540.8977727232613688 -0.0000003943245200
0.0000000624198800 -0.0000003943245900 -13540.9438589860801585
-13540.3502265606457513 0.0014247335414700 -0.0000000120493600
0.0014247335303200 -13540.3115561047925439 -0.0000000454263100
-0.0000000120496800 -0.0000000454262700 -13540.3467561694360484
-13539.9773906169048132 -0.0040703361299300 0.0000000359967400
-0.0040703361206500 -13539.9379877689079876 -0.0000000119813000
0.0000000359967400 -0.0000000119813000 -13539.9825894925616012
-13539.2250217457476538 -0.0013579005140700 0.0000000454223100
-0.0013579005155100 -13539.1908147282028949 0.0000000703798500
0.0000000454228400 0.0000000703795800 -13539.2322853242530982
-13540.3237637101337896 0.0015165480275400 0.0008517399380600
0.0015165480354500 -13540.2924308260462567 -0.0018642370841600
0.0008517399329400 -0.0018642370805000 -13540.3706012956445193
-13540.9917662864318117 -0.0001146971039900 0.0000000061453300
-0.0001146971097400 -13540.9620118079128588 0.0000000093389200
0.0000000064188200 0.0000000092450900 -13540.9986002090317925
-13542.3230093700549332 0.0023461928130000 0.0003558709005500
0.0023461928104200 -13542.2822142156801419 -0.0012289695465800
0.0003558709036500 -0.0012289695430900 -13542.3619409187285783
-13541.3425811904653528 0.0000160537670300 0.0000000954289800
0.0000160537657600 -13541.3082742658953066 0.0002019164308500
0.0000000954292700 0.0002019164302900 -13541.3462041678849346
-13542.8618334849033999 0.0010298306923900 -0.0000000262278900
0.0010298307035500 -13542.8323444233028567 -0.0000000186488500
-0.0000000262279300 -0.0000000186489800 -13542.8510011204944021
-13541.3049244591111346 0.0014287705261600 0.0000000043483900
0.0014287705284300 -13541.2733657201279129 0.0000000849670500
0.0000000043524400 0.0000000849672700 -13541.2994898098513659
-13541.4186597349726071 0.0030690582342100 0.0000000097048000
0.0030690582401600 -13541.3809416217973194 0.0000000044621100
0.0000000097048000 0.0000000044621100 -13541.3954282976483228
-13541.5148669791196880 -0.0014575816883300 -0.0000001816690900
-0.0014575816855400 -13541.4823616671837954 0.0000003820786400
-0.0000001816543900 0.0000003820636500 -13541.5139784807906835
-13540.5399715462790482 0.0013246928249700 -0.0000000763545100
0.0013246928263200 -13540.5077029976728227 0.0000000168624300
-0.0000000763544400 0.0000000168623900 -13540.5512287825276871
-13541.9284282485732547 -0.0017869784418600 -0.0000000499690700
-0.0017869784512700 -13541.8917720774988993 -0.0000000159939600
-0.0000000499663500 -0.0000000159956200 -13541.9313455814990448
-13541.2889545235666446 -0.0012828963664000 0.0000000663945400
-0.0012828963741800 -13541.2628207789657608 -0.0000000040858300
0.0000000663487600 -0.0000000040400200 -13541.2701775865461968
-13540.4331836031669809 0.0029392623959700 -0.0000000032413000
0.0029392623925000 -13540.3883768742198299 0.0000000436727600
-0.0000000032413100 0.0000000436727400 -13540.4262665011428908
-13540.3633639556592243 -0.0016696777515700 -0.0000000732191800
-0.0016696777572600 -13540.3422289047721279 -0.0000000081970300
-0.0000000732191700 -0.0000000081970200 -13540.3724592676608154
-13540.4920306201984204 -0.0036724585061900 -0.0000499095640000
-0.0036724584952600 -13540.4435848797947983 0.0008490906276300
-0.0000499095665700 0.0008490906303100 -13540.5214201721391873
-13540.9941298130706855 0.0027241103443100 -0.0000001557142900
0.0027241103502900 -13540.9544786060851038 -0.0000003480767700
-0.0000001557142900 -0.0000003480767400 -13541.0107566481619870
-13541.1057978406661277 0.0017665773801800 -0.0005793884125900
0.0017665773837000 -13541.0640782917416800 -0.0019830152971400
-0.0005793884129800 -0.0019830152873900 -13541.1418199096096942
-13540.7529322395312192 -0.0021133709540800 -0.0000278633519200
-0.0021133709530400 -13540.7126539671935461 0.0007020303773500
-0.0000278633505300 0.0007020303801300 -13540.7769479436865367
-13540.6944375573584693 -0.0015462197094900 -0.0000001777299500
-0.0015462197123900 -13540.6614286172098218 -0.0000000117272200
-0.0000001777279800 -0.0000000117291900 -13540.7072776375971443
-13541.0696390841312677 -0.0026299328029300 -0.0000000086644000
-0.0026299327927600 -13541.0310798585251177 0.0000000069386400
-0.0000000086648600 0.0000000069381800 -13541.0705938746341417
-13541.1713335028234724 -0.0026102249122400 -0.0000000162749700
-0.0026102248978200 -13541.1349531273044704 -0.0000000095531800
-0.0000000162749800 -0.0000000095531800 -13541.1630091253100545
-13540.0998116067075898 0.0022379423237900 -0.0000000062162000
0.0022379423236700 -13540.0564420818827784 0.0000000106980300
-0.0000000062245000 0.0000000106934900 -13540.0928385115930723
-13541.5260522722746828 -0.0028205610626900 0.0000477780412300
-0.0028205610588300 -13541.4847330656593840 -0.0009480169298800
0.0000477780405800 -0.0009480169265100 -13541.5574440569580474
-13541.8170899813449068 0.0016295660868900 0.0000001641203100
0.0016295660821400 -13541.7810412849357817 0.0000000383775600
0.0000001641202000 0.0000000383774600 -13541.8318445998138486
-13540.6375252596844803 -0.0041593233660600 0.0000000078523800
-0.0041593233640500 -13540.5841814100622287 -0.0000001186124300
0.0000000078523500 -0.0000001186124200 -13540.6298868991343625
-13541.7600721800699830 0.0034245659058000 -0.0000000657045800
0.0034245658985100 -13541.7155406687379582 0.0000000710349000
-0.0000000657045800 0.0000000710349200 -13541.7727901429498161
-13542.6500327660432959 0.0027682170381400 -0.0000001083865200
0.0027682170412000 -13542.6208363944679149 0.0000000003434600
-0.0000001083865700 0.0000000003434600 -13542.6409505606079620
-13541.9784835717600799 0.0018115309403300 0.0000000419097700
0.0018115309284200 -13541.9366516268237319 0.0000001907815400
0.0000000417523100 0.0000001906239300 -13541.9662923380510620
-13542.4339061375540041 0.0006828910669200 0.0000001165753500
0.0006828910645500 -13542.4145818281194806 -0.0000000118181000
0.0000001165753200 -0.0000000118180800 -13542.4481344893774803
-13540.6818229876680562 0.0027110566840600 0.0000000738414500
0.0027110566809200 -13540.6311930355168442 0.0000000002512100
0.0000000738410700 0.0000000002510100 -13540.6794032417092239
-13542.7074544891256664 -0.0026308732951400 0.0000000177642300
-0.0026308732949600 -13542.6617291674883745 -0.0000001135785400
0.0000000177642700 -0.0000001135785800 -13542.6894499595109664
-13541.3305217823017301 0.0011368275129200 0.0000000593802900
0.0011368275208100 -13541.3017036032215401 0.0000000773730100
0.0000000593803700 0.0000000773727900 -13541.3333998032321688
-13541.6750802223268693 -0.0011328363407800 0.0000001469319000
-0.0011328363354400 -13541.6511640778935543 0.0000001697452900
0.0000001469288600 0.0000001697438100 -13541.6904363341855060
-13541.4398066409739840 0.0023552144362400 0.0000000441479300
0.0023552144293200 -13541.4132886734805652 0.0000000095816000
0.0000000441479400 0.0000000095816300 -13541.4248030317812663
-13541.3247102557215840 0.0006545865776900 -0.0000000045584700
0.0006545865702900 -13541.3005311731976690 0.0000000107102300
-0.0000000045584800 0.0000000107102300 -13541.3064312666101614
-13540.8944645969368139 0.0007907153742400 0.0000000142887600
0.0007907153779600 -13540.8728976672373392 0.0000000028821600
0.0000000142886300 0.0000000028815500 -13540.8847926367816399
-13542.1026013228456577 -0.0027011425188800 0.0000000121894200
-0.0027011425123500 -13542.0611224159601989 -0.0000000214880700
0.0000000121894300 -0.0000000214880900 -13542.0863162580953940
-13541.2707539075599925 -0.0012360631079100 -0.0000001987622900
-0.0012360631051900 -13541.2567459937126841 -0.0000001373308800
-0.0000001987622800 -0.0000001373308800 -13541.2875611519884842
-13541.6862544587529555 0.0034120185425100 0.0000000042599200
0.0034120185395400 -13541.6390482938604691 -0.0000000137582000
0.0000000042599200 -0.0000000137582000 -13541.6759537158559397
-13541.1487123936512944 0.0003803270631800 0.0000022230199800
0.0003803270672600 -13541.1306819875553629 0.0000150398172000
0.0000022230200000 0.0000150398167400 -13541.1683130808014539
-13541.2947195870056021 -0.0024472875261300 -0.0000000056681000
-0.0024472875247600 -13541.2608517827702599 -0.0000000173233800
-0.0000000056681000 -0.0000000173233800 -13541.2931303840250621
-13540.2468956660995900 0.0013243565662300 0.0000001889790600
0.0013243565592400 -13540.2276129060082894 -0.0000001134271100
0.0000001889791000 -0.0000001134271500 -13540.2676179152258555
-13541.6251342580108030 -0.0015364877875500 -0.0008759615096500
-0.0015364877922500 -13541.6005575204599154 0.0020684418268000
-0.0008759615070500 0.0020684418325400 -13541.6771180561718211
-13541.4414308691884798 -0.0008962613071400 0.0000003244325700
-0.0008962613059100 -13541.4195142559383385 0.0000005694838100
0.0000003244365800 0.0000005694838300 -13541.4606105045641016
-13540.0743745937434142 0.0044048148377200 -0.0000000149535300
0.0044048148493800 -13540.0276462195470231 -0.0000000116690800
-0.0000000149535400 -0.0000000116690900 -13540.0468010776585288
-13541.2347178276031627 -0.0034884895456400 0.0000000236994500
-0.0034884895514000 -13541.1802512915528496 -0.0000000263926900
0.0000000236994500 -0.0000000263927100 -13541.2447188745227322
-13541.7300431294679584 0.0014967798804000 -0.0000004734804100
0.0014967798923900 -13541.7151971228777256 -0.0000005454193900
-0.0000004734804200 -0.0000005454194400 -13541.7585471715865424
-13541.5283757041615900 -0.0042729261362800 0.0000000294785100
-0.0042729261284000 -13541.4753086879445618 -0.0000000531857100
0.0000000294785000 -0.0000000531857000 -13541.5215994593108917
-13541.0610312257431360 0.0029034740146300 0.0000000469126300
0.0029034740136500 -13541.0126451978958357 -0.0000000194945500
0.0000000469126400 -0.0000000194945500 -13541.0563319221764687
-13540.3096224963883287 -0.0044181945181900 0.0000000264465500
-0.0044181945155600 -13540.2525365467008669 -0.0000000038541400
0.0000000264465600 -0.0000000038541500 -13540.3038455588830402
-13540.8505809968755784 -0.0003076064493300 0.0000000203187100
-0.0003076064454900 -13540.8164117471587815 -0.0000000117494300
0.0000000203187100 -0.0000000117494300 -13540.8516178573427169
-13539.0049498773259984 -0.0022492443447400 0.0000000394363900
-0.0022492443473600 -13538.9700290228520316 0.0000001340301100
0.0000000394364100 0.0000001340301100 -13539.0045410956026899
-13540.5468717437597661 0.0033523715313800 -0.0000338887465700
0.0033523715188400 -13540.5004778884594998 0.0005336547392400
-0.0000338887485800 0.0005336547376200 -13540.5708720636648650
-13540.2840458626524196 0.0039583554017300 -0.0000000256510300
0.0039583553959500 -13540.2458191010737210 -0.0000000166241500
-0.0000000256510500 -0.0000000166241500 -13540.2763677237053344
-13540.9479323066261713 0.0017037994985200 -0.0000000028305500
0.0017037994918400 -13540.9129296891769627 -0.0000000722668800
-0.0000000027961800 -0.0000000722311200 -13540.9260325796185498
-13540.1082105012847023 0.0014036312697000 -0.0000000198722300
0.0014036312646000 -13540.0707136894779978 -0.0000000034954100
-0.0000000198722200 -0.0000000034954100 -13540.1082642566161667
-13541.1812076454152702 0.0028500145224400 0.0000004349664800
0.0028500145269000 -13541.1375380694007617 -0.0000000204480400
0.0000004349665200 -0.0000000204480200 -13541.2120758046967239
-13541.3652737248630729 -0.0022218482623300 -0.0001269525466000
-0.0022218482685200 -13541.3351675144676847 -0.0005136439093000
-0.0001269525480400 -0.0005136439104300 -13541.3942443383039063
-13542.2260666825004591 -0.0005453782745300 0.0000000295165900
-0.0005453782700700 -13542.2123416779249965 -0.0000000762074700
0.0000000295166000 -0.0000000762074600 -13542.2313608797267079
-13540.2337712510852725 0.0020656244766700 -0.0000000974486800
0.0020656244760300 -13540.2022738903724530 -0.0000000454948500
-0.0000000974483600 -0.0000000454947100 -13540.2422612235150154
-13540.1152992975894449 -0.0030359421694500 -0.0000003161595800
-0.0030359421696700 -13540.0643518386950745 0.0000040925385200
-0.0000003161599600 0.0000040925386700 -13540.1027456553292723
-13540.6933400157249707 0.0001816590144400 0.0000028689574300
0.0001816590207800 -13540.6484451971064118 0.0008799517556000
0.0000028689501600 0.0008799517560800 -13540.7108560152519203
-13541.5114616629434749 -0.0020277346553200 -0.0000000710433700
-0.0020277346546600 -13541.4729479092547990 0.0000000004249900
-0.0000000710677100 0.0000000004488800 -13541.5268273582732945
-13542.3104340908557788 0.0017091224052600 0.0000001477671400
0.0017091224094500 -13542.2780084161713603 -0.0000000798501600
0.0000001477678500 -0.0000000798491500 -13542.3155515657072101
-13540.4468205423636391 0.0039137690670300 -0.0000000128975600
0.0039137690552900 -13540.3958964236971951 0.0000000148079600
-0.0000000128975700 0.0000000148079600 -13540.4416524077678332
-13542.0299733766332793 0.0008271286498000 -0.0000000460208200
0.0008271286510800 -13542.0083781368339260 -0.0000000542536600
-0.0000000460206700 -0.0000000542537100 -13542.0416247128669056
-13541.2759640561962442 -0.0021858647368800 0.0004381185914600
-0.0021858647373700 -13541.2361943485739175 -0.0013772597391700
0.0004381185936300 -0.0013772597458400 -13541.3110841123652790
-13540.7842248229080724 -0.0007392941137800 0.0000058801154300
-0.0007392941126000 -13540.7691614909290365 -0.0002243748911500
0.0000058801172000 -0.0002243748925100 -13540.8089315723445907
-13541.3924541540363862 -0.0030941091507600 -0.0000000471599300
-0.0030941091479500 -13541.3569488403645664 0.0000000203071800
-0.0000000471599300 0.0000000203071800 -13541.3736806935867207
-13541.2364702812956239 0.0024782421438000 0.0000187537141000
0.0024782421337700 -13541.1943646398885903 0.0004957092454400
0.0000187537149500 0.0004957092456500 -13541.2620621606110944
-13540.6619275355151331 -0.0029262849466800 -0.0000000035268000
-0.0029262849377600 -13540.6139774154962652 0.0000039724059700
-0.0000000035267600 0.0000039724060400 -13540.6805192201900354
-13540.7855538255935244 0.0005434849691200 -0.0000000423010300
0.0005434849694500 -13540.7709469239289319 0.0000000320220900
-0.0000000423009700 0.0000000320220800 -13540.7779608999953780
-13540.1758012992577278 0.0012432494254600 -0.0000000209263900
0.0012432494105600 -13540.1555244447426958 0.0000000025018700
-0.0000000209262700 0.0000000025014000 -13540.1689925850569125
-13541.2506416528776754 0.0012684612713400 -0.0000000150490400
0.0012684612789200 -13541.2060343882239977 -0.0000004922663000
-0.0000000150490500 -0.0000004922663700 -13541.2550442332030798
-13541.4788255423736700 0.0019509315503300 -0.0000000168848300
0.0019509315577500 -13541.4414411010420736 -0.0000000006711700
-0.0000000168695400 -0.0000000006539200 -13541.4568155809829477
-13539.5044765364291379 0.0036212260696400 0.0000176153628500
0.0036212260611600 -13539.4548826510545041 0.0001080213674200
0.0000176153448700 0.0001080213418500 -13539.4723009823519533
-13542.8504283903148462 -0.0007471205714900 0.0000000113425400
-0.0007471205792300 -13542.8207332536258036 0.0000000107648600
0.0000000113422400 0.0000000107649400 -13542.8325461255681148
-13540.4891636857701087 -0.0047523142398500 -0.0000000029614200
-0.0047523142343800 -13540.4275376529476489 -0.0000000374614000
-0.0000000029614300 -0.0000000374613800 -13540.4757041675129585
-13540.8653358232422761 0.0022544411211400 0.0000000145363100
0.0022544411118800 -13540.8344544884694187 0.0000000631301700
0.0000000145363000 0.0000000631301700 -13540.8559579950397165
-13542.0446097703552368 -0.0027683894143000 0.0000001850736900
-0.0027683894090500 -13542.0111275888175442 0.0000000550011200
0.0000001850736600 0.0000000550011400 -13542.0520727965140395
-13541.1150774777088373 0.0046088677128000 0.0000000089750100
0.0046088677169000 -13541.0801782102935249 -0.0000000062958800
0.0000000089750200 -0.0000000062958700 -13541.1106622037787020
-13541.9113959758524288 0.0014634022723000 -0.0000036187881600
0.0014634022695200 -13541.8850711320283153 0.0000159794470000
-0.0000036187899700 0.0000159794530200 -13541.8776682200896175
-13540.7368560621362121 -0.0018914046222000 0.0000000103765200
-0.0018914046216000 -13540.7040981835325510 0.0000000053415400
0.0000000103763500 0.0000000053417300 -13540.7306956918273499
-13542.0375888868984475 -0.0021888607870900 -0.0000000992139700
-0.0021888607918500 -13541.9984675008181512 -0.0000001159506900
-0.0000000992138700 -0.0000001159508300 -13542.0333242696779052
-13540.3549414241733757 0.0010156528460800 -0.0000000056322700
0.0010156528531000 -13540.3291885253984219 0.0000000334091500
-0.0000000056317500 0.0000000334101000 -13540.3479283002998272
-13540.3563381070925971 -0.0020273253588800 -0.0000000085941600
-0.0020273253503000 -13540.3231877639191225 0.0000001099143200
-0.0000000085941700 0.0000001099142700 -13540.3631333475368592
-13541.4319481096008531 -0.0029230334765600 -0.0000000068822500
-0.0029230334756500 -13541.3854449843674956 -0.0000000008924900
-0.0000000068821900 -0.0000000008927900 -13541.4149363229826122
-13543.9612638367070758 0.0011938664534800 0.0000000097107000
0.0011938664350200 -13543.9406617134372937 -0.0000000065945200
0.0000000097138500 -0.0000000065926900 -13543.9475344805723580
-13541.0512211398418003 -0.0012445393444900 -0.0000000157255600
-0.0012445393312900 -13541.0237218660040526 0.0000000096637500
-0.0000000157000900 0.0000000096383300 -13541.0198991442466649
-13539.7475132889012457 -0.0025970703373400 0.0000000165352200
-0.0025970703533900 -13539.7089866376281861 -0.0000001025263700
0.0000000165351600 -0.0000001025263500 -13539.7115536935762066
-13541.3297258841757866 -0.0000203665784500 -0.0000000025357300
-0.0000203665851200 -13541.2973446498053818 -0.0000000786913400
-0.0000000025356500 -0.0000000786911900 -13541.3186788215753040
-13540.2899308185988048 -0.0030449870277700 0.0000221865965900
-0.0030449870273800 -13540.2589564852769399 0.0000268345920200
0.0000221865926300 0.0000268345936200 -13540.2538051169176470
-13541.0091288651892683 0.0027262585963800 -0.0000001107009600
0.0027262585922500 -13540.9781897482844215 0.0000001028938200
-0.0000001107010200 0.0000001028937900 -13541.0194003434626211
-13541.7087476364031318 -0.0021553808277900 0.0000008065986900
-0.0021553808226400 -13541.6628098247019807 -0.0000019051547700
0.0000008065418700 -0.0000019050979000 -13541.7280032867511181
-13540.8695202749386226 0.0044142648169600 0.0000002453865000
0.0044142648150300 -13540.8226163971594360 0.0000017769291300
0.0000002453872100 0.0000017769356300 -13540.8564045905841340
-13540.3708470457186195 -0.0016386461973400 -0.0000000991001000
-0.0016386462113500 -13540.3215527409374772 0.0000002063035300
-0.0000000991002700 0.0000002063036600 -13540.3717553827773372
-13538.4106164169734257 -0.0029957911308600 0.0005761496681300
-0.0029957911431200 -13538.3704147024454869 -0.0000966260871500
0.0005761496712300 -0.0000966260821900 -13538.4526131920756598
-13540.3971617935658287 0.0005466540180500 0.0000000423818500
0.0005466540243500 -13540.3546577703255025 -0.0000000543772400
0.0000000423821900 -0.0000000543772100 -13540.3968400795711204
-13541.2028861569233413 0.0023287594179300 -0.0000000057687700
0.0023287594186100 -13541.1538483864333102 -0.0000001174769000
-0.0000000056282800 -0.0000001173403800 -13541.1998840036030742
-13541.0802944025108445 -0.0031747682923000 -0.0000000513302800
-0.0031747682835700 -13541.0434873678877921 0.0000000170451100
-0.0000000513302500 0.0000000170451100 -13541.0560537946985278
-13542.9473043178222724 0.0036473866061000 -0.0000000270699800
0.0036473866049800 -13542.8946564651560038 -0.0000000176517600
-0.0000000270700000 -0.0000000176517700 -13542.9479978015624511
-13540.8637508136234828 -0.0024513225588800 -0.0000000773481100
-0.0024513225592600 -13540.8435650095125311 0.0000001039089400
-0.0000000773481200 0.0000001039089400 -13540.8823053736141446
-13540.1905380377284018 0.0016989284974700 -0.0000000356324900
0.0016989285012000 -13540.1530997233167000 -0.0000000759284100
-0.0000000356323900 -0.0000000759302100 -13540.1842820184792799
-13541.0654453752758855 -0.0005183918993600 0.0000000215471100
-0.0005183918908600 -13541.0430512473449198 -0.0000000041398500
0.0000000215471400 -0.0000000041400800 -13541.0590365696170920
-13540.9478408734630648 0.0013814393448000 0.0000000043095200
0.0013814393469300 -13540.9201960639747995 0.0000000049327400
0.0000000043096000 0.0000000049342800 -13540.9458375199083093
-13540.6448448781138723 -0.0026253496534700 0.0000000224517200
-0.0026253496639100 -13540.6044764077705622 0.0000001616951000
0.0000000224517400 0.0000001616950800 -13540.6240315866452875
-13541.3487632132928411 -0.0007577850961200 -0.0000000283567800
-0.0007577850998900 -13541.3314569414887956 0.0000000277947200
-0.0000000283568400 0.0000000277946500 -13541.3388177435899706
-13541.2297364949499752 0.0006902264304900 0.0000000900812500
0.0006902264384100 -13541.1983004592711950 0.0000000502385000
0.0000000900809900 0.0000000502382300 -13541.2383526140110916
-13541.6990443570211937 -0.0033401429801200 -0.0000000664114700
-0.0033401429783200 -13541.6524129478748364 0.0000000211805600
-0.0000000664114800 0.0000000211805900 -13541.6834464158964693
-13541.9102782862792083 -0.0015539244465100 0.0000000298155900
-0.0015539244415100 -13541.8686385530018015 0.0000000287789800
0.0000000298155900 0.0000000287790300 -13541.8804206520599109
-13540.3882865869982197 0.0011228611975500 0.0000000695120800
0.0011228611953500 -13540.3824349395399622 -0.0000000314718900
0.0000000695121500 -0.0000000314719100 -13540.3738245599033689
-13542.6370077772353397 0.0024304974715100 -0.0000001153119400
0.0024304974639400 -13542.5964232266069303 -0.0000001707651000
-0.0000001153119100 -0.0000001707650700 -13542.6193515862560162
-13540.7358934900730674 0.0004454387266700 0.0000000212543000
0.0004454387270400 -13540.7205090822772036 -0.0000000131396700
0.0000000212542900 -0.0000000131396700 -13540.7467784607979411
-13541.6697721630407614 0.0000093251022600 0.0000000055754100
0.0000093250904700 -13541.6416298695676232 -0.0000001031587000
0.0000000055749400 -0.0000001031574400 -13541.6705496768936428
-13543.0989092571580841 0.0013086203659600 -0.0000216696525900
0.0013086203654100 -13543.0695041461440269 -0.0007114955241100
-0.0000216696528500 -0.0007114955217500 -13543.1245517423139972
-13540.4089279871914187 -0.0025130516223900 0.0000000427122400
-0.0025130516286200 -13540.3744877719309443 0.0000000097111600
0.0000000427121500 0.0000000097111600 -13540.4102347270072642
-13540.3451996940329991 -0.0013293540264600 -0.0000000662507500
-0.0013293540389200 -13540.3306021829012025 0.0000000181683200
-0.0000000662507100 0.0000000181682800 -13540.3384443944141822
-13542.8226075627353566 0.0017064362405400 -0.0000000068885400
0.0017064362428200 -13542.7743498146483034 0.0000000440846500
-0.0000000068888700 0.0000000440843200 -13542.8261774688089645
-13540.5323276631461340 -0.0044783905192500 -0.0000000040702600
-0.0044783905237200 -13540.4741222196880699 -0.0000001275516200
-0.0000000040702300 -0.0000001275516200 -13540.5064371394473710
-13539.7098518470847921 -0.0027165868771900 0.0000000475355100
-0.0027165868704200 -13539.6674589794529311 -0.0000000482113300
0.0000000475355500 -0.0000000482114000 -13539.7240495003024989
-13540.6519476066805510 -0.0009072646312600 -0.0000002397144600
-0.0009072646324700 -13540.6215765725519304 -0.0000000846968400
-0.0000002397144800 -0.0000000846968700 -13540.6654364245787292
-13540.3314433404266310 -0.0000324628146100 -0.0000000262820900
-0.0000324628007500 -13540.2821800944184361 -0.0000000110511200
-0.0000000262808600 -0.0000000110503800 -13540.2996707110123680
-13540.7585736107866978 -0.0034888504139100 0.0000000222312800
-0.0034888504102300 -13540.7251500593101809 0.0000000093249400
0.0000000222313000 0.0000000093249300 -13540.7399046169484791
-13540.4038825191655633 0.0009102953520000 -0.0000000307833500
0.0009102953539300 -13540.3789603549284948 0.0000000313683400
-0.0000000307837700 0.0000000313678900 -13540.4041344901233970
-13540.6583611795031175 -0.0007548059116700 0.0000002415906800
-0.0007548059108300 -13540.6242797386403254 0.0000000336987200
0.0000002415906300 0.0000000336987700 -13540.6725188305172196
-13542.2681685714924242 0.0042373580783100 0.0000000327079000
0.0042373580947200 -13542.2084301153154229 0.0000000043048100
0.0000000327079000 0.0000000043048100 -13542.2448256686529930
-13540.2258562845745473 0.0031190412059200 -0.0000424647966300
0.0031190411937300 -13540.1800541014108603 -0.0008205515223800
-0.0000424647987600 -0.0008205515227600 -13540.2544192911227583
-13540.8931768481088511 0.0025471688118200 -0.0000422477635000
0.0025471688117100 -13540.8503103934053797 -0.0009557863586900
-0.0000422477643900 -0.0009557863577200 -13540.9242459356592008
-13540.3026070689375047 0.0025931429792300 0.0000000196799000
0.0025931429871300 -13540.2612345386023662 0.0000000047879500
0.0000000196800200 0.0000000047879100 -13540.2768381115547527
-13540.9272085548145697 -0.0025461383012100 -0.0000000338500500
-0.0025461382978300 -13540.8993342889552878 0.0000000141611200
-0.0000000338500400 0.0000000141611300 -13540.9108263916368742
-13541.2886746725507692 -0.0006707184344600 -0.0000000096349700
-0.0006707184379600 -13541.2588041088438331 0.0000000311893400
-0.0000000096349800 0.0000000311893500 -13541.2712170227368915
-13541.1420795115336659 0.0029077259613400 -0.0000000475441900
0.0029077259512800 -13541.1022510683815199 0.0000000161006100
-0.0000000475444000 0.0000000161004400 -13541.1152510628253367
-13540.0828018753218203 -0.0013160353483800 0.0000000219973900
-0.0013160353451900 -13540.0546905036462704 -0.0000000078181100
0.0000000219970800 -0.0000000078178800 -13540.0961007241021434
-13541.2117846732508042 -0.0013250046778100 0.0000000042005700
-0.0013250046899500 -13541.1837964328915405 -0.0000000052027300
0.0000000042004400 -0.0000000052025300 -13541.2053349050875113
-13541.1938042755973584 0.0034961334251100 0.0000000977939900
0.0034961334301400 -13541.1408959976288315 -0.0000000311949400
0.0000000977939900 -0.0000000311949300 -13541.1979848326191131
-13540.9042065372068464 0.0017017804709600 0.0000000036815600
0.0017017804735000 -13540.8603020393748011 -0.0000000166188200
0.0000000036815400 -0.0000000166188400 -13540.8872135811670887
-13542.1978598110672465 -0.0008270169285400 0.0000392187345900
-0.0008270169179500 -13542.1717893830718822 0.0001163161829500
0.0000392187584300 0.0001163161613200 -13542.2216269888976967
-13540.8323572993813286 0.0031434417059400 0.0000000680036300
0.0031434417056600 -13540.7874980245251209 0.0000004424402100
0.0000000680036200 0.0000004424402200 -13540.8353011231556593
-13540.6867437842665822 -0.0029966086909000 -0.0000001402290800
-0.0029966086928700 -13540.6558518197980447 -0.0000000199947400
-0.0000001402290800 -0.0000000199947500 -13540.7080453458911506
-13540.9418970508340863 -0.0024092177062000 -0.0003555333883700
-0.0024092177194200 -13540.9004862767742452 -0.0015389809168200
-0.0003555333648200 -0.0015389809347800 -13540.9816382898734446
-13541.0336999953069608 -0.0017522140107500 0.0000279233520000
-0.0017522140057100 -13541.0029029366323812 -0.0007202089399000
0.0000279233561000 -0.0007202089430500 -13541.0615027331023157
-13541.3218172430788400 -0.0024124674356200 -0.0002647455952000
-0.0024124674366300 -13541.2806297279130376 -0.0016590908477600
-0.0002647456010800 -0.0016590908436900 -13541.3556700044737227
-13538.7561036161569064 -0.0016702838505700 -0.0002126979231900
-0.0016702838589100 -13538.7189068905117892 -0.0010694822695700
-0.0002126978950300 -0.0010694823037000 -13538.7841048857462738
-13541.8434930820458248 -0.0047753106380000 -0.0000000056593500
-0.0047753106461000 -13541.7827010146465909 -0.0000000064452700
-0.0000000056593400 -0.0000000064452800 -13541.8331539074752072
-13540.7799543438904948 0.0028090820613300 -0.0000000139447300
0.0028090820494000 -13540.7378000686076120 0.0000000353732500
-0.0000000139447200 0.0000000353732600 -13540.7785707931107027
-13539.9429891066902201 0.0017245974205000 0.0000449643696800
0.0017245974149700 -13539.9049740464397473 0.0013529393209000
0.0000449643697000 0.0013529393206200 -13539.9704333518948260
-13541.5174684212415741 0.0021280839382900 0.0000107785947600
0.0021280839446200 -13541.4811215470126626 0.0002463009781500
0.0000107785975200 0.0002463009803900 -13541.5381799376191339
-13541.9781314021038270 0.0021306601768300 0.0000001375344800
0.0021306601780200 -13541.9553081735266460 0.0000001470264600
0.0000001375345000 0.0000001470264700 -13541.9680157328511996
-13540.2317845015222701 0.0038409366356400 0.0000000121611000
0.0038409366403900 -13540.1837277909617114 -0.0000000348118200
0.0000000121611000 -0.0000000348118200 -13540.2404698708905926
-13541.6590138568917610 0.0023825403464000 0.0000000795216800
0.0023825403510500 -13541.6164718933869153 0.0000001199824200
0.0000000795210400 0.0000001199819800 -13541.6601833603908744
-13541.2350488982701791 -0.0040511291145100 -0.0000000018657300
-0.0040511291233800 -13541.1799138897004013 -0.0000000023283600
-0.0000000018657000 -0.0000000023283900 -13541.2387874621144874
-13539.3359504683157866 0.0022653095366700 0.0000002069890200
0.0022653095271700 -13539.2996278376813279 0.0000000169546300
0.0000002069891500 0.0000000169546500 -13539.3362554208306392
-13541.2628418407621211 -0.0001872558958900 0.0000062386344300
-0.0001872558777900 -13541.2511234320791118 -0.0005680479352400
0.0000062386070200 -0.0005680479209500 -13541.2989874219965714
-13541.2765858857692365 0.0000419839604200 0.0000001617493900
0.0000419839611700 -13541.2545358676597971 -0.0000009991805300
0.0000001617487900 -0.0000009991799600 -13541.2973974992819421
-13542.0983347690344090 0.0018372074829500 -0.0003165317704900
0.0018372074882500 -13542.0514755051699467 0.0014037115279400
-0.0003165317672900 0.0014037115324000 -13542.1297298276276706
-13542.5125617200264969 0.0013316893224800 -0.0000148327896900
0.0013316893213400 -13542.4847311919238564 -0.0004454438203100
-0.0000148327927000 -0.0004454438217300 -13542.5360526362710516
-13539.1018117166458978 -0.0023168782657000 -0.0003240982526000
-0.0023168782674100 -13539.0646393839706434 -0.0012588309739500
-0.0003240982488300 -0.0012588309676100 -13539.1380864119782927
-13540.9754367491859739 -0.0009412861182700 -0.0000083526440800
-0.0009412861081300 -13540.9508273470619315 -0.0000363526218200
-0.0000083527709000 -0.0000363524943500 -13540.9937777616833046
-13540.5603683581084624 -0.0012353612333200 0.0000000124622600
-0.0012353612413700 -13540.5357114343969442 -0.0000000002606100
0.0000000124622900 -0.0000000002606300 -13540.5513789706783427
-13541.0359871217424370 0.0019712411371800 0.0005267035405000
0.0019712411332600 -13540.9974252477750269 0.0016929481814500
0.0005267035442900 0.0016929481808900 -13541.0715357368771947
-13539.2054326020315784 -0.0020486352988400 0.0000000937684400
-0.0020486353055700 -13539.1794612505127589 0.0000000070276600
0.0000000937684300 0.0000000070276700 -13539.1843958937461139
-13541.0161817322969000 0.0019257032117200 -0.0000000235687400
0.0019257032196700 -13540.9851056190163945 -0.0000000697209200
-0.0000000235686800 -0.0000000697210000 -13541.0257051430853608
-13539.3592648623744026 -0.0018701821117100 -0.0000000357235000
-0.0018701821188900 -13539.3298799081021571 0.0000001748020500
-0.0000000357235500 0.0000001748021100 -13539.3473567706842005
-13541.4487467055241723 -0.0024302259757400 0.0000000717268100
-0.0024302259785400 -13541.4171404835888097 0.0000000448488900
0.0000000717268100 0.0000000448489000 -13541.4453911282853369
-13540.3190814811496239 -0.0031471499859600 -0.0000000282104900
-0.0031471499804100 -13540.2770648866735428 0.0000000864097600
-0.0000000282104900 0.0000000864097600 -13540.3299668100553390
-13539.8528743453225616 -0.0001587565095900 -0.0000000767118100
-0.0001587565090500 -13539.8340448778435530 -0.0000000394183000
-0.0000000767121900 -0.0000000394192300 -13539.8456170758763619
-13540.2465166169804434 0.0009257297886800 0.0000000116078300
0.0009257297931600 -13540.2206005043899495 -0.0000000477507600
0.0000000116074800 -0.0000000477509700 -13540.2520713762150990
-13540.2868600777019310 -0.0007681204682000 -0.0000000212049000
-0.0007681204558500 -13540.2495856913119496 -0.0000000736142200
-0.0000000212049000 -0.0000000736142100 -13540.2772476757563709
-13540.0119748166598583 0.0031181462869800 0.0000000470225700
0.0031181462864000 -13539.9613442689842486 -0.0000001099981400
0.0000000470225500 -0.0000001099982000 -13540.0122133298846165
-13539.7012387049562676 -0.0014220444311300 -0.0001789582462200
-0.0014220444401500 -13539.6697318884234846 -0.0010831142824200
-0.0001789582461300 -0.0010831142838700 -13539.7318992722139228
-13540.2362758748404303 0.0001558096812400 -0.0000000649855500
0.0001558096811800 -13540.1999511933390750 -0.0000001283088400
-0.0000000649855300 -0.0000001283087100 -13540.2480144485180062
-13539.9130205676392507 0.0001803595270400 0.0000001921481900
0.0001803595212600 -13539.8873342092447274 -0.0000004653968100
0.0000001921482000 -0.0000004653967000 -13539.9209975729645521
-13541.7025225477245840 0.0010843232219000 0.0000000287441100
0.0010843232057600 -13541.6603644068854919 -0.0000001537124600
0.0000000287441000 -0.0000001537124400 -13541.6990830288686993
-13540.2353730565191654 0.0049265981933900 0.0001078924882500
0.0049265982011200 -13540.1682015345595573 -0.0015055476941500
0.0001078924876800 -0.0015055476953400 -13540.2632756914572383
-13541.8338261628759938 0.0022198501249300 0.0000000783414700
0.0022198501225900 -13541.7952594552716619 -0.0000000012062000
0.0000000783393000 -0.0000000012067300 -13541.8378280095093942
-13539.4666162303510646 -0.0028663932518100 0.0000000377955300
-0.0028663932440500 -13539.4276684437936638 0.0000000285998900
0.0000000377955300 0.0000000285998900 -13539.4748253866182495
-13540.1906044275474414 -0.0024948811960200 0.0000000004795700
-0.0024948812140100 -13540.1472691092621972 0.0000000572207900
0.0000000004794900 0.0000000572207900 -13540.1803399336822622
-13540.3150926453745342 0.0030256479294700 0.0000000225542400
0.0030256479287900 -13540.2692688680581341 0.0000000020744600
0.0000000225542600 0.0000000020744800 -13540.3092583331235801
-13541.8054623954594717 -0.0013710755741900 0.0003174208758600
-0.0013710755734800 -13541.7723634541616775 0.0012332577595500
0.0003174208743000 0.0012332577579300 -13541.8398081098657713
-13541.9327062794618541 -0.0012043705271400 0.0000000068209000
-0.0012043705271900 -13541.9017727486534568 -0.0000000219365900
0.0000000068208700 -0.0000000219363600 -13541.9331694428492483
-13539.8818062276041019 0.0022397016507400 0.0000000069317500
0.0022397016537200 -13539.8495452452134487 0.0000000137236600
0.0000000069312900 0.0000000137231600 -13539.8779395515975921
-13539.5196990521926637 -0.0029938898930300 0.0000000115677800
-0.0029938898933000 -13539.4648755247617373 -0.0000001005024200
0.0000000115672000 -0.0000001005016500 -13539.5328435625633574
-13540.0988887335552135 0.0019883988867000 0.0000000673409700
0.0019883988837100 -13540.0683587391467881 0.0000000048622500
0.0000000673410100 0.0000000048623100 -13540.0878378826910193
-13541.0817881581660913 0.0012890413684900 0.0000055798981700
0.0012890413670800 -13541.0660544287566154 0.0001902658570200
0.0000055798959400 0.0001902658574100 -13541.1116734279567027
-13539.8125305018347717 0.0007592015858200 -0.0000000264179500
0.0007592015905200 -13539.7763890731348511 0.0000001499768800
-0.0000000264181300 0.0000001499767200 -13539.7777068970463006
-13540.6178531219884462 -0.0029482521294500 0.0000000333195800
-0.0029482521311100 -13540.5665938459333120 -0.0000002553904700
0.0000000333195800 -0.0000002553904800 -13540.6050699517854810
-13540.4330207541242999 0.0028326620733200 0.0000000227986000
0.0028326620725700 -13540.3914698635489913 0.0000000433607600
0.0000000227986000 0.0000000433607500 -13540.4113844141884329
-13540.8188788605093578 0.0021419263677300 -0.0001714404892100
0.0021419263790500 -13540.7813428842055146 -0.0011851702150000
-0.0001714405002500 -0.0011851702144600 -13540.8511429289574153
-13541.3759333281450381 0.0031765586554200 0.0000749760563900
0.0031765586694800 -13541.3224497368937591 0.0015911073912000
0.0000749760920700 0.0015911074282000 -13541.4027258689020528
-13541.0194117214014113 0.0029603653419900 0.0000000021555200
0.0029603653442900 -13540.9797486796596786 0.0000001014927600
0.0000000021555100 0.0000001014927600 -13541.0107647392233048
-13540.7290932956766483 -0.0012448443754600 -0.0000000339843600
-0.0012448443760700 -13540.7043600475608400 -0.0000000476702100
-0.0000000340200500 -0.0000000476358800 -13540.7280209381697205
-13541.1893633312029124 -0.0030811659834200 -0.0000000347922400
-0.0030811659794100 -13541.1351119709652266 0.0000008431359400
-0.0000000347922800 0.0000008431359800 -13541.1730809048003721
-13540.9731506843290845 -0.0019476047610200 -0.0000000164459600
-0.0019476047594100 -13540.9355144619912608 0.0000000917203300
-0.0000000164458800 0.0000000917202700 -13540.9460013739917486
-13540.8644494267155096 -0.0029539239287700 -0.0000000506498000
-0.0029539239440100 -13540.8236584513015259 -0.0000000574690300
-0.0000000506497900 -0.0000000574690300 -13540.8743956768139469
-13541.0647470321146102 -0.0018686265672700 -0.0000000762392200
-0.0018686265748500 -13541.0267742597170582 -0.0000001901540200
-0.0000000762404000 -0.0000001901532700 -13541.0725534021621570
-13540.5744710402632336 0.0026786469777900 0.0000001155358400
0.0026786469916000 -13540.5280918059124815 0.0000007862763900
0.0000001155358300 0.0000007862763700 -13540.5884673374876002
-13541.6665892024593632 -0.0018520011755300 0.0000466007515300
-0.0018520011763100 -13541.6282065072900878 -0.0013309036829100
0.0000466007560200 -0.0013309036930900 -13541.6939249973911501
-13542.3363033733639895 -0.0022464616928300 -0.0007316097268500
-0.0022464616988500 -13542.3082036439955118 0.0015284629083100
-0.0007316097307600 0.0015284629107200 -13542.3800779589037120
-13541.2450185235520621 0.0019234247678600 -0.0000000156517000
0.0019234247715000 -13541.2125035208555346 0.0000000070055400
-0.0000000156519200 0.0000000070052600 -13541.2388157973746274
-13541.9227087962208316 -0.0044877720286200 0.0000000024263300
-0.0044877720263900 -13541.8656242739307345 0.0000000534209300
0.0000000024263400 0.0000000534209200 -13541.9146088418438012
-13540.5371110366268113 -0.0021288426866500 -0.0000003752133900
-0.0021288426902200 -13540.5035460531926219 0.0000002559038600
-0.0000003752133900 0.0000002559038500 -13540.5525441517547733
-13541.9587666850802634 -0.0023374675672300 -0.0000001181141300
-0.0023374675594700 -13541.9376961744583241 0.0000001162877800
-0.0000001181141200 0.0000001162877700 -13541.9673768389366160
-13539.9817170195437939 0.0024780502724000 -0.0000000214752400
0.0024780502804600 -13539.9470597254003223 -0.0000000246586700
-0.0000000214752400 -0.0000000246586800 -13539.9690229148945946
-13541.1021440939384775 -0.0048449591043900 0.0000000042327200
-0.0048449590945700 -13541.0498781125315872 -0.0000000116036400
0.0000000042327300 -0.0000000116036200 -13541.0870219999578694
-13541.9247369051954593 0.0013378041790400 0.0000000427110600
0.0013378041778200 -13541.8892174998709379 0.0000000753237100
0.0000000427113000 0.0000000753238800 -13541.9231226999963837
-13541.2262334880251728 0.0009434090944600 0.0000000856442200
0.0009434090995500 -13541.1986853071321093 0.0000000166545900
0.0000000856442100 0.0000000166545900 -13541.2388109150215314
-13541.1242737123848201 -0.0032660165226900 0.0000002105035300
-0.0032660165338400 -13541.0787319364044379 -0.0000037661146700
0.0000002105036500 -0.0000037661145900 -13541.1458205156741315
-13540.8628417587970034 -0.0007319598260700 0.0000062595581300
-0.0007319598226500 -13540.8390936983360007 -0.0002910101036000
0.0000062595556500 -0.0002910101020300 -13540.8892718220777169
-13540.0924027321398171 -0.0036572917437200 0.0000000232443000
-0.0036572917331200 -13540.0399561919584812 -0.0000000277627800
0.0000000232443000 -0.0000000277628200 -13540.0977783700618602
-13541.6335304524054663 0.0014726552888800 -0.0000228201647000
0.0014726552891900 -13541.6069225576957251 -0.0005321760672400
-0.0000228201644000 -0.0005321760664700 -13541.6590479041115032
-13541.1931923025385913 0.0017147070202400 0.0003851525041400
0.0017147070147900 -13541.1564729794972664 0.0013307896998900
0.0003851524992200 0.0013307897072300 -13541.2245707822676195
-13541.5828086636411172 -0.0008946612820800 0.0006827155037600
-0.0008946612923800 -13541.5646518744269997 0.0012521564124400
0.0006827155039700 0.0012521564155000 -13541.6218963993742364
-13540.6685821241098893 0.0014274008559400 0.0002134405575900
0.0014274008536800 -13540.6276394914075354 -0.0013945759509300
0.0002134405566800 -0.0013945759524800 -13540.6982328653812147
-13540.4613139445264096 -0.0010596394665800 0.0000004832807600
-0.0010596394662300 -13540.4299697491496772 -0.0000002149981300
0.0000004832805400 -0.0000002149980100 -13540.4783935476134502
-13540.6928415170750668 -0.0013212097732200 -0.0000000132633300
-0.0013212097794700 -13540.6619147185083420 0.0000000203657400
-0.0000000132586200 0.0000000203668000 -13540.6693396691352973
-13541.0951052303880715 0.0023171993468600 0.0000167541310000
0.0023171993470200 -13541.0493428182089701 0.0004111754568000
0.0000167541318900 0.0004111754579800 -13541.1140425609373779
-13540.5376759676801157 0.0027517391503300 -0.0000317722361900
0.0027517391470100 -13540.4955114358272112 -0.0006385754626300
-0.0000317722388700 -0.0006385754631300 -13540.5625096363637567
-13540.9884143635754299 0.0042573985766200 0.0000000879334100
0.0042573985882300 -13540.9407419579711132 -0.0000000878747000
0.0000000879334500 -0.0000000878746800 -13540.9978551451586100
-13541.5441520175663754 0.0030854772207200 0.0000000775778100
0.0030854772156700 -13541.5003503428342810 -0.0000000079645400
0.0000000775778100 -0.0000000079645400 -13541.5496278115606401
-13542.2634071287520783 0.0023333441967500 -0.0000000130523200
0.0023333442023000 -13542.2210689537114376 0.0000003779613100
-0.0000000130522300 0.0000003779613900 -13542.2803920848346024
-13541.2734131212619104 0.0017743078093400 -0.0000000063728000
0.0017743078138600 -13541.2599495202575781 0.0000000353415300
-0.0000000063729000 0.0000000353414600 -13541.2650577769927622
-13542.2604157990244858 -0.0004382145362500 0.0002098253876700
-0.0004382145354800 -13542.2415435971433908 0.0007482335748300
0.0002098253850800 0.0007482335901800 -13542.2894861274035065
-13541.8733895854165894 0.0013010526332800 0.0000000552755900
0.0013010526272100 -13541.8491071426469716 0.0000000126001700
0.0000000552769000 0.0000000125998200 -13541.8730031544291705
-13542.6184296956762410 0.0011015774838300 -0.0000000301881200
0.0011015774895600 -13542.5891478870998981 -0.0000000338762800
-0.0000000301883100 -0.0000000338761900 -13542.6248146563229966
-13541.1143091297271894 0.0018531800047000 0.0000000121918000
0.0018531800052000 -13541.0791178560830303 -0.0000000067233500
0.0000000121967800 -0.0000000067167700 -13541.1202453826372221
-13540.1480909917645477 -0.0030340481614300 0.0000055914833100
-0.0030340481642800 -13540.0982622173778509 -0.0001012579223200
0.0000055914864200 -0.0001012579229600 -13540.1625146211754327
-13540.1901621193483152 0.0013899690826000 0.0000001458413700
0.0013899690834600 -13540.1712227175048611 0.0000000345276900
0.0000001458499300 0.0000000345359000 -13540.1889274320928962
-13540.2087691141878167 -0.0013149950984800 0.0004986673366300
-0.0013149951042500 -13540.1731949302557041 0.0012521049011100
0.0004986673364600 0.0012521049003900 -13540.2501168847375084
-13540.1635050437689642 -0.0033949488177000 0.0000000555915900
-0.0033949488111100 -13540.1256346423597279 0.0000000544053100
0.0000000555916000 0.0000000544053100 -13540.1723471823279397
-13541.2976487498617644 0.0016792252634900 -0.0000000161417900
0.0016792252515800 -13541.2499078244127304 0.0000000010617400
-0.0000000161417800 0.0000000010617500 -13541.2991270950460603
-13541.3569252249690180 -0.0025546237060100 0.0000002673591700
-0.0025546237092600 -13541.3322250305736816 0.0000000897458800
0.0000002673590600 0.0000000897459200 -13541.3766087761723611
-13542.8133342725031980 -0.0015311457827300 0.0000000937130600
-0.0015311457966700 -13542.7819533110668999 0.0000001223949900
0.0000000937211100 0.0000001223870100 -13542.8269269327756774
-13539.9882750489450700 -0.0036662759481200 -0.0000000076180000
-0.0036662759439400 -13539.9334489140164806 -0.0000000564231700
-0.0000000076180100 -0.0000000564231600 -13539.9887963123182999
-13540.3164547489504912 0.0021750901718500 -0.0000360417429700
0.0021750901890300 -13540.2724894356306322 -0.0009484571909900
-0.0000360417385900 -0.0009484571863900 -13540.3425864286418800
-13541.2454784401761572 -0.0016103319932600 0.0000000728592100
-0.0016103319860100 -13541.2230272631077241 -0.0000000889034100
0.0000000728591400 -0.0000000889033600 -13541.2311735322036839
-13541.3995877716242831 0.0030152225907700 -0.0000367658358300
0.0030152226078700 -13541.3467814656105475 -0.0007896996689000
-0.0000367658320800 -0.0007896996677400 -13541.4191775453200535
-13541.2095153144764481 -0.0020856170004000 0.0000000260619300
-0.0020856169986800 -13541.1744289594644215 -0.0000000001696000
0.0000000260601900 -0.0000000001680500 -13541.2148975324216735
-13540.2908706089037878 0.0024433152861300 0.0000000476383800
0.0024433152766400 -13540.2460041170852492 -0.0000000115316300
0.0000000476385900 -0.0000000115314000 -13540.2955050357195432
-13541.8550470452773880 0.0029309119855500 0.0000315003923600
0.0029309119805600 -13541.8060557169555977 0.0006477619421900
0.0000315003899900 0.0006477619429300 -13541.8757232987209136
-13540.0903799993811845 0.0023414572102200 0.0000000462854800
0.0023414572011900 -13540.0460929083837982 -0.0000000723751800
0.0000000462862300 -0.0000000723748400 -13540.0822910003571451
-13541.9456029827615566 0.0025232215118800 0.0000689243223700
0.0025232215161900 -13541.8917580261968396 -0.0007922598155500
0.0000689243230700 -0.0007922598153900 -13541.9694594038610376
-13540.8111581098637544 0.0003558007824400 0.0000000091450600
0.0003558007613800 -13540.7724016189440590 -0.0000003415321600
0.0000000091450600 -0.0000003415321800 -13540.8207264499396842
-13539.9741728313620115 0.0033694435096700 0.0000000440654700
0.0033694435076800 -13539.9286772455889150 -0.0000000856999700
0.0000000440654600 -0.0000000856999600 -13539.9743431857441465
-13541.1677857464947010 0.0030277357910800 -0.0000002051637900
0.0030277357774100 -13541.1222634947462211 0.0000000346708700
-0.0000002051637900 0.0000000346708600 -13541.1760996663833794
-13541.0191787166440918 -0.0020201023698600 0.0000000184319700
-0.0020201023806900 -13540.9814139280679228 -0.0000000986236100
0.0000000184304100 -0.0000000986216900 -13541.0221842653099884
-13540.5573828789310937 -0.0012711243623800 0.0000000464470500
-0.0012711243740600 -13540.5261010887261364 0.0000000142230800
0.0000000464471300 0.0000000142230800 -13540.5605894840973633
-13541.7036647698168963 0.0012951787899800 0.0000002151597800
0.0012951787842200 -13541.6746965956881468 -0.0000003983909700
0.0000002151584900 -0.0000003983904500 -13541.7220872940051777
-13541.0895662879302108 -0.0040695041993600 0.0000000040528000
-0.0040695041879900 -13541.0311702254857664 0.0000000520366100
0.0000000040528100 0.0000000520366100 -13541.0684928541304544
-13541.2186902162848128 -0.0024699715136800 0.0000000730259000
-0.0024699715147700 -13541.1753799777707172 0.0000000108147200
0.0000000730250400 0.0000000108157500 -13541.2218129535140179
-13541.9265045324464154 -0.0025265818052700 -0.0000000364871800
-0.0025265818008500 -13541.9117456365893304 -0.0000000084035100
-0.0000000364871900 -0.0000000084035100 -13541.9430257840322156
-13540.9719029053703707 0.0045458073757700 -0.0000000246611400
0.0045458073852500 -13540.9279034486899036 0.0000000367534100
-0.0000000246608900 0.0000000367534300 -13540.9664157334973424
-13542.8657478195364092 -0.0030118079231200 0.0000000661420400
-0.0030118079349400 -13542.8213063606199285 0.0000000737904200
0.0000000661420300 0.0000000737904200 -13542.8736653868527355
-13541.0649082660856948 -0.0026684420909300 0.0000000762112500
-0.0026684420990700 -13541.0189776727875142 0.0000001110526700
0.0000000762112300 0.0000001110526600 -13541.0669702298346238
-13542.0191551045809319 -0.0007675004854000 0.0000001989195700
-0.0007675004742800 -13541.9773804202959582 0.0000002649450800
0.0000001989201000 0.0000002649448300 -13542.0199845487459243
-13541.0903047692027030 0.0015612709849600 0.0000000471033200
0.0015612709950600 -13541.0606346578533703 -0.0000000940805300
0.0000000471294700 -0.0000000940535400 -13541.1022967525550484
-13542.4880309891505021 -0.0048591641353200 -0.0000000647009900
-0.0048591641267900 -13542.4282400324118498 -0.0000000129892500
-0.0000000647009700 -0.0000000129892800 -13542.4928995666414266
-13542.1878260651028540 -0.0007955651462200 -0.0000000029338800
-0.0007955651516400 -13542.1626580833399203 -0.0000000065692100
-0.0000000029338900 -0.0000000065692100 -13542.1935946862886340
-13540.0605706016394834 0.0023468198609200 0.0000000137137800
0.0023468198532100 -13540.0183393585048179 0.0000000131604800
0.0000000137179700 0.0000000131604500 -13540.0565645895039779
-13540.2667945902703650 0.0026478615040100 0.0000000273922500
0.0026478614973900 -13540.2237273531209212 -0.0000000101952800
0.0000000273922500 -0.0000000101952700 -13540.2606360306854185
-13541.7095838214936521 -0.0010850926846700 -0.0000000606134400
-0.0010850926890300 -13541.7032759299545432 -0.0000000148389400
-0.0000000606129700 -0.0000000148388200 -13541.7156113125674892
-13542.0967891107102332 0.0004511034617000 0.0000001140223200
0.0004511034647700 -13542.0809819895130204 -0.0000000891709200
0.0000001140222400 -0.0000000891710100 -13542.1056124650312995
-13540.6908569143379282 0.0038906583772900 0.0000000778613900
0.0038906583697800 -13540.6379130880468438 0.0000001747803000
0.0000000778615800 0.0000001747803600 -13540.6760292262933945
-13540.9270850657558185 0.0037550687169500 0.0000000033404000
0.0037550687166600 -13540.8898143789538153 0.0000000482531500
0.0000000033403100 0.0000000482530200 -13540.9156827227634494
-13540.7067754478157440 0.0035812604877700 -0.0002985653036700
0.0035812604916100 -13540.6678562418146612 -0.0005611866554300
-0.0002985653023100 -0.0005611866538700 -13540.7432407635387790
-13541.0943315722179250 0.0048963266655200 -0.0000000375760100
0.0048963266692400 -13541.0369198288190091 0.0000003125098800
-0.0000000375757300 0.0000003125102400 -13541.0877897417394706
-13542.2392572710214154 -0.0020361884696100 -0.0000000445841700
-0.0020361884619400 -13542.2015045799234940 0.0000004603111500
-0.0000000445840300 0.0000004603111100 -13542.2540946916997200
-13541.5568304678490676 0.0023000467809000 -0.0000353399873200
0.0023000467886100 -13541.5281380716205604 -0.0006897489179500
-0.0000353399870700 -0.0006897489172700 -13541.5928264266840415
-13541.2535971220186184 0.0001653086637400 0.0000026168024100
0.0001653086695500 -13541.2219824870699085 0.0006587800634300
0.0000026167987200 0.0006587800529200 -13541.2696150084357214
-13541.1213795759231289 -0.0013731009415100 0.0000001038369800
-0.0013731009384800 -13541.0970384808788367 0.0000000383285700
0.0000001038379000 0.0000000383268300 -13541.1202604268783034
-13541.8604586057772394 -0.0014859716463100 0.0000001022818600
-0.0014859716509400 -13541.8249763277235616 0.0000006179116100
0.0000001022818700 0.0000006179132200 -13541.8728779909979494
-13542.3164054972530721 0.0031174865526800 -0.0000000300770600
0.0031174865462800 -13542.2692588191130199 0.0000000397817400
-0.0000000300770700 0.0000000397817300 -13542.3192905583091488
-13541.7443630276193289 0.0018032773098800 -0.0000000893237700
0.0018032773088100 -13541.7057887256414688 0.0000002499619600
-0.0000000893294300 0.0000002499575500 -13541.7466156345653872
-13540.6908945527211472 0.0018975852972000 -0.0000000178788300
0.0018975853085700 -13540.6553843042220251 0.0000000460309000
-0.0000000178794600 0.0000000460304800 -13540.6979128384973592
-13540.8779351148914429 0.0018993476031300 0.0000001464497600
0.0018993475932000 -13540.8520788140958757 -0.0000002080967700
0.0000001464497700 -0.0000002080967600 -13540.8937885807627026
-13541.1160910557609895 -0.0008465279993500 0.0000000081330900
-0.0008465280009000 -13541.0968460729291110 -0.0000000008230200
0.0000000081330600 -0.0000000008230000 -13541.1001817886972276
-13540.8811836340319132 -0.0023058453630300 0.0000262642154300
-0.0023058453747400 -13540.8381808509238908 -0.0006062894049300
0.0000262642179700 -0.0006062894065900 -13540.9013076122973871
-13541.6194989437044569 -0.0010471141830600 -0.0000008296836000
-0.0010471141940200 -13541.5948088105596980 0.0000008789056700
-0.0000008296501100 0.0000008788721400 -13541.6358170893108763
-13540.0166078978600126 0.0026368142216800 -0.0000554700056700
0.0026368142379100 -13539.9737161800167087 -0.0011979036074500
-0.0000554700058600 -0.0011979036078000 -13540.0449713300040457
-13540.9895930086222506 0.0033675601526900 -0.0000000457721300
0.0033675601527900 -13540.9383680586834089 -0.0000000238713300
-0.0000000457721400 -0.0000000238713300 -13540.9738921879634290
-13541.0823735828253120 0.0016448429239600 -0.0000000370619700
0.0016448429140100 -13541.0547383247067046 0.0000000192375200
-0.0000000370620500 0.0000000192377700 -13541.0904659012248885
-13541.1408082624438975 -0.0034775844220800 0.0000000262630700
-0.0034775844256200 -13541.1071751455147023 -0.0000001957096400
0.0000000262629600 -0.0000001957094700 -13541.1588368766442727
-13541.4091441689633939 0.0018277418534700 -0.0004354740347200
0.0018277418506000 -13541.3698119743639836 -0.0011660303323900
-0.0004354740302800 -0.0011660303342700 -13541.4486771587271505
-13540.4151908759613434 0.0028449631486900 -0.0000007027115900
0.0028449631504200 -13540.3694270337982744 0.0000001303952800
-0.0000007027116000 0.0000001303952500 -13540.4392170400715258
-13540.7417740869004774 0.0029162929897600 0.0000000981700000
0.0029162929805700 -13540.7076508829122758 -0.0000002749734700
0.0000000981695700 -0.0000002749740000 -13540.7331302893817337
-13539.6578689337020478 -0.0040175166745400 -0.0000001323111100
-0.0040175166704800 -13539.6138676114587724 -0.0000000853908200
-0.0000001323112100 -0.0000000853907300 -13539.6738077046247781
-13541.5128948567216867 -0.0061525909255400 0.0000000179858600
-0.0061525909235900 -13541.4550311635757680 -0.0000000768255100
0.0000000179858400 -0.0000000768254500 -13541.5110118995999073
-13542.0393818099182681 -0.0028748298805800 0.0000000827470400
-0.0028748298803300 -13541.9995917188589374 -0.0000001347330800
0.0000000827470600 -0.0000001347331000 -13542.0534574678422359
-13540.3341661693593778 0.0012238729279000 -0.0002501340927200
0.0012238729326500 -13540.2991380965941062 0.0005813139822800
-0.0002501340989800 0.0005813139831300 -13540.3679640509672026
-13539.9521810721598740 0.0015224012484200 0.0001998542392300
0.0015224012426800 -13539.9315257812813797 -0.0003958176263400
0.0001998542360900 -0.0003958176260800 -13539.9826588407522650
-13539.8889589255886676 0.0004811492920800 -0.0000003116334700
0.0004811492803300 -13539.8528206531755131 0.0000001190424000
-0.0000003116334800 0.0000001190423900 -13539.9055028470083926
-13541.2338394231337588 0.0000154211634300 0.0000002157093800
0.0000154211617000 -13541.2074322056359961 0.0003629107003100
0.0000002157054700 0.0003629106959500 -13541.2491330083958019
-13539.0638380826585490 0.0027371220473700 0.0000000067394500
0.0027371220430900 -13539.0305446740530897 0.0000000313466200
0.0000000067394500 0.0000000313466200 -13539.0611256693355244
-13540.8327781208354281 0.0019404082889800 0.0000000896574600
0.0019404082820600 -13540.8003122763693682 0.0000001156701500
0.0000000896282400 0.0000001156409600 -13540.8481874484841683
-13541.9509066275477380 -0.0002545018895900 -0.0000000090562500
-0.0002545018912200 -13541.9153410069175152 -0.0000000394209900
-0.0000000090562500 -0.0000000394209800 -13541.9474153136070527
-13540.6275040213495231 -0.0022144933916500 0.0000001801533400
-0.0022144933930400 -13540.6016008002825401 -0.0000001388755500
0.0000001801533400 -0.0000001388755500 -13540.6462502733429574
-13541.8978856615940458 -0.0023469643940600 -0.0000000016550500
-0.0023469643857400 -13541.8662794788269821 0.0000000386102300
-0.0000000016550500 0.0000000386102400 -13541.8884814946104598
-13541.2396418605876534 0.0028620498018500 0.0000000077088300
0.0028620498117500 -13541.1972739074462879 -0.0000000554760100
0.0000000077088400 -0.0000000554760900 -13541.2124451762047102
-13540.2397271556965279 0.0014879428906000 -0.0000001961043700
0.0014879428896400 -13540.2032210845372902 -0.0000000757531800
-0.0000001961041900 -0.0000000757537400 -13540.2569350887097244
-13540.0634408949899807 0.0004173830093100 0.0000000687370200
0.0004173830186000 -13540.0386784826405346 0.0000000241532700
0.0000000687371200 0.0000000241532700 -13540.0754409581077198
-13540.3894942639290093 0.0022461630355200 0.0000000929880500
0.0022461630264800 -13540.3525067253267480 0.0000000864521000
0.0000000929882600 0.0000000864523700 -13540.3975553165128076
-13542.4923075935384986 0.0044823873458600 0.0000000173507400
0.0044823873471100 -13542.4349569375699502 0.0000001464249900
0.0000000173507300 0.0000001464249800 -13542.4641246890932962
-13540.8615296723673964 0.0014326457013600 -0.0000000080910200
0.0014326456913100 -13540.8294568484197953 0.0000000139899700
-0.0000000080927000 0.0000000139904400 -13540.8300590655308042
-13540.8756452546149376 -0.0028218049004400 0.0000000082104400
-0.0028218049073000 -13540.8288823685870739 -0.0000000286981800
0.0000000082105000 -0.0000000286982300 -13540.8501601568004844
-13541.1842981361096463 0.0034589502902800 -0.0000000586288200
0.0034589502868900 -13541.1402602909420239 0.0000000984848700
-0.0000000586288200 0.0000000984848700 -13541.1755528445155505
-13540.5068012025676580 -0.0010426744860100 -0.0003895422663700
-0.0010426744867000 -13540.4775145764488116 -0.0015521800174000
-0.0003895422544600 -0.0015521800184800 -13540.5437378404603805
-13540.8063621122473705 0.0011834996092000 -0.0000001198193900
0.0011834996256900 -13540.7755899571875489 -0.0000000442491100
-0.0000001198194100 -0.0000000442491700 -13540.8133639493426017
-13541.4075546426611254 0.0012025336652400 -0.0000000736109700
0.0012025336684500 -13541.3731155830428179 0.0000000371026700
-0.0000000736108700 0.0000000371027800 -13541.4018525024457631
-13542.8409821997393010 0.0030851664500900 0.0000000433837300
0.0030851664603000 -13542.7989544394949917 -0.0000001886613400
0.0000000433837400 -0.0000001886613400 -13542.8324326120618935
-13541.2110439475145540 0.0027294819135200 0.0000000061759600
0.0027294819146200 -13541.1674157449779159 0.0000000366564800
0.0000000061759900 0.0000000366565200 -13541.1936161017965787
-13540.6759255868309992 0.0027141814451100 -0.0000000030179600
0.0027141814247300 -13540.6348711917216860 0.0000000679258300
-0.0000000030179300 0.0000000679258500 -13540.6661835714694462
-13541.8511225792844925 -0.0026377330638100 -0.0000159298840000
-0.0026377330593500 -13541.8147936398745514 -0.0000192339907600
-0.0000159298873000 -0.0000192339966300 -13541.8093555679170095
-13540.5153455267864047 -0.0015975055204100 0.0000000097278800
-0.0015975055227700 -13540.4859946516135096 0.0000000096760900
0.0000000097374900 0.0000000096653000 -13540.4880196749527386
-13540.8987261102083721 0.0002456928024200 -0.0000023555842500
0.0002456928027000 -13540.8830260976610589 -0.0000114626567100
-0.0000023555922300 -0.0000114626506100 -13540.8670774781421642
-13540.5608537958087254 0.0009275255079100 0.0000000125284100
0.0009275255105100 -13540.5397129097345896 -0.0000000094076800
0.0000000125311000 -0.0000000094066600 -13540.5286195263197442
-13541.8255386553773860 0.0014413909962300 0.0000000076219600
0.0014413909850000 -13541.7910311206032929 0.0000000598695100
0.0000000076227300 0.0000000598707900 -13541.8099176460364106
-13541.9028663770750427 -0.0033674094633700 -0.0000000137849300
-0.0033674094707400 -13541.8591786060806044 -0.0000000502793100
-0.0000000137848300 -0.0000000502793300 -13541.8905070307355345
-13540.8913802295428468 0.0005200746746900 -0.0000000485929300
0.0005200746792500 -13540.8692993570366525 0.0000000821751900
-0.0000000485929200 0.0000000821752000 -13540.8872879297850886
-13542.1076408592161897 -0.0048379740187400 0.0000003045914500
-0.0048379740275400 -13542.0483508961569896 -0.0000034225240800
0.0000003045909500 -0.0000034225242200 -13542.0946010527586623
-13540.5616246087447507 0.0026485526393200 0.0000000486752800
0.0026485526397700 -13540.5296265803008282 0.0000000585048000
0.0000000486752900 0.0000000585048000 -13540.5679357034514396
-13540.5337596794306592 0.0026390567564600 -0.0000000633890600
0.0026390567569900 -13540.4830751222907566 0.0000000387942400
-0.0000000633908100 0.0000000387921500 -13540.5264652890436992
-13541.3991574542651506 -0.0045665457815600 0.0000000495244300
-0.0045665457835200 -13541.3585467034899921 0.0000000010752900
0.0000000495244600 0.0000000010752500 -13541.3914781052208127
-13540.9103428277212515 -0.0044865013285600 -0.0000001287610200
-0.0044865013189600 -13540.8519154450532369 0.0000007465567800
-0.0000001287607800 0.0000007465559700 -13540.8970109512720228
-13541.3685801730880485 0.0008753836017100 -0.0000000710170900
0.0008753835921900 -13541.3484929342521355 0.0000000589798600
-0.0000000710165700 0.0000000589803600 -13541.3676954546390334
-13540.7364222375108511 -0.0021907347788300 -0.0000000548970500
-0.0021907347712500 -13540.6994990854200296 -0.0000000784530900
-0.0000000548967600 -0.0000000784535500 -13540.7486307619019499
-13540.0038248465079960 0.0012790798174200 -0.0000000370895600
0.0012790798123300 -13539.9752711968430958 0.0000000265118400
-0.0000000370907800 0.0000000265106800 -13539.9930449001130910
-13541.7754228397716361 0.0023317801493800 0.0000000222851300
0.0023317801618700 -13541.7488924848657916 -0.0000001041404700
0.0000000222851100 -0.0000001041404800 -13541.7647486281020974
-13540.0184072025040223 0.0024528381132000 0.0000000934920400
0.0024528380987500 -13539.9790310445878276 -0.0000000778365500
0.0000000934921000 -0.0000000778365200 -13540.0166663838263048
