# Supplementary material for: Protein and Solvent Reorganization Drives Radical Pair Stability in Avian Cryptochrome 4a
Source: J Am Chem Soc. 2025 Nov 14;147(47):43934–45. doi: 10.1021/jacs.5c15726 (PMC12673606; doi:10.1021/jacs.5c15726)
Supplement: Supplementary file 2 [file ja5c15726_si_002.zip › Cry4a_data/TDDFT/dark_state/prot_sol/ds34/eng_34_CTB.txt]

Row 7: [-1.00178e+00  2.87300e-02  9.72000e-01 -7.90000e-04 -3.35000e-03
  1.51000e-02]
Excited state   6: excitation energy (eV) =    3.9092
