# Supplementary material for: Protein and Solvent Reorganization Drives Radical Pair Stability in Avian Cryptochrome 4a
Source: J Am Chem Soc. 2025 Nov 14;147(47):43934–45. doi: 10.1021/jacs.5c15726 (PMC12673606; doi:10.1021/jacs.5c15726)
Supplement: Supplementary file 2 [file ja5c15726_si_002.zip › Cry4a_data/TDDFT/dark_state/prot_sol/ds34/eng_34_CTD.txt]

Row 12: [-1.00246e+00  1.72000e-03 -3.00000e-05  5.14000e-03  9.84670e-01
  6.48000e-03]
Excited state  11: excitation energy (eV) =    4.7945
