# Supplementary material for: Protein and Solvent Reorganization Drives Radical Pair Stability in Avian Cryptochrome 4a
Source: J Am Chem Soc. 2025 Nov 14;147(47):43934–45. doi: 10.1021/jacs.5c15726 (PMC12673606; doi:10.1021/jacs.5c15726)
Supplement: Supplementary file 2 [file ja5c15726_si_002.zip › Cry4a_data/TDDFT/dark_state/prot_sol/ds34/engs_34.txt]

 Excited state   1: excitation energy (eV) =    3.0064
 Total energy for state  1:                -13541.04222994 au
--
 Excited state   2: excitation energy (eV) =    3.2084
 Total energy for state  2:                -13541.03480734 au
--
 Excited state   3: excitation energy (eV) =    3.3027
 Total energy for state  3:                -13541.03134200 au
--
 Excited state   4: excitation energy (eV) =    3.8397
 Total energy for state  4:                -13541.01160773 au
--
 Excited state   5: excitation energy (eV) =    3.8699
 Total energy for state  5:                -13541.01049795 au
--
 Excited state   6: excitation energy (eV) =    3.9092
 Total energy for state  6:                -13541.00905285 au
--
 Excited state   7: excitation energy (eV) =    3.9654
 Total energy for state  7:                -13541.00698596 au
--
 Excited state   8: excitation energy (eV) =    4.4018
 Total energy for state  8:                -13540.99095061 au
--
 Excited state   9: excitation energy (eV) =    4.4414
 Total energy for state  9:                -13540.98949592 au
--
 Excited state  10: excitation energy (eV) =    4.6373
 Total energy for state 10:                -13540.98229408 au
--
 Excited state  11: excitation energy (eV) =    4.7945
 Total energy for state 11:                -13540.97651890 au
--
 Excited state  12: excitation energy (eV) =    4.8261
 Total energy for state 12:                -13540.97535530 au
--
 Excited state  13: excitation energy (eV) =    4.8776
 Total energy for state 13:                -13540.97346443 au
--
 Excited state  14: excitation energy (eV) =    4.8894
 Total energy for state 14:                -13540.97302964 au
--
 Excited state  15: excitation energy (eV) =    4.9314
 Total energy for state 15:                -13540.97148708 au
--
 Excited state  16: excitation energy (eV) =    4.9907
 Total energy for state 16:                -13540.96930727 au
--
 Excited state  17: excitation energy (eV) =    4.9919
 Total energy for state 17:                -13540.96926252 au
--
 Excited state  18: excitation energy (eV) =    4.9959
 Total energy for state 18:                -13540.96911577 au
--
 Excited state  19: excitation energy (eV) =    5.0069
 Total energy for state 19:                -13540.96871126 au
--
 Excited state  20: excitation energy (eV) =    5.0233
 Total energy for state 20:                -13540.96810871 au
--
 Excited state  21: excitation energy (eV) =    5.0528
 Total energy for state 21:                -13540.96702529 au
--
 Excited state  22: excitation energy (eV) =    5.1431
 Total energy for state 22:                -13540.96370710 au
--
 Excited state  23: excitation energy (eV) =    5.2081
 Total energy for state 23:                -13540.96131990 au
--
 Excited state  24: excitation energy (eV) =    5.2100
 Total energy for state 24:                -13540.96124828 au
--
 Excited state  25: excitation energy (eV) =    5.2223
 Total energy for state 25:                -13540.96079828 au
