# Supplementary material for: Protein and Solvent Reorganization Drives Radical Pair Stability in Avian Cryptochrome 4a
Source: J Am Chem Soc. 2025 Nov 14;147(47):43934–45. doi: 10.1021/jacs.5c15726 (PMC12673606; doi:10.1021/jacs.5c15726)
Supplement: Supplementary file 2 [file ja5c15726_si_002.zip › Cry4a_data/TDDFT/dark_state/prot_sol/ds33/engs_33.txt]

 Excited state   1: excitation energy (eV) =    3.1083
 Total energy for state  1:                -13540.08603295 au
--
 Excited state   2: excitation energy (eV) =    3.2848
 Total energy for state  2:                -13540.07954688 au
--
 Excited state   3: excitation energy (eV) =    3.6836
 Total energy for state  3:                -13540.06488924 au
--
 Excited state   4: excitation energy (eV) =    3.9913
 Total energy for state  4:                -13540.05358306 au
--
 Excited state   5: excitation energy (eV) =    4.1263
 Total energy for state  5:                -13540.04862021 au
--
 Excited state   6: excitation energy (eV) =    4.5306
 Total energy for state  6:                -13540.03376517 au
--
 Excited state   7: excitation energy (eV) =    4.6003
 Total energy for state  7:                -13540.03120104 au
--
 Excited state   8: excitation energy (eV) =    4.7130
 Total energy for state  8:                -13540.02706142 au
--
 Excited state   9: excitation energy (eV) =    4.7626
 Total energy for state  9:                -13540.02523912 au
--
 Excited state  10: excitation energy (eV) =    4.7964
 Total energy for state 10:                -13540.02399774 au
--
 Excited state  11: excitation energy (eV) =    4.8431
 Total energy for state 11:                -13540.02228137 au
--
 Excited state  12: excitation energy (eV) =    4.8762
 Total energy for state 12:                -13540.02106446 au
--
 Excited state  13: excitation energy (eV) =    4.9249
 Total energy for state 13:                -13540.01927411 au
--
 Excited state  14: excitation energy (eV) =    4.9787
 Total energy for state 14:                -13540.01729620 au
--
 Excited state  15: excitation energy (eV) =    5.0227
 Total energy for state 15:                -13540.01567883 au
--
 Excited state  16: excitation energy (eV) =    5.0549
 Total energy for state 16:                -13540.01449658 au
--
 Excited state  17: excitation energy (eV) =    5.0692
 Total energy for state 17:                -13540.01397134 au
--
 Excited state  18: excitation energy (eV) =    5.0896
 Total energy for state 18:                -13540.01322273 au
--
 Excited state  19: excitation energy (eV) =    5.1284
 Total energy for state 19:                -13540.01179676 au
--
 Excited state  20: excitation energy (eV) =    5.1449
 Total energy for state 20:                -13540.01119042 au
--
 Excited state  21: excitation energy (eV) =    5.1794
 Total energy for state 21:                -13540.00992127 au
--
 Excited state  22: excitation energy (eV) =    5.2121
 Total energy for state 22:                -13540.00871952 au
--
 Excited state  23: excitation energy (eV) =    5.3049
 Total energy for state 23:                -13540.00530937 au
--
 Excited state  24: excitation energy (eV) =    5.3092
 Total energy for state 24:                -13540.00515179 au
--
 Excited state  25: excitation energy (eV) =    5.4671
 Total energy for state 25:                -13539.99934816 au
