# Supplementary material for: Protein and Solvent Reorganization Drives Radical Pair Stability in Avian Cryptochrome 4a
Source: J Am Chem Soc. 2025 Nov 14;147(47):43934–45. doi: 10.1021/jacs.5c15726 (PMC12673606; doi:10.1021/jacs.5c15726)
Supplement: Supplementary file 2 [file ja5c15726_si_002.zip › Cry4a_data/TDDFT/dark_state/prot_sol/ds33/eng_33_CTD.txt]

Row 26: [-1.00595e+00  5.52000e-03 -6.30000e-04  1.09800e-02  9.83060e-01
 -5.12000e-03]
Excited state  25: excitation energy (eV) =    5.4671
