# Supplementary material for: Protein and Solvent Reorganization Drives Radical Pair Stability in Avian Cryptochrome 4a
Source: J Am Chem Soc. 2025 Nov 14;147(47):43934–45. doi: 10.1021/jacs.5c15726 (PMC12673606; doi:10.1021/jacs.5c15726)
Supplement: Supplementary file 2 [file ja5c15726_si_002.zip › Cry4a_data/TDDFT/dark_state/prot_sol/ds32/engs_32.txt]

 Excited state   1: excitation energy (eV) =    3.1216
 Total energy for state  1:                -13540.44411074 au
--
 Excited state   2: excitation energy (eV) =    3.2085
 Total energy for state  2:                -13540.44091725 au
--
 Excited state   3: excitation energy (eV) =    3.8673
 Total energy for state  3:                -13540.41670530 au
--
 Excited state   4: excitation energy (eV) =    3.9347
 Total energy for state  4:                -13540.41422831 au
--
 Excited state   5: excitation energy (eV) =    4.1226
 Total energy for state  5:                -13540.40732325 au
--
 Excited state   6: excitation energy (eV) =    4.3622
 Total energy for state  6:                -13540.39851738 au
--
 Excited state   7: excitation energy (eV) =    4.3754
 Total energy for state  7:                -13540.39803502 au
--
 Excited state   8: excitation energy (eV) =    4.5205
 Total energy for state  8:                -13540.39269939 au
--
 Excited state   9: excitation energy (eV) =    4.6347
 Total energy for state  9:                -13540.38850272 au
--
 Excited state  10: excitation energy (eV) =    4.6548
 Total energy for state 10:                -13540.38776465 au
--
 Excited state  11: excitation energy (eV) =    4.6977
 Total energy for state 11:                -13540.38618906 au
--
 Excited state  12: excitation energy (eV) =    4.8255
 Total energy for state 12:                -13540.38149345 au
--
 Excited state  13: excitation energy (eV) =    4.9123
 Total energy for state 13:                -13540.37830108 au
--
 Excited state  14: excitation energy (eV) =    4.9303
 Total energy for state 14:                -13540.37764138 au
--
 Excited state  15: excitation energy (eV) =    4.9325
 Total energy for state 15:                -13540.37755859 au
--
 Excited state  16: excitation energy (eV) =    4.9590
 Total energy for state 16:                -13540.37658716 au
--
 Excited state  17: excitation energy (eV) =    4.9975
 Total energy for state 17:                -13540.37517027 au
--
 Excited state  18: excitation energy (eV) =    5.0063
 Total energy for state 18:                -13540.37484995 au
--
 Excited state  19: excitation energy (eV) =    5.0076
 Total energy for state 19:                -13540.37480063 au
--
 Excited state  20: excitation energy (eV) =    5.0276
 Total energy for state 20:                -13540.37406394 au
--
 Excited state  21: excitation energy (eV) =    5.0324
 Total energy for state 21:                -13540.37388837 au
--
 Excited state  22: excitation energy (eV) =    5.0442
 Total energy for state 22:                -13540.37345354 au
--
 Excited state  23: excitation energy (eV) =    5.0825
 Total energy for state 23:                -13540.37204752 au
--
 Excited state  24: excitation energy (eV) =    5.0857
 Total energy for state 24:                -13540.37193206 au
--
 Excited state  25: excitation energy (eV) =    5.1149
 Total energy for state 25:                -13540.37085627 au
