# Supplementary material for: Protein and Solvent Reorganization Drives Radical Pair Stability in Avian Cryptochrome 4a
Source: J Am Chem Soc. 2025 Nov 14;147(47):43934–45. doi: 10.1021/jacs.5c15726 (PMC12673606; doi:10.1021/jacs.5c15726)
Supplement: Supplementary file 2 [file ja5c15726_si_002.zip › Cry4a_data/TDDFT/dark_state/prot_sol/ds35/engs_35.txt]

 Excited state   1: excitation energy (eV) =    3.1692
 Total energy for state  1:                -13539.72647915 au
--
 Excited state   2: excitation energy (eV) =    3.2162
 Total energy for state  2:                -13539.72474989 au
--
 Excited state   3: excitation energy (eV) =    3.6297
 Total energy for state  3:                -13539.70955370 au
--
 Excited state   4: excitation energy (eV) =    3.8982
 Total energy for state  4:                -13539.69968592 au
--
 Excited state   5: excitation energy (eV) =    3.9588
 Total energy for state  5:                -13539.69745876 au
--
 Excited state   6: excitation energy (eV) =    4.0436
 Total energy for state  6:                -13539.69434466 au
--
 Excited state   7: excitation energy (eV) =    4.5213
 Total energy for state  7:                -13539.67678981 au
--
 Excited state   8: excitation energy (eV) =    4.5775
 Total energy for state  8:                -13539.67472217 au
--
 Excited state   9: excitation energy (eV) =    4.6055
 Total energy for state  9:                -13539.67369558 au
--
 Excited state  10: excitation energy (eV) =    4.6805
 Total energy for state 10:                -13539.67094031 au
--
 Excited state  11: excitation energy (eV) =    4.7682
 Total energy for state 11:                -13539.66771747 au
--
 Excited state  12: excitation energy (eV) =    4.8291
 Total energy for state 12:                -13539.66547909 au
--
 Excited state  13: excitation energy (eV) =    4.8633
 Total energy for state 13:                -13539.66422120 au
--
 Excited state  14: excitation energy (eV) =    4.8921
 Total energy for state 14:                -13539.66316169 au
--
 Excited state  15: excitation energy (eV) =    4.9197
 Total energy for state 15:                -13539.66214768 au
--
 Excited state  16: excitation energy (eV) =    4.9468
 Total energy for state 16:                -13539.66115046 au
--
 Excited state  17: excitation energy (eV) =    4.9551
 Total energy for state 17:                -13539.66084610 au
--
 Excited state  18: excitation energy (eV) =    4.9947
 Total energy for state 18:                -13539.65939123 au
--
 Excited state  19: excitation energy (eV) =    5.0868
 Total energy for state 19:                -13539.65600796 au
--
 Excited state  20: excitation energy (eV) =    5.1060
 Total energy for state 20:                -13539.65530047 au
--
 Excited state  21: excitation energy (eV) =    5.1209
 Total energy for state 21:                -13539.65475577 au
--
 Excited state  22: excitation energy (eV) =    5.1299
 Total energy for state 22:                -13539.65442440 au
--
 Excited state  23: excitation energy (eV) =    5.1513
 Total energy for state 23:                -13539.65363877 au
--
 Excited state  24: excitation energy (eV) =    5.1583
 Total energy for state 24:                -13539.65338057 au
--
 Excited state  25: excitation energy (eV) =    5.1707
 Total energy for state 25:                -13539.65292298 au
