# Supplementary material for: Protein and Solvent Reorganization Drives Radical Pair Stability in Avian Cryptochrome 4a
Source: J Am Chem Soc. 2025 Nov 14;147(47):43934–45. doi: 10.1021/jacs.5c15726 (PMC12673606; doi:10.1021/jacs.5c15726)
Supplement: Supplementary file 2 [file ja5c15726_si_002.zip › Cry4a_data/TDDFT/dark_state/prot_sol/ds19/eng_19_CTC.txt]

Row 9: [-1.00351e+00  3.44000e-03  7.50000e-04  6.53910e-01  3.41830e-01
  9.70000e-04]
Excited state   8: excitation energy (eV) =    4.0780
