# Supplementary material for: Protein and Solvent Reorganization Drives Radical Pair Stability in Avian Cryptochrome 4a
Source: J Am Chem Soc. 2025 Nov 14;147(47):43934–45. doi: 10.1021/jacs.5c15726 (PMC12673606; doi:10.1021/jacs.5c15726)
Supplement: Supplementary file 2 [file ja5c15726_si_002.zip › Cry4a_data/TDDFT/dark_state/prot_sol/ds19/engs_19.txt]

 Excited state   1: excitation energy (eV) =    3.0763
 Total energy for state  1:                -13541.06605624 au
--
 Excited state   2: excitation energy (eV) =    3.2926
 Total energy for state  2:                -13541.05810614 au
--
 Excited state   3: excitation energy (eV) =    3.4041
 Total energy for state  3:                -13541.05401093 au
--
 Excited state   4: excitation energy (eV) =    3.7021
 Total energy for state  4:                -13541.04305706 au
--
 Excited state   5: excitation energy (eV) =    3.7421
 Total energy for state  5:                -13541.04158654 au
--
 Excited state   6: excitation energy (eV) =    3.8803
 Total energy for state  6:                -13541.03650933 au
--
 Excited state   7: excitation energy (eV) =    3.9065
 Total energy for state  7:                -13541.03554579 au
--
 Excited state   8: excitation energy (eV) =    4.0780
 Total energy for state  8:                -13541.02924375 au
--
 Excited state   9: excitation energy (eV) =    4.2462
 Total energy for state  9:                -13541.02306351 au
--
 Excited state  10: excitation energy (eV) =    4.4826
 Total energy for state 10:                -13541.01437431 au
--
 Excited state  11: excitation energy (eV) =    4.5855
 Total energy for state 11:                -13541.01059527 au
--
 Excited state  12: excitation energy (eV) =    4.6778
 Total energy for state 12:                -13541.00720095 au
--
 Excited state  13: excitation energy (eV) =    4.7036
 Total energy for state 13:                -13541.00625231 au
--
 Excited state  14: excitation energy (eV) =    4.8276
 Total energy for state 14:                -13541.00169629 au
--
 Excited state  15: excitation energy (eV) =    4.8798
 Total energy for state 15:                -13540.99977830 au
--
 Excited state  16: excitation energy (eV) =    4.8839
 Total energy for state 16:                -13540.99962904 au
--
 Excited state  17: excitation energy (eV) =    4.9145
 Total energy for state 17:                -13540.99850153 au
--
 Excited state  18: excitation energy (eV) =    4.9196
 Total energy for state 18:                -13540.99831454 au
--
 Excited state  19: excitation energy (eV) =    4.9290
 Total energy for state 19:                -13540.99797156 au
--
 Excited state  20: excitation energy (eV) =    5.0086
 Total energy for state 20:                -13540.99504558 au
--
 Excited state  21: excitation energy (eV) =    5.0142
 Total energy for state 21:                -13540.99483840 au
--
 Excited state  22: excitation energy (eV) =    5.0208
 Total energy for state 22:                -13540.99459624 au
--
 Excited state  23: excitation energy (eV) =    5.0209
 Total energy for state 23:                -13540.99459400 au
--
 Excited state  24: excitation energy (eV) =    5.0259
 Total energy for state 24:                -13540.99440780 au
--
 Excited state  25: excitation energy (eV) =    5.0290
 Total energy for state 25:                -13540.99429636 au
