# Supplementary material for: Protein and Solvent Reorganization Drives Radical Pair Stability in Avian Cryptochrome 4a
Source: J Am Chem Soc. 2025 Nov 14;147(47):43934–45. doi: 10.1021/jacs.5c15726 (PMC12673606; doi:10.1021/jacs.5c15726)
Supplement: Supplementary file 2 [file ja5c15726_si_002.zip › Cry4a_data/TDDFT/dark_state/prot_sol/ds6/engs_6.txt]

 Excited state   1: excitation energy (eV) =    3.0881
 Total energy for state  1:                -13541.02401459 au
--
 Excited state   2: excitation energy (eV) =    3.1747
 Total energy for state  2:                -13541.02083460 au
--
 Excited state   3: excitation energy (eV) =    3.5533
 Total energy for state  3:                -13541.00692054 au
--
 Excited state   4: excitation energy (eV) =    3.6129
 Total energy for state  4:                -13541.00473191 au
--
 Excited state   5: excitation energy (eV) =    3.9324
 Total energy for state  5:                -13540.99298803 au
--
 Excited state   6: excitation energy (eV) =    4.0641
 Total energy for state  6:                -13540.98814831 au
--
 Excited state   7: excitation energy (eV) =    4.4512
 Total energy for state  7:                -13540.97392330 au
--
 Excited state   8: excitation energy (eV) =    4.4643
 Total energy for state  8:                -13540.97344069 au
--
 Excited state   9: excitation energy (eV) =    4.6423
 Total energy for state  9:                -13540.96689980 au
--
 Excited state  10: excitation energy (eV) =    4.7337
 Total energy for state 10:                -13540.96354197 au
--
 Excited state  11: excitation energy (eV) =    4.7514
 Total energy for state 11:                -13540.96289103 au
--
 Excited state  12: excitation energy (eV) =    4.7796
 Total energy for state 12:                -13540.96185554 au
--
 Excited state  13: excitation energy (eV) =    4.7851
 Total energy for state 13:                -13540.96165124 au
--
 Excited state  14: excitation energy (eV) =    4.8221
 Total energy for state 14:                -13540.96029263 au
--
 Excited state  15: excitation energy (eV) =    4.8390
 Total energy for state 15:                -13540.95967076 au
--
 Excited state  16: excitation energy (eV) =    4.9476
 Total energy for state 16:                -13540.95567975 au
--
 Excited state  17: excitation energy (eV) =    4.9690
 Total energy for state 17:                -13540.95489339 au
--
 Excited state  18: excitation energy (eV) =    4.9999
 Total energy for state 18:                -13540.95376070 au
--
 Excited state  19: excitation energy (eV) =    5.0217
 Total energy for state 19:                -13540.95295678 au
--
 Excited state  20: excitation energy (eV) =    5.0303
 Total energy for state 20:                -13540.95264303 au
--
 Excited state  21: excitation energy (eV) =    5.0821
 Total energy for state 21:                -13540.95073677 au
--
 Excited state  22: excitation energy (eV) =    5.1211
 Total energy for state 22:                -13540.94930542 au
--
 Excited state  23: excitation energy (eV) =    5.2293
 Total energy for state 23:                -13540.94532854 au
--
 Excited state  24: excitation energy (eV) =    5.2697
 Total energy for state 24:                -13540.94384210 au
--
 Excited state  25: excitation energy (eV) =    5.3879
 Total energy for state 25:                -13540.93949903 au
