# Supplementary material for: Protein and Solvent Reorganization Drives Radical Pair Stability in Avian Cryptochrome 4a
Source: J Am Chem Soc. 2025 Nov 14;147(47):43934–45. doi: 10.1021/jacs.5c15726 (PMC12673606; doi:10.1021/jacs.5c15726)
Supplement: Supplementary file 2 [file ja5c15726_si_002.zip › Cry4a_data/TDDFT/dark_state/prot_sol/ds6/eng_6_CTC.txt]

Row 16: [-1.00354  0.00328  0.01353  0.9847   0.00108 -0.0102 ]
Excited state  15: excitation energy (eV) =    4.8390
