# Supplementary material for: Protein and Solvent Reorganization Drives Radical Pair Stability in Avian Cryptochrome 4a
Source: J Am Chem Soc. 2025 Nov 14;147(47):43934–45. doi: 10.1021/jacs.5c15726 (PMC12673606; doi:10.1021/jacs.5c15726)
Supplement: Supplementary file 2 [file ja5c15726_si_002.zip › Cry4a_data/TDDFT/dark_state/prot_sol/ds6/eng_6_CTB.txt]

Row 7: [-1.00345e+00  7.96000e-03  9.92630e-01  1.83000e-03  8.00000e-05
  6.53000e-03]
Excited state   6: excitation energy (eV) =    4.0641
