# Supplementary material for: Protein and Solvent Reorganization Drives Radical Pair Stability in Avian Cryptochrome 4a
Source: J Am Chem Soc. 2025 Nov 14;147(47):43934–45. doi: 10.1021/jacs.5c15726 (PMC12673606; doi:10.1021/jacs.5c15726)
Supplement: Supplementary file 2 [file ja5c15726_si_002.zip › Cry4a_data/TDDFT/dark_state/prot_sol/ds26/engs_26.txt]

 Excited state   1: excitation energy (eV) =    3.1007
 Total energy for state  1:                -13541.49947035 au
--
 Excited state   2: excitation energy (eV) =    3.4034
 Total energy for state  2:                -13541.48834532 au
--
 Excited state   3: excitation energy (eV) =    3.6716
 Total energy for state  3:                -13541.47848815 au
--
 Excited state   4: excitation energy (eV) =    4.0022
 Total energy for state  4:                -13541.46633887 au
--
 Excited state   5: excitation energy (eV) =    4.2591
 Total energy for state  5:                -13541.45689976 au
--
 Excited state   6: excitation energy (eV) =    4.3640
 Total energy for state  6:                -13541.45304322 au
--
 Excited state   7: excitation energy (eV) =    4.5540
 Total energy for state  7:                -13541.44606033 au
--
 Excited state   8: excitation energy (eV) =    4.5944
 Total energy for state  8:                -13541.44457722 au
--
 Excited state   9: excitation energy (eV) =    4.6003
 Total energy for state  9:                -13541.44436004 au
--
 Excited state  10: excitation energy (eV) =    4.6978
 Total energy for state 10:                -13541.44077761 au
--
 Excited state  11: excitation energy (eV) =    4.7051
 Total energy for state 11:                -13541.44050830 au
--
 Excited state  12: excitation energy (eV) =    4.7630
 Total energy for state 12:                -13541.43837998 au
--
 Excited state  13: excitation energy (eV) =    4.7890
 Total energy for state 13:                -13541.43742383 au
--
 Excited state  14: excitation energy (eV) =    4.9071
 Total energy for state 14:                -13541.43308656 au
--
 Excited state  15: excitation energy (eV) =    4.9233
 Total energy for state 15:                -13541.43249158 au
--
 Excited state  16: excitation energy (eV) =    4.9301
 Total energy for state 16:                -13541.43224041 au
--
 Excited state  17: excitation energy (eV) =    5.0054
 Total energy for state 17:                -13541.42947177 au
--
 Excited state  18: excitation energy (eV) =    5.0204
 Total energy for state 18:                -13541.42892180 au
--
 Excited state  19: excitation energy (eV) =    5.0441
 Total energy for state 19:                -13541.42805068 au
--
 Excited state  20: excitation energy (eV) =    5.0737
 Total energy for state 20:                -13541.42696441 au
--
 Excited state  21: excitation energy (eV) =    5.0774
 Total energy for state 21:                -13541.42682882 au
--
 Excited state  22: excitation energy (eV) =    5.0835
 Total energy for state 22:                -13541.42660445 au
--
 Excited state  23: excitation energy (eV) =    5.1260
 Total energy for state 23:                -13541.42504032 au
--
 Excited state  24: excitation energy (eV) =    5.1840
 Total energy for state 24:                -13541.42291132 au
--
 Excited state  25: excitation energy (eV) =    5.2588
 Total energy for state 25:                -13541.42016199 au
