# Supplementary material for: Protein and Solvent Reorganization Drives Radical Pair Stability in Avian Cryptochrome 4a
Source: J Am Chem Soc. 2025 Nov 14;147(47):43934–45. doi: 10.1021/jacs.5c15726 (PMC12673606; doi:10.1021/jacs.5c15726)
Supplement: Supplementary file 2 [file ja5c15726_si_002.zip › Cry4a_data/TDDFT/dark_state/prot_sol/ds21/eng_21_CTB.txt]

Row 9: [-1.00418e+00  1.32500e-02  9.87800e-01 -1.58000e-03 -4.60000e-04
  2.69200e-02]
Excited state   8: excitation energy (eV) =    4.5136
