# Supplementary material for: Protein and Solvent Reorganization Drives Radical Pair Stability in Avian Cryptochrome 4a
Source: J Am Chem Soc. 2025 Nov 14;147(47):43934–45. doi: 10.1021/jacs.5c15726 (PMC12673606; doi:10.1021/jacs.5c15726)
Supplement: Supplementary file 2 [file ja5c15726_si_002.zip › Cry4a_data/TDDFT/dark_state/prot_sol/ds21/engs_21.txt]

 Excited state   1: excitation energy (eV) =    2.9965
 Total energy for state  1:                -13540.80935069 au
--
 Excited state   2: excitation energy (eV) =    3.2864
 Total energy for state  2:                -13540.79869649 au
--
 Excited state   3: excitation energy (eV) =    3.6904
 Total energy for state  3:                -13540.78384734 au
--
 Excited state   4: excitation energy (eV) =    3.7817
 Total energy for state  4:                -13540.78049438 au
--
 Excited state   5: excitation energy (eV) =    3.9343
 Total energy for state  5:                -13540.77488602 au
--
 Excited state   6: excitation energy (eV) =    4.4657
 Total energy for state  6:                -13540.75535850 au
--
 Excited state   7: excitation energy (eV) =    4.4847
 Total energy for state  7:                -13540.75466051 au
--
 Excited state   8: excitation energy (eV) =    4.5136
 Total energy for state  8:                -13540.75359755 au
--
 Excited state   9: excitation energy (eV) =    4.5438
 Total energy for state  9:                -13540.75248525 au
--
 Excited state  10: excitation energy (eV) =    4.6063
 Total energy for state 10:                -13540.75018953 au
--
 Excited state  11: excitation energy (eV) =    4.6575
 Total energy for state 11:                -13540.74830917 au
--
 Excited state  12: excitation energy (eV) =    4.7637
 Total energy for state 12:                -13540.74440561 au
--
 Excited state  13: excitation energy (eV) =    4.9078
 Total energy for state 13:                -13540.73911016 au
--
 Excited state  14: excitation energy (eV) =    4.9472
 Total energy for state 14:                -13540.73766372 au
--
 Excited state  15: excitation energy (eV) =    4.9789
 Total energy for state 15:                -13540.73649556 au
--
 Excited state  16: excitation energy (eV) =    4.9866
 Total energy for state 16:                -13540.73621250 au
--
 Excited state  17: excitation energy (eV) =    5.0408
 Total energy for state 17:                -13540.73422162 au
--
 Excited state  18: excitation energy (eV) =    5.0444
 Total energy for state 18:                -13540.73408831 au
--
 Excited state  19: excitation energy (eV) =    5.0592
 Total energy for state 19:                -13540.73354791 au
--
 Excited state  20: excitation energy (eV) =    5.0784
 Total energy for state 20:                -13540.73283905 au
--
 Excited state  21: excitation energy (eV) =    5.1130
 Total energy for state 21:                -13540.73157046 au
--
 Excited state  22: excitation energy (eV) =    5.1377
 Total energy for state 22:                -13540.73066311 au
--
 Excited state  23: excitation energy (eV) =    5.1717
 Total energy for state 23:                -13540.72941323 au
--
 Excited state  24: excitation energy (eV) =    5.2425
 Total energy for state 24:                -13540.72681054 au
--
 Excited state  25: excitation energy (eV) =    5.3798
 Total energy for state 25:                -13540.72176327 au
