# Supplementary material for: Protein and Solvent Reorganization Drives Radical Pair Stability in Avian Cryptochrome 4a
Source: J Am Chem Soc. 2025 Nov 14;147(47):43934–45. doi: 10.1021/jacs.5c15726 (PMC12673606; doi:10.1021/jacs.5c15726)
Supplement: Supplementary file 2 [file ja5c15726_si_002.zip › Cry4a_data/TDDFT/dark_state/prot_sol/ds1/eng_1_CTD.txt]

Row 11: [-1.00312e+00  2.55000e-03 -6.70000e-04  7.17000e-03  9.94110e-01
 -1.15900e-02]
Excited state  10: excitation energy (eV) =    4.6935
