# Supplementary material for: Protein and Solvent Reorganization Drives Radical Pair Stability in Avian Cryptochrome 4a
Source: J Am Chem Soc. 2025 Nov 14;147(47):43934–45. doi: 10.1021/jacs.5c15726 (PMC12673606; doi:10.1021/jacs.5c15726)
Supplement: Supplementary file 2 [file ja5c15726_si_002.zip › Cry4a_data/TDDFT/dark_state/prot_sol/ds1/engs_1.txt]

 Excited state   1: excitation energy (eV) =    3.0343
 Total energy for state  1:                -13539.58621077 au
--
 Excited state   2: excitation energy (eV) =    3.3778
 Total energy for state  2:                -13539.57358955 au
--
 Excited state   3: excitation energy (eV) =    3.8912
 Total energy for state  3:                -13539.55472152 au
--
 Excited state   4: excitation energy (eV) =    3.9609
 Total energy for state  4:                -13539.55215848 au
--
 Excited state   5: excitation energy (eV) =    3.9954
 Total energy for state  5:                -13539.55089059 au
--
 Excited state   6: excitation energy (eV) =    4.2896
 Total energy for state  6:                -13539.54007885 au
--
 Excited state   7: excitation energy (eV) =    4.4657
 Total energy for state  7:                -13539.53360678 au
--
 Excited state   8: excitation energy (eV) =    4.4907
 Total energy for state  8:                -13539.53268990 au
--
 Excited state   9: excitation energy (eV) =    4.6464
 Total energy for state  9:                -13539.52696675 au
--
 Excited state  10: excitation energy (eV) =    4.6935
 Total energy for state 10:                -13539.52523628 au
--
 Excited state  11: excitation energy (eV) =    4.7005
 Total energy for state 11:                -13539.52498131 au
--
 Excited state  12: excitation energy (eV) =    4.7702
 Total energy for state 12:                -13539.52241987 au
--
 Excited state  13: excitation energy (eV) =    4.8870
 Total energy for state 13:                -13539.51812695 au
--
 Excited state  14: excitation energy (eV) =    4.9857
 Total energy for state 14:                -13539.51449755 au
--
 Excited state  15: excitation energy (eV) =    5.0053
 Total energy for state 15:                -13539.51377977 au
--
 Excited state  16: excitation energy (eV) =    5.0094
 Total energy for state 16:                -13539.51362768 au
--
 Excited state  17: excitation energy (eV) =    5.0120
 Total energy for state 17:                -13539.51353411 au
--
 Excited state  18: excitation energy (eV) =    5.0122
 Total energy for state 18:                -13539.51352626 au
--
 Excited state  19: excitation energy (eV) =    5.0776
 Total energy for state 19:                -13539.51112286 au
--
 Excited state  20: excitation energy (eV) =    5.1025
 Total energy for state 20:                -13539.51020600 au
--
 Excited state  21: excitation energy (eV) =    5.1834
 Total energy for state 21:                -13539.50723266 au
--
 Excited state  22: excitation energy (eV) =    5.2052
 Total energy for state 22:                -13539.50643364 au
--
 Excited state  23: excitation energy (eV) =    5.2408
 Total energy for state 23:                -13539.50512548 au
--
 Excited state  24: excitation energy (eV) =    5.2667
 Total energy for state 24:                -13539.50417250 au
--
 Excited state  25: excitation energy (eV) =    5.3241
 Total energy for state 25:                -13539.50206351 au
