# Supplementary material for: Protein and Solvent Reorganization Drives Radical Pair Stability in Avian Cryptochrome 4a
Source: J Am Chem Soc. 2025 Nov 14;147(47):43934–45. doi: 10.1021/jacs.5c15726 (PMC12673606; doi:10.1021/jacs.5c15726)
Supplement: Supplementary file 2 [file ja5c15726_si_002.zip › Cry4a_data/TDDFT/dark_state/prot_sol/ds28/engs_28.txt]

 Excited state   1: excitation energy (eV) =    3.2118
 Total energy for state  1:                -13540.22037719 au
--
 Excited state   2: excitation energy (eV) =    3.2307
 Total energy for state  2:                -13540.21968142 au
--
 Excited state   3: excitation energy (eV) =    3.4864
 Total energy for state  3:                -13540.21028453 au
--
 Excited state   4: excitation energy (eV) =    3.5141
 Total energy for state  4:                -13540.20926661 au
--
 Excited state   5: excitation energy (eV) =    3.5891
 Total energy for state  5:                -13540.20651018 au
--
 Excited state   6: excitation energy (eV) =    3.7718
 Total energy for state  6:                -13540.19979613 au
--
 Excited state   7: excitation energy (eV) =    3.7998
 Total energy for state  7:                -13540.19876733 au
--
 Excited state   8: excitation energy (eV) =    3.8430
 Total energy for state  8:                -13540.19717797 au
--
 Excited state   9: excitation energy (eV) =    4.0648
 Total energy for state  9:                -13540.18902948 au
--
 Excited state  10: excitation energy (eV) =    4.4166
 Total energy for state 10:                -13540.17610022 au
--
 Excited state  11: excitation energy (eV) =    4.4428
 Total energy for state 11:                -13540.17513769 au
--
 Excited state  12: excitation energy (eV) =    4.5372
 Total energy for state 12:                -13540.17166942 au
--
 Excited state  13: excitation energy (eV) =    4.6416
 Total energy for state 13:                -13540.16783202 au
--
 Excited state  14: excitation energy (eV) =    4.8046
 Total energy for state 14:                -13540.16184188 au
--
 Excited state  15: excitation energy (eV) =    4.8210
 Total energy for state 15:                -13540.16123791 au
--
 Excited state  16: excitation energy (eV) =    4.8536
 Total energy for state 16:                -13540.16004106 au
--
 Excited state  17: excitation energy (eV) =    4.8882
 Total energy for state 17:                -13540.15876779 au
--
 Excited state  18: excitation energy (eV) =    4.9275
 Total energy for state 18:                -13540.15732494 au
--
 Excited state  19: excitation energy (eV) =    4.9346
 Total energy for state 19:                -13540.15706493 au
--
 Excited state  20: excitation energy (eV) =    4.9471
 Total energy for state 20:                -13540.15660593 au
--
 Excited state  21: excitation energy (eV) =    5.0621
 Total energy for state 21:                -13540.15237744 au
--
 Excited state  22: excitation energy (eV) =    5.0933
 Total energy for state 22:                -13540.15123224 au
--
 Excited state  23: excitation energy (eV) =    5.1474
 Total energy for state 23:                -13540.14924212 au
--
 Excited state  24: excitation energy (eV) =    5.1536
 Total energy for state 24:                -13540.14901593 au
--
 Excited state  25: excitation energy (eV) =    5.1686
 Total energy for state 25:                -13540.14846323 au
