# Supplementary material for: Protein and Solvent Reorganization Drives Radical Pair Stability in Avian Cryptochrome 4a
Source: J Am Chem Soc. 2025 Nov 14;147(47):43934–45. doi: 10.1021/jacs.5c15726 (PMC12673606; doi:10.1021/jacs.5c15726)
Supplement: Supplementary file 2 [file ja5c15726_si_002.zip › Cry4a_data/TDDFT/dark_state/prot_sol/ds28/eng_28_CTD.txt]

Row 6: [-1.00508e+00  4.52000e-03 -3.70000e-04  1.78900e-01  8.17750e-01
 -8.95000e-03]
Excited state   5: excitation energy (eV) =    3.5891
