# Supplementary material for: Protein and Solvent Reorganization Drives Radical Pair Stability in Avian Cryptochrome 4a
Source: J Am Chem Soc. 2025 Nov 14;147(47):43934–45. doi: 10.1021/jacs.5c15726 (PMC12673606; doi:10.1021/jacs.5c15726)
Supplement: Supplementary file 2 [file ja5c15726_si_002.zip › Cry4a_data/TDDFT/dark_state/prot_sol/ds28/eng_28_CTC.txt]

Row 4: [-1.00505e+00  4.65000e-03 -3.00000e-05  8.09200e-01  1.88120e-01
 -1.00300e-02]
Excited state   3: excitation energy (eV) =    3.4864
