# Supplementary material for: Protein and Solvent Reorganization Drives Radical Pair Stability in Avian Cryptochrome 4a
Source: J Am Chem Soc. 2025 Nov 14;147(47):43934–45. doi: 10.1021/jacs.5c15726 (PMC12673606; doi:10.1021/jacs.5c15726)
Supplement: Supplementary file 2 [file ja5c15726_si_002.zip › Cry4a_data/TDDFT/dark_state/prot_sol/ds8/engs_8.txt]

 Excited state   1: excitation energy (eV) =    3.0177
 Total energy for state  1:                -13542.38517798 au
--
 Excited state   2: excitation energy (eV) =    3.1420
 Total energy for state  2:                -13542.38060956 au
--
 Excited state   3: excitation energy (eV) =    3.5538
 Total energy for state  3:                -13542.36547491 au
--
 Excited state   4: excitation energy (eV) =    3.8831
 Total energy for state  4:                -13542.35337410 au
--
 Excited state   5: excitation energy (eV) =    3.9156
 Total energy for state  5:                -13542.35217815 au
--
 Excited state   6: excitation energy (eV) =    4.2540
 Total energy for state  6:                -13542.33974267 au
--
 Excited state   7: excitation energy (eV) =    4.2761
 Total energy for state  7:                -13542.33893008 au
--
 Excited state   8: excitation energy (eV) =    4.4872
 Total energy for state  8:                -13542.33117343 au
--
 Excited state   9: excitation energy (eV) =    4.5017
 Total energy for state  9:                -13542.33064140 au
--
 Excited state  10: excitation energy (eV) =    4.5023
 Total energy for state 10:                -13542.33061861 au
--
 Excited state  11: excitation energy (eV) =    4.6243
 Total energy for state 11:                -13542.32613426 au
--
 Excited state  12: excitation energy (eV) =    4.7371
 Total energy for state 12:                -13542.32198818 au
--
 Excited state  13: excitation energy (eV) =    4.8146
 Total energy for state 13:                -13542.31914120 au
--
 Excited state  14: excitation energy (eV) =    4.8591
 Total energy for state 14:                -13542.31750533 au
--
 Excited state  15: excitation energy (eV) =    4.8972
 Total energy for state 15:                -13542.31610712 au
--
 Excited state  16: excitation energy (eV) =    4.9288
 Total energy for state 16:                -13542.31494460 au
--
 Excited state  17: excitation energy (eV) =    4.9355
 Total energy for state 17:                -13542.31469774 au
--
 Excited state  18: excitation energy (eV) =    4.9476
 Total energy for state 18:                -13542.31425449 au
--
 Excited state  19: excitation energy (eV) =    5.0089
 Total energy for state 19:                -13542.31200226 au
--
 Excited state  20: excitation energy (eV) =    5.0325
 Total energy for state 20:                -13542.31113254 au
--
 Excited state  21: excitation energy (eV) =    5.0329
 Total energy for state 21:                -13542.31111893 au
--
 Excited state  22: excitation energy (eV) =    5.0795
 Total energy for state 22:                -13542.30940668 au
--
 Excited state  23: excitation energy (eV) =    5.1099
 Total energy for state 23:                -13542.30829001 au
--
 Excited state  24: excitation energy (eV) =    5.1293
 Total energy for state 24:                -13542.30757498 au
--
 Excited state  25: excitation energy (eV) =    5.1405
 Total energy for state 25:                -13542.30716430 au
