# Supplementary material for: Protein and Solvent Reorganization Drives Radical Pair Stability in Avian Cryptochrome 4a
Source: J Am Chem Soc. 2025 Nov 14;147(47):43934–45. doi: 10.1021/jacs.5c15726 (PMC12673606; doi:10.1021/jacs.5c15726)
Supplement: Supplementary file 2 [file ja5c15726_si_002.zip › Cry4a_data/TDDFT/dark_state/prot_sol/ds17/engs_17.txt]

 Excited state   1: excitation energy (eV) =    3.0276
 Total energy for state  1:                -13540.94994941 au
--
 Excited state   2: excitation energy (eV) =    3.1582
 Total energy for state  2:                -13540.94515077 au
--
 Excited state   3: excitation energy (eV) =    3.8058
 Total energy for state  3:                -13540.92135129 au
--
 Excited state   4: excitation energy (eV) =    3.9196
 Total energy for state  4:                -13540.91716848 au
--
 Excited state   5: excitation energy (eV) =    4.1129
 Total energy for state  5:                -13540.91006510 au
--
 Excited state   6: excitation energy (eV) =    4.6261
 Total energy for state  6:                -13540.89120718 au
--
 Excited state   7: excitation energy (eV) =    4.6466
 Total energy for state  7:                -13540.89045286 au
--
 Excited state   8: excitation energy (eV) =    4.8193
 Total energy for state  8:                -13540.88410800 au
--
 Excited state   9: excitation energy (eV) =    4.8297
 Total energy for state  9:                -13540.88372422 au
--
 Excited state  10: excitation energy (eV) =    4.8495
 Total energy for state 10:                -13540.88299586 au
--
 Excited state  11: excitation energy (eV) =    4.8811
 Total energy for state 11:                -13540.88183572 au
--
 Excited state  12: excitation energy (eV) =    4.9568
 Total energy for state 12:                -13540.87905199 au
--
 Excited state  13: excitation energy (eV) =    4.9742
 Total energy for state 13:                -13540.87841242 au
--
 Excited state  14: excitation energy (eV) =    5.0302
 Total energy for state 14:                -13540.87635770 au
--
 Excited state  15: excitation energy (eV) =    5.0519
 Total energy for state 15:                -13540.87556038 au
--
 Excited state  16: excitation energy (eV) =    5.1233
 Total energy for state 16:                -13540.87293530 au
--
 Excited state  17: excitation energy (eV) =    5.1266
 Total energy for state 17:                -13540.87281204 au
--
 Excited state  18: excitation energy (eV) =    5.1694
 Total energy for state 18:                -13540.87124197 au
--
 Excited state  19: excitation energy (eV) =    5.1984
 Total energy for state 19:                -13540.87017467 au
--
 Excited state  20: excitation energy (eV) =    5.2251
 Total energy for state 20:                -13540.86919214 au
--
 Excited state  21: excitation energy (eV) =    5.2416
 Total energy for state 21:                -13540.86858736 au
--
 Excited state  22: excitation energy (eV) =    5.2528
 Total energy for state 22:                -13540.86817679 au
--
 Excited state  23: excitation energy (eV) =    5.2872
 Total energy for state 23:                -13540.86691238 au
--
 Excited state  24: excitation energy (eV) =    5.3140
 Total energy for state 24:                -13540.86592629 au
--
 Excited state  25: excitation energy (eV) =    5.3676
 Total energy for state 25:                -13540.86395855 au
