# Supplementary material for: Protein and Solvent Reorganization Drives Radical Pair Stability in Avian Cryptochrome 4a
Source: J Am Chem Soc. 2025 Nov 14;147(47):43934–45. doi: 10.1021/jacs.5c15726 (PMC12673606; doi:10.1021/jacs.5c15726)
Supplement: Supplementary file 2 [file ja5c15726_si_002.zip › Cry4a_data/TDDFT/dark_state/prot_sol/ds10/eng_10_CTC.txt]

Row 6: [-1.00383e+00  3.61000e-03  3.00000e-05  9.84400e-01  1.22200e-02
  7.00000e-05]
Excited state   5: excitation energy (eV) =    4.0550
