# Supplementary material for: Protein and Solvent Reorganization Drives Radical Pair Stability in Avian Cryptochrome 4a
Source: J Am Chem Soc. 2025 Nov 14;147(47):43934–45. doi: 10.1021/jacs.5c15726 (PMC12673606; doi:10.1021/jacs.5c15726)
Supplement: Supplementary file 2 [file ja5c15726_si_002.zip › Cry4a_data/TDDFT/dark_state/prot_sol/ds10/engs_10.txt]

 Excited state   1: excitation energy (eV) =    3.2617
 Total energy for state  1:                -13540.26343199 au
--
 Excited state   2: excitation energy (eV) =    3.4379
 Total energy for state  2:                -13540.25695825 au
--
 Excited state   3: excitation energy (eV) =    3.5592
 Total energy for state  3:                -13540.25249916 au
--
 Excited state   4: excitation energy (eV) =    3.7995
 Total energy for state  4:                -13540.24367010 au
--
 Excited state   5: excitation energy (eV) =    4.0550
 Total energy for state  5:                -13540.23427915 au
--
 Excited state   6: excitation energy (eV) =    4.1156
 Total energy for state  6:                -13540.23205044 au
--
 Excited state   7: excitation energy (eV) =    4.3039
 Total energy for state  7:                -13540.22513136 au
--
 Excited state   8: excitation energy (eV) =    4.4951
 Total energy for state  8:                -13540.21810707 au
--
 Excited state   9: excitation energy (eV) =    4.6737
 Total energy for state  9:                -13540.21154346 au
--
 Excited state  10: excitation energy (eV) =    4.7075
 Total energy for state 10:                -13540.21030024 au
--
 Excited state  11: excitation energy (eV) =    4.7360
 Total energy for state 11:                -13540.20925328 au
--
 Excited state  12: excitation energy (eV) =    4.7770
 Total energy for state 12:                -13540.20774579 au
--
 Excited state  13: excitation energy (eV) =    4.8703
 Total energy for state 13:                -13540.20431830 au
--
 Excited state  14: excitation energy (eV) =    4.8868
 Total energy for state 14:                -13540.20371107 au
--
 Excited state  15: excitation energy (eV) =    4.9154
 Total energy for state 15:                -13540.20265838 au
--
 Excited state  16: excitation energy (eV) =    4.9224
 Total energy for state 16:                -13540.20240260 au
--
 Excited state  17: excitation energy (eV) =    4.9314
 Total energy for state 17:                -13540.20207167 au
--
 Excited state  18: excitation energy (eV) =    5.0161
 Total energy for state 18:                -13540.19895748 au
--
 Excited state  19: excitation energy (eV) =    5.0765
 Total energy for state 19:                -13540.19673831 au
--
 Excited state  20: excitation energy (eV) =    5.1173
 Total energy for state 20:                -13540.19524112 au
--
 Excited state  21: excitation energy (eV) =    5.1725
 Total energy for state 21:                -13540.19321080 au
--
 Excited state  22: excitation energy (eV) =    5.1811
 Total energy for state 22:                -13540.19289385 au
--
 Excited state  23: excitation energy (eV) =    5.2044
 Total energy for state 23:                -13540.19204103 au
--
 Excited state  24: excitation energy (eV) =    5.2146
 Total energy for state 24:                -13540.19166457 au
--
 Excited state  25: excitation energy (eV) =    5.2269
 Total energy for state 25:                -13540.19121073 au
