# Supplementary material for: Protein and Solvent Reorganization Drives Radical Pair Stability in Avian Cryptochrome 4a
Source: J Am Chem Soc. 2025 Nov 14;147(47):43934–45. doi: 10.1021/jacs.5c15726 (PMC12673606; doi:10.1021/jacs.5c15726)
Supplement: Supplementary file 2 [file ja5c15726_si_002.zip › Cry4a_data/TDDFT/dark_state/prot_sol/ds11/engs_11.txt]

 Excited state   1: excitation energy (eV) =    2.9481
 Total energy for state  1:                -13540.43765341 au
--
 Excited state   2: excitation energy (eV) =    3.1884
 Total energy for state  2:                -13540.42882271 au
--
 Excited state   3: excitation energy (eV) =    3.6413
 Total energy for state  3:                -13540.41217918 au
--
 Excited state   4: excitation energy (eV) =    3.9633
 Total energy for state  4:                -13540.40034426 au
--
 Excited state   5: excitation energy (eV) =    4.0169
 Total energy for state  5:                -13540.39837422 au
--
 Excited state   6: excitation energy (eV) =    4.2529
 Total energy for state  6:                -13540.38970450 au
--
 Excited state   7: excitation energy (eV) =    4.3079
 Total energy for state  7:                -13540.38768277 au
--
 Excited state   8: excitation energy (eV) =    4.3768
 Total energy for state  8:                -13540.38515035 au
--
 Excited state   9: excitation energy (eV) =    4.4657
 Total energy for state  9:                -13540.38188293 au
--
 Excited state  10: excitation energy (eV) =    4.5298
 Total energy for state 10:                -13540.37952695 au
--
 Excited state  11: excitation energy (eV) =    4.5820
 Total energy for state 11:                -13540.37761018 au
--
 Excited state  12: excitation energy (eV) =    4.6315
 Total energy for state 12:                -13540.37579053 au
--
 Excited state  13: excitation energy (eV) =    4.6907
 Total energy for state 13:                -13540.37361241 au
--
 Excited state  14: excitation energy (eV) =    4.8635
 Total energy for state 14:                -13540.36726429 au
--
 Excited state  15: excitation energy (eV) =    4.8651
 Total energy for state 15:                -13540.36720628 au
--
 Excited state  16: excitation energy (eV) =    4.9252
 Total energy for state 16:                -13540.36499557 au
--
 Excited state  17: excitation energy (eV) =    4.9467
 Total energy for state 17:                -13540.36420624 au
--
 Excited state  18: excitation energy (eV) =    5.0210
 Total energy for state 18:                -13540.36147429 au
--
 Excited state  19: excitation energy (eV) =    5.0742
 Total energy for state 19:                -13540.35952113 au
--
 Excited state  20: excitation energy (eV) =    5.0847
 Total energy for state 20:                -13540.35913549 au
--
 Excited state  21: excitation energy (eV) =    5.0937
 Total energy for state 21:                -13540.35880434 au
--
 Excited state  22: excitation energy (eV) =    5.1061
 Total energy for state 22:                -13540.35834927 au
--
 Excited state  23: excitation energy (eV) =    5.1129
 Total energy for state 23:                -13540.35809967 au
--
 Excited state  24: excitation energy (eV) =    5.1260
 Total energy for state 24:                -13540.35761843 au
--
 Excited state  25: excitation energy (eV) =    5.1836
 Total energy for state 25:                -13540.35550015 au
