# Supplementary material for: Protein and Solvent Reorganization Drives Radical Pair Stability in Avian Cryptochrome 4a
Source: J Am Chem Soc. 2025 Nov 14;147(47):43934–45. doi: 10.1021/jacs.5c15726 (PMC12673606; doi:10.1021/jacs.5c15726)
Supplement: Supplementary file 2 [file ja5c15726_si_002.zip › Cry4a_data/TDDFT/dark_state/prot_sol/ds9/engs_9.txt]

 Excited state   1: excitation energy (eV) =    3.1405
 Total energy for state  1:                -13539.50268306 au
--
 Excited state   2: excitation energy (eV) =    3.3282
 Total energy for state  2:                -13539.49578443 au
--
 Excited state   3: excitation energy (eV) =    3.7009
 Total energy for state  3:                -13539.48208766 au
--
 Excited state   4: excitation energy (eV) =    3.9420
 Total energy for state  4:                -13539.47322838 au
--
 Excited state   5: excitation energy (eV) =    4.1483
 Total energy for state  5:                -13539.46564918 au
--
 Excited state   6: excitation energy (eV) =    4.5069
 Total energy for state  6:                -13539.45246980 au
--
 Excited state   7: excitation energy (eV) =    4.5731
 Total energy for state  7:                -13539.45003634 au
--
 Excited state   8: excitation energy (eV) =    4.5948
 Total energy for state  8:                -13539.44924060 au
--
 Excited state   9: excitation energy (eV) =    4.6105
 Total energy for state  9:                -13539.44866173 au
--
 Excited state  10: excitation energy (eV) =    4.6267
 Total energy for state 10:                -13539.44806784 au
--
 Excited state  11: excitation energy (eV) =    4.7812
 Total energy for state 11:                -13539.44238895 au
--
 Excited state  12: excitation energy (eV) =    4.8128
 Total energy for state 12:                -13539.44122731 au
--
 Excited state  13: excitation energy (eV) =    4.8316
 Total energy for state 13:                -13539.44053764 au
--
 Excited state  14: excitation energy (eV) =    4.8465
 Total energy for state 14:                -13539.43999037 au
--
 Excited state  15: excitation energy (eV) =    4.8663
 Total energy for state 15:                -13539.43926276 au
--
 Excited state  16: excitation energy (eV) =    4.9241
 Total energy for state 16:                -13539.43713834 au
--
 Excited state  17: excitation energy (eV) =    4.9928
 Total energy for state 17:                -13539.43461360 au
--
 Excited state  18: excitation energy (eV) =    5.0143
 Total energy for state 18:                -13539.43382112 au
--
 Excited state  19: excitation energy (eV) =    5.0765
 Total energy for state 19:                -13539.43153876 au
--
 Excited state  20: excitation energy (eV) =    5.0848
 Total energy for state 20:                -13539.43123168 au
--
 Excited state  21: excitation energy (eV) =    5.1958
 Total energy for state 21:                -13539.42715441 au
--
 Excited state  22: excitation energy (eV) =    5.2298
 Total energy for state 22:                -13539.42590194 au
--
 Excited state  23: excitation energy (eV) =    5.2458
 Total energy for state 23:                -13539.42531539 au
--
 Excited state  24: excitation energy (eV) =    5.2818
 Total energy for state 24:                -13539.42399120 au
--
 Excited state  25: excitation energy (eV) =    5.3083
 Total energy for state 25:                -13539.42301670 au
