# Supplementary material for: Protein and Solvent Reorganization Drives Radical Pair Stability in Avian Cryptochrome 4a
Source: J Am Chem Soc. 2025 Nov 14;147(47):43934–45. doi: 10.1021/jacs.5c15726 (PMC12673606; doi:10.1021/jacs.5c15726)
Supplement: Supplementary file 2 [file ja5c15726_si_002.zip › Cry4a_data/TDDFT/dark_state/prot_sol/ds29/engs_29.txt]

 Excited state   1: excitation energy (eV) =    3.2663
 Total energy for state  1:                -13540.77956302 au
--
 Excited state   2: excitation energy (eV) =    3.3026
 Total energy for state  2:                -13540.77823173 au
--
 Excited state   3: excitation energy (eV) =    3.6283
 Total energy for state  3:                -13540.76626305 au
--
 Excited state   4: excitation energy (eV) =    4.1037
 Total energy for state  4:                -13540.74879188 au
--
 Excited state   5: excitation energy (eV) =    4.1070
 Total energy for state  5:                -13540.74867073 au
--
 Excited state   6: excitation energy (eV) =    4.3234
 Total energy for state  6:                -13540.74071762 au
--
 Excited state   7: excitation energy (eV) =    4.6167
 Total energy for state  7:                -13540.72993743 au
--
 Excited state   8: excitation energy (eV) =    4.6542
 Total energy for state  8:                -13540.72856110 au
--
 Excited state   9: excitation energy (eV) =    4.7527
 Total energy for state  9:                -13540.72493898 au
--
 Excited state  10: excitation energy (eV) =    4.8126
 Total energy for state 10:                -13540.72273990 au
--
 Excited state  11: excitation energy (eV) =    4.8171
 Total energy for state 11:                -13540.72257281 au
--
 Excited state  12: excitation energy (eV) =    4.8453
 Total energy for state 12:                -13540.72153902 au
--
 Excited state  13: excitation energy (eV) =    4.9127
 Total energy for state 13:                -13540.71906003 au
--
 Excited state  14: excitation energy (eV) =    4.9563
 Total energy for state 14:                -13540.71745713 au
--
 Excited state  15: excitation energy (eV) =    5.0097
 Total energy for state 15:                -13540.71549759 au
--
 Excited state  16: excitation energy (eV) =    5.0356
 Total energy for state 16:                -13540.71454476 au
--
 Excited state  17: excitation energy (eV) =    5.0442
 Total energy for state 17:                -13540.71422663 au
--
 Excited state  18: excitation energy (eV) =    5.1254
 Total energy for state 18:                -13540.71124572 au
--
 Excited state  19: excitation energy (eV) =    5.1452
 Total energy for state 19:                -13540.71051747 au
--
 Excited state  20: excitation energy (eV) =    5.1896
 Total energy for state 20:                -13540.70888625 au
--
 Excited state  21: excitation energy (eV) =    5.1958
 Total energy for state 21:                -13540.70865849 au
--
 Excited state  22: excitation energy (eV) =    5.2235
 Total energy for state 22:                -13540.70763743 au
--
 Excited state  23: excitation energy (eV) =    5.2443
 Total energy for state 23:                -13540.70687287 au
--
 Excited state  24: excitation energy (eV) =    5.3502
 Total energy for state 24:                -13540.70298234 au
--
 Excited state  25: excitation energy (eV) =    5.4513
 Total energy for state 25:                -13540.69926879 au
