# Supplementary material for: Protein and Solvent Reorganization Drives Radical Pair Stability in Avian Cryptochrome 4a
Source: J Am Chem Soc. 2025 Nov 14;147(47):43934–45. doi: 10.1021/jacs.5c15726 (PMC12673606; doi:10.1021/jacs.5c15726)
Supplement: Supplementary file 2 [file ja5c15726_si_002.zip › Cry4a_data/TDDFT/dark_state/prot_sol/ds29/eng_29_CTC.txt]

Row 22: [-1.00289e+00  2.28000e-03  1.62130e-01  8.36800e-01 -1.98000e-03
 -4.30000e-04]
Excited state  21: excitation energy (eV) =    5.1958
