# Supplementary material for: Protein and Solvent Reorganization Drives Radical Pair Stability in Avian Cryptochrome 4a
Source: J Am Chem Soc. 2025 Nov 14;147(47):43934–45. doi: 10.1021/jacs.5c15726 (PMC12673606; doi:10.1021/jacs.5c15726)
Supplement: Supplementary file 2 [file ja5c15726_si_002.zip › Cry4a_data/TDDFT/dark_state/prot_sol/ds16/engs_16.txt]

 Excited state   1: excitation energy (eV) =    3.0599
 Total energy for state  1:                -13539.73402819 au
--
 Excited state   2: excitation energy (eV) =    3.1824
 Total energy for state  2:                -13539.72952879 au
--
 Excited state   3: excitation energy (eV) =    3.5235
 Total energy for state  3:                -13539.71699266 au
--
 Excited state   4: excitation energy (eV) =    3.7966
 Total energy for state  4:                -13539.70695580 au
--
 Excited state   5: excitation energy (eV) =    3.8019
 Total energy for state  5:                -13539.70676160 au
--
 Excited state   6: excitation energy (eV) =    3.8786
 Total energy for state  6:                -13539.70394205 au
--
 Excited state   7: excitation energy (eV) =    3.9607
 Total energy for state  7:                -13539.70092473 au
--
 Excited state   8: excitation energy (eV) =    4.3408
 Total energy for state  8:                -13539.68695657 au
--
 Excited state   9: excitation energy (eV) =    4.3470
 Total energy for state  9:                -13539.68672900 au
--
 Excited state  10: excitation energy (eV) =    4.4379
 Total energy for state 10:                -13539.68338925 au
--
 Excited state  11: excitation energy (eV) =    4.6062
 Total energy for state 11:                -13539.67720512 au
--
 Excited state  12: excitation energy (eV) =    4.6580
 Total energy for state 12:                -13539.67530076 au
--
 Excited state  13: excitation energy (eV) =    4.6749
 Total energy for state 13:                -13539.67467849 au
--
 Excited state  14: excitation energy (eV) =    4.6975
 Total energy for state 14:                -13539.67385017 au
--
 Excited state  15: excitation energy (eV) =    4.7081
 Total energy for state 15:                -13539.67345858 au
--
 Excited state  16: excitation energy (eV) =    4.8742
 Total energy for state 16:                -13539.66735430 au
--
 Excited state  17: excitation energy (eV) =    4.8974
 Total energy for state 17:                -13539.66650422 au
--
 Excited state  18: excitation energy (eV) =    4.9153
 Total energy for state 18:                -13539.66584362 au
--
 Excited state  19: excitation energy (eV) =    4.9839
 Total energy for state 19:                -13539.66332456 au
--
 Excited state  20: excitation energy (eV) =    4.9938
 Total energy for state 20:                -13539.66295815 au
--
 Excited state  21: excitation energy (eV) =    5.0129
 Total energy for state 21:                -13539.66225639 au
--
 Excited state  22: excitation energy (eV) =    5.0240
 Total energy for state 22:                -13539.66185036 au
--
 Excited state  23: excitation energy (eV) =    5.0698
 Total energy for state 23:                -13539.66016661 au
--
 Excited state  24: excitation energy (eV) =    5.1651
 Total energy for state 24:                -13539.65666594 au
--
 Excited state  25: excitation energy (eV) =    5.1741
 Total energy for state 25:                -13539.65633530 au
