# Supplementary material for: Protein and Solvent Reorganization Drives Radical Pair Stability in Avian Cryptochrome 4a
Source: J Am Chem Soc. 2025 Nov 14;147(47):43934–45. doi: 10.1021/jacs.5c15726 (PMC12673606; doi:10.1021/jacs.5c15726)
Supplement: Supplementary file 2 [file ja5c15726_si_002.zip › Cry4a_data/TDDFT/dark_state/prot_sol/ds16/eng_16_CTC.txt]

Row 10: [-1.00428e+00  6.62000e-03 -8.80000e-04  9.88870e-01  1.40000e-03
  7.27000e-03]
Excited state   9: excitation energy (eV) =    4.3470
