# Supplementary material for: Protein and Solvent Reorganization Drives Radical Pair Stability in Avian Cryptochrome 4a
Source: J Am Chem Soc. 2025 Nov 14;147(47):43934–45. doi: 10.1021/jacs.5c15726 (PMC12673606; doi:10.1021/jacs.5c15726)
Supplement: Supplementary file 2 [file ja5c15726_si_002.zip › Cry4a_data/TDDFT/dark_state/prot_sol/ds20/eng_20_CTC.txt]

Row 9: [-1.00235e+00  1.18000e-03  7.60000e-04  9.15130e-01  8.16400e-02
 -2.39000e-03]
Excited state   8: excitation energy (eV) =    4.4365
