# Supplementary material for: Protein and Solvent Reorganization Drives Radical Pair Stability in Avian Cryptochrome 4a
Source: J Am Chem Soc. 2025 Nov 14;147(47):43934–45. doi: 10.1021/jacs.5c15726 (PMC12673606; doi:10.1021/jacs.5c15726)
Supplement: Supplementary file 2 [file ja5c15726_si_002.zip › Cry4a_data/TDDFT/dark_state/prot_sol/ds20/eng_20_CTD.txt]

Row 13: [-1.00234e+00  1.19000e-03  5.40000e-04  9.18700e-02  9.03950e-01
 -1.18000e-03]
Excited state  12: excitation energy (eV) =    4.5982
