# Supplementary material for: Protein and Solvent Reorganization Drives Radical Pair Stability in Avian Cryptochrome 4a
Source: J Am Chem Soc. 2025 Nov 14;147(47):43934–45. doi: 10.1021/jacs.5c15726 (PMC12673606; doi:10.1021/jacs.5c15726)
Supplement: Supplementary file 2 [file ja5c15726_si_002.zip › Cry4a_data/TDDFT/dark_state/prot_sol/ds20/engs_20.txt]

 Excited state   1: excitation energy (eV) =    3.0896
 Total energy for state  1:                -13541.43075095 au
--
 Excited state   2: excitation energy (eV) =    3.2290
 Total energy for state  2:                -13541.42562845 au
--
 Excited state   3: excitation energy (eV) =    3.2858
 Total energy for state  3:                -13541.42354269 au
--
 Excited state   4: excitation energy (eV) =    3.7657
 Total energy for state  4:                -13541.40590424 au
--
 Excited state   5: excitation energy (eV) =    4.0214
 Total energy for state  5:                -13541.39651022 au
--
 Excited state   6: excitation energy (eV) =    4.1133
 Total energy for state  6:                -13541.39313264 au
--
 Excited state   7: excitation energy (eV) =    4.2495
 Total energy for state  7:                -13541.38812602 au
--
 Excited state   8: excitation energy (eV) =    4.4365
 Total energy for state  8:                -13541.38125223 au
--
 Excited state   9: excitation energy (eV) =    4.4996
 Total energy for state  9:                -13541.37893635 au
--
 Excited state  10: excitation energy (eV) =    4.5127
 Total energy for state 10:                -13541.37845209 au
--
 Excited state  11: excitation energy (eV) =    4.5949
 Total energy for state 11:                -13541.37543246 au
--
 Excited state  12: excitation energy (eV) =    4.5982
 Total energy for state 12:                -13541.37531262 au
--
 Excited state  13: excitation energy (eV) =    4.6790
 Total energy for state 13:                -13541.37234042 au
--
 Excited state  14: excitation energy (eV) =    4.7946
 Total energy for state 14:                -13541.36809481 au
--
 Excited state  15: excitation energy (eV) =    4.8052
 Total energy for state 15:                -13541.36770577 au
--
 Excited state  16: excitation energy (eV) =    4.8644
 Total energy for state 16:                -13541.36552996 au
--
 Excited state  17: excitation energy (eV) =    4.8717
 Total energy for state 17:                -13541.36526177 au
--
 Excited state  18: excitation energy (eV) =    5.0114
 Total energy for state 18:                -13541.36012725 au
--
 Excited state  19: excitation energy (eV) =    5.0621
 Total energy for state 19:                -13541.35826455 au
--
 Excited state  20: excitation energy (eV) =    5.0868
 Total energy for state 20:                -13541.35735631 au
--
 Excited state  21: excitation energy (eV) =    5.0960
 Total energy for state 21:                -13541.35701771 au
--
 Excited state  22: excitation energy (eV) =    5.1393
 Total energy for state 22:                -13541.35542713 au
--
 Excited state  23: excitation energy (eV) =    5.1844
 Total energy for state 23:                -13541.35376932 au
--
 Excited state  24: excitation energy (eV) =    5.2464
 Total energy for state 24:                -13541.35149126 au
--
 Excited state  25: excitation energy (eV) =    5.2556
 Total energy for state 25:                -13541.35115181 au
