# Supplementary material for: Protein and Solvent Reorganization Drives Radical Pair Stability in Avian Cryptochrome 4a
Source: J Am Chem Soc. 2025 Nov 14;147(47):43934–45. doi: 10.1021/jacs.5c15726 (PMC12673606; doi:10.1021/jacs.5c15726)
Supplement: Supplementary file 2 [file ja5c15726_si_002.zip › Cry4a_data/TDDFT/dark_state/prot_sol/ds18/eng_18_CTC.txt]

Row 12: [-1.00435e+00  3.79000e-03 -1.00000e-05  9.76220e-01  2.40500e-02
  2.44000e-03]
Excited state  11: excitation energy (eV) =    4.5079
