# Supplementary material for: Protein and Solvent Reorganization Drives Radical Pair Stability in Avian Cryptochrome 4a
Source: J Am Chem Soc. 2025 Nov 14;147(47):43934–45. doi: 10.1021/jacs.5c15726 (PMC12673606; doi:10.1021/jacs.5c15726)
Supplement: Supplementary file 2 [file ja5c15726_si_002.zip › Cry4a_data/TDDFT/dark_state/prot_sol/ds18/eng_18_CTD.txt]

Row 8: [-1.00431e+00  3.79000e-03 -7.30000e-04  1.55300e-02  9.83870e-01
  4.03000e-03]
Excited state   7: excitation energy (eV) =    4.1862
