# Supplementary material for: Protein and Solvent Reorganization Drives Radical Pair Stability in Avian Cryptochrome 4a
Source: J Am Chem Soc. 2025 Nov 14;147(47):43934–45. doi: 10.1021/jacs.5c15726 (PMC12673606; doi:10.1021/jacs.5c15726)
Supplement: Supplementary file 2 [file ja5c15726_si_002.zip › Cry4a_data/TDDFT/dark_state/prot_sol/ds18/engs_18.txt]

 Excited state   1: excitation energy (eV) =    3.1107
 Total energy for state  1:                -13540.35793975 au
--
 Excited state   2: excitation energy (eV) =    3.2285
 Total energy for state  2:                -13540.35361209 au
--
 Excited state   3: excitation energy (eV) =    3.4342
 Total energy for state  3:                -13540.34605238 au
--
 Excited state   4: excitation energy (eV) =    3.6460
 Total energy for state  4:                -13540.33826860 au
--
 Excited state   5: excitation energy (eV) =    3.9292
 Total energy for state  5:                -13540.32786188 au
--
 Excited state   6: excitation energy (eV) =    3.9758
 Total energy for state  6:                -13540.32614830 au
--
 Excited state   7: excitation energy (eV) =    4.1862
 Total energy for state  7:                -13540.31841642 au
--
 Excited state   8: excitation energy (eV) =    4.3343
 Total energy for state  8:                -13540.31297611 au
--
 Excited state   9: excitation energy (eV) =    4.4274
 Total energy for state  9:                -13540.30955138 au
--
 Excited state  10: excitation energy (eV) =    4.5052
 Total energy for state 10:                -13540.30669459 au
--
 Excited state  11: excitation energy (eV) =    4.5079
 Total energy for state 11:                -13540.30659371 au
--
 Excited state  12: excitation energy (eV) =    4.6011
 Total energy for state 12:                -13540.30316924 au
--
 Excited state  13: excitation energy (eV) =    4.6666
 Total energy for state 13:                -13540.30076407 au
--
 Excited state  14: excitation energy (eV) =    4.7177
 Total energy for state 14:                -13540.29888502 au
--
 Excited state  15: excitation energy (eV) =    4.7912
 Total energy for state 15:                -13540.29618225 au
--
 Excited state  16: excitation energy (eV) =    4.8970
 Total energy for state 16:                -13540.29229510 au
--
 Excited state  17: excitation energy (eV) =    4.9576
 Total energy for state 17:                -13540.29006842 au
--
 Excited state  18: excitation energy (eV) =    4.9634
 Total energy for state 18:                -13540.28985351 au
--
 Excited state  19: excitation energy (eV) =    4.9716
 Total energy for state 19:                -13540.28955479 au
--
 Excited state  20: excitation energy (eV) =    4.9869
 Total energy for state 20:                -13540.28899159 au
--
 Excited state  21: excitation energy (eV) =    5.0139
 Total energy for state 21:                -13540.28799831 au
--
 Excited state  22: excitation energy (eV) =    5.0371
 Total energy for state 22:                -13540.28714805 au
--
 Excited state  23: excitation energy (eV) =    5.1336
 Total energy for state 23:                -13540.28360014 au
--
 Excited state  24: excitation energy (eV) =    5.1563
 Total energy for state 24:                -13540.28276735 au
--
 Excited state  25: excitation energy (eV) =    5.1747
 Total energy for state 25:                -13540.28209190 au
