# Supplementary material for: Protein and Solvent Reorganization Drives Radical Pair Stability in Avian Cryptochrome 4a
Source: J Am Chem Soc. 2025 Nov 14;147(47):43934–45. doi: 10.1021/jacs.5c15726 (PMC12673606; doi:10.1021/jacs.5c15726)
Supplement: Supplementary file 2 [file ja5c15726_si_002.zip › Cry4a_data/TDDFT/dark_state/prot_sol/ds27/eng_27_CTB.txt]

Row 7: [-1.00302e+00  9.21000e-03  9.91330e-01 -3.15000e-03  5.80000e-04
  1.73900e-02]
Excited state   6: excitation energy (eV) =    4.0524
