# Supplementary material for: Protein and Solvent Reorganization Drives Radical Pair Stability in Avian Cryptochrome 4a
Source: J Am Chem Soc. 2025 Nov 14;147(47):43934–45. doi: 10.1021/jacs.5c15726 (PMC12673606; doi:10.1021/jacs.5c15726)
Supplement: Supplementary file 2 [file ja5c15726_si_002.zip › Cry4a_data/TDDFT/dark_state/prot_sol/ds27/engs_27.txt]

 Excited state   1: excitation energy (eV) =    3.1162
 Total energy for state  1:                -13541.82673312 au
--
 Excited state   2: excitation energy (eV) =    3.2843
 Total energy for state  2:                -13541.82055712 au
--
 Excited state   3: excitation energy (eV) =    3.5182
 Total energy for state  3:                -13541.81196263 au
--
 Excited state   4: excitation energy (eV) =    3.5208
 Total energy for state  4:                -13541.81186657 au
--
 Excited state   5: excitation energy (eV) =    3.9498
 Total energy for state  5:                -13541.79609932 au
--
 Excited state   6: excitation energy (eV) =    4.0524
 Total energy for state  6:                -13541.79232793 au
--
 Excited state   7: excitation energy (eV) =    4.3022
 Total energy for state  7:                -13541.78314982 au
--
 Excited state   8: excitation energy (eV) =    4.3908
 Total energy for state  8:                -13541.77989529 au
--
 Excited state   9: excitation energy (eV) =    4.4509
 Total energy for state  9:                -13541.77768551 au
--
 Excited state  10: excitation energy (eV) =    4.5712
 Total energy for state 10:                -13541.77326450 au
--
 Excited state  11: excitation energy (eV) =    4.6825
 Total energy for state 11:                -13541.76917549 au
--
 Excited state  12: excitation energy (eV) =    4.7294
 Total energy for state 12:                -13541.76745090 au
--
 Excited state  13: excitation energy (eV) =    4.7920
 Total energy for state 13:                -13541.76514939 au
--
 Excited state  14: excitation energy (eV) =    4.9007
 Total energy for state 14:                -13541.76115596 au
--
 Excited state  15: excitation energy (eV) =    4.9149
 Total energy for state 15:                -13541.76063230 au
--
 Excited state  16: excitation energy (eV) =    4.9338
 Total energy for state 16:                -13541.75994019 au
--
 Excited state  17: excitation energy (eV) =    4.9707
 Total energy for state 17:                -13541.75858188 au
--
 Excited state  18: excitation energy (eV) =    5.0135
 Total energy for state 18:                -13541.75700996 au
--
 Excited state  19: excitation energy (eV) =    5.0264
 Total energy for state 19:                -13541.75653460 au
--
 Excited state  20: excitation energy (eV) =    5.0367
 Total energy for state 20:                -13541.75615739 au
--
 Excited state  21: excitation energy (eV) =    5.0532
 Total energy for state 21:                -13541.75554948 au
--
 Excited state  22: excitation energy (eV) =    5.0969
 Total energy for state 22:                -13541.75394484 au
--
 Excited state  23: excitation energy (eV) =    5.1718
 Total energy for state 23:                -13541.75119184 au
--
 Excited state  24: excitation energy (eV) =    5.2140
 Total energy for state 24:                -13541.74964111 au
--
 Excited state  25: excitation energy (eV) =    5.2673
 Total energy for state 25:                -13541.74768262 au
