# Supplementary material for: Protein and Solvent Reorganization Drives Radical Pair Stability in Avian Cryptochrome 4a
Source: J Am Chem Soc. 2025 Nov 14;147(47):43934–45. doi: 10.1021/jacs.5c15726 (PMC12673606; doi:10.1021/jacs.5c15726)
Supplement: Supplementary file 2 [file ja5c15726_si_002.zip › Cry4a_data/TDDFT/dark_state/prot_sol/ds7/engs_7.txt]

 Excited state   1: excitation energy (eV) =    3.0423
 Total energy for state  1:                -13541.19467124 au
--
 Excited state   2: excitation energy (eV) =    3.2094
 Total energy for state  2:                -13541.18853184 au
--
 Excited state   3: excitation energy (eV) =    3.6014
 Total energy for state  3:                -13541.17412438 au
--
 Excited state   4: excitation energy (eV) =    3.8011
 Total energy for state  4:                -13541.16678529 au
--
 Excited state   5: excitation energy (eV) =    3.9640
 Total energy for state  5:                -13541.16079874 au
--
 Excited state   6: excitation energy (eV) =    4.3450
 Total energy for state  6:                -13541.14679905 au
--
 Excited state   7: excitation energy (eV) =    4.4073
 Total energy for state  7:                -13541.14450789 au
--
 Excited state   8: excitation energy (eV) =    4.4988
 Total energy for state  8:                -13541.14114492 au
--
 Excited state   9: excitation energy (eV) =    4.5718
 Total energy for state  9:                -13541.13846199 au
--
 Excited state  10: excitation energy (eV) =    4.7427
 Total energy for state 10:                -13541.13218272 au
--
 Excited state  11: excitation energy (eV) =    4.7811
 Total energy for state 11:                -13541.13077251 au
--
 Excited state  12: excitation energy (eV) =    4.8104
 Total energy for state 12:                -13541.12969576 au
--
 Excited state  13: excitation energy (eV) =    4.9012
 Total energy for state 13:                -13541.12635954 au
--
 Excited state  14: excitation energy (eV) =    4.9252
 Total energy for state 14:                -13541.12547619 au
--
 Excited state  15: excitation energy (eV) =    4.9299
 Total energy for state 15:                -13541.12530330 au
--
 Excited state  16: excitation energy (eV) =    5.0109
 Total energy for state 16:                -13541.12232753 au
--
 Excited state  17: excitation energy (eV) =    5.0198
 Total energy for state 17:                -13541.12200079 au
--
 Excited state  18: excitation energy (eV) =    5.0564
 Total energy for state 18:                -13541.12065461 au
--
 Excited state  19: excitation energy (eV) =    5.0951
 Total energy for state 19:                -13541.11923106 au
--
 Excited state  20: excitation energy (eV) =    5.1217
 Total energy for state 20:                -13541.11825355 au
--
 Excited state  21: excitation energy (eV) =    5.1275
 Total energy for state 21:                -13541.11804271 au
--
 Excited state  22: excitation energy (eV) =    5.1296
 Total energy for state 22:                -13541.11796290 au
--
 Excited state  23: excitation energy (eV) =    5.1519
 Total energy for state 23:                -13541.11714688 au
--
 Excited state  24: excitation energy (eV) =    5.1579
 Total energy for state 24:                -13541.11692510 au
--
 Excited state  25: excitation energy (eV) =    5.1770
 Total energy for state 25:                -13541.11622105 au
