# Supplementary material for: Protein and Solvent Reorganization Drives Radical Pair Stability in Avian Cryptochrome 4a
Source: J Am Chem Soc. 2025 Nov 14;147(47):43934–45. doi: 10.1021/jacs.5c15726 (PMC12673606; doi:10.1021/jacs.5c15726)
Supplement: Supplementary file 2 [file ja5c15726_si_002.zip › Cry4a_data/TDDFT/dark_state/prot_sol/ds7/eng_7_CTC.txt]

Row 7: [-1.00664e+00  6.26000e-03 -3.50000e-04  6.76990e-01  3.16450e-01
 -5.13000e-03]
Excited state   6: excitation energy (eV) =    4.3450
