# Supplementary material for: Protein and Solvent Reorganization Drives Radical Pair Stability in Avian Cryptochrome 4a
Source: J Am Chem Soc. 2025 Nov 14;147(47):43934–45. doi: 10.1021/jacs.5c15726 (PMC12673606; doi:10.1021/jacs.5c15726)
Supplement: Supplementary file 2 [file ja5c15726_si_002.zip › Cry4a_data/TDDFT/dark_state/prot_sol/ds39/engs_39.txt]

 Excited state   1: excitation energy (eV) =    3.1200
 Total energy for state  1:                -13542.23431965 au
--
 Excited state   2: excitation energy (eV) =    3.3751
 Total energy for state  2:                -13542.22494608 au
--
 Excited state   3: excitation energy (eV) =    3.6792
 Total energy for state  3:                -13542.21376856 au
--
 Excited state   4: excitation energy (eV) =    3.7544
 Total energy for state  4:                -13542.21100759 au
--
 Excited state   5: excitation energy (eV) =    4.0649
 Total energy for state  5:                -13542.19959621 au
--
 Excited state   6: excitation energy (eV) =    4.4027
 Total energy for state  6:                -13542.18718114 au
--
 Excited state   7: excitation energy (eV) =    4.4049
 Total energy for state  7:                -13542.18710028 au
--
 Excited state   8: excitation energy (eV) =    4.4850
 Total energy for state  8:                -13542.18415628 au
--
 Excited state   9: excitation energy (eV) =    4.6201
 Total energy for state  9:                -13542.17919278 au
--
 Excited state  10: excitation energy (eV) =    4.7450
 Total energy for state 10:                -13542.17460181 au
--
 Excited state  11: excitation energy (eV) =    4.7468
 Total energy for state 11:                -13542.17453767 au
--
 Excited state  12: excitation energy (eV) =    4.8061
 Total energy for state 12:                -13542.17235781 au
--
 Excited state  13: excitation energy (eV) =    4.9114
 Total energy for state 13:                -13542.16848881 au
--
 Excited state  14: excitation energy (eV) =    4.9366
 Total energy for state 14:                -13542.16755949 au
--
 Excited state  15: excitation energy (eV) =    4.9553
 Total energy for state 15:                -13542.16687447 au
--
 Excited state  16: excitation energy (eV) =    4.9597
 Total energy for state 16:                -13542.16671221 au
--
 Excited state  17: excitation energy (eV) =    4.9756
 Total energy for state 17:                -13542.16612771 au
--
 Excited state  18: excitation energy (eV) =    4.9774
 Total energy for state 18:                -13542.16606352 au
--
 Excited state  19: excitation energy (eV) =    5.0116
 Total energy for state 19:                -13542.16480449 au
--
 Excited state  20: excitation energy (eV) =    5.0931
 Total energy for state 20:                -13542.16180950 au
--
 Excited state  21: excitation energy (eV) =    5.1277
 Total energy for state 21:                -13542.16053679 au
--
 Excited state  22: excitation energy (eV) =    5.1486
 Total energy for state 22:                -13542.15977107 au
--
 Excited state  23: excitation energy (eV) =    5.1662
 Total energy for state 23:                -13542.15912343 au
--
 Excited state  24: excitation energy (eV) =    5.1783
 Total energy for state 24:                -13542.15867880 au
--
 Excited state  25: excitation energy (eV) =    5.1955
 Total energy for state 25:                -13542.15804684 au
